# Supplementary material for: On the accuracy of displacement-based wave intensity analysis: Effect of vessel wall viscoelasticity and nonlinearity
Source: PLoS One. 2019 Nov 1;14(11):e0224390. doi: 10.1371/journal.pone.0224390 (PMC6824577; doi:10.1371/journal.pone.0224390)
Supplement: S1 File — (ZIP) [file pone.0224390.s001.zip]

Archive with 71 entries (63 files):
- data/
- data/irregular vessel wall/
- data/irregular vessel wall/elastic condition/
- data/irregular vessel wall/elastic condition/disp-AAA-5CM-elastic-1.txt
- data/irregular vessel wall/elastic condition/pres-AAA-5CM-elastic-1.txt
- data/irregular vessel wall/elastic condition/stenosis-disp-1-linear.txt
- data/irregular vessel wall/elastic condition/stenosis-pres-1-linear.txt
- data/irregular vessel wall/elastic condition/stenosis-vel-1-linear.txt
- data/irregular vessel wall/elastic condition/vel-AAA-5CM-elastic-1.txt
- data/irregular vessel wall/viscoelastic condition_with different viscosity/
- data/irregular vessel wall/viscoelastic condition_with different viscosity/AAA-3.73-visco-1000-disp-1.txt
- data/irregular vessel wall/viscoelastic condition_with different viscosity/AAA-3.73-visco-1000-pres-1.txt
- data/irregular vessel wall/viscoelastic condition_with different viscosity/AAA-3.73-visco-1000-vel-1.txt
- data/irregular vessel wall/viscoelastic condition_with different viscosity/AAA-3.73-visco-12000-disp-1.txt
- data/irregular vessel wall/viscoelastic condition_with different viscosity/AAA-3.73-visco-12000-pres-1.txt
- data/irregular vessel wall/viscoelastic condition_with different viscosity/AAA-3.73-visco-12000-vel-1.txt
- data/irregular vessel wall/viscoelastic condition_with different viscosity/AAA-3.73-visco-3000-disp-1.txt
- data/irregular vessel wall/viscoelastic condition_with different viscosity/AAA-3.73-visco-3000-pres-1.txt
- data/irregular vessel wall/viscoelastic condition_with different viscosity/AAA-3.73-visco-3000-vel-1.txt
- data/irregular vessel wall/viscoelastic condition_with different viscosity/AAA-3.73-visco-6000-disp-1.txt
- data/irregular vessel wall/viscoelastic condition_with different viscosity/AAA-3.73-visco-6000-pres-1.txt
- data/irregular vessel wall/viscoelastic condition_with different viscosity/AAA-3.73-visco-6000-vel-1.txt
- data/irregular vessel wall/viscoelastic condition_with different viscosity/AAA-3.73-visco-9000-disp-1.txt
- data/irregular vessel wall/viscoelastic condition_with different viscosity/AAA-3.73-visco-9000-pres-1.txt
- data/irregular vessel wall/viscoelastic condition_with different viscosity/AAA-3.73-visco-9000-vel-1.txt
- data/irregular vessel wall/viscoelastic condition_with different viscosity/stenosis-3.73-visco-1000-disp-1.txt
- data/irregular vessel wall/viscoelastic condition_with different viscosity/stenosis-3.73-visco-1000-pres-1.txt
- data/irregular vessel wall/viscoelastic condition_with different viscosity/stenosis-3.73-visco-1000-vel-1.txt
- data/irregular vessel wall/viscoelastic condition_with different viscosity/stenosis-3.73-visco-12000-disp-1.txt
- data/irregular vessel wall/viscoelastic condition_with different viscosity/stenosis-3.73-visco-12000-pres-1.txt
- data/irregular vessel wall/viscoelastic condition_with different viscosity/stenosis-3.73-visco-12000-vel-1.txt
- data/irregular vessel wall/viscoelastic condition_with different viscosity/stenosis-3.73-visco-3000-disp-1.txt
- data/irregular vessel wall/viscoelastic condition_with different viscosity/stenosis-3.73-visco-3000-pres-1.txt
- data/irregular vessel wall/viscoelastic condition_with different viscosity/stenosis-3.73-visco-3000-vel-1.txt
- data/irregular vessel wall/viscoelastic condition_with different viscosity/stenosis-3.73-visco-6000-disp-1.txt
- data/irregular vessel wall/viscoelastic condition_with different viscosity/stenosis-3.73-visco-6000-pres-1.txt
- data/irregular vessel wall/viscoelastic condition_with different viscosity/stenosis-3.73-visco-6000-vel-1.txt
- data/irregular vessel wall/viscoelastic condition_with different viscosity/stenosis-3.73-visco-9000-disp-1.txt
- data/irregular vessel wall/viscoelastic condition_with different viscosity/stenosis-3.73-visco-9000-pres-1.txt
- data/irregular vessel wall/viscoelastic condition_with different viscosity/stenosis-3.73-visco-9000-vel-1.txt
- data/regular vessel wall/
- data/regular vessel wall/elastic condition/
- data/regular vessel wall/elastic condition/linear-disp-10cm-twostraight vessel-1.txt
- data/regular vessel wall/elastic condition/linear-disp-10cm-twostraight vessel.txt
- data/regular vessel wall/elastic condition/linear-pres-10cm-twostraight vessel-1.txt
- data/regular vessel wall/elastic condition/linear-pres-10cm-twostraight vessel.txt
- data/regular vessel wall/elastic condition/linear-vel-10cm-twostraight vessel-1.txt
- data/regular vessel wall/elastic condition/linear-vel-10cm-twostraight vessel.txt
- data/regular vessel wall/nonlinear condition/
- data/regular vessel wall/nonlinear condition/twostraight-nonlinear-disp-1.txt
- data/regular vessel wall/nonlinear condition/twostraight-nonlinear-disp.txt
- data/regular vessel wall/nonlinear condition/twostraight-nonlinear-pres-1.txt
- data/regular vessel wall/nonlinear condition/twostraight-nonlinear-pres.txt
- data/regular vessel wall/nonlinear condition/twostraight-nonlinear-vel-1.txt
- data/regular vessel wall/nonlinear condition/twostraight-nonlinear-vel.txt
- data/regular vessel wall/viscoelastic condition_with different viscocity/
- data/regular vessel wall/viscoelastic condition_with different viscocity/twostraight-1000-disp-1.txt
- data/regular vessel wall/viscoelastic condition_with different viscocity/twostraight-1000-pres-1.txt
- data/regular vessel wall/viscoelastic condition_with different viscocity/twostraight-1000-vel-1.txt
- data/regular vessel wall/viscoelastic condition_with different viscocity/twostraight-12000-disp-1.txt
- data/regular vessel wall/viscoelastic condition_with different viscocity/twostraight-12000-pre-1.txt
- data/regular vessel wall/viscoelastic condition_with different viscocity/twostraight-12000-vel-1.txt
- data/regular vessel wall/viscoelastic condition_with different viscocity/twostraight-3000-disp-1.txt
- data/regular vessel wall/viscoelastic condition_with different viscocity/twostraight-3000-pre-1.txt
- data/regular vessel wall/viscoelastic condition_with different viscocity/twostraight-3000-vel-1.txt
- data/regular vessel wall/viscoelastic condition_with different viscocity/twostraight-6000-disp-1.txt
- data/regular vessel wall/viscoelastic condition_with different viscocity/twostraight-6000-pre-1.txt
- data/regular vessel wall/viscoelastic condition_with different viscocity/twostraight-6000-vel-1.txt
- data/regular vessel wall/viscoelastic condition_with different viscocity/twostraight-9000-disp-1.txt
- data/regular vessel wall/viscoelastic condition_with different viscocity/twostraight-9000-pre-1.txt
- data/regular vessel wall/viscoelastic condition_with different viscocity/twostraight-9000-vel-1.txt
