# Supplementary material for: On the accuracy of displacement-based wave intensity analysis: Effect of vessel wall viscoelasticity and nonlinearity
Source: PLoS One. 2019 Nov 1;14(11):e0224390. doi: 10.1371/journal.pone.0224390 (PMC6824577; doi:10.1371/journal.pone.0224390)
Supplement: S1 File — (ZIP) [file pone.0224390.s001.zip › data/irregular vessel wall/elastic condition/disp-AAA-5CM-elastic-1.txt]

   1.28000E+01     1.75371E-01
   1.28013E+01     1.75023E-01
   1.28025E+01     1.74667E-01
   1.28038E+01     1.74305E-01
   1.28050E+01     1.73937E-01
   1.28063E+01     1.73566E-01
   1.28075E+01     1.73196E-01
   1.28088E+01     1.72833E-01
   1.28100E+01     1.72484E-01
   1.28113E+01     1.72159E-01
   1.28125E+01     1.71871E-01
   1.28138E+01     1.71633E-01
   1.28150E+01     1.71462E-01
   1.28163E+01     1.71372E-01
   1.28175E+01     1.71379E-01
   1.28188E+01     1.71494E-01
   1.28200E+01     1.71726E-01
   1.28213E+01     1.72079E-01
   1.28225E+01     1.72551E-01
   1.28238E+01     1.73136E-01
   1.28250E+01     1.73824E-01
   1.28263E+01     1.74599E-01
   1.28275E+01     1.75448E-01
   1.28288E+01     1.76353E-01
   1.28300E+01     1.77299E-01
   1.28313E+01     1.78272E-01
   1.28325E+01     1.79263E-01
   1.28338E+01     1.80264E-01
   1.28350E+01     1.81271E-01
   1.28363E+01     1.82281E-01
   1.28375E+01     1.83295E-01
   1.28388E+01     1.84315E-01
   1.28400E+01     1.85344E-01
   1.28413E+01     1.86383E-01
   1.28425E+01     1.87438E-01
   1.28438E+01     1.88510E-01
   1.28450E+01     1.89602E-01
   1.28463E+01     1.90715E-01
   1.28475E+01     1.91850E-01
   1.28488E+01     1.93007E-01
   1.28500E+01     1.94186E-01
   1.28513E+01     1.95383E-01
   1.28525E+01     1.96597E-01
   1.28538E+01     1.97824E-01
   1.28550E+01     1.99060E-01
   1.28563E+01     2.00302E-01
   1.28575E+01     2.01545E-01
   1.28588E+01     2.02784E-01
   1.28600E+01     2.04016E-01
   1.28613E+01     2.05237E-01
   1.28625E+01     2.06443E-01
   1.28638E+01     2.07631E-01
   1.28650E+01     2.08800E-01
   1.28663E+01     2.09948E-01
   1.28675E+01     2.11074E-01
   1.28688E+01     2.12179E-01
   1.28700E+01     2.13263E-01
   1.28713E+01     2.14328E-01
   1.28725E+01     2.15376E-01
   1.28738E+01     2.16408E-01
   1.28750E+01     2.17427E-01
   1.28763E+01     2.18436E-01
   1.28775E+01     2.19437E-01
   1.28788E+01     2.20433E-01
   1.28800E+01     2.21427E-01
   1.28813E+01     2.22419E-01
   1.28825E+01     2.23412E-01
   1.28838E+01     2.24407E-01
   1.28850E+01     2.25404E-01
   1.28863E+01     2.26405E-01
   1.28875E+01     2.27409E-01
   1.28888E+01     2.28415E-01
   1.28900E+01     2.29424E-01
   1.28913E+01     2.30433E-01
   1.28925E+01     2.31441E-01
   1.28938E+01     2.32448E-01
   1.28950E+01     2.33450E-01
   1.28963E+01     2.34446E-01
   1.28975E+01     2.35435E-01
   1.28988E+01     2.36414E-01
   1.29000E+01     2.37383E-01
   1.29013E+01     2.38338E-01
   1.29025E+01     2.39280E-01
   1.29038E+01     2.40206E-01
   1.29050E+01     2.41115E-01
   1.29063E+01     2.42008E-01
   1.29075E+01     2.42883E-01
   1.29088E+01     2.43739E-01
   1.29100E+01     2.44578E-01
   1.29113E+01     2.45398E-01
   1.29125E+01     2.46199E-01
   1.29138E+01     2.46983E-01
   1.29150E+01     2.47748E-01
   1.29163E+01     2.48495E-01
   1.29175E+01     2.49224E-01
   1.29188E+01     2.49937E-01
   1.29200E+01     2.50632E-01
   1.29213E+01     2.51310E-01
   1.29225E+01     2.51971E-01
   1.29238E+01     2.52616E-01
   1.29250E+01     2.53244E-01
   1.29263E+01     2.53856E-01
   1.29275E+01     2.54452E-01
   1.29288E+01     2.55032E-01
   1.29300E+01     2.55597E-01
   1.29313E+01     2.56146E-01
   1.29325E+01     2.56679E-01
   1.29338E+01     2.57197E-01
   1.29350E+01     2.57701E-01
   1.29363E+01     2.58189E-01
   1.29375E+01     2.58664E-01
   1.29388E+01     2.59124E-01
   1.29400E+01     2.59570E-01
   1.29413E+01     2.60003E-01
   1.29425E+01     2.60423E-01
   1.29438E+01     2.60829E-01
   1.29450E+01     2.61222E-01
   1.29463E+01     2.61602E-01
   1.29475E+01     2.61970E-01
   1.29488E+01     2.62324E-01
   1.29500E+01     2.62665E-01
   1.29513E+01     2.62993E-01
   1.29525E+01     2.63307E-01
   1.29538E+01     2.63607E-01
   1.29550E+01     2.63894E-01
   1.29563E+01     2.64166E-01
   1.29575E+01     2.64422E-01
   1.29588E+01     2.64664E-01
   1.29600E+01     2.64890E-01
   1.29613E+01     2.65101E-01
   1.29625E+01     2.65295E-01
   1.29638E+01     2.65473E-01
   1.29650E+01     2.65634E-01
   1.29663E+01     2.65779E-01
   1.29675E+01     2.65907E-01
   1.29688E+01     2.66018E-01
   1.29700E+01     2.66114E-01
   1.29713E+01     2.66194E-01
   1.29725E+01     2.66258E-01
   1.29738E+01     2.66307E-01
   1.29750E+01     2.66342E-01
   1.29763E+01     2.66363E-01
   1.29775E+01     2.66371E-01
   1.29788E+01     2.66367E-01
   1.29800E+01     2.66353E-01
   1.29813E+01     2.66328E-01
   1.29825E+01     2.66294E-01
   1.29838E+01     2.66252E-01
   1.29850E+01     2.66202E-01
   1.29863E+01     2.66147E-01
   1.29875E+01     2.66087E-01
   1.29888E+01     2.66024E-01
   1.29900E+01     2.65957E-01
   1.29913E+01     2.65888E-01
   1.29925E+01     2.65819E-01
   1.29938E+01     2.65750E-01
   1.29950E+01     2.65681E-01
   1.29963E+01     2.65614E-01
   1.29975E+01     2.65548E-01
   1.29988E+01     2.65485E-01
   1.30000E+01     2.65425E-01
   1.30013E+01     2.65368E-01
   1.30025E+01     2.65314E-01
   1.30038E+01     2.65262E-01
   1.30050E+01     2.65214E-01
   1.30063E+01     2.65168E-01
   1.30075E+01     2.65125E-01
   1.30088E+01     2.65083E-01
   1.30100E+01     2.65042E-01
   1.30113E+01     2.65002E-01
   1.30125E+01     2.64962E-01
   1.30138E+01     2.64921E-01
   1.30150E+01     2.64878E-01
   1.30163E+01     2.64833E-01
   1.30175E+01     2.64784E-01
   1.30188E+01     2.64732E-01
   1.30200E+01     2.64675E-01
   1.30213E+01     2.64614E-01
   1.30225E+01     2.64547E-01
   1.30238E+01     2.64475E-01
   1.30250E+01     2.64396E-01
   1.30263E+01     2.64312E-01
   1.30275E+01     2.64222E-01
   1.30288E+01     2.64127E-01
   1.30300E+01     2.64026E-01
   1.30313E+01     2.63920E-01
   1.30325E+01     2.63809E-01
   1.30338E+01     2.63695E-01
   1.30350E+01     2.63577E-01
   1.30363E+01     2.63456E-01
   1.30375E+01     2.63333E-01
   1.30388E+01     2.63209E-01
   1.30400E+01     2.63083E-01
   1.30413E+01     2.62956E-01
   1.30425E+01     2.62830E-01
   1.30438E+01     2.62703E-01
   1.30450E+01     2.62576E-01
   1.30463E+01     2.62450E-01
   1.30475E+01     2.62324E-01
   1.30488E+01     2.62198E-01
   1.30500E+01     2.62072E-01
   1.30513E+01     2.61946E-01
   1.30525E+01     2.61820E-01
   1.30538E+01     2.61692E-01
   1.30550E+01     2.61564E-01
   1.30563E+01     2.61434E-01
   1.30575E+01     2.61302E-01
   1.30588E+01     2.61167E-01
   1.30600E+01     2.61029E-01
   1.30613E+01     2.60885E-01
   1.30625E+01     2.60736E-01
   1.30638E+01     2.60580E-01
   1.30650E+01     2.60416E-01
   1.30663E+01     2.60241E-01
   1.30675E+01     2.60055E-01
   1.30688E+01     2.59855E-01
   1.30700E+01     2.59641E-01
   1.30713E+01     2.59411E-01
   1.30725E+01     2.59169E-01
   1.30738E+01     2.58915E-01
   1.30750E+01     2.58657E-01
   1.30763E+01     2.58400E-01
   1.30775E+01     2.58153E-01
   1.30788E+01     2.57928E-01
   1.30800E+01     2.57738E-01
   1.30813E+01     2.57596E-01
   1.30825E+01     2.57514E-01
   1.30838E+01     2.57504E-01
   1.30850E+01     2.57575E-01
   1.30863E+01     2.57734E-01
   1.30875E+01     2.57981E-01
   1.30888E+01     2.58315E-01
   1.30900E+01     2.58730E-01
   1.30913E+01     2.59217E-01
   1.30925E+01     2.59764E-01
   1.30938E+01     2.60361E-01
   1.30950E+01     2.60994E-01
   1.30963E+01     2.61651E-01
   1.30975E+01     2.62325E-01
   1.30988E+01     2.63005E-01
   1.31000E+01     2.63687E-01
   1.31013E+01     2.64366E-01
   1.31025E+01     2.65041E-01
   1.31038E+01     2.65710E-01
   1.31050E+01     2.66374E-01
   1.31063E+01     2.67033E-01
   1.31075E+01     2.67689E-01
   1.31088E+01     2.68343E-01
   1.31100E+01     2.68995E-01
   1.31113E+01     2.69645E-01
   1.31125E+01     2.70295E-01
   1.31138E+01     2.70942E-01
   1.31150E+01     2.71586E-01
   1.31163E+01     2.72226E-01
   1.31175E+01     2.72857E-01
   1.31188E+01     2.73478E-01
   1.31200E+01     2.74086E-01
   1.31213E+01     2.74677E-01
   1.31225E+01     2.75248E-01
   1.31238E+01     2.75795E-01
   1.31250E+01     2.76316E-01
   1.31263E+01     2.76807E-01
   1.31275E+01     2.77267E-01
   1.31288E+01     2.77693E-01
   1.31300E+01     2.78084E-01
   1.31313E+01     2.78440E-01
   1.31325E+01     2.78760E-01
   1.31338E+01     2.79046E-01
   1.31350E+01     2.79297E-01
   1.31363E+01     2.79515E-01
   1.31375E+01     2.79703E-01
   1.31388E+01     2.79862E-01
   1.31400E+01     2.79995E-01
   1.31413E+01     2.80103E-01
   1.31425E+01     2.80188E-01
   1.31438E+01     2.80254E-01
   1.31450E+01     2.80302E-01
   1.31463E+01     2.80333E-01
   1.31475E+01     2.80348E-01
   1.31488E+01     2.80349E-01
   1.31500E+01     2.80336E-01
   1.31513E+01     2.80308E-01
   1.31525E+01     2.80267E-01
   1.31538E+01     2.80210E-01
   1.31550E+01     2.80138E-01
   1.31563E+01     2.80049E-01
   1.31575E+01     2.79942E-01
   1.31588E+01     2.79815E-01
   1.31600E+01     2.79668E-01
   1.31613E+01     2.79498E-01
   1.31625E+01     2.79305E-01
   1.31638E+01     2.79088E-01
   1.31650E+01     2.78844E-01
   1.31663E+01     2.78573E-01
   1.31675E+01     2.78273E-01
   1.31688E+01     2.77943E-01
   1.31700E+01     2.77583E-01
   1.31713E+01     2.77192E-01
   1.31725E+01     2.76769E-01
   1.31738E+01     2.76316E-01
   1.31750E+01     2.75832E-01
   1.31763E+01     2.75317E-01
   1.31775E+01     2.74773E-01
   1.31788E+01     2.74201E-01
   1.31800E+01     2.73601E-01
   1.31813E+01     2.72975E-01
   1.31825E+01     2.72324E-01
   1.31838E+01     2.71649E-01
   1.31850E+01     2.70951E-01
   1.31863E+01     2.70232E-01
   1.31875E+01     2.69491E-01
   1.31888E+01     2.68731E-01
   1.31900E+01     2.67951E-01
   1.31913E+01     2.67154E-01
   1.31925E+01     2.66340E-01
   1.31938E+01     2.65510E-01
   1.31950E+01     2.64665E-01
   1.31963E+01     2.63806E-01
   1.31975E+01     2.62934E-01
   1.31988E+01     2.62050E-01
   1.32000E+01     2.61156E-01
   1.32013E+01     2.60252E-01
   1.32025E+01     2.59338E-01
   1.32038E+01     2.58417E-01
   1.32050E+01     2.57490E-01
   1.32063E+01     2.56556E-01
   1.32075E+01     2.55617E-01
   1.32088E+01     2.54674E-01
   1.32100E+01     2.53728E-01
   1.32113E+01     2.52779E-01
   1.32125E+01     2.51828E-01
   1.32138E+01     2.50875E-01
   1.32150E+01     2.49922E-01
   1.32163E+01     2.48969E-01
   1.32175E+01     2.48016E-01
   1.32188E+01     2.47064E-01
   1.32200E+01     2.46114E-01
   1.32213E+01     2.45165E-01
   1.32225E+01     2.44218E-01
   1.32238E+01     2.43275E-01
   1.32250E+01     2.42334E-01
   1.32263E+01     2.41397E-01
   1.32275E+01     2.40465E-01
   1.32288E+01     2.39537E-01
   1.32300E+01     2.38615E-01
   1.32313E+01     2.37698E-01
   1.32325E+01     2.36789E-01
   1.32338E+01     2.35887E-01
   1.32350E+01     2.34993E-01
   1.32363E+01     2.34109E-01
   1.32375E+01     2.33235E-01
   1.32388E+01     2.32372E-01
   1.32400E+01     2.31521E-01
   1.32413E+01     2.30684E-01
   1.32425E+01     2.29861E-01
   1.32438E+01     2.29054E-01
   1.32450E+01     2.28263E-01
   1.32463E+01     2.27491E-01
   1.32475E+01     2.26738E-01
   1.32488E+01     2.26005E-01
   1.32500E+01     2.25294E-01
   1.32513E+01     2.24605E-01
   1.32525E+01     2.23939E-01
   1.32538E+01     2.23297E-01
   1.32550E+01     2.22680E-01
   1.32563E+01     2.22089E-01
   1.32575E+01     2.21525E-01
   1.32588E+01     2.20987E-01
   1.32600E+01     2.20476E-01
   1.32613E+01     2.19993E-01
   1.32625E+01     2.19537E-01
   1.32638E+01     2.19109E-01
   1.32650E+01     2.18709E-01
   1.32663E+01     2.18336E-01
   1.32675E+01     2.17990E-01
   1.32688E+01     2.17671E-01
   1.32700E+01     2.17379E-01
   1.32713E+01     2.17111E-01
   1.32725E+01     2.16869E-01
   1.32738E+01     2.16651E-01
   1.32750E+01     2.16457E-01
   1.32763E+01     2.16285E-01
   1.32775E+01     2.16134E-01
   1.32788E+01     2.16004E-01
   1.32800E+01     2.15894E-01
   1.32813E+01     2.15804E-01
   1.32825E+01     2.15731E-01
   1.32838E+01     2.15677E-01
   1.32850E+01     2.15641E-01
   1.32863E+01     2.15622E-01
   1.32875E+01     2.15620E-01
   1.32888E+01     2.15634E-01
   1.32900E+01     2.15665E-01
   1.32913E+01     2.15712E-01
   1.32925E+01     2.15775E-01
   1.32938E+01     2.15853E-01
   1.32950E+01     2.15948E-01
   1.32963E+01     2.16058E-01
   1.32975E+01     2.16184E-01
   1.32988E+01     2.16326E-01
   1.33000E+01     2.16483E-01
   1.33013E+01     2.16656E-01
   1.33025E+01     2.16844E-01
   1.33038E+01     2.17047E-01
   1.33050E+01     2.17263E-01
   1.33063E+01     2.17494E-01
   1.33075E+01     2.17738E-01
   1.33088E+01     2.17993E-01
   1.33100E+01     2.18260E-01
   1.33113E+01     2.18537E-01
   1.33125E+01     2.18823E-01
   1.33138E+01     2.19117E-01
   1.33150E+01     2.19417E-01
   1.33163E+01     2.19723E-01
   1.33175E+01     2.20034E-01
   1.33188E+01     2.20347E-01
   1.33200E+01     2.20661E-01
   1.33213E+01     2.20976E-01
   1.33225E+01     2.21290E-01
   1.33238E+01     2.21601E-01
   1.33250E+01     2.21909E-01
   1.33263E+01     2.22211E-01
   1.33275E+01     2.22507E-01
   1.33288E+01     2.22795E-01
   1.33300E+01     2.23074E-01
   1.33313E+01     2.23344E-01
   1.33325E+01     2.23603E-01
   1.33338E+01     2.23849E-01
   1.33350E+01     2.24083E-01
   1.33363E+01     2.24304E-01
   1.33375E+01     2.24510E-01
   1.33388E+01     2.24701E-01
   1.33400E+01     2.24877E-01
   1.33413E+01     2.25037E-01
   1.33425E+01     2.25180E-01
   1.33438E+01     2.25307E-01
   1.33450E+01     2.25416E-01
   1.33463E+01     2.25508E-01
   1.33475E+01     2.25583E-01
   1.33488E+01     2.25640E-01
   1.33500E+01     2.25680E-01
   1.33513E+01     2.25701E-01
   1.33525E+01     2.25705E-01
   1.33538E+01     2.25691E-01
   1.33550E+01     2.25659E-01
   1.33563E+01     2.25610E-01
   1.33575E+01     2.25543E-01
   1.33588E+01     2.25459E-01
   1.33600E+01     2.25357E-01
   1.33613E+01     2.25238E-01
   1.33625E+01     2.25103E-01
   1.33638E+01     2.24950E-01
   1.33650E+01     2.24782E-01
   1.33663E+01     2.24596E-01
   1.33675E+01     2.24395E-01
   1.33688E+01     2.24178E-01
   1.33700E+01     2.23945E-01
   1.33713E+01     2.23696E-01
   1.33725E+01     2.23431E-01
   1.33738E+01     2.23150E-01
   1.33750E+01     2.22853E-01
   1.33763E+01     2.22541E-01
   1.33775E+01     2.22212E-01
   1.33788E+01     2.21869E-01
   1.33800E+01     2.21509E-01
   1.33813E+01     2.21134E-01
   1.33825E+01     2.20744E-01
   1.33838E+01     2.20338E-01
   1.33850E+01     2.19918E-01
   1.33863E+01     2.19482E-01
   1.33875E+01     2.19033E-01
   1.33888E+01     2.18569E-01
   1.33900E+01     2.18092E-01
   1.33913E+01     2.17601E-01
   1.33925E+01     2.17097E-01
   1.33938E+01     2.16581E-01
   1.33950E+01     2.16052E-01
   1.33963E+01     2.15512E-01
   1.33975E+01     2.14961E-01
   1.33988E+01     2.14400E-01
   1.34000E+01     2.13828E-01
   1.34013E+01     2.13247E-01
   1.34025E+01     2.12657E-01
   1.34038E+01     2.12058E-01
   1.34050E+01     2.11452E-01
   1.34063E+01     2.10839E-01
   1.34075E+01     2.10219E-01
   1.34088E+01     2.09594E-01
   1.34100E+01     2.08963E-01
   1.34113E+01     2.08327E-01
   1.34125E+01     2.07688E-01
   1.34138E+01     2.07045E-01
   1.34150E+01     2.06398E-01
   1.34163E+01     2.05750E-01
   1.34175E+01     2.05100E-01
   1.34188E+01     2.04449E-01
   1.34200E+01     2.03797E-01
   1.34213E+01     2.03145E-01
   1.34225E+01     2.02493E-01
   1.34238E+01     2.01842E-01
   1.34250E+01     2.01193E-01
   1.34263E+01     2.00545E-01
   1.34275E+01     1.99900E-01
   1.34288E+01     1.99258E-01
   1.34300E+01     1.98619E-01
   1.34313E+01     1.97983E-01
   1.34325E+01     1.97352E-01
   1.34338E+01     1.96724E-01
   1.34350E+01     1.96102E-01
   1.34363E+01     1.95484E-01
   1.34375E+01     1.94872E-01
   1.34388E+01     1.94266E-01
   1.34400E+01     1.93665E-01
   1.34413E+01     1.93071E-01
   1.34425E+01     1.92483E-01
   1.34438E+01     1.91903E-01
   1.34450E+01     1.91329E-01
   1.34463E+01     1.90763E-01
   1.34475E+01     1.90205E-01
   1.34488E+01     1.89655E-01
   1.34500E+01     1.89114E-01
   1.34513E+01     1.88581E-01
   1.34525E+01     1.88057E-01
   1.34538E+01     1.87543E-01
   1.34550E+01     1.87038E-01
   1.34563E+01     1.86544E-01
   1.34575E+01     1.86060E-01
   1.34588E+01     1.85587E-01
   1.34600E+01     1.85124E-01
   1.34613E+01     1.84674E-01
   1.34625E+01     1.84235E-01
   1.34638E+01     1.83808E-01
   1.34650E+01     1.83394E-01
   1.34663E+01     1.82993E-01
   1.34675E+01     1.82604E-01
   1.34688E+01     1.82229E-01
   1.34700E+01     1.81867E-01
   1.34713E+01     1.81520E-01
   1.34725E+01     1.81186E-01
   1.34738E+01     1.80866E-01
   1.34750E+01     1.80561E-01
   1.34763E+01     1.80271E-01
   1.34775E+01     1.79995E-01
   1.34788E+01     1.79734E-01
   1.34800E+01     1.79487E-01
   1.34813E+01     1.79256E-01
   1.34825E+01     1.79039E-01
   1.34838E+01     1.78837E-01
   1.34850E+01     1.78650E-01
   1.34863E+01     1.78477E-01
   1.34875E+01     1.78319E-01
   1.34888E+01     1.78175E-01
   1.34900E+01     1.78045E-01
   1.34913E+01     1.77929E-01
   1.34925E+01     1.77827E-01
   1.34938E+01     1.77738E-01
   1.34950E+01     1.77662E-01
   1.34963E+01     1.77598E-01
   1.34975E+01     1.77548E-01
   1.34988E+01     1.77509E-01
   1.35000E+01     1.77482E-01
   1.35013E+01     1.77466E-01
   1.35025E+01     1.77461E-01
   1.35038E+01     1.77467E-01
   1.35050E+01     1.77483E-01
   1.35063E+01     1.77509E-01
   1.35075E+01     1.77544E-01
   1.35088E+01     1.77588E-01
   1.35100E+01     1.77641E-01
   1.35113E+01     1.77701E-01
   1.35125E+01     1.77770E-01
   1.35138E+01     1.77845E-01
   1.35150E+01     1.77928E-01
   1.35163E+01     1.78017E-01
   1.35175E+01     1.78112E-01
   1.35188E+01     1.78213E-01
   1.35200E+01     1.78318E-01
   1.35213E+01     1.78429E-01
   1.35225E+01     1.78543E-01
   1.35238E+01     1.78661E-01
   1.35250E+01     1.78783E-01
   1.35263E+01     1.78907E-01
   1.35275E+01     1.79033E-01
   1.35288E+01     1.79160E-01
   1.35300E+01     1.79289E-01
   1.35313E+01     1.79418E-01
   1.35325E+01     1.79547E-01
   1.35338E+01     1.79675E-01
   1.35350E+01     1.79802E-01
   1.35363E+01     1.79927E-01
   1.35375E+01     1.80050E-01
   1.35388E+01     1.80170E-01
   1.35400E+01     1.80286E-01
   1.35413E+01     1.80398E-01
   1.35425E+01     1.80506E-01
   1.35438E+01     1.80609E-01
   1.35450E+01     1.80706E-01
   1.35463E+01     1.80797E-01
   1.35475E+01     1.80882E-01
   1.35488E+01     1.80959E-01
   1.35500E+01     1.81029E-01
   1.35513E+01     1.81091E-01
   1.35525E+01     1.81145E-01
   1.35538E+01     1.81190E-01
   1.35550E+01     1.81226E-01
   1.35563E+01     1.81252E-01
   1.35575E+01     1.81269E-01
   1.35588E+01     1.81276E-01
   1.35600E+01     1.81272E-01
   1.35613E+01     1.81258E-01
   1.35625E+01     1.81234E-01
   1.35638E+01     1.81198E-01
   1.35650E+01     1.81151E-01
   1.35663E+01     1.81094E-01
   1.35675E+01     1.81024E-01
   1.35688E+01     1.80944E-01
   1.35700E+01     1.80852E-01
   1.35713E+01     1.80748E-01
   1.35725E+01     1.80633E-01
   1.35738E+01     1.80506E-01
   1.35750E+01     1.80368E-01
   1.35763E+01     1.80218E-01
   1.35775E+01     1.80058E-01
   1.35788E+01     1.79885E-01
   1.35800E+01     1.79702E-01
   1.35813E+01     1.79508E-01
   1.35825E+01     1.79303E-01
   1.35838E+01     1.79086E-01
   1.35850E+01     1.78860E-01
   1.35863E+01     1.78622E-01
   1.35875E+01     1.78375E-01
   1.35888E+01     1.78117E-01
   1.35900E+01     1.77849E-01
   1.35913E+01     1.77571E-01
   1.35925E+01     1.77284E-01
   1.35938E+01     1.76987E-01
   1.35950E+01     1.76682E-01
   1.35963E+01     1.76367E-01
   1.35975E+01     1.76043E-01
   1.35988E+01     1.75712E-01
   1.36000E+01     1.75372E-01
