# Supplementary material for: On the accuracy of displacement-based wave intensity analysis: Effect of vessel wall viscoelasticity and nonlinearity
Source: PLoS One. 2019 Nov 1;14(11):e0224390. doi: 10.1371/journal.pone.0224390 (PMC6824577; doi:10.1371/journal.pone.0224390)
Supplement: S1 File — (ZIP) [file pone.0224390.s001.zip › data/irregular vessel wall/elastic condition/pres-AAA-5CM-elastic-1.txt]

   1.28000E+01     2.02240E+04
   1.28013E+01     2.01835E+04
   1.28025E+01     2.01427E+04
   1.28038E+01     2.01020E+04
   1.28050E+01     2.00617E+04
   1.28063E+01     2.00220E+04
   1.28075E+01     1.99834E+04
   1.28088E+01     1.99464E+04
   1.28100E+01     1.99120E+04
   1.28113E+01     1.98813E+04
   1.28125E+01     1.98556E+04
   1.28138E+01     1.98363E+04
   1.28150E+01     1.98248E+04
   1.28163E+01     1.98226E+04
   1.28175E+01     1.98308E+04
   1.28188E+01     1.98504E+04
   1.28200E+01     1.98818E+04
   1.28213E+01     1.99254E+04
   1.28225E+01     1.99807E+04
   1.28238E+01     2.00472E+04
   1.28250E+01     2.01238E+04
   1.28263E+01     2.02094E+04
   1.28275E+01     2.03026E+04
   1.28288E+01     2.04020E+04
   1.28300E+01     2.05064E+04
   1.28313E+01     2.06147E+04
   1.28325E+01     2.07258E+04
   1.28338E+01     2.08391E+04
   1.28350E+01     2.09540E+04
   1.28363E+01     2.10704E+04
   1.28375E+01     2.11880E+04
   1.28388E+01     2.13070E+04
   1.28400E+01     2.14274E+04
   1.28413E+01     2.15494E+04
   1.28425E+01     2.16733E+04
   1.28438E+01     2.17992E+04
   1.28450E+01     2.19273E+04
   1.28463E+01     2.20578E+04
   1.28475E+01     2.21906E+04
   1.28488E+01     2.23258E+04
   1.28500E+01     2.24631E+04
   1.28513E+01     2.26025E+04
   1.28525E+01     2.27436E+04
   1.28538E+01     2.28861E+04
   1.28550E+01     2.30297E+04
   1.28563E+01     2.31738E+04
   1.28575E+01     2.33182E+04
   1.28588E+01     2.34623E+04
   1.28600E+01     2.36057E+04
   1.28613E+01     2.37481E+04
   1.28625E+01     2.38892E+04
   1.28638E+01     2.40286E+04
   1.28650E+01     2.41662E+04
   1.28663E+01     2.43018E+04
   1.28675E+01     2.44354E+04
   1.28688E+01     2.45669E+04
   1.28700E+01     2.46965E+04
   1.28713E+01     2.48242E+04
   1.28725E+01     2.49503E+04
   1.28738E+01     2.50749E+04
   1.28750E+01     2.51983E+04
   1.28763E+01     2.53206E+04
   1.28775E+01     2.54423E+04
   1.28788E+01     2.55635E+04
   1.28800E+01     2.56843E+04
   1.28813E+01     2.58051E+04
   1.28825E+01     2.59260E+04
   1.28838E+01     2.60471E+04
   1.28850E+01     2.61684E+04
   1.28863E+01     2.62900E+04
   1.28875E+01     2.64119E+04
   1.28888E+01     2.65341E+04
   1.28900E+01     2.66564E+04
   1.28913E+01     2.67788E+04
   1.28925E+01     2.69011E+04
   1.28938E+01     2.70231E+04
   1.28950E+01     2.71446E+04
   1.28963E+01     2.72655E+04
   1.28975E+01     2.73855E+04
   1.28988E+01     2.75045E+04
   1.29000E+01     2.76222E+04
   1.29013E+01     2.77386E+04
   1.29025E+01     2.78533E+04
   1.29038E+01     2.79663E+04
   1.29050E+01     2.80775E+04
   1.29063E+01     2.81867E+04
   1.29075E+01     2.82939E+04
   1.29088E+01     2.83989E+04
   1.29100E+01     2.85019E+04
   1.29113E+01     2.86027E+04
   1.29125E+01     2.87013E+04
   1.29138E+01     2.87978E+04
   1.29150E+01     2.88921E+04
   1.29163E+01     2.89842E+04
   1.29175E+01     2.90743E+04
   1.29188E+01     2.91622E+04
   1.29200E+01     2.92480E+04
   1.29213E+01     2.93318E+04
   1.29225E+01     2.94135E+04
   1.29238E+01     2.94932E+04
   1.29250E+01     2.95709E+04
   1.29263E+01     2.96466E+04
   1.29275E+01     2.97204E+04
   1.29288E+01     2.97922E+04
   1.29300E+01     2.98621E+04
   1.29313E+01     2.99301E+04
   1.29325E+01     2.99962E+04
   1.29338E+01     3.00605E+04
   1.29350E+01     3.01230E+04
   1.29363E+01     3.01837E+04
   1.29375E+01     3.02426E+04
   1.29388E+01     3.02998E+04
   1.29400E+01     3.03553E+04
   1.29413E+01     3.04091E+04
   1.29425E+01     3.04612E+04
   1.29438E+01     3.05117E+04
   1.29450E+01     3.05606E+04
   1.29463E+01     3.06079E+04
   1.29475E+01     3.06535E+04
   1.29488E+01     3.06975E+04
   1.29500E+01     3.07399E+04
   1.29513E+01     3.07806E+04
   1.29525E+01     3.08196E+04
   1.29538E+01     3.08569E+04
   1.29550E+01     3.08925E+04
   1.29563E+01     3.09263E+04
   1.29575E+01     3.09584E+04
   1.29588E+01     3.09885E+04
   1.29600E+01     3.10168E+04
   1.29613E+01     3.10432E+04
   1.29625E+01     3.10677E+04
   1.29638E+01     3.10902E+04
   1.29650E+01     3.11107E+04
   1.29663E+01     3.11293E+04
   1.29675E+01     3.11460E+04
   1.29688E+01     3.11607E+04
   1.29700E+01     3.11734E+04
   1.29713E+01     3.11843E+04
   1.29725E+01     3.11934E+04
   1.29738E+01     3.12007E+04
   1.29750E+01     3.12062E+04
   1.29763E+01     3.12101E+04
   1.29775E+01     3.12125E+04
   1.29788E+01     3.12134E+04
   1.29800E+01     3.12130E+04
   1.29813E+01     3.12113E+04
   1.29825E+01     3.12085E+04
   1.29838E+01     3.12046E+04
   1.29850E+01     3.11998E+04
   1.29863E+01     3.11942E+04
   1.29875E+01     3.11879E+04
   1.29888E+01     3.11810E+04
   1.29900E+01     3.11737E+04
   1.29913E+01     3.11661E+04
   1.29925E+01     3.11582E+04
   1.29938E+01     3.11501E+04
   1.29950E+01     3.11420E+04
   1.29963E+01     3.11339E+04
   1.29975E+01     3.11259E+04
   1.29988E+01     3.11181E+04
   1.30000E+01     3.11104E+04
   1.30013E+01     3.11029E+04
   1.30025E+01     3.10957E+04
   1.30038E+01     3.10887E+04
   1.30050E+01     3.10820E+04
   1.30063E+01     3.10754E+04
   1.30075E+01     3.10691E+04
   1.30088E+01     3.10629E+04
   1.30100E+01     3.10568E+04
   1.30113E+01     3.10507E+04
   1.30125E+01     3.10446E+04
   1.30138E+01     3.10384E+04
   1.30150E+01     3.10320E+04
   1.30163E+01     3.10254E+04
   1.30175E+01     3.10185E+04
   1.30188E+01     3.10112E+04
   1.30200E+01     3.10035E+04
   1.30213E+01     3.09953E+04
   1.30225E+01     3.09866E+04
   1.30238E+01     3.09773E+04
   1.30250E+01     3.09675E+04
   1.30263E+01     3.09570E+04
   1.30275E+01     3.09461E+04
   1.30288E+01     3.09345E+04
   1.30300E+01     3.09225E+04
   1.30313E+01     3.09099E+04
   1.30325E+01     3.08969E+04
   1.30338E+01     3.08836E+04
   1.30350E+01     3.08698E+04
   1.30363E+01     3.08558E+04
   1.30375E+01     3.08416E+04
   1.30388E+01     3.08272E+04
   1.30400E+01     3.08126E+04
   1.30413E+01     3.07980E+04
   1.30425E+01     3.07833E+04
   1.30438E+01     3.07686E+04
   1.30450E+01     3.07539E+04
   1.30463E+01     3.07392E+04
   1.30475E+01     3.07244E+04
   1.30488E+01     3.07096E+04
   1.30500E+01     3.06948E+04
   1.30513E+01     3.06800E+04
   1.30525E+01     3.06652E+04
   1.30538E+01     3.06502E+04
   1.30550E+01     3.06351E+04
   1.30563E+01     3.06199E+04
   1.30575E+01     3.06044E+04
   1.30588E+01     3.05886E+04
   1.30600E+01     3.05723E+04
   1.30613E+01     3.05556E+04
   1.30625E+01     3.05381E+04
   1.30638E+01     3.05197E+04
   1.30650E+01     3.05001E+04
   1.30663E+01     3.04791E+04
   1.30675E+01     3.04567E+04
   1.30688E+01     3.04327E+04
   1.30700E+01     3.04075E+04
   1.30713E+01     3.03811E+04
   1.30725E+01     3.03538E+04
   1.30738E+01     3.03262E+04
   1.30750E+01     3.02989E+04
   1.30763E+01     3.02728E+04
   1.30775E+01     3.02490E+04
   1.30788E+01     3.02285E+04
   1.30800E+01     3.02127E+04
   1.30813E+01     3.02028E+04
   1.30825E+01     3.01998E+04
   1.30838E+01     3.02048E+04
   1.30850E+01     3.02183E+04
   1.30863E+01     3.02408E+04
   1.30875E+01     3.02721E+04
   1.30888E+01     3.03119E+04
   1.30900E+01     3.03596E+04
   1.30913E+01     3.04142E+04
   1.30925E+01     3.04749E+04
   1.30938E+01     3.05404E+04
   1.30950E+01     3.06097E+04
   1.30963E+01     3.06819E+04
   1.30975E+01     3.07560E+04
   1.30988E+01     3.08314E+04
   1.31000E+01     3.09074E+04
   1.31013E+01     3.09837E+04
   1.31025E+01     3.10599E+04
   1.31038E+01     3.11360E+04
   1.31050E+01     3.12118E+04
   1.31063E+01     3.12874E+04
   1.31075E+01     3.13628E+04
   1.31088E+01     3.14380E+04
   1.31100E+01     3.15131E+04
   1.31113E+01     3.15880E+04
   1.31125E+01     3.16627E+04
   1.31138E+01     3.17370E+04
   1.31150E+01     3.18109E+04
   1.31163E+01     3.18840E+04
   1.31175E+01     3.19562E+04
   1.31188E+01     3.20271E+04
   1.31200E+01     3.20964E+04
   1.31213E+01     3.21638E+04
   1.31225E+01     3.22288E+04
   1.31238E+01     3.22912E+04
   1.31250E+01     3.23506E+04
   1.31263E+01     3.24067E+04
   1.31275E+01     3.24593E+04
   1.31288E+01     3.25082E+04
   1.31300E+01     3.25533E+04
   1.31313E+01     3.25944E+04
   1.31325E+01     3.26317E+04
   1.31338E+01     3.26651E+04
   1.31350E+01     3.26947E+04
   1.31363E+01     3.27206E+04
   1.31375E+01     3.27431E+04
   1.31388E+01     3.27623E+04
   1.31400E+01     3.27784E+04
   1.31413E+01     3.27917E+04
   1.31425E+01     3.28024E+04
   1.31438E+01     3.28106E+04
   1.31450E+01     3.28167E+04
   1.31463E+01     3.28206E+04
   1.31475E+01     3.28227E+04
   1.31488E+01     3.28228E+04
   1.31500E+01     3.28211E+04
   1.31513E+01     3.28176E+04
   1.31525E+01     3.28122E+04
   1.31538E+01     3.28049E+04
   1.31550E+01     3.27955E+04
   1.31563E+01     3.27841E+04
   1.31575E+01     3.27704E+04
   1.31588E+01     3.27543E+04
   1.31600E+01     3.27358E+04
   1.31613E+01     3.27146E+04
   1.31625E+01     3.26906E+04
   1.31638E+01     3.26636E+04
   1.31650E+01     3.26336E+04
   1.31663E+01     3.26004E+04
   1.31675E+01     3.25638E+04
   1.31688E+01     3.25239E+04
   1.31700E+01     3.24805E+04
   1.31713E+01     3.24336E+04
   1.31725E+01     3.23831E+04
   1.31738E+01     3.23291E+04
   1.31750E+01     3.22716E+04
   1.31763E+01     3.22107E+04
   1.31775E+01     3.21465E+04
   1.31788E+01     3.20790E+04
   1.31800E+01     3.20083E+04
   1.31813E+01     3.19347E+04
   1.31825E+01     3.18581E+04
   1.31838E+01     3.17788E+04
   1.31850E+01     3.16968E+04
   1.31863E+01     3.16123E+04
   1.31875E+01     3.15253E+04
   1.31888E+01     3.14361E+04
   1.31900E+01     3.13447E+04
   1.31913E+01     3.12513E+04
   1.31925E+01     3.11559E+04
   1.31938E+01     3.10587E+04
   1.31950E+01     3.09597E+04
   1.31963E+01     3.08592E+04
   1.31975E+01     3.07572E+04
   1.31988E+01     3.06539E+04
   1.32000E+01     3.05493E+04
   1.32013E+01     3.04437E+04
   1.32025E+01     3.03370E+04
   1.32038E+01     3.02294E+04
   1.32050E+01     3.01210E+04
   1.32063E+01     3.00120E+04
   1.32075E+01     2.99024E+04
   1.32088E+01     2.97922E+04
   1.32100E+01     2.96817E+04
   1.32113E+01     2.95709E+04
   1.32125E+01     2.94598E+04
   1.32138E+01     2.93485E+04
   1.32150E+01     2.92372E+04
   1.32163E+01     2.91258E+04
   1.32175E+01     2.90145E+04
   1.32188E+01     2.89032E+04
   1.32200E+01     2.87921E+04
   1.32213E+01     2.86812E+04
   1.32225E+01     2.85705E+04
   1.32238E+01     2.84601E+04
   1.32250E+01     2.83501E+04
   1.32263E+01     2.82405E+04
   1.32275E+01     2.81314E+04
   1.32288E+01     2.80228E+04
   1.32300E+01     2.79148E+04
   1.32313E+01     2.78076E+04
   1.32325E+01     2.77011E+04
   1.32338E+01     2.75954E+04
   1.32350E+01     2.74907E+04
   1.32363E+01     2.73871E+04
   1.32375E+01     2.72846E+04
   1.32388E+01     2.71833E+04
   1.32400E+01     2.70835E+04
   1.32413E+01     2.69852E+04
   1.32425E+01     2.68886E+04
   1.32438E+01     2.67937E+04
   1.32450E+01     2.67007E+04
   1.32463E+01     2.66097E+04
   1.32475E+01     2.65209E+04
   1.32488E+01     2.64344E+04
   1.32500E+01     2.63503E+04
   1.32513E+01     2.62687E+04
   1.32525E+01     2.61897E+04
   1.32538E+01     2.61135E+04
   1.32550E+01     2.60401E+04
   1.32563E+01     2.59696E+04
   1.32575E+01     2.59021E+04
   1.32588E+01     2.58377E+04
   1.32600E+01     2.57763E+04
   1.32613E+01     2.57181E+04
   1.32625E+01     2.56630E+04
   1.32638E+01     2.56111E+04
   1.32650E+01     2.55624E+04
   1.32663E+01     2.55169E+04
   1.32675E+01     2.54745E+04
   1.32688E+01     2.54353E+04
   1.32700E+01     2.53991E+04
   1.32713E+01     2.53660E+04
   1.32725E+01     2.53358E+04
   1.32738E+01     2.53085E+04
   1.32750E+01     2.52841E+04
   1.32763E+01     2.52623E+04
   1.32775E+01     2.52431E+04
   1.32788E+01     2.52265E+04
   1.32800E+01     2.52124E+04
   1.32813E+01     2.52006E+04
   1.32825E+01     2.51910E+04
   1.32838E+01     2.51837E+04
   1.32850E+01     2.51784E+04
   1.32863E+01     2.51753E+04
   1.32875E+01     2.51742E+04
   1.32888E+01     2.51752E+04
   1.32900E+01     2.51781E+04
   1.32913E+01     2.51830E+04
   1.32925E+01     2.51898E+04
   1.32938E+01     2.51985E+04
   1.32950E+01     2.52091E+04
   1.32963E+01     2.52215E+04
   1.32975E+01     2.52358E+04
   1.32988E+01     2.52519E+04
   1.33000E+01     2.52698E+04
   1.33013E+01     2.52894E+04
   1.33025E+01     2.53108E+04
   1.33038E+01     2.53337E+04
   1.33050E+01     2.53583E+04
   1.33063E+01     2.53844E+04
   1.33075E+01     2.54118E+04
   1.33088E+01     2.54406E+04
   1.33100E+01     2.54706E+04
   1.33113E+01     2.55017E+04
   1.33125E+01     2.55338E+04
   1.33138E+01     2.55667E+04
   1.33150E+01     2.56003E+04
   1.33163E+01     2.56344E+04
   1.33175E+01     2.56690E+04
   1.33188E+01     2.57038E+04
   1.33200E+01     2.57387E+04
   1.33213E+01     2.57736E+04
   1.33225E+01     2.58083E+04
   1.33238E+01     2.58427E+04
   1.33250E+01     2.58766E+04
   1.33263E+01     2.59099E+04
   1.33275E+01     2.59425E+04
   1.33288E+01     2.59741E+04
   1.33300E+01     2.60047E+04
   1.33313E+01     2.60341E+04
   1.33325E+01     2.60623E+04
   1.33338E+01     2.60891E+04
   1.33350E+01     2.61145E+04
   1.33363E+01     2.61383E+04
   1.33375E+01     2.61604E+04
   1.33388E+01     2.61809E+04
   1.33400E+01     2.61996E+04
   1.33413E+01     2.62164E+04
   1.33425E+01     2.62314E+04
   1.33438E+01     2.62444E+04
   1.33450E+01     2.62556E+04
   1.33463E+01     2.62647E+04
   1.33475E+01     2.62718E+04
   1.33488E+01     2.62769E+04
   1.33500E+01     2.62800E+04
   1.33513E+01     2.62810E+04
   1.33525E+01     2.62800E+04
   1.33538E+01     2.62769E+04
   1.33550E+01     2.62718E+04
   1.33563E+01     2.62647E+04
   1.33575E+01     2.62555E+04
   1.33588E+01     2.62444E+04
   1.33600E+01     2.62313E+04
   1.33613E+01     2.62162E+04
   1.33625E+01     2.61992E+04
   1.33638E+01     2.61803E+04
   1.33650E+01     2.61594E+04
   1.33663E+01     2.61367E+04
   1.33675E+01     2.61121E+04
   1.33688E+01     2.60857E+04
   1.33700E+01     2.60574E+04
   1.33713E+01     2.60273E+04
   1.33725E+01     2.59953E+04
   1.33738E+01     2.59615E+04
   1.33750E+01     2.59260E+04
   1.33763E+01     2.58886E+04
   1.33775E+01     2.58494E+04
   1.33788E+01     2.58084E+04
   1.33800E+01     2.57656E+04
   1.33813E+01     2.57210E+04
   1.33825E+01     2.56747E+04
   1.33838E+01     2.56267E+04
   1.33850E+01     2.55769E+04
   1.33863E+01     2.55255E+04
   1.33875E+01     2.54724E+04
   1.33888E+01     2.54178E+04
   1.33900E+01     2.53615E+04
   1.33913E+01     2.53037E+04
   1.33925E+01     2.52445E+04
   1.33938E+01     2.51838E+04
   1.33950E+01     2.51217E+04
   1.33963E+01     2.50583E+04
   1.33975E+01     2.49937E+04
   1.33988E+01     2.49278E+04
   1.34000E+01     2.48608E+04
   1.34013E+01     2.47928E+04
   1.34025E+01     2.47237E+04
   1.34038E+01     2.46537E+04
   1.34050E+01     2.45828E+04
   1.34063E+01     2.45110E+04
   1.34075E+01     2.44386E+04
   1.34088E+01     2.43655E+04
   1.34100E+01     2.42918E+04
   1.34113E+01     2.42175E+04
   1.34125E+01     2.41428E+04
   1.34138E+01     2.40678E+04
   1.34150E+01     2.39924E+04
   1.34163E+01     2.39167E+04
   1.34175E+01     2.38409E+04
   1.34188E+01     2.37649E+04
   1.34200E+01     2.36889E+04
   1.34213E+01     2.36128E+04
   1.34225E+01     2.35369E+04
   1.34238E+01     2.34610E+04
   1.34250E+01     2.33854E+04
   1.34263E+01     2.33099E+04
   1.34275E+01     2.32348E+04
   1.34288E+01     2.31600E+04
   1.34300E+01     2.30856E+04
   1.34313E+01     2.30116E+04
   1.34325E+01     2.29381E+04
   1.34338E+01     2.28651E+04
   1.34350E+01     2.27926E+04
   1.34363E+01     2.27208E+04
   1.34375E+01     2.26496E+04
   1.34388E+01     2.25790E+04
   1.34400E+01     2.25092E+04
   1.34413E+01     2.24401E+04
   1.34425E+01     2.23718E+04
   1.34438E+01     2.23043E+04
   1.34450E+01     2.22377E+04
   1.34463E+01     2.21719E+04
   1.34475E+01     2.21071E+04
   1.34488E+01     2.20432E+04
   1.34500E+01     2.19803E+04
   1.34513E+01     2.19184E+04
   1.34525E+01     2.18575E+04
   1.34538E+01     2.17978E+04
   1.34550E+01     2.17391E+04
   1.34563E+01     2.16816E+04
   1.34575E+01     2.16253E+04
   1.34588E+01     2.15703E+04
   1.34600E+01     2.15165E+04
   1.34613E+01     2.14640E+04
   1.34625E+01     2.14128E+04
   1.34638E+01     2.13630E+04
   1.34650E+01     2.13146E+04
   1.34663E+01     2.12676E+04
   1.34675E+01     2.12221E+04
   1.34688E+01     2.11781E+04
   1.34700E+01     2.11356E+04
   1.34713E+01     2.10946E+04
   1.34725E+01     2.10552E+04
   1.34738E+01     2.10174E+04
   1.34750E+01     2.09812E+04
   1.34763E+01     2.09465E+04
   1.34775E+01     2.09136E+04
   1.34788E+01     2.08822E+04
   1.34800E+01     2.08525E+04
   1.34813E+01     2.08244E+04
   1.34825E+01     2.07980E+04
   1.34838E+01     2.07732E+04
   1.34850E+01     2.07501E+04
   1.34863E+01     2.07286E+04
   1.34875E+01     2.07087E+04
   1.34888E+01     2.06904E+04
   1.34900E+01     2.06736E+04
   1.34913E+01     2.06585E+04
   1.34925E+01     2.06448E+04
   1.34938E+01     2.06327E+04
   1.34950E+01     2.06220E+04
   1.34963E+01     2.06128E+04
   1.34975E+01     2.06049E+04
   1.34988E+01     2.05984E+04
   1.35000E+01     2.05933E+04
   1.35013E+01     2.05894E+04
   1.35025E+01     2.05868E+04
   1.35038E+01     2.05854E+04
   1.35050E+01     2.05851E+04
   1.35063E+01     2.05860E+04
   1.35075E+01     2.05880E+04
   1.35088E+01     2.05909E+04
   1.35100E+01     2.05949E+04
   1.35113E+01     2.05998E+04
   1.35125E+01     2.06056E+04
   1.35138E+01     2.06123E+04
   1.35150E+01     2.06198E+04
   1.35163E+01     2.06280E+04
   1.35175E+01     2.06369E+04
   1.35188E+01     2.06465E+04
   1.35200E+01     2.06567E+04
   1.35213E+01     2.06675E+04
   1.35225E+01     2.06787E+04
   1.35238E+01     2.06904E+04
   1.35250E+01     2.07024E+04
   1.35263E+01     2.07148E+04
   1.35275E+01     2.07274E+04
   1.35288E+01     2.07402E+04
   1.35300E+01     2.07532E+04
   1.35313E+01     2.07662E+04
   1.35325E+01     2.07792E+04
   1.35338E+01     2.07922E+04
   1.35350E+01     2.08051E+04
   1.35363E+01     2.08177E+04
   1.35375E+01     2.08301E+04
   1.35388E+01     2.08422E+04
   1.35400E+01     2.08539E+04
   1.35413E+01     2.08651E+04
   1.35425E+01     2.08759E+04
   1.35438E+01     2.08861E+04
   1.35450E+01     2.08956E+04
   1.35463E+01     2.09045E+04
   1.35475E+01     2.09126E+04
   1.35488E+01     2.09199E+04
   1.35500E+01     2.09263E+04
   1.35513E+01     2.09319E+04
   1.35525E+01     2.09365E+04
   1.35538E+01     2.09402E+04
   1.35550E+01     2.09428E+04
   1.35563E+01     2.09443E+04
   1.35575E+01     2.09447E+04
   1.35588E+01     2.09440E+04
   1.35600E+01     2.09421E+04
   1.35613E+01     2.09390E+04
   1.35625E+01     2.09346E+04
   1.35638E+01     2.09291E+04
   1.35650E+01     2.09222E+04
   1.35663E+01     2.09141E+04
   1.35675E+01     2.09047E+04
   1.35688E+01     2.08939E+04
   1.35700E+01     2.08819E+04
   1.35713E+01     2.08686E+04
   1.35725E+01     2.08539E+04
   1.35738E+01     2.08379E+04
   1.35750E+01     2.08207E+04
   1.35763E+01     2.08021E+04
   1.35775E+01     2.07822E+04
   1.35788E+01     2.07611E+04
   1.35800E+01     2.07387E+04
   1.35813E+01     2.07150E+04
   1.35825E+01     2.06901E+04
   1.35838E+01     2.06640E+04
   1.35850E+01     2.06367E+04
   1.35863E+01     2.06083E+04
   1.35875E+01     2.05786E+04
   1.35888E+01     2.05479E+04
   1.35900E+01     2.05160E+04
   1.35913E+01     2.04830E+04
   1.35925E+01     2.04490E+04
   1.35938E+01     2.04139E+04
   1.35950E+01     2.03778E+04
   1.35963E+01     2.03408E+04
   1.35975E+01     2.03028E+04
   1.35988E+01     2.02639E+04
   1.36000E+01     2.02241E+04
