# Supplementary material for: On the accuracy of displacement-based wave intensity analysis: Effect of vessel wall viscoelasticity and nonlinearity
Source: PLoS One. 2019 Nov 1;14(11):e0224390. doi: 10.1371/journal.pone.0224390 (PMC6824577; doi:10.1371/journal.pone.0224390)
Supplement: S1 File — (ZIP) [file pone.0224390.s001.zip › data/irregular vessel wall/elastic condition/stenosis-disp-1-linear.txt]

   1.28000E+01     2.43157E-23
   1.28013E+01     2.42883E-23
   1.28025E+01     2.42610E-23
   1.28038E+01     2.42339E-23
   1.28050E+01     2.42071E-23
   1.28063E+01     2.41812E-23
   1.28075E+01     2.41568E-23
   1.28088E+01     2.41346E-23
   1.28100E+01     2.41159E-23
   1.28113E+01     2.41020E-23
   1.28125E+01     2.40944E-23
   1.28138E+01     2.40950E-23
   1.28150E+01     2.41054E-23
   1.28163E+01     2.41274E-23
   1.28175E+01     2.41623E-23
   1.28188E+01     2.42113E-23
   1.28200E+01     2.42748E-23
   1.28213E+01     2.43528E-23
   1.28225E+01     2.44450E-23
   1.28238E+01     2.45503E-23
   1.28250E+01     2.46675E-23
   1.28263E+01     2.47949E-23
   1.28275E+01     2.49307E-23
   1.28288E+01     2.50732E-23
   1.28300E+01     2.52207E-23
   1.28313E+01     2.53716E-23
   1.28325E+01     2.55247E-23
   1.28338E+01     2.56788E-23
   1.28350E+01     2.58334E-23
   1.28363E+01     2.59877E-23
   1.28375E+01     2.61416E-23
   1.28388E+01     2.62950E-23
   1.28400E+01     2.64479E-23
   1.28413E+01     2.66006E-23
   1.28425E+01     2.67532E-23
   1.28438E+01     2.69062E-23
   1.28450E+01     2.70598E-23
   1.28463E+01     2.72143E-23
   1.28475E+01     2.73701E-23
   1.28488E+01     2.75275E-23
   1.28500E+01     2.76866E-23
   1.28513E+01     2.78477E-23
   1.28525E+01     2.80108E-23
   1.28538E+01     2.81761E-23
   1.28550E+01     2.83435E-23
   1.28563E+01     2.85129E-23
   1.28575E+01     2.86842E-23
   1.28588E+01     2.88573E-23
   1.28600E+01     2.90318E-23
   1.28613E+01     2.92075E-23
   1.28625E+01     2.93841E-23
   1.28638E+01     2.95615E-23
   1.28650E+01     2.97392E-23
   1.28663E+01     2.99171E-23
   1.28675E+01     3.00950E-23
   1.28688E+01     3.02727E-23
   1.28700E+01     3.04501E-23
   1.28713E+01     3.06271E-23
   1.28725E+01     3.08038E-23
   1.28738E+01     3.09801E-23
   1.28750E+01     3.11561E-23
   1.28763E+01     3.13319E-23
   1.28775E+01     3.15077E-23
   1.28788E+01     3.16835E-23
   1.28800E+01     3.18596E-23
   1.28813E+01     3.20359E-23
   1.28825E+01     3.22127E-23
   1.28838E+01     3.23900E-23
   1.28850E+01     3.25678E-23
   1.28863E+01     3.27462E-23
   1.28875E+01     3.29253E-23
   1.28888E+01     3.31049E-23
   1.28900E+01     3.32849E-23
   1.28913E+01     3.34653E-23
   1.28925E+01     3.36460E-23
   1.28938E+01     3.38267E-23
   1.28950E+01     3.40073E-23
   1.28963E+01     3.41875E-23
   1.28975E+01     3.43673E-23
   1.28988E+01     3.45464E-23
   1.29000E+01     3.47245E-23
   1.29013E+01     3.49015E-23
   1.29025E+01     3.50773E-23
   1.29038E+01     3.52516E-23
   1.29050E+01     3.54243E-23
   1.29063E+01     3.55954E-23
   1.29075E+01     3.57647E-23
   1.29088E+01     3.59323E-23
   1.29100E+01     3.60980E-23
   1.29113E+01     3.62620E-23
   1.29125E+01     3.64243E-23
   1.29138E+01     3.65849E-23
   1.29150E+01     3.67439E-23
   1.29163E+01     3.69014E-23
   1.29175E+01     3.70575E-23
   1.29188E+01     3.72123E-23
   1.29200E+01     3.73658E-23
   1.29213E+01     3.75182E-23
   1.29225E+01     3.76696E-23
   1.29238E+01     3.78199E-23
   1.29250E+01     3.79693E-23
   1.29263E+01     3.81178E-23
   1.29275E+01     3.82653E-23
   1.29288E+01     3.84120E-23
   1.29300E+01     3.85577E-23
   1.29313E+01     3.87024E-23
   1.29325E+01     3.88462E-23
   1.29338E+01     3.89889E-23
   1.29350E+01     3.91304E-23
   1.29363E+01     3.92708E-23
   1.29375E+01     3.94099E-23
   1.29388E+01     3.95477E-23
   1.29400E+01     3.96841E-23
   1.29413E+01     3.98191E-23
   1.29425E+01     3.99525E-23
   1.29438E+01     4.00844E-23
   1.29450E+01     4.02146E-23
   1.29463E+01     4.03432E-23
   1.29475E+01     4.04701E-23
   1.29488E+01     4.05952E-23
   1.29500E+01     4.07186E-23
   1.29513E+01     4.08403E-23
   1.29525E+01     4.09601E-23
   1.29538E+01     4.10782E-23
   1.29550E+01     4.11945E-23
   1.29563E+01     4.13090E-23
   1.29575E+01     4.14216E-23
   1.29588E+01     4.15325E-23
   1.29600E+01     4.16416E-23
   1.29613E+01     4.17488E-23
   1.29625E+01     4.18543E-23
   1.29638E+01     4.19580E-23
   1.29650E+01     4.20599E-23
   1.29663E+01     4.21600E-23
   1.29675E+01     4.22583E-23
   1.29688E+01     4.23549E-23
   1.29700E+01     4.24496E-23
   1.29713E+01     4.25427E-23
   1.29725E+01     4.26339E-23
   1.29738E+01     4.27235E-23
   1.29750E+01     4.28113E-23
   1.29763E+01     4.28974E-23
   1.29775E+01     4.29819E-23
   1.29788E+01     4.30646E-23
   1.29800E+01     4.31457E-23
   1.29813E+01     4.32252E-23
   1.29825E+01     4.33031E-23
   1.29838E+01     4.33793E-23
   1.29850E+01     4.34540E-23
   1.29863E+01     4.35270E-23
   1.29875E+01     4.35985E-23
   1.29888E+01     4.36684E-23
   1.29900E+01     4.37366E-23
   1.29913E+01     4.38033E-23
   1.29925E+01     4.38682E-23
   1.29938E+01     4.39315E-23
   1.29950E+01     4.39931E-23
   1.29963E+01     4.40528E-23
   1.29975E+01     4.41108E-23
   1.29988E+01     4.41668E-23
   1.30000E+01     4.42208E-23
   1.30013E+01     4.42728E-23
   1.30025E+01     4.43226E-23
   1.30038E+01     4.43701E-23
   1.30050E+01     4.44152E-23
   1.30063E+01     4.44579E-23
   1.30075E+01     4.44980E-23
   1.30088E+01     4.45353E-23
   1.30100E+01     4.45698E-23
   1.30113E+01     4.46014E-23
   1.30125E+01     4.46300E-23
   1.30138E+01     4.46554E-23
   1.30150E+01     4.46775E-23
   1.30163E+01     4.46963E-23
   1.30175E+01     4.47116E-23
   1.30188E+01     4.47234E-23
   1.30200E+01     4.47316E-23
   1.30213E+01     4.47361E-23
   1.30225E+01     4.47369E-23
   1.30238E+01     4.47338E-23
   1.30250E+01     4.47270E-23
   1.30263E+01     4.47163E-23
   1.30275E+01     4.47018E-23
   1.30288E+01     4.46835E-23
   1.30300E+01     4.46614E-23
   1.30313E+01     4.46356E-23
   1.30325E+01     4.46060E-23
   1.30338E+01     4.45728E-23
   1.30350E+01     4.45359E-23
   1.30363E+01     4.44954E-23
   1.30375E+01     4.44514E-23
   1.30388E+01     4.44040E-23
   1.30400E+01     4.43531E-23
   1.30413E+01     4.42989E-23
   1.30425E+01     4.42413E-23
   1.30438E+01     4.41805E-23
   1.30450E+01     4.41163E-23
   1.30463E+01     4.40489E-23
   1.30475E+01     4.39783E-23
   1.30488E+01     4.39044E-23
   1.30500E+01     4.38272E-23
   1.30513E+01     4.37467E-23
   1.30525E+01     4.36628E-23
   1.30538E+01     4.35756E-23
   1.30550E+01     4.34849E-23
   1.30563E+01     4.33908E-23
   1.30575E+01     4.32930E-23
   1.30588E+01     4.31916E-23
   1.30600E+01     4.30866E-23
   1.30613E+01     4.29778E-23
   1.30625E+01     4.28651E-23
   1.30638E+01     4.27487E-23
   1.30650E+01     4.26284E-23
   1.30663E+01     4.25043E-23
   1.30675E+01     4.23765E-23
   1.30688E+01     4.22450E-23
   1.30700E+01     4.21102E-23
   1.30713E+01     4.19723E-23
   1.30725E+01     4.18319E-23
   1.30738E+01     4.16894E-23
   1.30750E+01     4.15457E-23
   1.30763E+01     4.14015E-23
   1.30775E+01     4.12581E-23
   1.30788E+01     4.11165E-23
   1.30800E+01     4.09778E-23
   1.30813E+01     4.08433E-23
   1.30825E+01     4.07139E-23
   1.30838E+01     4.05904E-23
   1.30850E+01     4.04734E-23
   1.30863E+01     4.03631E-23
   1.30875E+01     4.02593E-23
   1.30888E+01     4.01617E-23
   1.30900E+01     4.00697E-23
   1.30913E+01     3.99822E-23
   1.30925E+01     3.98984E-23
   1.30938E+01     3.98172E-23
   1.30950E+01     3.97375E-23
   1.30963E+01     3.96586E-23
   1.30975E+01     3.95795E-23
   1.30988E+01     3.94996E-23
   1.31000E+01     3.94185E-23
   1.31013E+01     3.93358E-23
   1.31025E+01     3.92514E-23
   1.31038E+01     3.91651E-23
   1.31050E+01     3.90770E-23
   1.31063E+01     3.89872E-23
   1.31075E+01     3.88959E-23
   1.31088E+01     3.88034E-23
   1.31100E+01     3.87100E-23
   1.31113E+01     3.86159E-23
   1.31125E+01     3.85214E-23
   1.31138E+01     3.84269E-23
   1.31150E+01     3.83326E-23
   1.31163E+01     3.82388E-23
   1.31175E+01     3.81456E-23
   1.31188E+01     3.80532E-23
   1.31200E+01     3.79618E-23
   1.31213E+01     3.78714E-23
   1.31225E+01     3.77820E-23
   1.31238E+01     3.76936E-23
   1.31250E+01     3.76062E-23
   1.31263E+01     3.75197E-23
   1.31275E+01     3.74340E-23
   1.31288E+01     3.73491E-23
   1.31300E+01     3.72648E-23
   1.31313E+01     3.71812E-23
   1.31325E+01     3.70981E-23
   1.31338E+01     3.70154E-23
   1.31350E+01     3.69333E-23
   1.31363E+01     3.68517E-23
   1.31375E+01     3.67706E-23
   1.31388E+01     3.66901E-23
   1.31400E+01     3.66104E-23
   1.31413E+01     3.65314E-23
   1.31425E+01     3.64534E-23
   1.31438E+01     3.63764E-23
   1.31450E+01     3.63006E-23
   1.31463E+01     3.62261E-23
   1.31475E+01     3.61530E-23
   1.31488E+01     3.60814E-23
   1.31500E+01     3.60114E-23
   1.31513E+01     3.59429E-23
   1.31525E+01     3.58761E-23
   1.31538E+01     3.58108E-23
   1.31550E+01     3.57472E-23
   1.31563E+01     3.56850E-23
   1.31575E+01     3.56243E-23
   1.31588E+01     3.55650E-23
   1.31600E+01     3.55069E-23
   1.31613E+01     3.54499E-23
   1.31625E+01     3.53940E-23
   1.31638E+01     3.53390E-23
   1.31650E+01     3.52848E-23
   1.31663E+01     3.52312E-23
   1.31675E+01     3.51784E-23
   1.31688E+01     3.51261E-23
   1.31700E+01     3.50743E-23
   1.31713E+01     3.50230E-23
   1.31725E+01     3.49723E-23
   1.31738E+01     3.49220E-23
   1.31750E+01     3.48723E-23
   1.31763E+01     3.48232E-23
   1.31775E+01     3.47748E-23
   1.31788E+01     3.47270E-23
   1.31800E+01     3.46800E-23
   1.31813E+01     3.46338E-23
   1.31825E+01     3.45885E-23
   1.31838E+01     3.45440E-23
   1.31850E+01     3.45004E-23
   1.31863E+01     3.44577E-23
   1.31875E+01     3.44159E-23
   1.31888E+01     3.43750E-23
   1.31900E+01     3.43349E-23
   1.31913E+01     3.42957E-23
   1.31925E+01     3.42571E-23
   1.31938E+01     3.42192E-23
   1.31950E+01     3.41819E-23
   1.31963E+01     3.41451E-23
   1.31975E+01     3.41088E-23
   1.31988E+01     3.40727E-23
   1.32000E+01     3.40369E-23
   1.32013E+01     3.40013E-23
   1.32025E+01     3.39658E-23
   1.32038E+01     3.39304E-23
   1.32050E+01     3.38950E-23
   1.32063E+01     3.38596E-23
   1.32075E+01     3.38242E-23
   1.32088E+01     3.37887E-23
   1.32100E+01     3.37532E-23
   1.32113E+01     3.37176E-23
   1.32125E+01     3.36820E-23
   1.32138E+01     3.36464E-23
   1.32150E+01     3.36108E-23
   1.32163E+01     3.35753E-23
   1.32175E+01     3.35398E-23
   1.32188E+01     3.35045E-23
   1.32200E+01     3.34694E-23
   1.32213E+01     3.34345E-23
   1.32225E+01     3.33999E-23
   1.32238E+01     3.33656E-23
   1.32250E+01     3.33317E-23
   1.32263E+01     3.32981E-23
   1.32275E+01     3.32649E-23
   1.32288E+01     3.32322E-23
   1.32300E+01     3.32001E-23
   1.32313E+01     3.31684E-23
   1.32325E+01     3.31373E-23
   1.32338E+01     3.31067E-23
   1.32350E+01     3.30768E-23
   1.32363E+01     3.30475E-23
   1.32375E+01     3.30188E-23
   1.32388E+01     3.29908E-23
   1.32400E+01     3.29635E-23
   1.32413E+01     3.29368E-23
   1.32425E+01     3.29108E-23
   1.32438E+01     3.28855E-23
   1.32450E+01     3.28608E-23
   1.32463E+01     3.28368E-23
   1.32475E+01     3.28134E-23
   1.32488E+01     3.27906E-23
   1.32500E+01     3.27684E-23
   1.32513E+01     3.27467E-23
   1.32525E+01     3.27254E-23
   1.32538E+01     3.27046E-23
   1.32550E+01     3.26842E-23
   1.32563E+01     3.26640E-23
   1.32575E+01     3.26441E-23
   1.32588E+01     3.26244E-23
   1.32600E+01     3.26047E-23
   1.32613E+01     3.25851E-23
   1.32625E+01     3.25655E-23
   1.32638E+01     3.25458E-23
   1.32650E+01     3.25260E-23
   1.32663E+01     3.25059E-23
   1.32675E+01     3.24856E-23
   1.32688E+01     3.24650E-23
   1.32700E+01     3.24440E-23
   1.32713E+01     3.24227E-23
   1.32725E+01     3.24010E-23
   1.32738E+01     3.23789E-23
   1.32750E+01     3.23563E-23
   1.32763E+01     3.23333E-23
   1.32775E+01     3.23099E-23
   1.32788E+01     3.22861E-23
   1.32800E+01     3.22618E-23
   1.32813E+01     3.22372E-23
   1.32825E+01     3.22123E-23
   1.32838E+01     3.21870E-23
   1.32850E+01     3.21613E-23
   1.32863E+01     3.21354E-23
   1.32875E+01     3.21092E-23
   1.32888E+01     3.20828E-23
   1.32900E+01     3.20562E-23
   1.32913E+01     3.20294E-23
   1.32925E+01     3.20024E-23
   1.32938E+01     3.19753E-23
   1.32950E+01     3.19479E-23
   1.32963E+01     3.19205E-23
   1.32975E+01     3.18929E-23
   1.32988E+01     3.18651E-23
   1.33000E+01     3.18373E-23
   1.33013E+01     3.18092E-23
   1.33025E+01     3.17810E-23
   1.33038E+01     3.17527E-23
   1.33050E+01     3.17242E-23
   1.33063E+01     3.16955E-23
   1.33075E+01     3.16666E-23
   1.33088E+01     3.16375E-23
   1.33100E+01     3.16082E-23
   1.33113E+01     3.15787E-23
   1.33125E+01     3.15489E-23
   1.33138E+01     3.15189E-23
   1.33150E+01     3.14887E-23
   1.33163E+01     3.14583E-23
   1.33175E+01     3.14276E-23
   1.33188E+01     3.13967E-23
   1.33200E+01     3.13655E-23
   1.33213E+01     3.13341E-23
   1.33225E+01     3.13025E-23
   1.33238E+01     3.12707E-23
   1.33250E+01     3.12387E-23
   1.33263E+01     3.12065E-23
   1.33275E+01     3.11741E-23
   1.33288E+01     3.11415E-23
   1.33300E+01     3.11087E-23
   1.33313E+01     3.10758E-23
   1.33325E+01     3.10427E-23
   1.33338E+01     3.10094E-23
   1.33350E+01     3.09760E-23
   1.33363E+01     3.09424E-23
   1.33375E+01     3.09087E-23
   1.33388E+01     3.08748E-23
   1.33400E+01     3.08407E-23
   1.33413E+01     3.08065E-23
   1.33425E+01     3.07721E-23
   1.33438E+01     3.07375E-23
   1.33450E+01     3.07028E-23
   1.33463E+01     3.06678E-23
   1.33475E+01     3.06327E-23
   1.33488E+01     3.05974E-23
   1.33500E+01     3.05618E-23
   1.33513E+01     3.05260E-23
   1.33525E+01     3.04901E-23
   1.33538E+01     3.04538E-23
   1.33550E+01     3.04174E-23
   1.33563E+01     3.03807E-23
   1.33575E+01     3.03438E-23
   1.33588E+01     3.03066E-23
   1.33600E+01     3.02692E-23
   1.33613E+01     3.02316E-23
   1.33625E+01     3.01937E-23
   1.33638E+01     3.01556E-23
   1.33650E+01     3.01173E-23
   1.33663E+01     3.00788E-23
   1.33675E+01     3.00401E-23
   1.33688E+01     3.00012E-23
   1.33700E+01     2.99621E-23
   1.33713E+01     2.99229E-23
   1.33725E+01     2.98836E-23
   1.33738E+01     2.98441E-23
   1.33750E+01     2.98045E-23
   1.33763E+01     2.97649E-23
   1.33775E+01     2.97251E-23
   1.33788E+01     2.96853E-23
   1.33800E+01     2.96455E-23
   1.33813E+01     2.96057E-23
   1.33825E+01     2.95659E-23
   1.33838E+01     2.95261E-23
   1.33850E+01     2.94864E-23
   1.33863E+01     2.94467E-23
   1.33875E+01     2.94071E-23
   1.33888E+01     2.93677E-23
   1.33900E+01     2.93283E-23
   1.33913E+01     2.92890E-23
   1.33925E+01     2.92499E-23
   1.33938E+01     2.92109E-23
   1.33950E+01     2.91721E-23
   1.33963E+01     2.91335E-23
   1.33975E+01     2.90950E-23
   1.33988E+01     2.90567E-23
   1.34000E+01     2.90186E-23
   1.34013E+01     2.89807E-23
   1.34025E+01     2.89430E-23
   1.34038E+01     2.89055E-23
   1.34050E+01     2.88681E-23
   1.34063E+01     2.88310E-23
   1.34075E+01     2.87940E-23
   1.34088E+01     2.87573E-23
   1.34100E+01     2.87207E-23
   1.34113E+01     2.86843E-23
   1.34125E+01     2.86480E-23
   1.34138E+01     2.86120E-23
   1.34150E+01     2.85761E-23
   1.34163E+01     2.85404E-23
   1.34175E+01     2.85048E-23
   1.34188E+01     2.84694E-23
   1.34200E+01     2.84342E-23
   1.34213E+01     2.83991E-23
   1.34225E+01     2.83641E-23
   1.34238E+01     2.83293E-23
   1.34250E+01     2.82946E-23
   1.34263E+01     2.82601E-23
   1.34275E+01     2.82257E-23
   1.34288E+01     2.81914E-23
   1.34300E+01     2.81573E-23
   1.34313E+01     2.81233E-23
   1.34325E+01     2.80894E-23
   1.34338E+01     2.80557E-23
   1.34350E+01     2.80221E-23
   1.34363E+01     2.79886E-23
   1.34375E+01     2.79553E-23
   1.34388E+01     2.79221E-23
   1.34400E+01     2.78891E-23
   1.34413E+01     2.78562E-23
   1.34425E+01     2.78235E-23
   1.34438E+01     2.77908E-23
   1.34450E+01     2.77584E-23
   1.34463E+01     2.77260E-23
   1.34475E+01     2.76938E-23
   1.34488E+01     2.76618E-23
   1.34500E+01     2.76298E-23
   1.34513E+01     2.75980E-23
   1.34525E+01     2.75664E-23
   1.34538E+01     2.75348E-23
   1.34550E+01     2.75034E-23
   1.34563E+01     2.74721E-23
   1.34575E+01     2.74410E-23
   1.34588E+01     2.74099E-23
   1.34600E+01     2.73790E-23
   1.34613E+01     2.73481E-23
   1.34625E+01     2.73174E-23
   1.34638E+01     2.72868E-23
   1.34650E+01     2.72563E-23
   1.34663E+01     2.72258E-23
   1.34675E+01     2.71955E-23
   1.34688E+01     2.71653E-23
   1.34700E+01     2.71351E-23
   1.34713E+01     2.71051E-23
   1.34725E+01     2.70751E-23
   1.34738E+01     2.70453E-23
   1.34750E+01     2.70155E-23
   1.34763E+01     2.69858E-23
   1.34775E+01     2.69563E-23
   1.34788E+01     2.69268E-23
   1.34800E+01     2.68974E-23
   1.34813E+01     2.68681E-23
   1.34825E+01     2.68389E-23
   1.34838E+01     2.68098E-23
   1.34850E+01     2.67808E-23
   1.34863E+01     2.67519E-23
   1.34875E+01     2.67231E-23
   1.34888E+01     2.66944E-23
   1.34900E+01     2.66658E-23
   1.34913E+01     2.66373E-23
   1.34925E+01     2.66090E-23
   1.34938E+01     2.65807E-23
   1.34950E+01     2.65526E-23
   1.34963E+01     2.65245E-23
   1.34975E+01     2.64966E-23
   1.34988E+01     2.64688E-23
   1.35000E+01     2.64411E-23
   1.35013E+01     2.64135E-23
   1.35025E+01     2.63860E-23
   1.35038E+01     2.63586E-23
   1.35050E+01     2.63313E-23
   1.35063E+01     2.63041E-23
   1.35075E+01     2.62770E-23
   1.35088E+01     2.62500E-23
   1.35100E+01     2.62231E-23
   1.35113E+01     2.61963E-23
   1.35125E+01     2.61695E-23
   1.35138E+01     2.61428E-23
   1.35150E+01     2.61162E-23
   1.35163E+01     2.60896E-23
   1.35175E+01     2.60631E-23
   1.35188E+01     2.60367E-23
   1.35200E+01     2.60103E-23
   1.35213E+01     2.59839E-23
   1.35225E+01     2.59576E-23
   1.35238E+01     2.59312E-23
   1.35250E+01     2.59050E-23
   1.35263E+01     2.58787E-23
   1.35275E+01     2.58525E-23
   1.35288E+01     2.58262E-23
   1.35300E+01     2.58000E-23
   1.35313E+01     2.57737E-23
   1.35325E+01     2.57475E-23
   1.35338E+01     2.57212E-23
   1.35350E+01     2.56950E-23
   1.35363E+01     2.56687E-23
   1.35375E+01     2.56424E-23
   1.35388E+01     2.56161E-23
   1.35400E+01     2.55898E-23
   1.35413E+01     2.55634E-23
   1.35425E+01     2.55371E-23
   1.35438E+01     2.55107E-23
   1.35450E+01     2.54842E-23
   1.35463E+01     2.54578E-23
   1.35475E+01     2.54313E-23
   1.35488E+01     2.54048E-23
   1.35500E+01     2.53782E-23
   1.35513E+01     2.53516E-23
   1.35525E+01     2.53250E-23
   1.35538E+01     2.52984E-23
   1.35550E+01     2.52717E-23
   1.35563E+01     2.52450E-23
   1.35575E+01     2.52182E-23
   1.35588E+01     2.51914E-23
   1.35600E+01     2.51646E-23
   1.35613E+01     2.51378E-23
   1.35625E+01     2.51109E-23
   1.35638E+01     2.50840E-23
   1.35650E+01     2.50571E-23
   1.35663E+01     2.50302E-23
   1.35675E+01     2.50032E-23
   1.35688E+01     2.49762E-23
   1.35700E+01     2.49491E-23
   1.35713E+01     2.49221E-23
   1.35725E+01     2.48950E-23
   1.35738E+01     2.48679E-23
   1.35750E+01     2.48408E-23
   1.35763E+01     2.48136E-23
   1.35775E+01     2.47865E-23
   1.35788E+01     2.47593E-23
   1.35800E+01     2.47321E-23
   1.35813E+01     2.47048E-23
   1.35825E+01     2.46776E-23
   1.35838E+01     2.46504E-23
   1.35850E+01     2.46231E-23
   1.35863E+01     2.45958E-23
   1.35875E+01     2.45685E-23
   1.35888E+01     2.45412E-23
   1.35900E+01     2.45139E-23
   1.35913E+01     2.44866E-23
   1.35925E+01     2.44593E-23
   1.35938E+01     2.44319E-23
   1.35950E+01     2.44046E-23
   1.35963E+01     2.43772E-23
   1.35975E+01     2.43498E-23
   1.35988E+01     2.43225E-23
   1.36000E+01     2.42951E-23
