# Supplementary material for: On the accuracy of displacement-based wave intensity analysis: Effect of vessel wall viscoelasticity and nonlinearity
Source: PLoS One. 2019 Nov 1;14(11):e0224390. doi: 10.1371/journal.pone.0224390 (PMC6824577; doi:10.1371/journal.pone.0224390)
Supplement: S1 File — (ZIP) [file pone.0224390.s001.zip › data/irregular vessel wall/elastic condition/stenosis-pres-1-linear.txt]

   1.28000E+01     2.07453E+04
   1.28013E+01     2.07195E+04
   1.28025E+01     2.06941E+04
   1.28038E+01     2.06695E+04
   1.28050E+01     2.06460E+04
   1.28063E+01     2.06239E+04
   1.28075E+01     2.06034E+04
   1.28088E+01     2.05853E+04
   1.28100E+01     2.05706E+04
   1.28113E+01     2.05602E+04
   1.28125E+01     2.05557E+04
   1.28138E+01     2.05586E+04
   1.28150E+01     2.05701E+04
   1.28163E+01     2.05919E+04
   1.28175E+01     2.06250E+04
   1.28188E+01     2.06703E+04
   1.28200E+01     2.07283E+04
   1.28213E+01     2.07991E+04
   1.28225E+01     2.08823E+04
   1.28238E+01     2.09771E+04
   1.28250E+01     2.10824E+04
   1.28263E+01     2.11970E+04
   1.28275E+01     2.13193E+04
   1.28288E+01     2.14478E+04
   1.28300E+01     2.15812E+04
   1.28313E+01     2.17182E+04
   1.28325E+01     2.18577E+04
   1.28338E+01     2.19988E+04
   1.28350E+01     2.21410E+04
   1.28363E+01     2.22839E+04
   1.28375E+01     2.24272E+04
   1.28388E+01     2.25709E+04
   1.28400E+01     2.27152E+04
   1.28413E+01     2.28601E+04
   1.28425E+01     2.30060E+04
   1.28438E+01     2.31530E+04
   1.28450E+01     2.33015E+04
   1.28463E+01     2.34518E+04
   1.28475E+01     2.36040E+04
   1.28488E+01     2.37585E+04
   1.28500E+01     2.39153E+04
   1.28513E+01     2.40746E+04
   1.28525E+01     2.42364E+04
   1.28538E+01     2.44007E+04
   1.28550E+01     2.45675E+04
   1.28563E+01     2.47365E+04
   1.28575E+01     2.49077E+04
   1.28588E+01     2.50807E+04
   1.28600E+01     2.52554E+04
   1.28613E+01     2.54315E+04
   1.28625E+01     2.56086E+04
   1.28638E+01     2.57865E+04
   1.28650E+01     2.59649E+04
   1.28663E+01     2.61435E+04
   1.28675E+01     2.63221E+04
   1.28688E+01     2.65006E+04
   1.28700E+01     2.66788E+04
   1.28713E+01     2.68567E+04
   1.28725E+01     2.70342E+04
   1.28738E+01     2.72113E+04
   1.28750E+01     2.73880E+04
   1.28763E+01     2.75646E+04
   1.28775E+01     2.77409E+04
   1.28788E+01     2.79173E+04
   1.28800E+01     2.80937E+04
   1.28813E+01     2.82703E+04
   1.28825E+01     2.84473E+04
   1.28838E+01     2.86246E+04
   1.28850E+01     2.88024E+04
   1.28863E+01     2.89807E+04
   1.28875E+01     2.91594E+04
   1.28888E+01     2.93386E+04
   1.28900E+01     2.95182E+04
   1.28913E+01     2.96981E+04
   1.28925E+01     2.98781E+04
   1.28938E+01     3.00582E+04
   1.28950E+01     3.02381E+04
   1.28963E+01     3.04176E+04
   1.28975E+01     3.05966E+04
   1.28988E+01     3.07749E+04
   1.29000E+01     3.09522E+04
   1.29013E+01     3.11284E+04
   1.29025E+01     3.13033E+04
   1.29038E+01     3.14767E+04
   1.29050E+01     3.16485E+04
   1.29063E+01     3.18186E+04
   1.29075E+01     3.19870E+04
   1.29088E+01     3.21534E+04
   1.29100E+01     3.23180E+04
   1.29113E+01     3.24807E+04
   1.29125E+01     3.26416E+04
   1.29138E+01     3.28006E+04
   1.29150E+01     3.29579E+04
   1.29163E+01     3.31134E+04
   1.29175E+01     3.32674E+04
   1.29188E+01     3.34197E+04
   1.29200E+01     3.35706E+04
   1.29213E+01     3.37201E+04
   1.29225E+01     3.38682E+04
   1.29238E+01     3.40151E+04
   1.29250E+01     3.41606E+04
   1.29263E+01     3.43049E+04
   1.29275E+01     3.44479E+04
   1.29288E+01     3.45897E+04
   1.29300E+01     3.47301E+04
   1.29313E+01     3.48692E+04
   1.29325E+01     3.50070E+04
   1.29338E+01     3.51433E+04
   1.29350E+01     3.52781E+04
   1.29363E+01     3.54113E+04
   1.29375E+01     3.55429E+04
   1.29388E+01     3.56728E+04
   1.29400E+01     3.58010E+04
   1.29413E+01     3.59273E+04
   1.29425E+01     3.60517E+04
   1.29438E+01     3.61742E+04
   1.29450E+01     3.62947E+04
   1.29463E+01     3.64132E+04
   1.29475E+01     3.65296E+04
   1.29488E+01     3.66440E+04
   1.29500E+01     3.67564E+04
   1.29513E+01     3.68666E+04
   1.29525E+01     3.69747E+04
   1.29538E+01     3.70808E+04
   1.29550E+01     3.71847E+04
   1.29563E+01     3.72866E+04
   1.29575E+01     3.73864E+04
   1.29588E+01     3.74841E+04
   1.29600E+01     3.75797E+04
   1.29613E+01     3.76734E+04
   1.29625E+01     3.77650E+04
   1.29638E+01     3.78546E+04
   1.29650E+01     3.79423E+04
   1.29663E+01     3.80280E+04
   1.29675E+01     3.81117E+04
   1.29688E+01     3.81936E+04
   1.29700E+01     3.82736E+04
   1.29713E+01     3.83518E+04
   1.29725E+01     3.84281E+04
   1.29738E+01     3.85028E+04
   1.29750E+01     3.85756E+04
   1.29763E+01     3.86468E+04
   1.29775E+01     3.87164E+04
   1.29788E+01     3.87843E+04
   1.29800E+01     3.88507E+04
   1.29813E+01     3.89157E+04
   1.29825E+01     3.89791E+04
   1.29838E+01     3.90411E+04
   1.29850E+01     3.91017E+04
   1.29863E+01     3.91609E+04
   1.29875E+01     3.92188E+04
   1.29888E+01     3.92753E+04
   1.29900E+01     3.93305E+04
   1.29913E+01     3.93844E+04
   1.29925E+01     3.94370E+04
   1.29938E+01     3.94882E+04
   1.29950E+01     3.95381E+04
   1.29963E+01     3.95866E+04
   1.29975E+01     3.96338E+04
   1.29988E+01     3.96794E+04
   1.30000E+01     3.97236E+04
   1.30013E+01     3.97662E+04
   1.30025E+01     3.98072E+04
   1.30038E+01     3.98459E+04
   1.30050E+01     3.98834E+04
   1.30063E+01     3.99190E+04
   1.30075E+01     3.99527E+04
   1.30088E+01     3.99844E+04
   1.30100E+01     4.00140E+04
   1.30113E+01     4.00414E+04
   1.30125E+01     4.00666E+04
   1.30138E+01     4.00894E+04
   1.30150E+01     4.01098E+04
   1.30163E+01     4.01277E+04
   1.30175E+01     4.01430E+04
   1.30188E+01     4.01556E+04
   1.30200E+01     4.01656E+04
   1.30213E+01     4.01727E+04
   1.30225E+01     4.01771E+04
   1.30238E+01     4.01785E+04
   1.30250E+01     4.01771E+04
   1.30263E+01     4.01727E+04
   1.30275E+01     4.01654E+04
   1.30288E+01     4.01551E+04
   1.30300E+01     4.01418E+04
   1.30313E+01     4.01255E+04
   1.30325E+01     4.01063E+04
   1.30338E+01     4.00841E+04
   1.30350E+01     4.00589E+04
   1.30363E+01     4.00308E+04
   1.30375E+01     3.99997E+04
   1.30388E+01     3.99657E+04
   1.30400E+01     3.99288E+04
   1.30413E+01     3.98890E+04
   1.30425E+01     3.98462E+04
   1.30438E+01     3.98005E+04
   1.30450E+01     3.97519E+04
   1.30463E+01     3.97003E+04
   1.30475E+01     3.96457E+04
   1.30488E+01     3.95880E+04
   1.30500E+01     3.95273E+04
   1.30513E+01     3.94634E+04
   1.30525E+01     3.93963E+04
   1.30538E+01     3.93258E+04
   1.30550E+01     3.92520E+04
   1.30563E+01     3.91748E+04
   1.30575E+01     3.90940E+04
   1.30588E+01     3.90095E+04
   1.30600E+01     3.89213E+04
   1.30613E+01     3.88293E+04
   1.30625E+01     3.87334E+04
   1.30638E+01     3.86336E+04
   1.30650E+01     3.85297E+04
   1.30663E+01     3.84220E+04
   1.30675E+01     3.83101E+04
   1.30688E+01     3.81943E+04
   1.30700E+01     3.80749E+04
   1.30713E+01     3.79522E+04
   1.30725E+01     3.78265E+04
   1.30738E+01     3.76985E+04
   1.30750E+01     3.75687E+04
   1.30763E+01     3.74380E+04
   1.30775E+01     3.73074E+04
   1.30788E+01     3.71779E+04
   1.30800E+01     3.70505E+04
   1.30813E+01     3.69264E+04
   1.30825E+01     3.68066E+04
   1.30838E+01     3.66917E+04
   1.30850E+01     3.65823E+04
   1.30863E+01     3.64788E+04
   1.30875E+01     3.63809E+04
   1.30888E+01     3.62885E+04
   1.30900E+01     3.62009E+04
   1.30913E+01     3.61174E+04
   1.30925E+01     3.60370E+04
   1.30938E+01     3.59589E+04
   1.30950E+01     3.58821E+04
   1.30963E+01     3.58057E+04
   1.30975E+01     3.57291E+04
   1.30988E+01     3.56516E+04
   1.31000E+01     3.55727E+04
   1.31013E+01     3.54921E+04
   1.31025E+01     3.54098E+04
   1.31038E+01     3.53255E+04
   1.31050E+01     3.52393E+04
   1.31063E+01     3.51514E+04
   1.31075E+01     3.50620E+04
   1.31088E+01     3.49712E+04
   1.31100E+01     3.48795E+04
   1.31113E+01     3.47870E+04
   1.31125E+01     3.46941E+04
   1.31138E+01     3.46010E+04
   1.31150E+01     3.45081E+04
   1.31163E+01     3.44156E+04
   1.31175E+01     3.43234E+04
   1.31188E+01     3.42323E+04
   1.31200E+01     3.41420E+04
   1.31213E+01     3.40526E+04
   1.31225E+01     3.39643E+04
   1.31238E+01     3.38769E+04
   1.31250E+01     3.37904E+04
   1.31263E+01     3.37048E+04
   1.31275E+01     3.36201E+04
   1.31288E+01     3.35360E+04
   1.31300E+01     3.34526E+04
   1.31313E+01     3.33698E+04
   1.31325E+01     3.32875E+04
   1.31338E+01     3.32057E+04
   1.31350E+01     3.31243E+04
   1.31363E+01     3.30434E+04
   1.31375E+01     3.29630E+04
   1.31388E+01     3.28832E+04
   1.31400E+01     3.28041E+04
   1.31413E+01     3.27258E+04
   1.31425E+01     3.26483E+04
   1.31438E+01     3.25718E+04
   1.31450E+01     3.24964E+04
   1.31463E+01     3.24222E+04
   1.31475E+01     3.23493E+04
   1.31488E+01     3.22779E+04
   1.31500E+01     3.22079E+04
   1.31513E+01     3.21393E+04
   1.31525E+01     3.20723E+04
   1.31538E+01     3.20068E+04
   1.31550E+01     3.19428E+04
   1.31563E+01     3.18802E+04
   1.31575E+01     3.18190E+04
   1.31588E+01     3.17590E+04
   1.31600E+01     3.17001E+04
   1.31613E+01     3.16424E+04
   1.31625E+01     3.15856E+04
   1.31638E+01     3.15297E+04
   1.31650E+01     3.14745E+04
   1.31663E+01     3.14200E+04
   1.31675E+01     3.13662E+04
   1.31688E+01     3.13129E+04
   1.31700E+01     3.12601E+04
   1.31713E+01     3.12078E+04
   1.31725E+01     3.11561E+04
   1.31738E+01     3.11050E+04
   1.31750E+01     3.10544E+04
   1.31763E+01     3.10044E+04
   1.31775E+01     3.09551E+04
   1.31788E+01     3.09066E+04
   1.31800E+01     3.08588E+04
   1.31813E+01     3.08119E+04
   1.31825E+01     3.07659E+04
   1.31838E+01     3.07208E+04
   1.31850E+01     3.06767E+04
   1.31863E+01     3.06335E+04
   1.31875E+01     3.05913E+04
   1.31888E+01     3.05500E+04
   1.31900E+01     3.05097E+04
   1.31913E+01     3.04702E+04
   1.31925E+01     3.04315E+04
   1.31938E+01     3.03936E+04
   1.31950E+01     3.03563E+04
   1.31963E+01     3.03196E+04
   1.31975E+01     3.02834E+04
   1.31988E+01     3.02477E+04
   1.32000E+01     3.02123E+04
   1.32013E+01     3.01772E+04
   1.32025E+01     3.01423E+04
   1.32038E+01     3.01075E+04
   1.32050E+01     3.00729E+04
   1.32063E+01     3.00383E+04
   1.32075E+01     3.00038E+04
   1.32088E+01     2.99693E+04
   1.32100E+01     2.99348E+04
   1.32113E+01     2.99004E+04
   1.32125E+01     2.98660E+04
   1.32138E+01     2.98316E+04
   1.32150E+01     2.97973E+04
   1.32163E+01     2.97631E+04
   1.32175E+01     2.97290E+04
   1.32188E+01     2.96950E+04
   1.32200E+01     2.96612E+04
   1.32213E+01     2.96277E+04
   1.32225E+01     2.95943E+04
   1.32238E+01     2.95613E+04
   1.32250E+01     2.95285E+04
   1.32263E+01     2.94961E+04
   1.32275E+01     2.94640E+04
   1.32288E+01     2.94323E+04
   1.32300E+01     2.94010E+04
   1.32313E+01     2.93702E+04
   1.32325E+01     2.93398E+04
   1.32338E+01     2.93099E+04
   1.32350E+01     2.92804E+04
   1.32363E+01     2.92515E+04
   1.32375E+01     2.92231E+04
   1.32388E+01     2.91952E+04
   1.32400E+01     2.91679E+04
   1.32413E+01     2.91411E+04
   1.32425E+01     2.91148E+04
   1.32438E+01     2.90891E+04
   1.32450E+01     2.90640E+04
   1.32463E+01     2.90394E+04
   1.32475E+01     2.90153E+04
   1.32488E+01     2.89917E+04
   1.32500E+01     2.89685E+04
   1.32513E+01     2.89459E+04
   1.32525E+01     2.89236E+04
   1.32538E+01     2.89017E+04
   1.32550E+01     2.88801E+04
   1.32563E+01     2.88588E+04
   1.32575E+01     2.88377E+04
   1.32588E+01     2.88168E+04
   1.32600E+01     2.87959E+04
   1.32613E+01     2.87752E+04
   1.32625E+01     2.87545E+04
   1.32638E+01     2.87337E+04
   1.32650E+01     2.87128E+04
   1.32663E+01     2.86918E+04
   1.32675E+01     2.86707E+04
   1.32688E+01     2.86493E+04
   1.32700E+01     2.86276E+04
   1.32713E+01     2.86057E+04
   1.32725E+01     2.85836E+04
   1.32738E+01     2.85611E+04
   1.32750E+01     2.85383E+04
   1.32763E+01     2.85152E+04
   1.32775E+01     2.84918E+04
   1.32788E+01     2.84680E+04
   1.32800E+01     2.84440E+04
   1.32813E+01     2.84198E+04
   1.32825E+01     2.83953E+04
   1.32838E+01     2.83705E+04
   1.32850E+01     2.83456E+04
   1.32863E+01     2.83204E+04
   1.32875E+01     2.82951E+04
   1.32888E+01     2.82696E+04
   1.32900E+01     2.82440E+04
   1.32913E+01     2.82183E+04
   1.32925E+01     2.81924E+04
   1.32938E+01     2.81665E+04
   1.32950E+01     2.81404E+04
   1.32963E+01     2.81142E+04
   1.32975E+01     2.80879E+04
   1.32988E+01     2.80615E+04
   1.33000E+01     2.80350E+04
   1.33013E+01     2.80084E+04
   1.33025E+01     2.79816E+04
   1.33038E+01     2.79546E+04
   1.33050E+01     2.79275E+04
   1.33063E+01     2.79002E+04
   1.33075E+01     2.78726E+04
   1.33088E+01     2.78449E+04
   1.33100E+01     2.78169E+04
   1.33113E+01     2.77887E+04
   1.33125E+01     2.77602E+04
   1.33138E+01     2.77315E+04
   1.33150E+01     2.77024E+04
   1.33163E+01     2.76732E+04
   1.33175E+01     2.76436E+04
   1.33188E+01     2.76137E+04
   1.33200E+01     2.75836E+04
   1.33213E+01     2.75532E+04
   1.33225E+01     2.75226E+04
   1.33238E+01     2.74916E+04
   1.33250E+01     2.74604E+04
   1.33263E+01     2.74290E+04
   1.33275E+01     2.73973E+04
   1.33288E+01     2.73654E+04
   1.33300E+01     2.73332E+04
   1.33313E+01     2.73008E+04
   1.33325E+01     2.72682E+04
   1.33338E+01     2.72354E+04
   1.33350E+01     2.72024E+04
   1.33363E+01     2.71692E+04
   1.33375E+01     2.71358E+04
   1.33388E+01     2.71022E+04
   1.33400E+01     2.70685E+04
   1.33413E+01     2.70345E+04
   1.33425E+01     2.70003E+04
   1.33438E+01     2.69660E+04
   1.33450E+01     2.69314E+04
   1.33463E+01     2.68967E+04
   1.33475E+01     2.68618E+04
   1.33488E+01     2.68267E+04
   1.33500E+01     2.67913E+04
   1.33513E+01     2.67558E+04
   1.33525E+01     2.67201E+04
   1.33538E+01     2.66842E+04
   1.33550E+01     2.66481E+04
   1.33563E+01     2.66118E+04
   1.33575E+01     2.65753E+04
   1.33588E+01     2.65386E+04
   1.33600E+01     2.65018E+04
   1.33613E+01     2.64647E+04
   1.33625E+01     2.64275E+04
   1.33638E+01     2.63901E+04
   1.33650E+01     2.63525E+04
   1.33663E+01     2.63148E+04
   1.33675E+01     2.62770E+04
   1.33688E+01     2.62390E+04
   1.33700E+01     2.62009E+04
   1.33713E+01     2.61627E+04
   1.33725E+01     2.61244E+04
   1.33738E+01     2.60861E+04
   1.33750E+01     2.60476E+04
   1.33763E+01     2.60091E+04
   1.33775E+01     2.59706E+04
   1.33788E+01     2.59321E+04
   1.33800E+01     2.58936E+04
   1.33813E+01     2.58551E+04
   1.33825E+01     2.58166E+04
   1.33838E+01     2.57781E+04
   1.33850E+01     2.57397E+04
   1.33863E+01     2.57013E+04
   1.33875E+01     2.56631E+04
   1.33888E+01     2.56249E+04
   1.33900E+01     2.55868E+04
   1.33913E+01     2.55488E+04
   1.33925E+01     2.55110E+04
   1.33938E+01     2.54732E+04
   1.33950E+01     2.54356E+04
   1.33963E+01     2.53981E+04
   1.33975E+01     2.53608E+04
   1.33988E+01     2.53236E+04
   1.34000E+01     2.52866E+04
   1.34013E+01     2.52497E+04
   1.34025E+01     2.52130E+04
   1.34038E+01     2.51764E+04
   1.34050E+01     2.51400E+04
   1.34063E+01     2.51037E+04
   1.34075E+01     2.50676E+04
   1.34088E+01     2.50316E+04
   1.34100E+01     2.49958E+04
   1.34113E+01     2.49602E+04
   1.34125E+01     2.49247E+04
   1.34138E+01     2.48893E+04
   1.34150E+01     2.48541E+04
   1.34163E+01     2.48191E+04
   1.34175E+01     2.47842E+04
   1.34188E+01     2.47494E+04
   1.34200E+01     2.47148E+04
   1.34213E+01     2.46803E+04
   1.34225E+01     2.46460E+04
   1.34238E+01     2.46118E+04
   1.34250E+01     2.45777E+04
   1.34263E+01     2.45438E+04
   1.34275E+01     2.45101E+04
   1.34288E+01     2.44765E+04
   1.34300E+01     2.44430E+04
   1.34313E+01     2.44097E+04
   1.34325E+01     2.43766E+04
   1.34338E+01     2.43436E+04
   1.34350E+01     2.43108E+04
   1.34363E+01     2.42781E+04
   1.34375E+01     2.42456E+04
   1.34388E+01     2.42133E+04
   1.34400E+01     2.41812E+04
   1.34413E+01     2.41492E+04
   1.34425E+01     2.41174E+04
   1.34438E+01     2.40858E+04
   1.34450E+01     2.40544E+04
   1.34463E+01     2.40231E+04
   1.34475E+01     2.39920E+04
   1.34488E+01     2.39611E+04
   1.34500E+01     2.39303E+04
   1.34513E+01     2.38997E+04
   1.34525E+01     2.38693E+04
   1.34538E+01     2.38390E+04
   1.34550E+01     2.38089E+04
   1.34563E+01     2.37789E+04
   1.34575E+01     2.37491E+04
   1.34588E+01     2.37194E+04
   1.34600E+01     2.36898E+04
   1.34613E+01     2.36604E+04
   1.34625E+01     2.36310E+04
   1.34638E+01     2.36018E+04
   1.34650E+01     2.35727E+04
   1.34663E+01     2.35438E+04
   1.34675E+01     2.35149E+04
   1.34688E+01     2.34861E+04
   1.34700E+01     2.34574E+04
   1.34713E+01     2.34288E+04
   1.34725E+01     2.34003E+04
   1.34738E+01     2.33718E+04
   1.34750E+01     2.33435E+04
   1.34763E+01     2.33152E+04
   1.34775E+01     2.32870E+04
   1.34788E+01     2.32588E+04
   1.34800E+01     2.32308E+04
   1.34813E+01     2.32028E+04
   1.34825E+01     2.31749E+04
   1.34838E+01     2.31470E+04
   1.34850E+01     2.31192E+04
   1.34863E+01     2.30915E+04
   1.34875E+01     2.30639E+04
   1.34888E+01     2.30363E+04
   1.34900E+01     2.30088E+04
   1.34913E+01     2.29814E+04
   1.34925E+01     2.29541E+04
   1.34938E+01     2.29268E+04
   1.34950E+01     2.28996E+04
   1.34963E+01     2.28725E+04
   1.34975E+01     2.28455E+04
   1.34988E+01     2.28185E+04
   1.35000E+01     2.27917E+04
   1.35013E+01     2.27649E+04
   1.35025E+01     2.27382E+04
   1.35038E+01     2.27116E+04
   1.35050E+01     2.26850E+04
   1.35063E+01     2.26586E+04
   1.35075E+01     2.26322E+04
   1.35088E+01     2.26060E+04
   1.35100E+01     2.25798E+04
   1.35113E+01     2.25536E+04
   1.35125E+01     2.25276E+04
   1.35138E+01     2.25016E+04
   1.35150E+01     2.24757E+04
   1.35163E+01     2.24499E+04
   1.35175E+01     2.24242E+04
   1.35188E+01     2.23985E+04
   1.35200E+01     2.23729E+04
   1.35213E+01     2.23473E+04
   1.35225E+01     2.23218E+04
   1.35238E+01     2.22964E+04
   1.35250E+01     2.22710E+04
   1.35263E+01     2.22457E+04
   1.35275E+01     2.22204E+04
   1.35288E+01     2.21951E+04
   1.35300E+01     2.21699E+04
   1.35313E+01     2.21448E+04
   1.35325E+01     2.21196E+04
   1.35338E+01     2.20945E+04
   1.35350E+01     2.20695E+04
   1.35363E+01     2.20444E+04
   1.35375E+01     2.20194E+04
   1.35388E+01     2.19944E+04
   1.35400E+01     2.19694E+04
   1.35413E+01     2.19444E+04
   1.35425E+01     2.19194E+04
   1.35438E+01     2.18944E+04
   1.35450E+01     2.18695E+04
   1.35463E+01     2.18445E+04
   1.35475E+01     2.18195E+04
   1.35488E+01     2.17946E+04
   1.35500E+01     2.17696E+04
   1.35513E+01     2.17446E+04
   1.35525E+01     2.17195E+04
   1.35538E+01     2.16945E+04
   1.35550E+01     2.16695E+04
   1.35563E+01     2.16444E+04
   1.35575E+01     2.16193E+04
   1.35588E+01     2.15942E+04
   1.35600E+01     2.15690E+04
   1.35613E+01     2.15438E+04
   1.35625E+01     2.15186E+04
   1.35638E+01     2.14934E+04
   1.35650E+01     2.14681E+04
   1.35663E+01     2.14428E+04
   1.35675E+01     2.14174E+04
   1.35688E+01     2.13920E+04
   1.35700E+01     2.13666E+04
   1.35713E+01     2.13412E+04
   1.35725E+01     2.13157E+04
   1.35738E+01     2.12902E+04
   1.35750E+01     2.12646E+04
   1.35763E+01     2.12390E+04
   1.35775E+01     2.12134E+04
   1.35788E+01     2.11877E+04
   1.35800E+01     2.11620E+04
   1.35813E+01     2.11363E+04
   1.35825E+01     2.11105E+04
   1.35838E+01     2.10848E+04
   1.35850E+01     2.10589E+04
   1.35863E+01     2.10331E+04
   1.35875E+01     2.10073E+04
   1.35888E+01     2.09814E+04
   1.35900E+01     2.09555E+04
   1.35913E+01     2.09296E+04
   1.35925E+01     2.09037E+04
   1.35938E+01     2.08777E+04
   1.35950E+01     2.08518E+04
   1.35963E+01     2.08258E+04
   1.35975E+01     2.07998E+04
   1.35988E+01     2.07738E+04
   1.36000E+01     2.07478E+04
