# Supplementary material for: On the accuracy of displacement-based wave intensity analysis: Effect of vessel wall viscoelasticity and nonlinearity
Source: PLoS One. 2019 Nov 1;14(11):e0224390. doi: 10.1371/journal.pone.0224390 (PMC6824577; doi:10.1371/journal.pone.0224390)
Supplement: S1 File — (ZIP) [file pone.0224390.s001.zip › data/irregular vessel wall/elastic condition/stenosis-vel-1-linear.txt]

12.8		3.19307
12.8013		3.19539
12.8025		3.19859
12.8038		3.20329
12.805		3.21028
12.8063		3.22065
12.8075		3.23608
12.8088		3.25905
12.81		3.29296
12.8113		3.34212
12.8125		3.41162
12.8138		3.5071
12.815		3.63435
12.8163		3.79887
12.8175		4.00544
12.8188		4.25761
12.82		4.55744
12.8213		4.90526
12.8225		5.29968
12.8238		5.73765
12.825		6.21478
12.8263		6.72563
12.8275		7.26421
12.8288		7.82432
12.83		8.39995
12.8313		8.98558
12.8325		9.57633
12.8338		10.1681
12.835		10.7577
12.8363		11.3423
12.8375		11.9202
12.8388		12.4898
12.84		13.0499
12.8413		13.5998
12.8425		14.1386
12.8438		14.6659
12.845		15.181
12.8463		15.6835
12.8475		16.1727
12.8488		16.6485
12.85		17.1103
12.8513		17.5581
12.8525		17.9917
12.8538		18.4114
12.855		18.8173
12.8563		19.2102
12.8575		19.5905
12.8588		19.959
12.86		20.3165
12.8613		20.6642
12.8625		21.0028
12.8638		21.3334
12.865		21.6569
12.8663		21.9742
12.8675		22.2858
12.8688		22.5923
12.87		22.8944
12.8713		23.1922
12.8725		23.486
12.8738		23.7761
12.875		24.0625
12.8763		24.3455
12.8775		24.625
12.8788		24.9012
12.88		25.1744
12.8813		25.4446
12.8825		25.7122
12.8838		25.9774
12.885		26.2406
12.8863		26.502
12.8875		26.7621
12.8888		27.0213
12.89		27.2798
12.8913		27.5381
12.8925		27.7964
12.8938		28.055
12.895		28.3141
12.8963		28.5738
12.8975		28.8343
12.8988		29.0955
12.9		29.3573
12.9013		29.6195
12.9025		29.8819
12.9038		30.1442
12.905		30.4059
12.9063		30.6667
12.9075		30.926
12.9088		31.1833
12.91		31.4379
12.9113		31.6893
12.9125		31.9368
12.9138		32.1798
12.915		32.4176
12.9163		32.6495
12.9175		32.875
12.9188		33.0935
12.92		33.3042
12.9213		33.5068
12.9225		33.7005
12.9238		33.8851
12.925		34.0599
12.9263		34.2246
12.9275		34.3788
12.9288		34.5222
12.93		34.6545
12.9313		34.7755
12.9325		34.885
12.9338		34.9828
12.935		35.069
12.9363		35.1433
12.9375		35.2059
12.9388		35.2568
12.94		35.296
12.9413		35.3238
12.9425		35.3402
12.9438		35.3456
12.945		35.3402
12.9463		35.3243
12.9475		35.2983
12.9488		35.2624
12.95		35.2173
12.9513		35.1631
12.9525		35.1005
12.9538		35.0299
12.955		34.9517
12.9563		34.8664
12.9575		34.7744
12.9588		34.6763
12.96		34.5723
12.9613		34.463
12.9625		34.3487
12.9638		34.2298
12.965		34.1064
12.9663		33.9789
12.9675		33.8475
12.9688		33.7123
12.97		33.5734
12.9713		33.4309
12.9725		33.2848
12.9738		33.1351
12.975		32.9816
12.9763		32.8243
12.9775		32.6631
12.9788		32.4977
12.98		32.3279
12.9813		32.1537
12.9825		31.9746
12.9838		31.7905
12.985		31.6011
12.9863		31.4061
12.9875		31.2054
12.9888		30.9987
12.99		30.7859
12.9913		30.5668
12.9925		30.3415
12.9938		30.1097
12.995		29.8715
12.9963		29.6269
12.9975		29.376
12.9988		29.1189
13		28.8557
13.0013		28.5867
13.0025		28.312
13.0038		28.0324
13.005		27.7477
13.0063		27.4583
13.0075		27.1645
13.0088		26.8668
13.01		26.5656
13.0113		26.2614
13.0125		25.9546
13.0138		25.6458
13.015		25.3354
13.0163		25.024
13.0175		24.712
13.0188		24.4
13.02		24.0884
13.0213		23.7778
13.0225		23.4684
13.0238		23.1607
13.025		22.8551
13.0263		22.5517
13.0275		22.2508
13.0288		21.9525
13.03		21.657
13.0313		21.3643
13.0325		21.0743
13.0338		20.787
13.035		20.5022
13.0363		20.2198
13.0375		19.9395
13.0388		19.661
13.04		19.3841
13.0413		19.1084
13.0425		18.8336
13.0438		18.5592
13.045		18.2851
13.0463		18.0106
13.0475		17.7355
13.0488		17.4594
13.05		17.182
13.0513		16.9028
13.0525		16.6216
13.0538		16.338
13.055		16.0518
13.0563		15.7627
13.0575		15.4704
13.0588		15.1748
13.06		14.8757
13.0613		14.5728
13.0625		14.2662
13.0638		13.9557
13.065		13.6415
13.0663		13.3238
13.0675		13.0029
13.0688		12.6794
13.07		12.3541
13.0713		12.0283
13.0725		11.7034
13.0738		11.3816
13.075		11.0652
13.0763		10.7574
13.0775		10.4617
13.0788		10.1823
13.08		9.92317
13.0813		9.68847
13.0825		9.48187
13.0838		9.30641
13.085		9.16418
13.0863		9.05619
13.0875		8.9823
13.0888		8.94126
13.09		8.93086
13.0913		8.94814
13.0925		8.98966
13.0938		9.05175
13.095		9.13074
13.0963		9.22313
13.0975		9.32572
13.0988		9.43565
13.1		9.55041
13.1013		9.66785
13.1025		9.78611
13.1038		9.90356
13.105		10.0188
13.1063		10.1304
13.1075		10.2373
13.1088		10.3384
13.11		10.4325
13.1113		10.5187
13.1125		10.5961
13.1138		10.6638
13.115		10.721
13.1163		10.7671
13.1175		10.8011
13.1188		10.8232
13.12		10.833
13.1213		10.8304
13.1225		10.8155
13.1238		10.7883
13.125		10.7491
13.1263		10.6981
13.1275		10.6356
13.1288		10.5619
13.13		10.4773
13.1313		10.3823
13.1325		10.2772
13.1338		10.1623
13.135		10.0382
13.1363		9.90535
13.1375		9.76426
13.1388		9.61555
13.14		9.4599
13.1413		9.29805
13.1425		9.13079
13.1438		8.95898
13.145		8.78357
13.1463		8.60551
13.1475		8.42584
13.1488		8.24564
13.15		8.06597
13.1513		7.88796
13.1525		7.71268
13.1538		7.54123
13.155		7.37463
13.1563		7.21388
13.1575		7.0599
13.1588		6.91354
13.16		6.77556
13.1613		6.64661
13.1625		6.52724
13.1638		6.41788
13.165		6.31886
13.1663		6.23036
13.1675		6.15244
13.1688		6.08506
13.17		6.02804
13.1713		5.98109
13.1725		5.94383
13.1738		5.91578
13.175		5.89637
13.1763		5.88495
13.1775		5.88084
13.1788		5.88328
13.18		5.8915
13.1813		5.90467
13.1825		5.92199
13.1838		5.94263
13.185		5.96576
13.1863		5.99057
13.1875		6.01629
13.1888		6.04214
13.19		6.06739
13.1913		6.09135
13.1925		6.11336
13.1938		6.13281
13.195		6.14914
13.1963		6.16185
13.1975		6.17049
13.1988		6.17468
13.2		6.17409
13.2013		6.16847
13.2025		6.15763
13.2038		6.14148
13.205		6.11997
13.2063		6.09314
13.2075		6.0611
13.2088		6.02402
13.21		5.98214
13.2113		5.93577
13.2125		5.88525
13.2138		5.83099
13.215		5.77341
13.2163		5.713
13.2175		5.65022
13.2188		5.58559
13.22		5.51958
13.2213		5.4527
13.2225		5.38542
13.2238		5.31819
13.225		5.25144
13.2263		5.18554
13.2275		5.12085
13.2288		5.05766
13.23		4.99625
13.2313		4.93683
13.2325		4.87956
13.2338		4.82458
13.235		4.77196
13.2363		4.72176
13.2375		4.67399
13.2388		4.62863
13.24		4.58564
13.2413		4.54496
13.2425		4.50651
13.2438		4.4702
13.245		4.43594
13.2463		4.40364
13.2475		4.37319
13.2488		4.34451
13.25		4.31753
13.2513		4.29218
13.2525		4.2684
13.2538		4.24616
13.255		4.22543
13.2563		4.20621
13.2575		4.18851
13.2588		4.17235
13.26		4.15777
13.2613		4.14481
13.2625		4.13354
13.2638		4.12402
13.265		4.11632
13.2663		4.1105
13.2675		4.10664
13.2688		4.1048
13.27		4.10504
13.2713		4.10739
13.2725		4.11188
13.2738		4.11854
13.275		4.12736
13.2763		4.13831
13.2775		4.15134
13.2788		4.1664
13.28		4.18338
13.2813		4.20218
13.2825		4.22266
13.2838		4.24466
13.285		4.26801
13.2863		4.29251
13.2875		4.31796
13.2888		4.34412
13.29		4.37076
13.2913		4.39765
13.2925		4.42453
13.2938		4.45116
13.295		4.47728
13.2963		4.50267
13.2975		4.52708
13.2988		4.55029
13.3		4.57209
13.3013		4.5923
13.3025		4.61074
13.3038		4.62726
13.305		4.64173
13.3063		4.65406
13.3075		4.66415
13.3088		4.67197
13.31		4.67748
13.3113		4.68069
13.3125		4.68162
13.3138		4.68034
13.315		4.67691
13.3163		4.67143
13.3175		4.66404
13.3188		4.65487
13.32		4.64408
13.3213		4.63185
13.3225		4.61836
13.3238		4.60382
13.325		4.58842
13.3263		4.5724
13.3275		4.55596
13.3288		4.53931
13.33		4.52269
13.3313		4.5063
13.3325		4.49035
13.3338		4.47504
13.335		4.46056
13.3363		4.44709
13.3375		4.43481
13.3388		4.42387
13.34		4.4144
13.3413		4.40653
13.3425		4.40036
13.3438		4.39599
13.345		4.39349
13.3463		4.3929
13.3475		4.39426
13.3488		4.39758
13.35		4.40286
13.3513		4.41007
13.3525		4.41917
13.3538		4.43009
13.355		4.44276
13.3563		4.45707
13.3575		4.47291
13.3588		4.49015
13.36		4.50864
13.3613		4.52823
13.3625		4.54874
13.3638		4.56999
13.365		4.59178
13.3663		4.61391
13.3675		4.63618
13.3688		4.65837
13.37		4.68026
13.3713		4.70163
13.3725		4.72227
13.3738		4.74197
13.375		4.7605
13.3763		4.77767
13.3775		4.79328
13.3788		4.80715
13.38		4.81909
13.3813		4.82894
13.3825		4.83657
13.3838		4.84183
13.385		4.84463
13.3863		4.84486
13.3875		4.84246
13.3888		4.83738
13.39		4.82958
13.3913		4.81907
13.3925		4.80586
13.3938		4.78999
13.395		4.77152
13.3963		4.75055
13.3975		4.72718
13.3988		4.70154
13.4		4.67377
13.4013		4.64406
13.4025		4.61257
13.4038		4.57951
13.405		4.54509
13.4063		4.50955
13.4075		4.4731
13.4088		4.436
13.41		4.39848
13.4113		4.36079
13.4125		4.32318
13.4138		4.2859
13.415		4.24918
13.4163		4.21325
13.4175		4.17833
13.4188		4.14463
13.42		4.11234
13.4213		4.08164
13.4225		4.05268
13.4238		4.02562
13.425		4.00056
13.4263		3.97761
13.4275		3.95683
13.4288		3.93829
13.43		3.922
13.4313		3.90798
13.4325		3.8962
13.4338		3.88661
13.435		3.87917
13.4363		3.87378
13.4375		3.87034
13.4388		3.86873
13.44		3.86879
13.4413		3.87039
13.4425		3.87335
13.4438		3.87749
13.445		3.88262
13.4463		3.88855
13.4475		3.89508
13.4488		3.90199
13.45		3.9091
13.4513		3.91619
13.4525		3.92308
13.4538		3.92957
13.455		3.93547
13.4563		3.94062
13.4575		3.94486
13.4588		3.94804
13.46		3.95002
13.4613		3.95069
13.4625		3.94994
13.4638		3.94771
13.465		3.94391
13.4663		3.93851
13.4675		3.93148
13.4688		3.92281
13.47		3.9125
13.4713		3.90058
13.4725		3.88711
13.4738		3.87212
13.475		3.85571
13.4763		3.83795
13.4775		3.81896
13.4788		3.79883
13.48		3.7777
13.4813		3.7557
13.4825		3.73296
13.4838		3.70963
13.485		3.68585
13.4863		3.66178
13.4875		3.63756
13.4888		3.61334
13.49		3.58928
13.4913		3.56551
13.4925		3.54217
13.4938		3.5194
13.495		3.49732
13.4963		3.47605
13.4975		3.45569
13.4988		3.43634
13.5		3.41809
13.5013		3.40101
13.5025		3.38517
13.5038		3.37062
13.505		3.35739
13.5063		3.34552
13.5075		3.33502
13.5088		3.32589
13.51		3.31813
13.5113		3.3117
13.5125		3.30659
13.5138		3.30275
13.515		3.30012
13.5163		3.29865
13.5175		3.29826
13.5188		3.29889
13.52		3.30045
13.5213		3.30284
13.5225		3.30598
13.5238		3.30977
13.525		3.31412
13.5263		3.31891
13.5275		3.32404
13.5288		3.32943
13.53		3.33495
13.5313		3.34053
13.5325		3.34605
13.5338		3.35144
13.535		3.3566
13.5363		3.36145
13.5375		3.36591
13.5388		3.36992
13.54		3.37342
13.5413		3.37635
13.5425		3.37866
13.5438		3.38031
13.545		3.38128
13.5463		3.38154
13.5475		3.38107
13.5488		3.37988
13.55		3.37796
13.5513		3.37532
13.5525		3.37198
13.5538		3.36797
13.555		3.36332
13.5563		3.35805
13.5575		3.35223
13.5588		3.34589
13.56		3.33909
13.5613		3.33188
13.5625		3.32432
13.5638		3.31649
13.565		3.30843
13.5663		3.30022
13.5675		3.29191
13.5688		3.28359
13.57		3.2753
13.5713		3.26712
13.5725		3.2591
13.5738		3.2513
13.575		3.24377
13.5763		3.23657
13.5775		3.22973
13.5788		3.22331
13.58		3.21733
13.5813		3.21184
13.5825		3.20684
13.5838		3.20238
13.585		3.19845
13.5863		3.19506
13.5875		3.19223
13.5888		3.18994
13.59		3.1882
13.5913		3.18698
13.5925		3.18626
13.5938		3.18603
13.595		3.18626
13.5963		3.18691
13.5975		3.18795
13.5988		3.18934
13.6		3.19104
