# Supplementary material for: On the accuracy of displacement-based wave intensity analysis: Effect of vessel wall viscoelasticity and nonlinearity
Source: PLoS One. 2019 Nov 1;14(11):e0224390. doi: 10.1371/journal.pone.0224390 (PMC6824577; doi:10.1371/journal.pone.0224390)
Supplement: S1 File — (ZIP) [file pone.0224390.s001.zip › data/irregular vessel wall/elastic condition/vel-AAA-5CM-elastic-1.txt]

12.8		4.22201
12.8013		4.27757
12.8025		4.33136
12.8038		4.38408
12.805		4.43659
12.8063		4.49009
12.8075		4.54641
12.8088		4.60826
12.81		4.67936
12.8113		4.7644
12.8125		4.86891
12.8138		4.99893
12.815		5.16066
12.8163		5.36001
12.8175		5.60206
12.8188		5.8907
12.82		6.22819
12.8213		6.61497
12.8225		7.04962
12.8238		7.52895
12.825		8.04824
12.8263		8.60166
12.8275		9.18269
12.8288		9.78455
12.83		10.4006
12.8313		11.0248
12.8325		11.6516
12.8338		12.2764
12.835		12.8955
12.8363		13.5058
12.8375		14.1051
12.8388		14.6917
12.84		15.2644
12.8413		15.8224
12.8425		16.3652
12.8438		16.8925
12.845		17.4042
12.8463		17.9005
12.8475		18.3817
12.8488		18.8485
12.85		19.3016
12.8513		19.742
12.8525		20.1711
12.8538		20.5904
12.855		21.0015
12.8563		21.4061
12.8575		21.8063
12.8588		22.204
12.86		22.6009
12.8613		22.999
12.8625		23.3998
12.8638		23.8048
12.865		24.2153
12.8663		24.6324
12.8675		25.0567
12.8688		25.4888
12.87		25.9291
12.8713		26.3776
12.8725		26.8343
12.8738		27.2989
12.875		27.7711
12.8763		28.2503
12.8775		28.7361
12.8788		29.2277
12.88		29.7244
12.8813		30.2255
12.8825		30.7302
12.8838		31.2375
12.885		31.7465
12.8863		32.2563
12.8875		32.7658
12.8888		33.274
12.89		33.7797
12.8913		34.2818
12.8925		34.7791
12.8938		35.2703
12.895		35.7543
12.8963		36.2298
12.8975		36.6958
12.8988		37.1511
12.9		37.5947
12.9013		38.0257
12.9025		38.4433
12.9038		38.8468
12.905		39.2357
12.9063		39.6097
12.9075		39.9683
12.9088		40.3117
12.91		40.6397
12.9113		40.9526
12.9125		41.2507
12.9138		41.5342
12.915		41.8037
12.9163		42.0596
12.9175		42.3025
12.9188		42.5329
12.92		42.7516
12.9213		42.959
12.9225		43.1557
12.9238		43.3423
12.925		43.5192
12.9263		43.687
12.9275		43.8459
12.9288		43.9965
12.93		44.1389
12.9313		44.2734
12.9325		44.4002
12.9338		44.5194
12.935		44.6311
12.9363		44.7354
12.9375		44.8322
12.9388		44.9216
12.94		45.0034
12.9413		45.0777
12.9425		45.1443
12.9438		45.2031
12.945		45.254
12.9463		45.2969
12.9475		45.3317
12.9488		45.3583
12.95		45.3767
12.9513		45.3866
12.9525		45.3881
12.9538		45.3811
12.955		45.3655
12.9563		45.3413
12.9575		45.3084
12.9588		45.2667
12.96		45.2163
12.9613		45.1571
12.9625		45.089
12.9638		45.012
12.965		44.926
12.9663		44.8311
12.9675		44.727
12.9688		44.6138
12.97		44.4913
12.9713		44.3594
12.9725		44.218
12.9738		44.0669
12.975		43.906
12.9763		43.7351
12.9775		43.5539
12.9788		43.3624
12.98		43.1601
12.9813		42.9469
12.9825		42.7224
12.9838		42.4864
12.985		42.2385
12.9863		41.9785
12.9875		41.706
12.9888		41.4208
12.99		41.1225
12.9913		40.8108
12.9925		40.4855
12.9938		40.1463
12.995		39.7929
12.9963		39.4252
12.9975		39.0431
12.9988		38.6464
13		38.2351
13.0013		37.8092
13.0025		37.3688
13.0038		36.9142
13.005		36.4454
13.0063		35.9629
13.0075		35.467
13.0088		34.9583
13.01		34.4373
13.0113		33.9045
13.0125		33.3607
13.0138		32.8066
13.015		32.2431
13.0163		31.6708
13.0175		31.0907
13.0188		30.5036
13.02		29.9104
13.0213		29.312
13.0225		28.7091
13.0238		28.1027
13.025		27.4934
13.0263		26.8822
13.0275		26.2695
13.0288		25.6562
13.03		25.0428
13.0313		24.4297
13.0325		23.8176
13.0338		23.2068
13.035		22.5976
13.0363		21.9903
13.0375		21.3853
13.0388		20.7826
13.04		20.1824
13.0413		19.5848
13.0425		18.9899
13.0438		18.3977
13.045		17.8082
13.0463		17.2214
13.0475		16.6372
13.0488		16.0557
13.05		15.4769
13.0513		14.9007
13.0525		14.3271
13.0538		13.7561
13.055		13.1877
13.0563		12.6219
13.0575		12.0586
13.0588		11.4979
13.06		10.9396
13.0613		10.3837
13.0625		9.83012
13.0638		9.27866
13.065		8.72928
13.0663		8.18216
13.0675		7.6375
13.0688		7.09589
13.07		6.55826
13.0713		6.02592
13.0725		5.50064
13.0738		4.98484
13.075		4.48162
13.0763		3.9947
13.0775		3.52834
13.0788		3.08724
13.08		2.67631
13.0813		2.3004
13.0825		1.9639
13.0838		1.67046
13.085		1.42267
13.0863		1.22184
13.0875		1.06792
13.0888		0.959482
13.09		0.893865
13.0913		0.86737
13.0925		0.875531
13.0938		0.913404
13.095		0.975855
13.0963		1.05782
13.0975		1.15449
13.0988		1.26147
13.1		1.37487
13.1013		1.49129
13.1025		1.60787
13.1038		1.72219
13.105		1.83231
13.1063		1.93666
13.1075		2.03403
13.1088		2.12355
13.11		2.20463
13.1113		2.27698
13.1125		2.34057
13.1138		2.39565
13.115		2.44271
13.1163		2.4825
13.1175		2.51596
13.1188		2.54424
13.12		2.56864
13.1213		2.59055
13.1225		2.61145
13.1238		2.63284
13.125		2.65618
13.1263		2.68289
13.1275		2.71426
13.1288		2.75149
13.13		2.79562
13.1313		2.84753
13.1325		2.90797
13.1338		2.97751
13.135		3.05659
13.1363		3.14554
13.1375		3.24454
13.1388		3.35368
13.14		3.47297
13.1413		3.60235
13.1425		3.74165
13.1438		3.89064
13.145		4.04902
13.1463		4.2164
13.1475		4.39233
13.1488		4.57628
13.15		4.76761
13.1513		4.9656
13.1525		5.16943
13.1538		5.37818
13.155		5.59082
13.1563		5.80628
13.1575		6.02341
13.1588		6.24105
13.16		6.45805
13.1613		6.67329
13.1625		6.88574
13.1638		7.09444
13.165		7.29855
13.1663		7.49733
13.1675		7.69018
13.1688		7.87661
13.17		8.05622
13.1713		8.22875
13.1725		8.39402
13.1738		8.55193
13.175		8.70246
13.1763		8.84565
13.1775		8.98161
13.1788		9.1105
13.18		9.23253
13.1813		9.34796
13.1825		9.45706
13.1838		9.56018
13.185		9.65763
13.1863		9.74977
13.1875		9.83693
13.1888		9.91944
13.19		9.99758
13.1913		10.0716
13.1925		10.1418
13.1938		10.2083
13.195		10.2713
13.1963		10.3307
13.1975		10.3867
13.1988		10.4393
13.2		10.4883
13.2013		10.5338
13.2025		10.5755
13.2038		10.6134
13.205		10.6473
13.2063		10.677
13.2075		10.7025
13.2088		10.7234
13.21		10.7398
13.2113		10.7514
13.2125		10.7581
13.2138		10.7599
13.215		10.7566
13.2163		10.7483
13.2175		10.7348
13.2188		10.7162
13.22		10.6924
13.2213		10.6635
13.2225		10.6295
13.2238		10.5904
13.225		10.5463
13.2263		10.4972
13.2275		10.4431
13.2288		10.3842
13.23		10.3203
13.2313		10.2517
13.2325		10.1782
13.2338		10.1
13.235		10.0171
13.2363		9.92931
13.2375		9.8368
13.2388		9.7395
13.24		9.63738
13.2413		9.53038
13.2425		9.41846
13.2438		9.30153
13.245		9.17954
13.2463		9.05238
13.2475		8.91997
13.2488		8.78222
13.25		8.63904
13.2513		8.49034
13.2525		8.33605
13.2538		8.17612
13.255		8.01051
13.2563		7.83921
13.2575		7.66223
13.2588		7.47965
13.26		7.29155
13.2613		7.09807
13.2625		6.89942
13.2638		6.69583
13.265		6.48761
13.2663		6.27509
13.2675		6.05868
13.2688		5.83883
13.27		5.61604
13.2713		5.39085
13.2725		5.16382
13.2738		4.93557
13.275		4.70673
13.2763		4.47796
13.2775		4.24996
13.2788		4.02341
13.28		3.79903
13.2813		3.57757
13.2825		3.35975
13.2838		3.14633
13.285		2.93805
13.2863		2.7356
13.2875		2.53966
13.2888		2.35085
13.29		2.16972
13.2913		1.99676
13.2925		1.83237
13.2938		1.67689
13.295		1.53057
13.2963		1.39358
13.2975		1.26602
13.2988		1.14794
13.3		1.03931
13.3013		0.940051
13.3025		0.850039
13.3038		0.76912
13.305		0.697105
13.3063		0.633782
13.3075		0.578914
13.3088		0.532245
13.31		0.4935
13.3113		0.462391
13.3125		0.438617
13.3138		0.42187
13.315		0.411836
13.3163		0.408205
13.3175		0.410671
13.3188		0.418942
13.32		0.432743
13.3213		0.451821
13.3225		0.475948
13.3238		0.504928
13.325		0.538593
13.3263		0.576809
13.3275		0.619472
13.3288		0.666511
13.33		0.717883
13.3313		0.77357
13.3325		0.833577
13.3338		0.897927
13.335		0.966656
13.3363		1.03981
13.3375		1.11743
13.3388		1.19957
13.34		1.28627
13.3413		1.37754
13.3425		1.47341
13.3438		1.57386
13.345		1.67886
13.3463		1.78833
13.3475		1.9022
13.3488		2.02031
13.35		2.14252
13.3513		2.26863
13.3525		2.39839
13.3538		2.53153
13.355		2.66776
13.3563		2.80673
13.3575		2.94807
13.3588		3.09138
13.36		3.23626
13.3613		3.38226
13.3625		3.52894
13.3638		3.67584
13.365		3.82251
13.3663		3.96848
13.3675		4.11333
13.3688		4.25661
13.37		4.39792
13.3713		4.53686
13.3725		4.67306
13.3738		4.80619
13.375		4.93592
13.3763		5.06199
13.3775		5.18413
13.3788		5.30212
13.38		5.41577
13.3813		5.52491
13.3825		5.62942
13.3838		5.72918
13.385		5.82414
13.3863		5.91426
13.3875		5.99953
13.3888		6.07999
13.39		6.15567
13.3913		6.22668
13.3925		6.29313
13.3938		6.35513
13.395		6.41284
13.3963		6.46643
13.3975		6.51607
13.3988		6.56195
13.4		6.60424
13.4013		6.64313
13.4025		6.67879
13.4038		6.71141
13.405		6.74113
13.4063		6.76811
13.4075		6.79246
13.4088		6.81432
13.41		6.83376
13.4113		6.85088
13.4125		6.86574
13.4138		6.87837
13.415		6.88882
13.4163		6.89707
13.4175		6.90315
13.4188		6.90702
13.42		6.90867
13.4213		6.90804
13.4225		6.90511
13.4238		6.8998
13.425		6.89206
13.4263		6.88183
13.4275		6.86904
13.4288		6.85362
13.43		6.83549
13.4313		6.8146
13.4325		6.79087
13.4338		6.76425
13.435		6.73467
13.4363		6.70209
13.4375		6.66645
13.4388		6.62773
13.44		6.58588
13.4413		6.54089
13.4425		6.49274
13.4438		6.44142
13.445		6.38693
13.4463		6.32929
13.4475		6.26851
13.4488		6.20463
13.45		6.13767
13.4513		6.06768
13.4525		5.9947
13.4538		5.9188
13.455		5.84002
13.4563		5.75845
13.4575		5.67414
13.4588		5.58718
13.46		5.49765
13.4613		5.40563
13.4625		5.3112
13.4638		5.21446
13.465		5.1155
13.4663		5.01441
13.4675		4.9113
13.4688		4.80627
13.47		4.69941
13.4713		4.59084
13.4725		4.48066
13.4738		4.369
13.475		4.25596
13.4763		4.14167
13.4775		4.02626
13.4788		3.90985
13.48		3.79258
13.4813		3.6746
13.4825		3.55605
13.4838		3.43709
13.485		3.31787
13.4863		3.19857
13.4875		3.07936
13.4888		2.96041
13.49		2.84193
13.4913		2.72411
13.4925		2.60715
13.4938		2.49125
13.495		2.37665
13.4963		2.26355
13.4975		2.15219
13.4988		2.04279
13.5		1.93558
13.5013		1.83079
13.5025		1.72866
13.5038		1.62941
13.505		1.53325
13.5063		1.44041
13.5075		1.35109
13.5088		1.26548
13.51		1.18376
13.5113		1.10611
13.5125		1.03269
13.5138		0.963632
13.515		0.899073
13.5163		0.839131
13.5175		0.783908
13.5188		0.733496
13.52		0.687972
13.5213		0.6474
13.5225		0.611832
13.5238		0.581304
13.525		0.555843
13.5263		0.535458
13.5275		0.520149
13.5288		0.509899
13.53		0.504681
13.5313		0.504452
13.5325		0.509159
13.5338		0.518733
13.535		0.533097
13.5363		0.552159
13.5375		0.575817
13.5388		0.603962
13.54		0.636473
13.5413		0.67322
13.5425		0.714068
13.5438		0.758874
13.545		0.807491
13.5463		0.859764
13.5475		0.915539
13.5488		0.974654
13.55		1.03695
13.5513		1.10225
13.5525		1.1704
13.5538		1.24122
13.555		1.31456
13.5563		1.39023
13.5575		1.46806
13.5588		1.54789
13.56		1.62954
13.5613		1.71284
13.5625		1.79762
13.5638		1.8837
13.565		1.97091
13.5663		2.05908
13.5675		2.14803
13.5688		2.23759
13.57		2.32759
13.5713		2.41785
13.5725		2.5082
13.5738		2.59848
13.575		2.68851
13.5763		2.77813
13.5775		2.86718
13.5788		2.9555
13.58		3.04294
13.5813		3.12935
13.5825		3.21459
13.5838		3.29853
13.585		3.38103
13.5863		3.46197
13.5875		3.54124
13.5888		3.61873
13.59		3.69434
13.5913		3.76798
13.5925		3.83955
13.5938		3.90897
13.595		3.97618
13.5963		4.04109
13.5975		4.10365
13.5988		4.16381
13.6		4.22152
