# Supplementary material for: On the accuracy of displacement-based wave intensity analysis: Effect of vessel wall viscoelasticity and nonlinearity
Source: PLoS One. 2019 Nov 1;14(11):e0224390. doi: 10.1371/journal.pone.0224390 (PMC6824577; doi:10.1371/journal.pone.0224390)
Supplement: S1 File — (ZIP) [file pone.0224390.s001.zip › data/irregular vessel wall/viscoelastic condition_with different viscosity/AAA-3.73-visco-1000-disp-1.txt]

   1.28000E+01     1.33061E-01
   1.28013E+01     1.32819E-01
   1.28025E+01     1.32579E-01
   1.28038E+01     1.32343E-01
   1.28050E+01     1.32114E-01
   1.28063E+01     1.31898E-01
   1.28075E+01     1.31705E-01
   1.28088E+01     1.31547E-01
   1.28100E+01     1.31439E-01
   1.28113E+01     1.31396E-01
   1.28125E+01     1.31432E-01
   1.28138E+01     1.31559E-01
   1.28150E+01     1.31786E-01
   1.28163E+01     1.32116E-01
   1.28175E+01     1.32548E-01
   1.28188E+01     1.33074E-01
   1.28200E+01     1.33687E-01
   1.28213E+01     1.34375E-01
   1.28225E+01     1.35126E-01
   1.28238E+01     1.35930E-01
   1.28250E+01     1.36776E-01
   1.28263E+01     1.37659E-01
   1.28275E+01     1.38572E-01
   1.28288E+01     1.39513E-01
   1.28300E+01     1.40481E-01
   1.28313E+01     1.41475E-01
   1.28325E+01     1.42495E-01
   1.28338E+01     1.43540E-01
   1.28350E+01     1.44611E-01
   1.28363E+01     1.45707E-01
   1.28375E+01     1.46825E-01
   1.28388E+01     1.47965E-01
   1.28400E+01     1.49123E-01
   1.28413E+01     1.50296E-01
   1.28425E+01     1.51483E-01
   1.28438E+01     1.52678E-01
   1.28450E+01     1.53879E-01
   1.28463E+01     1.55084E-01
   1.28475E+01     1.56290E-01
   1.28488E+01     1.57494E-01
   1.28500E+01     1.58695E-01
   1.28513E+01     1.59893E-01
   1.28525E+01     1.61085E-01
   1.28538E+01     1.62273E-01
   1.28550E+01     1.63456E-01
   1.28563E+01     1.64635E-01
   1.28575E+01     1.65810E-01
   1.28588E+01     1.66981E-01
   1.28600E+01     1.68150E-01
   1.28613E+01     1.69316E-01
   1.28625E+01     1.70479E-01
   1.28638E+01     1.71641E-01
   1.28650E+01     1.72800E-01
   1.28663E+01     1.73956E-01
   1.28675E+01     1.75110E-01
   1.28688E+01     1.76259E-01
   1.28700E+01     1.77403E-01
   1.28713E+01     1.78542E-01
   1.28725E+01     1.79673E-01
   1.28738E+01     1.80797E-01
   1.28750E+01     1.81912E-01
   1.28763E+01     1.83016E-01
   1.28775E+01     1.84110E-01
   1.28788E+01     1.85192E-01
   1.28800E+01     1.86261E-01
   1.28813E+01     1.87317E-01
   1.28825E+01     1.88359E-01
   1.28838E+01     1.89387E-01
   1.28850E+01     1.90400E-01
   1.28863E+01     1.91397E-01
   1.28875E+01     1.92380E-01
   1.28888E+01     1.93346E-01
   1.28900E+01     1.94297E-01
   1.28913E+01     1.95231E-01
   1.28925E+01     1.96150E-01
   1.28938E+01     1.97052E-01
   1.28950E+01     1.97938E-01
   1.28963E+01     1.98808E-01
   1.28975E+01     1.99662E-01
   1.28988E+01     2.00499E-01
   1.29000E+01     2.01320E-01
   1.29013E+01     2.02126E-01
   1.29025E+01     2.02915E-01
   1.29038E+01     2.03689E-01
   1.29050E+01     2.04446E-01
   1.29063E+01     2.05189E-01
   1.29075E+01     2.05915E-01
   1.29088E+01     2.06627E-01
   1.29100E+01     2.07323E-01
   1.29113E+01     2.08004E-01
   1.29125E+01     2.08670E-01
   1.29138E+01     2.09321E-01
   1.29150E+01     2.09957E-01
   1.29163E+01     2.10578E-01
   1.29175E+01     2.11184E-01
   1.29188E+01     2.11776E-01
   1.29200E+01     2.12352E-01
   1.29213E+01     2.12913E-01
   1.29225E+01     2.13459E-01
   1.29238E+01     2.13990E-01
   1.29250E+01     2.14506E-01
   1.29263E+01     2.15007E-01
   1.29275E+01     2.15493E-01
   1.29288E+01     2.15964E-01
   1.29300E+01     2.16420E-01
   1.29313E+01     2.16861E-01
   1.29325E+01     2.17287E-01
   1.29338E+01     2.17699E-01
   1.29350E+01     2.18096E-01
   1.29363E+01     2.18479E-01
   1.29375E+01     2.18848E-01
   1.29388E+01     2.19204E-01
   1.29400E+01     2.19546E-01
   1.29413E+01     2.19874E-01
   1.29425E+01     2.20190E-01
   1.29438E+01     2.20494E-01
   1.29450E+01     2.20786E-01
   1.29463E+01     2.21066E-01
   1.29475E+01     2.21335E-01
   1.29488E+01     2.21594E-01
   1.29500E+01     2.21842E-01
   1.29513E+01     2.22081E-01
   1.29525E+01     2.22312E-01
   1.29538E+01     2.22533E-01
   1.29550E+01     2.22747E-01
   1.29563E+01     2.22954E-01
   1.29575E+01     2.23154E-01
   1.29588E+01     2.23348E-01
   1.29600E+01     2.23536E-01
   1.29613E+01     2.23719E-01
   1.29625E+01     2.23898E-01
   1.29638E+01     2.24072E-01
   1.29650E+01     2.24243E-01
   1.29663E+01     2.24411E-01
   1.29675E+01     2.24577E-01
   1.29688E+01     2.24740E-01
   1.29700E+01     2.24901E-01
   1.29713E+01     2.25060E-01
   1.29725E+01     2.25218E-01
   1.29738E+01     2.25375E-01
   1.29750E+01     2.25531E-01
   1.29763E+01     2.25686E-01
   1.29775E+01     2.25840E-01
   1.29788E+01     2.25994E-01
   1.29800E+01     2.26148E-01
   1.29813E+01     2.26301E-01
   1.29825E+01     2.26453E-01
   1.29838E+01     2.26606E-01
   1.29850E+01     2.26758E-01
   1.29863E+01     2.26910E-01
   1.29875E+01     2.27061E-01
   1.29888E+01     2.27213E-01
   1.29900E+01     2.27363E-01
   1.29913E+01     2.27514E-01
   1.29925E+01     2.27664E-01
   1.29938E+01     2.27814E-01
   1.29950E+01     2.27963E-01
   1.29963E+01     2.28111E-01
   1.29975E+01     2.28259E-01
   1.29988E+01     2.28406E-01
   1.30000E+01     2.28552E-01
   1.30013E+01     2.28697E-01
   1.30025E+01     2.28841E-01
   1.30038E+01     2.28984E-01
   1.30050E+01     2.29125E-01
   1.30063E+01     2.29265E-01
   1.30075E+01     2.29402E-01
   1.30088E+01     2.29537E-01
   1.30100E+01     2.29670E-01
   1.30113E+01     2.29800E-01
   1.30125E+01     2.29927E-01
   1.30138E+01     2.30050E-01
   1.30150E+01     2.30169E-01
   1.30163E+01     2.30285E-01
   1.30175E+01     2.30396E-01
   1.30188E+01     2.30501E-01
   1.30200E+01     2.30602E-01
   1.30213E+01     2.30697E-01
   1.30225E+01     2.30786E-01
   1.30238E+01     2.30868E-01
   1.30250E+01     2.30944E-01
   1.30263E+01     2.31012E-01
   1.30275E+01     2.31072E-01
   1.30288E+01     2.31125E-01
   1.30300E+01     2.31169E-01
   1.30313E+01     2.31204E-01
   1.30325E+01     2.31230E-01
   1.30338E+01     2.31246E-01
   1.30350E+01     2.31252E-01
   1.30363E+01     2.31248E-01
   1.30375E+01     2.31234E-01
   1.30388E+01     2.31209E-01
   1.30400E+01     2.31174E-01
   1.30413E+01     2.31127E-01
   1.30425E+01     2.31070E-01
   1.30438E+01     2.31000E-01
   1.30450E+01     2.30919E-01
   1.30463E+01     2.30826E-01
   1.30475E+01     2.30720E-01
   1.30488E+01     2.30601E-01
   1.30500E+01     2.30469E-01
   1.30513E+01     2.30324E-01
   1.30525E+01     2.30167E-01
   1.30538E+01     2.29997E-01
   1.30550E+01     2.29814E-01
   1.30563E+01     2.29620E-01
   1.30575E+01     2.29414E-01
   1.30588E+01     2.29198E-01
   1.30600E+01     2.28970E-01
   1.30613E+01     2.28730E-01
   1.30625E+01     2.28476E-01
   1.30638E+01     2.28208E-01
   1.30650E+01     2.27925E-01
   1.30663E+01     2.27625E-01
   1.30675E+01     2.27308E-01
   1.30688E+01     2.26975E-01
   1.30700E+01     2.26629E-01
   1.30713E+01     2.26274E-01
   1.30725E+01     2.25916E-01
   1.30738E+01     2.25566E-01
   1.30750E+01     2.25234E-01
   1.30763E+01     2.24932E-01
   1.30775E+01     2.24673E-01
   1.30788E+01     2.24467E-01
   1.30800E+01     2.24323E-01
   1.30813E+01     2.24245E-01
   1.30825E+01     2.24235E-01
   1.30838E+01     2.24290E-01
   1.30850E+01     2.24405E-01
   1.30863E+01     2.24572E-01
   1.30875E+01     2.24783E-01
   1.30888E+01     2.25028E-01
   1.30900E+01     2.25302E-01
   1.30913E+01     2.25596E-01
   1.30925E+01     2.25905E-01
   1.30938E+01     2.26228E-01
   1.30950E+01     2.26560E-01
   1.30963E+01     2.26902E-01
   1.30975E+01     2.27252E-01
   1.30988E+01     2.27609E-01
   1.31000E+01     2.27973E-01
   1.31013E+01     2.28341E-01
   1.31025E+01     2.28713E-01
   1.31038E+01     2.29087E-01
   1.31050E+01     2.29460E-01
   1.31063E+01     2.29830E-01
   1.31075E+01     2.30194E-01
   1.31088E+01     2.30550E-01
   1.31100E+01     2.30895E-01
   1.31113E+01     2.31229E-01
   1.31125E+01     2.31550E-01
   1.31138E+01     2.31856E-01
   1.31150E+01     2.32147E-01
   1.31163E+01     2.32423E-01
   1.31175E+01     2.32684E-01
   1.31188E+01     2.32930E-01
   1.31200E+01     2.33162E-01
   1.31213E+01     2.33381E-01
   1.31225E+01     2.33586E-01
   1.31238E+01     2.33779E-01
   1.31250E+01     2.33961E-01
   1.31263E+01     2.34131E-01
   1.31275E+01     2.34289E-01
   1.31288E+01     2.34436E-01
   1.31300E+01     2.34572E-01
   1.31313E+01     2.34695E-01
   1.31325E+01     2.34805E-01
   1.31338E+01     2.34902E-01
   1.31350E+01     2.34984E-01
   1.31363E+01     2.35052E-01
   1.31375E+01     2.35103E-01
   1.31388E+01     2.35138E-01
   1.31400E+01     2.35155E-01
   1.31413E+01     2.35154E-01
   1.31425E+01     2.35134E-01
   1.31438E+01     2.35095E-01
   1.31450E+01     2.35037E-01
   1.31463E+01     2.34959E-01
   1.31475E+01     2.34861E-01
   1.31488E+01     2.34743E-01
   1.31500E+01     2.34605E-01
   1.31513E+01     2.34447E-01
   1.31525E+01     2.34269E-01
   1.31538E+01     2.34071E-01
   1.31550E+01     2.33854E-01
   1.31563E+01     2.33617E-01
   1.31575E+01     2.33362E-01
   1.31588E+01     2.33088E-01
   1.31600E+01     2.32796E-01
   1.31613E+01     2.32487E-01
   1.31625E+01     2.32160E-01
   1.31638E+01     2.31816E-01
   1.31650E+01     2.31456E-01
   1.31663E+01     2.31080E-01
   1.31675E+01     2.30688E-01
   1.31688E+01     2.30281E-01
   1.31700E+01     2.29859E-01
   1.31713E+01     2.29423E-01
   1.31725E+01     2.28972E-01
   1.31738E+01     2.28507E-01
   1.31750E+01     2.28029E-01
   1.31763E+01     2.27537E-01
   1.31775E+01     2.27033E-01
   1.31788E+01     2.26515E-01
   1.31800E+01     2.25985E-01
   1.31813E+01     2.25443E-01
   1.31825E+01     2.24889E-01
   1.31838E+01     2.24324E-01
   1.31850E+01     2.23747E-01
   1.31863E+01     2.23160E-01
   1.31875E+01     2.22562E-01
   1.31888E+01     2.21954E-01
   1.31900E+01     2.21336E-01
   1.31913E+01     2.20710E-01
   1.31925E+01     2.20074E-01
   1.31938E+01     2.19431E-01
   1.31950E+01     2.18779E-01
   1.31963E+01     2.18121E-01
   1.31975E+01     2.17456E-01
   1.31988E+01     2.16786E-01
   1.32000E+01     2.16110E-01
   1.32013E+01     2.15429E-01
   1.32025E+01     2.14745E-01
   1.32038E+01     2.14057E-01
   1.32050E+01     2.13366E-01
   1.32063E+01     2.12674E-01
   1.32075E+01     2.11981E-01
   1.32088E+01     2.11287E-01
   1.32100E+01     2.10593E-01
   1.32113E+01     2.09901E-01
   1.32125E+01     2.09210E-01
   1.32138E+01     2.08522E-01
   1.32150E+01     2.07837E-01
   1.32163E+01     2.07156E-01
   1.32175E+01     2.06480E-01
   1.32188E+01     2.05808E-01
   1.32200E+01     2.05143E-01
   1.32213E+01     2.04485E-01
   1.32225E+01     2.03833E-01
   1.32238E+01     2.03190E-01
   1.32250E+01     2.02554E-01
   1.32263E+01     2.01928E-01
   1.32275E+01     2.01311E-01
   1.32288E+01     2.00704E-01
   1.32300E+01     2.00107E-01
   1.32313E+01     1.99521E-01
   1.32325E+01     1.98946E-01
   1.32338E+01     1.98382E-01
   1.32350E+01     1.97831E-01
   1.32363E+01     1.97291E-01
   1.32375E+01     1.96764E-01
   1.32388E+01     1.96249E-01
   1.32400E+01     1.95748E-01
   1.32413E+01     1.95259E-01
   1.32425E+01     1.94785E-01
   1.32438E+01     1.94323E-01
   1.32450E+01     1.93876E-01
   1.32463E+01     1.93442E-01
   1.32475E+01     1.93022E-01
   1.32488E+01     1.92617E-01
   1.32500E+01     1.92226E-01
   1.32513E+01     1.91849E-01
   1.32525E+01     1.91487E-01
   1.32538E+01     1.91139E-01
   1.32550E+01     1.90805E-01
   1.32563E+01     1.90485E-01
   1.32575E+01     1.90180E-01
   1.32588E+01     1.89889E-01
   1.32600E+01     1.89612E-01
   1.32613E+01     1.89349E-01
   1.32625E+01     1.89099E-01
   1.32638E+01     1.88863E-01
   1.32650E+01     1.88640E-01
   1.32663E+01     1.88430E-01
   1.32675E+01     1.88233E-01
   1.32688E+01     1.88048E-01
   1.32700E+01     1.87874E-01
   1.32713E+01     1.87713E-01
   1.32725E+01     1.87562E-01
   1.32738E+01     1.87422E-01
   1.32750E+01     1.87292E-01
   1.32763E+01     1.87172E-01
   1.32775E+01     1.87061E-01
   1.32788E+01     1.86959E-01
   1.32800E+01     1.86865E-01
   1.32813E+01     1.86779E-01
   1.32825E+01     1.86701E-01
   1.32838E+01     1.86629E-01
   1.32850E+01     1.86564E-01
   1.32863E+01     1.86504E-01
   1.32875E+01     1.86450E-01
   1.32888E+01     1.86401E-01
   1.32900E+01     1.86356E-01
   1.32913E+01     1.86315E-01
   1.32925E+01     1.86278E-01
   1.32938E+01     1.86244E-01
   1.32950E+01     1.86212E-01
   1.32963E+01     1.86183E-01
   1.32975E+01     1.86155E-01
   1.32988E+01     1.86129E-01
   1.33000E+01     1.86103E-01
   1.33013E+01     1.86078E-01
   1.33025E+01     1.86053E-01
   1.33038E+01     1.86027E-01
   1.33050E+01     1.86000E-01
   1.33063E+01     1.85972E-01
   1.33075E+01     1.85943E-01
   1.33088E+01     1.85911E-01
   1.33100E+01     1.85877E-01
   1.33113E+01     1.85840E-01
   1.33125E+01     1.85800E-01
   1.33138E+01     1.85756E-01
   1.33150E+01     1.85708E-01
   1.33163E+01     1.85657E-01
   1.33175E+01     1.85600E-01
   1.33188E+01     1.85539E-01
   1.33200E+01     1.85473E-01
   1.33213E+01     1.85401E-01
   1.33225E+01     1.85324E-01
   1.33238E+01     1.85241E-01
   1.33250E+01     1.85152E-01
   1.33263E+01     1.85057E-01
   1.33275E+01     1.84955E-01
   1.33288E+01     1.84847E-01
   1.33300E+01     1.84732E-01
   1.33313E+01     1.84610E-01
   1.33325E+01     1.84482E-01
   1.33338E+01     1.84346E-01
   1.33350E+01     1.84202E-01
   1.33363E+01     1.84052E-01
   1.33375E+01     1.83894E-01
   1.33388E+01     1.83729E-01
   1.33400E+01     1.83556E-01
   1.33413E+01     1.83376E-01
   1.33425E+01     1.83188E-01
   1.33438E+01     1.82993E-01
   1.33450E+01     1.82790E-01
   1.33463E+01     1.82579E-01
   1.33475E+01     1.82361E-01
   1.33488E+01     1.82136E-01
   1.33500E+01     1.81904E-01
   1.33513E+01     1.81664E-01
   1.33525E+01     1.81416E-01
   1.33538E+01     1.81162E-01
   1.33550E+01     1.80900E-01
   1.33563E+01     1.80632E-01
   1.33575E+01     1.80356E-01
   1.33588E+01     1.80074E-01
   1.33600E+01     1.79784E-01
   1.33613E+01     1.79489E-01
   1.33625E+01     1.79186E-01
   1.33638E+01     1.78878E-01
   1.33650E+01     1.78563E-01
   1.33663E+01     1.78243E-01
   1.33675E+01     1.77916E-01
   1.33688E+01     1.77584E-01
   1.33700E+01     1.77247E-01
   1.33713E+01     1.76904E-01
   1.33725E+01     1.76556E-01
   1.33738E+01     1.76203E-01
   1.33750E+01     1.75846E-01
   1.33763E+01     1.75484E-01
   1.33775E+01     1.75118E-01
   1.33788E+01     1.74748E-01
   1.33800E+01     1.74374E-01
   1.33813E+01     1.73997E-01
   1.33825E+01     1.73617E-01
   1.33838E+01     1.73233E-01
   1.33850E+01     1.72847E-01
   1.33863E+01     1.72458E-01
   1.33875E+01     1.72067E-01
   1.33888E+01     1.71674E-01
   1.33900E+01     1.71279E-01
   1.33913E+01     1.70883E-01
   1.33925E+01     1.70485E-01
   1.33938E+01     1.70086E-01
   1.33950E+01     1.69686E-01
   1.33963E+01     1.69286E-01
   1.33975E+01     1.68885E-01
   1.33988E+01     1.68485E-01
   1.34000E+01     1.68084E-01
   1.34013E+01     1.67684E-01
   1.34025E+01     1.67285E-01
   1.34038E+01     1.66886E-01
   1.34050E+01     1.66489E-01
   1.34063E+01     1.66093E-01
   1.34075E+01     1.65699E-01
   1.34088E+01     1.65306E-01
   1.34100E+01     1.64915E-01
   1.34113E+01     1.64527E-01
   1.34125E+01     1.64141E-01
   1.34138E+01     1.63758E-01
   1.34150E+01     1.63378E-01
   1.34163E+01     1.63001E-01
   1.34175E+01     1.62627E-01
   1.34188E+01     1.62257E-01
   1.34200E+01     1.61890E-01
   1.34213E+01     1.61528E-01
   1.34225E+01     1.61169E-01
   1.34238E+01     1.60814E-01
   1.34250E+01     1.60464E-01
   1.34263E+01     1.60118E-01
   1.34275E+01     1.59777E-01
   1.34288E+01     1.59441E-01
   1.34300E+01     1.59109E-01
   1.34313E+01     1.58783E-01
   1.34325E+01     1.58461E-01
   1.34338E+01     1.58145E-01
   1.34350E+01     1.57834E-01
   1.34363E+01     1.57528E-01
   1.34375E+01     1.57228E-01
   1.34388E+01     1.56933E-01
   1.34400E+01     1.56644E-01
   1.34413E+01     1.56360E-01
   1.34425E+01     1.56082E-01
   1.34438E+01     1.55809E-01
   1.34450E+01     1.55542E-01
   1.34463E+01     1.55281E-01
   1.34475E+01     1.55025E-01
   1.34488E+01     1.54775E-01
   1.34500E+01     1.54530E-01
   1.34513E+01     1.54291E-01
   1.34525E+01     1.54057E-01
   1.34538E+01     1.53829E-01
   1.34550E+01     1.53606E-01
   1.34563E+01     1.53388E-01
   1.34575E+01     1.53176E-01
   1.34588E+01     1.52969E-01
   1.34600E+01     1.52767E-01
   1.34613E+01     1.52569E-01
   1.34625E+01     1.52377E-01
   1.34638E+01     1.52189E-01
   1.34650E+01     1.52006E-01
   1.34663E+01     1.51828E-01
   1.34675E+01     1.51654E-01
   1.34688E+01     1.51484E-01
   1.34700E+01     1.51318E-01
   1.34713E+01     1.51156E-01
   1.34725E+01     1.50998E-01
   1.34738E+01     1.50844E-01
   1.34750E+01     1.50693E-01
   1.34763E+01     1.50545E-01
   1.34775E+01     1.50401E-01
   1.34788E+01     1.50259E-01
   1.34800E+01     1.50121E-01
   1.34813E+01     1.49985E-01
   1.34825E+01     1.49852E-01
   1.34838E+01     1.49721E-01
   1.34850E+01     1.49592E-01
   1.34863E+01     1.49466E-01
   1.34875E+01     1.49341E-01
   1.34888E+01     1.49218E-01
   1.34900E+01     1.49096E-01
   1.34913E+01     1.48975E-01
   1.34925E+01     1.48856E-01
   1.34938E+01     1.48738E-01
   1.34950E+01     1.48620E-01
   1.34963E+01     1.48503E-01
   1.34975E+01     1.48387E-01
   1.34988E+01     1.48271E-01
   1.35000E+01     1.48155E-01
   1.35013E+01     1.48039E-01
   1.35025E+01     1.47922E-01
   1.35038E+01     1.47806E-01
   1.35050E+01     1.47689E-01
   1.35063E+01     1.47571E-01
   1.35075E+01     1.47453E-01
   1.35088E+01     1.47333E-01
   1.35100E+01     1.47213E-01
   1.35113E+01     1.47091E-01
   1.35125E+01     1.46968E-01
   1.35138E+01     1.46844E-01
   1.35150E+01     1.46718E-01
   1.35163E+01     1.46591E-01
   1.35175E+01     1.46462E-01
   1.35188E+01     1.46331E-01
   1.35200E+01     1.46198E-01
   1.35213E+01     1.46063E-01
   1.35225E+01     1.45926E-01
   1.35238E+01     1.45786E-01
   1.35250E+01     1.45645E-01
   1.35263E+01     1.45501E-01
   1.35275E+01     1.45355E-01
   1.35288E+01     1.45206E-01
   1.35300E+01     1.45055E-01
   1.35313E+01     1.44901E-01
   1.35325E+01     1.44744E-01
   1.35338E+01     1.44585E-01
   1.35350E+01     1.44424E-01
   1.35363E+01     1.44259E-01
   1.35375E+01     1.44092E-01
   1.35388E+01     1.43922E-01
   1.35400E+01     1.43750E-01
   1.35413E+01     1.43574E-01
   1.35425E+01     1.43396E-01
   1.35438E+01     1.43216E-01
   1.35450E+01     1.43032E-01
   1.35463E+01     1.42846E-01
   1.35475E+01     1.42657E-01
   1.35488E+01     1.42466E-01
   1.35500E+01     1.42271E-01
   1.35513E+01     1.42075E-01
   1.35525E+01     1.41875E-01
   1.35538E+01     1.41673E-01
   1.35550E+01     1.41469E-01
   1.35563E+01     1.41262E-01
   1.35575E+01     1.41053E-01
   1.35588E+01     1.40841E-01
   1.35600E+01     1.40627E-01
   1.35613E+01     1.40411E-01
   1.35625E+01     1.40193E-01
   1.35638E+01     1.39972E-01
   1.35650E+01     1.39750E-01
   1.35663E+01     1.39526E-01
   1.35675E+01     1.39300E-01
   1.35688E+01     1.39072E-01
   1.35700E+01     1.38842E-01
   1.35713E+01     1.38611E-01
   1.35725E+01     1.38378E-01
   1.35738E+01     1.38144E-01
   1.35750E+01     1.37908E-01
   1.35763E+01     1.37672E-01
   1.35775E+01     1.37434E-01
   1.35788E+01     1.37194E-01
   1.35800E+01     1.36954E-01
   1.35813E+01     1.36713E-01
   1.35825E+01     1.36472E-01
   1.35838E+01     1.36229E-01
   1.35850E+01     1.35986E-01
   1.35863E+01     1.35743E-01
   1.35875E+01     1.35499E-01
   1.35888E+01     1.35255E-01
   1.35900E+01     1.35011E-01
   1.35913E+01     1.34766E-01
   1.35925E+01     1.34522E-01
   1.35938E+01     1.34278E-01
   1.35950E+01     1.34034E-01
   1.35963E+01     1.33790E-01
   1.35975E+01     1.33547E-01
   1.35988E+01     1.33304E-01
   1.36000E+01     1.33061E-01
