# Supplementary material for: On the accuracy of displacement-based wave intensity analysis: Effect of vessel wall viscoelasticity and nonlinearity
Source: PLoS One. 2019 Nov 1;14(11):e0224390. doi: 10.1371/journal.pone.0224390 (PMC6824577; doi:10.1371/journal.pone.0224390)
Supplement: S1 File — (ZIP) [file pone.0224390.s001.zip › data/irregular vessel wall/viscoelastic condition_with different viscosity/AAA-3.73-visco-1000-pres-1.txt]

   1.28000E+01     1.83007E+04
   1.28013E+01     1.82677E+04
   1.28025E+01     1.82372E+04
   1.28038E+01     1.82102E+04
   1.28050E+01     1.81872E+04
   1.28063E+01     1.81691E+04
   1.28075E+01     1.81575E+04
   1.28088E+01     1.81545E+04
   1.28100E+01     1.81625E+04
   1.28113E+01     1.81838E+04
   1.28125E+01     1.82204E+04
   1.28138E+01     1.82737E+04
   1.28150E+01     1.83443E+04
   1.28163E+01     1.84322E+04
   1.28175E+01     1.85362E+04
   1.28188E+01     1.86549E+04
   1.28200E+01     1.87864E+04
   1.28213E+01     1.89284E+04
   1.28225E+01     1.90790E+04
   1.28238E+01     1.92361E+04
   1.28250E+01     1.93983E+04
   1.28263E+01     1.95643E+04
   1.28275E+01     1.97333E+04
   1.28288E+01     1.99047E+04
   1.28300E+01     2.00785E+04
   1.28313E+01     2.02543E+04
   1.28325E+01     2.04323E+04
   1.28338E+01     2.06125E+04
   1.28350E+01     2.07948E+04
   1.28363E+01     2.09791E+04
   1.28375E+01     2.11653E+04
   1.28388E+01     2.13531E+04
   1.28400E+01     2.15422E+04
   1.28413E+01     2.17321E+04
   1.28425E+01     2.19224E+04
   1.28438E+01     2.21126E+04
   1.28450E+01     2.23025E+04
   1.28463E+01     2.24915E+04
   1.28475E+01     2.26794E+04
   1.28488E+01     2.28660E+04
   1.28500E+01     2.30512E+04
   1.28513E+01     2.32348E+04
   1.28525E+01     2.34170E+04
   1.28538E+01     2.35978E+04
   1.28550E+01     2.37773E+04
   1.28563E+01     2.39558E+04
   1.28575E+01     2.41333E+04
   1.28588E+01     2.43100E+04
   1.28600E+01     2.44862E+04
   1.28613E+01     2.46618E+04
   1.28625E+01     2.48370E+04
   1.28638E+01     2.50118E+04
   1.28650E+01     2.51862E+04
   1.28663E+01     2.53601E+04
   1.28675E+01     2.55334E+04
   1.28688E+01     2.57059E+04
   1.28700E+01     2.58776E+04
   1.28713E+01     2.60482E+04
   1.28725E+01     2.62175E+04
   1.28738E+01     2.63853E+04
   1.28750E+01     2.65514E+04
   1.28763E+01     2.67156E+04
   1.28775E+01     2.68778E+04
   1.28788E+01     2.70376E+04
   1.28800E+01     2.71951E+04
   1.28813E+01     2.73501E+04
   1.28825E+01     2.75024E+04
   1.28838E+01     2.76520E+04
   1.28850E+01     2.77989E+04
   1.28863E+01     2.79430E+04
   1.28875E+01     2.80841E+04
   1.28888E+01     2.82224E+04
   1.28900E+01     2.83579E+04
   1.28913E+01     2.84904E+04
   1.28925E+01     2.86201E+04
   1.28938E+01     2.87468E+04
   1.28950E+01     2.88708E+04
   1.28963E+01     2.89919E+04
   1.28975E+01     2.91103E+04
   1.28988E+01     2.92259E+04
   1.29000E+01     2.93388E+04
   1.29013E+01     2.94490E+04
   1.29025E+01     2.95566E+04
   1.29038E+01     2.96617E+04
   1.29050E+01     2.97643E+04
   1.29063E+01     2.98644E+04
   1.29075E+01     2.99620E+04
   1.29088E+01     3.00573E+04
   1.29100E+01     3.01502E+04
   1.29113E+01     3.02408E+04
   1.29125E+01     3.03291E+04
   1.29138E+01     3.04151E+04
   1.29150E+01     3.04989E+04
   1.29163E+01     3.05804E+04
   1.29175E+01     3.06597E+04
   1.29188E+01     3.07368E+04
   1.29200E+01     3.08116E+04
   1.29213E+01     3.08842E+04
   1.29225E+01     3.09546E+04
   1.29238E+01     3.10227E+04
   1.29250E+01     3.10887E+04
   1.29263E+01     3.11524E+04
   1.29275E+01     3.12138E+04
   1.29288E+01     3.12731E+04
   1.29300E+01     3.13302E+04
   1.29313E+01     3.13850E+04
   1.29325E+01     3.14378E+04
   1.29338E+01     3.14883E+04
   1.29350E+01     3.15368E+04
   1.29363E+01     3.15832E+04
   1.29375E+01     3.16275E+04
   1.29388E+01     3.16699E+04
   1.29400E+01     3.17103E+04
   1.29413E+01     3.17489E+04
   1.29425E+01     3.17856E+04
   1.29438E+01     3.18206E+04
   1.29450E+01     3.18539E+04
   1.29463E+01     3.18856E+04
   1.29475E+01     3.19158E+04
   1.29488E+01     3.19445E+04
   1.29500E+01     3.19719E+04
   1.29513E+01     3.19980E+04
   1.29525E+01     3.20229E+04
   1.29538E+01     3.20467E+04
   1.29550E+01     3.20695E+04
   1.29563E+01     3.20914E+04
   1.29575E+01     3.21126E+04
   1.29588E+01     3.21329E+04
   1.29600E+01     3.21527E+04
   1.29613E+01     3.21719E+04
   1.29625E+01     3.21907E+04
   1.29638E+01     3.22090E+04
   1.29650E+01     3.22271E+04
   1.29663E+01     3.22449E+04
   1.29675E+01     3.22625E+04
   1.29688E+01     3.22800E+04
   1.29700E+01     3.22974E+04
   1.29713E+01     3.23148E+04
   1.29725E+01     3.23322E+04
   1.29738E+01     3.23497E+04
   1.29750E+01     3.23672E+04
   1.29763E+01     3.23848E+04
   1.29775E+01     3.24024E+04
   1.29788E+01     3.24202E+04
   1.29800E+01     3.24381E+04
   1.29813E+01     3.24562E+04
   1.29825E+01     3.24743E+04
   1.29838E+01     3.24926E+04
   1.29850E+01     3.25110E+04
   1.29863E+01     3.25294E+04
   1.29875E+01     3.25480E+04
   1.29888E+01     3.25666E+04
   1.29900E+01     3.25853E+04
   1.29913E+01     3.26041E+04
   1.29925E+01     3.26229E+04
   1.29938E+01     3.26417E+04
   1.29950E+01     3.26605E+04
   1.29963E+01     3.26793E+04
   1.29975E+01     3.26980E+04
   1.29988E+01     3.27167E+04
   1.30000E+01     3.27352E+04
   1.30013E+01     3.27537E+04
   1.30025E+01     3.27719E+04
   1.30038E+01     3.27899E+04
   1.30050E+01     3.28077E+04
   1.30063E+01     3.28252E+04
   1.30075E+01     3.28423E+04
   1.30088E+01     3.28590E+04
   1.30100E+01     3.28753E+04
   1.30113E+01     3.28910E+04
   1.30125E+01     3.29061E+04
   1.30138E+01     3.29205E+04
   1.30150E+01     3.29342E+04
   1.30163E+01     3.29471E+04
   1.30175E+01     3.29592E+04
   1.30188E+01     3.29702E+04
   1.30200E+01     3.29803E+04
   1.30213E+01     3.29893E+04
   1.30225E+01     3.29971E+04
   1.30238E+01     3.30037E+04
   1.30250E+01     3.30090E+04
   1.30263E+01     3.30130E+04
   1.30275E+01     3.30155E+04
   1.30288E+01     3.30180E+04
   1.30300E+01     3.30171E+04
   1.30313E+01     3.30147E+04
   1.30325E+01     3.30106E+04
   1.30338E+01     3.30048E+04
   1.30350E+01     3.29972E+04
   1.30363E+01     3.29879E+04
   1.30375E+01     3.29767E+04
   1.30388E+01     3.29636E+04
   1.30400E+01     3.29486E+04
   1.30413E+01     3.29318E+04
   1.30425E+01     3.29129E+04
   1.30438E+01     3.28921E+04
   1.30450E+01     3.28692E+04
   1.30463E+01     3.28442E+04
   1.30475E+01     3.28170E+04
   1.30488E+01     3.27877E+04
   1.30500E+01     3.27595E+04
   1.30513E+01     3.27262E+04
   1.30525E+01     3.26909E+04
   1.30538E+01     3.26536E+04
   1.30550E+01     3.26144E+04
   1.30563E+01     3.25734E+04
   1.30575E+01     3.25307E+04
   1.30588E+01     3.24863E+04
   1.30600E+01     3.24401E+04
   1.30613E+01     3.23919E+04
   1.30625E+01     3.23417E+04
   1.30638E+01     3.22891E+04
   1.30650E+01     3.22339E+04
   1.30663E+01     3.21765E+04
   1.30675E+01     3.21173E+04
   1.30688E+01     3.20569E+04
   1.30700E+01     3.19958E+04
   1.30713E+01     3.19352E+04
   1.30725E+01     3.18768E+04
   1.30738E+01     3.18226E+04
   1.30750E+01     3.17747E+04
   1.30763E+01     3.17351E+04
   1.30775E+01     3.17057E+04
   1.30788E+01     3.16878E+04
   1.30800E+01     3.16825E+04
   1.30813E+01     3.16899E+04
   1.30825E+01     3.17097E+04
   1.30838E+01     3.17408E+04
   1.30850E+01     3.17819E+04
   1.30863E+01     3.18313E+04
   1.30875E+01     3.18871E+04
   1.30888E+01     3.19479E+04
   1.30900E+01     3.20120E+04
   1.30913E+01     3.20784E+04
   1.30925E+01     3.21460E+04
   1.30938E+01     3.22144E+04
   1.30950E+01     3.22830E+04
   1.30963E+01     3.23517E+04
   1.30975E+01     3.24202E+04
   1.30988E+01     3.24884E+04
   1.31000E+01     3.25562E+04
   1.31013E+01     3.26234E+04
   1.31025E+01     3.26897E+04
   1.31038E+01     3.27548E+04
   1.31050E+01     3.28183E+04
   1.31063E+01     3.28798E+04
   1.31075E+01     3.29391E+04
   1.31088E+01     3.29957E+04
   1.31100E+01     3.30494E+04
   1.31113E+01     3.30999E+04
   1.31125E+01     3.31470E+04
   1.31138E+01     3.31908E+04
   1.31150E+01     3.32312E+04
   1.31163E+01     3.32683E+04
   1.31175E+01     3.33021E+04
   1.31188E+01     3.33329E+04
   1.31200E+01     3.33609E+04
   1.31213E+01     3.33861E+04
   1.31225E+01     3.34089E+04
   1.31238E+01     3.34293E+04
   1.31250E+01     3.34476E+04
   1.31263E+01     3.34637E+04
   1.31275E+01     3.34777E+04
   1.31288E+01     3.34897E+04
   1.31300E+01     3.34996E+04
   1.31313E+01     3.35074E+04
   1.31325E+01     3.35129E+04
   1.31338E+01     3.35160E+04
   1.31350E+01     3.35167E+04
   1.31363E+01     3.35147E+04
   1.31375E+01     3.35099E+04
   1.31388E+01     3.35022E+04
   1.31400E+01     3.34915E+04
   1.31413E+01     3.34777E+04
   1.31425E+01     3.34607E+04
   1.31438E+01     3.34405E+04
   1.31450E+01     3.34170E+04
   1.31463E+01     3.33902E+04
   1.31475E+01     3.33602E+04
   1.31488E+01     3.33268E+04
   1.31500E+01     3.32902E+04
   1.31513E+01     3.32504E+04
   1.31525E+01     3.32075E+04
   1.31538E+01     3.31615E+04
   1.31550E+01     3.31124E+04
   1.31563E+01     3.30605E+04
   1.31575E+01     3.30057E+04
   1.31588E+01     3.29483E+04
   1.31600E+01     3.28881E+04
   1.31613E+01     3.28255E+04
   1.31625E+01     3.27604E+04
   1.31638E+01     3.26929E+04
   1.31650E+01     3.26232E+04
   1.31663E+01     3.25513E+04
   1.31675E+01     3.24773E+04
   1.31688E+01     3.24013E+04
   1.31700E+01     3.23233E+04
   1.31713E+01     3.22435E+04
   1.31725E+01     3.21618E+04
   1.31738E+01     3.20784E+04
   1.31750E+01     3.19933E+04
   1.31763E+01     3.19065E+04
   1.31775E+01     3.18182E+04
   1.31788E+01     3.17283E+04
   1.31800E+01     3.16369E+04
   1.31813E+01     3.15442E+04
   1.31825E+01     3.14500E+04
   1.31838E+01     3.13545E+04
   1.31850E+01     3.12578E+04
   1.31863E+01     3.11599E+04
   1.31875E+01     3.10608E+04
   1.31888E+01     3.09607E+04
   1.31900E+01     3.08597E+04
   1.31913E+01     3.07577E+04
   1.31925E+01     3.06549E+04
   1.31938E+01     3.05514E+04
   1.31950E+01     3.04472E+04
   1.31963E+01     3.03425E+04
   1.31975E+01     3.02374E+04
   1.31988E+01     3.01319E+04
   1.32000E+01     3.00262E+04
   1.32013E+01     2.99203E+04
   1.32025E+01     2.98143E+04
   1.32038E+01     2.97085E+04
   1.32050E+01     2.96028E+04
   1.32063E+01     2.94974E+04
   1.32075E+01     2.93924E+04
   1.32088E+01     2.92879E+04
   1.32100E+01     2.91840E+04
   1.32113E+01     2.90809E+04
   1.32125E+01     2.89786E+04
   1.32138E+01     2.88772E+04
   1.32150E+01     2.87769E+04
   1.32163E+01     2.86777E+04
   1.32175E+01     2.85798E+04
   1.32188E+01     2.84832E+04
   1.32200E+01     2.83881E+04
   1.32213E+01     2.82944E+04
   1.32225E+01     2.82024E+04
   1.32238E+01     2.81120E+04
   1.32250E+01     2.80233E+04
   1.32263E+01     2.79365E+04
   1.32275E+01     2.78515E+04
   1.32288E+01     2.77684E+04
   1.32300E+01     2.76873E+04
   1.32313E+01     2.76083E+04
   1.32325E+01     2.75312E+04
   1.32338E+01     2.74563E+04
   1.32350E+01     2.73835E+04
   1.32363E+01     2.73129E+04
   1.32375E+01     2.72444E+04
   1.32388E+01     2.71782E+04
   1.32400E+01     2.71142E+04
   1.32413E+01     2.70524E+04
   1.32425E+01     2.69929E+04
   1.32438E+01     2.69357E+04
   1.32450E+01     2.68807E+04
   1.32463E+01     2.68281E+04
   1.32475E+01     2.67777E+04
   1.32488E+01     2.67296E+04
   1.32500E+01     2.66838E+04
   1.32513E+01     2.66402E+04
   1.32525E+01     2.65989E+04
   1.32538E+01     2.65598E+04
   1.32550E+01     2.65229E+04
   1.32563E+01     2.64882E+04
   1.32575E+01     2.64556E+04
   1.32588E+01     2.64252E+04
   1.32600E+01     2.63968E+04
   1.32613E+01     2.63704E+04
   1.32625E+01     2.63460E+04
   1.32638E+01     2.63235E+04
   1.32650E+01     2.63029E+04
   1.32663E+01     2.62840E+04
   1.32675E+01     2.62669E+04
   1.32688E+01     2.62513E+04
   1.32700E+01     2.62374E+04
   1.32713E+01     2.62249E+04
   1.32725E+01     2.62138E+04
   1.32738E+01     2.62040E+04
   1.32750E+01     2.61954E+04
   1.32763E+01     2.61880E+04
   1.32775E+01     2.61816E+04
   1.32788E+01     2.61762E+04
   1.32800E+01     2.61716E+04
   1.32813E+01     2.61678E+04
   1.32825E+01     2.61648E+04
   1.32838E+01     2.61624E+04
   1.32850E+01     2.61605E+04
   1.32863E+01     2.61590E+04
   1.32875E+01     2.61580E+04
   1.32888E+01     2.61573E+04
   1.32900E+01     2.61568E+04
   1.32913E+01     2.61565E+04
   1.32925E+01     2.61563E+04
   1.32938E+01     2.61561E+04
   1.32950E+01     2.61559E+04
   1.32963E+01     2.61556E+04
   1.32975E+01     2.61551E+04
   1.32988E+01     2.61544E+04
   1.33000E+01     2.61534E+04
   1.33013E+01     2.61521E+04
   1.33025E+01     2.61503E+04
   1.33038E+01     2.61481E+04
   1.33050E+01     2.61453E+04
   1.33063E+01     2.61420E+04
   1.33075E+01     2.61381E+04
   1.33088E+01     2.61335E+04
   1.33100E+01     2.61281E+04
   1.33113E+01     2.61220E+04
   1.33125E+01     2.61150E+04
   1.33138E+01     2.61072E+04
   1.33150E+01     2.60985E+04
   1.33163E+01     2.60888E+04
   1.33175E+01     2.60782E+04
   1.33188E+01     2.60666E+04
   1.33200E+01     2.60540E+04
   1.33213E+01     2.60402E+04
   1.33225E+01     2.60254E+04
   1.33238E+01     2.60095E+04
   1.33250E+01     2.59925E+04
   1.33263E+01     2.59744E+04
   1.33275E+01     2.59550E+04
   1.33288E+01     2.59345E+04
   1.33300E+01     2.59128E+04
   1.33313E+01     2.58900E+04
   1.33325E+01     2.58659E+04
   1.33338E+01     2.58407E+04
   1.33350E+01     2.58142E+04
   1.33363E+01     2.57865E+04
   1.33375E+01     2.57577E+04
   1.33388E+01     2.57276E+04
   1.33400E+01     2.56964E+04
   1.33413E+01     2.56640E+04
   1.33425E+01     2.56304E+04
   1.33438E+01     2.55957E+04
   1.33450E+01     2.55598E+04
   1.33463E+01     2.55228E+04
   1.33475E+01     2.54846E+04
   1.33488E+01     2.54454E+04
   1.33500E+01     2.54051E+04
   1.33513E+01     2.53637E+04
   1.33525E+01     2.53213E+04
   1.33538E+01     2.52779E+04
   1.33550E+01     2.52334E+04
   1.33563E+01     2.51880E+04
   1.33575E+01     2.51417E+04
   1.33588E+01     2.50944E+04
   1.33600E+01     2.50462E+04
   1.33613E+01     2.49971E+04
   1.33625E+01     2.49472E+04
   1.33638E+01     2.48964E+04
   1.33650E+01     2.48449E+04
   1.33663E+01     2.47926E+04
   1.33675E+01     2.47396E+04
   1.33688E+01     2.46859E+04
   1.33700E+01     2.46316E+04
   1.33713E+01     2.45767E+04
   1.33725E+01     2.45211E+04
   1.33738E+01     2.44651E+04
   1.33750E+01     2.44085E+04
   1.33763E+01     2.43515E+04
   1.33775E+01     2.42940E+04
   1.33788E+01     2.42362E+04
   1.33800E+01     2.41780E+04
   1.33813E+01     2.41195E+04
   1.33825E+01     2.40607E+04
   1.33838E+01     2.40017E+04
   1.33850E+01     2.39425E+04
   1.33863E+01     2.38832E+04
   1.33875E+01     2.38237E+04
   1.33888E+01     2.37642E+04
   1.33900E+01     2.37046E+04
   1.33913E+01     2.36450E+04
   1.33925E+01     2.35854E+04
   1.33938E+01     2.35259E+04
   1.33950E+01     2.34665E+04
   1.33963E+01     2.34073E+04
   1.33975E+01     2.33482E+04
   1.33988E+01     2.32893E+04
   1.34000E+01     2.32307E+04
   1.34013E+01     2.31724E+04
   1.34025E+01     2.31144E+04
   1.34038E+01     2.30567E+04
   1.34050E+01     2.29994E+04
   1.34063E+01     2.29425E+04
   1.34075E+01     2.28861E+04
   1.34088E+01     2.28301E+04
   1.34100E+01     2.27746E+04
   1.34113E+01     2.27197E+04
   1.34125E+01     2.26653E+04
   1.34138E+01     2.26115E+04
   1.34150E+01     2.25583E+04
   1.34163E+01     2.25057E+04
   1.34175E+01     2.24538E+04
   1.34188E+01     2.24026E+04
   1.34200E+01     2.23521E+04
   1.34213E+01     2.23023E+04
   1.34225E+01     2.22532E+04
   1.34238E+01     2.22049E+04
   1.34250E+01     2.21573E+04
   1.34263E+01     2.21105E+04
   1.34275E+01     2.20646E+04
   1.34288E+01     2.20194E+04
   1.34300E+01     2.19751E+04
   1.34313E+01     2.19316E+04
   1.34325E+01     2.18889E+04
   1.34338E+01     2.18471E+04
   1.34350E+01     2.18062E+04
   1.34363E+01     2.17660E+04
   1.34375E+01     2.17268E+04
   1.34388E+01     2.16884E+04
   1.34400E+01     2.16509E+04
   1.34413E+01     2.16142E+04
   1.34425E+01     2.15784E+04
   1.34438E+01     2.15434E+04
   1.34450E+01     2.15092E+04
   1.34463E+01     2.14759E+04
   1.34475E+01     2.14434E+04
   1.34488E+01     2.14118E+04
   1.34500E+01     2.13809E+04
   1.34513E+01     2.13508E+04
   1.34525E+01     2.13215E+04
   1.34538E+01     2.12930E+04
   1.34550E+01     2.12652E+04
   1.34563E+01     2.12381E+04
   1.34575E+01     2.12118E+04
   1.34588E+01     2.11861E+04
   1.34600E+01     2.11611E+04
   1.34613E+01     2.11368E+04
   1.34625E+01     2.11131E+04
   1.34638E+01     2.10900E+04
   1.34650E+01     2.10675E+04
   1.34663E+01     2.10456E+04
   1.34675E+01     2.10242E+04
   1.34688E+01     2.10033E+04
   1.34700E+01     2.09829E+04
   1.34713E+01     2.09630E+04
   1.34725E+01     2.09435E+04
   1.34738E+01     2.09245E+04
   1.34750E+01     2.09058E+04
   1.34763E+01     2.08875E+04
   1.34775E+01     2.08695E+04
   1.34788E+01     2.08518E+04
   1.34800E+01     2.08345E+04
   1.34813E+01     2.08173E+04
   1.34825E+01     2.08005E+04
   1.34838E+01     2.07838E+04
   1.34850E+01     2.07672E+04
   1.34863E+01     2.07509E+04
   1.34875E+01     2.07346E+04
   1.34888E+01     2.07185E+04
   1.34900E+01     2.07024E+04
   1.34913E+01     2.06864E+04
   1.34925E+01     2.06704E+04
   1.34938E+01     2.06544E+04
   1.34950E+01     2.06383E+04
   1.34963E+01     2.06223E+04
   1.34975E+01     2.06061E+04
   1.34988E+01     2.05898E+04
   1.35000E+01     2.05735E+04
   1.35013E+01     2.05570E+04
   1.35025E+01     2.05403E+04
   1.35038E+01     2.05234E+04
   1.35050E+01     2.05064E+04
   1.35063E+01     2.04891E+04
   1.35075E+01     2.04717E+04
   1.35088E+01     2.04539E+04
   1.35100E+01     2.04359E+04
   1.35113E+01     2.04176E+04
   1.35125E+01     2.03990E+04
   1.35138E+01     2.03801E+04
   1.35150E+01     2.03609E+04
   1.35163E+01     2.03413E+04
   1.35175E+01     2.03214E+04
   1.35188E+01     2.03012E+04
   1.35200E+01     2.02805E+04
   1.35213E+01     2.02595E+04
   1.35225E+01     2.02382E+04
   1.35238E+01     2.02164E+04
   1.35250E+01     2.01942E+04
   1.35263E+01     2.01716E+04
   1.35275E+01     2.01487E+04
   1.35288E+01     2.01253E+04
   1.35300E+01     2.01015E+04
   1.35313E+01     2.00773E+04
   1.35325E+01     2.00527E+04
   1.35338E+01     2.00276E+04
   1.35350E+01     2.00022E+04
   1.35363E+01     1.99763E+04
   1.35375E+01     1.99500E+04
   1.35388E+01     1.99234E+04
   1.35400E+01     1.98963E+04
   1.35413E+01     1.98688E+04
   1.35425E+01     1.98409E+04
   1.35438E+01     1.98126E+04
   1.35450E+01     1.97839E+04
   1.35463E+01     1.97548E+04
   1.35475E+01     1.97254E+04
   1.35488E+01     1.96956E+04
   1.35500E+01     1.96654E+04
   1.35513E+01     1.96349E+04
   1.35525E+01     1.96040E+04
   1.35538E+01     1.95728E+04
   1.35550E+01     1.95413E+04
   1.35563E+01     1.95095E+04
   1.35575E+01     1.94774E+04
   1.35588E+01     1.94450E+04
   1.35600E+01     1.94123E+04
   1.35613E+01     1.93793E+04
   1.35625E+01     1.93461E+04
   1.35638E+01     1.93126E+04
   1.35650E+01     1.92789E+04
   1.35663E+01     1.92450E+04
   1.35675E+01     1.92109E+04
   1.35688E+01     1.91766E+04
   1.35700E+01     1.91422E+04
   1.35713E+01     1.91076E+04
   1.35725E+01     1.90728E+04
   1.35738E+01     1.90379E+04
   1.35750E+01     1.90029E+04
   1.35763E+01     1.89678E+04
   1.35775E+01     1.89326E+04
   1.35788E+01     1.88973E+04
   1.35800E+01     1.88620E+04
   1.35813E+01     1.88266E+04
   1.35825E+01     1.87912E+04
   1.35838E+01     1.87558E+04
   1.35850E+01     1.87204E+04
   1.35863E+01     1.86850E+04
   1.35875E+01     1.86496E+04
   1.35888E+01     1.86143E+04
   1.35900E+01     1.85790E+04
   1.35913E+01     1.85439E+04
   1.35925E+01     1.85088E+04
   1.35938E+01     1.84738E+04
   1.35950E+01     1.84389E+04
   1.35963E+01     1.84042E+04
   1.35975E+01     1.83695E+04
   1.35988E+01     1.83351E+04
   1.36000E+01     1.83008E+04
