# Supplementary material for: On the accuracy of displacement-based wave intensity analysis: Effect of vessel wall viscoelasticity and nonlinearity
Source: PLoS One. 2019 Nov 1;14(11):e0224390. doi: 10.1371/journal.pone.0224390 (PMC6824577; doi:10.1371/journal.pone.0224390)
Supplement: S1 File — (ZIP) [file pone.0224390.s001.zip › data/irregular vessel wall/viscoelastic condition_with different viscosity/AAA-3.73-visco-1000-vel-1.txt]

12.8		3.52035
12.8013		3.51286
12.8025		3.50699
12.8038		3.50454
12.805		3.50809
12.8063		3.52176
12.8075		3.55153
12.8088		3.60503
12.81		3.69072
12.8113		3.81696
12.8125		3.99097
12.8138		4.218
12.815		4.50081
12.8163		4.83938
12.8175		5.23107
12.8188		5.67102
12.82		6.15266
12.8213		6.66844
12.8225		7.21046
12.8238		7.77106
12.825		8.34331
12.8263		8.92122
12.8275		9.49987
12.8288		10.0754
12.83		10.6451
12.8313		11.2069
12.8325		11.7596
12.8338		12.3026
12.835		12.8358
12.8363		13.3596
12.8375		13.8746
12.8388		14.3821
12.84		14.8832
12.8413		15.3796
12.8425		15.8729
12.8438		16.3649
12.845		16.8573
12.8463		17.3518
12.8475		17.8499
12.8488		18.3529
12.85		18.8619
12.8513		19.3779
12.8525		19.9014
12.8538		20.4329
12.855		20.9727
12.8563		21.5206
12.8575		22.0767
12.8588		22.6404
12.86		23.2116
12.8613		23.7894
12.8625		24.3734
12.8638		24.9627
12.865		25.5564
12.8663		26.1537
12.8675		26.7535
12.8688		27.3548
12.87		27.9566
12.8713		28.5577
12.8725		29.1571
12.8738		29.7536
12.875		30.3465
12.8763		30.9346
12.8775		31.5172
12.8788		32.0936
12.88		32.6631
12.8813		33.2251
12.8825		33.7793
12.8838		34.3253
12.885		34.863
12.8863		35.3921
12.8875		35.9125
12.8888		36.4243
12.89		36.9274
12.8913		37.4219
12.8925		37.9078
12.8938		38.3851
12.895		38.8538
12.8963		39.314
12.8975		39.7656
12.8988		40.2086
12.9		40.6429
12.9013		41.0684
12.9025		41.4851
12.9038		41.8927
12.905		42.2911
12.9063		42.6802
12.9075		43.0597
12.9088		43.4295
12.91		43.7893
12.9113		44.139
12.9125		44.4784
12.9138		44.8073
12.915		45.1256
12.9163		45.433
12.9175		45.7295
12.9188		46.0148
12.92		46.2891
12.9213		46.552
12.9225		46.8036
12.9238		47.0438
12.925		47.2725
12.9263		47.4897
12.9275		47.6954
12.9288		47.8896
12.93		48.0723
12.9313		48.2435
12.9325		48.403
12.9338		48.5511
12.935		48.6875
12.9363		48.8124
12.9375		48.9256
12.9388		49.0272
12.94		49.117
12.9413		49.195
12.9425		49.2612
12.9438		49.3153
12.945		49.3573
12.9463		49.387
12.9475		49.4043
12.9488		49.409
12.95		49.4009
12.9513		49.38
12.9525		49.3459
12.9538		49.2984
12.955		49.2376
12.9563		49.163
12.9575		49.0746
12.9588		48.9722
12.96		48.8558
12.9613		48.725
12.9625		48.58
12.9638		48.4205
12.965		48.2467
12.9663		48.0584
12.9675		47.8556
12.9688		47.6386
12.97		47.4073
12.9713		47.1619
12.9725		46.9025
12.9738		46.6294
12.975		46.3428
12.9763		46.043
12.9775		45.7302
12.9788		45.4048
12.98		45.067
12.9813		44.7174
12.9825		44.3561
12.9838		43.9836
12.985		43.6003
12.9863		43.2066
12.9875		42.8029
12.9888		42.3895
12.99		41.9668
12.9913		41.5352
12.9925		41.0951
12.9938		40.6468
12.995		40.1907
12.9963		39.727
12.9975		39.2561
12.9988		38.7783
13		38.2939
13.0013		37.8031
13.0025		37.3063
13.0038		36.8036
13.005		36.2954
13.0063		35.782
13.0075		35.2634
13.0088		34.74
13.01		34.2121
13.0113		33.6798
13.0125		33.1435
13.0138		32.6033
13.015		32.0595
13.0163		31.5123
13.0175		30.962
13.0188		30.4089
13.02		29.8532
13.0213		29.295
13.0225		28.7348
13.0238		28.1727
13.025		27.6089
13.0263		27.0437
13.0275		26.4774
13.0288		25.9093
13.03		25.3406
13.0313		24.7715
13.0325		24.2022
13.0338		23.6328
13.035		23.0635
13.0363		22.4946
13.0375		21.926
13.0388		21.3582
13.04		20.7911
13.0413		20.225
13.0425		19.66
13.0438		19.0962
13.045		18.5338
13.0463		17.9727
13.0475		17.4133
13.0488		16.8555
13.05		16.2998
13.0513		15.746
13.0525		15.1944
13.0538		14.6452
13.055		14.0984
13.0563		13.5542
13.0575		13.0125
13.0588		12.4732
13.06		11.936
13.0613		11.4005
13.0625		10.8661
13.0638		10.3326
13.065		9.79938
13.0663		9.26686
13.0675		8.73571
13.0688		8.20728
13.07		7.68381
13.0713		7.16914
13.0725		6.6685
13.0738		6.18812
13.075		5.73469
13.0763		5.31492
13.0775		4.93481
13.0788		4.59911
13.08		4.31076
13.0813		4.07065
13.0825		3.87751
13.0838		3.7282
13.085		3.61805
13.0863		3.54137
13.0875		3.49197
13.0888		3.46366
13.09		3.45064
13.0913		3.44776
13.0925		3.45069
13.0938		3.45599
13.095		3.46104
13.0963		3.46402
13.0975		3.46377
13.0988		3.45975
13.1		3.45189
13.1013		3.44056
13.1025		3.42646
13.1038		3.41058
13.105		3.39407
13.1063		3.37825
13.1075		3.36448
13.1088		3.35411
13.11		3.34844
13.1113		3.34864
13.1125		3.35574
13.1138		3.37059
13.115		3.39387
13.1163		3.42604
13.1175		3.4674
13.1188		3.51807
13.12		3.57801
13.1213		3.64706
13.1225		3.72492
13.1238		3.81118
13.125		3.90534
13.1263		4.00682
13.1275		4.11494
13.1288		4.22897
13.13		4.34814
13.1313		4.47162
13.1325		4.59857
13.1338		4.72815
13.135		4.85953
13.1363		4.99192
13.1375		5.12458
13.1388		5.25685
13.14		5.38814
13.1413		5.51797
13.1425		5.64595
13.1438		5.77179
13.145		5.89528
13.1463		6.01631
13.1475		6.13484
13.1488		6.25089
13.15		6.36453
13.1513		6.47586
13.1525		6.58499
13.1538		6.69203
13.155		6.79709
13.1563		6.90026
13.1575		7.0016
13.1588		7.10117
13.16		7.19901
13.1613		7.29513
13.1625		7.38956
13.1638		7.48228
13.165		7.57326
13.1663		7.66248
13.1675		7.74987
13.1688		7.83537
13.17		7.91891
13.1713		8.0004
13.1725		8.07976
13.1738		8.15688
13.175		8.23169
13.1763		8.30411
13.1775		8.37404
13.1788		8.44144
13.18		8.50624
13.1813		8.56838
13.1825		8.62783
13.1838		8.68456
13.185		8.73853
13.1863		8.78972
13.1875		8.83811
13.1888		8.88368
13.19		8.9264
13.1913		8.96625
13.1925		9.00319
13.1938		9.03719
13.195		9.06819
13.1963		9.09614
13.1975		9.12096
13.1988		9.14258
13.2		9.16089
13.2013		9.17579
13.2025		9.18716
13.2038		9.19486
13.205		9.19876
13.2063		9.1987
13.2075		9.19454
13.2088		9.18611
13.21		9.17326
13.2113		9.15585
13.2125		9.13372
13.2138		9.10674
13.215		9.07479
13.2163		9.03777
13.2175		8.99559
13.2188		8.9482
13.22		8.89554
13.2213		8.83762
13.2225		8.77445
13.2238		8.70607
13.225		8.63255
13.2263		8.55401
13.2275		8.47057
13.2288		8.38239
13.23		8.28967
13.2313		8.19261
13.2325		8.09146
13.2338		7.98646
13.235		7.87789
13.2363		7.76604
13.2375		7.6512
13.2388		7.53369
13.24		7.41381
13.2413		7.29189
13.2425		7.16822
13.2438		7.04312
13.245		6.91688
13.2463		6.78981
13.2475		6.66217
13.2488		6.53425
13.25		6.40629
13.2513		6.27853
13.2525		6.15121
13.2538		6.02454
13.255		5.89872
13.2563		5.77394
13.2575		5.65038
13.2588		5.52821
13.26		5.4076
13.2613		5.2887
13.2625		5.17166
13.2638		5.05662
13.265		4.94374
13.2663		4.83315
13.2675		4.72499
13.2688		4.61939
13.27		4.51649
13.2713		4.41644
13.2725		4.31935
13.2738		4.22537
13.275		4.13463
13.2763		4.04725
13.2775		3.96336
13.2788		3.88308
13.28		3.80653
13.2813		3.7338
13.2825		3.665
13.2838		3.6002
13.285		3.53947
13.2863		3.48288
13.2875		3.43046
13.2888		3.38225
13.29		3.33826
13.2913		3.29849
13.2925		3.26293
13.2938		3.23155
13.295		3.20432
13.2963		3.18117
13.2975		3.16206
13.2988		3.1469
13.3		3.13563
13.3013		3.12813
13.3025		3.12433
13.3038		3.12409
13.305		3.12732
13.3063		3.13389
13.3075		3.14368
13.3088		3.15654
13.31		3.17236
13.3113		3.19099
13.3125		3.2123
13.3138		3.23615
13.315		3.2624
13.3163		3.29093
13.3175		3.3216
13.3188		3.35427
13.32		3.38882
13.3213		3.42512
13.3225		3.46305
13.3238		3.50248
13.325		3.54331
13.3263		3.58541
13.3275		3.62868
13.3288		3.673
13.33		3.71827
13.3313		3.76439
13.3325		3.81125
13.3338		3.85876
13.335		3.90681
13.3363		3.95532
13.3375		4.0042
13.3388		4.05334
13.34		4.10267
13.3413		4.15209
13.3425		4.20153
13.3438		4.25089
13.345		4.3001
13.3463		4.34909
13.3475		4.39777
13.3488		4.44607
13.35		4.49393
13.3513		4.54128
13.3525		4.58805
13.3538		4.63418
13.355		4.67961
13.3563		4.72429
13.3575		4.76816
13.3588		4.81116
13.36		4.85324
13.3613		4.89435
13.3625		4.93443
13.3638		4.97344
13.365		5.01133
13.3663		5.04805
13.3675		5.08355
13.3688		5.11779
13.37		5.15071
13.3713		5.18229
13.3725		5.21246
13.3738		5.2412
13.375		5.26845
13.3763		5.29418
13.3775		5.31835
13.3788		5.34093
13.38		5.36187
13.3813		5.38114
13.3825		5.39872
13.3838		5.41457
13.385		5.42867
13.3863		5.44099
13.3875		5.45152
13.3888		5.46022
13.39		5.46709
13.3913		5.47212
13.3925		5.47529
13.3938		5.47659
13.395		5.47603
13.3963		5.47359
13.3975		5.4693
13.3988		5.46314
13.4		5.45512
13.4013		5.44527
13.4025		5.43359
13.4038		5.42009
13.405		5.40481
13.4063		5.38775
13.4075		5.36895
13.4088		5.34843
13.41		5.32621
13.4113		5.30234
13.4125		5.27685
13.4138		5.24976
13.415		5.22112
13.4163		5.19096
13.4175		5.15933
13.4188		5.12627
13.42		5.09183
13.4213		5.05605
13.4225		5.01898
13.4238		4.98068
13.425		4.94118
13.4263		4.90056
13.4275		4.85886
13.4288		4.81614
13.43		4.77246
13.4313		4.72789
13.4325		4.68248
13.4338		4.6363
13.435		4.58941
13.4363		4.5419
13.4375		4.49381
13.4388		4.44522
13.44		4.39621
13.4413		4.34685
13.4425		4.29721
13.4438		4.24735
13.445		4.19737
13.4463		4.14733
13.4475		4.0973
13.4488		4.04737
13.45		3.99761
13.4513		3.94808
13.4525		3.89888
13.4538		3.85006
13.455		3.8017
13.4563		3.75387
13.4575		3.70664
13.4588		3.66008
13.46		3.61425
13.4613		3.56922
13.4625		3.52504
13.4638		3.48178
13.465		3.4395
13.4663		3.39824
13.4675		3.35806
13.4688		3.31901
13.47		3.28112
13.4713		3.24445
13.4725		3.20903
13.4738		3.17489
13.475		3.14207
13.4763		3.1106
13.4775		3.0805
13.4788		3.0518
13.48		3.0245
13.4813		2.99864
13.4825		2.97422
13.4838		2.95125
13.485		2.92974
13.4863		2.90968
13.4875		2.89109
13.4888		2.87395
13.49		2.85827
13.4913		2.84403
13.4925		2.83123
13.4938		2.81985
13.495		2.80987
13.4963		2.80128
13.4975		2.79406
13.4988		2.78819
13.5		2.78364
13.5013		2.78038
13.5025		2.7784
13.5038		2.77765
13.505		2.77812
13.5063		2.77977
13.5075		2.78255
13.5088		2.78645
13.51		2.79142
13.5113		2.79743
13.5125		2.80443
13.5138		2.8124
13.515		2.82128
13.5163		2.83104
13.5175		2.84164
13.5188		2.85303
13.52		2.86518
13.5213		2.87803
13.5225		2.89155
13.5238		2.90569
13.525		2.92041
13.5263		2.93566
13.5275		2.95141
13.5288		2.9676
13.53		2.98419
13.5313		3.00115
13.5325		3.01842
13.5338		3.03597
13.535		3.05375
13.5363		3.07171
13.5375		3.08983
13.5388		3.10806
13.54		3.12635
13.5413		3.14467
13.5425		3.16298
13.5438		3.18124
13.545		3.19942
13.5463		3.21747
13.5475		3.23537
13.5488		3.25307
13.55		3.27055
13.5513		3.28778
13.5525		3.30471
13.5538		3.32132
13.555		3.33759
13.5563		3.35347
13.5575		3.36894
13.5588		3.38399
13.56		3.39857
13.5613		3.41266
13.5625		3.42625
13.5638		3.43931
13.565		3.45181
13.5663		3.46374
13.5675		3.47507
13.5688		3.48579
13.57		3.49588
13.5713		3.50532
13.5725		3.5141
13.5738		3.52219
13.575		3.5296
13.5763		3.5363
13.5775		3.54228
13.5788		3.54754
13.58		3.55206
13.5813		3.55583
13.5825		3.55885
13.5838		3.56111
13.585		3.56261
13.5863		3.56333
13.5875		3.56329
13.5888		3.56247
13.59		3.56087
13.5913		3.5585
13.5925		3.55535
13.5938		3.55143
13.595		3.54674
13.5963		3.54129
13.5975		3.53507
13.5988		3.5281
13.6		3.52038
