# Supplementary material for: On the accuracy of displacement-based wave intensity analysis: Effect of vessel wall viscoelasticity and nonlinearity
Source: PLoS One. 2019 Nov 1;14(11):e0224390. doi: 10.1371/journal.pone.0224390 (PMC6824577; doi:10.1371/journal.pone.0224390)
Supplement: S1 File — (ZIP) [file pone.0224390.s001.zip › data/irregular vessel wall/viscoelastic condition_with different viscosity/AAA-3.73-visco-12000-disp-1.txt]

   1.28000E+01     1.39820E-01
   1.28013E+01     1.39693E-01
   1.28025E+01     1.39571E-01
   1.28038E+01     1.39456E-01
   1.28050E+01     1.39351E-01
   1.28063E+01     1.39264E-01
   1.28075E+01     1.39204E-01
   1.28088E+01     1.39184E-01
   1.28100E+01     1.39221E-01
   1.28113E+01     1.39331E-01
   1.28125E+01     1.39530E-01
   1.28138E+01     1.39831E-01
   1.28150E+01     1.40240E-01
   1.28163E+01     1.40759E-01
   1.28175E+01     1.41385E-01
   1.28188E+01     1.42110E-01
   1.28200E+01     1.42920E-01
   1.28213E+01     1.43801E-01
   1.28225E+01     1.44738E-01
   1.28238E+01     1.45717E-01
   1.28250E+01     1.46726E-01
   1.28263E+01     1.47757E-01
   1.28275E+01     1.48804E-01
   1.28288E+01     1.49864E-01
   1.28300E+01     1.50937E-01
   1.28313E+01     1.52023E-01
   1.28325E+01     1.53122E-01
   1.28338E+01     1.54236E-01
   1.28350E+01     1.55364E-01
   1.28363E+01     1.56505E-01
   1.28375E+01     1.57659E-01
   1.28388E+01     1.58821E-01
   1.28400E+01     1.59989E-01
   1.28413E+01     1.61158E-01
   1.28425E+01     1.62325E-01
   1.28438E+01     1.63485E-01
   1.28450E+01     1.64633E-01
   1.28463E+01     1.65768E-01
   1.28475E+01     1.66885E-01
   1.28488E+01     1.67985E-01
   1.28500E+01     1.69064E-01
   1.28513E+01     1.70125E-01
   1.28525E+01     1.71167E-01
   1.28538E+01     1.72192E-01
   1.28550E+01     1.73202E-01
   1.28563E+01     1.74200E-01
   1.28575E+01     1.75186E-01
   1.28588E+01     1.76165E-01
   1.28600E+01     1.77136E-01
   1.28613E+01     1.78103E-01
   1.28625E+01     1.79066E-01
   1.28638E+01     1.80025E-01
   1.28650E+01     1.80980E-01
   1.28663E+01     1.81931E-01
   1.28675E+01     1.82876E-01
   1.28688E+01     1.83815E-01
   1.28700E+01     1.84746E-01
   1.28713E+01     1.85667E-01
   1.28725E+01     1.86576E-01
   1.28738E+01     1.87471E-01
   1.28750E+01     1.88352E-01
   1.28763E+01     1.89216E-01
   1.28775E+01     1.90062E-01
   1.28788E+01     1.90890E-01
   1.28800E+01     1.91699E-01
   1.28813E+01     1.92487E-01
   1.28825E+01     1.93257E-01
   1.28838E+01     1.94006E-01
   1.28850E+01     1.94735E-01
   1.28863E+01     1.95445E-01
   1.28875E+01     1.96136E-01
   1.28888E+01     1.96808E-01
   1.28900E+01     1.97462E-01
   1.28913E+01     1.98098E-01
   1.28925E+01     1.98716E-01
   1.28938E+01     1.99318E-01
   1.28950E+01     1.99904E-01
   1.28963E+01     2.00474E-01
   1.28975E+01     2.01029E-01
   1.28988E+01     2.01570E-01
   1.29000E+01     2.02097E-01
   1.29013E+01     2.02611E-01
   1.29025E+01     2.03112E-01
   1.29038E+01     2.03601E-01
   1.29050E+01     2.04078E-01
   1.29063E+01     2.04545E-01
   1.29075E+01     2.05000E-01
   1.29088E+01     2.05446E-01
   1.29100E+01     2.05881E-01
   1.29113E+01     2.06306E-01
   1.29125E+01     2.06721E-01
   1.29138E+01     2.07126E-01
   1.29150E+01     2.07521E-01
   1.29163E+01     2.07906E-01
   1.29175E+01     2.08281E-01
   1.29188E+01     2.08645E-01
   1.29200E+01     2.08998E-01
   1.29213E+01     2.09340E-01
   1.29225E+01     2.09671E-01
   1.29238E+01     2.09991E-01
   1.29250E+01     2.10299E-01
   1.29263E+01     2.10596E-01
   1.29275E+01     2.10881E-01
   1.29288E+01     2.11155E-01
   1.29300E+01     2.11418E-01
   1.29313E+01     2.11670E-01
   1.29325E+01     2.11912E-01
   1.29338E+01     2.12143E-01
   1.29350E+01     2.12365E-01
   1.29363E+01     2.12578E-01
   1.29375E+01     2.12783E-01
   1.29388E+01     2.12980E-01
   1.29400E+01     2.13170E-01
   1.29413E+01     2.13354E-01
   1.29425E+01     2.13533E-01
   1.29438E+01     2.13707E-01
   1.29450E+01     2.13879E-01
   1.29463E+01     2.14047E-01
   1.29475E+01     2.14215E-01
   1.29488E+01     2.14382E-01
   1.29500E+01     2.14550E-01
   1.29513E+01     2.14720E-01
   1.29525E+01     2.14893E-01
   1.29538E+01     2.15070E-01
   1.29550E+01     2.15252E-01
   1.29563E+01     2.15439E-01
   1.29575E+01     2.15634E-01
   1.29588E+01     2.15836E-01
   1.29600E+01     2.16046E-01
   1.29613E+01     2.16266E-01
   1.29625E+01     2.16495E-01
   1.29638E+01     2.16735E-01
   1.29650E+01     2.16985E-01
   1.29663E+01     2.17246E-01
   1.29675E+01     2.17517E-01
   1.29688E+01     2.17800E-01
   1.29700E+01     2.18093E-01
   1.29713E+01     2.18397E-01
   1.29725E+01     2.18710E-01
   1.29738E+01     2.19034E-01
   1.29750E+01     2.19367E-01
   1.29763E+01     2.19708E-01
   1.29775E+01     2.20058E-01
   1.29788E+01     2.20415E-01
   1.29800E+01     2.20779E-01
   1.29813E+01     2.21149E-01
   1.29825E+01     2.21525E-01
   1.29838E+01     2.21906E-01
   1.29850E+01     2.22292E-01
   1.29863E+01     2.22682E-01
   1.29875E+01     2.23076E-01
   1.29888E+01     2.23473E-01
   1.29900E+01     2.23873E-01
   1.29913E+01     2.24275E-01
   1.29925E+01     2.24680E-01
   1.29938E+01     2.25087E-01
   1.29950E+01     2.25496E-01
   1.29963E+01     2.25906E-01
   1.29975E+01     2.26317E-01
   1.29988E+01     2.26728E-01
   1.30000E+01     2.27139E-01
   1.30013E+01     2.27549E-01
   1.30025E+01     2.27957E-01
   1.30038E+01     2.28362E-01
   1.30050E+01     2.28764E-01
   1.30063E+01     2.29162E-01
   1.30075E+01     2.29555E-01
   1.30088E+01     2.29941E-01
   1.30100E+01     2.30320E-01
   1.30113E+01     2.30690E-01
   1.30125E+01     2.31051E-01
   1.30138E+01     2.31401E-01
   1.30150E+01     2.31740E-01
   1.30163E+01     2.32067E-01
   1.30175E+01     2.32381E-01
   1.30188E+01     2.32680E-01
   1.30200E+01     2.32965E-01
   1.30213E+01     2.33235E-01
   1.30225E+01     2.33488E-01
   1.30238E+01     2.33725E-01
   1.30250E+01     2.33945E-01
   1.30263E+01     2.34148E-01
   1.30275E+01     2.34332E-01
   1.30288E+01     2.34499E-01
   1.30300E+01     2.34647E-01
   1.30313E+01     2.34778E-01
   1.30325E+01     2.34890E-01
   1.30338E+01     2.34984E-01
   1.30350E+01     2.35059E-01
   1.30363E+01     2.35116E-01
   1.30375E+01     2.35153E-01
   1.30388E+01     2.35171E-01
   1.30400E+01     2.35169E-01
   1.30413E+01     2.35148E-01
   1.30425E+01     2.35108E-01
   1.30438E+01     2.35048E-01
   1.30450E+01     2.34968E-01
   1.30463E+01     2.34869E-01
   1.30475E+01     2.34751E-01
   1.30488E+01     2.34613E-01
   1.30500E+01     2.34456E-01
   1.30513E+01     2.34279E-01
   1.30525E+01     2.34083E-01
   1.30538E+01     2.33869E-01
   1.30550E+01     2.33637E-01
   1.30563E+01     2.33388E-01
   1.30575E+01     2.33123E-01
   1.30588E+01     2.32842E-01
   1.30600E+01     2.32545E-01
   1.30613E+01     2.32233E-01
   1.30625E+01     2.31904E-01
   1.30638E+01     2.31557E-01
   1.30650E+01     2.31191E-01
   1.30663E+01     2.30805E-01
   1.30675E+01     2.30398E-01
   1.30688E+01     2.29972E-01
   1.30700E+01     2.29531E-01
   1.30713E+01     2.29081E-01
   1.30725E+01     2.28629E-01
   1.30738E+01     2.28187E-01
   1.30750E+01     2.27766E-01
   1.30763E+01     2.27380E-01
   1.30775E+01     2.27044E-01
   1.30788E+01     2.26767E-01
   1.30800E+01     2.26559E-01
   1.30813E+01     2.26422E-01
   1.30825E+01     2.26357E-01
   1.30838E+01     2.26359E-01
   1.30850E+01     2.26420E-01
   1.30863E+01     2.26531E-01
   1.30875E+01     2.26681E-01
   1.30888E+01     2.26860E-01
   1.30900E+01     2.27060E-01
   1.30913E+01     2.27273E-01
   1.30925E+01     2.27494E-01
   1.30938E+01     2.27722E-01
   1.30950E+01     2.27955E-01
   1.30963E+01     2.28191E-01
   1.30975E+01     2.28432E-01
   1.30988E+01     2.28676E-01
   1.31000E+01     2.28923E-01
   1.31013E+01     2.29172E-01
   1.31025E+01     2.29421E-01
   1.31038E+01     2.29667E-01
   1.31050E+01     2.29907E-01
   1.31063E+01     2.30139E-01
   1.31075E+01     2.30359E-01
   1.31088E+01     2.30565E-01
   1.31100E+01     2.30755E-01
   1.31113E+01     2.30926E-01
   1.31125E+01     2.31080E-01
   1.31138E+01     2.31214E-01
   1.31150E+01     2.31330E-01
   1.31163E+01     2.31429E-01
   1.31175E+01     2.31513E-01
   1.31188E+01     2.31583E-01
   1.31200E+01     2.31641E-01
   1.31213E+01     2.31690E-01
   1.31225E+01     2.31732E-01
   1.31238E+01     2.31767E-01
   1.31250E+01     2.31797E-01
   1.31263E+01     2.31824E-01
   1.31275E+01     2.31847E-01
   1.31288E+01     2.31865E-01
   1.31300E+01     2.31880E-01
   1.31313E+01     2.31890E-01
   1.31325E+01     2.31893E-01
   1.31338E+01     2.31888E-01
   1.31350E+01     2.31875E-01
   1.31363E+01     2.31852E-01
   1.31375E+01     2.31816E-01
   1.31388E+01     2.31768E-01
   1.31400E+01     2.31705E-01
   1.31413E+01     2.31628E-01
   1.31425E+01     2.31535E-01
   1.31438E+01     2.31425E-01
   1.31450E+01     2.31298E-01
   1.31463E+01     2.31155E-01
   1.31475E+01     2.30995E-01
   1.31488E+01     2.30818E-01
   1.31500E+01     2.30624E-01
   1.31513E+01     2.30413E-01
   1.31525E+01     2.30187E-01
   1.31538E+01     2.29945E-01
   1.31550E+01     2.29687E-01
   1.31563E+01     2.29415E-01
   1.31575E+01     2.29129E-01
   1.31588E+01     2.28829E-01
   1.31600E+01     2.28515E-01
   1.31613E+01     2.28189E-01
   1.31625E+01     2.27851E-01
   1.31638E+01     2.27501E-01
   1.31650E+01     2.27140E-01
   1.31663E+01     2.26769E-01
   1.31675E+01     2.26387E-01
   1.31688E+01     2.25995E-01
   1.31700E+01     2.25593E-01
   1.31713E+01     2.25181E-01
   1.31725E+01     2.24760E-01
   1.31738E+01     2.24329E-01
   1.31750E+01     2.23888E-01
   1.31763E+01     2.23437E-01
   1.31775E+01     2.22977E-01
   1.31788E+01     2.22506E-01
   1.31800E+01     2.22025E-01
   1.31813E+01     2.21534E-01
   1.31825E+01     2.21032E-01
   1.31838E+01     2.20519E-01
   1.31850E+01     2.19996E-01
   1.31863E+01     2.19462E-01
   1.31875E+01     2.18917E-01
   1.31888E+01     2.18362E-01
   1.31900E+01     2.17798E-01
   1.31913E+01     2.17224E-01
   1.31925E+01     2.16641E-01
   1.31938E+01     2.16050E-01
   1.31950E+01     2.15452E-01
   1.31963E+01     2.14847E-01
   1.31975E+01     2.14237E-01
   1.31988E+01     2.13622E-01
   1.32000E+01     2.13003E-01
   1.32013E+01     2.12382E-01
   1.32025E+01     2.11760E-01
   1.32038E+01     2.11136E-01
   1.32050E+01     2.10514E-01
   1.32063E+01     2.09893E-01
   1.32075E+01     2.09275E-01
   1.32088E+01     2.08661E-01
   1.32100E+01     2.08053E-01
   1.32113E+01     2.07450E-01
   1.32125E+01     2.06854E-01
   1.32138E+01     2.06267E-01
   1.32150E+01     2.05688E-01
   1.32163E+01     2.05120E-01
   1.32175E+01     2.04562E-01
   1.32188E+01     2.04016E-01
   1.32200E+01     2.03483E-01
   1.32213E+01     2.02962E-01
   1.32225E+01     2.02455E-01
   1.32238E+01     2.01961E-01
   1.32250E+01     2.01483E-01
   1.32263E+01     2.01019E-01
   1.32275E+01     2.00570E-01
   1.32288E+01     2.00137E-01
   1.32300E+01     1.99720E-01
   1.32313E+01     1.99318E-01
   1.32325E+01     1.98932E-01
   1.32338E+01     1.98563E-01
   1.32350E+01     1.98209E-01
   1.32363E+01     1.97872E-01
   1.32375E+01     1.97550E-01
   1.32388E+01     1.97245E-01
   1.32400E+01     1.96956E-01
   1.32413E+01     1.96683E-01
   1.32425E+01     1.96426E-01
   1.32438E+01     1.96185E-01
   1.32450E+01     1.95960E-01
   1.32463E+01     1.95751E-01
   1.32475E+01     1.95558E-01
   1.32488E+01     1.95380E-01
   1.32500E+01     1.95218E-01
   1.32513E+01     1.95071E-01
   1.32525E+01     1.94939E-01
   1.32538E+01     1.94821E-01
   1.32550E+01     1.94718E-01
   1.32563E+01     1.94628E-01
   1.32575E+01     1.94551E-01
   1.32588E+01     1.94486E-01
   1.32600E+01     1.94432E-01
   1.32613E+01     1.94390E-01
   1.32625E+01     1.94357E-01
   1.32638E+01     1.94334E-01
   1.32650E+01     1.94318E-01
   1.32663E+01     1.94311E-01
   1.32675E+01     1.94310E-01
   1.32688E+01     1.94314E-01
   1.32700E+01     1.94323E-01
   1.32713E+01     1.94337E-01
   1.32725E+01     1.94353E-01
   1.32738E+01     1.94372E-01
   1.32750E+01     1.94392E-01
   1.32763E+01     1.94413E-01
   1.32775E+01     1.94434E-01
   1.32788E+01     1.94454E-01
   1.32800E+01     1.94473E-01
   1.32813E+01     1.94489E-01
   1.32825E+01     1.94503E-01
   1.32838E+01     1.94513E-01
   1.32850E+01     1.94520E-01
   1.32863E+01     1.94522E-01
   1.32875E+01     1.94520E-01
   1.32888E+01     1.94513E-01
   1.32900E+01     1.94500E-01
   1.32913E+01     1.94482E-01
   1.32925E+01     1.94457E-01
   1.32938E+01     1.94426E-01
   1.32950E+01     1.94389E-01
   1.32963E+01     1.94345E-01
   1.32975E+01     1.94294E-01
   1.32988E+01     1.94237E-01
   1.33000E+01     1.94172E-01
   1.33013E+01     1.94099E-01
   1.33025E+01     1.94019E-01
   1.33038E+01     1.93932E-01
   1.33050E+01     1.93836E-01
   1.33063E+01     1.93733E-01
   1.33075E+01     1.93622E-01
   1.33088E+01     1.93502E-01
   1.33100E+01     1.93375E-01
   1.33113E+01     1.93239E-01
   1.33125E+01     1.93094E-01
   1.33138E+01     1.92941E-01
   1.33150E+01     1.92779E-01
   1.33163E+01     1.92609E-01
   1.33175E+01     1.92430E-01
   1.33188E+01     1.92243E-01
   1.33200E+01     1.92047E-01
   1.33213E+01     1.91842E-01
   1.33225E+01     1.91629E-01
   1.33238E+01     1.91408E-01
   1.33250E+01     1.91178E-01
   1.33263E+01     1.90940E-01
   1.33275E+01     1.90694E-01
   1.33288E+01     1.90440E-01
   1.33300E+01     1.90178E-01
   1.33313E+01     1.89909E-01
   1.33325E+01     1.89632E-01
   1.33338E+01     1.89348E-01
   1.33350E+01     1.89056E-01
   1.33363E+01     1.88758E-01
   1.33375E+01     1.88452E-01
   1.33388E+01     1.88140E-01
   1.33400E+01     1.87821E-01
   1.33413E+01     1.87496E-01
   1.33425E+01     1.87165E-01
   1.33438E+01     1.86828E-01
   1.33450E+01     1.86485E-01
   1.33463E+01     1.86136E-01
   1.33475E+01     1.85782E-01
   1.33488E+01     1.85423E-01
   1.33500E+01     1.85058E-01
   1.33513E+01     1.84688E-01
   1.33525E+01     1.84314E-01
   1.33538E+01     1.83935E-01
   1.33550E+01     1.83552E-01
   1.33563E+01     1.83165E-01
   1.33575E+01     1.82774E-01
   1.33588E+01     1.82380E-01
   1.33600E+01     1.81982E-01
   1.33613E+01     1.81581E-01
   1.33625E+01     1.81178E-01
   1.33638E+01     1.80772E-01
   1.33650E+01     1.80364E-01
   1.33663E+01     1.79954E-01
   1.33675E+01     1.79542E-01
   1.33688E+01     1.79129E-01
   1.33700E+01     1.78716E-01
   1.33713E+01     1.78302E-01
   1.33725E+01     1.77888E-01
   1.33738E+01     1.77474E-01
   1.33750E+01     1.77061E-01
   1.33763E+01     1.76650E-01
   1.33775E+01     1.76239E-01
   1.33788E+01     1.75830E-01
   1.33800E+01     1.75424E-01
   1.33813E+01     1.75020E-01
   1.33825E+01     1.74620E-01
   1.33838E+01     1.74222E-01
   1.33850E+01     1.73829E-01
   1.33863E+01     1.73439E-01
   1.33875E+01     1.73054E-01
   1.33888E+01     1.72674E-01
   1.33900E+01     1.72300E-01
   1.33913E+01     1.71931E-01
   1.33925E+01     1.71568E-01
   1.33938E+01     1.71211E-01
   1.33950E+01     1.70860E-01
   1.33963E+01     1.70517E-01
   1.33975E+01     1.70180E-01
   1.33988E+01     1.69851E-01
   1.34000E+01     1.69530E-01
   1.34013E+01     1.69216E-01
   1.34025E+01     1.68911E-01
   1.34038E+01     1.68613E-01
   1.34050E+01     1.68324E-01
   1.34063E+01     1.68044E-01
   1.34075E+01     1.67772E-01
   1.34088E+01     1.67509E-01
   1.34100E+01     1.67254E-01
   1.34113E+01     1.67009E-01
   1.34125E+01     1.66772E-01
   1.34138E+01     1.66544E-01
   1.34150E+01     1.66325E-01
   1.34163E+01     1.66114E-01
   1.34175E+01     1.65913E-01
   1.34188E+01     1.65719E-01
   1.34200E+01     1.65535E-01
   1.34213E+01     1.65358E-01
   1.34225E+01     1.65190E-01
   1.34238E+01     1.65030E-01
   1.34250E+01     1.64878E-01
   1.34263E+01     1.64733E-01
   1.34275E+01     1.64596E-01
   1.34288E+01     1.64466E-01
   1.34300E+01     1.64342E-01
   1.34313E+01     1.64225E-01
   1.34325E+01     1.64115E-01
   1.34338E+01     1.64010E-01
   1.34350E+01     1.63912E-01
   1.34363E+01     1.63818E-01
   1.34375E+01     1.63729E-01
   1.34388E+01     1.63645E-01
   1.34400E+01     1.63566E-01
   1.34413E+01     1.63490E-01
   1.34425E+01     1.63417E-01
   1.34438E+01     1.63348E-01
   1.34450E+01     1.63282E-01
   1.34463E+01     1.63217E-01
   1.34475E+01     1.63155E-01
   1.34488E+01     1.63095E-01
   1.34500E+01     1.63036E-01
   1.34513E+01     1.62978E-01
   1.34525E+01     1.62920E-01
   1.34538E+01     1.62862E-01
   1.34550E+01     1.62805E-01
   1.34563E+01     1.62747E-01
   1.34575E+01     1.62688E-01
   1.34588E+01     1.62628E-01
   1.34600E+01     1.62566E-01
   1.34613E+01     1.62503E-01
   1.34625E+01     1.62437E-01
   1.34638E+01     1.62370E-01
   1.34650E+01     1.62299E-01
   1.34663E+01     1.62226E-01
   1.34675E+01     1.62150E-01
   1.34688E+01     1.62071E-01
   1.34700E+01     1.61988E-01
   1.34713E+01     1.61901E-01
   1.34725E+01     1.61811E-01
   1.34738E+01     1.61717E-01
   1.34750E+01     1.61618E-01
   1.34763E+01     1.61515E-01
   1.34775E+01     1.61408E-01
   1.34788E+01     1.61296E-01
   1.34800E+01     1.61180E-01
   1.34813E+01     1.61059E-01
   1.34825E+01     1.60933E-01
   1.34838E+01     1.60802E-01
   1.34850E+01     1.60667E-01
   1.34863E+01     1.60526E-01
   1.34875E+01     1.60381E-01
   1.34888E+01     1.60231E-01
   1.34900E+01     1.60076E-01
   1.34913E+01     1.59916E-01
   1.34925E+01     1.59751E-01
   1.34938E+01     1.59581E-01
   1.34950E+01     1.59406E-01
   1.34963E+01     1.59227E-01
   1.34975E+01     1.59043E-01
   1.34988E+01     1.58854E-01
   1.35000E+01     1.58661E-01
   1.35013E+01     1.58463E-01
   1.35025E+01     1.58260E-01
   1.35038E+01     1.58053E-01
   1.35050E+01     1.57842E-01
   1.35063E+01     1.57627E-01
   1.35075E+01     1.57407E-01
   1.35088E+01     1.57184E-01
   1.35100E+01     1.56956E-01
   1.35113E+01     1.56725E-01
   1.35125E+01     1.56490E-01
   1.35138E+01     1.56252E-01
   1.35150E+01     1.56010E-01
   1.35163E+01     1.55765E-01
   1.35175E+01     1.55516E-01
   1.35188E+01     1.55265E-01
   1.35200E+01     1.55010E-01
   1.35213E+01     1.54753E-01
   1.35225E+01     1.54493E-01
   1.35238E+01     1.54231E-01
   1.35250E+01     1.53966E-01
   1.35263E+01     1.53699E-01
   1.35275E+01     1.53430E-01
   1.35288E+01     1.53159E-01
   1.35300E+01     1.52886E-01
   1.35313E+01     1.52612E-01
   1.35325E+01     1.52336E-01
   1.35338E+01     1.52059E-01
   1.35350E+01     1.51781E-01
   1.35363E+01     1.51501E-01
   1.35375E+01     1.51221E-01
   1.35388E+01     1.50940E-01
   1.35400E+01     1.50659E-01
   1.35413E+01     1.50378E-01
   1.35425E+01     1.50096E-01
   1.35438E+01     1.49815E-01
   1.35450E+01     1.49533E-01
   1.35463E+01     1.49253E-01
   1.35475E+01     1.48972E-01
   1.35488E+01     1.48693E-01
   1.35500E+01     1.48414E-01
   1.35513E+01     1.48137E-01
   1.35525E+01     1.47861E-01
   1.35538E+01     1.47586E-01
   1.35550E+01     1.47314E-01
   1.35563E+01     1.47043E-01
   1.35575E+01     1.46774E-01
   1.35588E+01     1.46507E-01
   1.35600E+01     1.46243E-01
   1.35613E+01     1.45981E-01
   1.35625E+01     1.45722E-01
   1.35638E+01     1.45466E-01
   1.35650E+01     1.45213E-01
   1.35663E+01     1.44964E-01
   1.35675E+01     1.44717E-01
   1.35688E+01     1.44474E-01
   1.35700E+01     1.44235E-01
   1.35713E+01     1.44000E-01
   1.35725E+01     1.43769E-01
   1.35738E+01     1.43541E-01
   1.35750E+01     1.43318E-01
   1.35763E+01     1.43099E-01
   1.35775E+01     1.42885E-01
   1.35788E+01     1.42675E-01
   1.35800E+01     1.42469E-01
   1.35813E+01     1.42269E-01
   1.35825E+01     1.42072E-01
   1.35838E+01     1.41881E-01
   1.35850E+01     1.41694E-01
   1.35863E+01     1.41512E-01
   1.35875E+01     1.41334E-01
   1.35888E+01     1.41162E-01
   1.35900E+01     1.40994E-01
   1.35913E+01     1.40831E-01
   1.35925E+01     1.40673E-01
   1.35938E+01     1.40519E-01
   1.35950E+01     1.40371E-01
   1.35963E+01     1.40226E-01
   1.35975E+01     1.40086E-01
   1.35988E+01     1.39951E-01
   1.36000E+01     1.39820E-01
