# Supplementary material for: On the accuracy of displacement-based wave intensity analysis: Effect of vessel wall viscoelasticity and nonlinearity
Source: PLoS One. 2019 Nov 1;14(11):e0224390. doi: 10.1371/journal.pone.0224390 (PMC6824577; doi:10.1371/journal.pone.0224390)
Supplement: S1 File — (ZIP) [file pone.0224390.s001.zip › data/irregular vessel wall/viscoelastic condition_with different viscosity/AAA-3.73-visco-12000-pres-1.txt]

   1.28000E+01     1.69755E+04
   1.28013E+01     1.69644E+04
   1.28025E+01     1.69568E+04
   1.28038E+01     1.69537E+04
   1.28050E+01     1.69557E+04
   1.28063E+01     1.69641E+04
   1.28075E+01     1.69805E+04
   1.28088E+01     1.70076E+04
   1.28100E+01     1.70481E+04
   1.28113E+01     1.71051E+04
   1.28125E+01     1.71809E+04
   1.28138E+01     1.72773E+04
   1.28150E+01     1.73953E+04
   1.28163E+01     1.75347E+04
   1.28175E+01     1.76946E+04
   1.28188E+01     1.78730E+04
   1.28200E+01     1.80677E+04
   1.28213E+01     1.82762E+04
   1.28225E+01     1.84957E+04
   1.28238E+01     1.87238E+04
   1.28250E+01     1.89585E+04
   1.28263E+01     1.91981E+04
   1.28275E+01     1.94416E+04
   1.28288E+01     1.96883E+04
   1.28300E+01     1.99377E+04
   1.28313E+01     2.01896E+04
   1.28325E+01     2.04442E+04
   1.28338E+01     2.07012E+04
   1.28350E+01     2.09607E+04
   1.28363E+01     2.12223E+04
   1.28375E+01     2.14857E+04
   1.28388E+01     2.17504E+04
   1.28400E+01     2.20157E+04
   1.28413E+01     2.22809E+04
   1.28425E+01     2.25452E+04
   1.28438E+01     2.28079E+04
   1.28450E+01     2.30682E+04
   1.28463E+01     2.33257E+04
   1.28475E+01     2.35798E+04
   1.28488E+01     2.38303E+04
   1.28500E+01     2.40771E+04
   1.28513E+01     2.43202E+04
   1.28525E+01     2.45599E+04
   1.28538E+01     2.47964E+04
   1.28550E+01     2.50301E+04
   1.28563E+01     2.52616E+04
   1.28575E+01     2.54911E+04
   1.28588E+01     2.57192E+04
   1.28600E+01     2.59461E+04
   1.28613E+01     2.61722E+04
   1.28625E+01     2.63976E+04
   1.28638E+01     2.66223E+04
   1.28650E+01     2.68463E+04
   1.28663E+01     2.70694E+04
   1.28675E+01     2.72915E+04
   1.28688E+01     2.75120E+04
   1.28700E+01     2.77308E+04
   1.28713E+01     2.79473E+04
   1.28725E+01     2.81611E+04
   1.28738E+01     2.83719E+04
   1.28750E+01     2.85791E+04
   1.28763E+01     2.87825E+04
   1.28775E+01     2.89816E+04
   1.28788E+01     2.91763E+04
   1.28800E+01     2.93663E+04
   1.28813E+01     2.95515E+04
   1.28825E+01     2.97316E+04
   1.28838E+01     2.99067E+04
   1.28850E+01     3.00768E+04
   1.28863E+01     3.02418E+04
   1.28875E+01     3.04018E+04
   1.28888E+01     3.05568E+04
   1.28900E+01     3.07070E+04
   1.28913E+01     3.08524E+04
   1.28925E+01     3.09931E+04
   1.28938E+01     3.11294E+04
   1.28950E+01     3.12612E+04
   1.28963E+01     3.13888E+04
   1.28975E+01     3.15123E+04
   1.28988E+01     3.16318E+04
   1.29000E+01     3.17477E+04
   1.29013E+01     3.18599E+04
   1.29025E+01     3.19686E+04
   1.29038E+01     3.20741E+04
   1.29050E+01     3.21764E+04
   1.29063E+01     3.22757E+04
   1.29075E+01     3.23721E+04
   1.29088E+01     3.24657E+04
   1.29100E+01     3.25566E+04
   1.29113E+01     3.26449E+04
   1.29125E+01     3.27305E+04
   1.29138E+01     3.28136E+04
   1.29150E+01     3.28942E+04
   1.29163E+01     3.29722E+04
   1.29175E+01     3.30476E+04
   1.29188E+01     3.31205E+04
   1.29200E+01     3.31907E+04
   1.29213E+01     3.32584E+04
   1.29225E+01     3.33233E+04
   1.29238E+01     3.33856E+04
   1.29250E+01     3.34453E+04
   1.29263E+01     3.35022E+04
   1.29275E+01     3.35565E+04
   1.29288E+01     3.36081E+04
   1.29300E+01     3.36572E+04
   1.29313E+01     3.37037E+04
   1.29325E+01     3.37478E+04
   1.29338E+01     3.37894E+04
   1.29350E+01     3.38288E+04
   1.29363E+01     3.38660E+04
   1.29375E+01     3.39011E+04
   1.29388E+01     3.39343E+04
   1.29400E+01     3.39658E+04
   1.29413E+01     3.39957E+04
   1.29425E+01     3.40241E+04
   1.29438E+01     3.40513E+04
   1.29450E+01     3.40774E+04
   1.29463E+01     3.41027E+04
   1.29475E+01     3.41273E+04
   1.29488E+01     3.41515E+04
   1.29500E+01     3.41755E+04
   1.29513E+01     3.41994E+04
   1.29525E+01     3.42236E+04
   1.29538E+01     3.42483E+04
   1.29550E+01     3.42736E+04
   1.29563E+01     3.42998E+04
   1.29575E+01     3.43271E+04
   1.29588E+01     3.43557E+04
   1.29600E+01     3.43857E+04
   1.29613E+01     3.44174E+04
   1.29625E+01     3.44508E+04
   1.29638E+01     3.44861E+04
   1.29650E+01     3.45234E+04
   1.29663E+01     3.45628E+04
   1.29675E+01     3.46044E+04
   1.29688E+01     3.46480E+04
   1.29700E+01     3.46939E+04
   1.29713E+01     3.47419E+04
   1.29725E+01     3.47921E+04
   1.29738E+01     3.48442E+04
   1.29750E+01     3.48984E+04
   1.29763E+01     3.49545E+04
   1.29775E+01     3.50123E+04
   1.29788E+01     3.50718E+04
   1.29800E+01     3.51329E+04
   1.29813E+01     3.51955E+04
   1.29825E+01     3.52594E+04
   1.29838E+01     3.53245E+04
   1.29850E+01     3.53907E+04
   1.29863E+01     3.54580E+04
   1.29875E+01     3.55262E+04
   1.29888E+01     3.55952E+04
   1.29900E+01     3.56649E+04
   1.29913E+01     3.57353E+04
   1.29925E+01     3.58062E+04
   1.29938E+01     3.58776E+04
   1.29950E+01     3.59493E+04
   1.29963E+01     3.60212E+04
   1.29975E+01     3.60932E+04
   1.29988E+01     3.61651E+04
   1.30000E+01     3.62368E+04
   1.30013E+01     3.63081E+04
   1.30025E+01     3.63788E+04
   1.30038E+01     3.64487E+04
   1.30050E+01     3.65176E+04
   1.30063E+01     3.65853E+04
   1.30075E+01     3.66514E+04
   1.30088E+01     3.67158E+04
   1.30100E+01     3.67782E+04
   1.30113E+01     3.68383E+04
   1.30125E+01     3.68960E+04
   1.30138E+01     3.69510E+04
   1.30150E+01     3.70030E+04
   1.30163E+01     3.70518E+04
   1.30175E+01     3.70973E+04
   1.30188E+01     3.71393E+04
   1.30200E+01     3.71775E+04
   1.30213E+01     3.72119E+04
   1.30225E+01     3.72501E+04
   1.30238E+01     3.72758E+04
   1.30250E+01     3.72973E+04
   1.30263E+01     3.73146E+04
   1.30275E+01     3.73275E+04
   1.30288E+01     3.73359E+04
   1.30300E+01     3.73400E+04
   1.30313E+01     3.73396E+04
   1.30325E+01     3.73347E+04
   1.30338E+01     3.73254E+04
   1.30350E+01     3.73115E+04
   1.30363E+01     3.72931E+04
   1.30375E+01     3.72702E+04
   1.30388E+01     3.72427E+04
   1.30400E+01     3.72106E+04
   1.30413E+01     3.71741E+04
   1.30425E+01     3.71336E+04
   1.30438E+01     3.70886E+04
   1.30450E+01     3.70390E+04
   1.30463E+01     3.69850E+04
   1.30475E+01     3.69265E+04
   1.30488E+01     3.68637E+04
   1.30500E+01     3.67964E+04
   1.30513E+01     3.67249E+04
   1.30525E+01     3.66491E+04
   1.30538E+01     3.65693E+04
   1.30550E+01     3.64856E+04
   1.30563E+01     3.63981E+04
   1.30575E+01     3.63070E+04
   1.30588E+01     3.62125E+04
   1.30600E+01     3.61146E+04
   1.30613E+01     3.60131E+04
   1.30625E+01     3.59080E+04
   1.30638E+01     3.57989E+04
   1.30650E+01     3.56857E+04
   1.30663E+01     3.55687E+04
   1.30675E+01     3.54486E+04
   1.30688E+01     3.53259E+04
   1.30700E+01     3.52014E+04
   1.30713E+01     3.50767E+04
   1.30725E+01     3.49537E+04
   1.30738E+01     3.48350E+04
   1.30750E+01     3.47232E+04
   1.30763E+01     3.46209E+04
   1.30775E+01     3.45305E+04
   1.30788E+01     3.44538E+04
   1.30800E+01     3.43920E+04
   1.30813E+01     3.43456E+04
   1.30825E+01     3.43142E+04
   1.30838E+01     3.42967E+04
   1.30850E+01     3.42914E+04
   1.30863E+01     3.42964E+04
   1.30875E+01     3.43097E+04
   1.30888E+01     3.43293E+04
   1.30900E+01     3.43537E+04
   1.30913E+01     3.43813E+04
   1.30925E+01     3.44113E+04
   1.30938E+01     3.44430E+04
   1.30950E+01     3.44759E+04
   1.30963E+01     3.45098E+04
   1.30975E+01     3.45445E+04
   1.30988E+01     3.45798E+04
   1.31000E+01     3.46155E+04
   1.31013E+01     3.46512E+04
   1.31025E+01     3.46866E+04
   1.31038E+01     3.47210E+04
   1.31050E+01     3.47539E+04
   1.31063E+01     3.47847E+04
   1.31075E+01     3.48129E+04
   1.31088E+01     3.48378E+04
   1.31100E+01     3.48592E+04
   1.31113E+01     3.48767E+04
   1.31125E+01     3.48902E+04
   1.31138E+01     3.48997E+04
   1.31150E+01     3.49053E+04
   1.31163E+01     3.49072E+04
   1.31175E+01     3.49058E+04
   1.31188E+01     3.49015E+04
   1.31200E+01     3.48947E+04
   1.31213E+01     3.48858E+04
   1.31225E+01     3.48753E+04
   1.31238E+01     3.48633E+04
   1.31250E+01     3.48502E+04
   1.31263E+01     3.48362E+04
   1.31275E+01     3.48213E+04
   1.31288E+01     3.48056E+04
   1.31300E+01     3.47888E+04
   1.31313E+01     3.47709E+04
   1.31325E+01     3.47517E+04
   1.31338E+01     3.47308E+04
   1.31350E+01     3.47081E+04
   1.31363E+01     3.46831E+04
   1.31375E+01     3.46557E+04
   1.31388E+01     3.46256E+04
   1.31400E+01     3.45924E+04
   1.31413E+01     3.45561E+04
   1.31425E+01     3.45164E+04
   1.31438E+01     3.44733E+04
   1.31450E+01     3.44266E+04
   1.31463E+01     3.43763E+04
   1.31475E+01     3.43223E+04
   1.31488E+01     3.42648E+04
   1.31500E+01     3.42036E+04
   1.31513E+01     3.41389E+04
   1.31525E+01     3.40708E+04
   1.31538E+01     3.39993E+04
   1.31550E+01     3.39245E+04
   1.31563E+01     3.38465E+04
   1.31575E+01     3.37654E+04
   1.31588E+01     3.36814E+04
   1.31600E+01     3.35946E+04
   1.31613E+01     3.35050E+04
   1.31625E+01     3.34128E+04
   1.31638E+01     3.33182E+04
   1.31650E+01     3.32211E+04
   1.31663E+01     3.31218E+04
   1.31675E+01     3.30203E+04
   1.31688E+01     3.29167E+04
   1.31700E+01     3.28110E+04
   1.31713E+01     3.27033E+04
   1.31725E+01     3.25936E+04
   1.31738E+01     3.24819E+04
   1.31750E+01     3.23683E+04
   1.31763E+01     3.22527E+04
   1.31775E+01     3.21352E+04
   1.31788E+01     3.20156E+04
   1.31800E+01     3.18940E+04
   1.31813E+01     3.17705E+04
   1.31825E+01     3.16449E+04
   1.31838E+01     3.15173E+04
   1.31850E+01     3.13877E+04
   1.31863E+01     3.12562E+04
   1.31875E+01     3.11228E+04
   1.31888E+01     3.09877E+04
   1.31900E+01     3.08508E+04
   1.31913E+01     3.07124E+04
   1.31925E+01     3.05725E+04
   1.31938E+01     3.04314E+04
   1.31950E+01     3.02893E+04
   1.31963E+01     3.01462E+04
   1.31975E+01     3.00024E+04
   1.31988E+01     2.98582E+04
   1.32000E+01     2.97137E+04
   1.32013E+01     2.95691E+04
   1.32025E+01     2.94248E+04
   1.32038E+01     2.92809E+04
   1.32050E+01     2.91377E+04
   1.32063E+01     2.89954E+04
   1.32075E+01     2.88542E+04
   1.32088E+01     2.87144E+04
   1.32100E+01     2.85763E+04
   1.32113E+01     2.84399E+04
   1.32125E+01     2.83056E+04
   1.32138E+01     2.81735E+04
   1.32150E+01     2.80438E+04
   1.32163E+01     2.79167E+04
   1.32175E+01     2.77925E+04
   1.32188E+01     2.76712E+04
   1.32200E+01     2.75529E+04
   1.32213E+01     2.74379E+04
   1.32225E+01     2.73263E+04
   1.32238E+01     2.72181E+04
   1.32250E+01     2.71134E+04
   1.32263E+01     2.70124E+04
   1.32275E+01     2.69151E+04
   1.32288E+01     2.68215E+04
   1.32300E+01     2.67317E+04
   1.32313E+01     2.66458E+04
   1.32325E+01     2.65637E+04
   1.32338E+01     2.64854E+04
   1.32350E+01     2.64111E+04
   1.32363E+01     2.63406E+04
   1.32375E+01     2.62741E+04
   1.32388E+01     2.62114E+04
   1.32400E+01     2.61525E+04
   1.32413E+01     2.60976E+04
   1.32425E+01     2.60464E+04
   1.32438E+01     2.59991E+04
   1.32450E+01     2.59555E+04
   1.32463E+01     2.59157E+04
   1.32475E+01     2.58797E+04
   1.32488E+01     2.58472E+04
   1.32500E+01     2.58184E+04
   1.32513E+01     2.57931E+04
   1.32525E+01     2.57712E+04
   1.32538E+01     2.57526E+04
   1.32550E+01     2.57372E+04
   1.32563E+01     2.57249E+04
   1.32575E+01     2.57156E+04
   1.32588E+01     2.57090E+04
   1.32600E+01     2.57050E+04
   1.32613E+01     2.57034E+04
   1.32625E+01     2.57041E+04
   1.32638E+01     2.57068E+04
   1.32650E+01     2.57113E+04
   1.32663E+01     2.57175E+04
   1.32675E+01     2.57251E+04
   1.32688E+01     2.57340E+04
   1.32700E+01     2.57438E+04
   1.32713E+01     2.57545E+04
   1.32725E+01     2.57659E+04
   1.32738E+01     2.57777E+04
   1.32750E+01     2.57897E+04
   1.32763E+01     2.58018E+04
   1.32775E+01     2.58138E+04
   1.32788E+01     2.58255E+04
   1.32800E+01     2.58368E+04
   1.32813E+01     2.58475E+04
   1.32825E+01     2.58575E+04
   1.32838E+01     2.58667E+04
   1.32850E+01     2.58749E+04
   1.32863E+01     2.58821E+04
   1.32875E+01     2.58881E+04
   1.32888E+01     2.58929E+04
   1.32900E+01     2.58964E+04
   1.32913E+01     2.58985E+04
   1.32925E+01     2.58991E+04
   1.32938E+01     2.58983E+04
   1.32950E+01     2.58960E+04
   1.32963E+01     2.58920E+04
   1.32975E+01     2.58865E+04
   1.32988E+01     2.58793E+04
   1.33000E+01     2.58705E+04
   1.33013E+01     2.58599E+04
   1.33025E+01     2.58476E+04
   1.33038E+01     2.58336E+04
   1.33050E+01     2.58179E+04
   1.33063E+01     2.58003E+04
   1.33075E+01     2.57810E+04
   1.33088E+01     2.57598E+04
   1.33100E+01     2.57368E+04
   1.33113E+01     2.57120E+04
   1.33125E+01     2.56853E+04
   1.33138E+01     2.56568E+04
   1.33150E+01     2.56265E+04
   1.33163E+01     2.55943E+04
   1.33175E+01     2.55602E+04
   1.33188E+01     2.55244E+04
   1.33200E+01     2.54867E+04
   1.33213E+01     2.54472E+04
   1.33225E+01     2.54059E+04
   1.33238E+01     2.53629E+04
   1.33250E+01     2.53181E+04
   1.33263E+01     2.52716E+04
   1.33275E+01     2.52235E+04
   1.33288E+01     2.51737E+04
   1.33300E+01     2.51223E+04
   1.33313E+01     2.50693E+04
   1.33325E+01     2.50147E+04
   1.33338E+01     2.49586E+04
   1.33350E+01     2.49011E+04
   1.33363E+01     2.48421E+04
   1.33375E+01     2.47818E+04
   1.33388E+01     2.47200E+04
   1.33400E+01     2.46570E+04
   1.33413E+01     2.45926E+04
   1.33425E+01     2.45270E+04
   1.33438E+01     2.44602E+04
   1.33450E+01     2.43922E+04
   1.33463E+01     2.43231E+04
   1.33475E+01     2.42529E+04
   1.33488E+01     2.41816E+04
   1.33500E+01     2.41094E+04
   1.33513E+01     2.40362E+04
   1.33525E+01     2.39621E+04
   1.33538E+01     2.38872E+04
   1.33550E+01     2.38114E+04
   1.33563E+01     2.37349E+04
   1.33575E+01     2.36577E+04
   1.33588E+01     2.35799E+04
   1.33600E+01     2.35015E+04
   1.33613E+01     2.34226E+04
   1.33625E+01     2.33433E+04
   1.33638E+01     2.32636E+04
   1.33650E+01     2.31836E+04
   1.33663E+01     2.31034E+04
   1.33675E+01     2.30231E+04
   1.33688E+01     2.29427E+04
   1.33700E+01     2.28623E+04
   1.33713E+01     2.27820E+04
   1.33725E+01     2.27019E+04
   1.33738E+01     2.26220E+04
   1.33750E+01     2.25425E+04
   1.33763E+01     2.24635E+04
   1.33775E+01     2.23850E+04
   1.33788E+01     2.23070E+04
   1.33800E+01     2.22298E+04
   1.33813E+01     2.21534E+04
   1.33825E+01     2.20778E+04
   1.33838E+01     2.20032E+04
   1.33850E+01     2.19296E+04
   1.33863E+01     2.18571E+04
   1.33875E+01     2.17858E+04
   1.33888E+01     2.17158E+04
   1.33900E+01     2.16471E+04
   1.33913E+01     2.15798E+04
   1.33925E+01     2.15139E+04
   1.33938E+01     2.14496E+04
   1.33950E+01     2.13869E+04
   1.33963E+01     2.13258E+04
   1.33975E+01     2.12665E+04
   1.33988E+01     2.12088E+04
   1.34000E+01     2.11530E+04
   1.34013E+01     2.10990E+04
   1.34025E+01     2.10468E+04
   1.34038E+01     2.09966E+04
   1.34050E+01     2.09482E+04
   1.34063E+01     2.09018E+04
   1.34075E+01     2.08574E+04
   1.34088E+01     2.08149E+04
   1.34100E+01     2.07744E+04
   1.34113E+01     2.07358E+04
   1.34125E+01     2.06992E+04
   1.34138E+01     2.06646E+04
   1.34150E+01     2.06319E+04
   1.34163E+01     2.06012E+04
   1.34175E+01     2.05723E+04
   1.34188E+01     2.05454E+04
   1.34200E+01     2.05203E+04
   1.34213E+01     2.04970E+04
   1.34225E+01     2.04755E+04
   1.34238E+01     2.04557E+04
   1.34250E+01     2.04376E+04
   1.34263E+01     2.04211E+04
   1.34275E+01     2.04062E+04
   1.34288E+01     2.03928E+04
   1.34300E+01     2.03809E+04
   1.34313E+01     2.03704E+04
   1.34325E+01     2.03612E+04
   1.34338E+01     2.03532E+04
   1.34350E+01     2.03465E+04
   1.34363E+01     2.03408E+04
   1.34375E+01     2.03362E+04
   1.34388E+01     2.03325E+04
   1.34400E+01     2.03297E+04
   1.34413E+01     2.03276E+04
   1.34425E+01     2.03263E+04
   1.34438E+01     2.03256E+04
   1.34450E+01     2.03255E+04
   1.34463E+01     2.03258E+04
   1.34475E+01     2.03265E+04
   1.34488E+01     2.03275E+04
   1.34500E+01     2.03287E+04
   1.34513E+01     2.03301E+04
   1.34525E+01     2.03315E+04
   1.34538E+01     2.03329E+04
   1.34550E+01     2.03342E+04
   1.34563E+01     2.03353E+04
   1.34575E+01     2.03362E+04
   1.34588E+01     2.03367E+04
   1.34600E+01     2.03369E+04
   1.34613E+01     2.03367E+04
   1.34625E+01     2.03359E+04
   1.34638E+01     2.03346E+04
   1.34650E+01     2.03326E+04
   1.34663E+01     2.03300E+04
   1.34675E+01     2.03267E+04
   1.34688E+01     2.03226E+04
   1.34700E+01     2.03176E+04
   1.34713E+01     2.03119E+04
   1.34725E+01     2.03052E+04
   1.34738E+01     2.02976E+04
   1.34750E+01     2.02890E+04
   1.34763E+01     2.02795E+04
   1.34775E+01     2.02690E+04
   1.34788E+01     2.02574E+04
   1.34800E+01     2.02448E+04
   1.34813E+01     2.02311E+04
   1.34825E+01     2.02164E+04
   1.34838E+01     2.02006E+04
   1.34850E+01     2.01837E+04
   1.34863E+01     2.01657E+04
   1.34875E+01     2.01467E+04
   1.34888E+01     2.01265E+04
   1.34900E+01     2.01053E+04
   1.34913E+01     2.00830E+04
   1.34925E+01     2.00596E+04
   1.34938E+01     2.00352E+04
   1.34950E+01     2.00097E+04
   1.34963E+01     1.99832E+04
   1.34975E+01     1.99556E+04
   1.34988E+01     1.99271E+04
   1.35000E+01     1.98976E+04
   1.35013E+01     1.98671E+04
   1.35025E+01     1.98357E+04
   1.35038E+01     1.98034E+04
   1.35050E+01     1.97701E+04
   1.35063E+01     1.97360E+04
   1.35075E+01     1.97010E+04
   1.35088E+01     1.96653E+04
   1.35100E+01     1.96287E+04
   1.35113E+01     1.95913E+04
   1.35125E+01     1.95532E+04
   1.35138E+01     1.95144E+04
   1.35150E+01     1.94749E+04
   1.35163E+01     1.94347E+04
   1.35175E+01     1.93939E+04
   1.35188E+01     1.93525E+04
   1.35200E+01     1.93105E+04
   1.35213E+01     1.92680E+04
   1.35225E+01     1.92250E+04
   1.35238E+01     1.91815E+04
   1.35250E+01     1.91376E+04
   1.35263E+01     1.90933E+04
   1.35275E+01     1.90485E+04
   1.35288E+01     1.90035E+04
   1.35300E+01     1.89581E+04
   1.35313E+01     1.89124E+04
   1.35325E+01     1.88665E+04
   1.35338E+01     1.88204E+04
   1.35350E+01     1.87741E+04
   1.35363E+01     1.87276E+04
   1.35375E+01     1.86811E+04
   1.35388E+01     1.86345E+04
   1.35400E+01     1.85878E+04
   1.35413E+01     1.85412E+04
   1.35425E+01     1.84946E+04
   1.35438E+01     1.84481E+04
   1.35450E+01     1.84017E+04
   1.35463E+01     1.83555E+04
   1.35475E+01     1.83094E+04
   1.35488E+01     1.82636E+04
   1.35500E+01     1.82180E+04
   1.35513E+01     1.81728E+04
   1.35525E+01     1.81279E+04
   1.35538E+01     1.80834E+04
   1.35550E+01     1.80394E+04
   1.35563E+01     1.79957E+04
   1.35575E+01     1.79526E+04
   1.35588E+01     1.79101E+04
   1.35600E+01     1.78681E+04
   1.35613E+01     1.78267E+04
   1.35625E+01     1.77859E+04
   1.35638E+01     1.77459E+04
   1.35650E+01     1.77065E+04
   1.35663E+01     1.76679E+04
   1.35675E+01     1.76300E+04
   1.35688E+01     1.75930E+04
   1.35700E+01     1.75568E+04
   1.35713E+01     1.75214E+04
   1.35725E+01     1.74869E+04
   1.35738E+01     1.74534E+04
   1.35750E+01     1.74207E+04
   1.35763E+01     1.73890E+04
   1.35775E+01     1.73582E+04
   1.35788E+01     1.73285E+04
   1.35800E+01     1.72997E+04
   1.35813E+01     1.72719E+04
   1.35825E+01     1.72451E+04
   1.35838E+01     1.72193E+04
   1.35850E+01     1.71946E+04
   1.35863E+01     1.71709E+04
   1.35875E+01     1.71482E+04
   1.35888E+01     1.71265E+04
   1.35900E+01     1.71058E+04
   1.35913E+01     1.70861E+04
   1.35925E+01     1.70674E+04
   1.35938E+01     1.70497E+04
   1.35950E+01     1.70330E+04
   1.35963E+01     1.70172E+04
   1.35975E+01     1.70024E+04
   1.35988E+01     1.69885E+04
   1.36000E+01     1.69754E+04
