# Supplementary material for: On the accuracy of displacement-based wave intensity analysis: Effect of vessel wall viscoelasticity and nonlinearity
Source: PLoS One. 2019 Nov 1;14(11):e0224390. doi: 10.1371/journal.pone.0224390 (PMC6824577; doi:10.1371/journal.pone.0224390)
Supplement: S1 File — (ZIP) [file pone.0224390.s001.zip › data/irregular vessel wall/viscoelastic condition_with different viscosity/AAA-3.73-visco-12000-vel-1.txt]

12.8		2.68775
12.8013		2.65017
12.8025		2.61597
12.8038		2.58719
12.805		2.56674
12.8063		2.55929
12.8075		2.57165
12.8088		2.6125
12.81		2.69162
12.8113		2.81865
12.8125		3.00195
12.8138		3.24761
12.815		3.55874
12.8163		3.93524
12.8175		4.37387
12.8188		4.86862
12.82		5.41137
12.8213		5.9926
12.8225		6.6023
12.8238		7.2307
12.825		7.86888
12.8263		8.50916
12.8275		9.1453
12.8288		9.77256
12.83		10.3876
12.8313		10.9882
12.8325		11.5732
12.8338		12.1426
12.835		12.6967
12.8363		13.2368
12.8375		13.7646
12.8388		14.2823
12.84		14.7926
12.8413		15.2982
12.8425		15.8023
12.8438		16.3078
12.845		16.8177
12.8463		17.3348
12.8475		17.8615
12.8488		18.3997
12.85		18.9512
12.8513		19.5168
12.8525		20.0975
12.8538		20.6932
12.855		21.304
12.8563		21.9292
12.8575		22.568
12.8588		23.2194
12.86		23.882
12.8613		24.5543
12.8625		25.2346
12.8638		25.9212
12.865		26.6121
12.8663		27.3053
12.8675		27.9987
12.8688		28.6901
12.87		29.3777
12.8713		30.0593
12.8725		30.7331
12.8738		31.3973
12.875		32.0506
12.8763		32.6917
12.8775		33.3196
12.8788		33.9337
12.88		34.5336
12.8813		35.1191
12.8825		35.6905
12.8838		36.248
12.885		36.7923
12.8863		37.324
12.8875		37.8438
12.8888		38.3526
12.89		38.8512
12.8913		39.3402
12.8925		39.8205
12.8938		40.2925
12.895		40.7568
12.8963		41.2136
12.8975		41.6632
12.8988		42.1057
12.9		42.5409
12.9013		42.9688
12.9025		43.389
12.9038		43.8012
12.905		44.205
12.9063		44.5999
12.9075		44.9853
12.9088		45.3609
12.91		45.7259
12.9113		46.0801
12.9125		46.4227
12.9138		46.7535
12.915		47.0721
12.9163		47.378
12.9175		47.671
12.9188		47.9509
12.92		48.2175
12.9213		48.4707
12.9225		48.7105
12.9238		48.9367
12.925		49.1495
12.9263		49.3488
12.9275		49.5349
12.9288		49.7077
12.93		49.8674
12.9313		50.0141
12.9325		50.1478
12.9338		50.2687
12.935		50.3767
12.9363		50.4719
12.9375		50.5542
12.9388		50.6234
12.94		50.6794
12.9413		50.7219
12.9425		50.7508
12.9438		50.7656
12.945		50.7661
12.9463		50.7516
12.9475		50.7219
12.9488		50.6763
12.95		50.6145
12.9513		50.5358
12.9525		50.4398
12.9538		50.3259
12.955		50.1938
12.9563		50.0429
12.9575		49.873
12.9588		49.6837
12.96		49.4749
12.9613		49.2464
12.9625		48.9983
12.9638		48.7306
12.965		48.4435
12.9663		48.1375
12.9675		47.8129
12.9688		47.4704
12.97		47.1107
12.9713		46.7345
12.9725		46.3428
12.9738		45.9366
12.975		45.517
12.9763		45.0851
12.9775		44.642
12.9788		44.189
12.98		43.7273
12.9813		43.2581
12.9825		42.7824
12.9838		42.3014
12.985		41.8161
12.9863		41.3275
12.9875		40.8363
12.9888		40.3434
12.99		39.8493
12.9913		39.3547
12.9925		38.8599
12.9938		38.3653
12.995		37.8712
12.9963		37.3777
12.9975		36.8849
12.9988		36.3928
13		35.9014
13.0013		35.4106
13.0025		34.9203
13.0038		34.4304
13.005		33.9408
13.0063		33.4514
13.0075		32.9619
13.0088		32.4724
13.01		31.9828
13.0113		31.4929
13.0125		31.0028
13.0138		30.5126
13.015		30.0221
13.0163		29.5316
13.0175		29.041
13.0188		28.5505
13.02		28.0602
13.0213		27.5701
13.0225		27.0803
13.0238		26.5911
13.025		26.1026
13.0263		25.6149
13.0275		25.1279
13.0288		24.6415
13.03		24.1557
13.0313		23.6704
13.0325		23.1853
13.0338		22.7004
13.035		22.2156
13.0363		21.7307
13.0375		21.2457
13.0388		20.7604
13.04		20.2749
13.0413		19.7893
13.0425		19.3032
13.0438		18.8164
13.045		18.329
13.0463		17.8407
13.0475		17.3514
13.0488		16.8611
13.05		16.3697
13.0513		15.8771
13.0525		15.3835
13.0538		14.8889
13.055		14.3936
13.0563		13.8977
13.0575		13.4012
13.0588		12.9041
13.06		12.4063
13.0613		11.9072
13.0625		11.4065
13.0638		10.9034
13.065		10.3975
13.0663		9.88916
13.0675		9.37899
13.0688		8.86856
13.07		8.3605
13.0713		7.85917
13.0725		7.37061
13.0738		6.90224
13.075		6.46217
13.0763		6.05848
13.0775		5.69842
13.0788		5.38767
13.08		5.12963
13.0813		4.92515
13.0825		4.77243
13.0838		4.66732
13.085		4.60381
13.0863		4.57465
13.0875		4.57206
13.0888		4.5883
13.09		4.6162
13.0913		4.64945
13.0925		4.68285
13.0938		4.7123
13.095		4.73482
13.0963		4.74843
13.0975		4.75207
13.0988		4.74546
13.1		4.72901
13.1013		4.7037
13.1025		4.67098
13.1038		4.63271
13.105		4.59096
13.1063		4.54801
13.1075		4.50614
13.1088		4.46761
13.11		4.4345
13.1113		4.40869
13.1125		4.39177
13.1138		4.38499
13.115		4.3893
13.1163		4.4053
13.1175		4.43328
13.1188		4.47323
13.12		4.52488
13.1213		4.58772
13.1225		4.66105
13.1238		4.74396
13.125		4.8354
13.1263		4.93417
13.1275		5.03898
13.1288		5.14842
13.13		5.26105
13.1313		5.3754
13.1325		5.49001
13.1338		5.60347
13.135		5.71448
13.1363		5.82187
13.1375		5.92465
13.1388		6.02202
13.14		6.11341
13.1413		6.1985
13.1425		6.27717
13.1438		6.34955
13.145		6.41596
13.1463		6.47691
13.1475		6.53305
13.1488		6.58513
13.15		6.63399
13.1513		6.68047
13.1525		6.72543
13.1538		6.7697
13.155		6.814
13.1563		6.85901
13.1575		6.90528
13.1588		6.95325
13.16		7.00323
13.1613		7.05542
13.1625		7.10991
13.1638		7.16668
13.165		7.2256
13.1663		7.28647
13.1675		7.34903
13.1688		7.41295
13.17		7.47788
13.1713		7.54344
13.1725		7.60923
13.1738		7.67487
13.175		7.73998
13.1763		7.80423
13.1775		7.8673
13.1788		7.92891
13.18		7.98881
13.1813		8.04682
13.1825		8.10276
13.1838		8.15651
13.185		8.20796
13.1863		8.25703
13.1875		8.30366
13.1888		8.34778
13.19		8.38934
13.1913		8.42826
13.1925		8.46445
13.1938		8.49781
13.195		8.52821
13.1963		8.55546
13.1975		8.57937
13.1988		8.59969
13.2		8.61613
13.2013		8.62837
13.2025		8.63604
13.2038		8.63875
13.205		8.63608
13.2063		8.6276
13.2075		8.61285
13.2088		8.59139
13.21		8.56279
13.2113		8.52664
13.2125		8.48257
13.2138		8.43026
13.215		8.36945
13.2163		8.29993
13.2175		8.2216
13.2188		8.13443
13.22		8.03846
13.2213		7.93386
13.2225		7.82088
13.2238		7.69985
13.225		7.57121
13.2263		7.43547
13.2275		7.29324
13.2288		7.14518
13.23		6.99202
13.2313		6.83452
13.2325		6.6735
13.2338		6.50979
13.235		6.34423
13.2363		6.17767
13.2375		6.01092
13.2388		5.8448
13.24		5.68008
13.2413		5.5175
13.2425		5.35772
13.2438		5.20138
13.245		5.04904
13.2463		4.90119
13.2475		4.75828
13.2488		4.62067
13.25		4.48866
13.2513		4.36251
13.2525		4.24239
13.2538		4.12845
13.255		4.02074
13.2563		3.91932
13.2575		3.82418
13.2588		3.73526
13.26		3.6525
13.2613		3.5758
13.2625		3.50504
13.2638		3.4401
13.265		3.38083
13.2663		3.32711
13.2675		3.2788
13.2688		3.23577
13.27		3.19793
13.2713		3.16518
13.2725		3.13745
13.2738		3.11468
13.275		3.09681
13.2763		3.08381
13.2775		3.07565
13.2788		3.0723
13.28		3.0737
13.2813		3.07983
13.2825		3.09061
13.2838		3.10597
13.285		3.12581
13.2863		3.15
13.2875		3.1784
13.2888		3.21084
13.29		3.24711
13.2913		3.287
13.2925		3.33026
13.2938		3.37662
13.295		3.42579
13.2963		3.47748
13.2975		3.53137
13.2988		3.58715
13.3		3.64448
13.3013		3.70306
13.3025		3.76255
13.3038		3.82266
13.305		3.88309
13.3063		3.94356
13.3075		4.00382
13.3088		4.06363
13.31		4.12279
13.3113		4.18111
13.3125		4.23844
13.3138		4.29466
13.315		4.34967
13.3163		4.40339
13.3175		4.45579
13.3188		4.50684
13.32		4.55654
13.3213		4.60491
13.3225		4.65199
13.3238		4.69783
13.325		4.74249
13.3263		4.78603
13.3275		4.82855
13.3288		4.8701
13.33		4.91076
13.3313		4.95061
13.3325		4.98972
13.3338		5.02814
13.335		5.06591
13.3363		5.1031
13.3375		5.13971
13.3388		5.17577
13.34		5.21129
13.3413		5.24625
13.3425		5.28063
13.3438		5.31441
13.345		5.34754
13.3463		5.37996
13.3475		5.41162
13.3488		5.44243
13.35		5.47232
13.3513		5.50121
13.3525		5.52899
13.3538		5.55556
13.355		5.58084
13.3563		5.6047
13.3575		5.62705
13.3588		5.64777
13.36		5.66676
13.3613		5.68391
13.3625		5.69912
13.3638		5.71227
13.365		5.72327
13.3663		5.73202
13.3675		5.73842
13.3688		5.74239
13.37		5.74383
13.3713		5.74267
13.3725		5.73882
13.3738		5.73223
13.375		5.72283
13.3763		5.71056
13.3775		5.69537
13.3788		5.67722
13.38		5.65608
13.3813		5.63193
13.3825		5.60474
13.3838		5.57452
13.385		5.54127
13.3863		5.505
13.3875		5.46573
13.3888		5.42349
13.39		5.37834
13.3913		5.33034
13.3925		5.27953
13.3938		5.22601
13.395		5.16987
13.3963		5.1112
13.3975		5.05011
13.3988		4.98674
13.4		4.9212
13.4013		4.85365
13.4025		4.78423
13.4038		4.71311
13.405		4.64045
13.4063		4.56644
13.4075		4.49126
13.4088		4.41509
13.41		4.33814
13.4113		4.26061
13.4125		4.18271
13.4138		4.10463
13.415		4.02659
13.4163		3.94881
13.4175		3.87149
13.4188		3.79485
13.42		3.71908
13.4213		3.64441
13.4225		3.57102
13.4238		3.49911
13.425		3.42888
13.4263		3.36051
13.4275		3.29416
13.4288		3.23001
13.43		3.16822
13.4313		3.10893
13.4325		3.05228
13.4338		2.9984
13.435		2.94739
13.4363		2.89937
13.4375		2.85441
13.4388		2.81259
13.44		2.77398
13.4413		2.73863
13.4425		2.70656
13.4438		2.67781
13.445		2.65238
13.4463		2.63026
13.4475		2.61143
13.4488		2.59587
13.45		2.58354
13.4513		2.57437
13.4525		2.5683
13.4538		2.56527
13.455		2.56517
13.4563		2.56792
13.4575		2.57342
13.4588		2.58156
13.46		2.59222
13.4613		2.60528
13.4625		2.62061
13.4638		2.63809
13.465		2.65758
13.4663		2.67894
13.4675		2.70204
13.4688		2.72675
13.47		2.75291
13.4713		2.7804
13.4725		2.80908
13.4738		2.83882
13.475		2.86949
13.4763		2.90096
13.4775		2.93311
13.4788		2.96582
13.48		2.99898
13.4813		3.03247
13.4825		3.0662
13.4838		3.10007
13.485		3.13399
13.4863		3.16787
13.4875		3.20163
13.4888		3.23521
13.49		3.26852
13.4913		3.30151
13.4925		3.33412
13.4938		3.36631
13.495		3.39801
13.4963		3.42921
13.4975		3.45985
13.4988		3.4899
13.5		3.51934
13.5013		3.54814
13.5025		3.57627
13.5038		3.60372
13.505		3.63046
13.5063		3.65648
13.5075		3.68176
13.5088		3.70629
13.51		3.73005
13.5113		3.75303
13.5125		3.77522
13.5138		3.7966
13.515		3.81715
13.5163		3.83687
13.5175		3.85573
13.5188		3.87373
13.52		3.89084
13.5213		3.90704
13.5225		3.92232
13.5238		3.93667
13.525		3.95005
13.5263		3.96244
13.5275		3.97384
13.5288		3.98421
13.53		3.99354
13.5313		4.00179
13.5325		4.00896
13.5338		4.01501
13.535		4.01992
13.5363		4.02368
13.5375		4.02626
13.5388		4.02763
13.54		4.02778
13.5413		4.02669
13.5425		4.02434
13.5438		4.0207
13.545		4.01577
13.5463		4.00953
13.5475		4.00196
13.5488		3.99305
13.55		3.9828
13.5513		3.97118
13.5525		3.95819
13.5538		3.94384
13.555		3.92811
13.5563		3.911
13.5575		3.89253
13.5588		3.87268
13.56		3.85148
13.5613		3.82893
13.5625		3.80504
13.5638		3.77983
13.565		3.75333
13.5663		3.72556
13.5675		3.69654
13.5688		3.66631
13.57		3.6349
13.5713		3.60235
13.5725		3.56871
13.5738		3.53403
13.575		3.49834
13.5763		3.46172
13.5775		3.42422
13.5788		3.38591
13.58		3.34685
13.5813		3.30711
13.5825		3.26677
13.5838		3.2259
13.585		3.1846
13.5863		3.14295
13.5875		3.10102
13.5888		3.05892
13.59		3.01674
13.5913		2.97456
13.5925		2.93249
13.5938		2.89063
13.595		2.84907
13.5963		2.8079
13.5975		2.76724
13.5988		2.72716
13.6		2.68778
