# Supplementary material for: On the accuracy of displacement-based wave intensity analysis: Effect of vessel wall viscoelasticity and nonlinearity
Source: PLoS One. 2019 Nov 1;14(11):e0224390. doi: 10.1371/journal.pone.0224390 (PMC6824577; doi:10.1371/journal.pone.0224390)
Supplement: S1 File — (ZIP) [file pone.0224390.s001.zip › data/irregular vessel wall/viscoelastic condition_with different viscosity/AAA-3.73-visco-3000-disp-1.txt]

   1.28000E+01     1.33729E-01
   1.28013E+01     1.33542E-01
   1.28025E+01     1.33357E-01
   1.28038E+01     1.33178E-01
   1.28050E+01     1.33007E-01
   1.28063E+01     1.32851E-01
   1.28075E+01     1.32722E-01
   1.28088E+01     1.32630E-01
   1.28100E+01     1.32593E-01
   1.28113E+01     1.32626E-01
   1.28125E+01     1.32745E-01
   1.28138E+01     1.32962E-01
   1.28150E+01     1.33285E-01
   1.28163E+01     1.33716E-01
   1.28175E+01     1.34253E-01
   1.28188E+01     1.34887E-01
   1.28200E+01     1.35607E-01
   1.28213E+01     1.36399E-01
   1.28225E+01     1.37249E-01
   1.28238E+01     1.38145E-01
   1.28250E+01     1.39074E-01
   1.28263E+01     1.40030E-01
   1.28275E+01     1.41006E-01
   1.28288E+01     1.42001E-01
   1.28300E+01     1.43014E-01
   1.28313E+01     1.44045E-01
   1.28325E+01     1.45094E-01
   1.28338E+01     1.46162E-01
   1.28350E+01     1.47250E-01
   1.28363E+01     1.48357E-01
   1.28375E+01     1.49481E-01
   1.28388E+01     1.50619E-01
   1.28400E+01     1.51769E-01
   1.28413E+01     1.52927E-01
   1.28425E+01     1.54089E-01
   1.28438E+01     1.55251E-01
   1.28450E+01     1.56410E-01
   1.28463E+01     1.57563E-01
   1.28475E+01     1.58707E-01
   1.28488E+01     1.59840E-01
   1.28500E+01     1.60962E-01
   1.28513E+01     1.62072E-01
   1.28525E+01     1.63170E-01
   1.28538E+01     1.64257E-01
   1.28550E+01     1.65336E-01
   1.28563E+01     1.66406E-01
   1.28575E+01     1.67470E-01
   1.28588E+01     1.68530E-01
   1.28600E+01     1.69586E-01
   1.28613E+01     1.70640E-01
   1.28625E+01     1.71693E-01
   1.28638E+01     1.72745E-01
   1.28650E+01     1.73795E-01
   1.28663E+01     1.74844E-01
   1.28675E+01     1.75890E-01
   1.28688E+01     1.76932E-01
   1.28700E+01     1.77969E-01
   1.28713E+01     1.79000E-01
   1.28725E+01     1.80023E-01
   1.28738E+01     1.81035E-01
   1.28750E+01     1.82037E-01
   1.28763E+01     1.83027E-01
   1.28775E+01     1.84002E-01
   1.28788E+01     1.84964E-01
   1.28800E+01     1.85910E-01
   1.28813E+01     1.86840E-01
   1.28825E+01     1.87754E-01
   1.28838E+01     1.88652E-01
   1.28850E+01     1.89533E-01
   1.28863E+01     1.90397E-01
   1.28875E+01     1.91245E-01
   1.28888E+01     1.92076E-01
   1.28900E+01     1.92892E-01
   1.28913E+01     1.93691E-01
   1.28925E+01     1.94474E-01
   1.28938E+01     1.95242E-01
   1.28950E+01     1.95995E-01
   1.28963E+01     1.96733E-01
   1.28975E+01     1.97456E-01
   1.28988E+01     1.98165E-01
   1.29000E+01     1.98860E-01
   1.29013E+01     1.99541E-01
   1.29025E+01     2.00210E-01
   1.29038E+01     2.00865E-01
   1.29050E+01     2.01508E-01
   1.29063E+01     2.02138E-01
   1.29075E+01     2.02757E-01
   1.29088E+01     2.03364E-01
   1.29100E+01     2.03959E-01
   1.29113E+01     2.04542E-01
   1.29125E+01     2.05114E-01
   1.29138E+01     2.05675E-01
   1.29150E+01     2.06224E-01
   1.29163E+01     2.06761E-01
   1.29175E+01     2.07287E-01
   1.29188E+01     2.07800E-01
   1.29200E+01     2.08301E-01
   1.29213E+01     2.08790E-01
   1.29225E+01     2.09267E-01
   1.29238E+01     2.09730E-01
   1.29250E+01     2.10182E-01
   1.29263E+01     2.10620E-01
   1.29275E+01     2.11046E-01
   1.29288E+01     2.11459E-01
   1.29300E+01     2.11860E-01
   1.29313E+01     2.12248E-01
   1.29325E+01     2.12624E-01
   1.29338E+01     2.12988E-01
   1.29350E+01     2.13341E-01
   1.29363E+01     2.13682E-01
   1.29375E+01     2.14013E-01
   1.29388E+01     2.14333E-01
   1.29400E+01     2.14644E-01
   1.29413E+01     2.14946E-01
   1.29425E+01     2.15239E-01
   1.29438E+01     2.15525E-01
   1.29450E+01     2.15803E-01
   1.29463E+01     2.16075E-01
   1.29475E+01     2.16341E-01
   1.29488E+01     2.16603E-01
   1.29500E+01     2.16860E-01
   1.29513E+01     2.17114E-01
   1.29525E+01     2.17366E-01
   1.29538E+01     2.17616E-01
   1.29550E+01     2.17865E-01
   1.29563E+01     2.18113E-01
   1.29575E+01     2.18362E-01
   1.29588E+01     2.18613E-01
   1.29600E+01     2.18865E-01
   1.29613E+01     2.19119E-01
   1.29625E+01     2.19376E-01
   1.29638E+01     2.19636E-01
   1.29650E+01     2.19900E-01
   1.29663E+01     2.20167E-01
   1.29675E+01     2.20439E-01
   1.29688E+01     2.20714E-01
   1.29700E+01     2.20994E-01
   1.29713E+01     2.21278E-01
   1.29725E+01     2.21566E-01
   1.29738E+01     2.21857E-01
   1.29750E+01     2.22152E-01
   1.29763E+01     2.22451E-01
   1.29775E+01     2.22752E-01
   1.29788E+01     2.23056E-01
   1.29800E+01     2.23363E-01
   1.29813E+01     2.23672E-01
   1.29825E+01     2.23982E-01
   1.29838E+01     2.24294E-01
   1.29850E+01     2.24608E-01
   1.29863E+01     2.24922E-01
   1.29875E+01     2.25237E-01
   1.29888E+01     2.25552E-01
   1.29900E+01     2.25868E-01
   1.29913E+01     2.26183E-01
   1.29925E+01     2.26499E-01
   1.29938E+01     2.26814E-01
   1.29950E+01     2.27128E-01
   1.29963E+01     2.27442E-01
   1.29975E+01     2.27754E-01
   1.29988E+01     2.28065E-01
   1.30000E+01     2.28374E-01
   1.30013E+01     2.28681E-01
   1.30025E+01     2.28986E-01
   1.30038E+01     2.29287E-01
   1.30050E+01     2.29585E-01
   1.30063E+01     2.29878E-01
   1.30075E+01     2.30167E-01
   1.30088E+01     2.30450E-01
   1.30100E+01     2.30727E-01
   1.30113E+01     2.30997E-01
   1.30125E+01     2.31260E-01
   1.30138E+01     2.31515E-01
   1.30150E+01     2.31761E-01
   1.30163E+01     2.31998E-01
   1.30175E+01     2.32225E-01
   1.30188E+01     2.32441E-01
   1.30200E+01     2.32646E-01
   1.30213E+01     2.32840E-01
   1.30225E+01     2.33021E-01
   1.30238E+01     2.33190E-01
   1.30250E+01     2.33345E-01
   1.30263E+01     2.33488E-01
   1.30275E+01     2.33617E-01
   1.30288E+01     2.33732E-01
   1.30300E+01     2.33832E-01
   1.30313E+01     2.33917E-01
   1.30325E+01     2.33988E-01
   1.30338E+01     2.34043E-01
   1.30350E+01     2.34084E-01
   1.30363E+01     2.34109E-01
   1.30375E+01     2.34119E-01
   1.30388E+01     2.34113E-01
   1.30400E+01     2.34092E-01
   1.30413E+01     2.34056E-01
   1.30425E+01     2.34003E-01
   1.30438E+01     2.33933E-01
   1.30450E+01     2.33848E-01
   1.30463E+01     2.33746E-01
   1.30475E+01     2.33627E-01
   1.30488E+01     2.33491E-01
   1.30500E+01     2.33339E-01
   1.30513E+01     2.33170E-01
   1.30525E+01     2.32983E-01
   1.30538E+01     2.32781E-01
   1.30550E+01     2.32563E-01
   1.30563E+01     2.32330E-01
   1.30575E+01     2.32082E-01
   1.30588E+01     2.31819E-01
   1.30600E+01     2.31543E-01
   1.30613E+01     2.31253E-01
   1.30625E+01     2.30948E-01
   1.30638E+01     2.30626E-01
   1.30650E+01     2.30286E-01
   1.30663E+01     2.29927E-01
   1.30675E+01     2.29550E-01
   1.30688E+01     2.29155E-01
   1.30700E+01     2.28745E-01
   1.30713E+01     2.28325E-01
   1.30725E+01     2.27904E-01
   1.30738E+01     2.27491E-01
   1.30750E+01     2.27098E-01
   1.30763E+01     2.26738E-01
   1.30775E+01     2.26425E-01
   1.30788E+01     2.26168E-01
   1.30800E+01     2.25978E-01
   1.30813E+01     2.25857E-01
   1.30825E+01     2.25807E-01
   1.30838E+01     2.25823E-01
   1.30850E+01     2.25898E-01
   1.30863E+01     2.26025E-01
   1.30875E+01     2.26192E-01
   1.30888E+01     2.26390E-01
   1.30900E+01     2.26610E-01
   1.30913E+01     2.26846E-01
   1.30925E+01     2.27092E-01
   1.30938E+01     2.27346E-01
   1.30950E+01     2.27606E-01
   1.30963E+01     2.27871E-01
   1.30975E+01     2.28140E-01
   1.30988E+01     2.28414E-01
   1.31000E+01     2.28692E-01
   1.31013E+01     2.28973E-01
   1.31025E+01     2.29254E-01
   1.31038E+01     2.29534E-01
   1.31050E+01     2.29811E-01
   1.31063E+01     2.30080E-01
   1.31075E+01     2.30340E-01
   1.31088E+01     2.30588E-01
   1.31100E+01     2.30822E-01
   1.31113E+01     2.31040E-01
   1.31125E+01     2.31241E-01
   1.31138E+01     2.31425E-01
   1.31150E+01     2.31592E-01
   1.31163E+01     2.31743E-01
   1.31175E+01     2.31878E-01
   1.31188E+01     2.31999E-01
   1.31200E+01     2.32108E-01
   1.31213E+01     2.32206E-01
   1.31225E+01     2.32294E-01
   1.31238E+01     2.32374E-01
   1.31250E+01     2.32447E-01
   1.31263E+01     2.32513E-01
   1.31275E+01     2.32573E-01
   1.31288E+01     2.32626E-01
   1.31300E+01     2.32672E-01
   1.31313E+01     2.32711E-01
   1.31325E+01     2.32741E-01
   1.31338E+01     2.32761E-01
   1.31350E+01     2.32771E-01
   1.31363E+01     2.32769E-01
   1.31375E+01     2.32753E-01
   1.31388E+01     2.32724E-01
   1.31400E+01     2.32679E-01
   1.31413E+01     2.32618E-01
   1.31425E+01     2.32540E-01
   1.31438E+01     2.32445E-01
   1.31450E+01     2.32332E-01
   1.31463E+01     2.32202E-01
   1.31475E+01     2.32053E-01
   1.31488E+01     2.31887E-01
   1.31500E+01     2.31703E-01
   1.31513E+01     2.31501E-01
   1.31525E+01     2.31283E-01
   1.31538E+01     2.31047E-01
   1.31550E+01     2.30795E-01
   1.31563E+01     2.30528E-01
   1.31575E+01     2.30245E-01
   1.31588E+01     2.29947E-01
   1.31600E+01     2.29635E-01
   1.31613E+01     2.29309E-01
   1.31625E+01     2.28971E-01
   1.31638E+01     2.28619E-01
   1.31650E+01     2.28255E-01
   1.31663E+01     2.27880E-01
   1.31675E+01     2.27493E-01
   1.31688E+01     2.27095E-01
   1.31700E+01     2.26686E-01
   1.31713E+01     2.26267E-01
   1.31725E+01     2.25837E-01
   1.31738E+01     2.25397E-01
   1.31750E+01     2.24947E-01
   1.31763E+01     2.24487E-01
   1.31775E+01     2.24016E-01
   1.31788E+01     2.23536E-01
   1.31800E+01     2.23045E-01
   1.31813E+01     2.22545E-01
   1.31825E+01     2.22034E-01
   1.31838E+01     2.21514E-01
   1.31850E+01     2.20984E-01
   1.31863E+01     2.20445E-01
   1.31875E+01     2.19896E-01
   1.31888E+01     2.19338E-01
   1.31900E+01     2.18772E-01
   1.31913E+01     2.18198E-01
   1.31925E+01     2.17616E-01
   1.31938E+01     2.17027E-01
   1.31950E+01     2.16432E-01
   1.31963E+01     2.15830E-01
   1.31975E+01     2.15224E-01
   1.31988E+01     2.14614E-01
   1.32000E+01     2.14000E-01
   1.32013E+01     2.13383E-01
   1.32025E+01     2.12764E-01
   1.32038E+01     2.12144E-01
   1.32050E+01     2.11524E-01
   1.32063E+01     2.10904E-01
   1.32075E+01     2.10286E-01
   1.32088E+01     2.09671E-01
   1.32100E+01     2.09058E-01
   1.32113E+01     2.08450E-01
   1.32125E+01     2.07846E-01
   1.32138E+01     2.07248E-01
   1.32150E+01     2.06657E-01
   1.32163E+01     2.06073E-01
   1.32175E+01     2.05497E-01
   1.32188E+01     2.04929E-01
   1.32200E+01     2.04370E-01
   1.32213E+01     2.03822E-01
   1.32225E+01     2.03283E-01
   1.32238E+01     2.02755E-01
   1.32250E+01     2.02238E-01
   1.32263E+01     2.01733E-01
   1.32275E+01     2.01240E-01
   1.32288E+01     2.00758E-01
   1.32300E+01     2.00289E-01
   1.32313E+01     1.99832E-01
   1.32325E+01     1.99389E-01
   1.32338E+01     1.98958E-01
   1.32350E+01     1.98539E-01
   1.32363E+01     1.98134E-01
   1.32375E+01     1.97742E-01
   1.32388E+01     1.97364E-01
   1.32400E+01     1.96998E-01
   1.32413E+01     1.96646E-01
   1.32425E+01     1.96306E-01
   1.32438E+01     1.95981E-01
   1.32450E+01     1.95668E-01
   1.32463E+01     1.95369E-01
   1.32475E+01     1.95083E-01
   1.32488E+01     1.94810E-01
   1.32500E+01     1.94550E-01
   1.32513E+01     1.94302E-01
   1.32525E+01     1.94068E-01
   1.32538E+01     1.93846E-01
   1.32550E+01     1.93637E-01
   1.32563E+01     1.93439E-01
   1.32575E+01     1.93254E-01
   1.32588E+01     1.93079E-01
   1.32600E+01     1.92916E-01
   1.32613E+01     1.92763E-01
   1.32625E+01     1.92619E-01
   1.32638E+01     1.92485E-01
   1.32650E+01     1.92360E-01
   1.32663E+01     1.92243E-01
   1.32675E+01     1.92134E-01
   1.32688E+01     1.92031E-01
   1.32700E+01     1.91935E-01
   1.32713E+01     1.91844E-01
   1.32725E+01     1.91758E-01
   1.32738E+01     1.91677E-01
   1.32750E+01     1.91599E-01
   1.32763E+01     1.91525E-01
   1.32775E+01     1.91453E-01
   1.32788E+01     1.91384E-01
   1.32800E+01     1.91316E-01
   1.32813E+01     1.91249E-01
   1.32825E+01     1.91182E-01
   1.32838E+01     1.91116E-01
   1.32850E+01     1.91050E-01
   1.32863E+01     1.90982E-01
   1.32875E+01     1.90914E-01
   1.32888E+01     1.90844E-01
   1.32900E+01     1.90773E-01
   1.32913E+01     1.90699E-01
   1.32925E+01     1.90623E-01
   1.32938E+01     1.90545E-01
   1.32950E+01     1.90463E-01
   1.32963E+01     1.90378E-01
   1.32975E+01     1.90289E-01
   1.32988E+01     1.90197E-01
   1.33000E+01     1.90101E-01
   1.33013E+01     1.90000E-01
   1.33025E+01     1.89895E-01
   1.33038E+01     1.89785E-01
   1.33050E+01     1.89671E-01
   1.33063E+01     1.89551E-01
   1.33075E+01     1.89426E-01
   1.33088E+01     1.89296E-01
   1.33100E+01     1.89160E-01
   1.33113E+01     1.89018E-01
   1.33125E+01     1.88871E-01
   1.33138E+01     1.88718E-01
   1.33150E+01     1.88559E-01
   1.33163E+01     1.88393E-01
   1.33175E+01     1.88222E-01
   1.33188E+01     1.88044E-01
   1.33200E+01     1.87860E-01
   1.33213E+01     1.87669E-01
   1.33225E+01     1.87472E-01
   1.33238E+01     1.87269E-01
   1.33250E+01     1.87060E-01
   1.33263E+01     1.86844E-01
   1.33275E+01     1.86622E-01
   1.33288E+01     1.86393E-01
   1.33300E+01     1.86159E-01
   1.33313E+01     1.85918E-01
   1.33325E+01     1.85671E-01
   1.33338E+01     1.85418E-01
   1.33350E+01     1.85159E-01
   1.33363E+01     1.84894E-01
   1.33375E+01     1.84624E-01
   1.33388E+01     1.84348E-01
   1.33400E+01     1.84066E-01
   1.33413E+01     1.83779E-01
   1.33425E+01     1.83486E-01
   1.33438E+01     1.83188E-01
   1.33450E+01     1.82885E-01
   1.33463E+01     1.82577E-01
   1.33475E+01     1.82264E-01
   1.33488E+01     1.81947E-01
   1.33500E+01     1.81624E-01
   1.33513E+01     1.81298E-01
   1.33525E+01     1.80966E-01
   1.33538E+01     1.80631E-01
   1.33550E+01     1.80292E-01
   1.33563E+01     1.79949E-01
   1.33575E+01     1.79602E-01
   1.33588E+01     1.79251E-01
   1.33600E+01     1.78897E-01
   1.33613E+01     1.78541E-01
   1.33625E+01     1.78181E-01
   1.33638E+01     1.77818E-01
   1.33650E+01     1.77453E-01
   1.33663E+01     1.77085E-01
   1.33675E+01     1.76715E-01
   1.33688E+01     1.76344E-01
   1.33700E+01     1.75971E-01
   1.33713E+01     1.75596E-01
   1.33725E+01     1.75220E-01
   1.33738E+01     1.74843E-01
   1.33750E+01     1.74466E-01
   1.33763E+01     1.74088E-01
   1.33775E+01     1.73709E-01
   1.33788E+01     1.73331E-01
   1.33800E+01     1.72953E-01
   1.33813E+01     1.72576E-01
   1.33825E+01     1.72200E-01
   1.33838E+01     1.71824E-01
   1.33850E+01     1.71450E-01
   1.33863E+01     1.71078E-01
   1.33875E+01     1.70707E-01
   1.33888E+01     1.70338E-01
   1.33900E+01     1.69972E-01
   1.33913E+01     1.69608E-01
   1.33925E+01     1.69247E-01
   1.33938E+01     1.68889E-01
   1.33950E+01     1.68534E-01
   1.33963E+01     1.68182E-01
   1.33975E+01     1.67834E-01
   1.33988E+01     1.67490E-01
   1.34000E+01     1.67150E-01
   1.34013E+01     1.66813E-01
   1.34025E+01     1.66481E-01
   1.34038E+01     1.66154E-01
   1.34050E+01     1.65831E-01
   1.34063E+01     1.65513E-01
   1.34075E+01     1.65199E-01
   1.34088E+01     1.64891E-01
   1.34100E+01     1.64588E-01
   1.34113E+01     1.64290E-01
   1.34125E+01     1.63997E-01
   1.34138E+01     1.63709E-01
   1.34150E+01     1.63427E-01
   1.34163E+01     1.63150E-01
   1.34175E+01     1.62879E-01
   1.34188E+01     1.62613E-01
   1.34200E+01     1.62352E-01
   1.34213E+01     1.62097E-01
   1.34225E+01     1.61847E-01
   1.34238E+01     1.61603E-01
   1.34250E+01     1.61364E-01
   1.34263E+01     1.61131E-01
   1.34275E+01     1.60902E-01
   1.34288E+01     1.60679E-01
   1.34300E+01     1.60461E-01
   1.34313E+01     1.60248E-01
   1.34325E+01     1.60040E-01
   1.34338E+01     1.59836E-01
   1.34350E+01     1.59638E-01
   1.34363E+01     1.59443E-01
   1.34375E+01     1.59253E-01
   1.34388E+01     1.59067E-01
   1.34400E+01     1.58886E-01
   1.34413E+01     1.58708E-01
   1.34425E+01     1.58534E-01
   1.34438E+01     1.58363E-01
   1.34450E+01     1.58196E-01
   1.34463E+01     1.58032E-01
   1.34475E+01     1.57871E-01
   1.34488E+01     1.57713E-01
   1.34500E+01     1.57557E-01
   1.34513E+01     1.57404E-01
   1.34525E+01     1.57253E-01
   1.34538E+01     1.57104E-01
   1.34550E+01     1.56957E-01
   1.34563E+01     1.56811E-01
   1.34575E+01     1.56667E-01
   1.34588E+01     1.56525E-01
   1.34600E+01     1.56383E-01
   1.34613E+01     1.56243E-01
   1.34625E+01     1.56103E-01
   1.34638E+01     1.55964E-01
   1.34650E+01     1.55825E-01
   1.34663E+01     1.55686E-01
   1.34675E+01     1.55548E-01
   1.34688E+01     1.55409E-01
   1.34700E+01     1.55270E-01
   1.34713E+01     1.55131E-01
   1.34725E+01     1.54991E-01
   1.34738E+01     1.54850E-01
   1.34750E+01     1.54709E-01
   1.34763E+01     1.54567E-01
   1.34775E+01     1.54424E-01
   1.34788E+01     1.54279E-01
   1.34800E+01     1.54133E-01
   1.34813E+01     1.53986E-01
   1.34825E+01     1.53837E-01
   1.34838E+01     1.53687E-01
   1.34850E+01     1.53535E-01
   1.34863E+01     1.53381E-01
   1.34875E+01     1.53225E-01
   1.34888E+01     1.53067E-01
   1.34900E+01     1.52908E-01
   1.34913E+01     1.52746E-01
   1.34925E+01     1.52582E-01
   1.34938E+01     1.52416E-01
   1.34950E+01     1.52248E-01
   1.34963E+01     1.52077E-01
   1.34975E+01     1.51904E-01
   1.34988E+01     1.51729E-01
   1.35000E+01     1.51552E-01
   1.35013E+01     1.51372E-01
   1.35025E+01     1.51190E-01
   1.35038E+01     1.51005E-01
   1.35050E+01     1.50818E-01
   1.35063E+01     1.50629E-01
   1.35075E+01     1.50437E-01
   1.35088E+01     1.50243E-01
   1.35100E+01     1.50047E-01
   1.35113E+01     1.49848E-01
   1.35125E+01     1.49647E-01
   1.35138E+01     1.49444E-01
   1.35150E+01     1.49239E-01
   1.35163E+01     1.49031E-01
   1.35175E+01     1.48821E-01
   1.35188E+01     1.48609E-01
   1.35200E+01     1.48395E-01
   1.35213E+01     1.48179E-01
   1.35225E+01     1.47960E-01
   1.35238E+01     1.47740E-01
   1.35250E+01     1.47518E-01
   1.35263E+01     1.47294E-01
   1.35275E+01     1.47068E-01
   1.35288E+01     1.46841E-01
   1.35300E+01     1.46612E-01
   1.35313E+01     1.46381E-01
   1.35325E+01     1.46149E-01
   1.35338E+01     1.45915E-01
   1.35350E+01     1.45680E-01
   1.35363E+01     1.45444E-01
   1.35375E+01     1.45206E-01
   1.35388E+01     1.44968E-01
   1.35400E+01     1.44728E-01
   1.35413E+01     1.44487E-01
   1.35425E+01     1.44245E-01
   1.35438E+01     1.44003E-01
   1.35450E+01     1.43760E-01
   1.35463E+01     1.43516E-01
   1.35475E+01     1.43272E-01
   1.35488E+01     1.43027E-01
   1.35500E+01     1.42782E-01
   1.35513E+01     1.42537E-01
   1.35525E+01     1.42291E-01
   1.35538E+01     1.42046E-01
   1.35550E+01     1.41800E-01
   1.35563E+01     1.41555E-01
   1.35575E+01     1.41310E-01
   1.35588E+01     1.41065E-01
   1.35600E+01     1.40821E-01
   1.35613E+01     1.40577E-01
   1.35625E+01     1.40334E-01
   1.35638E+01     1.40092E-01
   1.35650E+01     1.39850E-01
   1.35663E+01     1.39609E-01
   1.35675E+01     1.39370E-01
   1.35688E+01     1.39131E-01
   1.35700E+01     1.38894E-01
   1.35713E+01     1.38657E-01
   1.35725E+01     1.38423E-01
   1.35738E+01     1.38189E-01
   1.35750E+01     1.37957E-01
   1.35763E+01     1.37727E-01
   1.35775E+01     1.37498E-01
   1.35788E+01     1.37271E-01
   1.35800E+01     1.37046E-01
   1.35813E+01     1.36823E-01
   1.35825E+01     1.36602E-01
   1.35838E+01     1.36382E-01
   1.35850E+01     1.36165E-01
   1.35863E+01     1.35950E-01
   1.35875E+01     1.35736E-01
   1.35888E+01     1.35526E-01
   1.35900E+01     1.35317E-01
   1.35913E+01     1.35110E-01
   1.35925E+01     1.34906E-01
   1.35938E+01     1.34704E-01
   1.35950E+01     1.34504E-01
   1.35963E+01     1.34307E-01
   1.35975E+01     1.34112E-01
   1.35988E+01     1.33920E-01
   1.36000E+01     1.33730E-01
