# Supplementary material for: On the accuracy of displacement-based wave intensity analysis: Effect of vessel wall viscoelasticity and nonlinearity
Source: PLoS One. 2019 Nov 1;14(11):e0224390. doi: 10.1371/journal.pone.0224390 (PMC6824577; doi:10.1371/journal.pone.0224390)
Supplement: S1 File — (ZIP) [file pone.0224390.s001.zip › data/irregular vessel wall/viscoelastic condition_with different viscosity/AAA-3.73-visco-3000-pres-1.txt]

   1.28000E+01     1.79732E+04
   1.28013E+01     1.79501E+04
   1.28025E+01     1.79298E+04
   1.28038E+01     1.79136E+04
   1.28050E+01     1.79019E+04
   1.28063E+01     1.78959E+04
   1.28075E+01     1.78972E+04
   1.28088E+01     1.79084E+04
   1.28100E+01     1.79322E+04
   1.28113E+01     1.79712E+04
   1.28125E+01     1.80279E+04
   1.28138E+01     1.81038E+04
   1.28150E+01     1.81999E+04
   1.28163E+01     1.83159E+04
   1.28175E+01     1.84508E+04
   1.28188E+01     1.86028E+04
   1.28200E+01     1.87698E+04
   1.28213E+01     1.89491E+04
   1.28225E+01     1.91382E+04
   1.28238E+01     1.93349E+04
   1.28250E+01     1.95371E+04
   1.28263E+01     1.97435E+04
   1.28275E+01     1.99530E+04
   1.28288E+01     2.01650E+04
   1.28300E+01     2.03791E+04
   1.28313E+01     2.05952E+04
   1.28325E+01     2.08133E+04
   1.28338E+01     2.10335E+04
   1.28350E+01     2.12555E+04
   1.28363E+01     2.14794E+04
   1.28375E+01     2.17047E+04
   1.28388E+01     2.19311E+04
   1.28400E+01     2.21580E+04
   1.28413E+01     2.23847E+04
   1.28425E+01     2.26108E+04
   1.28438E+01     2.28355E+04
   1.28450E+01     2.30582E+04
   1.28463E+01     2.32786E+04
   1.28475E+01     2.34961E+04
   1.28488E+01     2.37106E+04
   1.28500E+01     2.39220E+04
   1.28513E+01     2.41303E+04
   1.28525E+01     2.43356E+04
   1.28538E+01     2.45383E+04
   1.28550E+01     2.47386E+04
   1.28563E+01     2.49368E+04
   1.28575E+01     2.51334E+04
   1.28588E+01     2.53287E+04
   1.28600E+01     2.55228E+04
   1.28613E+01     2.57162E+04
   1.28625E+01     2.59088E+04
   1.28638E+01     2.61008E+04
   1.28650E+01     2.62920E+04
   1.28663E+01     2.64825E+04
   1.28675E+01     2.66719E+04
   1.28688E+01     2.68601E+04
   1.28700E+01     2.70467E+04
   1.28713E+01     2.72314E+04
   1.28725E+01     2.74139E+04
   1.28738E+01     2.75938E+04
   1.28750E+01     2.77708E+04
   1.28763E+01     2.79447E+04
   1.28775E+01     2.81151E+04
   1.28788E+01     2.82818E+04
   1.28800E+01     2.84446E+04
   1.28813E+01     2.86035E+04
   1.28825E+01     2.87583E+04
   1.28838E+01     2.89090E+04
   1.28850E+01     2.90554E+04
   1.28863E+01     2.91978E+04
   1.28875E+01     2.93359E+04
   1.28888E+01     2.94699E+04
   1.28900E+01     2.95999E+04
   1.28913E+01     2.97260E+04
   1.28925E+01     2.98481E+04
   1.28938E+01     2.99664E+04
   1.28950E+01     3.00811E+04
   1.28963E+01     3.01922E+04
   1.28975E+01     3.02998E+04
   1.28988E+01     3.04040E+04
   1.29000E+01     3.05050E+04
   1.29013E+01     3.06030E+04
   1.29025E+01     3.06979E+04
   1.29038E+01     3.07900E+04
   1.29050E+01     3.08793E+04
   1.29063E+01     3.09660E+04
   1.29075E+01     3.10501E+04
   1.29088E+01     3.11317E+04
   1.29100E+01     3.12109E+04
   1.29113E+01     3.12878E+04
   1.29125E+01     3.13623E+04
   1.29138E+01     3.14346E+04
   1.29150E+01     3.15046E+04
   1.29163E+01     3.15723E+04
   1.29175E+01     3.16378E+04
   1.29188E+01     3.17010E+04
   1.29200E+01     3.17619E+04
   1.29213E+01     3.18206E+04
   1.29225E+01     3.18769E+04
   1.29238E+01     3.19309E+04
   1.29250E+01     3.19826E+04
   1.29263E+01     3.20320E+04
   1.29275E+01     3.20791E+04
   1.29288E+01     3.21238E+04
   1.29300E+01     3.21664E+04
   1.29313E+01     3.22067E+04
   1.29325E+01     3.22448E+04
   1.29338E+01     3.22808E+04
   1.29350E+01     3.23148E+04
   1.29363E+01     3.23469E+04
   1.29375E+01     3.23770E+04
   1.29388E+01     3.24054E+04
   1.29400E+01     3.24321E+04
   1.29413E+01     3.24573E+04
   1.29425E+01     3.24810E+04
   1.29438E+01     3.25034E+04
   1.29450E+01     3.25247E+04
   1.29463E+01     3.25450E+04
   1.29475E+01     3.25644E+04
   1.29488E+01     3.25831E+04
   1.29500E+01     3.26012E+04
   1.29513E+01     3.26189E+04
   1.29525E+01     3.26363E+04
   1.29538E+01     3.26536E+04
   1.29550E+01     3.26710E+04
   1.29563E+01     3.26886E+04
   1.29575E+01     3.27065E+04
   1.29588E+01     3.27249E+04
   1.29600E+01     3.27439E+04
   1.29613E+01     3.27635E+04
   1.29625E+01     3.27840E+04
   1.29638E+01     3.28054E+04
   1.29650E+01     3.28277E+04
   1.29663E+01     3.28510E+04
   1.29675E+01     3.28754E+04
   1.29688E+01     3.29009E+04
   1.29700E+01     3.29275E+04
   1.29713E+01     3.29552E+04
   1.29725E+01     3.29839E+04
   1.29738E+01     3.30137E+04
   1.29750E+01     3.30445E+04
   1.29763E+01     3.30763E+04
   1.29775E+01     3.31089E+04
   1.29788E+01     3.31424E+04
   1.29800E+01     3.31767E+04
   1.29813E+01     3.32117E+04
   1.29825E+01     3.32473E+04
   1.29838E+01     3.32835E+04
   1.29850E+01     3.33202E+04
   1.29863E+01     3.33573E+04
   1.29875E+01     3.33949E+04
   1.29888E+01     3.34327E+04
   1.29900E+01     3.34708E+04
   1.29913E+01     3.35092E+04
   1.29925E+01     3.35476E+04
   1.29938E+01     3.35862E+04
   1.29950E+01     3.36247E+04
   1.29963E+01     3.36633E+04
   1.29975E+01     3.37016E+04
   1.29988E+01     3.37398E+04
   1.30000E+01     3.37776E+04
   1.30013E+01     3.38150E+04
   1.30025E+01     3.38519E+04
   1.30038E+01     3.38881E+04
   1.30050E+01     3.39236E+04
   1.30063E+01     3.39581E+04
   1.30075E+01     3.39916E+04
   1.30088E+01     3.40239E+04
   1.30100E+01     3.40548E+04
   1.30113E+01     3.40843E+04
   1.30125E+01     3.41121E+04
   1.30138E+01     3.41381E+04
   1.30150E+01     3.41623E+04
   1.30163E+01     3.41843E+04
   1.30175E+01     3.42042E+04
   1.30188E+01     3.42218E+04
   1.30200E+01     3.42370E+04
   1.30213E+01     3.42497E+04
   1.30225E+01     3.42598E+04
   1.30238E+01     3.42672E+04
   1.30250E+01     3.42719E+04
   1.30263E+01     3.42737E+04
   1.30275E+01     3.42765E+04
   1.30288E+01     3.42720E+04
   1.30300E+01     3.42647E+04
   1.30313E+01     3.42544E+04
   1.30325E+01     3.42410E+04
   1.30338E+01     3.42246E+04
   1.30350E+01     3.42052E+04
   1.30363E+01     3.41827E+04
   1.30375E+01     3.41571E+04
   1.30388E+01     3.41285E+04
   1.30400E+01     3.40968E+04
   1.30413E+01     3.40620E+04
   1.30425E+01     3.40241E+04
   1.30438E+01     3.39847E+04
   1.30450E+01     3.39411E+04
   1.30463E+01     3.38943E+04
   1.30475E+01     3.38444E+04
   1.30488E+01     3.37913E+04
   1.30500E+01     3.37351E+04
   1.30513E+01     3.36759E+04
   1.30525E+01     3.36137E+04
   1.30538E+01     3.35486E+04
   1.30550E+01     3.34808E+04
   1.30563E+01     3.34104E+04
   1.30575E+01     3.33375E+04
   1.30588E+01     3.32622E+04
   1.30600E+01     3.31845E+04
   1.30613E+01     3.31044E+04
   1.30625E+01     3.30217E+04
   1.30638E+01     3.29360E+04
   1.30650E+01     3.28474E+04
   1.30663E+01     3.27560E+04
   1.30675E+01     3.26625E+04
   1.30688E+01     3.25674E+04
   1.30700E+01     3.24715E+04
   1.30713E+01     3.23761E+04
   1.30725E+01     3.22831E+04
   1.30738E+01     3.21948E+04
   1.30750E+01     3.21136E+04
   1.30763E+01     3.20419E+04
   1.30775E+01     3.19818E+04
   1.30788E+01     3.19351E+04
   1.30800E+01     3.19030E+04
   1.30813E+01     3.18857E+04
   1.30825E+01     3.18828E+04
   1.30838E+01     3.18932E+04
   1.30850E+01     3.19155E+04
   1.30863E+01     3.19476E+04
   1.30875E+01     3.19876E+04
   1.30888E+01     3.20336E+04
   1.30900E+01     3.20839E+04
   1.30913E+01     3.21372E+04
   1.30925E+01     3.21925E+04
   1.30938E+01     3.22491E+04
   1.30950E+01     3.23064E+04
   1.30963E+01     3.23644E+04
   1.30975E+01     3.24226E+04
   1.30988E+01     3.24811E+04
   1.31000E+01     3.25395E+04
   1.31013E+01     3.25976E+04
   1.31025E+01     3.26550E+04
   1.31038E+01     3.27112E+04
   1.31050E+01     3.27657E+04
   1.31063E+01     3.28181E+04
   1.31075E+01     3.28677E+04
   1.31088E+01     3.29143E+04
   1.31100E+01     3.29573E+04
   1.31113E+01     3.29965E+04
   1.31125E+01     3.30317E+04
   1.31138E+01     3.30630E+04
   1.31150E+01     3.30904E+04
   1.31163E+01     3.31140E+04
   1.31175E+01     3.31342E+04
   1.31188E+01     3.31513E+04
   1.31200E+01     3.31655E+04
   1.31213E+01     3.31773E+04
   1.31225E+01     3.31868E+04
   1.31238E+01     3.31945E+04
   1.31250E+01     3.32006E+04
   1.31263E+01     3.32050E+04
   1.31275E+01     3.32080E+04
   1.31288E+01     3.32096E+04
   1.31300E+01     3.32096E+04
   1.31313E+01     3.32079E+04
   1.31325E+01     3.32044E+04
   1.31338E+01     3.31989E+04
   1.31350E+01     3.31911E+04
   1.31363E+01     3.31809E+04
   1.31375E+01     3.31679E+04
   1.31388E+01     3.31520E+04
   1.31400E+01     3.31330E+04
   1.31413E+01     3.31108E+04
   1.31425E+01     3.30852E+04
   1.31438E+01     3.30561E+04
   1.31450E+01     3.30234E+04
   1.31463E+01     3.29872E+04
   1.31475E+01     3.29475E+04
   1.31488E+01     3.29042E+04
   1.31500E+01     3.28574E+04
   1.31513E+01     3.28073E+04
   1.31525E+01     3.27538E+04
   1.31538E+01     3.26970E+04
   1.31550E+01     3.26372E+04
   1.31563E+01     3.25744E+04
   1.31575E+01     3.25087E+04
   1.31588E+01     3.24403E+04
   1.31600E+01     3.23693E+04
   1.31613E+01     3.22959E+04
   1.31625E+01     3.22201E+04
   1.31638E+01     3.21421E+04
   1.31650E+01     3.20620E+04
   1.31663E+01     3.19799E+04
   1.31675E+01     3.18959E+04
   1.31688E+01     3.18101E+04
   1.31700E+01     3.17226E+04
   1.31713E+01     3.16334E+04
   1.31725E+01     3.15426E+04
   1.31738E+01     3.14502E+04
   1.31750E+01     3.13562E+04
   1.31763E+01     3.12608E+04
   1.31775E+01     3.11639E+04
   1.31788E+01     3.10655E+04
   1.31800E+01     3.09657E+04
   1.31813E+01     3.08645E+04
   1.31825E+01     3.07619E+04
   1.31838E+01     3.06580E+04
   1.31850E+01     3.05529E+04
   1.31863E+01     3.04465E+04
   1.31875E+01     3.03390E+04
   1.31888E+01     3.02304E+04
   1.31900E+01     3.01208E+04
   1.31913E+01     3.00104E+04
   1.31925E+01     2.98993E+04
   1.31938E+01     2.97875E+04
   1.31950E+01     2.96752E+04
   1.31963E+01     2.95626E+04
   1.31975E+01     2.94498E+04
   1.31988E+01     2.93369E+04
   1.32000E+01     2.92241E+04
   1.32013E+01     2.91115E+04
   1.32025E+01     2.89994E+04
   1.32038E+01     2.88879E+04
   1.32050E+01     2.87771E+04
   1.32063E+01     2.86672E+04
   1.32075E+01     2.85584E+04
   1.32088E+01     2.84508E+04
   1.32100E+01     2.83446E+04
   1.32113E+01     2.82399E+04
   1.32125E+01     2.81369E+04
   1.32138E+01     2.80357E+04
   1.32150E+01     2.79365E+04
   1.32163E+01     2.78393E+04
   1.32175E+01     2.77444E+04
   1.32188E+01     2.76517E+04
   1.32200E+01     2.75614E+04
   1.32213E+01     2.74736E+04
   1.32225E+01     2.73884E+04
   1.32238E+01     2.73058E+04
   1.32250E+01     2.72259E+04
   1.32263E+01     2.71487E+04
   1.32275E+01     2.70743E+04
   1.32288E+01     2.70027E+04
   1.32300E+01     2.69339E+04
   1.32313E+01     2.68680E+04
   1.32325E+01     2.68049E+04
   1.32338E+01     2.67447E+04
   1.32350E+01     2.66874E+04
   1.32363E+01     2.66329E+04
   1.32375E+01     2.65813E+04
   1.32388E+01     2.65325E+04
   1.32400E+01     2.64866E+04
   1.32413E+01     2.64435E+04
   1.32425E+01     2.64031E+04
   1.32438E+01     2.63655E+04
   1.32450E+01     2.63307E+04
   1.32463E+01     2.62986E+04
   1.32475E+01     2.62691E+04
   1.32488E+01     2.62423E+04
   1.32500E+01     2.62180E+04
   1.32513E+01     2.61963E+04
   1.32525E+01     2.61771E+04
   1.32538E+01     2.61602E+04
   1.32550E+01     2.61457E+04
   1.32563E+01     2.61334E+04
   1.32575E+01     2.61232E+04
   1.32588E+01     2.61151E+04
   1.32600E+01     2.61089E+04
   1.32613E+01     2.61045E+04
   1.32625E+01     2.61018E+04
   1.32638E+01     2.61006E+04
   1.32650E+01     2.61008E+04
   1.32663E+01     2.61023E+04
   1.32675E+01     2.61048E+04
   1.32688E+01     2.61083E+04
   1.32700E+01     2.61127E+04
   1.32713E+01     2.61177E+04
   1.32725E+01     2.61233E+04
   1.32738E+01     2.61292E+04
   1.32750E+01     2.61354E+04
   1.32763E+01     2.61418E+04
   1.32775E+01     2.61482E+04
   1.32788E+01     2.61544E+04
   1.32800E+01     2.61605E+04
   1.32813E+01     2.61663E+04
   1.32825E+01     2.61717E+04
   1.32838E+01     2.61765E+04
   1.32850E+01     2.61808E+04
   1.32863E+01     2.61845E+04
   1.32875E+01     2.61874E+04
   1.32888E+01     2.61895E+04
   1.32900E+01     2.61908E+04
   1.32913E+01     2.61912E+04
   1.32925E+01     2.61906E+04
   1.32938E+01     2.61890E+04
   1.32950E+01     2.61863E+04
   1.32963E+01     2.61825E+04
   1.32975E+01     2.61776E+04
   1.32988E+01     2.61716E+04
   1.33000E+01     2.61643E+04
   1.33013E+01     2.61558E+04
   1.33025E+01     2.61461E+04
   1.33038E+01     2.61351E+04
   1.33050E+01     2.61228E+04
   1.33063E+01     2.61091E+04
   1.33075E+01     2.60942E+04
   1.33088E+01     2.60779E+04
   1.33100E+01     2.60602E+04
   1.33113E+01     2.60412E+04
   1.33125E+01     2.60208E+04
   1.33138E+01     2.59991E+04
   1.33150E+01     2.59760E+04
   1.33163E+01     2.59514E+04
   1.33175E+01     2.59256E+04
   1.33188E+01     2.58983E+04
   1.33200E+01     2.58697E+04
   1.33213E+01     2.58397E+04
   1.33225E+01     2.58084E+04
   1.33238E+01     2.57758E+04
   1.33250E+01     2.57418E+04
   1.33263E+01     2.57066E+04
   1.33275E+01     2.56701E+04
   1.33288E+01     2.56323E+04
   1.33300E+01     2.55933E+04
   1.33313E+01     2.55531E+04
   1.33325E+01     2.55117E+04
   1.33338E+01     2.54691E+04
   1.33350E+01     2.54254E+04
   1.33363E+01     2.53806E+04
   1.33375E+01     2.53348E+04
   1.33388E+01     2.52878E+04
   1.33400E+01     2.52399E+04
   1.33413E+01     2.51910E+04
   1.33425E+01     2.51411E+04
   1.33438E+01     2.50902E+04
   1.33450E+01     2.50385E+04
   1.33463E+01     2.49859E+04
   1.33475E+01     2.49325E+04
   1.33488E+01     2.48783E+04
   1.33500E+01     2.48233E+04
   1.33513E+01     2.47676E+04
   1.33525E+01     2.47111E+04
   1.33538E+01     2.46540E+04
   1.33550E+01     2.45963E+04
   1.33563E+01     2.45380E+04
   1.33575E+01     2.44792E+04
   1.33588E+01     2.44199E+04
   1.33600E+01     2.43601E+04
   1.33613E+01     2.42999E+04
   1.33625E+01     2.42393E+04
   1.33638E+01     2.41784E+04
   1.33650E+01     2.41172E+04
   1.33663E+01     2.40558E+04
   1.33675E+01     2.39942E+04
   1.33688E+01     2.39325E+04
   1.33700E+01     2.38707E+04
   1.33713E+01     2.38088E+04
   1.33725E+01     2.37470E+04
   1.33738E+01     2.36852E+04
   1.33750E+01     2.36236E+04
   1.33763E+01     2.35621E+04
   1.33775E+01     2.35008E+04
   1.33788E+01     2.34399E+04
   1.33800E+01     2.33792E+04
   1.33813E+01     2.33189E+04
   1.33825E+01     2.32590E+04
   1.33838E+01     2.31996E+04
   1.33850E+01     2.31407E+04
   1.33863E+01     2.30823E+04
   1.33875E+01     2.30245E+04
   1.33888E+01     2.29674E+04
   1.33900E+01     2.29109E+04
   1.33913E+01     2.28552E+04
   1.33925E+01     2.28002E+04
   1.33938E+01     2.27460E+04
   1.33950E+01     2.26927E+04
   1.33963E+01     2.26402E+04
   1.33975E+01     2.25885E+04
   1.33988E+01     2.25378E+04
   1.34000E+01     2.24881E+04
   1.34013E+01     2.24393E+04
   1.34025E+01     2.23915E+04
   1.34038E+01     2.23447E+04
   1.34050E+01     2.22989E+04
   1.34063E+01     2.22542E+04
   1.34075E+01     2.22105E+04
   1.34088E+01     2.21679E+04
   1.34100E+01     2.21264E+04
   1.34113E+01     2.20860E+04
   1.34125E+01     2.20466E+04
   1.34138E+01     2.20083E+04
   1.34150E+01     2.19712E+04
   1.34163E+01     2.19351E+04
   1.34175E+01     2.19000E+04
   1.34188E+01     2.18661E+04
   1.34200E+01     2.18332E+04
   1.34213E+01     2.18014E+04
   1.34225E+01     2.17706E+04
   1.34238E+01     2.17408E+04
   1.34250E+01     2.17121E+04
   1.34263E+01     2.16843E+04
   1.34275E+01     2.16575E+04
   1.34288E+01     2.16316E+04
   1.34300E+01     2.16066E+04
   1.34313E+01     2.15826E+04
   1.34325E+01     2.15593E+04
   1.34338E+01     2.15369E+04
   1.34350E+01     2.15153E+04
   1.34363E+01     2.14944E+04
   1.34375E+01     2.14743E+04
   1.34388E+01     2.14548E+04
   1.34400E+01     2.14360E+04
   1.34413E+01     2.14178E+04
   1.34425E+01     2.14002E+04
   1.34438E+01     2.13831E+04
   1.34450E+01     2.13665E+04
   1.34463E+01     2.13504E+04
   1.34475E+01     2.13346E+04
   1.34488E+01     2.13192E+04
   1.34500E+01     2.13042E+04
   1.34513E+01     2.12894E+04
   1.34525E+01     2.12749E+04
   1.34538E+01     2.12606E+04
   1.34550E+01     2.12465E+04
   1.34563E+01     2.12325E+04
   1.34575E+01     2.12186E+04
   1.34588E+01     2.12047E+04
   1.34600E+01     2.11909E+04
   1.34613E+01     2.11770E+04
   1.34625E+01     2.11631E+04
   1.34638E+01     2.11491E+04
   1.34650E+01     2.11350E+04
   1.34663E+01     2.11207E+04
   1.34675E+01     2.11063E+04
   1.34688E+01     2.10916E+04
   1.34700E+01     2.10767E+04
   1.34713E+01     2.10616E+04
   1.34725E+01     2.10461E+04
   1.34738E+01     2.10303E+04
   1.34750E+01     2.10142E+04
   1.34763E+01     2.09978E+04
   1.34775E+01     2.09809E+04
   1.34788E+01     2.09637E+04
   1.34800E+01     2.09460E+04
   1.34813E+01     2.09279E+04
   1.34825E+01     2.09094E+04
   1.34838E+01     2.08904E+04
   1.34850E+01     2.08709E+04
   1.34863E+01     2.08510E+04
   1.34875E+01     2.08305E+04
   1.34888E+01     2.08096E+04
   1.34900E+01     2.07881E+04
   1.34913E+01     2.07662E+04
   1.34925E+01     2.07437E+04
   1.34938E+01     2.07208E+04
   1.34950E+01     2.06973E+04
   1.34963E+01     2.06733E+04
   1.34975E+01     2.06487E+04
   1.34988E+01     2.06237E+04
   1.35000E+01     2.05981E+04
   1.35013E+01     2.05720E+04
   1.35025E+01     2.05454E+04
   1.35038E+01     2.05184E+04
   1.35050E+01     2.04908E+04
   1.35063E+01     2.04627E+04
   1.35075E+01     2.04342E+04
   1.35088E+01     2.04051E+04
   1.35100E+01     2.03756E+04
   1.35113E+01     2.03457E+04
   1.35125E+01     2.03153E+04
   1.35138E+01     2.02845E+04
   1.35150E+01     2.02532E+04
   1.35163E+01     2.02215E+04
   1.35175E+01     2.01894E+04
   1.35188E+01     2.01570E+04
   1.35200E+01     2.01241E+04
   1.35213E+01     2.00909E+04
   1.35225E+01     2.00574E+04
   1.35238E+01     2.00235E+04
   1.35250E+01     1.99892E+04
   1.35263E+01     1.99547E+04
   1.35275E+01     1.99199E+04
   1.35288E+01     1.98848E+04
   1.35300E+01     1.98494E+04
   1.35313E+01     1.98138E+04
   1.35325E+01     1.97780E+04
   1.35338E+01     1.97419E+04
   1.35350E+01     1.97057E+04
   1.35363E+01     1.96693E+04
   1.35375E+01     1.96327E+04
   1.35388E+01     1.95959E+04
   1.35400E+01     1.95591E+04
   1.35413E+01     1.95221E+04
   1.35425E+01     1.94850E+04
   1.35438E+01     1.94479E+04
   1.35450E+01     1.94107E+04
   1.35463E+01     1.93735E+04
   1.35475E+01     1.93362E+04
   1.35488E+01     1.92990E+04
   1.35500E+01     1.92618E+04
   1.35513E+01     1.92246E+04
   1.35525E+01     1.91875E+04
   1.35538E+01     1.91504E+04
   1.35550E+01     1.91135E+04
   1.35563E+01     1.90766E+04
   1.35575E+01     1.90399E+04
   1.35588E+01     1.90033E+04
   1.35600E+01     1.89669E+04
   1.35613E+01     1.89307E+04
   1.35625E+01     1.88947E+04
   1.35638E+01     1.88589E+04
   1.35650E+01     1.88234E+04
   1.35663E+01     1.87881E+04
   1.35675E+01     1.87531E+04
   1.35688E+01     1.87183E+04
   1.35700E+01     1.86839E+04
   1.35713E+01     1.86497E+04
   1.35725E+01     1.86159E+04
   1.35738E+01     1.85824E+04
   1.35750E+01     1.85493E+04
   1.35763E+01     1.85165E+04
   1.35775E+01     1.84841E+04
   1.35788E+01     1.84521E+04
   1.35800E+01     1.84205E+04
   1.35813E+01     1.83893E+04
   1.35825E+01     1.83585E+04
   1.35838E+01     1.83281E+04
   1.35850E+01     1.82982E+04
   1.35863E+01     1.82687E+04
   1.35875E+01     1.82396E+04
   1.35888E+01     1.82109E+04
   1.35900E+01     1.81827E+04
   1.35913E+01     1.81550E+04
   1.35925E+01     1.81277E+04
   1.35938E+01     1.81008E+04
   1.35950E+01     1.80744E+04
   1.35963E+01     1.80484E+04
   1.35975E+01     1.80229E+04
   1.35988E+01     1.79978E+04
   1.36000E+01     1.79732E+04
