# Supplementary material for: On the accuracy of displacement-based wave intensity analysis: Effect of vessel wall viscoelasticity and nonlinearity
Source: PLoS One. 2019 Nov 1;14(11):e0224390. doi: 10.1371/journal.pone.0224390 (PMC6824577; doi:10.1371/journal.pone.0224390)
Supplement: S1 File — (ZIP) [file pone.0224390.s001.zip › data/irregular vessel wall/viscoelastic condition_with different viscosity/AAA-3.73-visco-3000-vel-1.txt]

12.8		3.11216
12.8013		3.09084
12.8025		3.07196
12.8038		3.05746
12.805		3.05012
12.8063		3.05444
12.8075		3.07699
12.8088		3.12616
12.81		3.21133
12.8113		3.34181
12.8125		3.52565
12.8138		3.76872
12.815		4.07401
12.8163		4.4414
12.8175		4.86771
12.8188		5.34713
12.82		5.87185
12.8213		6.43284
12.8225		7.02064
12.8238		7.62608
12.825		8.24087
12.8263		8.8579
12.8275		9.47144
12.8288		10.0771
12.83		10.6719
12.8313		11.2536
12.8325		11.8214
12.8338		12.375
12.835		12.9147
12.8363		13.4416
12.8375		13.9572
12.8388		14.4632
12.84		14.9621
12.8413		15.4561
12.8425		15.948
12.8438		16.4403
12.845		16.9357
12.8463		17.4365
12.8475		17.9447
12.8488		18.4622
12.85		18.9904
12.8513		19.5302
12.8525		20.0823
12.8538		20.647
12.855		21.2241
12.8563		21.8134
12.8575		22.4142
12.8588		23.0256
12.86		23.6468
12.8613		24.2764
12.8625		24.9132
12.8638		25.5558
12.865		26.2026
12.8663		26.852
12.8675		27.5024
12.8688		28.1521
12.87		28.7993
12.8713		29.4426
12.8725		30.0802
12.8738		30.7109
12.875		31.3332
12.8763		31.9462
12.8775		32.5489
12.8788		33.1406
12.88		33.7209
12.8813		34.2895
12.8825		34.8464
12.8838		35.3916
12.885		35.9255
12.8863		36.4484
12.8875		36.9607
12.8888		37.4629
12.89		37.9556
12.8913		38.4391
12.8925		38.914
12.8938		39.3806
12.895		39.8393
12.8963		40.2901
12.8975		40.7333
12.8988		41.1689
12.9		41.5967
12.9013		42.0168
12.9025		42.4288
12.9038		42.8324
12.905		43.2275
12.9063		43.6136
12.9075		43.9903
12.9088		44.3573
12.91		44.7141
12.9113		45.0604
12.9125		45.3959
12.9138		45.7201
12.915		46.0329
12.9163		46.3339
12.9175		46.6229
12.9188		46.8997
12.92		47.1642
12.9213		47.4163
12.9225		47.6558
12.9238		47.8829
12.925		48.0975
12.9263		48.2995
12.9275		48.4891
12.9288		48.6662
12.93		48.831
12.9313		48.9836
12.9325		49.1238
12.9338		49.2519
12.935		49.3677
12.9363		49.4713
12.9375		49.5627
12.9388		49.6417
12.94		49.7082
12.9413		49.7622
12.9425		49.8033
12.9438		49.8314
12.945		49.8462
12.9463		49.8475
12.9475		49.8348
12.9488		49.808
12.95		49.7666
12.9513		49.7103
12.9525		49.6388
12.9538		49.5517
12.955		49.4487
12.9563		49.3296
12.9575		49.1941
12.9588		49.042
12.96		48.8733
12.9613		48.6877
12.9625		48.4853
12.9638		48.2662
12.965		48.0305
12.9663		47.7784
12.9675		47.5102
12.9688		47.2264
12.97		46.9272
12.9713		46.6133
12.9725		46.2852
12.9738		45.9435
12.975		45.589
12.9763		45.2224
12.9775		44.8444
12.9788		44.4557
12.98		44.0572
12.9813		43.6495
12.9825		43.2336
12.9838		42.8099
12.985		42.3794
12.9863		41.9425
12.9875		41.4999
12.9888		41.0521
12.99		40.5997
12.9913		40.1429
12.9925		39.6822
12.9938		39.2179
12.995		38.7503
12.9963		38.2795
12.9975		37.8057
12.9988		37.3291
13		36.8497
13.0013		36.3676
13.0025		35.8829
13.0038		35.3956
13.005		34.9058
13.0063		34.4135
13.0075		33.9188
13.0088		33.4216
13.01		32.9222
13.0113		32.4206
13.0125		31.9168
13.0138		31.4111
13.015		30.9035
13.0163		30.3942
13.0175		29.8833
13.0188		29.3711
13.02		28.8576
13.0213		28.3432
13.0225		27.8279
13.0238		27.3119
13.025		26.7954
13.0263		26.2785
13.0275		25.7607
13.0288		25.243
13.03		24.7253
13.0313		24.2078
13.0325		23.6904
13.0338		23.1731
13.035		22.6559
13.0363		22.1388
13.0375		21.6218
13.0388		21.1048
13.04		20.5877
13.0413		20.0707
13.0425		19.5536
13.0438		19.037
13.045		18.5203
13.0463		18.0034
13.0475		17.4866
13.0488		16.9697
13.05		16.4529
13.0513		15.9361
13.0525		15.4195
13.0538		14.9033
13.055		14.3876
13.0563		13.8725
13.0575		13.3581
13.0588		12.8444
13.06		12.3312
13.0613		11.8182
13.0625		11.3047
13.0638		10.7904
13.065		10.2746
13.0663		9.75769
13.0675		9.24026
13.0688		8.72373
13.07		8.21051
13.0713		7.70469
13.0725		7.21193
13.0738		6.73924
13.075		6.29423
13.0763		5.8845
13.0775		5.5169
13.0788		5.19682
13.08		4.92756
13.0813		4.70998
13.0825		4.54249
13.0838		4.42129
13.085		4.34079
13.0863		4.29422
13.0875		4.27428
13.0888		4.2737
13.09		4.28569
13.0913		4.3043
13.0925		4.32459
13.0938		4.34268
13.095		4.35571
13.0963		4.36179
13.0975		4.35989
13.0988		4.34969
13.1		4.3315
13.1013		4.30617
13.1025		4.27497
13.1038		4.23952
13.105		4.20164
13.1063		4.16334
13.1075		4.12663
13.1088		4.09351
13.11		4.06582
13.1113		4.04524
13.1125		4.03316
13.1138		4.03072
13.115		4.03878
13.1163		4.05787
13.1175		4.08828
13.1188		4.13002
13.12		4.18289
13.1213		4.24647
13.1225		4.32018
13.1238		4.40327
13.125		4.49486
13.1263		4.59395
13.1275		4.69946
13.1288		4.81023
13.13		4.92503
13.1313		5.04264
13.1325		5.1618
13.1338		5.28132
13.135		5.40006
13.1363		5.51697
13.1375		5.63115
13.1388		5.74182
13.14		5.8484
13.1413		5.95048
13.1425		6.04781
13.1438		6.14034
13.145		6.22818
13.1463		6.31158
13.1475		6.39089
13.1488		6.46656
13.15		6.53909
13.1513		6.60901
13.1525		6.67686
13.1538		6.74315
13.155		6.80834
13.1563		6.87285
13.1575		6.93702
13.1588		7.00113
13.16		7.06536
13.1613		7.12985
13.1625		7.19463
13.1638		7.25969
13.165		7.32495
13.1663		7.39029
13.1675		7.45554
13.1688		7.52052
13.17		7.58499
13.1713		7.64874
13.1725		7.71155
13.1738		7.77318
13.175		7.83344
13.1763		7.89212
13.1775		7.94905
13.1788		8.0041
13.18		8.05713
13.1813		8.10804
13.1825		8.15676
13.1838		8.20324
13.185		8.24743
13.1863		8.2893
13.1875		8.32883
13.1888		8.36601
13.19		8.4008
13.1913		8.43318
13.1925		8.46309
13.1938		8.49048
13.195		8.51527
13.1963		8.53733
13.1975		8.55653
13.1988		8.5727
13.2		8.58565
13.2013		8.59515
13.2025		8.60095
13.2038		8.60277
13.205		8.60034
13.2063		8.59334
13.2075		8.58146
13.2088		8.56439
13.21		8.54185
13.2113		8.51354
13.2125		8.4792
13.2138		8.43862
13.215		8.3916
13.2163		8.338
13.2175		8.27773
13.2188		8.21077
13.22		8.13713
13.2213		8.05692
13.2225		7.97028
13.2238		7.87743
13.225		7.77865
13.2263		7.67428
13.2275		7.56472
13.2288		7.45041
13.23		7.33183
13.2313		7.2095
13.2325		7.08399
13.2338		6.95585
13.235		6.82567
13.2363		6.69403
13.2375		6.5615
13.2388		6.42864
13.24		6.296
13.2413		6.1641
13.2425		6.0334
13.2438		5.90436
13.245		5.77738
13.2463		5.65283
13.2475		5.53102
13.2488		5.41223
13.25		5.29669
13.2513		5.1846
13.2525		5.0761
13.2538		4.97131
13.255		4.87031
13.2563		4.77317
13.2575		4.67991
13.2588		4.59055
13.26		4.50509
13.2613		4.42353
13.2625		4.34585
13.2638		4.27203
13.265		4.20206
13.2663		4.13592
13.2675		4.07362
13.2688		4.01513
13.27		3.96047
13.2713		3.90964
13.2725		3.86266
13.2738		3.81954
13.275		3.78029
13.2763		3.74493
13.2775		3.71349
13.2788		3.68596
13.28		3.66236
13.2813		3.64269
13.2825		3.62693
13.2838		3.61505
13.285		3.60703
13.2863		3.6028
13.2875		3.60229
13.2888		3.60542
13.29		3.61207
13.2913		3.62212
13.2925		3.63543
13.2938		3.65184
13.295		3.67116
13.2963		3.69321
13.2975		3.7178
13.2988		3.7447
13.3		3.77372
13.3013		3.80462
13.3025		3.8372
13.3038		3.87123
13.305		3.90651
13.3063		3.94284
13.3075		3.98002
13.3088		4.01786
13.31		4.05621
13.3113		4.09489
13.3125		4.13377
13.3138		4.17272
13.315		4.21162
13.3163		4.25037
13.3175		4.2889
13.3188		4.32712
13.32		4.36499
13.3213		4.40245
13.3225		4.43947
13.3238		4.47603
13.325		4.51211
13.3263		4.54769
13.3275		4.58279
13.3288		4.61738
13.33		4.65149
13.3313		4.68511
13.3325		4.71826
13.3338		4.75093
13.335		4.78314
13.3363		4.81488
13.3375		4.84615
13.3388		4.87694
13.34		4.90726
13.3413		4.93708
13.3425		4.96638
13.3438		4.99515
13.345		5.02335
13.3463		5.05095
13.3475		5.07792
13.3488		5.10422
13.35		5.12979
13.3513		5.1546
13.3525		5.17859
13.3538		5.20171
13.355		5.2239
13.3563		5.2451
13.3575		5.26526
13.3588		5.28431
13.36		5.3022
13.3613		5.31886
13.3625		5.33423
13.3638		5.34825
13.365		5.36086
13.3663		5.37201
13.3675		5.38163
13.3688		5.38968
13.37		5.3961
13.3713		5.40085
13.3725		5.40387
13.3738		5.40513
13.375		5.40459
13.3763		5.40221
13.3775		5.39797
13.3788		5.39183
13.38		5.38378
13.3813		5.37381
13.3825		5.3619
13.3838		5.34804
13.385		5.33224
13.3863		5.31451
13.3875		5.29485
13.3888		5.27329
13.39		5.24984
13.3913		5.22454
13.3925		5.19742
13.3938		5.16852
13.395		5.13788
13.3963		5.10556
13.3975		5.07161
13.3988		5.0361
13.4		4.99907
13.4013		4.96062
13.4025		4.9208
13.4038		4.8797
13.405		4.8374
13.4063		4.79398
13.4075		4.74953
13.4088		4.70414
13.41		4.6579
13.4113		4.6109
13.4125		4.56325
13.4138		4.51503
13.415		4.46635
13.4163		4.4173
13.4175		4.36799
13.4188		4.31851
13.42		4.26897
13.4213		4.21946
13.4225		4.17009
13.4238		4.12095
13.425		4.07213
13.4263		4.02375
13.4275		3.97588
13.4288		3.92862
13.43		3.88207
13.4313		3.83631
13.4325		3.79142
13.4338		3.74749
13.435		3.70459
13.4363		3.66281
13.4375		3.62221
13.4388		3.58286
13.44		3.54483
13.4413		3.50817
13.4425		3.47294
13.4438		3.43918
13.445		3.40695
13.4463		3.37627
13.4475		3.34718
13.4488		3.31972
13.45		3.29389
13.4513		3.26972
13.4525		3.24721
13.4538		3.22637
13.455		3.2072
13.4563		3.18969
13.4575		3.17383
13.4588		3.1596
13.46		3.14697
13.4613		3.13592
13.4625		3.12642
13.4638		3.11843
13.465		3.1119
13.4663		3.10681
13.4675		3.10309
13.4688		3.10069
13.47		3.09958
13.4713		3.09968
13.4725		3.10095
13.4738		3.10333
13.475		3.10677
13.4763		3.1112
13.4775		3.11656
13.4788		3.12281
13.48		3.12988
13.4813		3.13772
13.4825		3.14626
13.4838		3.15547
13.485		3.16529
13.4863		3.17566
13.4875		3.18654
13.4888		3.19789
13.49		3.20965
13.4913		3.22178
13.4925		3.23425
13.4938		3.24701
13.495		3.26003
13.4963		3.27326
13.4975		3.28668
13.4988		3.30025
13.5		3.31395
13.5013		3.32773
13.5025		3.34157
13.5038		3.35544
13.505		3.36932
13.5063		3.38318
13.5075		3.39698
13.5088		3.41072
13.51		3.42435
13.5113		3.43786
13.5125		3.45122
13.5138		3.4644
13.515		3.47739
13.5163		3.49017
13.5175		3.50269
13.5188		3.51496
13.52		3.52693
13.5213		3.53859
13.5225		3.54992
13.5238		3.56089
13.525		3.57148
13.5263		3.58167
13.5275		3.59144
13.5288		3.60077
13.53		3.60964
13.5313		3.61802
13.5325		3.62591
13.5338		3.63327
13.535		3.6401
13.5363		3.64637
13.5375		3.65206
13.5388		3.65717
13.54		3.66168
13.5413		3.66556
13.5425		3.66881
13.5438		3.67142
13.545		3.67336
13.5463		3.67464
13.5475		3.67524
13.5488		3.67514
13.55		3.67435
13.5513		3.67285
13.5525		3.67063
13.5538		3.6677
13.555		3.66404
13.5563		3.65966
13.5575		3.65454
13.5588		3.64869
13.56		3.64211
13.5613		3.6348
13.5625		3.62676
13.5638		3.618
13.565		3.60851
13.5663		3.59831
13.5675		3.5874
13.5688		3.57579
13.57		3.56349
13.5713		3.55052
13.5725		3.53688
13.5738		3.52259
13.575		3.50767
13.5763		3.49213
13.5775		3.47599
13.5788		3.45927
13.58		3.442
13.5813		3.42419
13.5825		3.40587
13.5838		3.38707
13.585		3.36781
13.5863		3.34812
13.5875		3.32803
13.5888		3.30757
13.59		3.28677
13.5913		3.26566
13.5925		3.24429
13.5938		3.22267
13.595		3.20085
13.5963		3.17886
13.5975		3.15673
13.5988		3.13451
13.6		3.11223
