# Supplementary material for: On the accuracy of displacement-based wave intensity analysis: Effect of vessel wall viscoelasticity and nonlinearity
Source: PLoS One. 2019 Nov 1;14(11):e0224390. doi: 10.1371/journal.pone.0224390 (PMC6824577; doi:10.1371/journal.pone.0224390)
Supplement: S1 File — (ZIP) [file pone.0224390.s001.zip › data/irregular vessel wall/viscoelastic condition_with different viscosity/AAA-3.73-visco-6000-disp-1.txt]

   1.28000E+01     1.36099E-01
   1.28013E+01     1.35942E-01
   1.28025E+01     1.35789E-01
   1.28038E+01     1.35642E-01
   1.28050E+01     1.35505E-01
   1.28063E+01     1.35383E-01
   1.28075E+01     1.35289E-01
   1.28088E+01     1.35234E-01
   1.28100E+01     1.35235E-01
   1.28113E+01     1.35307E-01
   1.28125E+01     1.35468E-01
   1.28138E+01     1.35728E-01
   1.28150E+01     1.36097E-01
   1.28163E+01     1.36575E-01
   1.28175E+01     1.37160E-01
   1.28188E+01     1.37843E-01
   1.28200E+01     1.38612E-01
   1.28213E+01     1.39452E-01
   1.28225E+01     1.40348E-01
   1.28238E+01     1.41288E-01
   1.28250E+01     1.42259E-01
   1.28263E+01     1.43253E-01
   1.28275E+01     1.44266E-01
   1.28288E+01     1.45293E-01
   1.28300E+01     1.46335E-01
   1.28313E+01     1.47391E-01
   1.28325E+01     1.48463E-01
   1.28338E+01     1.49552E-01
   1.28350E+01     1.50656E-01
   1.28363E+01     1.51777E-01
   1.28375E+01     1.52911E-01
   1.28388E+01     1.54057E-01
   1.28400E+01     1.55211E-01
   1.28413E+01     1.56369E-01
   1.28425E+01     1.57527E-01
   1.28438E+01     1.58681E-01
   1.28450E+01     1.59827E-01
   1.28463E+01     1.60962E-01
   1.28475E+01     1.62083E-01
   1.28488E+01     1.63189E-01
   1.28500E+01     1.64279E-01
   1.28513E+01     1.65352E-01
   1.28525E+01     1.66410E-01
   1.28538E+01     1.67454E-01
   1.28550E+01     1.68485E-01
   1.28563E+01     1.69505E-01
   1.28575E+01     1.70517E-01
   1.28588E+01     1.71522E-01
   1.28600E+01     1.72522E-01
   1.28613E+01     1.73519E-01
   1.28625E+01     1.74512E-01
   1.28638E+01     1.75504E-01
   1.28650E+01     1.76493E-01
   1.28663E+01     1.77480E-01
   1.28675E+01     1.78462E-01
   1.28688E+01     1.79439E-01
   1.28700E+01     1.80410E-01
   1.28713E+01     1.81372E-01
   1.28725E+01     1.82325E-01
   1.28738E+01     1.83266E-01
   1.28750E+01     1.84194E-01
   1.28763E+01     1.85107E-01
   1.28775E+01     1.86004E-01
   1.28788E+01     1.86885E-01
   1.28800E+01     1.87749E-01
   1.28813E+01     1.88595E-01
   1.28825E+01     1.89422E-01
   1.28838E+01     1.90232E-01
   1.28850E+01     1.91023E-01
   1.28863E+01     1.91796E-01
   1.28875E+01     1.92552E-01
   1.28888E+01     1.93290E-01
   1.28900E+01     1.94011E-01
   1.28913E+01     1.94715E-01
   1.28925E+01     1.95402E-01
   1.28938E+01     1.96074E-01
   1.28950E+01     1.96730E-01
   1.28963E+01     1.97371E-01
   1.28975E+01     1.97998E-01
   1.28988E+01     1.98611E-01
   1.29000E+01     1.99210E-01
   1.29013E+01     1.99796E-01
   1.29025E+01     2.00369E-01
   1.29038E+01     2.00931E-01
   1.29050E+01     2.01480E-01
   1.29063E+01     2.02019E-01
   1.29075E+01     2.02546E-01
   1.29088E+01     2.03063E-01
   1.29100E+01     2.03570E-01
   1.29113E+01     2.04066E-01
   1.29125E+01     2.04551E-01
   1.29138E+01     2.05027E-01
   1.29150E+01     2.05492E-01
   1.29163E+01     2.05947E-01
   1.29175E+01     2.06391E-01
   1.29188E+01     2.06824E-01
   1.29200E+01     2.07246E-01
   1.29213E+01     2.07656E-01
   1.29225E+01     2.08055E-01
   1.29238E+01     2.08443E-01
   1.29250E+01     2.08819E-01
   1.29263E+01     2.09183E-01
   1.29275E+01     2.09536E-01
   1.29288E+01     2.09876E-01
   1.29300E+01     2.10206E-01
   1.29313E+01     2.10524E-01
   1.29325E+01     2.10831E-01
   1.29338E+01     2.11127E-01
   1.29350E+01     2.11414E-01
   1.29363E+01     2.11690E-01
   1.29375E+01     2.11958E-01
   1.29388E+01     2.12217E-01
   1.29400E+01     2.12468E-01
   1.29413E+01     2.12712E-01
   1.29425E+01     2.12950E-01
   1.29438E+01     2.13183E-01
   1.29450E+01     2.13410E-01
   1.29463E+01     2.13634E-01
   1.29475E+01     2.13855E-01
   1.29488E+01     2.14074E-01
   1.29500E+01     2.14293E-01
   1.29513E+01     2.14511E-01
   1.29525E+01     2.14730E-01
   1.29538E+01     2.14951E-01
   1.29550E+01     2.15174E-01
   1.29563E+01     2.15401E-01
   1.29575E+01     2.15633E-01
   1.29588E+01     2.15870E-01
   1.29600E+01     2.16112E-01
   1.29613E+01     2.16362E-01
   1.29625E+01     2.16618E-01
   1.29638E+01     2.16881E-01
   1.29650E+01     2.17153E-01
   1.29663E+01     2.17432E-01
   1.29675E+01     2.17720E-01
   1.29688E+01     2.18016E-01
   1.29700E+01     2.18319E-01
   1.29713E+01     2.18631E-01
   1.29725E+01     2.18951E-01
   1.29738E+01     2.19277E-01
   1.29750E+01     2.19611E-01
   1.29763E+01     2.19951E-01
   1.29775E+01     2.20298E-01
   1.29788E+01     2.20649E-01
   1.29800E+01     2.21006E-01
   1.29813E+01     2.21368E-01
   1.29825E+01     2.21733E-01
   1.29838E+01     2.22102E-01
   1.29850E+01     2.22474E-01
   1.29863E+01     2.22849E-01
   1.29875E+01     2.23227E-01
   1.29888E+01     2.23606E-01
   1.29900E+01     2.23988E-01
   1.29913E+01     2.24371E-01
   1.29925E+01     2.24755E-01
   1.29938E+01     2.25141E-01
   1.29950E+01     2.25526E-01
   1.29963E+01     2.25913E-01
   1.29975E+01     2.26299E-01
   1.29988E+01     2.26684E-01
   1.30000E+01     2.27069E-01
   1.30013E+01     2.27452E-01
   1.30025E+01     2.27833E-01
   1.30038E+01     2.28211E-01
   1.30050E+01     2.28585E-01
   1.30063E+01     2.28955E-01
   1.30075E+01     2.29320E-01
   1.30088E+01     2.29679E-01
   1.30100E+01     2.30030E-01
   1.30113E+01     2.30374E-01
   1.30125E+01     2.30709E-01
   1.30138E+01     2.31035E-01
   1.30150E+01     2.31350E-01
   1.30163E+01     2.31654E-01
   1.30175E+01     2.31945E-01
   1.30188E+01     2.32224E-01
   1.30200E+01     2.32490E-01
   1.30213E+01     2.32742E-01
   1.30225E+01     2.32979E-01
   1.30238E+01     2.33201E-01
   1.30250E+01     2.33407E-01
   1.30263E+01     2.33597E-01
   1.30275E+01     2.33771E-01
   1.30288E+01     2.33928E-01
   1.30300E+01     2.34069E-01
   1.30313E+01     2.34193E-01
   1.30325E+01     2.34300E-01
   1.30338E+01     2.34390E-01
   1.30350E+01     2.34463E-01
   1.30363E+01     2.34518E-01
   1.30375E+01     2.34556E-01
   1.30388E+01     2.34575E-01
   1.30400E+01     2.34576E-01
   1.30413E+01     2.34560E-01
   1.30425E+01     2.34525E-01
   1.30438E+01     2.34471E-01
   1.30450E+01     2.34399E-01
   1.30463E+01     2.34309E-01
   1.30475E+01     2.34200E-01
   1.30488E+01     2.34073E-01
   1.30500E+01     2.33927E-01
   1.30513E+01     2.33762E-01
   1.30525E+01     2.33579E-01
   1.30538E+01     2.33379E-01
   1.30550E+01     2.33162E-01
   1.30563E+01     2.32928E-01
   1.30575E+01     2.32679E-01
   1.30588E+01     2.32414E-01
   1.30600E+01     2.32135E-01
   1.30613E+01     2.31840E-01
   1.30625E+01     2.31530E-01
   1.30638E+01     2.31201E-01
   1.30650E+01     2.30854E-01
   1.30663E+01     2.30487E-01
   1.30675E+01     2.30100E-01
   1.30688E+01     2.29695E-01
   1.30700E+01     2.29274E-01
   1.30713E+01     2.28844E-01
   1.30725E+01     2.28412E-01
   1.30738E+01     2.27988E-01
   1.30750E+01     2.27585E-01
   1.30763E+01     2.27216E-01
   1.30775E+01     2.26895E-01
   1.30788E+01     2.26632E-01
   1.30800E+01     2.26436E-01
   1.30813E+01     2.26312E-01
   1.30825E+01     2.26258E-01
   1.30838E+01     2.26271E-01
   1.30850E+01     2.26344E-01
   1.30863E+01     2.26467E-01
   1.30875E+01     2.26629E-01
   1.30888E+01     2.26822E-01
   1.30900E+01     2.27035E-01
   1.30913E+01     2.27262E-01
   1.30925E+01     2.27498E-01
   1.30938E+01     2.27740E-01
   1.30950E+01     2.27987E-01
   1.30963E+01     2.28239E-01
   1.30975E+01     2.28494E-01
   1.30988E+01     2.28753E-01
   1.31000E+01     2.29015E-01
   1.31013E+01     2.29279E-01
   1.31025E+01     2.29543E-01
   1.31038E+01     2.29804E-01
   1.31050E+01     2.30060E-01
   1.31063E+01     2.30308E-01
   1.31075E+01     2.30545E-01
   1.31088E+01     2.30769E-01
   1.31100E+01     2.30977E-01
   1.31113E+01     2.31167E-01
   1.31125E+01     2.31340E-01
   1.31138E+01     2.31493E-01
   1.31150E+01     2.31629E-01
   1.31163E+01     2.31747E-01
   1.31175E+01     2.31850E-01
   1.31188E+01     2.31938E-01
   1.31200E+01     2.32015E-01
   1.31213E+01     2.32081E-01
   1.31225E+01     2.32138E-01
   1.31238E+01     2.32188E-01
   1.31250E+01     2.32232E-01
   1.31263E+01     2.32271E-01
   1.31275E+01     2.32305E-01
   1.31288E+01     2.32334E-01
   1.31300E+01     2.32358E-01
   1.31313E+01     2.32376E-01
   1.31325E+01     2.32386E-01
   1.31338E+01     2.32388E-01
   1.31350E+01     2.32380E-01
   1.31363E+01     2.32361E-01
   1.31375E+01     2.32330E-01
   1.31388E+01     2.32285E-01
   1.31400E+01     2.32226E-01
   1.31413E+01     2.32151E-01
   1.31425E+01     2.32060E-01
   1.31438E+01     2.31952E-01
   1.31450E+01     2.31826E-01
   1.31463E+01     2.31683E-01
   1.31475E+01     2.31523E-01
   1.31488E+01     2.31346E-01
   1.31500E+01     2.31151E-01
   1.31513E+01     2.30939E-01
   1.31525E+01     2.30711E-01
   1.31538E+01     2.30467E-01
   1.31550E+01     2.30207E-01
   1.31563E+01     2.29932E-01
   1.31575E+01     2.29642E-01
   1.31588E+01     2.29338E-01
   1.31600E+01     2.29021E-01
   1.31613E+01     2.28691E-01
   1.31625E+01     2.28348E-01
   1.31638E+01     2.27994E-01
   1.31650E+01     2.27628E-01
   1.31663E+01     2.27250E-01
   1.31675E+01     2.26863E-01
   1.31688E+01     2.26465E-01
   1.31700E+01     2.26057E-01
   1.31713E+01     2.25639E-01
   1.31725E+01     2.25212E-01
   1.31738E+01     2.24775E-01
   1.31750E+01     2.24328E-01
   1.31763E+01     2.23872E-01
   1.31775E+01     2.23406E-01
   1.31788E+01     2.22930E-01
   1.31800E+01     2.22444E-01
   1.31813E+01     2.21948E-01
   1.31825E+01     2.21442E-01
   1.31838E+01     2.20926E-01
   1.31850E+01     2.20400E-01
   1.31863E+01     2.19864E-01
   1.31875E+01     2.19319E-01
   1.31888E+01     2.18764E-01
   1.31900E+01     2.18200E-01
   1.31913E+01     2.17627E-01
   1.31925E+01     2.17047E-01
   1.31938E+01     2.16459E-01
   1.31950E+01     2.15864E-01
   1.31963E+01     2.15263E-01
   1.31975E+01     2.14658E-01
   1.31988E+01     2.14048E-01
   1.32000E+01     2.13434E-01
   1.32013E+01     2.12818E-01
   1.32025E+01     2.12201E-01
   1.32038E+01     2.11583E-01
   1.32050E+01     2.10966E-01
   1.32063E+01     2.10350E-01
   1.32075E+01     2.09736E-01
   1.32088E+01     2.09127E-01
   1.32100E+01     2.08521E-01
   1.32113E+01     2.07921E-01
   1.32125E+01     2.07327E-01
   1.32138E+01     2.06741E-01
   1.32150E+01     2.06163E-01
   1.32163E+01     2.05594E-01
   1.32175E+01     2.05034E-01
   1.32188E+01     2.04485E-01
   1.32200E+01     2.03947E-01
   1.32213E+01     2.03421E-01
   1.32225E+01     2.02907E-01
   1.32238E+01     2.02406E-01
   1.32250E+01     2.01918E-01
   1.32263E+01     2.01444E-01
   1.32275E+01     2.00983E-01
   1.32288E+01     2.00537E-01
   1.32300E+01     2.00104E-01
   1.32313E+01     1.99687E-01
   1.32325E+01     1.99284E-01
   1.32338E+01     1.98895E-01
   1.32350E+01     1.98521E-01
   1.32363E+01     1.98163E-01
   1.32375E+01     1.97818E-01
   1.32388E+01     1.97489E-01
   1.32400E+01     1.97174E-01
   1.32413E+01     1.96875E-01
   1.32425E+01     1.96590E-01
   1.32438E+01     1.96319E-01
   1.32450E+01     1.96063E-01
   1.32463E+01     1.95822E-01
   1.32475E+01     1.95596E-01
   1.32488E+01     1.95383E-01
   1.32500E+01     1.95185E-01
   1.32513E+01     1.95001E-01
   1.32525E+01     1.94831E-01
   1.32538E+01     1.94674E-01
   1.32550E+01     1.94530E-01
   1.32563E+01     1.94399E-01
   1.32575E+01     1.94280E-01
   1.32588E+01     1.94172E-01
   1.32600E+01     1.94076E-01
   1.32613E+01     1.93990E-01
   1.32625E+01     1.93913E-01
   1.32638E+01     1.93845E-01
   1.32650E+01     1.93786E-01
   1.32663E+01     1.93733E-01
   1.32675E+01     1.93687E-01
   1.32688E+01     1.93647E-01
   1.32700E+01     1.93612E-01
   1.32713E+01     1.93582E-01
   1.32725E+01     1.93554E-01
   1.32738E+01     1.93530E-01
   1.32750E+01     1.93507E-01
   1.32763E+01     1.93486E-01
   1.32775E+01     1.93465E-01
   1.32788E+01     1.93445E-01
   1.32800E+01     1.93424E-01
   1.32813E+01     1.93401E-01
   1.32825E+01     1.93377E-01
   1.32838E+01     1.93351E-01
   1.32850E+01     1.93321E-01
   1.32863E+01     1.93289E-01
   1.32875E+01     1.93253E-01
   1.32888E+01     1.93213E-01
   1.32900E+01     1.93169E-01
   1.32913E+01     1.93120E-01
   1.32925E+01     1.93066E-01
   1.32938E+01     1.93007E-01
   1.32950E+01     1.92943E-01
   1.32963E+01     1.92873E-01
   1.32975E+01     1.92797E-01
   1.32988E+01     1.92715E-01
   1.33000E+01     1.92627E-01
   1.33013E+01     1.92532E-01
   1.33025E+01     1.92431E-01
   1.33038E+01     1.92324E-01
   1.33050E+01     1.92209E-01
   1.33063E+01     1.92088E-01
   1.33075E+01     1.91959E-01
   1.33088E+01     1.91823E-01
   1.33100E+01     1.91680E-01
   1.33113E+01     1.91530E-01
   1.33125E+01     1.91372E-01
   1.33138E+01     1.91206E-01
   1.33150E+01     1.91033E-01
   1.33163E+01     1.90852E-01
   1.33175E+01     1.90664E-01
   1.33188E+01     1.90468E-01
   1.33200E+01     1.90264E-01
   1.33213E+01     1.90053E-01
   1.33225E+01     1.89834E-01
   1.33238E+01     1.89608E-01
   1.33250E+01     1.89374E-01
   1.33263E+01     1.89133E-01
   1.33275E+01     1.88884E-01
   1.33288E+01     1.88629E-01
   1.33300E+01     1.88366E-01
   1.33313E+01     1.88096E-01
   1.33325E+01     1.87820E-01
   1.33338E+01     1.87537E-01
   1.33350E+01     1.87247E-01
   1.33363E+01     1.86951E-01
   1.33375E+01     1.86649E-01
   1.33388E+01     1.86341E-01
   1.33400E+01     1.86026E-01
   1.33413E+01     1.85706E-01
   1.33425E+01     1.85381E-01
   1.33438E+01     1.85050E-01
   1.33450E+01     1.84714E-01
   1.33463E+01     1.84372E-01
   1.33475E+01     1.84026E-01
   1.33488E+01     1.83675E-01
   1.33500E+01     1.83319E-01
   1.33513E+01     1.82959E-01
   1.33525E+01     1.82594E-01
   1.33538E+01     1.82226E-01
   1.33550E+01     1.81853E-01
   1.33563E+01     1.81477E-01
   1.33575E+01     1.81098E-01
   1.33588E+01     1.80715E-01
   1.33600E+01     1.80329E-01
   1.33613E+01     1.79941E-01
   1.33625E+01     1.79550E-01
   1.33638E+01     1.79157E-01
   1.33650E+01     1.78761E-01
   1.33663E+01     1.78364E-01
   1.33675E+01     1.77966E-01
   1.33688E+01     1.77566E-01
   1.33700E+01     1.77166E-01
   1.33713E+01     1.76765E-01
   1.33725E+01     1.76363E-01
   1.33738E+01     1.75962E-01
   1.33750E+01     1.75561E-01
   1.33763E+01     1.75161E-01
   1.33775E+01     1.74762E-01
   1.33788E+01     1.74364E-01
   1.33800E+01     1.73968E-01
   1.33813E+01     1.73574E-01
   1.33825E+01     1.73182E-01
   1.33838E+01     1.72793E-01
   1.33850E+01     1.72406E-01
   1.33863E+01     1.72023E-01
   1.33875E+01     1.71644E-01
   1.33888E+01     1.71268E-01
   1.33900E+01     1.70897E-01
   1.33913E+01     1.70530E-01
   1.33925E+01     1.70168E-01
   1.33938E+01     1.69810E-01
   1.33950E+01     1.69458E-01
   1.33963E+01     1.69112E-01
   1.33975E+01     1.68771E-01
   1.33988E+01     1.68436E-01
   1.34000E+01     1.68107E-01
   1.34013E+01     1.67785E-01
   1.34025E+01     1.67469E-01
   1.34038E+01     1.67159E-01
   1.34050E+01     1.66857E-01
   1.34063E+01     1.66561E-01
   1.34075E+01     1.66272E-01
   1.34088E+01     1.65990E-01
   1.34100E+01     1.65716E-01
   1.34113E+01     1.65449E-01
   1.34125E+01     1.65189E-01
   1.34138E+01     1.64936E-01
   1.34150E+01     1.64690E-01
   1.34163E+01     1.64452E-01
   1.34175E+01     1.64221E-01
   1.34188E+01     1.63997E-01
   1.34200E+01     1.63780E-01
   1.34213E+01     1.63570E-01
   1.34225E+01     1.63367E-01
   1.34238E+01     1.63171E-01
   1.34250E+01     1.62981E-01
   1.34263E+01     1.62798E-01
   1.34275E+01     1.62621E-01
   1.34288E+01     1.62451E-01
   1.34300E+01     1.62286E-01
   1.34313E+01     1.62127E-01
   1.34325E+01     1.61973E-01
   1.34338E+01     1.61825E-01
   1.34350E+01     1.61681E-01
   1.34363E+01     1.61543E-01
   1.34375E+01     1.61409E-01
   1.34388E+01     1.61279E-01
   1.34400E+01     1.61153E-01
   1.34413E+01     1.61030E-01
   1.34425E+01     1.60912E-01
   1.34438E+01     1.60796E-01
   1.34450E+01     1.60683E-01
   1.34463E+01     1.60572E-01
   1.34475E+01     1.60464E-01
   1.34488E+01     1.60357E-01
   1.34500E+01     1.60253E-01
   1.34513E+01     1.60149E-01
   1.34525E+01     1.60047E-01
   1.34538E+01     1.59945E-01
   1.34550E+01     1.59844E-01
   1.34563E+01     1.59743E-01
   1.34575E+01     1.59642E-01
   1.34588E+01     1.59540E-01
   1.34600E+01     1.59438E-01
   1.34613E+01     1.59336E-01
   1.34625E+01     1.59232E-01
   1.34638E+01     1.59127E-01
   1.34650E+01     1.59020E-01
   1.34663E+01     1.58912E-01
   1.34675E+01     1.58802E-01
   1.34688E+01     1.58690E-01
   1.34700E+01     1.58576E-01
   1.34713E+01     1.58459E-01
   1.34725E+01     1.58340E-01
   1.34738E+01     1.58218E-01
   1.34750E+01     1.58093E-01
   1.34763E+01     1.57965E-01
   1.34775E+01     1.57834E-01
   1.34788E+01     1.57700E-01
   1.34800E+01     1.57562E-01
   1.34813E+01     1.57422E-01
   1.34825E+01     1.57277E-01
   1.34838E+01     1.57130E-01
   1.34850E+01     1.56978E-01
   1.34863E+01     1.56823E-01
   1.34875E+01     1.56665E-01
   1.34888E+01     1.56503E-01
   1.34900E+01     1.56337E-01
   1.34913E+01     1.56167E-01
   1.34925E+01     1.55994E-01
   1.34938E+01     1.55817E-01
   1.34950E+01     1.55636E-01
   1.34963E+01     1.55451E-01
   1.34975E+01     1.55263E-01
   1.34988E+01     1.55071E-01
   1.35000E+01     1.54876E-01
   1.35013E+01     1.54677E-01
   1.35025E+01     1.54475E-01
   1.35038E+01     1.54269E-01
   1.35050E+01     1.54059E-01
   1.35063E+01     1.53847E-01
   1.35075E+01     1.53631E-01
   1.35088E+01     1.53411E-01
   1.35100E+01     1.53189E-01
   1.35113E+01     1.52964E-01
   1.35125E+01     1.52735E-01
   1.35138E+01     1.52504E-01
   1.35150E+01     1.52270E-01
   1.35163E+01     1.52033E-01
   1.35175E+01     1.51794E-01
   1.35188E+01     1.51552E-01
   1.35200E+01     1.51307E-01
   1.35213E+01     1.51061E-01
   1.35225E+01     1.50812E-01
   1.35238E+01     1.50561E-01
   1.35250E+01     1.50308E-01
   1.35263E+01     1.50053E-01
   1.35275E+01     1.49796E-01
   1.35288E+01     1.49538E-01
   1.35300E+01     1.49277E-01
   1.35313E+01     1.49016E-01
   1.35325E+01     1.48753E-01
   1.35338E+01     1.48489E-01
   1.35350E+01     1.48224E-01
   1.35363E+01     1.47958E-01
   1.35375E+01     1.47691E-01
   1.35388E+01     1.47424E-01
   1.35400E+01     1.47156E-01
   1.35413E+01     1.46887E-01
   1.35425E+01     1.46618E-01
   1.35438E+01     1.46349E-01
   1.35450E+01     1.46080E-01
   1.35463E+01     1.45811E-01
   1.35475E+01     1.45543E-01
   1.35488E+01     1.45274E-01
   1.35500E+01     1.45007E-01
   1.35513E+01     1.44740E-01
   1.35525E+01     1.44473E-01
   1.35538E+01     1.44208E-01
   1.35550E+01     1.43944E-01
   1.35563E+01     1.43681E-01
   1.35575E+01     1.43419E-01
   1.35588E+01     1.43159E-01
   1.35600E+01     1.42901E-01
   1.35613E+01     1.42644E-01
   1.35625E+01     1.42390E-01
   1.35638E+01     1.42137E-01
   1.35650E+01     1.41886E-01
   1.35663E+01     1.41638E-01
   1.35675E+01     1.41392E-01
   1.35688E+01     1.41149E-01
   1.35700E+01     1.40908E-01
   1.35713E+01     1.40670E-01
   1.35725E+01     1.40435E-01
   1.35738E+01     1.40202E-01
   1.35750E+01     1.39973E-01
   1.35763E+01     1.39747E-01
   1.35775E+01     1.39524E-01
   1.35788E+01     1.39304E-01
   1.35800E+01     1.39087E-01
   1.35813E+01     1.38874E-01
   1.35825E+01     1.38665E-01
   1.35838E+01     1.38458E-01
   1.35850E+01     1.38256E-01
   1.35863E+01     1.38056E-01
   1.35875E+01     1.37861E-01
   1.35888E+01     1.37669E-01
   1.35900E+01     1.37480E-01
   1.35913E+01     1.37295E-01
   1.35925E+01     1.37114E-01
   1.35938E+01     1.36936E-01
   1.35950E+01     1.36762E-01
   1.35963E+01     1.36591E-01
   1.35975E+01     1.36424E-01
   1.35988E+01     1.36260E-01
   1.36000E+01     1.36099E-01
