# Supplementary material for: On the accuracy of displacement-based wave intensity analysis: Effect of vessel wall viscoelasticity and nonlinearity
Source: PLoS One. 2019 Nov 1;14(11):e0224390. doi: 10.1371/journal.pone.0224390 (PMC6824577; doi:10.1371/journal.pone.0224390)
Supplement: S1 File — (ZIP) [file pone.0224390.s001.zip › data/irregular vessel wall/viscoelastic condition_with different viscosity/AAA-3.73-visco-6000-pres-1.txt]

   1.28000E+01     1.76194E+04
   1.28013E+01     1.76032E+04
   1.28025E+01     1.75902E+04
   1.28038E+01     1.75813E+04
   1.28050E+01     1.75773E+04
   1.28063E+01     1.75793E+04
   1.28075E+01     1.75891E+04
   1.28088E+01     1.76091E+04
   1.28100E+01     1.76423E+04
   1.28113E+01     1.76914E+04
   1.28125E+01     1.77589E+04
   1.28138E+01     1.78466E+04
   1.28150E+01     1.79553E+04
   1.28163E+01     1.80849E+04
   1.28175E+01     1.82343E+04
   1.28188E+01     1.84019E+04
   1.28200E+01     1.85852E+04
   1.28213E+01     1.87817E+04
   1.28225E+01     1.89888E+04
   1.28238E+01     1.92040E+04
   1.28250E+01     1.94254E+04
   1.28263E+01     1.96513E+04
   1.28275E+01     1.98808E+04
   1.28288E+01     2.01131E+04
   1.28300E+01     2.03478E+04
   1.28313E+01     2.05849E+04
   1.28325E+01     2.08243E+04
   1.28338E+01     2.10659E+04
   1.28350E+01     2.13097E+04
   1.28363E+01     2.15555E+04
   1.28375E+01     2.18029E+04
   1.28388E+01     2.20514E+04
   1.28400E+01     2.23005E+04
   1.28413E+01     2.25494E+04
   1.28425E+01     2.27974E+04
   1.28438E+01     2.30438E+04
   1.28450E+01     2.32879E+04
   1.28463E+01     2.35293E+04
   1.28475E+01     2.37674E+04
   1.28488E+01     2.40021E+04
   1.28500E+01     2.42333E+04
   1.28513E+01     2.44609E+04
   1.28525E+01     2.46852E+04
   1.28538E+01     2.49064E+04
   1.28550E+01     2.51249E+04
   1.28563E+01     2.53412E+04
   1.28575E+01     2.55556E+04
   1.28588E+01     2.57686E+04
   1.28600E+01     2.59803E+04
   1.28613E+01     2.61912E+04
   1.28625E+01     2.64013E+04
   1.28638E+01     2.66107E+04
   1.28650E+01     2.68193E+04
   1.28663E+01     2.70271E+04
   1.28675E+01     2.72337E+04
   1.28688E+01     2.74389E+04
   1.28700E+01     2.76423E+04
   1.28713E+01     2.78436E+04
   1.28725E+01     2.80423E+04
   1.28738E+01     2.82380E+04
   1.28750E+01     2.84304E+04
   1.28763E+01     2.86192E+04
   1.28775E+01     2.88040E+04
   1.28788E+01     2.89846E+04
   1.28800E+01     2.91607E+04
   1.28813E+01     2.93323E+04
   1.28825E+01     2.94992E+04
   1.28838E+01     2.96613E+04
   1.28850E+01     2.98186E+04
   1.28863E+01     2.99712E+04
   1.28875E+01     3.01191E+04
   1.28888E+01     3.02622E+04
   1.28900E+01     3.04008E+04
   1.28913E+01     3.05349E+04
   1.28925E+01     3.06645E+04
   1.28938E+01     3.07899E+04
   1.28950E+01     3.09111E+04
   1.28963E+01     3.10283E+04
   1.28975E+01     3.11416E+04
   1.28988E+01     3.12512E+04
   1.29000E+01     3.13571E+04
   1.29013E+01     3.14597E+04
   1.29025E+01     3.15589E+04
   1.29038E+01     3.16550E+04
   1.29050E+01     3.17480E+04
   1.29063E+01     3.18382E+04
   1.29075E+01     3.19256E+04
   1.29088E+01     3.20102E+04
   1.29100E+01     3.20923E+04
   1.29113E+01     3.21718E+04
   1.29125E+01     3.22489E+04
   1.29138E+01     3.23234E+04
   1.29150E+01     3.23955E+04
   1.29163E+01     3.24652E+04
   1.29175E+01     3.25324E+04
   1.29188E+01     3.25971E+04
   1.29200E+01     3.26593E+04
   1.29213E+01     3.27190E+04
   1.29225E+01     3.27762E+04
   1.29238E+01     3.28309E+04
   1.29250E+01     3.28830E+04
   1.29263E+01     3.29326E+04
   1.29275E+01     3.29796E+04
   1.29288E+01     3.30241E+04
   1.29300E+01     3.30662E+04
   1.29313E+01     3.31059E+04
   1.29325E+01     3.31431E+04
   1.29338E+01     3.31781E+04
   1.29350E+01     3.32109E+04
   1.29363E+01     3.32417E+04
   1.29375E+01     3.32704E+04
   1.29388E+01     3.32973E+04
   1.29400E+01     3.33224E+04
   1.29413E+01     3.33460E+04
   1.29425E+01     3.33682E+04
   1.29438E+01     3.33891E+04
   1.29450E+01     3.34089E+04
   1.29463E+01     3.34279E+04
   1.29475E+01     3.34461E+04
   1.29488E+01     3.34637E+04
   1.29500E+01     3.34810E+04
   1.29513E+01     3.34982E+04
   1.29525E+01     3.35155E+04
   1.29538E+01     3.35330E+04
   1.29550E+01     3.35509E+04
   1.29563E+01     3.35695E+04
   1.29575E+01     3.35889E+04
   1.29588E+01     3.36092E+04
   1.29600E+01     3.36307E+04
   1.29613E+01     3.36535E+04
   1.29625E+01     3.36776E+04
   1.29638E+01     3.37033E+04
   1.29650E+01     3.37306E+04
   1.29663E+01     3.37595E+04
   1.29675E+01     3.37901E+04
   1.29688E+01     3.38225E+04
   1.29700E+01     3.38566E+04
   1.29713E+01     3.38924E+04
   1.29725E+01     3.39299E+04
   1.29738E+01     3.39691E+04
   1.29750E+01     3.40098E+04
   1.29763E+01     3.40521E+04
   1.29775E+01     3.40958E+04
   1.29788E+01     3.41408E+04
   1.29800E+01     3.41870E+04
   1.29813E+01     3.42344E+04
   1.29825E+01     3.42828E+04
   1.29838E+01     3.43321E+04
   1.29850E+01     3.43823E+04
   1.29863E+01     3.44333E+04
   1.29875E+01     3.44850E+04
   1.29888E+01     3.45373E+04
   1.29900E+01     3.45901E+04
   1.29913E+01     3.46433E+04
   1.29925E+01     3.46969E+04
   1.29938E+01     3.47508E+04
   1.29950E+01     3.48049E+04
   1.29963E+01     3.48590E+04
   1.29975E+01     3.49131E+04
   1.29988E+01     3.49670E+04
   1.30000E+01     3.50207E+04
   1.30013E+01     3.50739E+04
   1.30025E+01     3.51266E+04
   1.30038E+01     3.51784E+04
   1.30050E+01     3.52293E+04
   1.30063E+01     3.52791E+04
   1.30075E+01     3.53275E+04
   1.30088E+01     3.53744E+04
   1.30100E+01     3.54196E+04
   1.30113E+01     3.54627E+04
   1.30125E+01     3.55038E+04
   1.30138E+01     3.55424E+04
   1.30150E+01     3.55785E+04
   1.30163E+01     3.56119E+04
   1.30175E+01     3.56424E+04
   1.30188E+01     3.56699E+04
   1.30200E+01     3.56942E+04
   1.30213E+01     3.57151E+04
   1.30225E+01     3.57396E+04
   1.30238E+01     3.57530E+04
   1.30250E+01     3.57629E+04
   1.30263E+01     3.57691E+04
   1.30275E+01     3.57715E+04
   1.30288E+01     3.57701E+04
   1.30300E+01     3.57648E+04
   1.30313E+01     3.57558E+04
   1.30325E+01     3.57429E+04
   1.30338E+01     3.57261E+04
   1.30350E+01     3.57054E+04
   1.30363E+01     3.56808E+04
   1.30375E+01     3.56523E+04
   1.30388E+01     3.56198E+04
   1.30400E+01     3.55830E+04
   1.30413E+01     3.55433E+04
   1.30425E+01     3.54996E+04
   1.30438E+01     3.54519E+04
   1.30450E+01     3.54004E+04
   1.30463E+01     3.53450E+04
   1.30475E+01     3.52857E+04
   1.30488E+01     3.52225E+04
   1.30500E+01     3.51555E+04
   1.30513E+01     3.50848E+04
   1.30525E+01     3.50105E+04
   1.30538E+01     3.49326E+04
   1.30550E+01     3.48513E+04
   1.30563E+01     3.47669E+04
   1.30575E+01     3.46794E+04
   1.30588E+01     3.45889E+04
   1.30600E+01     3.44955E+04
   1.30613E+01     3.43991E+04
   1.30625E+01     3.42994E+04
   1.30638E+01     3.41964E+04
   1.30650E+01     3.40897E+04
   1.30663E+01     3.39798E+04
   1.30675E+01     3.38672E+04
   1.30688E+01     3.37525E+04
   1.30700E+01     3.36364E+04
   1.30713E+01     3.35206E+04
   1.30725E+01     3.34067E+04
   1.30738E+01     3.32975E+04
   1.30750E+01     3.31952E+04
   1.30763E+01     3.31026E+04
   1.30775E+01     3.30218E+04
   1.30788E+01     3.29547E+04
   1.30800E+01     3.29024E+04
   1.30813E+01     3.28655E+04
   1.30825E+01     3.28434E+04
   1.30838E+01     3.28352E+04
   1.30850E+01     3.28391E+04
   1.30863E+01     3.28533E+04
   1.30875E+01     3.28758E+04
   1.30888E+01     3.29046E+04
   1.30900E+01     3.29381E+04
   1.30913E+01     3.29748E+04
   1.30925E+01     3.30138E+04
   1.30938E+01     3.30544E+04
   1.30950E+01     3.30961E+04
   1.30963E+01     3.31387E+04
   1.30975E+01     3.31819E+04
   1.30988E+01     3.32257E+04
   1.31000E+01     3.32698E+04
   1.31013E+01     3.33138E+04
   1.31025E+01     3.33573E+04
   1.31038E+01     3.33999E+04
   1.31050E+01     3.34410E+04
   1.31063E+01     3.34801E+04
   1.31075E+01     3.35165E+04
   1.31088E+01     3.35497E+04
   1.31100E+01     3.35795E+04
   1.31113E+01     3.36054E+04
   1.31125E+01     3.36273E+04
   1.31138E+01     3.36453E+04
   1.31150E+01     3.36593E+04
   1.31163E+01     3.36697E+04
   1.31175E+01     3.36767E+04
   1.31188E+01     3.36807E+04
   1.31200E+01     3.36820E+04
   1.31213E+01     3.36811E+04
   1.31225E+01     3.36783E+04
   1.31238E+01     3.36740E+04
   1.31250E+01     3.36683E+04
   1.31263E+01     3.36615E+04
   1.31275E+01     3.36536E+04
   1.31288E+01     3.36446E+04
   1.31300E+01     3.36345E+04
   1.31313E+01     3.36230E+04
   1.31325E+01     3.36100E+04
   1.31338E+01     3.35953E+04
   1.31350E+01     3.35786E+04
   1.31363E+01     3.35596E+04
   1.31375E+01     3.35380E+04
   1.31388E+01     3.35137E+04
   1.31400E+01     3.34863E+04
   1.31413E+01     3.34557E+04
   1.31425E+01     3.34218E+04
   1.31438E+01     3.33845E+04
   1.31450E+01     3.33435E+04
   1.31463E+01     3.32990E+04
   1.31475E+01     3.32509E+04
   1.31488E+01     3.31993E+04
   1.31500E+01     3.31441E+04
   1.31513E+01     3.30854E+04
   1.31525E+01     3.30234E+04
   1.31538E+01     3.29580E+04
   1.31550E+01     3.28895E+04
   1.31563E+01     3.28179E+04
   1.31575E+01     3.27433E+04
   1.31588E+01     3.26659E+04
   1.31600E+01     3.25858E+04
   1.31613E+01     3.25031E+04
   1.31625E+01     3.24180E+04
   1.31638E+01     3.23305E+04
   1.31650E+01     3.22409E+04
   1.31663E+01     3.21491E+04
   1.31675E+01     3.20553E+04
   1.31688E+01     3.19596E+04
   1.31700E+01     3.18620E+04
   1.31713E+01     3.17626E+04
   1.31725E+01     3.16615E+04
   1.31738E+01     3.15586E+04
   1.31750E+01     3.14541E+04
   1.31763E+01     3.13478E+04
   1.31775E+01     3.12399E+04
   1.31788E+01     3.11303E+04
   1.31800E+01     3.10190E+04
   1.31813E+01     3.09061E+04
   1.31825E+01     3.07915E+04
   1.31838E+01     3.06753E+04
   1.31850E+01     3.05575E+04
   1.31863E+01     3.04382E+04
   1.31875E+01     3.03175E+04
   1.31888E+01     3.01953E+04
   1.31900E+01     3.00719E+04
   1.31913E+01     2.99473E+04
   1.31925E+01     2.98217E+04
   1.31938E+01     2.96952E+04
   1.31950E+01     2.95680E+04
   1.31963E+01     2.94403E+04
   1.31975E+01     2.93121E+04
   1.31988E+01     2.91838E+04
   1.32000E+01     2.90555E+04
   1.32013E+01     2.89273E+04
   1.32025E+01     2.87996E+04
   1.32038E+01     2.86725E+04
   1.32050E+01     2.85462E+04
   1.32063E+01     2.84209E+04
   1.32075E+01     2.82969E+04
   1.32088E+01     2.81742E+04
   1.32100E+01     2.80532E+04
   1.32113E+01     2.79340E+04
   1.32125E+01     2.78167E+04
   1.32138E+01     2.77017E+04
   1.32150E+01     2.75889E+04
   1.32163E+01     2.74786E+04
   1.32175E+01     2.73710E+04
   1.32188E+01     2.72661E+04
   1.32200E+01     2.71641E+04
   1.32213E+01     2.70651E+04
   1.32225E+01     2.69692E+04
   1.32238E+01     2.68765E+04
   1.32250E+01     2.67871E+04
   1.32263E+01     2.67010E+04
   1.32275E+01     2.66183E+04
   1.32288E+01     2.65389E+04
   1.32300E+01     2.64631E+04
   1.32313E+01     2.63907E+04
   1.32325E+01     2.63218E+04
   1.32338E+01     2.62564E+04
   1.32350E+01     2.61945E+04
   1.32363E+01     2.61360E+04
   1.32375E+01     2.60811E+04
   1.32388E+01     2.60296E+04
   1.32400E+01     2.59816E+04
   1.32413E+01     2.59370E+04
   1.32425E+01     2.58959E+04
   1.32438E+01     2.58581E+04
   1.32450E+01     2.58236E+04
   1.32463E+01     2.57925E+04
   1.32475E+01     2.57646E+04
   1.32488E+01     2.57400E+04
   1.32500E+01     2.57185E+04
   1.32513E+01     2.57001E+04
   1.32525E+01     2.56847E+04
   1.32538E+01     2.56722E+04
   1.32550E+01     2.56626E+04
   1.32563E+01     2.56556E+04
   1.32575E+01     2.56512E+04
   1.32588E+01     2.56492E+04
   1.32600E+01     2.56495E+04
   1.32613E+01     2.56519E+04
   1.32625E+01     2.56563E+04
   1.32638E+01     2.56624E+04
   1.32650E+01     2.56701E+04
   1.32663E+01     2.56792E+04
   1.32675E+01     2.56895E+04
   1.32688E+01     2.57009E+04
   1.32700E+01     2.57131E+04
   1.32713E+01     2.57260E+04
   1.32725E+01     2.57394E+04
   1.32738E+01     2.57531E+04
   1.32750E+01     2.57670E+04
   1.32763E+01     2.57809E+04
   1.32775E+01     2.57946E+04
   1.32788E+01     2.58081E+04
   1.32800E+01     2.58211E+04
   1.32813E+01     2.58336E+04
   1.32825E+01     2.58454E+04
   1.32838E+01     2.58564E+04
   1.32850E+01     2.58664E+04
   1.32863E+01     2.58755E+04
   1.32875E+01     2.58836E+04
   1.32888E+01     2.58904E+04
   1.32900E+01     2.58961E+04
   1.32913E+01     2.59004E+04
   1.32925E+01     2.59034E+04
   1.32938E+01     2.59050E+04
   1.32950E+01     2.59052E+04
   1.32963E+01     2.59039E+04
   1.32975E+01     2.59011E+04
   1.32988E+01     2.58968E+04
   1.33000E+01     2.58909E+04
   1.33013E+01     2.58834E+04
   1.33025E+01     2.58743E+04
   1.33038E+01     2.58635E+04
   1.33050E+01     2.58512E+04
   1.33063E+01     2.58372E+04
   1.33075E+01     2.58215E+04
   1.33088E+01     2.58041E+04
   1.33100E+01     2.57851E+04
   1.33113E+01     2.57643E+04
   1.33125E+01     2.57419E+04
   1.33138E+01     2.57178E+04
   1.33150E+01     2.56920E+04
   1.33163E+01     2.56645E+04
   1.33175E+01     2.56354E+04
   1.33188E+01     2.56046E+04
   1.33200E+01     2.55721E+04
   1.33213E+01     2.55380E+04
   1.33225E+01     2.55023E+04
   1.33238E+01     2.54650E+04
   1.33250E+01     2.54261E+04
   1.33263E+01     2.53857E+04
   1.33275E+01     2.53438E+04
   1.33288E+01     2.53004E+04
   1.33300E+01     2.52556E+04
   1.33313E+01     2.52094E+04
   1.33325E+01     2.51617E+04
   1.33338E+01     2.51127E+04
   1.33350E+01     2.50625E+04
   1.33363E+01     2.50109E+04
   1.33375E+01     2.49581E+04
   1.33388E+01     2.49041E+04
   1.33400E+01     2.48489E+04
   1.33413E+01     2.47926E+04
   1.33425E+01     2.47352E+04
   1.33438E+01     2.46768E+04
   1.33450E+01     2.46173E+04
   1.33463E+01     2.45569E+04
   1.33475E+01     2.44955E+04
   1.33488E+01     2.44332E+04
   1.33500E+01     2.43701E+04
   1.33513E+01     2.43062E+04
   1.33525E+01     2.42416E+04
   1.33538E+01     2.41762E+04
   1.33550E+01     2.41101E+04
   1.33563E+01     2.40434E+04
   1.33575E+01     2.39762E+04
   1.33588E+01     2.39084E+04
   1.33600E+01     2.38402E+04
   1.33613E+01     2.37715E+04
   1.33625E+01     2.37025E+04
   1.33638E+01     2.36333E+04
   1.33650E+01     2.35638E+04
   1.33663E+01     2.34941E+04
   1.33675E+01     2.34243E+04
   1.33688E+01     2.33545E+04
   1.33700E+01     2.32847E+04
   1.33713E+01     2.32150E+04
   1.33725E+01     2.31455E+04
   1.33738E+01     2.30762E+04
   1.33750E+01     2.30072E+04
   1.33763E+01     2.29386E+04
   1.33775E+01     2.28704E+04
   1.33788E+01     2.28028E+04
   1.33800E+01     2.27357E+04
   1.33813E+01     2.26693E+04
   1.33825E+01     2.26036E+04
   1.33838E+01     2.25387E+04
   1.33850E+01     2.24746E+04
   1.33863E+01     2.24114E+04
   1.33875E+01     2.23492E+04
   1.33888E+01     2.22881E+04
   1.33900E+01     2.22280E+04
   1.33913E+01     2.21690E+04
   1.33925E+01     2.21112E+04
   1.33938E+01     2.20547E+04
   1.33950E+01     2.19994E+04
   1.33963E+01     2.19454E+04
   1.33975E+01     2.18929E+04
   1.33988E+01     2.18417E+04
   1.34000E+01     2.17919E+04
   1.34013E+01     2.17436E+04
   1.34025E+01     2.16967E+04
   1.34038E+01     2.16514E+04
   1.34050E+01     2.16076E+04
   1.34063E+01     2.15653E+04
   1.34075E+01     2.15246E+04
   1.34088E+01     2.14855E+04
   1.34100E+01     2.14479E+04
   1.34113E+01     2.14118E+04
   1.34125E+01     2.13774E+04
   1.34138E+01     2.13444E+04
   1.34150E+01     2.13130E+04
   1.34163E+01     2.12832E+04
   1.34175E+01     2.12548E+04
   1.34188E+01     2.12280E+04
   1.34200E+01     2.12026E+04
   1.34213E+01     2.11786E+04
   1.34225E+01     2.11561E+04
   1.34238E+01     2.11349E+04
   1.34250E+01     2.11150E+04
   1.34263E+01     2.10965E+04
   1.34275E+01     2.10792E+04
   1.34288E+01     2.10631E+04
   1.34300E+01     2.10481E+04
   1.34313E+01     2.10343E+04
   1.34325E+01     2.10215E+04
   1.34338E+01     2.10097E+04
   1.34350E+01     2.09989E+04
   1.34363E+01     2.09889E+04
   1.34375E+01     2.09798E+04
   1.34388E+01     2.09714E+04
   1.34400E+01     2.09637E+04
   1.34413E+01     2.09567E+04
   1.34425E+01     2.09502E+04
   1.34438E+01     2.09443E+04
   1.34450E+01     2.09387E+04
   1.34463E+01     2.09336E+04
   1.34475E+01     2.09288E+04
   1.34488E+01     2.09242E+04
   1.34500E+01     2.09198E+04
   1.34513E+01     2.09156E+04
   1.34525E+01     2.09114E+04
   1.34538E+01     2.09072E+04
   1.34550E+01     2.09029E+04
   1.34563E+01     2.08985E+04
   1.34575E+01     2.08940E+04
   1.34588E+01     2.08892E+04
   1.34600E+01     2.08842E+04
   1.34613E+01     2.08788E+04
   1.34625E+01     2.08731E+04
   1.34638E+01     2.08669E+04
   1.34650E+01     2.08603E+04
   1.34663E+01     2.08531E+04
   1.34675E+01     2.08454E+04
   1.34688E+01     2.08372E+04
   1.34700E+01     2.08283E+04
   1.34713E+01     2.08187E+04
   1.34725E+01     2.08085E+04
   1.34738E+01     2.07976E+04
   1.34750E+01     2.07859E+04
   1.34763E+01     2.07735E+04
   1.34775E+01     2.07603E+04
   1.34788E+01     2.07463E+04
   1.34800E+01     2.07315E+04
   1.34813E+01     2.07159E+04
   1.34825E+01     2.06994E+04
   1.34838E+01     2.06821E+04
   1.34850E+01     2.06640E+04
   1.34863E+01     2.06450E+04
   1.34875E+01     2.06252E+04
   1.34888E+01     2.06045E+04
   1.34900E+01     2.05830E+04
   1.34913E+01     2.05606E+04
   1.34925E+01     2.05374E+04
   1.34938E+01     2.05134E+04
   1.34950E+01     2.04885E+04
   1.34963E+01     2.04628E+04
   1.34975E+01     2.04363E+04
   1.34988E+01     2.04090E+04
   1.35000E+01     2.03809E+04
   1.35013E+01     2.03521E+04
   1.35025E+01     2.03225E+04
   1.35038E+01     2.02922E+04
   1.35050E+01     2.02612E+04
   1.35063E+01     2.02295E+04
   1.35075E+01     2.01971E+04
   1.35088E+01     2.01640E+04
   1.35100E+01     2.01303E+04
   1.35113E+01     2.00960E+04
   1.35125E+01     2.00611E+04
   1.35138E+01     2.00256E+04
   1.35150E+01     1.99895E+04
   1.35163E+01     1.99530E+04
   1.35175E+01     1.99159E+04
   1.35188E+01     1.98784E+04
   1.35200E+01     1.98403E+04
   1.35213E+01     1.98019E+04
   1.35225E+01     1.97630E+04
   1.35238E+01     1.97238E+04
   1.35250E+01     1.96842E+04
   1.35263E+01     1.96442E+04
   1.35275E+01     1.96040E+04
   1.35288E+01     1.95634E+04
   1.35300E+01     1.95226E+04
   1.35313E+01     1.94816E+04
   1.35325E+01     1.94403E+04
   1.35338E+01     1.93989E+04
   1.35350E+01     1.93573E+04
   1.35363E+01     1.93156E+04
   1.35375E+01     1.92738E+04
   1.35388E+01     1.92320E+04
   1.35400E+01     1.91900E+04
   1.35413E+01     1.91481E+04
   1.35425E+01     1.91062E+04
   1.35438E+01     1.90643E+04
   1.35450E+01     1.90225E+04
   1.35463E+01     1.89808E+04
   1.35475E+01     1.89392E+04
   1.35488E+01     1.88978E+04
   1.35500E+01     1.88565E+04
   1.35513E+01     1.88155E+04
   1.35525E+01     1.87747E+04
   1.35538E+01     1.87342E+04
   1.35550E+01     1.86940E+04
   1.35563E+01     1.86541E+04
   1.35575E+01     1.86145E+04
   1.35588E+01     1.85754E+04
   1.35600E+01     1.85366E+04
   1.35613E+01     1.84983E+04
   1.35625E+01     1.84605E+04
   1.35638E+01     1.84231E+04
   1.35650E+01     1.83862E+04
   1.35663E+01     1.83499E+04
   1.35675E+01     1.83141E+04
   1.35688E+01     1.82788E+04
   1.35700E+01     1.82442E+04
   1.35713E+01     1.82102E+04
   1.35725E+01     1.81768E+04
   1.35738E+01     1.81441E+04
   1.35750E+01     1.81120E+04
   1.35763E+01     1.80806E+04
   1.35775E+01     1.80498E+04
   1.35788E+01     1.80198E+04
   1.35800E+01     1.79905E+04
   1.35813E+01     1.79619E+04
   1.35825E+01     1.79340E+04
   1.35838E+01     1.79068E+04
   1.35850E+01     1.78804E+04
   1.35863E+01     1.78547E+04
   1.35875E+01     1.78298E+04
   1.35888E+01     1.78055E+04
   1.35900E+01     1.77820E+04
   1.35913E+01     1.77592E+04
   1.35925E+01     1.77372E+04
   1.35938E+01     1.77158E+04
   1.35950E+01     1.76952E+04
   1.35963E+01     1.76753E+04
   1.35975E+01     1.76560E+04
   1.35988E+01     1.76374E+04
   1.36000E+01     1.76194E+04
