# Supplementary material for: On the accuracy of displacement-based wave intensity analysis: Effect of vessel wall viscoelasticity and nonlinearity
Source: PLoS One. 2019 Nov 1;14(11):e0224390. doi: 10.1371/journal.pone.0224390 (PMC6824577; doi:10.1371/journal.pone.0224390)
Supplement: S1 File — (ZIP) [file pone.0224390.s001.zip › data/irregular vessel wall/viscoelastic condition_with different viscosity/AAA-3.73-visco-6000-vel-1.txt]

12.8		2.89151
12.8013		2.86188
12.8025		2.83522
12.8038		2.81352
12.805		2.79965
12.8063		2.79821
12.8075		2.81593
12.8088		2.86144
12.81		2.94438
12.8113		3.0743
12.8125		3.25952
12.8138		3.50606
12.815		3.81703
12.8163		4.19232
12.8175		4.62867
12.8188		5.12011
12.82		5.65858
12.8213		6.23467
12.8225		6.83851
12.8238		7.46052
12.825		8.09198
12.8263		8.72541
12.8275		9.35474
12.8288		9.97537
12.83		10.584
12.8313		11.1786
12.8325		11.7581
12.8338		12.3222
12.835		12.8715
12.8363		13.407
12.8375		13.9304
12.8388		14.4439
12.84		14.9498
12.8413		15.451
12.8425		15.9503
12.8438		16.4506
12.845		16.9547
12.8463		17.4653
12.8475		17.9847
12.8488		18.5148
12.85		19.0572
12.8513		19.6128
12.8525		20.1823
12.8538		20.766
12.855		21.3638
12.8563		21.9751
12.8575		22.5993
12.8588		23.2353
12.86		23.8819
12.8613		24.5378
12.8625		25.2014
12.8638		25.871
12.865		26.5449
12.8663		27.2212
12.8675		27.898
12.8688		28.5732
12.87		29.2451
12.8713		29.9117
12.8725		30.5712
12.8738		31.2221
12.875		31.8631
12.8763		32.4928
12.8775		33.1103
12.8788		33.715
12.88		34.3064
12.8813		34.8844
12.8825		35.4491
12.8838		36.0007
12.885		36.5397
12.8863		37.0665
12.8875		37.582
12.8888		38.0867
12.89		38.5813
12.8913		39.0665
12.8925		39.5429
12.8938		40.0111
12.895		40.4713
12.8963		40.924
12.8975		41.3692
12.8988		41.8071
12.9		42.2375
12.9013		42.6604
12.9025		43.0755
12.9038		43.4825
12.905		43.881
12.9063		44.2705
12.9075		44.6506
12.9088		45.0208
12.91		45.3808
12.9113		45.7299
12.9125		46.0678
12.9138		46.3941
12.915		46.7084
12.9163		47.0104
12.9175		47.2998
12.9188		47.5764
12.92		47.8401
12.9213		48.0908
12.9225		48.3283
12.9238		48.5527
12.925		48.764
12.9263		48.9622
12.9275		49.1474
12.9288		49.3197
12.93		49.4791
12.9313		49.6258
12.9325		49.7598
12.9338		49.8811
12.935		49.9899
12.9363		50.086
12.9375		50.1695
12.9388		50.2401
12.94		50.2979
12.9413		50.3425
12.9425		50.3738
12.9438		50.3915
12.945		50.3952
12.9463		50.3845
12.9475		50.3591
12.9488		50.3185
12.95		50.2623
12.9513		50.1901
12.9525		50.1014
12.9538		49.9957
12.955		49.8727
12.9563		49.7321
12.9575		49.5735
12.9588		49.3967
12.96		49.2015
12.9613		48.9878
12.9625		48.7557
12.9638		48.5051
12.965		48.2364
12.9663		47.9498
12.9675		47.6458
12.9688		47.3247
12.97		46.9874
12.9713		46.6343
12.9725		46.2664
12.9738		45.8845
12.975		45.4895
12.9763		45.0824
12.9775		44.6641
12.9788		44.2358
12.98		43.7984
12.9813		43.3529
12.9825		42.9004
12.9838		42.4416
12.985		41.9777
12.9863		41.5092
12.9875		41.037
12.9888		40.5617
12.99		40.084
12.9913		39.6042
12.9925		39.1228
12.9938		38.6401
12.995		38.1564
12.9963		37.6718
12.9975		37.1864
12.9988		36.7003
13		36.2136
13.0013		35.7261
13.0025		35.2379
13.0038		34.7489
13.005		34.2591
13.0063		33.7683
13.0075		33.2766
13.0088		32.7839
13.01		32.2903
13.0113		31.7956
13.0125		31.3001
13.0138		30.8036
13.015		30.3063
13.0163		29.8084
13.0175		29.3098
13.0188		28.8108
13.02		28.3115
13.0213		27.812
13.0225		27.3121
13.0238		26.8124
13.025		26.3131
13.0263		25.8141
13.0275		25.3156
13.0288		24.8175
13.03		24.3198
13.0313		23.8224
13.0325		23.3251
13.0338		22.828
13.035		22.331
13.0363		21.8339
13.0375		21.3368
13.0388		20.8396
13.04		20.3427
13.0413		19.8457
13.0425		19.3483
13.0438		18.8506
13.045		18.3526
13.0463		17.8541
13.0475		17.3551
13.0488		16.8555
13.05		16.3552
13.0513		15.8543
13.0525		15.3528
13.0538		14.851
13.055		14.3488
13.0563		13.8465
13.0575		13.3442
13.0588		12.8417
13.06		12.339
13.0613		11.8355
13.0625		11.3308
13.0638		10.8244
13.065		10.3156
13.0663		9.80498
13.0675		9.29306
13.0688		8.7814
13.07		8.27252
13.0713		7.7707
13.0725		7.28183
13.0738		6.81316
13.075		6.37259
13.0763		5.968
13.0775		5.60649
13.0788		5.29361
13.08		5.03275
13.0813		4.82478
13.0825		4.66799
13.0838		4.55839
13.085		4.49013
13.0863		4.45616
13.0875		4.44888
13.0888		4.46069
13.09		4.48457
13.0913		4.5143
13.0925		4.54475
13.0938		4.57187
13.095		4.59269
13.0963		4.60525
13.0975		4.60847
13.0988		4.60203
13.1		4.5863
13.1013		4.56219
13.1025		4.5311
13.1038		4.49478
13.105		4.45523
13.1063		4.41463
13.1075		4.3752
13.1088		4.3391
13.11		4.30836
13.1113		4.2848
13.1125		4.26997
13.1138		4.26511
13.115		4.27113
13.1163		4.28864
13.1175		4.31793
13.1188		4.35902
13.12		4.41168
13.1213		4.47542
13.1225		4.5496
13.1238		4.63336
13.125		4.72573
13.1263		4.82558
13.1275		4.9317
13.1288		5.04276
13.13		5.15741
13.1313		5.27425
13.1325		5.3919
13.1338		5.50901
13.135		5.62433
13.1363		5.73672
13.1375		5.8452
13.1388		5.94896
13.14		6.04741
13.1413		6.14016
13.1425		6.22704
13.1438		6.30808
13.145		6.38352
13.1463		6.45373
13.1475		6.51925
13.1488		6.5807
13.15		6.63878
13.1513		6.69421
13.1525		6.74773
13.1538		6.80004
13.155		6.85178
13.1563		6.90353
13.1575		6.95576
13.1588		7.00887
13.16		7.06313
13.1613		7.11872
13.1625		7.17572
13.1638		7.23411
13.165		7.29379
13.1663		7.35461
13.1675		7.41633
13.1688		7.47869
13.17		7.5414
13.1713		7.60415
13.1725		7.6666
13.1738		7.72846
13.175		7.78941
13.1763		7.84918
13.1775		7.90753
13.1788		7.96422
13.18		8.01908
13.1813		8.07196
13.1825		8.12273
13.1838		8.17129
13.185		8.21757
13.1863		8.26152
13.1875		8.30308
13.1888		8.34223
13.19		8.37891
13.1913		8.41308
13.1925		8.44467
13.1938		8.47359
13.195		8.49973
13.1963		8.52296
13.1975		8.54309
13.1988		8.55991
13.2		8.57318
13.2013		8.58263
13.2025		8.58793
13.2038		8.58875
13.205		8.58471
13.2063		8.57544
13.2075		8.56056
13.2088		8.53966
13.21		8.51238
13.2113		8.47835
13.2125		8.43726
13.2138		8.38881
13.215		8.33277
13.2163		8.26898
13.2175		8.19731
13.2188		8.11775
13.22		8.03033
13.2213		7.93517
13.2225		7.8325
13.2238		7.7226
13.225		7.60583
13.2263		7.48265
13.2275		7.35357
13.2288		7.21917
13.23		7.08008
13.2313		6.93698
13.2325		6.79057
13.2338		6.64159
13.235		6.49076
13.2363		6.33885
13.2375		6.18658
13.2388		6.03465
13.24		5.88376
13.2413		5.73456
13.2425		5.58764
13.2438		5.44357
13.245		5.30284
13.2463		5.1659
13.2475		5.03313
13.2488		4.90487
13.25		4.78138
13.2513		4.66288
13.2525		4.54952
13.2538		4.44144
13.255		4.3387
13.2563		4.24134
13.2575		4.14936
13.2588		4.06273
13.26		3.98142
13.2613		3.90536
13.2625		3.83447
13.2638		3.76868
13.265		3.70789
13.2663		3.65202
13.2675		3.60098
13.2688		3.5547
13.27		3.51309
13.2713		3.47611
13.2725		3.44368
13.2738		3.41578
13.275		3.39237
13.2763		3.37341
13.2775		3.35889
13.2788		3.34878
13.28		3.34305
13.2813		3.34169
13.2825		3.34463
13.2838		3.35183
13.285		3.3632
13.2863		3.37865
13.2875		3.39806
13.2888		3.4213
13.29		3.44819
13.2913		3.47854
13.2925		3.51216
13.2938		3.5488
13.295		3.58823
13.2963		3.63018
13.2975		3.67439
13.2988		3.72056
13.3		3.76843
13.3013		3.81771
13.3025		3.86811
13.3038		3.91937
13.305		3.97122
13.3063		4.02341
13.3075		4.0757
13.3088		4.12788
13.31		4.17975
13.3113		4.23113
13.3125		4.28188
13.3138		4.33185
13.315		4.38094
13.3163		4.42905
13.3175		4.47614
13.3188		4.52215
13.32		4.56705
13.3213		4.61084
13.3225		4.65354
13.3238		4.69515
13.325		4.73571
13.3263		4.77526
13.3275		4.81385
13.3288		4.85154
13.33		4.88836
13.3313		4.92438
13.3325		4.95964
13.3338		4.99419
13.335		5.02807
13.3363		5.0613
13.3375		5.09392
13.3388		5.12593
13.34		5.15735
13.3413		5.18816
13.3425		5.21837
13.3438		5.24794
13.345		5.27684
13.3463		5.30504
13.3475		5.33248
13.3488		5.35912
13.35		5.38489
13.3513		5.40973
13.3525		5.43356
13.3538		5.45632
13.355		5.47791
13.3563		5.49827
13.3575		5.5173
13.3588		5.53492
13.36		5.55106
13.3613		5.56561
13.3625		5.57851
13.3638		5.58967
13.365		5.599
13.3663		5.60643
13.3675		5.61189
13.3688		5.61531
13.37		5.61661
13.3713		5.61573
13.3725		5.61261
13.3738		5.60721
13.375		5.59947
13.3763		5.58934
13.3775		5.5768
13.3788		5.5618
13.38		5.54434
13.3813		5.52438
13.3825		5.50192
13.3838		5.47696
13.385		5.44951
13.3863		5.41957
13.3875		5.38718
13.3888		5.35235
13.39		5.31513
13.3913		5.27557
13.3925		5.23372
13.3938		5.18964
13.395		5.14342
13.3963		5.09513
13.3975		5.04485
13.3988		4.9927
13.4		4.93877
13.4013		4.88317
13.4025		4.82603
13.4038		4.76747
13.405		4.70762
13.4063		4.64663
13.4075		4.58462
13.4088		4.52176
13.41		4.45818
13.4113		4.39405
13.4125		4.32952
13.4138		4.26475
13.415		4.19989
13.4163		4.13511
13.4175		4.07057
13.4188		4.00643
13.42		3.94283
13.4213		3.87995
13.4225		3.81793
13.4238		3.75693
13.425		3.69707
13.4263		3.63852
13.4275		3.58141
13.4288		3.52585
13.43		3.47199
13.4313		3.41993
13.4325		3.36979
13.4338		3.32167
13.435		3.27567
13.4363		3.23186
13.4375		3.19033
13.4388		3.15116
13.44		3.11438
13.4413		3.08007
13.4425		3.04826
13.4438		3.01897
13.445		2.99224
13.4463		2.96808
13.4475		2.94648
13.4488		2.92744
13.45		2.91094
13.4513		2.89696
13.4525		2.88547
13.4538		2.87641
13.455		2.86975
13.4563		2.86541
13.4575		2.86334
13.4588		2.86346
13.46		2.86569
13.4613		2.86995
13.4625		2.87614
13.4638		2.88419
13.465		2.89398
13.4663		2.90542
13.4675		2.9184
13.4688		2.93282
13.47		2.94859
13.4713		2.96558
13.4725		2.9837
13.4738		3.00285
13.475		3.02291
13.4763		3.0438
13.4775		3.06542
13.4788		3.08766
13.48		3.11044
13.4813		3.13368
13.4825		3.15728
13.4838		3.18118
13.485		3.20528
13.4863		3.22954
13.4875		3.25387
13.4888		3.27821
13.49		3.30252
13.4913		3.32673
13.4925		3.3508
13.4938		3.37468
13.495		3.39834
13.4963		3.42173
13.4975		3.44482
13.4988		3.46758
13.5		3.48998
13.5013		3.51199
13.5025		3.53359
13.5038		3.55476
13.505		3.57547
13.5063		3.59571
13.5075		3.61545
13.5088		3.63468
13.51		3.65338
13.5113		3.67154
13.5125		3.68913
13.5138		3.70613
13.515		3.72254
13.5163		3.73834
13.5175		3.7535
13.5188		3.76802
13.52		3.78186
13.5213		3.79503
13.5225		3.80749
13.5238		3.81923
13.525		3.83023
13.5263		3.84047
13.5275		3.84994
13.5288		3.85861
13.53		3.86648
13.5313		3.87351
13.5325		3.87969
13.5338		3.88501
13.535		3.88945
13.5363		3.89299
13.5375		3.89561
13.5388		3.8973
13.54		3.89805
13.5413		3.89783
13.5425		3.89664
13.5438		3.89447
13.545		3.89129
13.5463		3.88711
13.5475		3.88191
13.5488		3.87569
13.55		3.86843
13.5513		3.86013
13.5525		3.85079
13.5538		3.8404
13.555		3.82897
13.5563		3.81649
13.5575		3.80296
13.5588		3.7884
13.56		3.7728
13.5613		3.75618
13.5625		3.73854
13.5638		3.71991
13.565		3.70028
13.5663		3.67969
13.5675		3.65815
13.5688		3.63568
13.57		3.61231
13.5713		3.58807
13.5725		3.56299
13.5738		3.5371
13.575		3.51044
13.5763		3.48304
13.5775		3.45495
13.5788		3.42621
13.58		3.39687
13.5813		3.36698
13.5825		3.33658
13.5838		3.30574
13.585		3.27451
13.5863		3.24294
13.5875		3.2111
13.5888		3.17904
13.59		3.14683
13.5913		3.11454
13.5925		3.08222
13.5938		3.04995
13.595		3.01779
13.5963		2.9858
13.5975		2.95406
13.5988		2.92262
13.6		2.89156
