# Supplementary material for: On the accuracy of displacement-based wave intensity analysis: Effect of vessel wall viscoelasticity and nonlinearity
Source: PLoS One. 2019 Nov 1;14(11):e0224390. doi: 10.1371/journal.pone.0224390 (PMC6824577; doi:10.1371/journal.pone.0224390)
Supplement: S1 File — (ZIP) [file pone.0224390.s001.zip › data/irregular vessel wall/viscoelastic condition_with different viscosity/AAA-3.73-visco-9000-disp-1.txt]

   1.28000E+01     1.38244E-01
   1.28013E+01     1.38105E-01
   1.28025E+01     1.37970E-01
   1.28038E+01     1.37842E-01
   1.28050E+01     1.37724E-01
   1.28063E+01     1.37622E-01
   1.28075E+01     1.37548E-01
   1.28088E+01     1.37514E-01
   1.28100E+01     1.37536E-01
   1.28113E+01     1.37631E-01
   1.28125E+01     1.37815E-01
   1.28138E+01     1.38099E-01
   1.28150E+01     1.38492E-01
   1.28163E+01     1.38995E-01
   1.28175E+01     1.39605E-01
   1.28188E+01     1.40313E-01
   1.28200E+01     1.41106E-01
   1.28213E+01     1.41971E-01
   1.28225E+01     1.42892E-01
   1.28238E+01     1.43855E-01
   1.28250E+01     1.44849E-01
   1.28263E+01     1.45865E-01
   1.28275E+01     1.46898E-01
   1.28288E+01     1.47944E-01
   1.28300E+01     1.49004E-01
   1.28313E+01     1.50077E-01
   1.28325E+01     1.51164E-01
   1.28338E+01     1.52267E-01
   1.28350E+01     1.53385E-01
   1.28363E+01     1.54517E-01
   1.28375E+01     1.55661E-01
   1.28388E+01     1.56816E-01
   1.28400E+01     1.57976E-01
   1.28413E+01     1.59140E-01
   1.28425E+01     1.60301E-01
   1.28438E+01     1.61456E-01
   1.28450E+01     1.62602E-01
   1.28463E+01     1.63735E-01
   1.28475E+01     1.64851E-01
   1.28488E+01     1.65951E-01
   1.28500E+01     1.67032E-01
   1.28513E+01     1.68095E-01
   1.28525E+01     1.69141E-01
   1.28538E+01     1.70170E-01
   1.28550E+01     1.71185E-01
   1.28563E+01     1.72189E-01
   1.28575E+01     1.73182E-01
   1.28588E+01     1.74168E-01
   1.28600E+01     1.75148E-01
   1.28613E+01     1.76123E-01
   1.28625E+01     1.77095E-01
   1.28638E+01     1.78064E-01
   1.28650E+01     1.79029E-01
   1.28663E+01     1.79991E-01
   1.28675E+01     1.80948E-01
   1.28688E+01     1.81899E-01
   1.28700E+01     1.82842E-01
   1.28713E+01     1.83776E-01
   1.28725E+01     1.84699E-01
   1.28738E+01     1.85609E-01
   1.28750E+01     1.86505E-01
   1.28763E+01     1.87385E-01
   1.28775E+01     1.88248E-01
   1.28788E+01     1.89094E-01
   1.28800E+01     1.89920E-01
   1.28813E+01     1.90728E-01
   1.28825E+01     1.91517E-01
   1.28838E+01     1.92287E-01
   1.28850E+01     1.93037E-01
   1.28863E+01     1.93769E-01
   1.28875E+01     1.94481E-01
   1.28888E+01     1.95176E-01
   1.28900E+01     1.95853E-01
   1.28913E+01     1.96512E-01
   1.28925E+01     1.97155E-01
   1.28938E+01     1.97781E-01
   1.28950E+01     1.98391E-01
   1.28963E+01     1.98986E-01
   1.28975E+01     1.99566E-01
   1.28988E+01     2.00132E-01
   1.29000E+01     2.00684E-01
   1.29013E+01     2.01223E-01
   1.29025E+01     2.01750E-01
   1.29038E+01     2.02264E-01
   1.29050E+01     2.02767E-01
   1.29063E+01     2.03259E-01
   1.29075E+01     2.03740E-01
   1.29088E+01     2.04211E-01
   1.29100E+01     2.04671E-01
   1.29113E+01     2.05122E-01
   1.29125E+01     2.05562E-01
   1.29138E+01     2.05993E-01
   1.29150E+01     2.06413E-01
   1.29163E+01     2.06823E-01
   1.29175E+01     2.07222E-01
   1.29188E+01     2.07611E-01
   1.29200E+01     2.07989E-01
   1.29213E+01     2.08356E-01
   1.29225E+01     2.08712E-01
   1.29238E+01     2.09057E-01
   1.29250E+01     2.09390E-01
   1.29263E+01     2.09711E-01
   1.29275E+01     2.10021E-01
   1.29288E+01     2.10319E-01
   1.29300E+01     2.10607E-01
   1.29313E+01     2.10883E-01
   1.29325E+01     2.11149E-01
   1.29338E+01     2.11405E-01
   1.29350E+01     2.11650E-01
   1.29363E+01     2.11887E-01
   1.29375E+01     2.12115E-01
   1.29388E+01     2.12335E-01
   1.29400E+01     2.12548E-01
   1.29413E+01     2.12755E-01
   1.29425E+01     2.12956E-01
   1.29438E+01     2.13152E-01
   1.29450E+01     2.13345E-01
   1.29463E+01     2.13534E-01
   1.29475E+01     2.13722E-01
   1.29488E+01     2.13910E-01
   1.29500E+01     2.14097E-01
   1.29513E+01     2.14286E-01
   1.29525E+01     2.14477E-01
   1.29538E+01     2.14671E-01
   1.29550E+01     2.14869E-01
   1.29563E+01     2.15072E-01
   1.29575E+01     2.15282E-01
   1.29588E+01     2.15498E-01
   1.29600E+01     2.15722E-01
   1.29613E+01     2.15954E-01
   1.29625E+01     2.16195E-01
   1.29638E+01     2.16445E-01
   1.29650E+01     2.16705E-01
   1.29663E+01     2.16975E-01
   1.29675E+01     2.17254E-01
   1.29688E+01     2.17544E-01
   1.29700E+01     2.17843E-01
   1.29713E+01     2.18152E-01
   1.29725E+01     2.18470E-01
   1.29738E+01     2.18797E-01
   1.29750E+01     2.19133E-01
   1.29763E+01     2.19476E-01
   1.29775E+01     2.19827E-01
   1.29788E+01     2.20185E-01
   1.29800E+01     2.20549E-01
   1.29813E+01     2.20918E-01
   1.29825E+01     2.21293E-01
   1.29838E+01     2.21672E-01
   1.29850E+01     2.22056E-01
   1.29863E+01     2.22443E-01
   1.29875E+01     2.22834E-01
   1.29888E+01     2.23227E-01
   1.29900E+01     2.23624E-01
   1.29913E+01     2.24022E-01
   1.29925E+01     2.24423E-01
   1.29938E+01     2.24825E-01
   1.29950E+01     2.25228E-01
   1.29963E+01     2.25633E-01
   1.29975E+01     2.26038E-01
   1.29988E+01     2.26443E-01
   1.30000E+01     2.26847E-01
   1.30013E+01     2.27250E-01
   1.30025E+01     2.27652E-01
   1.30038E+01     2.28051E-01
   1.30050E+01     2.28446E-01
   1.30063E+01     2.28837E-01
   1.30075E+01     2.29223E-01
   1.30088E+01     2.29602E-01
   1.30100E+01     2.29975E-01
   1.30113E+01     2.30339E-01
   1.30125E+01     2.30694E-01
   1.30138E+01     2.31039E-01
   1.30150E+01     2.31372E-01
   1.30163E+01     2.31694E-01
   1.30175E+01     2.32003E-01
   1.30188E+01     2.32299E-01
   1.30200E+01     2.32580E-01
   1.30213E+01     2.32846E-01
   1.30225E+01     2.33098E-01
   1.30238E+01     2.33332E-01
   1.30250E+01     2.33551E-01
   1.30263E+01     2.33752E-01
   1.30275E+01     2.33936E-01
   1.30288E+01     2.34102E-01
   1.30300E+01     2.34252E-01
   1.30313E+01     2.34383E-01
   1.30325E+01     2.34497E-01
   1.30338E+01     2.34593E-01
   1.30350E+01     2.34670E-01
   1.30363E+01     2.34730E-01
   1.30375E+01     2.34770E-01
   1.30388E+01     2.34792E-01
   1.30400E+01     2.34795E-01
   1.30413E+01     2.34778E-01
   1.30425E+01     2.34743E-01
   1.30438E+01     2.34689E-01
   1.30450E+01     2.34615E-01
   1.30463E+01     2.34522E-01
   1.30475E+01     2.34410E-01
   1.30488E+01     2.34279E-01
   1.30500E+01     2.34129E-01
   1.30513E+01     2.33960E-01
   1.30525E+01     2.33772E-01
   1.30538E+01     2.33566E-01
   1.30550E+01     2.33343E-01
   1.30563E+01     2.33102E-01
   1.30575E+01     2.32846E-01
   1.30588E+01     2.32573E-01
   1.30600E+01     2.32286E-01
   1.30613E+01     2.31983E-01
   1.30625E+01     2.31664E-01
   1.30638E+01     2.31326E-01
   1.30650E+01     2.30970E-01
   1.30663E+01     2.30593E-01
   1.30675E+01     2.30196E-01
   1.30688E+01     2.29781E-01
   1.30700E+01     2.29350E-01
   1.30713E+01     2.28910E-01
   1.30725E+01     2.28468E-01
   1.30738E+01     2.28034E-01
   1.30750E+01     2.27623E-01
   1.30763E+01     2.27246E-01
   1.30775E+01     2.26917E-01
   1.30788E+01     2.26648E-01
   1.30800E+01     2.26447E-01
   1.30813E+01     2.26317E-01
   1.30825E+01     2.26259E-01
   1.30838E+01     2.26267E-01
   1.30850E+01     2.26335E-01
   1.30863E+01     2.26453E-01
   1.30875E+01     2.26610E-01
   1.30888E+01     2.26796E-01
   1.30900E+01     2.27003E-01
   1.30913E+01     2.27224E-01
   1.30925E+01     2.27453E-01
   1.30938E+01     2.27689E-01
   1.30950E+01     2.27929E-01
   1.30963E+01     2.28173E-01
   1.30975E+01     2.28421E-01
   1.30988E+01     2.28672E-01
   1.31000E+01     2.28927E-01
   1.31013E+01     2.29183E-01
   1.31025E+01     2.29439E-01
   1.31038E+01     2.29692E-01
   1.31050E+01     2.29939E-01
   1.31063E+01     2.30178E-01
   1.31075E+01     2.30406E-01
   1.31088E+01     2.30620E-01
   1.31100E+01     2.30818E-01
   1.31113E+01     2.30998E-01
   1.31125E+01     2.31159E-01
   1.31138E+01     2.31301E-01
   1.31150E+01     2.31426E-01
   1.31163E+01     2.31533E-01
   1.31175E+01     2.31625E-01
   1.31188E+01     2.31702E-01
   1.31200E+01     2.31768E-01
   1.31213E+01     2.31824E-01
   1.31225E+01     2.31872E-01
   1.31238E+01     2.31914E-01
   1.31250E+01     2.31950E-01
   1.31263E+01     2.31981E-01
   1.31275E+01     2.32009E-01
   1.31288E+01     2.32032E-01
   1.31300E+01     2.32051E-01
   1.31313E+01     2.32063E-01
   1.31325E+01     2.32070E-01
   1.31338E+01     2.32068E-01
   1.31350E+01     2.32058E-01
   1.31363E+01     2.32036E-01
   1.31375E+01     2.32003E-01
   1.31388E+01     2.31957E-01
   1.31400E+01     2.31896E-01
   1.31413E+01     2.31820E-01
   1.31425E+01     2.31727E-01
   1.31438E+01     2.31619E-01
   1.31450E+01     2.31493E-01
   1.31463E+01     2.31350E-01
   1.31475E+01     2.31190E-01
   1.31488E+01     2.31013E-01
   1.31500E+01     2.30819E-01
   1.31513E+01     2.30609E-01
   1.31525E+01     2.30382E-01
   1.31538E+01     2.30139E-01
   1.31550E+01     2.29881E-01
   1.31563E+01     2.29609E-01
   1.31575E+01     2.29321E-01
   1.31588E+01     2.29020E-01
   1.31600E+01     2.28705E-01
   1.31613E+01     2.28378E-01
   1.31625E+01     2.28039E-01
   1.31638E+01     2.27687E-01
   1.31650E+01     2.27325E-01
   1.31663E+01     2.26952E-01
   1.31675E+01     2.26568E-01
   1.31688E+01     2.26174E-01
   1.31700E+01     2.25770E-01
   1.31713E+01     2.25357E-01
   1.31725E+01     2.24934E-01
   1.31738E+01     2.24501E-01
   1.31750E+01     2.24059E-01
   1.31763E+01     2.23606E-01
   1.31775E+01     2.23145E-01
   1.31788E+01     2.22673E-01
   1.31800E+01     2.22191E-01
   1.31813E+01     2.21698E-01
   1.31825E+01     2.21196E-01
   1.31838E+01     2.20682E-01
   1.31850E+01     2.20159E-01
   1.31863E+01     2.19625E-01
   1.31875E+01     2.19081E-01
   1.31888E+01     2.18527E-01
   1.31900E+01     2.17963E-01
   1.31913E+01     2.17391E-01
   1.31925E+01     2.16810E-01
   1.31938E+01     2.16221E-01
   1.31950E+01     2.15625E-01
   1.31963E+01     2.15023E-01
   1.31975E+01     2.14415E-01
   1.31988E+01     2.13803E-01
   1.32000E+01     2.13188E-01
   1.32013E+01     2.12569E-01
   1.32025E+01     2.11950E-01
   1.32038E+01     2.11330E-01
   1.32050E+01     2.10710E-01
   1.32063E+01     2.10092E-01
   1.32075E+01     2.09477E-01
   1.32088E+01     2.08866E-01
   1.32100E+01     2.08260E-01
   1.32113E+01     2.07659E-01
   1.32125E+01     2.07066E-01
   1.32138E+01     2.06480E-01
   1.32150E+01     2.05903E-01
   1.32163E+01     2.05336E-01
   1.32175E+01     2.04779E-01
   1.32188E+01     2.04233E-01
   1.32200E+01     2.03699E-01
   1.32213E+01     2.03178E-01
   1.32225E+01     2.02670E-01
   1.32238E+01     2.02175E-01
   1.32250E+01     2.01695E-01
   1.32263E+01     2.01229E-01
   1.32275E+01     2.00777E-01
   1.32288E+01     2.00341E-01
   1.32300E+01     1.99920E-01
   1.32313E+01     1.99514E-01
   1.32325E+01     1.99123E-01
   1.32338E+01     1.98749E-01
   1.32350E+01     1.98389E-01
   1.32363E+01     1.98046E-01
   1.32375E+01     1.97718E-01
   1.32388E+01     1.97405E-01
   1.32400E+01     1.97109E-01
   1.32413E+01     1.96828E-01
   1.32425E+01     1.96562E-01
   1.32438E+01     1.96312E-01
   1.32450E+01     1.96078E-01
   1.32463E+01     1.95858E-01
   1.32475E+01     1.95655E-01
   1.32488E+01     1.95466E-01
   1.32500E+01     1.95292E-01
   1.32513E+01     1.95133E-01
   1.32525E+01     1.94989E-01
   1.32538E+01     1.94858E-01
   1.32550E+01     1.94742E-01
   1.32563E+01     1.94638E-01
   1.32575E+01     1.94547E-01
   1.32588E+01     1.94468E-01
   1.32600E+01     1.94400E-01
   1.32613E+01     1.94343E-01
   1.32625E+01     1.94295E-01
   1.32638E+01     1.94257E-01
   1.32650E+01     1.94227E-01
   1.32663E+01     1.94204E-01
   1.32675E+01     1.94187E-01
   1.32688E+01     1.94177E-01
   1.32700E+01     1.94171E-01
   1.32713E+01     1.94169E-01
   1.32725E+01     1.94170E-01
   1.32738E+01     1.94174E-01
   1.32750E+01     1.94179E-01
   1.32763E+01     1.94185E-01
   1.32775E+01     1.94191E-01
   1.32788E+01     1.94197E-01
   1.32800E+01     1.94202E-01
   1.32813E+01     1.94204E-01
   1.32825E+01     1.94204E-01
   1.32838E+01     1.94201E-01
   1.32850E+01     1.94195E-01
   1.32863E+01     1.94185E-01
   1.32875E+01     1.94170E-01
   1.32888E+01     1.94150E-01
   1.32900E+01     1.94126E-01
   1.32913E+01     1.94096E-01
   1.32925E+01     1.94060E-01
   1.32938E+01     1.94018E-01
   1.32950E+01     1.93971E-01
   1.32963E+01     1.93916E-01
   1.32975E+01     1.93856E-01
   1.32988E+01     1.93788E-01
   1.33000E+01     1.93714E-01
   1.33013E+01     1.93632E-01
   1.33025E+01     1.93543E-01
   1.33038E+01     1.93447E-01
   1.33050E+01     1.93343E-01
   1.33063E+01     1.93232E-01
   1.33075E+01     1.93113E-01
   1.33088E+01     1.92986E-01
   1.33100E+01     1.92851E-01
   1.33113E+01     1.92709E-01
   1.33125E+01     1.92557E-01
   1.33138E+01     1.92398E-01
   1.33150E+01     1.92231E-01
   1.33163E+01     1.92055E-01
   1.33175E+01     1.91871E-01
   1.33188E+01     1.91678E-01
   1.33200E+01     1.91478E-01
   1.33213E+01     1.91269E-01
   1.33225E+01     1.91052E-01
   1.33238E+01     1.90827E-01
   1.33250E+01     1.90594E-01
   1.33263E+01     1.90353E-01
   1.33275E+01     1.90104E-01
   1.33288E+01     1.89847E-01
   1.33300E+01     1.89583E-01
   1.33313E+01     1.89312E-01
   1.33325E+01     1.89033E-01
   1.33338E+01     1.88747E-01
   1.33350E+01     1.88454E-01
   1.33363E+01     1.88155E-01
   1.33375E+01     1.87849E-01
   1.33388E+01     1.87536E-01
   1.33400E+01     1.87217E-01
   1.33413E+01     1.86892E-01
   1.33425E+01     1.86561E-01
   1.33438E+01     1.86225E-01
   1.33450E+01     1.85882E-01
   1.33463E+01     1.85534E-01
   1.33475E+01     1.85181E-01
   1.33488E+01     1.84823E-01
   1.33500E+01     1.84460E-01
   1.33513E+01     1.84092E-01
   1.33525E+01     1.83720E-01
   1.33538E+01     1.83343E-01
   1.33550E+01     1.82963E-01
   1.33563E+01     1.82578E-01
   1.33575E+01     1.82190E-01
   1.33588E+01     1.81799E-01
   1.33600E+01     1.81404E-01
   1.33613E+01     1.81006E-01
   1.33625E+01     1.80606E-01
   1.33638E+01     1.80204E-01
   1.33650E+01     1.79799E-01
   1.33663E+01     1.79393E-01
   1.33675E+01     1.78985E-01
   1.33688E+01     1.78576E-01
   1.33700E+01     1.78166E-01
   1.33713E+01     1.77756E-01
   1.33725E+01     1.77346E-01
   1.33738E+01     1.76936E-01
   1.33750E+01     1.76526E-01
   1.33763E+01     1.76118E-01
   1.33775E+01     1.75711E-01
   1.33788E+01     1.75305E-01
   1.33800E+01     1.74902E-01
   1.33813E+01     1.74501E-01
   1.33825E+01     1.74103E-01
   1.33838E+01     1.73708E-01
   1.33850E+01     1.73316E-01
   1.33863E+01     1.72929E-01
   1.33875E+01     1.72545E-01
   1.33888E+01     1.72166E-01
   1.33900E+01     1.71792E-01
   1.33913E+01     1.71424E-01
   1.33925E+01     1.71060E-01
   1.33938E+01     1.70703E-01
   1.33950E+01     1.70352E-01
   1.33963E+01     1.70007E-01
   1.33975E+01     1.69668E-01
   1.33988E+01     1.69337E-01
   1.34000E+01     1.69012E-01
   1.34013E+01     1.68695E-01
   1.34025E+01     1.68386E-01
   1.34038E+01     1.68084E-01
   1.34050E+01     1.67789E-01
   1.34063E+01     1.67503E-01
   1.34075E+01     1.67225E-01
   1.34088E+01     1.66955E-01
   1.34100E+01     1.66693E-01
   1.34113E+01     1.66439E-01
   1.34125E+01     1.66193E-01
   1.34138E+01     1.65956E-01
   1.34150E+01     1.65727E-01
   1.34163E+01     1.65506E-01
   1.34175E+01     1.65293E-01
   1.34188E+01     1.65089E-01
   1.34200E+01     1.64892E-01
   1.34213E+01     1.64703E-01
   1.34225E+01     1.64522E-01
   1.34238E+01     1.64348E-01
   1.34250E+01     1.64182E-01
   1.34263E+01     1.64023E-01
   1.34275E+01     1.63871E-01
   1.34288E+01     1.63726E-01
   1.34300E+01     1.63587E-01
   1.34313E+01     1.63454E-01
   1.34325E+01     1.63327E-01
   1.34338E+01     1.63206E-01
   1.34350E+01     1.63090E-01
   1.34363E+01     1.62980E-01
   1.34375E+01     1.62874E-01
   1.34388E+01     1.62773E-01
   1.34400E+01     1.62675E-01
   1.34413E+01     1.62582E-01
   1.34425E+01     1.62492E-01
   1.34438E+01     1.62404E-01
   1.34450E+01     1.62320E-01
   1.34463E+01     1.62238E-01
   1.34475E+01     1.62158E-01
   1.34488E+01     1.62080E-01
   1.34500E+01     1.62003E-01
   1.34513E+01     1.61927E-01
   1.34525E+01     1.61852E-01
   1.34538E+01     1.61777E-01
   1.34550E+01     1.61702E-01
   1.34563E+01     1.61627E-01
   1.34575E+01     1.61552E-01
   1.34588E+01     1.61475E-01
   1.34600E+01     1.61397E-01
   1.34613E+01     1.61318E-01
   1.34625E+01     1.61237E-01
   1.34638E+01     1.61154E-01
   1.34650E+01     1.61069E-01
   1.34663E+01     1.60981E-01
   1.34675E+01     1.60891E-01
   1.34688E+01     1.60798E-01
   1.34700E+01     1.60702E-01
   1.34713E+01     1.60602E-01
   1.34725E+01     1.60500E-01
   1.34738E+01     1.60393E-01
   1.34750E+01     1.60283E-01
   1.34763E+01     1.60169E-01
   1.34775E+01     1.60051E-01
   1.34788E+01     1.59929E-01
   1.34800E+01     1.59803E-01
   1.34813E+01     1.59673E-01
   1.34825E+01     1.59538E-01
   1.34838E+01     1.59399E-01
   1.34850E+01     1.59255E-01
   1.34863E+01     1.59107E-01
   1.34875E+01     1.58955E-01
   1.34888E+01     1.58798E-01
   1.34900E+01     1.58637E-01
   1.34913E+01     1.58471E-01
   1.34925E+01     1.58301E-01
   1.34938E+01     1.58126E-01
   1.34950E+01     1.57947E-01
   1.34963E+01     1.57763E-01
   1.34975E+01     1.57575E-01
   1.34988E+01     1.57383E-01
   1.35000E+01     1.57187E-01
   1.35013E+01     1.56986E-01
   1.35025E+01     1.56781E-01
   1.35038E+01     1.56572E-01
   1.35050E+01     1.56360E-01
   1.35063E+01     1.56143E-01
   1.35075E+01     1.55923E-01
   1.35088E+01     1.55698E-01
   1.35100E+01     1.55471E-01
   1.35113E+01     1.55239E-01
   1.35125E+01     1.55004E-01
   1.35138E+01     1.54766E-01
   1.35150E+01     1.54525E-01
   1.35163E+01     1.54281E-01
   1.35175E+01     1.54034E-01
   1.35188E+01     1.53784E-01
   1.35200E+01     1.53531E-01
   1.35213E+01     1.53275E-01
   1.35225E+01     1.53018E-01
   1.35238E+01     1.52757E-01
   1.35250E+01     1.52495E-01
   1.35263E+01     1.52230E-01
   1.35275E+01     1.51964E-01
   1.35288E+01     1.51696E-01
   1.35300E+01     1.51426E-01
   1.35313E+01     1.51154E-01
   1.35325E+01     1.50881E-01
   1.35338E+01     1.50607E-01
   1.35350E+01     1.50332E-01
   1.35363E+01     1.50056E-01
   1.35375E+01     1.49779E-01
   1.35388E+01     1.49501E-01
   1.35400E+01     1.49223E-01
   1.35413E+01     1.48945E-01
   1.35425E+01     1.48667E-01
   1.35438E+01     1.48388E-01
   1.35450E+01     1.48110E-01
   1.35463E+01     1.47832E-01
   1.35475E+01     1.47555E-01
   1.35488E+01     1.47278E-01
   1.35500E+01     1.47002E-01
   1.35513E+01     1.46727E-01
   1.35525E+01     1.46453E-01
   1.35538E+01     1.46181E-01
   1.35550E+01     1.45910E-01
   1.35563E+01     1.45640E-01
   1.35575E+01     1.45373E-01
   1.35588E+01     1.45107E-01
   1.35600E+01     1.44844E-01
   1.35613E+01     1.44583E-01
   1.35625E+01     1.44324E-01
   1.35638E+01     1.44068E-01
   1.35650E+01     1.43815E-01
   1.35663E+01     1.43565E-01
   1.35675E+01     1.43318E-01
   1.35688E+01     1.43073E-01
   1.35700E+01     1.42833E-01
   1.35713E+01     1.42595E-01
   1.35725E+01     1.42361E-01
   1.35738E+01     1.42131E-01
   1.35750E+01     1.41904E-01
   1.35763E+01     1.41682E-01
   1.35775E+01     1.41463E-01
   1.35788E+01     1.41248E-01
   1.35800E+01     1.41038E-01
   1.35813E+01     1.40831E-01
   1.35825E+01     1.40629E-01
   1.35838E+01     1.40431E-01
   1.35850E+01     1.40237E-01
   1.35863E+01     1.40047E-01
   1.35875E+01     1.39862E-01
   1.35888E+01     1.39681E-01
   1.35900E+01     1.39505E-01
   1.35913E+01     1.39332E-01
   1.35925E+01     1.39164E-01
   1.35938E+01     1.39001E-01
   1.35950E+01     1.38841E-01
   1.35963E+01     1.38686E-01
   1.35975E+01     1.38535E-01
   1.35988E+01     1.38387E-01
   1.36000E+01     1.38244E-01
