# Supplementary material for: On the accuracy of displacement-based wave intensity analysis: Effect of vessel wall viscoelasticity and nonlinearity
Source: PLoS One. 2019 Nov 1;14(11):e0224390. doi: 10.1371/journal.pone.0224390 (PMC6824577; doi:10.1371/journal.pone.0224390)
Supplement: S1 File — (ZIP) [file pone.0224390.s001.zip › data/irregular vessel wall/viscoelastic condition_with different viscosity/AAA-3.73-visco-9000-pres-1.txt]

   1.28000E+01     1.72718E+04
   1.28013E+01     1.72591E+04
   1.28025E+01     1.72497E+04
   1.28038E+01     1.72447E+04
   1.28050E+01     1.72447E+04
   1.28063E+01     1.72509E+04
   1.28075E+01     1.72651E+04
   1.28088E+01     1.72898E+04
   1.28100E+01     1.73278E+04
   1.28113E+01     1.73820E+04
   1.28125E+01     1.74550E+04
   1.28138E+01     1.75484E+04
   1.28150E+01     1.76632E+04
   1.28163E+01     1.77992E+04
   1.28175E+01     1.79555E+04
   1.28188E+01     1.81302E+04
   1.28200E+01     1.83210E+04
   1.28213E+01     1.85254E+04
   1.28225E+01     1.87406E+04
   1.28238E+01     1.89642E+04
   1.28250E+01     1.91943E+04
   1.28263E+01     1.94292E+04
   1.28275E+01     1.96679E+04
   1.28288E+01     1.99095E+04
   1.28300E+01     2.01538E+04
   1.28313E+01     2.04005E+04
   1.28325E+01     2.06498E+04
   1.28338E+01     2.09014E+04
   1.28350E+01     2.11554E+04
   1.28363E+01     2.14114E+04
   1.28375E+01     2.16692E+04
   1.28388E+01     2.19282E+04
   1.28400E+01     2.21877E+04
   1.28413E+01     2.24471E+04
   1.28425E+01     2.27057E+04
   1.28438E+01     2.29625E+04
   1.28450E+01     2.32171E+04
   1.28463E+01     2.34688E+04
   1.28475E+01     2.37172E+04
   1.28488E+01     2.39620E+04
   1.28500E+01     2.42032E+04
   1.28513E+01     2.44407E+04
   1.28525E+01     2.46748E+04
   1.28538E+01     2.49058E+04
   1.28550E+01     2.51340E+04
   1.28563E+01     2.53599E+04
   1.28575E+01     2.55839E+04
   1.28588E+01     2.58064E+04
   1.28600E+01     2.60278E+04
   1.28613E+01     2.62483E+04
   1.28625E+01     2.64680E+04
   1.28638E+01     2.66871E+04
   1.28650E+01     2.69054E+04
   1.28663E+01     2.71229E+04
   1.28675E+01     2.73392E+04
   1.28688E+01     2.75540E+04
   1.28700E+01     2.77671E+04
   1.28713E+01     2.79779E+04
   1.28725E+01     2.81861E+04
   1.28738E+01     2.83912E+04
   1.28750E+01     2.85928E+04
   1.28763E+01     2.87907E+04
   1.28775E+01     2.89844E+04
   1.28788E+01     2.91737E+04
   1.28800E+01     2.93584E+04
   1.28813E+01     2.95384E+04
   1.28825E+01     2.97134E+04
   1.28838E+01     2.98835E+04
   1.28850E+01     3.00486E+04
   1.28863E+01     3.02088E+04
   1.28875E+01     3.03640E+04
   1.28888E+01     3.05144E+04
   1.28900E+01     3.06599E+04
   1.28913E+01     3.08008E+04
   1.28925E+01     3.09371E+04
   1.28938E+01     3.10690E+04
   1.28950E+01     3.11965E+04
   1.28963E+01     3.13199E+04
   1.28975E+01     3.14392E+04
   1.28988E+01     3.15547E+04
   1.29000E+01     3.16664E+04
   1.29013E+01     3.17746E+04
   1.29025E+01     3.18794E+04
   1.29038E+01     3.19809E+04
   1.29050E+01     3.20793E+04
   1.29063E+01     3.21747E+04
   1.29075E+01     3.22673E+04
   1.29088E+01     3.23571E+04
   1.29100E+01     3.24442E+04
   1.29113E+01     3.25287E+04
   1.29125E+01     3.26107E+04
   1.29138E+01     3.26900E+04
   1.29150E+01     3.27669E+04
   1.29163E+01     3.28412E+04
   1.29175E+01     3.29131E+04
   1.29188E+01     3.29823E+04
   1.29200E+01     3.30490E+04
   1.29213E+01     3.31131E+04
   1.29225E+01     3.31745E+04
   1.29238E+01     3.32333E+04
   1.29250E+01     3.32895E+04
   1.29263E+01     3.33431E+04
   1.29275E+01     3.33940E+04
   1.29288E+01     3.34423E+04
   1.29300E+01     3.34881E+04
   1.29313E+01     3.35314E+04
   1.29325E+01     3.35722E+04
   1.29338E+01     3.36106E+04
   1.29350E+01     3.36468E+04
   1.29363E+01     3.36809E+04
   1.29375E+01     3.37129E+04
   1.29388E+01     3.37430E+04
   1.29400E+01     3.37713E+04
   1.29413E+01     3.37981E+04
   1.29425E+01     3.38234E+04
   1.29438E+01     3.38475E+04
   1.29450E+01     3.38704E+04
   1.29463E+01     3.38926E+04
   1.29475E+01     3.39140E+04
   1.29488E+01     3.39350E+04
   1.29500E+01     3.39557E+04
   1.29513E+01     3.39763E+04
   1.29525E+01     3.39971E+04
   1.29538E+01     3.40183E+04
   1.29550E+01     3.40401E+04
   1.29563E+01     3.40627E+04
   1.29575E+01     3.40863E+04
   1.29588E+01     3.41110E+04
   1.29600E+01     3.41371E+04
   1.29613E+01     3.41646E+04
   1.29625E+01     3.41938E+04
   1.29638E+01     3.42248E+04
   1.29650E+01     3.42576E+04
   1.29663E+01     3.42924E+04
   1.29675E+01     3.43291E+04
   1.29688E+01     3.43679E+04
   1.29700E+01     3.44087E+04
   1.29713E+01     3.44514E+04
   1.29725E+01     3.44962E+04
   1.29738E+01     3.45428E+04
   1.29750E+01     3.45912E+04
   1.29763E+01     3.46415E+04
   1.29775E+01     3.46933E+04
   1.29788E+01     3.47468E+04
   1.29800E+01     3.48016E+04
   1.29813E+01     3.48578E+04
   1.29825E+01     3.49153E+04
   1.29838E+01     3.49738E+04
   1.29850E+01     3.50334E+04
   1.29863E+01     3.50939E+04
   1.29875E+01     3.51553E+04
   1.29888E+01     3.52174E+04
   1.29900E+01     3.52801E+04
   1.29913E+01     3.53435E+04
   1.29925E+01     3.54073E+04
   1.29938E+01     3.54714E+04
   1.29950E+01     3.55359E+04
   1.29963E+01     3.56005E+04
   1.29975E+01     3.56652E+04
   1.29988E+01     3.57297E+04
   1.30000E+01     3.57940E+04
   1.30013E+01     3.58579E+04
   1.30025E+01     3.59212E+04
   1.30038E+01     3.59837E+04
   1.30050E+01     3.60452E+04
   1.30063E+01     3.61055E+04
   1.30075E+01     3.61643E+04
   1.30088E+01     3.62215E+04
   1.30100E+01     3.62767E+04
   1.30113E+01     3.63298E+04
   1.30125E+01     3.63805E+04
   1.30138E+01     3.64286E+04
   1.30150E+01     3.64740E+04
   1.30163E+01     3.65163E+04
   1.30175E+01     3.65554E+04
   1.30188E+01     3.65911E+04
   1.30200E+01     3.66234E+04
   1.30213E+01     3.66519E+04
   1.30225E+01     3.66843E+04
   1.30238E+01     3.67045E+04
   1.30250E+01     3.67208E+04
   1.30263E+01     3.67331E+04
   1.30275E+01     3.67412E+04
   1.30288E+01     3.67451E+04
   1.30300E+01     3.67448E+04
   1.30313E+01     3.67402E+04
   1.30325E+01     3.67314E+04
   1.30338E+01     3.67183E+04
   1.30350E+01     3.67010E+04
   1.30363E+01     3.66793E+04
   1.30375E+01     3.66533E+04
   1.30388E+01     3.66230E+04
   1.30400E+01     3.65883E+04
   1.30413E+01     3.65492E+04
   1.30425E+01     3.65065E+04
   1.30438E+01     3.64595E+04
   1.30450E+01     3.64081E+04
   1.30463E+01     3.63525E+04
   1.30475E+01     3.62927E+04
   1.30488E+01     3.62286E+04
   1.30500E+01     3.61604E+04
   1.30513E+01     3.60881E+04
   1.30525E+01     3.60117E+04
   1.30538E+01     3.59315E+04
   1.30550E+01     3.58476E+04
   1.30563E+01     3.57602E+04
   1.30575E+01     3.56693E+04
   1.30588E+01     3.55752E+04
   1.30600E+01     3.54778E+04
   1.30613E+01     3.53771E+04
   1.30625E+01     3.52729E+04
   1.30638E+01     3.51648E+04
   1.30650E+01     3.50529E+04
   1.30663E+01     3.49374E+04
   1.30675E+01     3.48189E+04
   1.30688E+01     3.46980E+04
   1.30700E+01     3.45755E+04
   1.30713E+01     3.44529E+04
   1.30725E+01     3.43322E+04
   1.30738E+01     3.42159E+04
   1.30750E+01     3.41065E+04
   1.30763E+01     3.40066E+04
   1.30775E+01     3.39186E+04
   1.30788E+01     3.38444E+04
   1.30800E+01     3.37850E+04
   1.30813E+01     3.37411E+04
   1.30825E+01     3.37120E+04
   1.30838E+01     3.36969E+04
   1.30850E+01     3.36940E+04
   1.30863E+01     3.37014E+04
   1.30875E+01     3.37171E+04
   1.30888E+01     3.37392E+04
   1.30900E+01     3.37660E+04
   1.30913E+01     3.37960E+04
   1.30925E+01     3.38284E+04
   1.30938E+01     3.38624E+04
   1.30950E+01     3.38977E+04
   1.30963E+01     3.39339E+04
   1.30975E+01     3.39709E+04
   1.30988E+01     3.40084E+04
   1.31000E+01     3.40464E+04
   1.31013E+01     3.40843E+04
   1.31025E+01     3.41218E+04
   1.31038E+01     3.41584E+04
   1.31050E+01     3.41935E+04
   1.31063E+01     3.42265E+04
   1.31075E+01     3.42568E+04
   1.31088E+01     3.42840E+04
   1.31100E+01     3.43077E+04
   1.31113E+01     3.43275E+04
   1.31125E+01     3.43433E+04
   1.31138E+01     3.43551E+04
   1.31150E+01     3.43630E+04
   1.31163E+01     3.43673E+04
   1.31175E+01     3.43682E+04
   1.31188E+01     3.43662E+04
   1.31200E+01     3.43616E+04
   1.31213E+01     3.43549E+04
   1.31225E+01     3.43464E+04
   1.31238E+01     3.43365E+04
   1.31250E+01     3.43254E+04
   1.31263E+01     3.43133E+04
   1.31275E+01     3.43003E+04
   1.31288E+01     3.42863E+04
   1.31300E+01     3.42713E+04
   1.31313E+01     3.42551E+04
   1.31325E+01     3.42375E+04
   1.31338E+01     3.42182E+04
   1.31350E+01     3.41970E+04
   1.31363E+01     3.41735E+04
   1.31375E+01     3.41476E+04
   1.31388E+01     3.41190E+04
   1.31400E+01     3.40873E+04
   1.31413E+01     3.40525E+04
   1.31425E+01     3.40143E+04
   1.31438E+01     3.39727E+04
   1.31450E+01     3.39275E+04
   1.31463E+01     3.38787E+04
   1.31475E+01     3.38263E+04
   1.31488E+01     3.37704E+04
   1.31500E+01     3.37108E+04
   1.31513E+01     3.36478E+04
   1.31525E+01     3.35813E+04
   1.31538E+01     3.35115E+04
   1.31550E+01     3.34385E+04
   1.31563E+01     3.33623E+04
   1.31575E+01     3.32831E+04
   1.31588E+01     3.32009E+04
   1.31600E+01     3.31160E+04
   1.31613E+01     3.30285E+04
   1.31625E+01     3.29384E+04
   1.31638E+01     3.28459E+04
   1.31650E+01     3.27511E+04
   1.31663E+01     3.26541E+04
   1.31675E+01     3.25549E+04
   1.31688E+01     3.24538E+04
   1.31700E+01     3.23506E+04
   1.31713E+01     3.22456E+04
   1.31725E+01     3.21386E+04
   1.31738E+01     3.20298E+04
   1.31750E+01     3.19191E+04
   1.31763E+01     3.18066E+04
   1.31775E+01     3.16923E+04
   1.31788E+01     3.15760E+04
   1.31800E+01     3.14580E+04
   1.31813E+01     3.13380E+04
   1.31825E+01     3.12162E+04
   1.31838E+01     3.10926E+04
   1.31850E+01     3.09671E+04
   1.31863E+01     3.08399E+04
   1.31875E+01     3.07109E+04
   1.31888E+01     3.05804E+04
   1.31900E+01     3.04483E+04
   1.31913E+01     3.03148E+04
   1.31925E+01     3.01801E+04
   1.31938E+01     3.00443E+04
   1.31950E+01     2.99075E+04
   1.31963E+01     2.97700E+04
   1.31975E+01     2.96319E+04
   1.31988E+01     2.94935E+04
   1.32000E+01     2.93549E+04
   1.32013E+01     2.92164E+04
   1.32025E+01     2.90782E+04
   1.32038E+01     2.89406E+04
   1.32050E+01     2.88036E+04
   1.32063E+01     2.86677E+04
   1.32075E+01     2.85329E+04
   1.32088E+01     2.83996E+04
   1.32100E+01     2.82679E+04
   1.32113E+01     2.81380E+04
   1.32125E+01     2.80101E+04
   1.32138E+01     2.78845E+04
   1.32150E+01     2.77613E+04
   1.32163E+01     2.76407E+04
   1.32175E+01     2.75229E+04
   1.32188E+01     2.74079E+04
   1.32200E+01     2.72960E+04
   1.32213E+01     2.71872E+04
   1.32225E+01     2.70818E+04
   1.32238E+01     2.69797E+04
   1.32250E+01     2.68811E+04
   1.32263E+01     2.67860E+04
   1.32275E+01     2.66945E+04
   1.32288E+01     2.66066E+04
   1.32300E+01     2.65225E+04
   1.32313E+01     2.64421E+04
   1.32325E+01     2.63654E+04
   1.32338E+01     2.62924E+04
   1.32350E+01     2.62233E+04
   1.32363E+01     2.61578E+04
   1.32375E+01     2.60962E+04
   1.32388E+01     2.60383E+04
   1.32400E+01     2.59841E+04
   1.32413E+01     2.59336E+04
   1.32425E+01     2.58869E+04
   1.32438E+01     2.58437E+04
   1.32450E+01     2.58043E+04
   1.32463E+01     2.57684E+04
   1.32475E+01     2.57361E+04
   1.32488E+01     2.57073E+04
   1.32500E+01     2.56820E+04
   1.32513E+01     2.56600E+04
   1.32525E+01     2.56413E+04
   1.32538E+01     2.56258E+04
   1.32550E+01     2.56134E+04
   1.32563E+01     2.56039E+04
   1.32575E+01     2.55972E+04
   1.32588E+01     2.55931E+04
   1.32600E+01     2.55916E+04
   1.32613E+01     2.55924E+04
   1.32625E+01     2.55953E+04
   1.32638E+01     2.56001E+04
   1.32650E+01     2.56067E+04
   1.32663E+01     2.56148E+04
   1.32675E+01     2.56243E+04
   1.32688E+01     2.56350E+04
   1.32700E+01     2.56466E+04
   1.32713E+01     2.56590E+04
   1.32725E+01     2.56719E+04
   1.32738E+01     2.56853E+04
   1.32750E+01     2.56989E+04
   1.32763E+01     2.57125E+04
   1.32775E+01     2.57260E+04
   1.32788E+01     2.57392E+04
   1.32800E+01     2.57520E+04
   1.32813E+01     2.57642E+04
   1.32825E+01     2.57757E+04
   1.32838E+01     2.57863E+04
   1.32850E+01     2.57960E+04
   1.32863E+01     2.58047E+04
   1.32875E+01     2.58122E+04
   1.32888E+01     2.58185E+04
   1.32900E+01     2.58235E+04
   1.32913E+01     2.58272E+04
   1.32925E+01     2.58294E+04
   1.32938E+01     2.58302E+04
   1.32950E+01     2.58294E+04
   1.32963E+01     2.58271E+04
   1.32975E+01     2.58233E+04
   1.32988E+01     2.58178E+04
   1.33000E+01     2.58106E+04
   1.33013E+01     2.58018E+04
   1.33025E+01     2.57913E+04
   1.33038E+01     2.57791E+04
   1.33050E+01     2.57652E+04
   1.33063E+01     2.57495E+04
   1.33075E+01     2.57321E+04
   1.33088E+01     2.57128E+04
   1.33100E+01     2.56918E+04
   1.33113E+01     2.56691E+04
   1.33125E+01     2.56445E+04
   1.33138E+01     2.56181E+04
   1.33150E+01     2.55899E+04
   1.33163E+01     2.55600E+04
   1.33175E+01     2.55282E+04
   1.33188E+01     2.54947E+04
   1.33200E+01     2.54594E+04
   1.33213E+01     2.54224E+04
   1.33225E+01     2.53837E+04
   1.33238E+01     2.53432E+04
   1.33250E+01     2.53011E+04
   1.33263E+01     2.52574E+04
   1.33275E+01     2.52120E+04
   1.33288E+01     2.51650E+04
   1.33300E+01     2.51165E+04
   1.33313E+01     2.50665E+04
   1.33325E+01     2.50149E+04
   1.33338E+01     2.49620E+04
   1.33350E+01     2.49076E+04
   1.33363E+01     2.48518E+04
   1.33375E+01     2.47947E+04
   1.33388E+01     2.47363E+04
   1.33400E+01     2.46766E+04
   1.33413E+01     2.46158E+04
   1.33425E+01     2.45537E+04
   1.33438E+01     2.44905E+04
   1.33450E+01     2.44261E+04
   1.33463E+01     2.43608E+04
   1.33475E+01     2.42943E+04
   1.33488E+01     2.42270E+04
   1.33500E+01     2.41586E+04
   1.33513E+01     2.40894E+04
   1.33525E+01     2.40194E+04
   1.33538E+01     2.39485E+04
   1.33550E+01     2.38769E+04
   1.33563E+01     2.38046E+04
   1.33575E+01     2.37317E+04
   1.33588E+01     2.36582E+04
   1.33600E+01     2.35842E+04
   1.33613E+01     2.35097E+04
   1.33625E+01     2.34348E+04
   1.33638E+01     2.33596E+04
   1.33650E+01     2.32842E+04
   1.33663E+01     2.32085E+04
   1.33675E+01     2.31327E+04
   1.33688E+01     2.30569E+04
   1.33700E+01     2.29811E+04
   1.33713E+01     2.29055E+04
   1.33725E+01     2.28300E+04
   1.33738E+01     2.27548E+04
   1.33750E+01     2.26799E+04
   1.33763E+01     2.26054E+04
   1.33775E+01     2.25315E+04
   1.33788E+01     2.24581E+04
   1.33800E+01     2.23854E+04
   1.33813E+01     2.23135E+04
   1.33825E+01     2.22424E+04
   1.33838E+01     2.21721E+04
   1.33850E+01     2.21029E+04
   1.33863E+01     2.20346E+04
   1.33875E+01     2.19675E+04
   1.33888E+01     2.19016E+04
   1.33900E+01     2.18369E+04
   1.33913E+01     2.17736E+04
   1.33925E+01     2.17116E+04
   1.33938E+01     2.16510E+04
   1.33950E+01     2.15919E+04
   1.33963E+01     2.15344E+04
   1.33975E+01     2.14784E+04
   1.33988E+01     2.14240E+04
   1.34000E+01     2.13713E+04
   1.34013E+01     2.13203E+04
   1.34025E+01     2.12711E+04
   1.34038E+01     2.12235E+04
   1.34050E+01     2.11778E+04
   1.34063E+01     2.11338E+04
   1.34075E+01     2.10917E+04
   1.34088E+01     2.10514E+04
   1.34100E+01     2.10129E+04
   1.34113E+01     2.09762E+04
   1.34125E+01     2.09413E+04
   1.34138E+01     2.09082E+04
   1.34150E+01     2.08770E+04
   1.34163E+01     2.08475E+04
   1.34175E+01     2.08198E+04
   1.34188E+01     2.07938E+04
   1.34200E+01     2.07695E+04
   1.34213E+01     2.07469E+04
   1.34225E+01     2.07259E+04
   1.34238E+01     2.07065E+04
   1.34250E+01     2.06887E+04
   1.34263E+01     2.06723E+04
   1.34275E+01     2.06574E+04
   1.34288E+01     2.06440E+04
   1.34300E+01     2.06318E+04
   1.34313E+01     2.06209E+04
   1.34325E+01     2.06113E+04
   1.34338E+01     2.06028E+04
   1.34350E+01     2.05954E+04
   1.34363E+01     2.05890E+04
   1.34375E+01     2.05835E+04
   1.34388E+01     2.05789E+04
   1.34400E+01     2.05751E+04
   1.34413E+01     2.05720E+04
   1.34425E+01     2.05696E+04
   1.34438E+01     2.05677E+04
   1.34450E+01     2.05664E+04
   1.34463E+01     2.05654E+04
   1.34475E+01     2.05648E+04
   1.34488E+01     2.05645E+04
   1.34500E+01     2.05643E+04
   1.34513E+01     2.05643E+04
   1.34525E+01     2.05643E+04
   1.34538E+01     2.05643E+04
   1.34550E+01     2.05641E+04
   1.34563E+01     2.05639E+04
   1.34575E+01     2.05633E+04
   1.34588E+01     2.05625E+04
   1.34600E+01     2.05614E+04
   1.34613E+01     2.05598E+04
   1.34625E+01     2.05578E+04
   1.34638E+01     2.05552E+04
   1.34650E+01     2.05520E+04
   1.34663E+01     2.05482E+04
   1.34675E+01     2.05438E+04
   1.34688E+01     2.05386E+04
   1.34700E+01     2.05327E+04
   1.34713E+01     2.05259E+04
   1.34725E+01     2.05184E+04
   1.34738E+01     2.05100E+04
   1.34750E+01     2.05007E+04
   1.34763E+01     2.04905E+04
   1.34775E+01     2.04794E+04
   1.34788E+01     2.04673E+04
   1.34800E+01     2.04542E+04
   1.34813E+01     2.04402E+04
   1.34825E+01     2.04251E+04
   1.34838E+01     2.04091E+04
   1.34850E+01     2.03921E+04
   1.34863E+01     2.03741E+04
   1.34875E+01     2.03550E+04
   1.34888E+01     2.03350E+04
   1.34900E+01     2.03139E+04
   1.34913E+01     2.02918E+04
   1.34925E+01     2.02688E+04
   1.34938E+01     2.02448E+04
   1.34950E+01     2.02198E+04
   1.34963E+01     2.01938E+04
   1.34975E+01     2.01669E+04
   1.34988E+01     2.01391E+04
   1.35000E+01     2.01104E+04
   1.35013E+01     2.00807E+04
   1.35025E+01     2.00502E+04
   1.35038E+01     2.00189E+04
   1.35050E+01     1.99867E+04
   1.35063E+01     1.99537E+04
   1.35075E+01     1.99199E+04
   1.35088E+01     1.98853E+04
   1.35100E+01     1.98500E+04
   1.35113E+01     1.98140E+04
   1.35125E+01     1.97773E+04
   1.35138E+01     1.97400E+04
   1.35150E+01     1.97020E+04
   1.35163E+01     1.96634E+04
   1.35175E+01     1.96242E+04
   1.35188E+01     1.95845E+04
   1.35200E+01     1.95442E+04
   1.35213E+01     1.95034E+04
   1.35225E+01     1.94622E+04
   1.35238E+01     1.94205E+04
   1.35250E+01     1.93784E+04
   1.35263E+01     1.93360E+04
   1.35275E+01     1.92932E+04
   1.35288E+01     1.92500E+04
   1.35300E+01     1.92066E+04
   1.35313E+01     1.91629E+04
   1.35325E+01     1.91190E+04
   1.35338E+01     1.90749E+04
   1.35350E+01     1.90307E+04
   1.35363E+01     1.89863E+04
   1.35375E+01     1.89418E+04
   1.35388E+01     1.88972E+04
   1.35400E+01     1.88526E+04
   1.35413E+01     1.88080E+04
   1.35425E+01     1.87635E+04
   1.35438E+01     1.87190E+04
   1.35450E+01     1.86746E+04
   1.35463E+01     1.86304E+04
   1.35475E+01     1.85863E+04
   1.35488E+01     1.85425E+04
   1.35500E+01     1.84988E+04
   1.35513E+01     1.84555E+04
   1.35525E+01     1.84125E+04
   1.35538E+01     1.83698E+04
   1.35550E+01     1.83275E+04
   1.35563E+01     1.82856E+04
   1.35575E+01     1.82442E+04
   1.35588E+01     1.82032E+04
   1.35600E+01     1.81628E+04
   1.35613E+01     1.81229E+04
   1.35625E+01     1.80836E+04
   1.35638E+01     1.80449E+04
   1.35650E+01     1.80068E+04
   1.35663E+01     1.79694E+04
   1.35675E+01     1.79327E+04
   1.35688E+01     1.78967E+04
   1.35700E+01     1.78614E+04
   1.35713E+01     1.78269E+04
   1.35725E+01     1.77932E+04
   1.35738E+01     1.77603E+04
   1.35750E+01     1.77283E+04
   1.35763E+01     1.76970E+04
   1.35775E+01     1.76666E+04
   1.35788E+01     1.76371E+04
   1.35800E+01     1.76085E+04
   1.35813E+01     1.75807E+04
   1.35825E+01     1.75539E+04
   1.35838E+01     1.75280E+04
   1.35850E+01     1.75029E+04
   1.35863E+01     1.74788E+04
   1.35875E+01     1.74556E+04
   1.35888E+01     1.74333E+04
   1.35900E+01     1.74119E+04
   1.35913E+01     1.73913E+04
   1.35925E+01     1.73717E+04
   1.35938E+01     1.73530E+04
   1.35950E+01     1.73351E+04
   1.35963E+01     1.73180E+04
   1.35975E+01     1.73018E+04
   1.35988E+01     1.72864E+04
   1.36000E+01     1.72718E+04
