# Supplementary material for: On the accuracy of displacement-based wave intensity analysis: Effect of vessel wall viscoelasticity and nonlinearity
Source: PLoS One. 2019 Nov 1;14(11):e0224390. doi: 10.1371/journal.pone.0224390 (PMC6824577; doi:10.1371/journal.pone.0224390)
Supplement: S1 File — (ZIP) [file pone.0224390.s001.zip › data/irregular vessel wall/viscoelastic condition_with different viscosity/AAA-3.73-visco-9000-vel-1.txt]

12.8		2.77098
12.8013		2.73649
12.8025		2.70524
12.8038		2.67923
12.805		2.66139
12.8063		2.65633
12.8075		2.67086
12.8088		2.71365
12.81		2.79442
12.8113		2.92281
12.8125		3.10716
12.8138		3.35356
12.815		3.66511
12.8163		4.04171
12.8175		4.48011
12.8188		4.9743
12.82		5.51616
12.8213		6.09622
12.8225		6.70448
12.8238		7.33124
12.825		7.96763
12.8263		8.60604
12.8275		9.24031
12.8288		9.86572
12.83		10.4789
12.8313		11.0779
12.8325		11.6614
12.8338		12.2292
12.835		12.782
12.8363		13.3208
12.8375		13.8473
12.8388		14.3638
12.84		14.8728
12.8413		15.3771
12.8425		15.8797
12.8438		16.3836
12.845		16.8917
12.8463		17.4068
12.8475		17.9311
12.8488		18.4667
12.85		19.0152
12.8513		19.5776
12.8525		20.1545
12.8538		20.7463
12.855		21.3528
12.8563		21.9734
12.8575		22.6073
12.8588		23.2535
12.86		23.9108
12.8613		24.5776
12.8625		25.2524
12.8638		25.9333
12.865		26.6185
12.8663		27.306
12.8675		27.9938
12.8688		28.6798
12.87		29.3621
12.8713		30.0386
12.8725		30.7076
12.8738		31.3674
12.875		32.0165
12.8763		32.6537
12.8775		33.2781
12.8788		33.889
12.88		34.4859
12.8813		35.0689
12.8825		35.6379
12.8838		36.1933
12.885		36.7357
12.8863		37.2656
12.8875		37.7838
12.8888		38.291
12.89		38.7881
12.8913		39.2757
12.8925		39.7544
12.8938		40.2249
12.895		40.6875
12.8963		41.1427
12.8975		41.5906
12.8988		42.0312
12.9		42.4646
12.9013		42.8905
12.9025		43.3087
12.9038		43.7189
12.905		44.1205
12.9063		44.5133
12.9075		44.8967
12.9088		45.2701
12.91		45.6331
12.9113		45.9852
12.9125		46.326
12.9138		46.6549
12.915		46.9717
12.9163		47.276
12.9175		47.5675
12.9188		47.8459
12.92		48.1112
12.9213		48.3632
12.9225		48.6019
12.9238		48.8271
12.925		49.0391
12.9263		49.2377
12.9275		49.4231
12.9288		49.5953
12.93		49.7546
12.9313		49.9009
12.9325		50.0343
12.9338		50.1549
12.935		50.2628
12.9363		50.3579
12.9375		50.4401
12.9388		50.5094
12.94		50.5656
12.9413		50.6084
12.9425		50.6377
12.9438		50.653
12.945		50.6541
12.9463		50.6405
12.9475		50.6118
12.9488		50.5675
12.95		50.5071
12.9513		50.4302
12.9525		50.3362
12.9538		50.2247
12.955		50.0952
12.9563		49.9474
12.9575		49.7809
12.9588		49.5955
12.96		49.3909
12.9613		49.167
12.9625		48.9239
12.9638		48.6617
12.965		48.3805
12.9663		48.0808
12.9675		47.7628
12.9688		47.4273
12.97		47.0748
12.9713		46.7062
12.9725		46.3223
12.9738		45.9241
12.975		45.5126
12.9763		45.0889
12.9775		44.654
12.9788		44.2092
12.98		43.7555
12.9813		43.2941
12.9825		42.8261
12.9838		42.3524
12.985		41.8741
12.9863		41.392
12.9875		40.907
12.9888		40.4198
12.99		39.931
12.9913		39.4411
12.9925		38.9505
12.9938		38.4596
12.995		37.9686
12.9963		37.4777
12.9975		36.9869
12.9988		36.4964
13		36.0061
13.0013		35.516
13.0025		35.0259
13.0038		34.5358
13.005		34.0456
13.0063		33.5551
13.0075		33.0644
13.0088		32.5732
13.01		32.0816
13.0113		31.5896
13.0125		31.0971
13.0138		30.6042
13.015		30.1109
13.0163		29.6173
13.0175		29.1235
13.0188		28.6296
13.02		28.1358
13.0213		27.642
13.0225		27.1484
13.0238		26.6552
13.025		26.1626
13.0263		25.6706
13.0275		25.1793
13.0288		24.6886
13.03		24.1984
13.0313		23.7086
13.0325		23.2191
13.0338		22.7297
13.035		22.2404
13.0363		21.7511
13.0375		21.2617
13.0388		20.7722
13.04		20.2824
13.0413		19.7926
13.0425		19.3025
13.0438		18.8118
13.045		18.3206
13.0463		17.8287
13.0475		17.336
13.0488		16.8424
13.05		16.3479
13.0513		15.8525
13.0525		15.3562
13.0538		14.8592
13.055		14.3616
13.0563		13.8636
13.0575		13.3652
13.0588		12.8664
13.06		12.367
13.0613		11.8666
13.0625		11.3645
13.0638		10.8604
13.065		10.3537
13.0663		9.8446
13.0675		9.33394
13.0688		8.8232
13.07		8.31499
13.0713		7.81365
13.0725		7.32515
13.0738		6.85688
13.075		6.41686
13.0763		6.01309
13.0775		5.65278
13.0788		5.34155
13.08		5.0828
13.0813		4.87739
13.0825		4.72355
13.0838		4.61719
13.085		4.55235
13.0863		4.52187
13.0875		4.51801
13.0888		4.53311
13.09		4.56001
13.0913		4.59246
13.0925		4.62526
13.0938		4.65435
13.095		4.67672
13.0963		4.69041
13.0975		4.69434
13.0988		4.68822
13.1		4.67244
13.1013		4.64796
13.1025		4.61621
13.1038		4.57899
13.105		4.53838
13.1063		4.49659
13.1075		4.4559
13.1088		4.41853
13.11		4.38656
13.1113		4.36182
13.1125		4.34591
13.1138		4.34007
13.115		4.34524
13.1163		4.36203
13.1175		4.39072
13.1188		4.43132
13.12		4.48357
13.1213		4.54697
13.1225		4.62084
13.1238		4.70429
13.125		4.7963
13.1263		4.8957
13.1275		5.00121
13.1288		5.11148
13.13		5.22507
13.1313		5.34055
13.1325		5.45648
13.1338		5.57148
13.135		5.68426
13.1363		5.79367
13.1375		5.89869
13.1388		5.99855
13.14		6.09266
13.1413		6.18065
13.1425		6.26241
13.1438		6.33802
13.145		6.40777
13.1463		6.47213
13.1475		6.53168
13.1488		6.58716
13.15		6.63933
13.1513		6.68901
13.1525		6.73702
13.1538		6.78411
13.155		6.83101
13.1563		6.87836
13.1575		6.92666
13.1588		6.97636
13.16		7.02775
13.1613		7.08102
13.1625		7.13626
13.1638		7.19345
13.165		7.25247
13.1663		7.31315
13.1675		7.37522
13.1688		7.43838
13.17		7.50231
13.1713		7.56663
13.1725		7.631
13.1738		7.69504
13.175		7.75841
13.1763		7.82079
13.1775		7.88189
13.1788		7.94146
13.18		7.99927
13.1813		8.05514
13.1825		8.10892
13.1838		8.1605
13.185		8.20978
13.1863		8.25671
13.1875		8.30121
13.1888		8.34323
13.19		8.38273
13.1913		8.41964
13.1925		8.45389
13.1938		8.48537
13.195		8.51396
13.1963		8.53951
13.1975		8.56181
13.1988		8.58063
13.2		8.59572
13.2013		8.60674
13.2025		8.61337
13.2038		8.61523
13.205		8.61191
13.2063		8.603
13.2075		8.58807
13.2088		8.5667
13.21		8.53847
13.2113		8.50299
13.2125		8.45991
13.2138		8.40891
13.215		8.34974
13.2163		8.28221
13.2175		8.20621
13.2188		8.1217
13.22		8.02874
13.2213		7.92747
13.2225		7.81811
13.2238		7.701
13.225		7.57654
13.2263		7.44522
13.2275		7.30762
13.2288		7.16437
13.23		7.01615
13.2313		6.86372
13.2325		6.70783
13.2338		6.5493
13.235		6.38893
13.2363		6.22752
13.2375		6.06587
13.2388		5.90476
13.24		5.74494
13.2413		5.5871
13.2425		5.4319
13.2438		5.27995
13.245		5.13178
13.2463		4.98788
13.2475		4.84866
13.2488		4.71449
13.25		4.58565
13.2513		4.46238
13.2525		4.34486
13.2538		4.23321
13.255		4.12751
13.2563		4.0278
13.2575		3.93407
13.2588		3.84629
13.26		3.76439
13.2613		3.68829
13.2625		3.61789
13.2638		3.55307
13.265		3.49371
13.2663		3.4397
13.2675		3.39091
13.2688		3.34723
13.27		3.30857
13.2713		3.27485
13.2725		3.24599
13.2738		3.22193
13.275		3.20263
13.2763		3.18806
13.2775		3.17818
13.2788		3.17296
13.28		3.17238
13.2813		3.17638
13.2825		3.18491
13.2838		3.1979
13.285		3.21526
13.2863		3.23688
13.2875		3.26261
13.2888		3.2923
13.29		3.32576
13.2913		3.36278
13.2925		3.40313
13.2938		3.44655
13.295		3.49276
13.2963		3.54149
13.2975		3.59243
13.2988		3.64528
13.3		3.69973
13.3013		3.75546
13.3025		3.81218
13.3038		3.86958
13.305		3.92739
13.3063		3.98532
13.3075		4.04315
13.3088		4.10062
13.31		4.15754
13.3113		4.21373
13.3125		4.26903
13.3138		4.32332
13.315		4.37648
13.3163		4.42844
13.3175		4.47915
13.3188		4.52857
13.32		4.5767
13.3213		4.62355
13.3225		4.66913
13.3238		4.71351
13.325		4.75671
13.3263		4.79882
13.3275		4.83988
13.3288		4.87996
13.33		4.91915
13.3313		4.95749
13.3325		4.99506
13.3338		5.03191
13.335		5.06809
13.3363		5.10364
13.3375		5.13858
13.3388		5.17294
13.34		5.20672
13.3413		5.23992
13.3425		5.27251
13.3438		5.30448
13.345		5.33579
13.3463		5.36638
13.3475		5.3962
13.3488		5.4252
13.35		5.45328
13.3513		5.48038
13.3525		5.50641
13.3538		5.53128
13.355		5.55489
13.3563		5.57716
13.3575		5.59798
13.3588		5.61725
13.36		5.63488
13.3613		5.65076
13.3625		5.66481
13.3638		5.67691
13.365		5.68699
13.3663		5.69494
13.3675		5.70069
13.3688		5.70414
13.37		5.70522
13.3713		5.70385
13.3725		5.69997
13.3738		5.69352
13.375		5.68442
13.3763		5.67264
13.3775		5.65814
13.3788		5.64086
13.38		5.62079
13.3813		5.5979
13.3825		5.57218
13.3838		5.54362
13.385		5.51224
13.3863		5.47804
13.3875		5.44105
13.3888		5.40129
13.39		5.35882
13.3913		5.31369
13.3925		5.26596
13.3938		5.2157
13.395		5.163
13.3963		5.10795
13.3975		5.05066
13.3988		4.99123
13.4		4.9298
13.4013		4.86649
13.4025		4.80144
13.4038		4.73481
13.405		4.66674
13.4063		4.5974
13.4075		4.52697
13.4088		4.45562
13.41		4.38352
13.4113		4.31086
13.4125		4.23783
13.4138		4.16462
13.415		4.09142
13.4163		4.01842
13.4175		3.94582
13.4188		3.87381
13.42		3.80257
13.4213		3.7323
13.4225		3.66317
13.4238		3.59537
13.425		3.52907
13.4263		3.46443
13.4275		3.40162
13.4288		3.34079
13.43		3.28209
13.4313		3.22564
13.4325		3.17159
13.4338		3.12003
13.435		3.07109
13.4363		3.02485
13.4375		2.98139
13.4388		2.94081
13.44		2.90314
13.4413		2.86845
13.4425		2.83676
13.4438		2.80811
13.445		2.78251
13.4463		2.75995
13.4475		2.74044
13.4488		2.72393
13.45		2.71041
13.4513		2.69983
13.4525		2.69212
13.4538		2.68724
13.455		2.6851
13.4563		2.68563
13.4575		2.68873
13.4588		2.6943
13.46		2.70225
13.4613		2.71246
13.4625		2.72483
13.4638		2.73922
13.465		2.75553
13.4663		2.77363
13.4675		2.79338
13.4688		2.81468
13.47		2.83738
13.4713		2.86136
13.4725		2.8865
13.4738		2.91268
13.475		2.93977
13.4763		2.96765
13.4775		2.99621
13.4788		3.02535
13.48		3.05495
13.4813		3.08491
13.4825		3.11514
13.4838		3.14554
13.485		3.17604
13.4863		3.20654
13.4875		3.23699
13.4888		3.26729
13.49		3.2974
13.4913		3.32726
13.4925		3.35681
13.4938		3.386
13.495		3.41479
13.4963		3.44314
13.4975		3.47101
13.4988		3.49838
13.5		3.52521
13.5013		3.55148
13.5025		3.57717
13.5038		3.60225
13.505		3.6267
13.5063		3.65051
13.5075		3.67366
13.5088		3.69614
13.51		3.71792
13.5113		3.739
13.5125		3.75936
13.5138		3.77898
13.515		3.79785
13.5163		3.81596
13.5175		3.83329
13.5188		3.84982
13.52		3.86553
13.5213		3.88042
13.5225		3.89446
13.5238		3.90763
13.525		3.91991
13.5263		3.93129
13.5275		3.94175
13.5288		3.95126
13.53		3.95981
13.5313		3.96737
13.5325		3.97393
13.5338		3.97947
13.535		3.98396
13.5363		3.98739
13.5375		3.98973
13.5388		3.99097
13.54		3.9911
13.5413		3.99008
13.5425		3.98792
13.5438		3.98458
13.545		3.98006
13.5463		3.97435
13.5475		3.96742
13.5488		3.95928
13.55		3.94991
13.5513		3.93931
13.5525		3.92746
13.5538		3.91438
13.555		3.90004
13.5563		3.88446
13.5575		3.86763
13.5588		3.84957
13.56		3.83027
13.5613		3.80976
13.5625		3.78803
13.5638		3.76512
13.565		3.74103
13.5663		3.71579
13.5675		3.68942
13.5688		3.66196
13.57		3.63343
13.5713		3.60388
13.5725		3.57333
13.5738		3.54184
13.575		3.50944
13.5763		3.47619
13.5775		3.44214
13.5788		3.40735
13.58		3.37188
13.5813		3.33579
13.5825		3.29914
13.5838		3.26201
13.585		3.22447
13.5863		3.1866
13.5875		3.14846
13.5888		3.11015
13.59		3.07174
13.5913		3.03331
13.5925		2.99495
13.5938		2.95675
13.595		2.91878
13.5963		2.88114
13.5975		2.84391
13.5988		2.80717
13.6		2.77101
