# Supplementary material for: On the accuracy of displacement-based wave intensity analysis: Effect of vessel wall viscoelasticity and nonlinearity
Source: PLoS One. 2019 Nov 1;14(11):e0224390. doi: 10.1371/journal.pone.0224390 (PMC6824577; doi:10.1371/journal.pone.0224390)
Supplement: S1 File — (ZIP) [file pone.0224390.s001.zip › data/irregular vessel wall/viscoelastic condition_with different viscosity/stenosis-3.73-visco-1000-disp-1.txt]

   1.28000E+01     1.40231E-01
   1.28013E+01     1.40036E-01
   1.28025E+01     1.39842E-01
   1.28038E+01     1.39651E-01
   1.28050E+01     1.39467E-01
   1.28063E+01     1.39298E-01
   1.28075E+01     1.39153E-01
   1.28088E+01     1.39046E-01
   1.28100E+01     1.38990E-01
   1.28113E+01     1.39004E-01
   1.28125E+01     1.39101E-01
   1.28138E+01     1.39295E-01
   1.28150E+01     1.39592E-01
   1.28163E+01     1.39996E-01
   1.28175E+01     1.40502E-01
   1.28188E+01     1.41105E-01
   1.28200E+01     1.41792E-01
   1.28213E+01     1.42551E-01
   1.28225E+01     1.43369E-01
   1.28238E+01     1.44234E-01
   1.28250E+01     1.45136E-01
   1.28263E+01     1.46066E-01
   1.28275E+01     1.47020E-01
   1.28288E+01     1.47994E-01
   1.28300E+01     1.48985E-01
   1.28313E+01     1.49995E-01
   1.28325E+01     1.51023E-01
   1.28338E+01     1.52070E-01
   1.28350E+01     1.53138E-01
   1.28363E+01     1.54227E-01
   1.28375E+01     1.55339E-01
   1.28388E+01     1.56472E-01
   1.28400E+01     1.57628E-01
   1.28413E+01     1.58806E-01
   1.28425E+01     1.60004E-01
   1.28438E+01     1.61222E-01
   1.28450E+01     1.62459E-01
   1.28463E+01     1.63711E-01
   1.28475E+01     1.64979E-01
   1.28488E+01     1.66260E-01
   1.28500E+01     1.67552E-01
   1.28513E+01     1.68854E-01
   1.28525E+01     1.70165E-01
   1.28538E+01     1.71484E-01
   1.28550E+01     1.72810E-01
   1.28563E+01     1.74144E-01
   1.28575E+01     1.75485E-01
   1.28588E+01     1.76833E-01
   1.28600E+01     1.78189E-01
   1.28613E+01     1.79553E-01
   1.28625E+01     1.80924E-01
   1.28638E+01     1.82304E-01
   1.28650E+01     1.83691E-01
   1.28663E+01     1.85087E-01
   1.28675E+01     1.86491E-01
   1.28688E+01     1.87902E-01
   1.28700E+01     1.89319E-01
   1.28713E+01     1.90743E-01
   1.28725E+01     1.92172E-01
   1.28738E+01     1.93605E-01
   1.28750E+01     1.95041E-01
   1.28763E+01     1.96479E-01
   1.28775E+01     1.97919E-01
   1.28788E+01     1.99359E-01
   1.28800E+01     2.00798E-01
   1.28813E+01     2.02237E-01
   1.28825E+01     2.03673E-01
   1.28838E+01     2.05107E-01
   1.28850E+01     2.06539E-01
   1.28863E+01     2.07967E-01
   1.28875E+01     2.09392E-01
   1.28888E+01     2.10814E-01
   1.28900E+01     2.12232E-01
   1.28913E+01     2.13647E-01
   1.28925E+01     2.15058E-01
   1.28938E+01     2.16465E-01
   1.28950E+01     2.17868E-01
   1.28963E+01     2.19268E-01
   1.28975E+01     2.20664E-01
   1.28988E+01     2.22055E-01
   1.29000E+01     2.23442E-01
   1.29013E+01     2.24825E-01
   1.29025E+01     2.26202E-01
   1.29038E+01     2.27575E-01
   1.29050E+01     2.28942E-01
   1.29063E+01     2.30304E-01
   1.29075E+01     2.31661E-01
   1.29088E+01     2.33011E-01
   1.29100E+01     2.34355E-01
   1.29113E+01     2.35693E-01
   1.29125E+01     2.37025E-01
   1.29138E+01     2.38349E-01
   1.29150E+01     2.39667E-01
   1.29163E+01     2.40977E-01
   1.29175E+01     2.42280E-01
   1.29188E+01     2.43576E-01
   1.29200E+01     2.44864E-01
   1.29213E+01     2.46143E-01
   1.29225E+01     2.47415E-01
   1.29238E+01     2.48677E-01
   1.29250E+01     2.49931E-01
   1.29263E+01     2.51177E-01
   1.29275E+01     2.52412E-01
   1.29288E+01     2.53639E-01
   1.29300E+01     2.54855E-01
   1.29313E+01     2.56062E-01
   1.29325E+01     2.57258E-01
   1.29338E+01     2.58444E-01
   1.29350E+01     2.59619E-01
   1.29363E+01     2.60783E-01
   1.29375E+01     2.61936E-01
   1.29388E+01     2.63077E-01
   1.29400E+01     2.64208E-01
   1.29413E+01     2.65327E-01
   1.29425E+01     2.66434E-01
   1.29438E+01     2.67529E-01
   1.29450E+01     2.68613E-01
   1.29463E+01     2.69685E-01
   1.29475E+01     2.70745E-01
   1.29488E+01     2.71794E-01
   1.29500E+01     2.72830E-01
   1.29513E+01     2.73855E-01
   1.29525E+01     2.74868E-01
   1.29538E+01     2.75868E-01
   1.29550E+01     2.76857E-01
   1.29563E+01     2.77834E-01
   1.29575E+01     2.78799E-01
   1.29588E+01     2.79751E-01
   1.29600E+01     2.80691E-01
   1.29613E+01     2.81619E-01
   1.29625E+01     2.82535E-01
   1.29638E+01     2.83437E-01
   1.29650E+01     2.84327E-01
   1.29663E+01     2.85204E-01
   1.29675E+01     2.86067E-01
   1.29688E+01     2.86917E-01
   1.29700E+01     2.87752E-01
   1.29713E+01     2.88574E-01
   1.29725E+01     2.89381E-01
   1.29738E+01     2.90172E-01
   1.29750E+01     2.90949E-01
   1.29763E+01     2.91709E-01
   1.29775E+01     2.92453E-01
   1.29788E+01     2.93181E-01
   1.29800E+01     2.93891E-01
   1.29813E+01     2.94584E-01
   1.29825E+01     2.95258E-01
   1.29838E+01     2.95915E-01
   1.29850E+01     2.96553E-01
   1.29863E+01     2.97171E-01
   1.29875E+01     2.97770E-01
   1.29888E+01     2.98349E-01
   1.29900E+01     2.98907E-01
   1.29913E+01     2.99445E-01
   1.29925E+01     2.99961E-01
   1.29938E+01     3.00457E-01
   1.29950E+01     3.00930E-01
   1.29963E+01     3.01381E-01
   1.29975E+01     3.01810E-01
   1.29988E+01     3.02217E-01
   1.30000E+01     3.02600E-01
   1.30013E+01     3.02960E-01
   1.30025E+01     3.03296E-01
   1.30038E+01     3.03608E-01
   1.30050E+01     3.03896E-01
   1.30063E+01     3.04160E-01
   1.30075E+01     3.04398E-01
   1.30088E+01     3.04611E-01
   1.30100E+01     3.04799E-01
   1.30113E+01     3.04960E-01
   1.30125E+01     3.05096E-01
   1.30138E+01     3.05204E-01
   1.30150E+01     3.05286E-01
   1.30163E+01     3.05341E-01
   1.30175E+01     3.05368E-01
   1.30188E+01     3.05368E-01
   1.30200E+01     3.05339E-01
   1.30213E+01     3.05282E-01
   1.30225E+01     3.05197E-01
   1.30238E+01     3.05083E-01
   1.30250E+01     3.04940E-01
   1.30263E+01     3.04768E-01
   1.30275E+01     3.04567E-01
   1.30288E+01     3.04336E-01
   1.30300E+01     3.04075E-01
   1.30313E+01     3.03785E-01
   1.30325E+01     3.03465E-01
   1.30338E+01     3.03115E-01
   1.30350E+01     3.02735E-01
   1.30363E+01     3.02325E-01
   1.30375E+01     3.01885E-01
   1.30388E+01     3.01414E-01
   1.30400E+01     3.00913E-01
   1.30413E+01     3.00381E-01
   1.30425E+01     2.99819E-01
   1.30438E+01     2.99227E-01
   1.30450E+01     2.98604E-01
   1.30463E+01     2.97951E-01
   1.30475E+01     2.97267E-01
   1.30488E+01     2.96552E-01
   1.30500E+01     2.95807E-01
   1.30513E+01     2.95031E-01
   1.30525E+01     2.94225E-01
   1.30538E+01     2.93388E-01
   1.30550E+01     2.92521E-01
   1.30563E+01     2.91623E-01
   1.30575E+01     2.90694E-01
   1.30588E+01     2.89735E-01
   1.30600E+01     2.88746E-01
   1.30613E+01     2.87726E-01
   1.30625E+01     2.86676E-01
   1.30638E+01     2.85596E-01
   1.30650E+01     2.84487E-01
   1.30663E+01     2.83349E-01
   1.30675E+01     2.82183E-01
   1.30688E+01     2.80992E-01
   1.30700E+01     2.79780E-01
   1.30713E+01     2.78551E-01
   1.30725E+01     2.77313E-01
   1.30738E+01     2.76074E-01
   1.30750E+01     2.74845E-01
   1.30763E+01     2.73637E-01
   1.30775E+01     2.72461E-01
   1.30788E+01     2.71328E-01
   1.30800E+01     2.70243E-01
   1.30813E+01     2.69210E-01
   1.30825E+01     2.68230E-01
   1.30838E+01     2.67298E-01
   1.30850E+01     2.66410E-01
   1.30863E+01     2.65558E-01
   1.30875E+01     2.64733E-01
   1.30888E+01     2.63927E-01
   1.30900E+01     2.63135E-01
   1.30913E+01     2.62349E-01
   1.30925E+01     2.61567E-01
   1.30938E+01     2.60785E-01
   1.30950E+01     2.60004E-01
   1.30963E+01     2.59224E-01
   1.30975E+01     2.58444E-01
   1.30988E+01     2.57667E-01
   1.31000E+01     2.56894E-01
   1.31013E+01     2.56125E-01
   1.31025E+01     2.55363E-01
   1.31038E+01     2.54608E-01
   1.31050E+01     2.53860E-01
   1.31063E+01     2.53120E-01
   1.31075E+01     2.52388E-01
   1.31088E+01     2.51665E-01
   1.31100E+01     2.50949E-01
   1.31113E+01     2.50240E-01
   1.31125E+01     2.49539E-01
   1.31138E+01     2.48845E-01
   1.31150E+01     2.48158E-01
   1.31163E+01     2.47478E-01
   1.31175E+01     2.46805E-01
   1.31188E+01     2.46138E-01
   1.31200E+01     2.45480E-01
   1.31213E+01     2.44829E-01
   1.31225E+01     2.44187E-01
   1.31238E+01     2.43555E-01
   1.31250E+01     2.42931E-01
   1.31263E+01     2.42318E-01
   1.31275E+01     2.41716E-01
   1.31288E+01     2.41124E-01
   1.31300E+01     2.40543E-01
   1.31313E+01     2.39974E-01
   1.31325E+01     2.39416E-01
   1.31338E+01     2.38869E-01
   1.31350E+01     2.38332E-01
   1.31363E+01     2.37806E-01
   1.31375E+01     2.37290E-01
   1.31388E+01     2.36784E-01
   1.31400E+01     2.36287E-01
   1.31413E+01     2.35798E-01
   1.31425E+01     2.35319E-01
   1.31438E+01     2.34847E-01
   1.31450E+01     2.34384E-01
   1.31463E+01     2.33928E-01
   1.31475E+01     2.33479E-01
   1.31488E+01     2.33038E-01
   1.31500E+01     2.32605E-01
   1.31513E+01     2.32178E-01
   1.31525E+01     2.31759E-01
   1.31538E+01     2.31346E-01
   1.31550E+01     2.30941E-01
   1.31563E+01     2.30542E-01
   1.31575E+01     2.30150E-01
   1.31588E+01     2.29764E-01
   1.31600E+01     2.29384E-01
   1.31613E+01     2.29010E-01
   1.31625E+01     2.28641E-01
   1.31638E+01     2.28279E-01
   1.31650E+01     2.27921E-01
   1.31663E+01     2.27568E-01
   1.31675E+01     2.27219E-01
   1.31688E+01     2.26875E-01
   1.31700E+01     2.26535E-01
   1.31713E+01     2.26198E-01
   1.31725E+01     2.25866E-01
   1.31738E+01     2.25537E-01
   1.31750E+01     2.25211E-01
   1.31763E+01     2.24888E-01
   1.31775E+01     2.24568E-01
   1.31788E+01     2.24251E-01
   1.31800E+01     2.23936E-01
   1.31813E+01     2.23624E-01
   1.31825E+01     2.23315E-01
   1.31838E+01     2.23008E-01
   1.31850E+01     2.22703E-01
   1.31863E+01     2.22399E-01
   1.31875E+01     2.22098E-01
   1.31888E+01     2.21799E-01
   1.31900E+01     2.21501E-01
   1.31913E+01     2.21205E-01
   1.31925E+01     2.20910E-01
   1.31938E+01     2.20617E-01
   1.31950E+01     2.20325E-01
   1.31963E+01     2.20035E-01
   1.31975E+01     2.19746E-01
   1.31988E+01     2.19459E-01
   1.32000E+01     2.19173E-01
   1.32013E+01     2.18888E-01
   1.32025E+01     2.18605E-01
   1.32038E+01     2.18324E-01
   1.32050E+01     2.18045E-01
   1.32063E+01     2.17767E-01
   1.32075E+01     2.17492E-01
   1.32088E+01     2.17218E-01
   1.32100E+01     2.16946E-01
   1.32113E+01     2.16676E-01
   1.32125E+01     2.16408E-01
   1.32138E+01     2.16142E-01
   1.32150E+01     2.15878E-01
   1.32163E+01     2.15616E-01
   1.32175E+01     2.15356E-01
   1.32188E+01     2.15098E-01
   1.32200E+01     2.14841E-01
   1.32213E+01     2.14586E-01
   1.32225E+01     2.14333E-01
   1.32238E+01     2.14080E-01
   1.32250E+01     2.13830E-01
   1.32263E+01     2.13580E-01
   1.32275E+01     2.13331E-01
   1.32288E+01     2.13083E-01
   1.32300E+01     2.12836E-01
   1.32313E+01     2.12589E-01
   1.32325E+01     2.12343E-01
   1.32338E+01     2.12096E-01
   1.32350E+01     2.11851E-01
   1.32363E+01     2.11605E-01
   1.32375E+01     2.11359E-01
   1.32388E+01     2.11113E-01
   1.32400E+01     2.10867E-01
   1.32413E+01     2.10620E-01
   1.32425E+01     2.10374E-01
   1.32438E+01     2.10127E-01
   1.32450E+01     2.09879E-01
   1.32463E+01     2.09632E-01
   1.32475E+01     2.09384E-01
   1.32488E+01     2.09135E-01
   1.32500E+01     2.08886E-01
   1.32513E+01     2.08637E-01
   1.32525E+01     2.08388E-01
   1.32538E+01     2.08137E-01
   1.32550E+01     2.07887E-01
   1.32563E+01     2.07636E-01
   1.32575E+01     2.07385E-01
   1.32588E+01     2.07133E-01
   1.32600E+01     2.06880E-01
   1.32613E+01     2.06628E-01
   1.32625E+01     2.06374E-01
   1.32638E+01     2.06120E-01
   1.32650E+01     2.05866E-01
   1.32663E+01     2.05611E-01
   1.32675E+01     2.05355E-01
   1.32688E+01     2.05099E-01
   1.32700E+01     2.04841E-01
   1.32713E+01     2.04584E-01
   1.32725E+01     2.04325E-01
   1.32738E+01     2.04066E-01
   1.32750E+01     2.03805E-01
   1.32763E+01     2.03544E-01
   1.32775E+01     2.03283E-01
   1.32788E+01     2.03020E-01
   1.32800E+01     2.02756E-01
   1.32813E+01     2.02492E-01
   1.32825E+01     2.02226E-01
   1.32838E+01     2.01960E-01
   1.32850E+01     2.01693E-01
   1.32863E+01     2.01425E-01
   1.32875E+01     2.01156E-01
   1.32888E+01     2.00886E-01
   1.32900E+01     2.00615E-01
   1.32913E+01     2.00343E-01
   1.32925E+01     2.00070E-01
   1.32938E+01     1.99796E-01
   1.32950E+01     1.99521E-01
   1.32963E+01     1.99246E-01
   1.32975E+01     1.98969E-01
   1.32988E+01     1.98692E-01
   1.33000E+01     1.98413E-01
   1.33013E+01     1.98134E-01
   1.33025E+01     1.97853E-01
   1.33038E+01     1.97572E-01
   1.33050E+01     1.97290E-01
   1.33063E+01     1.97007E-01
   1.33075E+01     1.96723E-01
   1.33088E+01     1.96439E-01
   1.33100E+01     1.96153E-01
   1.33113E+01     1.95867E-01
   1.33125E+01     1.95580E-01
   1.33138E+01     1.95292E-01
   1.33150E+01     1.95004E-01
   1.33163E+01     1.94715E-01
   1.33175E+01     1.94425E-01
   1.33188E+01     1.94135E-01
   1.33200E+01     1.93844E-01
   1.33213E+01     1.93553E-01
   1.33225E+01     1.93261E-01
   1.33238E+01     1.92969E-01
   1.33250E+01     1.92676E-01
   1.33263E+01     1.92383E-01
   1.33275E+01     1.92090E-01
   1.33288E+01     1.91796E-01
   1.33300E+01     1.91503E-01
   1.33313E+01     1.91209E-01
   1.33325E+01     1.90915E-01
   1.33338E+01     1.90621E-01
   1.33350E+01     1.90328E-01
   1.33363E+01     1.90034E-01
   1.33375E+01     1.89740E-01
   1.33388E+01     1.89447E-01
   1.33400E+01     1.89154E-01
   1.33413E+01     1.88861E-01
   1.33425E+01     1.88569E-01
   1.33438E+01     1.88276E-01
   1.33450E+01     1.87985E-01
   1.33463E+01     1.87693E-01
   1.33475E+01     1.87402E-01
   1.33488E+01     1.87112E-01
   1.33500E+01     1.86822E-01
   1.33513E+01     1.86533E-01
   1.33525E+01     1.86244E-01
   1.33538E+01     1.85956E-01
   1.33550E+01     1.85668E-01
   1.33563E+01     1.85382E-01
   1.33575E+01     1.85095E-01
   1.33588E+01     1.84810E-01
   1.33600E+01     1.84525E-01
   1.33613E+01     1.84241E-01
   1.33625E+01     1.83958E-01
   1.33638E+01     1.83675E-01
   1.33650E+01     1.83394E-01
   1.33663E+01     1.83113E-01
   1.33675E+01     1.82832E-01
   1.33688E+01     1.82553E-01
   1.33700E+01     1.82275E-01
   1.33713E+01     1.81997E-01
   1.33725E+01     1.81720E-01
   1.33738E+01     1.81444E-01
   1.33750E+01     1.81168E-01
   1.33763E+01     1.80894E-01
   1.33775E+01     1.80620E-01
   1.33788E+01     1.80348E-01
   1.33800E+01     1.80076E-01
   1.33813E+01     1.79805E-01
   1.33825E+01     1.79534E-01
   1.33838E+01     1.79265E-01
   1.33850E+01     1.78996E-01
   1.33863E+01     1.78729E-01
   1.33875E+01     1.78462E-01
   1.33888E+01     1.78196E-01
   1.33900E+01     1.77931E-01
   1.33913E+01     1.77666E-01
   1.33925E+01     1.77403E-01
   1.33938E+01     1.77140E-01
   1.33950E+01     1.76878E-01
   1.33963E+01     1.76617E-01
   1.33975E+01     1.76357E-01
   1.33988E+01     1.76098E-01
   1.34000E+01     1.75839E-01
   1.34013E+01     1.75581E-01
   1.34025E+01     1.75324E-01
   1.34038E+01     1.75068E-01
   1.34050E+01     1.74813E-01
   1.34063E+01     1.74558E-01
   1.34075E+01     1.74304E-01
   1.34088E+01     1.74051E-01
   1.34100E+01     1.73799E-01
   1.34113E+01     1.73547E-01
   1.34125E+01     1.73296E-01
   1.34138E+01     1.73046E-01
   1.34150E+01     1.72796E-01
   1.34163E+01     1.72547E-01
   1.34175E+01     1.72299E-01
   1.34188E+01     1.72052E-01
   1.34200E+01     1.71805E-01
   1.34213E+01     1.71559E-01
   1.34225E+01     1.71314E-01
   1.34238E+01     1.71069E-01
   1.34250E+01     1.70825E-01
   1.34263E+01     1.70582E-01
   1.34275E+01     1.70339E-01
   1.34288E+01     1.70097E-01
   1.34300E+01     1.69855E-01
   1.34313E+01     1.69615E-01
   1.34325E+01     1.69374E-01
   1.34338E+01     1.69135E-01
   1.34350E+01     1.68895E-01
   1.34363E+01     1.68657E-01
   1.34375E+01     1.68419E-01
   1.34388E+01     1.68181E-01
   1.34400E+01     1.67945E-01
   1.34413E+01     1.67708E-01
   1.34425E+01     1.67472E-01
   1.34438E+01     1.67237E-01
   1.34450E+01     1.67002E-01
   1.34463E+01     1.66768E-01
   1.34475E+01     1.66534E-01
   1.34488E+01     1.66301E-01
   1.34500E+01     1.66068E-01
   1.34513E+01     1.65836E-01
   1.34525E+01     1.65604E-01
   1.34538E+01     1.65372E-01
   1.34550E+01     1.65141E-01
   1.34563E+01     1.64911E-01
   1.34575E+01     1.64680E-01
   1.34588E+01     1.64451E-01
   1.34600E+01     1.64221E-01
   1.34613E+01     1.63992E-01
   1.34625E+01     1.63764E-01
   1.34638E+01     1.63535E-01
   1.34650E+01     1.63307E-01
   1.34663E+01     1.63080E-01
   1.34675E+01     1.62853E-01
   1.34688E+01     1.62626E-01
   1.34700E+01     1.62400E-01
   1.34713E+01     1.62173E-01
   1.34725E+01     1.61948E-01
   1.34738E+01     1.61722E-01
   1.34750E+01     1.61497E-01
   1.34763E+01     1.61272E-01
   1.34775E+01     1.61048E-01
   1.34788E+01     1.60823E-01
   1.34800E+01     1.60600E-01
   1.34813E+01     1.60376E-01
   1.34825E+01     1.60153E-01
   1.34838E+01     1.59929E-01
   1.34850E+01     1.59707E-01
   1.34863E+01     1.59484E-01
   1.34875E+01     1.59262E-01
   1.34888E+01     1.59040E-01
   1.34900E+01     1.58818E-01
   1.34913E+01     1.58597E-01
   1.34925E+01     1.58375E-01
   1.34938E+01     1.58154E-01
   1.34950E+01     1.57933E-01
   1.34963E+01     1.57713E-01
   1.34975E+01     1.57492E-01
   1.34988E+01     1.57272E-01
   1.35000E+01     1.57052E-01
   1.35013E+01     1.56833E-01
   1.35025E+01     1.56613E-01
   1.35038E+01     1.56394E-01
   1.35050E+01     1.56175E-01
   1.35063E+01     1.55956E-01
   1.35075E+01     1.55737E-01
   1.35088E+01     1.55519E-01
   1.35100E+01     1.55300E-01
   1.35113E+01     1.55082E-01
   1.35125E+01     1.54864E-01
   1.35138E+01     1.54646E-01
   1.35150E+01     1.54429E-01
   1.35163E+01     1.54212E-01
   1.35175E+01     1.53994E-01
   1.35188E+01     1.53777E-01
   1.35200E+01     1.53561E-01
   1.35213E+01     1.53344E-01
   1.35225E+01     1.53128E-01
   1.35238E+01     1.52912E-01
   1.35250E+01     1.52696E-01
   1.35263E+01     1.52480E-01
   1.35275E+01     1.52264E-01
   1.35288E+01     1.52049E-01
   1.35300E+01     1.51834E-01
   1.35313E+01     1.51619E-01
   1.35325E+01     1.51404E-01
   1.35338E+01     1.51189E-01
   1.35350E+01     1.50975E-01
   1.35363E+01     1.50761E-01
   1.35375E+01     1.50547E-01
   1.35388E+01     1.50333E-01
   1.35400E+01     1.50120E-01
   1.35413E+01     1.49907E-01
   1.35425E+01     1.49694E-01
   1.35438E+01     1.49481E-01
   1.35450E+01     1.49269E-01
   1.35463E+01     1.49057E-01
   1.35475E+01     1.48845E-01
   1.35488E+01     1.48633E-01
   1.35500E+01     1.48422E-01
   1.35513E+01     1.48211E-01
   1.35525E+01     1.48000E-01
   1.35538E+01     1.47789E-01
   1.35550E+01     1.47579E-01
   1.35563E+01     1.47369E-01
   1.35575E+01     1.47160E-01
   1.35588E+01     1.46951E-01
   1.35600E+01     1.46742E-01
   1.35613E+01     1.46533E-01
   1.35625E+01     1.46325E-01
   1.35638E+01     1.46117E-01
   1.35650E+01     1.45909E-01
   1.35663E+01     1.45702E-01
   1.35675E+01     1.45495E-01
   1.35688E+01     1.45288E-01
   1.35700E+01     1.45082E-01
   1.35713E+01     1.44876E-01
   1.35725E+01     1.44671E-01
   1.35738E+01     1.44466E-01
   1.35750E+01     1.44261E-01
   1.35763E+01     1.44057E-01
   1.35775E+01     1.43853E-01
   1.35788E+01     1.43650E-01
   1.35800E+01     1.43447E-01
   1.35813E+01     1.43244E-01
   1.35825E+01     1.43042E-01
   1.35838E+01     1.42840E-01
   1.35850E+01     1.42638E-01
   1.35863E+01     1.42437E-01
   1.35875E+01     1.42237E-01
   1.35888E+01     1.42036E-01
   1.35900E+01     1.41837E-01
   1.35913E+01     1.41637E-01
   1.35925E+01     1.41439E-01
   1.35938E+01     1.41240E-01
   1.35950E+01     1.41042E-01
   1.35963E+01     1.40845E-01
   1.35975E+01     1.40648E-01
   1.35988E+01     1.40451E-01
   1.36000E+01     1.40255E-01
