# Supplementary material for: On the accuracy of displacement-based wave intensity analysis: Effect of vessel wall viscoelasticity and nonlinearity
Source: PLoS One. 2019 Nov 1;14(11):e0224390. doi: 10.1371/journal.pone.0224390 (PMC6824577; doi:10.1371/journal.pone.0224390)
Supplement: S1 File — (ZIP) [file pone.0224390.s001.zip › data/irregular vessel wall/viscoelastic condition_with different viscosity/stenosis-3.73-visco-1000-pres-1.txt]

   1.28000E+01     1.94470E+04
   1.28013E+01     1.94202E+04
   1.28025E+01     1.93956E+04
   1.28038E+01     1.93742E+04
   1.28050E+01     1.93567E+04
   1.28063E+01     1.93440E+04
   1.28075E+01     1.93379E+04
   1.28088E+01     1.93409E+04
   1.28100E+01     1.93555E+04
   1.28113E+01     1.93843E+04
   1.28125E+01     1.94292E+04
   1.28138E+01     1.94917E+04
   1.28150E+01     1.95724E+04
   1.28163E+01     1.96710E+04
   1.28175E+01     1.97862E+04
   1.28188E+01     1.99165E+04
   1.28200E+01     2.00597E+04
   1.28213E+01     2.02134E+04
   1.28225E+01     2.03754E+04
   1.28238E+01     2.05438E+04
   1.28250E+01     2.07169E+04
   1.28263E+01     2.08934E+04
   1.28275E+01     2.10726E+04
   1.28288E+01     2.12539E+04
   1.28300E+01     2.14372E+04
   1.28313E+01     2.16225E+04
   1.28325E+01     2.18100E+04
   1.28338E+01     2.19999E+04
   1.28350E+01     2.21925E+04
   1.28363E+01     2.23880E+04
   1.28375E+01     2.25866E+04
   1.28388E+01     2.27882E+04
   1.28400E+01     2.29929E+04
   1.28413E+01     2.32005E+04
   1.28425E+01     2.34109E+04
   1.28438E+01     2.36237E+04
   1.28450E+01     2.38386E+04
   1.28463E+01     2.40552E+04
   1.28475E+01     2.42733E+04
   1.28488E+01     2.44924E+04
   1.28500E+01     2.47124E+04
   1.28513E+01     2.49328E+04
   1.28525E+01     2.51535E+04
   1.28538E+01     2.53745E+04
   1.28550E+01     2.55955E+04
   1.28563E+01     2.58167E+04
   1.28575E+01     2.60380E+04
   1.28588E+01     2.62594E+04
   1.28600E+01     2.64811E+04
   1.28613E+01     2.67031E+04
   1.28625E+01     2.69256E+04
   1.28638E+01     2.71485E+04
   1.28650E+01     2.73720E+04
   1.28663E+01     2.75961E+04
   1.28675E+01     2.78207E+04
   1.28688E+01     2.80458E+04
   1.28700E+01     2.82714E+04
   1.28713E+01     2.84974E+04
   1.28725E+01     2.87236E+04
   1.28738E+01     2.89499E+04
   1.28750E+01     2.91762E+04
   1.28763E+01     2.94024E+04
   1.28775E+01     2.96282E+04
   1.28788E+01     2.98537E+04
   1.28800E+01     3.00785E+04
   1.28813E+01     3.03028E+04
   1.28825E+01     3.05263E+04
   1.28838E+01     3.07488E+04
   1.28850E+01     3.09706E+04
   1.28863E+01     3.11915E+04
   1.28875E+01     3.14115E+04
   1.28888E+01     3.16305E+04
   1.28900E+01     3.18486E+04
   1.28913E+01     3.20657E+04
   1.28925E+01     3.22818E+04
   1.28938E+01     3.24969E+04
   1.28950E+01     3.27110E+04
   1.28963E+01     3.29241E+04
   1.28975E+01     3.31360E+04
   1.28988E+01     3.33468E+04
   1.29000E+01     3.35565E+04
   1.29013E+01     3.37649E+04
   1.29025E+01     3.39720E+04
   1.29038E+01     3.41779E+04
   1.29050E+01     3.43823E+04
   1.29063E+01     3.45854E+04
   1.29075E+01     3.47869E+04
   1.29088E+01     3.49870E+04
   1.29100E+01     3.51855E+04
   1.29113E+01     3.53824E+04
   1.29125E+01     3.55777E+04
   1.29138E+01     3.57712E+04
   1.29150E+01     3.59631E+04
   1.29163E+01     3.61533E+04
   1.29175E+01     3.63416E+04
   1.29188E+01     3.65282E+04
   1.29200E+01     3.67129E+04
   1.29213E+01     3.68957E+04
   1.29225E+01     3.70766E+04
   1.29238E+01     3.72556E+04
   1.29250E+01     3.74326E+04
   1.29263E+01     3.76076E+04
   1.29275E+01     3.77805E+04
   1.29288E+01     3.79513E+04
   1.29300E+01     3.81200E+04
   1.29313E+01     3.82865E+04
   1.29325E+01     3.84509E+04
   1.29338E+01     3.86129E+04
   1.29350E+01     3.87728E+04
   1.29363E+01     3.89304E+04
   1.29375E+01     3.90856E+04
   1.29388E+01     3.92386E+04
   1.29400E+01     3.93892E+04
   1.29413E+01     3.95375E+04
   1.29425E+01     3.96834E+04
   1.29438E+01     3.98270E+04
   1.29450E+01     3.99683E+04
   1.29463E+01     4.01073E+04
   1.29475E+01     4.02439E+04
   1.29488E+01     4.03781E+04
   1.29500E+01     4.05101E+04
   1.29513E+01     4.06398E+04
   1.29525E+01     4.07672E+04
   1.29538E+01     4.08924E+04
   1.29550E+01     4.10153E+04
   1.29563E+01     4.11359E+04
   1.29575E+01     4.12543E+04
   1.29588E+01     4.13704E+04
   1.29600E+01     4.14843E+04
   1.29613E+01     4.15960E+04
   1.29625E+01     4.17054E+04
   1.29638E+01     4.18126E+04
   1.29650E+01     4.19175E+04
   1.29663E+01     4.20202E+04
   1.29675E+01     4.21205E+04
   1.29688E+01     4.22186E+04
   1.29700E+01     4.23142E+04
   1.29713E+01     4.24075E+04
   1.29725E+01     4.24984E+04
   1.29738E+01     4.25868E+04
   1.29750E+01     4.26726E+04
   1.29763E+01     4.27559E+04
   1.29775E+01     4.28366E+04
   1.29788E+01     4.29146E+04
   1.29800E+01     4.29899E+04
   1.29813E+01     4.30625E+04
   1.29825E+01     4.31322E+04
   1.29838E+01     4.31991E+04
   1.29850E+01     4.32631E+04
   1.29863E+01     4.33241E+04
   1.29875E+01     4.33821E+04
   1.29888E+01     4.34371E+04
   1.29900E+01     4.34890E+04
   1.29913E+01     4.35378E+04
   1.29925E+01     4.35834E+04
   1.29938E+01     4.36257E+04
   1.29950E+01     4.36649E+04
   1.29963E+01     4.37008E+04
   1.29975E+01     4.37334E+04
   1.29988E+01     4.37626E+04
   1.30000E+01     4.37884E+04
   1.30013E+01     4.38109E+04
   1.30025E+01     4.38299E+04
   1.30038E+01     4.38454E+04
   1.30050E+01     4.38574E+04
   1.30063E+01     4.38658E+04
   1.30075E+01     4.38706E+04
   1.30088E+01     4.38718E+04
   1.30100E+01     4.38693E+04
   1.30113E+01     4.38631E+04
   1.30125E+01     4.38532E+04
   1.30138E+01     4.38394E+04
   1.30150E+01     4.38218E+04
   1.30163E+01     4.38003E+04
   1.30175E+01     4.37749E+04
   1.30188E+01     4.37456E+04
   1.30200E+01     4.37123E+04
   1.30213E+01     4.36749E+04
   1.30225E+01     4.36335E+04
   1.30238E+01     4.35881E+04
   1.30250E+01     4.35386E+04
   1.30263E+01     4.34849E+04
   1.30275E+01     4.34271E+04
   1.30288E+01     4.33651E+04
   1.30300E+01     4.32989E+04
   1.30313E+01     4.32285E+04
   1.30325E+01     4.31539E+04
   1.30338E+01     4.30750E+04
   1.30350E+01     4.29919E+04
   1.30363E+01     4.29044E+04
   1.30375E+01     4.28127E+04
   1.30388E+01     4.27166E+04
   1.30400E+01     4.26162E+04
   1.30413E+01     4.25115E+04
   1.30425E+01     4.24024E+04
   1.30438E+01     4.22890E+04
   1.30450E+01     4.21712E+04
   1.30463E+01     4.20490E+04
   1.30475E+01     4.19224E+04
   1.30488E+01     4.17913E+04
   1.30500E+01     4.16559E+04
   1.30513E+01     4.15160E+04
   1.30525E+01     4.13716E+04
   1.30538E+01     4.12228E+04
   1.30550E+01     4.10695E+04
   1.30563E+01     4.09117E+04
   1.30575E+01     4.07495E+04
   1.30588E+01     4.05827E+04
   1.30600E+01     4.04114E+04
   1.30613E+01     4.02357E+04
   1.30625E+01     4.00556E+04
   1.30638E+01     3.98711E+04
   1.30650E+01     3.96823E+04
   1.30663E+01     3.94898E+04
   1.30675E+01     3.92943E+04
   1.30688E+01     3.90965E+04
   1.30700E+01     3.88970E+04
   1.30713E+01     3.86972E+04
   1.30725E+01     3.84988E+04
   1.30738E+01     3.83035E+04
   1.30750E+01     3.81133E+04
   1.30763E+01     3.79300E+04
   1.30775E+01     3.77553E+04
   1.30788E+01     3.75903E+04
   1.30800E+01     3.74357E+04
   1.30813E+01     3.72915E+04
   1.30825E+01     3.71571E+04
   1.30838E+01     3.70315E+04
   1.30850E+01     3.69133E+04
   1.30863E+01     3.68009E+04
   1.30875E+01     3.66927E+04
   1.30888E+01     3.65873E+04
   1.30900E+01     3.64835E+04
   1.30913E+01     3.63805E+04
   1.30925E+01     3.62775E+04
   1.30938E+01     3.61743E+04
   1.30950E+01     3.60708E+04
   1.30963E+01     3.59671E+04
   1.30975E+01     3.58635E+04
   1.30988E+01     3.57601E+04
   1.31000E+01     3.56572E+04
   1.31013E+01     3.55552E+04
   1.31025E+01     3.54542E+04
   1.31038E+01     3.53544E+04
   1.31050E+01     3.52560E+04
   1.31063E+01     3.51589E+04
   1.31075E+01     3.50632E+04
   1.31088E+01     3.49688E+04
   1.31100E+01     3.48757E+04
   1.31113E+01     3.47838E+04
   1.31125E+01     3.46930E+04
   1.31138E+01     3.46032E+04
   1.31150E+01     3.45144E+04
   1.31163E+01     3.44266E+04
   1.31175E+01     3.43397E+04
   1.31188E+01     3.42537E+04
   1.31200E+01     3.41688E+04
   1.31213E+01     3.40850E+04
   1.31225E+01     3.40024E+04
   1.31238E+01     3.39211E+04
   1.31250E+01     3.38411E+04
   1.31263E+01     3.37625E+04
   1.31275E+01     3.36855E+04
   1.31288E+01     3.36100E+04
   1.31300E+01     3.35360E+04
   1.31313E+01     3.34637E+04
   1.31325E+01     3.33929E+04
   1.31338E+01     3.33236E+04
   1.31350E+01     3.32558E+04
   1.31363E+01     3.31893E+04
   1.31375E+01     3.31243E+04
   1.31388E+01     3.30605E+04
   1.31400E+01     3.29979E+04
   1.31413E+01     3.29364E+04
   1.31425E+01     3.28761E+04
   1.31438E+01     3.28168E+04
   1.31450E+01     3.27585E+04
   1.31463E+01     3.27012E+04
   1.31475E+01     3.26448E+04
   1.31488E+01     3.25895E+04
   1.31500E+01     3.25351E+04
   1.31513E+01     3.24816E+04
   1.31525E+01     3.24291E+04
   1.31538E+01     3.23775E+04
   1.31550E+01     3.23269E+04
   1.31563E+01     3.22772E+04
   1.31575E+01     3.22284E+04
   1.31588E+01     3.21804E+04
   1.31600E+01     3.21333E+04
   1.31613E+01     3.20870E+04
   1.31625E+01     3.20414E+04
   1.31638E+01     3.19965E+04
   1.31650E+01     3.19523E+04
   1.31663E+01     3.19087E+04
   1.31675E+01     3.18657E+04
   1.31688E+01     3.18232E+04
   1.31700E+01     3.17813E+04
   1.31713E+01     3.17397E+04
   1.31725E+01     3.16986E+04
   1.31738E+01     3.16578E+04
   1.31750E+01     3.16174E+04
   1.31763E+01     3.15774E+04
   1.31775E+01     3.15376E+04
   1.31788E+01     3.14981E+04
   1.31800E+01     3.14588E+04
   1.31813E+01     3.14197E+04
   1.31825E+01     3.13808E+04
   1.31838E+01     3.13421E+04
   1.31850E+01     3.13035E+04
   1.31863E+01     3.12651E+04
   1.31875E+01     3.12267E+04
   1.31888E+01     3.11884E+04
   1.31900E+01     3.11501E+04
   1.31913E+01     3.11119E+04
   1.31925E+01     3.10737E+04
   1.31938E+01     3.10355E+04
   1.31950E+01     3.09973E+04
   1.31963E+01     3.09591E+04
   1.31975E+01     3.09209E+04
   1.31988E+01     3.08827E+04
   1.32000E+01     3.08445E+04
   1.32013E+01     3.08064E+04
   1.32025E+01     3.07682E+04
   1.32038E+01     3.07302E+04
   1.32050E+01     3.06922E+04
   1.32063E+01     3.06542E+04
   1.32075E+01     3.06164E+04
   1.32088E+01     3.05787E+04
   1.32100E+01     3.05411E+04
   1.32113E+01     3.05036E+04
   1.32125E+01     3.04663E+04
   1.32138E+01     3.04291E+04
   1.32150E+01     3.03920E+04
   1.32163E+01     3.03551E+04
   1.32175E+01     3.03184E+04
   1.32188E+01     3.02818E+04
   1.32200E+01     3.02454E+04
   1.32213E+01     3.02090E+04
   1.32225E+01     3.01728E+04
   1.32238E+01     3.01368E+04
   1.32250E+01     3.01008E+04
   1.32263E+01     3.00649E+04
   1.32275E+01     3.00291E+04
   1.32288E+01     2.99933E+04
   1.32300E+01     2.99576E+04
   1.32313E+01     2.99219E+04
   1.32325E+01     2.98863E+04
   1.32338E+01     2.98507E+04
   1.32350E+01     2.98150E+04
   1.32363E+01     2.97794E+04
   1.32375E+01     2.97438E+04
   1.32388E+01     2.97081E+04
   1.32400E+01     2.96724E+04
   1.32413E+01     2.96367E+04
   1.32425E+01     2.96009E+04
   1.32438E+01     2.95652E+04
   1.32450E+01     2.95293E+04
   1.32463E+01     2.94935E+04
   1.32475E+01     2.94576E+04
   1.32488E+01     2.94216E+04
   1.32500E+01     2.93857E+04
   1.32513E+01     2.93496E+04
   1.32525E+01     2.93135E+04
   1.32538E+01     2.92774E+04
   1.32550E+01     2.92412E+04
   1.32563E+01     2.92050E+04
   1.32575E+01     2.91687E+04
   1.32588E+01     2.91323E+04
   1.32600E+01     2.90958E+04
   1.32613E+01     2.90592E+04
   1.32625E+01     2.90226E+04
   1.32638E+01     2.89858E+04
   1.32650E+01     2.89489E+04
   1.32663E+01     2.89119E+04
   1.32675E+01     2.88748E+04
   1.32688E+01     2.88375E+04
   1.32700E+01     2.88001E+04
   1.32713E+01     2.87625E+04
   1.32725E+01     2.87247E+04
   1.32738E+01     2.86868E+04
   1.32750E+01     2.86487E+04
   1.32763E+01     2.86105E+04
   1.32775E+01     2.85720E+04
   1.32788E+01     2.85334E+04
   1.32800E+01     2.84946E+04
   1.32813E+01     2.84556E+04
   1.32825E+01     2.84164E+04
   1.32838E+01     2.83771E+04
   1.32850E+01     2.83375E+04
   1.32863E+01     2.82978E+04
   1.32875E+01     2.82579E+04
   1.32888E+01     2.82178E+04
   1.32900E+01     2.81776E+04
   1.32913E+01     2.81371E+04
   1.32925E+01     2.80965E+04
   1.32938E+01     2.80557E+04
   1.32950E+01     2.80148E+04
   1.32963E+01     2.79737E+04
   1.32975E+01     2.79325E+04
   1.32988E+01     2.78911E+04
   1.33000E+01     2.78495E+04
   1.33013E+01     2.78079E+04
   1.33025E+01     2.77660E+04
   1.33038E+01     2.77241E+04
   1.33050E+01     2.76820E+04
   1.33063E+01     2.76398E+04
   1.33075E+01     2.75975E+04
   1.33088E+01     2.75551E+04
   1.33100E+01     2.75126E+04
   1.33113E+01     2.74699E+04
   1.33125E+01     2.74272E+04
   1.33138E+01     2.73844E+04
   1.33150E+01     2.73415E+04
   1.33163E+01     2.72985E+04
   1.33175E+01     2.72555E+04
   1.33188E+01     2.72124E+04
   1.33200E+01     2.71692E+04
   1.33213E+01     2.71260E+04
   1.33225E+01     2.70828E+04
   1.33238E+01     2.70395E+04
   1.33250E+01     2.69962E+04
   1.33263E+01     2.69528E+04
   1.33275E+01     2.69095E+04
   1.33288E+01     2.68662E+04
   1.33300E+01     2.68228E+04
   1.33313E+01     2.67795E+04
   1.33325E+01     2.67362E+04
   1.33338E+01     2.66929E+04
   1.33350E+01     2.66497E+04
   1.33363E+01     2.66065E+04
   1.33375E+01     2.65633E+04
   1.33388E+01     2.65202E+04
   1.33400E+01     2.64772E+04
   1.33413E+01     2.64342E+04
   1.33425E+01     2.63913E+04
   1.33438E+01     2.63485E+04
   1.33450E+01     2.63058E+04
   1.33463E+01     2.62631E+04
   1.33475E+01     2.62206E+04
   1.33488E+01     2.61782E+04
   1.33500E+01     2.61358E+04
   1.33513E+01     2.60936E+04
   1.33525E+01     2.60515E+04
   1.33538E+01     2.60095E+04
   1.33550E+01     2.59677E+04
   1.33563E+01     2.59259E+04
   1.33575E+01     2.58843E+04
   1.33588E+01     2.58429E+04
   1.33600E+01     2.58015E+04
   1.33613E+01     2.57603E+04
   1.33625E+01     2.57193E+04
   1.33638E+01     2.56784E+04
   1.33650E+01     2.56376E+04
   1.33663E+01     2.55970E+04
   1.33675E+01     2.55565E+04
   1.33688E+01     2.55162E+04
   1.33700E+01     2.54760E+04
   1.33713E+01     2.54360E+04
   1.33725E+01     2.53962E+04
   1.33738E+01     2.53564E+04
   1.33750E+01     2.53169E+04
   1.33763E+01     2.52774E+04
   1.33775E+01     2.52382E+04
   1.33788E+01     2.51990E+04
   1.33800E+01     2.51601E+04
   1.33813E+01     2.51212E+04
   1.33825E+01     2.50826E+04
   1.33838E+01     2.50440E+04
   1.33850E+01     2.50056E+04
   1.33863E+01     2.49674E+04
   1.33875E+01     2.49292E+04
   1.33888E+01     2.48913E+04
   1.33900E+01     2.48534E+04
   1.33913E+01     2.48157E+04
   1.33925E+01     2.47781E+04
   1.33938E+01     2.47407E+04
   1.33950E+01     2.47034E+04
   1.33963E+01     2.46662E+04
   1.33975E+01     2.46291E+04
   1.33988E+01     2.45921E+04
   1.34000E+01     2.45553E+04
   1.34013E+01     2.45186E+04
   1.34025E+01     2.44820E+04
   1.34038E+01     2.44455E+04
   1.34050E+01     2.44091E+04
   1.34063E+01     2.43728E+04
   1.34075E+01     2.43366E+04
   1.34088E+01     2.43006E+04
   1.34100E+01     2.42646E+04
   1.34113E+01     2.42287E+04
   1.34125E+01     2.41929E+04
   1.34138E+01     2.41573E+04
   1.34150E+01     2.41217E+04
   1.34163E+01     2.40862E+04
   1.34175E+01     2.40508E+04
   1.34188E+01     2.40155E+04
   1.34200E+01     2.39803E+04
   1.34213E+01     2.39452E+04
   1.34225E+01     2.39101E+04
   1.34238E+01     2.38752E+04
   1.34250E+01     2.38403E+04
   1.34263E+01     2.38055E+04
   1.34275E+01     2.37708E+04
   1.34288E+01     2.37362E+04
   1.34300E+01     2.37016E+04
   1.34313E+01     2.36672E+04
   1.34325E+01     2.36328E+04
   1.34338E+01     2.35985E+04
   1.34350E+01     2.35642E+04
   1.34363E+01     2.35301E+04
   1.34375E+01     2.34960E+04
   1.34388E+01     2.34620E+04
   1.34400E+01     2.34281E+04
   1.34413E+01     2.33942E+04
   1.34425E+01     2.33604E+04
   1.34438E+01     2.33267E+04
   1.34450E+01     2.32930E+04
   1.34463E+01     2.32594E+04
   1.34475E+01     2.32259E+04
   1.34488E+01     2.31924E+04
   1.34500E+01     2.31590E+04
   1.34513E+01     2.31257E+04
   1.34525E+01     2.30924E+04
   1.34538E+01     2.30592E+04
   1.34550E+01     2.30260E+04
   1.34563E+01     2.29929E+04
   1.34575E+01     2.29598E+04
   1.34588E+01     2.29268E+04
   1.34600E+01     2.28939E+04
   1.34613E+01     2.28610E+04
   1.34625E+01     2.28282E+04
   1.34638E+01     2.27954E+04
   1.34650E+01     2.27627E+04
   1.34663E+01     2.27300E+04
   1.34675E+01     2.26973E+04
   1.34688E+01     2.26648E+04
   1.34700E+01     2.26322E+04
   1.34713E+01     2.25997E+04
   1.34725E+01     2.25673E+04
   1.34738E+01     2.25349E+04
   1.34750E+01     2.25025E+04
   1.34763E+01     2.24702E+04
   1.34775E+01     2.24379E+04
   1.34788E+01     2.24056E+04
   1.34800E+01     2.23734E+04
   1.34813E+01     2.23412E+04
   1.34825E+01     2.23091E+04
   1.34838E+01     2.22770E+04
   1.34850E+01     2.22449E+04
   1.34863E+01     2.22129E+04
   1.34875E+01     2.21809E+04
   1.34888E+01     2.21490E+04
   1.34900E+01     2.21170E+04
   1.34913E+01     2.20851E+04
   1.34925E+01     2.20533E+04
   1.34938E+01     2.20215E+04
   1.34950E+01     2.19897E+04
   1.34963E+01     2.19579E+04
   1.34975E+01     2.19261E+04
   1.34988E+01     2.18944E+04
   1.35000E+01     2.18627E+04
   1.35013E+01     2.18311E+04
   1.35025E+01     2.17995E+04
   1.35038E+01     2.17679E+04
   1.35050E+01     2.17363E+04
   1.35063E+01     2.17048E+04
   1.35075E+01     2.16732E+04
   1.35088E+01     2.16418E+04
   1.35100E+01     2.16103E+04
   1.35113E+01     2.15789E+04
   1.35125E+01     2.15475E+04
   1.35138E+01     2.15161E+04
   1.35150E+01     2.14847E+04
   1.35163E+01     2.14534E+04
   1.35175E+01     2.14221E+04
   1.35188E+01     2.13908E+04
   1.35200E+01     2.13596E+04
   1.35213E+01     2.13284E+04
   1.35225E+01     2.12972E+04
   1.35238E+01     2.12661E+04
   1.35250E+01     2.12349E+04
   1.35263E+01     2.12038E+04
   1.35275E+01     2.11728E+04
   1.35288E+01     2.11418E+04
   1.35300E+01     2.11108E+04
   1.35313E+01     2.10798E+04
   1.35325E+01     2.10489E+04
   1.35338E+01     2.10180E+04
   1.35350E+01     2.09871E+04
   1.35363E+01     2.09563E+04
   1.35375E+01     2.09255E+04
   1.35388E+01     2.08947E+04
   1.35400E+01     2.08640E+04
   1.35413E+01     2.08333E+04
   1.35425E+01     2.08027E+04
   1.35438E+01     2.07721E+04
   1.35450E+01     2.07415E+04
   1.35463E+01     2.07110E+04
   1.35475E+01     2.06805E+04
   1.35488E+01     2.06501E+04
   1.35500E+01     2.06197E+04
   1.35513E+01     2.05893E+04
   1.35525E+01     2.05590E+04
   1.35538E+01     2.05288E+04
   1.35550E+01     2.04986E+04
   1.35563E+01     2.04684E+04
   1.35575E+01     2.04383E+04
   1.35588E+01     2.04083E+04
   1.35600E+01     2.03783E+04
   1.35613E+01     2.03483E+04
   1.35625E+01     2.03184E+04
   1.35638E+01     2.02886E+04
   1.35650E+01     2.02588E+04
   1.35663E+01     2.02291E+04
   1.35675E+01     2.01994E+04
   1.35688E+01     2.01698E+04
   1.35700E+01     2.01402E+04
   1.35713E+01     2.01108E+04
   1.35725E+01     2.00813E+04
   1.35738E+01     2.00519E+04
   1.35750E+01     2.00226E+04
   1.35763E+01     1.99934E+04
   1.35775E+01     1.99642E+04
   1.35788E+01     1.99351E+04
   1.35800E+01     1.99060E+04
   1.35813E+01     1.98771E+04
   1.35825E+01     1.98481E+04
   1.35838E+01     1.98193E+04
   1.35850E+01     1.97905E+04
   1.35863E+01     1.97618E+04
   1.35875E+01     1.97331E+04
   1.35888E+01     1.97045E+04
   1.35900E+01     1.96760E+04
   1.35913E+01     1.96476E+04
   1.35925E+01     1.96192E+04
   1.35938E+01     1.95909E+04
   1.35950E+01     1.95627E+04
   1.35963E+01     1.95345E+04
   1.35975E+01     1.95064E+04
   1.35988E+01     1.94784E+04
   1.36000E+01     1.94504E+04
