# Supplementary material for: On the accuracy of displacement-based wave intensity analysis: Effect of vessel wall viscoelasticity and nonlinearity
Source: PLoS One. 2019 Nov 1;14(11):e0224390. doi: 10.1371/journal.pone.0224390 (PMC6824577; doi:10.1371/journal.pone.0224390)
Supplement: S1 File — (ZIP) [file pone.0224390.s001.zip › data/irregular vessel wall/viscoelastic condition_with different viscosity/stenosis-3.73-visco-1000-vel-1.txt]

12.8		3.18321
12.8013		3.17788
12.8025		3.17478
12.8038		3.17566
12.805		3.18297
12.8063		3.20056
12.8075		3.23397
12.8088		3.29019
12.81		3.37707
12.8113		3.50231
12.8125		3.67259
12.8138		3.89272
12.815		4.16511
12.8163		4.48955
12.8175		4.86341
12.8188		5.28202
12.82		5.73927
12.8213		6.22825
12.8225		6.74187
12.8238		7.27339
12.825		7.81676
12.8263		8.36685
12.8275		8.91944
12.8288		9.47123
12.83		10.0197
12.8313		10.5629
12.8325		11.0995
12.8338		11.6284
12.835		12.1487
12.8363		12.6601
12.8375		13.1622
12.8388		13.655
12.84		14.1385
12.8413		14.6131
12.8425		15.0793
12.8438		15.5378
12.845		15.9892
12.8463		16.4343
12.8475		16.874
12.8488		17.3091
12.85		17.7402
12.8513		18.1679
12.8525		18.5928
12.8538		19.0153
12.855		19.4356
12.8563		19.8541
12.8575		20.2708
12.8588		20.6859
12.86		21.0995
12.8613		21.5115
12.8625		21.9221
12.8638		22.3313
12.865		22.7391
12.8663		23.1455
12.8675		23.5505
12.8688		23.9542
12.87		24.3564
12.8713		24.7572
12.8725		25.1564
12.8738		25.5539
12.875		25.9496
12.8763		26.3432
12.8775		26.7347
12.8788		27.1236
12.88		27.5099
12.8813		27.8932
12.8825		28.2731
12.8838		28.6495
12.885		29.0219
12.8863		29.39
12.8875		29.7535
12.8888		30.1121
12.89		30.4653
12.8913		30.813
12.8925		31.1546
12.8938		31.4899
12.895		31.8185
12.8963		32.1402
12.8975		32.4545
12.8988		32.7613
12.9		33.0602
12.9013		33.3511
12.9025		33.6337
12.9038		33.9077
12.905		34.1731
12.9063		34.4296
12.9075		34.6772
12.9088		34.9157
12.91		35.1452
12.9113		35.3654
12.9125		35.5764
12.9138		35.7783
12.915		35.971
12.9163		36.1546
12.9175		36.3292
12.9188		36.4949
12.92		36.6518
12.9213		36.8
12.9225		36.9397
12.9238		37.071
12.925		37.1941
12.9263		37.309
12.9275		37.416
12.9288		37.5152
12.93		37.6067
12.9313		37.6906
12.9325		37.7671
12.9338		37.8361
12.935		37.8978
12.9363		37.9523
12.9375		37.9995
12.9388		38.0394
12.94		38.0722
12.9413		38.0976
12.9425		38.1158
12.9438		38.1266
12.945		38.1299
12.9463		38.1257
12.9475		38.1138
12.9488		38.0942
12.95		38.0668
12.9513		38.0314
12.9525		37.9879
12.9538		37.9363
12.955		37.8764
12.9563		37.8082
12.9575		37.7315
12.9588		37.6464
12.96		37.5529
12.9613		37.4509
12.9625		37.3404
12.9638		37.2216
12.965		37.0946
12.9663		36.9594
12.9675		36.8162
12.9688		36.6653
12.97		36.5067
12.9713		36.3408
12.9725		36.1677
12.9738		35.9878
12.975		35.8013
12.9763		35.6087
12.9775		35.4102
12.9788		35.2062
12.98		34.997
12.9813		34.783
12.9825		34.5646
12.9838		34.3419
12.985		34.1154
12.9863		33.8852
12.9875		33.6517
12.9888		33.415
12.99		33.1754
12.9913		32.9331
12.9925		32.6882
12.9938		32.4408
12.995		32.1911
12.9963		31.9391
12.9975		31.6849
12.9988		31.4286
13		31.1701
13.0013		30.9095
13.0025		30.6467
13.0038		30.3818
13.005		30.1146
13.0063		29.8452
13.0075		29.5736
13.0088		29.2996
13.01		29.0233
13.0113		28.7446
13.0125		28.4635
13.0138		28.1799
13.015		27.8939
13.0163		27.6053
13.0175		27.3142
13.0188		27.0206
13.02		26.7245
13.0213		26.4258
13.0225		26.1247
13.0238		25.821
13.025		25.5149
13.0263		25.2063
13.0275		24.8953
13.0288		24.5818
13.03		24.2661
13.0313		23.9479
13.0325		23.6275
13.0338		23.3047
13.035		22.9797
13.0363		22.6524
13.0375		22.3229
13.0388		21.9913
13.04		21.6576
13.0413		21.3216
13.0425		20.9834
13.0438		20.643
13.045		20.3004
13.0463		19.9556
13.0475		19.6086
13.0488		19.2595
13.05		18.9082
13.0513		18.5548
13.0525		18.1993
13.0538		17.8417
13.055		17.482
13.0563		17.1201
13.0575		16.7562
13.0588		16.3901
13.06		16.022
13.0613		15.6519
13.0625		15.2799
13.0638		14.9062
13.065		14.5311
13.0663		14.1554
13.0675		13.7801
13.0688		13.4068
13.07		13.0376
13.0713		12.6757
13.0725		12.3251
13.0738		11.9907
13.075		11.6776
13.0763		11.391
13.0775		11.1353
13.0788		10.9138
13.08		10.7283
13.0813		10.579
13.0825		10.4645
13.0838		10.3817
13.085		10.3269
13.0863		10.2955
13.0875		10.2828
13.0888		10.2843
13.09		10.2958
13.0913		10.3138
13.0925		10.3351
13.0938		10.3575
13.095		10.3788
13.0963		10.3976
13.0975		10.4126
13.0988		10.4228
13.1		10.4273
13.1013		10.4257
13.1025		10.4173
13.1038		10.402
13.105		10.3796
13.1063		10.3498
13.1075		10.3129
13.1088		10.269
13.11		10.2185
13.1113		10.1616
13.1125		10.0985
13.1138		10.0295
13.115		9.95498
13.1163		9.8752
13.1175		9.79047
13.1188		9.7011
13.12		9.60744
13.1213		9.50986
13.1225		9.40874
13.1238		9.30453
13.125		9.19766
13.1263		9.08862
13.1275		8.97789
13.1288		8.86599
13.13		8.75343
13.1313		8.64071
13.1325		8.52835
13.1338		8.41683
13.135		8.30662
13.1363		8.19814
13.1375		8.0918
13.1388		7.98796
13.14		7.88693
13.1413		7.78897
13.1425		7.69431
13.1438		7.60312
13.145		7.51553
13.1463		7.43161
13.1475		7.3514
13.1488		7.2749
13.15		7.20207
13.1513		7.13284
13.1525		7.06711
13.1538		7.00474
13.155		6.9456
13.1563		6.88951
13.1575		6.83629
13.1588		6.78576
13.16		6.73772
13.1613		6.69196
13.1625		6.64828
13.1638		6.60648
13.165		6.56634
13.1663		6.52768
13.1675		6.49032
13.1688		6.45407
13.17		6.41878
13.1713		6.38431
13.1725		6.35052
13.1738		6.3173
13.175		6.28458
13.1763		6.25228
13.1775		6.22036
13.1788		6.18878
13.18		6.15754
13.1813		6.12663
13.1825		6.09609
13.1838		6.06593
13.185		6.03621
13.1863		6.00695
13.1875		5.9782
13.1888		5.95002
13.19		5.92244
13.1913		5.89549
13.1925		5.8692
13.1938		5.84359
13.195		5.81865
13.1963		5.79438
13.1975		5.77076
13.1988		5.74776
13.2		5.72532
13.2013		5.70339
13.2025		5.68191
13.2038		5.66079
13.205		5.63996
13.2063		5.61933
13.2075		5.59883
13.2088		5.57837
13.21		5.55786
13.2113		5.53725
13.2125		5.51646
13.2138		5.49546
13.215		5.4742
13.2163		5.45267
13.2175		5.43086
13.2188		5.40878
13.22		5.38648
13.2213		5.36399
13.2225		5.34139
13.2238		5.31874
13.225		5.29616
13.2263		5.27373
13.2275		5.25158
13.2288		5.22983
13.23		5.20859
13.2313		5.18799
13.2325		5.16816
13.2338		5.1492
13.235		5.13122
13.2363		5.11432
13.2375		5.09857
13.2388		5.08404
13.24		5.07078
13.2413		5.05882
13.2425		5.04816
13.2438		5.03881
13.245		5.03072
13.2463		5.02386
13.2475		5.01817
13.2488		5.01357
13.25		5.00996
13.2513		5.00726
13.2525		5.00534
13.2538		5.0041
13.255		5.00341
13.2563		5.00316
13.2575		5.00322
13.2588		5.00347
13.26		5.00381
13.2613		5.00412
13.2625		5.00432
13.2638		5.00432
13.265		5.00404
13.2663		5.00343
13.2675		5.00243
13.2688		5.00101
13.27		4.99915
13.2713		4.99683
13.2725		4.99407
13.2738		4.99086
13.275		4.98724
13.2763		4.98324
13.2775		4.9789
13.2788		4.97427
13.28		4.9694
13.2813		4.96435
13.2825		4.95917
13.2838		4.95393
13.285		4.94869
13.2863		4.94351
13.2875		4.93843
13.2888		4.93352
13.29		4.92883
13.2913		4.92439
13.2925		4.92023
13.2938		4.91641
13.295		4.91292
13.2963		4.9098
13.2975		4.90704
13.2988		4.90466
13.3		4.90265
13.3013		4.90099
13.3025		4.89967
13.3038		4.89866
13.305		4.89794
13.3063		4.89746
13.3075		4.8972
13.3088		4.8971
13.31		4.89713
13.3113		4.89722
13.3125		4.89734
13.3138		4.89744
13.315		4.89745
13.3163		4.89734
13.3175		4.89704
13.3188		4.89651
13.32		4.89571
13.3213		4.89459
13.3225		4.8931
13.3238		4.89122
13.325		4.8889
13.3263		4.88612
13.3275		4.88284
13.3288		4.87905
13.33		4.87473
13.3313		4.86987
13.3325		4.86446
13.3338		4.8585
13.335		4.85198
13.3363		4.84492
13.3375		4.83732
13.3388		4.82919
13.34		4.82056
13.3413		4.81144
13.3425		4.80187
13.3438		4.79186
13.345		4.78144
13.3463		4.77064
13.3475		4.75951
13.3488		4.74806
13.35		4.73633
13.3513		4.72437
13.3525		4.71219
13.3538		4.69984
13.355		4.68734
13.3563		4.67474
13.3575		4.66205
13.3588		4.64931
13.36		4.63654
13.3613		4.62377
13.3625		4.61101
13.3638		4.5983
13.365		4.58563
13.3663		4.57303
13.3675		4.56051
13.3688		4.54808
13.37		4.53574
13.3713		4.52351
13.3725		4.51137
13.3738		4.49933
13.375		4.48739
13.3763		4.47554
13.3775		4.46379
13.3788		4.45211
13.38		4.44052
13.3813		4.429
13.3825		4.41754
13.3838		4.40613
13.385		4.39477
13.3863		4.38345
13.3875		4.37216
13.3888		4.36089
13.39		4.34965
13.3913		4.33841
13.3925		4.32719
13.3938		4.31597
13.395		4.30475
13.3963		4.29354
13.3975		4.28233
13.3988		4.27112
13.4		4.25992
13.4013		4.24873
13.4025		4.23756
13.4038		4.2264
13.405		4.21526
13.4063		4.20415
13.4075		4.19308
13.4088		4.18206
13.41		4.17108
13.4113		4.16016
13.4125		4.1493
13.4138		4.13852
13.415		4.12782
13.4163		4.1172
13.4175		4.10667
13.4188		4.09624
13.42		4.08591
13.4213		4.07569
13.4225		4.06558
13.4238		4.05558
13.425		4.0457
13.4263		4.03594
13.4275		4.02629
13.4288		4.01677
13.43		4.00737
13.4313		3.9981
13.4325		3.98894
13.4338		3.97989
13.435		3.97097
13.4363		3.96216
13.4375		3.95346
13.4388		3.94487
13.44		3.93638
13.4413		3.928
13.4425		3.91972
13.4438		3.91153
13.445		3.90344
13.4463		3.89543
13.4475		3.88752
13.4488		3.87968
13.45		3.87193
13.4513		3.86426
13.4525		3.85666
13.4538		3.84913
13.455		3.84167
13.4563		3.83429
13.4575		3.82697
13.4588		3.81971
13.46		3.81252
13.4613		3.8054
13.4625		3.79834
13.4638		3.79133
13.465		3.78439
13.4663		3.77751
13.4675		3.77069
13.4688		3.76393
13.47		3.75723
13.4713		3.75059
13.4725		3.74401
13.4738		3.73748
13.475		3.73102
13.4763		3.72462
13.4775		3.71827
13.4788		3.71199
13.48		3.70576
13.4813		3.6996
13.4825		3.69349
13.4838		3.68745
13.485		3.68146
13.4863		3.67553
13.4875		3.66966
13.4888		3.66384
13.49		3.65809
13.4913		3.65238
13.4925		3.64674
13.4938		3.64115
13.495		3.63561
13.4963		3.63012
13.4975		3.62468
13.4988		3.6193
13.5		3.61396
13.5013		3.60866
13.5025		3.60341
13.5038		3.59821
13.505		3.59304
13.5063		3.58791
13.5075		3.58282
13.5088		3.57776
13.51		3.57274
13.5113		3.56775
13.5125		3.56278
13.5138		3.55784
13.515		3.55292
13.5163		3.54802
13.5175		3.54314
13.5188		3.53828
13.52		3.53343
13.5213		3.52859
13.5225		3.52376
13.5238		3.51893
13.525		3.51411
13.5263		3.50928
13.5275		3.50446
13.5288		3.49963
13.53		3.4948
13.5313		3.48996
13.5325		3.4851
13.5338		3.48024
13.535		3.47536
13.5363		3.47046
13.5375		3.46554
13.5388		3.46061
13.54		3.45565
13.5413		3.45067
13.5425		3.44566
13.5438		3.44063
13.545		3.43557
13.5463		3.43048
13.5475		3.42536
13.5488		3.42021
13.55		3.41502
13.5513		3.4098
13.5525		3.40455
13.5538		3.39927
13.555		3.39395
13.5563		3.3886
13.5575		3.38321
13.5588		3.37779
13.56		3.37233
13.5613		3.36683
13.5625		3.3613
13.5638		3.35574
13.565		3.35014
13.5663		3.34451
13.5675		3.33884
13.5688		3.33315
13.57		3.32742
13.5713		3.32165
13.5725		3.31586
13.5738		3.31004
13.575		3.30419
13.5763		3.29831
13.5775		3.2924
13.5788		3.28647
13.58		3.28051
13.5813		3.27453
13.5825		3.26853
13.5838		3.2625
13.585		3.25645
13.5863		3.25038
13.5875		3.24429
13.5888		3.23819
13.59		3.23206
13.5913		3.22592
13.5925		3.21977
13.5938		3.2136
13.595		3.20742
13.5963		3.20122
13.5975		3.19502
13.5988		3.1888
13.6		3.18258
