# Supplementary material for: On the accuracy of displacement-based wave intensity analysis: Effect of vessel wall viscoelasticity and nonlinearity
Source: PLoS One. 2019 Nov 1;14(11):e0224390. doi: 10.1371/journal.pone.0224390 (PMC6824577; doi:10.1371/journal.pone.0224390)
Supplement: S1 File — (ZIP) [file pone.0224390.s001.zip › data/irregular vessel wall/viscoelastic condition_with different viscosity/stenosis-3.73-visco-12000-disp-1.txt]

   1.28000E+01     1.51454E-01
   1.28013E+01     1.51272E-01
   1.28025E+01     1.51091E-01
   1.28038E+01     1.50912E-01
   1.28050E+01     1.50740E-01
   1.28063E+01     1.50584E-01
   1.28075E+01     1.50452E-01
   1.28088E+01     1.50361E-01
   1.28100E+01     1.50326E-01
   1.28113E+01     1.50366E-01
   1.28125E+01     1.50497E-01
   1.28138E+01     1.50732E-01
   1.28150E+01     1.51078E-01
   1.28163E+01     1.51536E-01
   1.28175E+01     1.52102E-01
   1.28188E+01     1.52764E-01
   1.28200E+01     1.53510E-01
   1.28213E+01     1.54321E-01
   1.28225E+01     1.55182E-01
   1.28238E+01     1.56077E-01
   1.28250E+01     1.56994E-01
   1.28263E+01     1.57925E-01
   1.28275E+01     1.58864E-01
   1.28288E+01     1.59809E-01
   1.28300E+01     1.60758E-01
   1.28313E+01     1.61714E-01
   1.28325E+01     1.62679E-01
   1.28338E+01     1.63656E-01
   1.28350E+01     1.64647E-01
   1.28363E+01     1.65654E-01
   1.28375E+01     1.66680E-01
   1.28388E+01     1.67726E-01
   1.28400E+01     1.68791E-01
   1.28413E+01     1.69875E-01
   1.28425E+01     1.70977E-01
   1.28438E+01     1.72096E-01
   1.28450E+01     1.73228E-01
   1.28463E+01     1.74373E-01
   1.28475E+01     1.75527E-01
   1.28488E+01     1.76689E-01
   1.28500E+01     1.77856E-01
   1.28513E+01     1.79027E-01
   1.28525E+01     1.80202E-01
   1.28538E+01     1.81380E-01
   1.28550E+01     1.82560E-01
   1.28563E+01     1.83744E-01
   1.28575E+01     1.84933E-01
   1.28588E+01     1.86127E-01
   1.28600E+01     1.87328E-01
   1.28613E+01     1.88536E-01
   1.28625E+01     1.89753E-01
   1.28638E+01     1.90979E-01
   1.28650E+01     1.92215E-01
   1.28663E+01     1.93460E-01
   1.28675E+01     1.94714E-01
   1.28688E+01     1.95976E-01
   1.28700E+01     1.97244E-01
   1.28713E+01     1.98518E-01
   1.28725E+01     1.99796E-01
   1.28738E+01     2.01076E-01
   1.28750E+01     2.02357E-01
   1.28763E+01     2.03636E-01
   1.28775E+01     2.04913E-01
   1.28788E+01     2.06186E-01
   1.28800E+01     2.07455E-01
   1.28813E+01     2.08719E-01
   1.28825E+01     2.09976E-01
   1.28838E+01     2.11228E-01
   1.28850E+01     2.12475E-01
   1.28863E+01     2.13715E-01
   1.28875E+01     2.14951E-01
   1.28888E+01     2.16181E-01
   1.28900E+01     2.17408E-01
   1.28913E+01     2.18631E-01
   1.28925E+01     2.19850E-01
   1.28938E+01     2.21065E-01
   1.28950E+01     2.22278E-01
   1.28963E+01     2.23488E-01
   1.28975E+01     2.24694E-01
   1.28988E+01     2.25897E-01
   1.29000E+01     2.27096E-01
   1.29013E+01     2.28291E-01
   1.29025E+01     2.29481E-01
   1.29038E+01     2.30667E-01
   1.29050E+01     2.31847E-01
   1.29063E+01     2.33022E-01
   1.29075E+01     2.34191E-01
   1.29088E+01     2.35353E-01
   1.29100E+01     2.36510E-01
   1.29113E+01     2.37660E-01
   1.29125E+01     2.38804E-01
   1.29138E+01     2.39942E-01
   1.29150E+01     2.41073E-01
   1.29163E+01     2.42197E-01
   1.29175E+01     2.43314E-01
   1.29188E+01     2.44425E-01
   1.29200E+01     2.45529E-01
   1.29213E+01     2.46625E-01
   1.29225E+01     2.47714E-01
   1.29238E+01     2.48795E-01
   1.29250E+01     2.49868E-01
   1.29263E+01     2.50933E-01
   1.29275E+01     2.51989E-01
   1.29288E+01     2.53036E-01
   1.29300E+01     2.54073E-01
   1.29313E+01     2.55101E-01
   1.29325E+01     2.56119E-01
   1.29338E+01     2.57127E-01
   1.29350E+01     2.58125E-01
   1.29363E+01     2.59112E-01
   1.29375E+01     2.60089E-01
   1.29388E+01     2.61055E-01
   1.29400E+01     2.62011E-01
   1.29413E+01     2.62956E-01
   1.29425E+01     2.63891E-01
   1.29438E+01     2.64816E-01
   1.29450E+01     2.65731E-01
   1.29463E+01     2.66636E-01
   1.29475E+01     2.67532E-01
   1.29488E+01     2.68418E-01
   1.29500E+01     2.69295E-01
   1.29513E+01     2.70163E-01
   1.29525E+01     2.71022E-01
   1.29538E+01     2.71872E-01
   1.29550E+01     2.72714E-01
   1.29563E+01     2.73547E-01
   1.29575E+01     2.74372E-01
   1.29588E+01     2.75188E-01
   1.29600E+01     2.75995E-01
   1.29613E+01     2.76793E-01
   1.29625E+01     2.77581E-01
   1.29638E+01     2.78360E-01
   1.29650E+01     2.79129E-01
   1.29663E+01     2.79887E-01
   1.29675E+01     2.80634E-01
   1.29688E+01     2.81369E-01
   1.29700E+01     2.82092E-01
   1.29713E+01     2.82801E-01
   1.29725E+01     2.83497E-01
   1.29738E+01     2.84179E-01
   1.29750E+01     2.84845E-01
   1.29763E+01     2.85495E-01
   1.29775E+01     2.86128E-01
   1.29788E+01     2.86744E-01
   1.29800E+01     2.87342E-01
   1.29813E+01     2.87922E-01
   1.29825E+01     2.88483E-01
   1.29838E+01     2.89024E-01
   1.29850E+01     2.89545E-01
   1.29863E+01     2.90047E-01
   1.29875E+01     2.90528E-01
   1.29888E+01     2.90988E-01
   1.29900E+01     2.91427E-01
   1.29913E+01     2.91846E-01
   1.29925E+01     2.92243E-01
   1.29938E+01     2.92619E-01
   1.29950E+01     2.92973E-01
   1.29963E+01     2.93305E-01
   1.29975E+01     2.93615E-01
   1.29988E+01     2.93903E-01
   1.30000E+01     2.94168E-01
   1.30013E+01     2.94410E-01
   1.30025E+01     2.94629E-01
   1.30038E+01     2.94825E-01
   1.30050E+01     2.94996E-01
   1.30063E+01     2.95142E-01
   1.30075E+01     2.95264E-01
   1.30088E+01     2.95360E-01
   1.30100E+01     2.95431E-01
   1.30113E+01     2.95476E-01
   1.30125E+01     2.95494E-01
   1.30138E+01     2.95485E-01
   1.30150E+01     2.95450E-01
   1.30163E+01     2.95387E-01
   1.30175E+01     2.95296E-01
   1.30188E+01     2.95178E-01
   1.30200E+01     2.95032E-01
   1.30213E+01     2.94859E-01
   1.30225E+01     2.94657E-01
   1.30238E+01     2.94427E-01
   1.30250E+01     2.94170E-01
   1.30263E+01     2.93885E-01
   1.30275E+01     2.93572E-01
   1.30288E+01     2.93231E-01
   1.30300E+01     2.92863E-01
   1.30313E+01     2.92467E-01
   1.30325E+01     2.92044E-01
   1.30338E+01     2.91594E-01
   1.30350E+01     2.91116E-01
   1.30363E+01     2.90612E-01
   1.30375E+01     2.90080E-01
   1.30388E+01     2.89522E-01
   1.30400E+01     2.88936E-01
   1.30413E+01     2.88324E-01
   1.30425E+01     2.87686E-01
   1.30438E+01     2.87020E-01
   1.30450E+01     2.86328E-01
   1.30463E+01     2.85609E-01
   1.30475E+01     2.84864E-01
   1.30488E+01     2.84093E-01
   1.30500E+01     2.83295E-01
   1.30513E+01     2.82471E-01
   1.30525E+01     2.81621E-01
   1.30538E+01     2.80744E-01
   1.30550E+01     2.79842E-01
   1.30563E+01     2.78913E-01
   1.30575E+01     2.77959E-01
   1.30588E+01     2.76979E-01
   1.30600E+01     2.75974E-01
   1.30613E+01     2.74943E-01
   1.30625E+01     2.73887E-01
   1.30638E+01     2.72807E-01
   1.30650E+01     2.71702E-01
   1.30663E+01     2.70575E-01
   1.30675E+01     2.69426E-01
   1.30688E+01     2.68258E-01
   1.30700E+01     2.67076E-01
   1.30713E+01     2.65885E-01
   1.30725E+01     2.64693E-01
   1.30738E+01     2.63511E-01
   1.30750E+01     2.62349E-01
   1.30763E+01     2.61220E-01
   1.30775E+01     2.60137E-01
   1.30788E+01     2.59110E-01
   1.30800E+01     2.58144E-01
   1.30813E+01     2.57243E-01
   1.30825E+01     2.56407E-01
   1.30838E+01     2.55629E-01
   1.30850E+01     2.54902E-01
   1.30863E+01     2.54216E-01
   1.30875E+01     2.53562E-01
   1.30888E+01     2.52930E-01
   1.30900E+01     2.52312E-01
   1.30913E+01     2.51702E-01
   1.30925E+01     2.51096E-01
   1.30938E+01     2.50493E-01
   1.30950E+01     2.49893E-01
   1.30963E+01     2.49296E-01
   1.30975E+01     2.48706E-01
   1.30988E+01     2.48123E-01
   1.31000E+01     2.47551E-01
   1.31013E+01     2.46992E-01
   1.31025E+01     2.46447E-01
   1.31038E+01     2.45917E-01
   1.31050E+01     2.45403E-01
   1.31063E+01     2.44906E-01
   1.31075E+01     2.44424E-01
   1.31088E+01     2.43958E-01
   1.31100E+01     2.43507E-01
   1.31113E+01     2.43070E-01
   1.31125E+01     2.42647E-01
   1.31138E+01     2.42237E-01
   1.31150E+01     2.41840E-01
   1.31163E+01     2.41456E-01
   1.31175E+01     2.41085E-01
   1.31188E+01     2.40728E-01
   1.31200E+01     2.40386E-01
   1.31213E+01     2.40059E-01
   1.31225E+01     2.39748E-01
   1.31238E+01     2.39453E-01
   1.31250E+01     2.39177E-01
   1.31263E+01     2.38918E-01
   1.31275E+01     2.38677E-01
   1.31288E+01     2.38455E-01
   1.31300E+01     2.38250E-01
   1.31313E+01     2.38064E-01
   1.31325E+01     2.37894E-01
   1.31338E+01     2.37740E-01
   1.31350E+01     2.37601E-01
   1.31363E+01     2.37476E-01
   1.31375E+01     2.37364E-01
   1.31388E+01     2.37263E-01
   1.31400E+01     2.37172E-01
   1.31413E+01     2.37090E-01
   1.31425E+01     2.37016E-01
   1.31438E+01     2.36950E-01
   1.31450E+01     2.36890E-01
   1.31463E+01     2.36836E-01
   1.31475E+01     2.36788E-01
   1.31488E+01     2.36745E-01
   1.31500E+01     2.36707E-01
   1.31513E+01     2.36673E-01
   1.31525E+01     2.36643E-01
   1.31538E+01     2.36617E-01
   1.31550E+01     2.36594E-01
   1.31563E+01     2.36574E-01
   1.31575E+01     2.36555E-01
   1.31588E+01     2.36538E-01
   1.31600E+01     2.36522E-01
   1.31613E+01     2.36505E-01
   1.31625E+01     2.36487E-01
   1.31638E+01     2.36468E-01
   1.31650E+01     2.36447E-01
   1.31663E+01     2.36422E-01
   1.31675E+01     2.36394E-01
   1.31688E+01     2.36362E-01
   1.31700E+01     2.36324E-01
   1.31713E+01     2.36282E-01
   1.31725E+01     2.36234E-01
   1.31738E+01     2.36180E-01
   1.31750E+01     2.36119E-01
   1.31763E+01     2.36053E-01
   1.31775E+01     2.35979E-01
   1.31788E+01     2.35899E-01
   1.31800E+01     2.35811E-01
   1.31813E+01     2.35716E-01
   1.31825E+01     2.35613E-01
   1.31838E+01     2.35502E-01
   1.31850E+01     2.35383E-01
   1.31863E+01     2.35256E-01
   1.31875E+01     2.35120E-01
   1.31888E+01     2.34976E-01
   1.31900E+01     2.34822E-01
   1.31913E+01     2.34660E-01
   1.31925E+01     2.34489E-01
   1.31938E+01     2.34309E-01
   1.31950E+01     2.34120E-01
   1.31963E+01     2.33923E-01
   1.31975E+01     2.33717E-01
   1.31988E+01     2.33502E-01
   1.32000E+01     2.33280E-01
   1.32013E+01     2.33050E-01
   1.32025E+01     2.32812E-01
   1.32038E+01     2.32568E-01
   1.32050E+01     2.32316E-01
   1.32063E+01     2.32058E-01
   1.32075E+01     2.31793E-01
   1.32088E+01     2.31522E-01
   1.32100E+01     2.31246E-01
   1.32113E+01     2.30963E-01
   1.32125E+01     2.30675E-01
   1.32138E+01     2.30381E-01
   1.32150E+01     2.30081E-01
   1.32163E+01     2.29776E-01
   1.32175E+01     2.29465E-01
   1.32188E+01     2.29148E-01
   1.32200E+01     2.28826E-01
   1.32213E+01     2.28498E-01
   1.32225E+01     2.28164E-01
   1.32238E+01     2.27825E-01
   1.32250E+01     2.27480E-01
   1.32263E+01     2.27130E-01
   1.32275E+01     2.26773E-01
   1.32288E+01     2.26412E-01
   1.32300E+01     2.26045E-01
   1.32313E+01     2.25673E-01
   1.32325E+01     2.25296E-01
   1.32338E+01     2.24914E-01
   1.32350E+01     2.24527E-01
   1.32363E+01     2.24136E-01
   1.32375E+01     2.23741E-01
   1.32388E+01     2.23342E-01
   1.32400E+01     2.22939E-01
   1.32413E+01     2.22534E-01
   1.32425E+01     2.22125E-01
   1.32438E+01     2.21714E-01
   1.32450E+01     2.21301E-01
   1.32463E+01     2.20885E-01
   1.32475E+01     2.20468E-01
   1.32488E+01     2.20050E-01
   1.32500E+01     2.19630E-01
   1.32513E+01     2.19210E-01
   1.32525E+01     2.18789E-01
   1.32538E+01     2.18367E-01
   1.32550E+01     2.17946E-01
   1.32563E+01     2.17524E-01
   1.32575E+01     2.17103E-01
   1.32588E+01     2.16682E-01
   1.32600E+01     2.16262E-01
   1.32613E+01     2.15842E-01
   1.32625E+01     2.15423E-01
   1.32638E+01     2.15006E-01
   1.32650E+01     2.14589E-01
   1.32663E+01     2.14174E-01
   1.32675E+01     2.13760E-01
   1.32688E+01     2.13348E-01
   1.32700E+01     2.12938E-01
   1.32713E+01     2.12529E-01
   1.32725E+01     2.12123E-01
   1.32738E+01     2.11719E-01
   1.32750E+01     2.11317E-01
   1.32763E+01     2.10918E-01
   1.32775E+01     2.10522E-01
   1.32788E+01     2.10128E-01
   1.32800E+01     2.09738E-01
   1.32813E+01     2.09350E-01
   1.32825E+01     2.08966E-01
   1.32838E+01     2.08585E-01
   1.32850E+01     2.08208E-01
   1.32863E+01     2.07835E-01
   1.32875E+01     2.07465E-01
   1.32888E+01     2.07099E-01
   1.32900E+01     2.06738E-01
   1.32913E+01     2.06380E-01
   1.32925E+01     2.06026E-01
   1.32938E+01     2.05677E-01
   1.32950E+01     2.05332E-01
   1.32963E+01     2.04992E-01
   1.32975E+01     2.04655E-01
   1.32988E+01     2.04323E-01
   1.33000E+01     2.03996E-01
   1.33013E+01     2.03673E-01
   1.33025E+01     2.03355E-01
   1.33038E+01     2.03041E-01
   1.33050E+01     2.02732E-01
   1.33063E+01     2.02427E-01
   1.33075E+01     2.02127E-01
   1.33088E+01     2.01832E-01
   1.33100E+01     2.01541E-01
   1.33113E+01     2.01255E-01
   1.33125E+01     2.00974E-01
   1.33138E+01     2.00697E-01
   1.33150E+01     2.00425E-01
   1.33163E+01     2.00158E-01
   1.33175E+01     1.99895E-01
   1.33188E+01     1.99637E-01
   1.33200E+01     1.99384E-01
   1.33213E+01     1.99135E-01
   1.33225E+01     1.98890E-01
   1.33238E+01     1.98650E-01
   1.33250E+01     1.98414E-01
   1.33263E+01     1.98182E-01
   1.33275E+01     1.97955E-01
   1.33288E+01     1.97732E-01
   1.33300E+01     1.97513E-01
   1.33313E+01     1.97297E-01
   1.33325E+01     1.97085E-01
   1.33338E+01     1.96877E-01
   1.33350E+01     1.96673E-01
   1.33363E+01     1.96471E-01
   1.33375E+01     1.96273E-01
   1.33388E+01     1.96078E-01
   1.33400E+01     1.95885E-01
   1.33413E+01     1.95695E-01
   1.33425E+01     1.95508E-01
   1.33438E+01     1.95322E-01
   1.33450E+01     1.95139E-01
   1.33463E+01     1.94958E-01
   1.33475E+01     1.94778E-01
   1.33488E+01     1.94599E-01
   1.33500E+01     1.94422E-01
   1.33513E+01     1.94246E-01
   1.33525E+01     1.94071E-01
   1.33538E+01     1.93896E-01
   1.33550E+01     1.93722E-01
   1.33563E+01     1.93548E-01
   1.33575E+01     1.93374E-01
   1.33588E+01     1.93200E-01
   1.33600E+01     1.93026E-01
   1.33613E+01     1.92851E-01
   1.33625E+01     1.92676E-01
   1.33638E+01     1.92500E-01
   1.33650E+01     1.92323E-01
   1.33663E+01     1.92146E-01
   1.33675E+01     1.91967E-01
   1.33688E+01     1.91786E-01
   1.33700E+01     1.91605E-01
   1.33713E+01     1.91422E-01
   1.33725E+01     1.91237E-01
   1.33738E+01     1.91050E-01
   1.33750E+01     1.90862E-01
   1.33763E+01     1.90672E-01
   1.33775E+01     1.90480E-01
   1.33788E+01     1.90286E-01
   1.33800E+01     1.90089E-01
   1.33813E+01     1.89891E-01
   1.33825E+01     1.89690E-01
   1.33838E+01     1.89488E-01
   1.33850E+01     1.89283E-01
   1.33863E+01     1.89075E-01
   1.33875E+01     1.88866E-01
   1.33888E+01     1.88654E-01
   1.33900E+01     1.88440E-01
   1.33913E+01     1.88223E-01
   1.33925E+01     1.88004E-01
   1.33938E+01     1.87783E-01
   1.33950E+01     1.87560E-01
   1.33963E+01     1.87335E-01
   1.33975E+01     1.87107E-01
   1.33988E+01     1.86877E-01
   1.34000E+01     1.86645E-01
   1.34013E+01     1.86411E-01
   1.34025E+01     1.86175E-01
   1.34038E+01     1.85937E-01
   1.34050E+01     1.85697E-01
   1.34063E+01     1.85455E-01
   1.34075E+01     1.85211E-01
   1.34088E+01     1.84966E-01
   1.34100E+01     1.84719E-01
   1.34113E+01     1.84470E-01
   1.34125E+01     1.84220E-01
   1.34138E+01     1.83968E-01
   1.34150E+01     1.83715E-01
   1.34163E+01     1.83460E-01
   1.34175E+01     1.83204E-01
   1.34188E+01     1.82947E-01
   1.34200E+01     1.82689E-01
   1.34213E+01     1.82430E-01
   1.34225E+01     1.82169E-01
   1.34238E+01     1.81908E-01
   1.34250E+01     1.81646E-01
   1.34263E+01     1.81383E-01
   1.34275E+01     1.81119E-01
   1.34288E+01     1.80855E-01
   1.34300E+01     1.80590E-01
   1.34313E+01     1.80324E-01
   1.34325E+01     1.80058E-01
   1.34338E+01     1.79791E-01
   1.34350E+01     1.79524E-01
   1.34363E+01     1.79256E-01
   1.34375E+01     1.78989E-01
   1.34388E+01     1.78721E-01
   1.34400E+01     1.78453E-01
   1.34413E+01     1.78184E-01
   1.34425E+01     1.77916E-01
   1.34438E+01     1.77647E-01
   1.34450E+01     1.77379E-01
   1.34463E+01     1.77111E-01
   1.34475E+01     1.76843E-01
   1.34488E+01     1.76575E-01
   1.34500E+01     1.76307E-01
   1.34513E+01     1.76040E-01
   1.34525E+01     1.75773E-01
   1.34538E+01     1.75506E-01
   1.34550E+01     1.75240E-01
   1.34563E+01     1.74974E-01
   1.34575E+01     1.74709E-01
   1.34588E+01     1.74444E-01
   1.34600E+01     1.74180E-01
   1.34613E+01     1.73916E-01
   1.34625E+01     1.73654E-01
   1.34638E+01     1.73392E-01
   1.34650E+01     1.73131E-01
   1.34663E+01     1.72870E-01
   1.34675E+01     1.72611E-01
   1.34688E+01     1.72352E-01
   1.34700E+01     1.72094E-01
   1.34713E+01     1.71837E-01
   1.34725E+01     1.71582E-01
   1.34738E+01     1.71327E-01
   1.34750E+01     1.71073E-01
   1.34763E+01     1.70821E-01
   1.34775E+01     1.70569E-01
   1.34788E+01     1.70319E-01
   1.34800E+01     1.70069E-01
   1.34813E+01     1.69822E-01
   1.34825E+01     1.69575E-01
   1.34838E+01     1.69329E-01
   1.34850E+01     1.69085E-01
   1.34863E+01     1.68842E-01
   1.34875E+01     1.68601E-01
   1.34888E+01     1.68361E-01
   1.34900E+01     1.68122E-01
   1.34913E+01     1.67885E-01
   1.34925E+01     1.67649E-01
   1.34938E+01     1.67415E-01
   1.34950E+01     1.67182E-01
   1.34963E+01     1.66951E-01
   1.34975E+01     1.66721E-01
   1.34988E+01     1.66493E-01
   1.35000E+01     1.66266E-01
   1.35013E+01     1.66041E-01
   1.35025E+01     1.65818E-01
   1.35038E+01     1.65596E-01
   1.35050E+01     1.65376E-01
   1.35063E+01     1.65158E-01
   1.35075E+01     1.64941E-01
   1.35088E+01     1.64725E-01
   1.35100E+01     1.64512E-01
   1.35113E+01     1.64300E-01
   1.35125E+01     1.64090E-01
   1.35138E+01     1.63881E-01
   1.35150E+01     1.63674E-01
   1.35163E+01     1.63469E-01
   1.35175E+01     1.63265E-01
   1.35188E+01     1.63063E-01
   1.35200E+01     1.62862E-01
   1.35213E+01     1.62663E-01
   1.35225E+01     1.62465E-01
   1.35238E+01     1.62269E-01
   1.35250E+01     1.62075E-01
   1.35263E+01     1.61882E-01
   1.35275E+01     1.61690E-01
   1.35288E+01     1.61500E-01
   1.35300E+01     1.61311E-01
   1.35313E+01     1.61123E-01
   1.35325E+01     1.60937E-01
   1.35338E+01     1.60752E-01
   1.35350E+01     1.60568E-01
   1.35363E+01     1.60385E-01
   1.35375E+01     1.60204E-01
   1.35388E+01     1.60023E-01
   1.35400E+01     1.59843E-01
   1.35413E+01     1.59665E-01
   1.35425E+01     1.59487E-01
   1.35438E+01     1.59310E-01
   1.35450E+01     1.59134E-01
   1.35463E+01     1.58959E-01
   1.35475E+01     1.58784E-01
   1.35488E+01     1.58610E-01
   1.35500E+01     1.58437E-01
   1.35513E+01     1.58264E-01
   1.35525E+01     1.58091E-01
   1.35538E+01     1.57919E-01
   1.35550E+01     1.57748E-01
   1.35563E+01     1.57576E-01
   1.35575E+01     1.57405E-01
   1.35588E+01     1.57234E-01
   1.35600E+01     1.57063E-01
   1.35613E+01     1.56893E-01
   1.35625E+01     1.56722E-01
   1.35638E+01     1.56552E-01
   1.35650E+01     1.56381E-01
   1.35663E+01     1.56210E-01
   1.35675E+01     1.56039E-01
   1.35688E+01     1.55868E-01
   1.35700E+01     1.55697E-01
   1.35713E+01     1.55526E-01
   1.35725E+01     1.55354E-01
   1.35738E+01     1.55182E-01
   1.35750E+01     1.55010E-01
   1.35763E+01     1.54837E-01
   1.35775E+01     1.54664E-01
   1.35788E+01     1.54490E-01
   1.35800E+01     1.54317E-01
   1.35813E+01     1.54142E-01
   1.35825E+01     1.53967E-01
   1.35838E+01     1.53792E-01
   1.35850E+01     1.53616E-01
   1.35863E+01     1.53440E-01
   1.35875E+01     1.53264E-01
   1.35888E+01     1.53086E-01
   1.35900E+01     1.52909E-01
   1.35913E+01     1.52731E-01
   1.35925E+01     1.52552E-01
   1.35938E+01     1.52373E-01
   1.35950E+01     1.52193E-01
   1.35963E+01     1.52013E-01
   1.35975E+01     1.51832E-01
   1.35988E+01     1.51651E-01
   1.36000E+01     1.51470E-01
