# Supplementary material for: On the accuracy of displacement-based wave intensity analysis: Effect of vessel wall viscoelasticity and nonlinearity
Source: PLoS One. 2019 Nov 1;14(11):e0224390. doi: 10.1371/journal.pone.0224390 (PMC6824577; doi:10.1371/journal.pone.0224390)
Supplement: S1 File — (ZIP) [file pone.0224390.s001.zip › data/irregular vessel wall/viscoelastic condition_with different viscosity/stenosis-3.73-visco-12000-pres-1.txt]

   1.28000E+01     1.85173E+04
   1.28013E+01     1.84951E+04
   1.28025E+01     1.84753E+04
   1.28038E+01     1.84588E+04
   1.28050E+01     1.84466E+04
   1.28063E+01     1.84399E+04
   1.28075E+01     1.84409E+04
   1.28088E+01     1.84524E+04
   1.28100E+01     1.84776E+04
   1.28113E+01     1.85196E+04
   1.28125E+01     1.85811E+04
   1.28138E+01     1.86639E+04
   1.28150E+01     1.87690E+04
   1.28163E+01     1.88961E+04
   1.28175E+01     1.90441E+04
   1.28188E+01     1.92110E+04
   1.28200E+01     1.93943E+04
   1.28213E+01     1.95912E+04
   1.28225E+01     1.97989E+04
   1.28238E+01     2.00150E+04
   1.28250E+01     2.02374E+04
   1.28263E+01     2.04646E+04
   1.28275E+01     2.06955E+04
   1.28288E+01     2.09297E+04
   1.28300E+01     2.11669E+04
   1.28313E+01     2.14075E+04
   1.28325E+01     2.16516E+04
   1.28338E+01     2.18997E+04
   1.28350E+01     2.21522E+04
   1.28363E+01     2.24095E+04
   1.28375E+01     2.26717E+04
   1.28388E+01     2.29388E+04
   1.28400E+01     2.32109E+04
   1.28413E+01     2.34875E+04
   1.28425E+01     2.37685E+04
   1.28438E+01     2.40531E+04
   1.28450E+01     2.43409E+04
   1.28463E+01     2.46313E+04
   1.28475E+01     2.49237E+04
   1.28488E+01     2.52176E+04
   1.28500E+01     2.55124E+04
   1.28513E+01     2.58078E+04
   1.28525E+01     2.61035E+04
   1.28538E+01     2.63993E+04
   1.28550E+01     2.66953E+04
   1.28563E+01     2.69914E+04
   1.28575E+01     2.72878E+04
   1.28588E+01     2.75847E+04
   1.28600E+01     2.78821E+04
   1.28613E+01     2.81804E+04
   1.28625E+01     2.84797E+04
   1.28638E+01     2.87801E+04
   1.28650E+01     2.90817E+04
   1.28663E+01     2.93845E+04
   1.28675E+01     2.96885E+04
   1.28688E+01     2.99934E+04
   1.28700E+01     3.02992E+04
   1.28713E+01     3.06055E+04
   1.28725E+01     3.09122E+04
   1.28738E+01     3.12188E+04
   1.28750E+01     3.15251E+04
   1.28763E+01     3.18309E+04
   1.28775E+01     3.21358E+04
   1.28788E+01     3.24395E+04
   1.28800E+01     3.27420E+04
   1.28813E+01     3.30431E+04
   1.28825E+01     3.33426E+04
   1.28838E+01     3.36405E+04
   1.28850E+01     3.39367E+04
   1.28863E+01     3.42314E+04
   1.28875E+01     3.45244E+04
   1.28888E+01     3.48159E+04
   1.28900E+01     3.51058E+04
   1.28913E+01     3.53943E+04
   1.28925E+01     3.56813E+04
   1.28938E+01     3.59668E+04
   1.28950E+01     3.62509E+04
   1.28963E+01     3.65335E+04
   1.28975E+01     3.68144E+04
   1.28988E+01     3.70936E+04
   1.29000E+01     3.73711E+04
   1.29013E+01     3.76466E+04
   1.29025E+01     3.79202E+04
   1.29038E+01     3.81916E+04
   1.29050E+01     3.84608E+04
   1.29063E+01     3.87277E+04
   1.29075E+01     3.89923E+04
   1.29088E+01     3.92543E+04
   1.29100E+01     3.95140E+04
   1.29113E+01     3.97710E+04
   1.29125E+01     4.00255E+04
   1.29138E+01     4.02774E+04
   1.29150E+01     4.05266E+04
   1.29163E+01     4.07732E+04
   1.29175E+01     4.10171E+04
   1.29188E+01     4.12583E+04
   1.29200E+01     4.14967E+04
   1.29213E+01     4.17323E+04
   1.29225E+01     4.19650E+04
   1.29238E+01     4.21948E+04
   1.29250E+01     4.24216E+04
   1.29263E+01     4.26454E+04
   1.29275E+01     4.28661E+04
   1.29288E+01     4.30836E+04
   1.29300E+01     4.32978E+04
   1.29313E+01     4.35088E+04
   1.29325E+01     4.37164E+04
   1.29338E+01     4.39205E+04
   1.29350E+01     4.41212E+04
   1.29363E+01     4.43185E+04
   1.29375E+01     4.45122E+04
   1.29388E+01     4.47025E+04
   1.29400E+01     4.48893E+04
   1.29413E+01     4.50726E+04
   1.29425E+01     4.52524E+04
   1.29438E+01     4.54288E+04
   1.29450E+01     4.56019E+04
   1.29463E+01     4.57715E+04
   1.29475E+01     4.59379E+04
   1.29488E+01     4.61010E+04
   1.29500E+01     4.62610E+04
   1.29513E+01     4.64177E+04
   1.29525E+01     4.65714E+04
   1.29538E+01     4.67220E+04
   1.29550E+01     4.68695E+04
   1.29563E+01     4.70141E+04
   1.29575E+01     4.71557E+04
   1.29588E+01     4.72943E+04
   1.29600E+01     4.74299E+04
   1.29613E+01     4.75625E+04
   1.29625E+01     4.76921E+04
   1.29638E+01     4.78186E+04
   1.29650E+01     4.79420E+04
   1.29663E+01     4.80622E+04
   1.29675E+01     4.81792E+04
   1.29688E+01     4.82928E+04
   1.29700E+01     4.84030E+04
   1.29713E+01     4.85096E+04
   1.29725E+01     4.86126E+04
   1.29738E+01     4.87117E+04
   1.29750E+01     4.88069E+04
   1.29763E+01     4.88980E+04
   1.29775E+01     4.89850E+04
   1.29788E+01     4.90677E+04
   1.29800E+01     4.91460E+04
   1.29813E+01     4.92198E+04
   1.29825E+01     4.92890E+04
   1.29838E+01     4.93536E+04
   1.29850E+01     4.94134E+04
   1.29863E+01     4.94685E+04
   1.29875E+01     4.95186E+04
   1.29888E+01     4.95639E+04
   1.29900E+01     4.96043E+04
   1.29913E+01     4.96396E+04
   1.29925E+01     4.96700E+04
   1.29938E+01     4.96953E+04
   1.29950E+01     4.97155E+04
   1.29963E+01     4.97307E+04
   1.29975E+01     4.97406E+04
   1.29988E+01     4.97454E+04
   1.30000E+01     4.97449E+04
   1.30013E+01     4.97391E+04
   1.30025E+01     4.97280E+04
   1.30038E+01     4.97114E+04
   1.30050E+01     4.96894E+04
   1.30063E+01     4.96618E+04
   1.30075E+01     4.96285E+04
   1.30088E+01     4.95896E+04
   1.30100E+01     4.95449E+04
   1.30113E+01     4.94944E+04
   1.30125E+01     4.94380E+04
   1.30138E+01     4.93757E+04
   1.30150E+01     4.93074E+04
   1.30163E+01     4.92330E+04
   1.30175E+01     4.91526E+04
   1.30188E+01     4.90661E+04
   1.30200E+01     4.89736E+04
   1.30213E+01     4.88749E+04
   1.30225E+01     4.87701E+04
   1.30238E+01     4.86591E+04
   1.30250E+01     4.85421E+04
   1.30263E+01     4.84190E+04
   1.30275E+01     4.82898E+04
   1.30288E+01     4.81545E+04
   1.30300E+01     4.80131E+04
   1.30313E+01     4.78657E+04
   1.30325E+01     4.77123E+04
   1.30338E+01     4.75529E+04
   1.30350E+01     4.73875E+04
   1.30363E+01     4.72162E+04
   1.30375E+01     4.70388E+04
   1.30388E+01     4.68556E+04
   1.30400E+01     4.66664E+04
   1.30413E+01     4.64712E+04
   1.30425E+01     4.62702E+04
   1.30438E+01     4.60633E+04
   1.30450E+01     4.58504E+04
   1.30463E+01     4.56317E+04
   1.30475E+01     4.54072E+04
   1.30488E+01     4.51767E+04
   1.30500E+01     4.49405E+04
   1.30513E+01     4.46984E+04
   1.30525E+01     4.44506E+04
   1.30538E+01     4.41969E+04
   1.30550E+01     4.39376E+04
   1.30563E+01     4.36725E+04
   1.30575E+01     4.34017E+04
   1.30588E+01     4.31252E+04
   1.30600E+01     4.28432E+04
   1.30613E+01     4.25556E+04
   1.30625E+01     4.22626E+04
   1.30638E+01     4.19645E+04
   1.30650E+01     4.16609E+04
   1.30663E+01     4.13529E+04
   1.30675E+01     4.10413E+04
   1.30688E+01     4.07269E+04
   1.30700E+01     4.04107E+04
   1.30713E+01     4.00943E+04
   1.30725E+01     3.97798E+04
   1.30738E+01     3.94696E+04
   1.30750E+01     3.91660E+04
   1.30763E+01     3.88715E+04
   1.30775E+01     3.85881E+04
   1.30788E+01     3.83177E+04
   1.30800E+01     3.80611E+04
   1.30813E+01     3.78187E+04
   1.30825E+01     3.75900E+04
   1.30838E+01     3.73739E+04
   1.30850E+01     3.71689E+04
   1.30863E+01     3.69733E+04
   1.30875E+01     3.67851E+04
   1.30888E+01     3.66029E+04
   1.30900E+01     3.64253E+04
   1.30913E+01     3.62513E+04
   1.30925E+01     3.60805E+04
   1.30938E+01     3.59121E+04
   1.30950E+01     3.57465E+04
   1.30963E+01     3.55839E+04
   1.30975E+01     3.54247E+04
   1.30988E+01     3.52694E+04
   1.31000E+01     3.51182E+04
   1.31013E+01     3.49718E+04
   1.31025E+01     3.48303E+04
   1.31038E+01     3.46940E+04
   1.31050E+01     3.45628E+04
   1.31063E+01     3.44370E+04
   1.31075E+01     3.43162E+04
   1.31088E+01     3.42004E+04
   1.31100E+01     3.40894E+04
   1.31113E+01     3.39829E+04
   1.31125E+01     3.38808E+04
   1.31138E+01     3.37829E+04
   1.31150E+01     3.36891E+04
   1.31163E+01     3.35993E+04
   1.31175E+01     3.35134E+04
   1.31188E+01     3.34315E+04
   1.31200E+01     3.33537E+04
   1.31213E+01     3.32800E+04
   1.31225E+01     3.32105E+04
   1.31238E+01     3.31452E+04
   1.31250E+01     3.30843E+04
   1.31263E+01     3.30278E+04
   1.31275E+01     3.29756E+04
   1.31288E+01     3.29277E+04
   1.31300E+01     3.28841E+04
   1.31313E+01     3.28446E+04
   1.31325E+01     3.28090E+04
   1.31338E+01     3.27771E+04
   1.31350E+01     3.27487E+04
   1.31363E+01     3.27234E+04
   1.31375E+01     3.27012E+04
   1.31388E+01     3.26816E+04
   1.31400E+01     3.26645E+04
   1.31413E+01     3.26497E+04
   1.31425E+01     3.26368E+04
   1.31438E+01     3.26259E+04
   1.31450E+01     3.26166E+04
   1.31463E+01     3.26090E+04
   1.31475E+01     3.26028E+04
   1.31488E+01     3.25979E+04
   1.31500E+01     3.25944E+04
   1.31513E+01     3.25921E+04
   1.31525E+01     3.25909E+04
   1.31538E+01     3.25907E+04
   1.31550E+01     3.25914E+04
   1.31563E+01     3.25929E+04
   1.31575E+01     3.25950E+04
   1.31588E+01     3.25975E+04
   1.31600E+01     3.26004E+04
   1.31613E+01     3.26034E+04
   1.31625E+01     3.26064E+04
   1.31638E+01     3.26091E+04
   1.31650E+01     3.26114E+04
   1.31663E+01     3.26131E+04
   1.31675E+01     3.26141E+04
   1.31688E+01     3.26141E+04
   1.31700E+01     3.26132E+04
   1.31713E+01     3.26110E+04
   1.31725E+01     3.26076E+04
   1.31738E+01     3.26028E+04
   1.31750E+01     3.25966E+04
   1.31763E+01     3.25887E+04
   1.31775E+01     3.25792E+04
   1.31788E+01     3.25680E+04
   1.31800E+01     3.25550E+04
   1.31813E+01     3.25401E+04
   1.31825E+01     3.25233E+04
   1.31838E+01     3.25044E+04
   1.31850E+01     3.24835E+04
   1.31863E+01     3.24604E+04
   1.31875E+01     3.24351E+04
   1.31888E+01     3.24076E+04
   1.31900E+01     3.23779E+04
   1.31913E+01     3.23459E+04
   1.31925E+01     3.23116E+04
   1.31938E+01     3.22750E+04
   1.31950E+01     3.22362E+04
   1.31963E+01     3.21952E+04
   1.31975E+01     3.21520E+04
   1.31988E+01     3.21066E+04
   1.32000E+01     3.20592E+04
   1.32013E+01     3.20099E+04
   1.32025E+01     3.19586E+04
   1.32038E+01     3.19055E+04
   1.32050E+01     3.18507E+04
   1.32063E+01     3.17942E+04
   1.32075E+01     3.17361E+04
   1.32088E+01     3.16765E+04
   1.32100E+01     3.16154E+04
   1.32113E+01     3.15530E+04
   1.32125E+01     3.14892E+04
   1.32138E+01     3.14242E+04
   1.32150E+01     3.13579E+04
   1.32163E+01     3.12903E+04
   1.32175E+01     3.12217E+04
   1.32188E+01     3.11518E+04
   1.32200E+01     3.10809E+04
   1.32213E+01     3.10089E+04
   1.32225E+01     3.09358E+04
   1.32238E+01     3.08617E+04
   1.32250E+01     3.07866E+04
   1.32263E+01     3.07105E+04
   1.32275E+01     3.06335E+04
   1.32288E+01     3.05557E+04
   1.32300E+01     3.04769E+04
   1.32313E+01     3.03974E+04
   1.32325E+01     3.03171E+04
   1.32338E+01     3.02360E+04
   1.32350E+01     3.01543E+04
   1.32363E+01     3.00720E+04
   1.32375E+01     2.99891E+04
   1.32388E+01     2.99058E+04
   1.32400E+01     2.98219E+04
   1.32413E+01     2.97377E+04
   1.32425E+01     2.96531E+04
   1.32438E+01     2.95683E+04
   1.32450E+01     2.94832E+04
   1.32463E+01     2.93979E+04
   1.32475E+01     2.93125E+04
   1.32488E+01     2.92270E+04
   1.32500E+01     2.91414E+04
   1.32513E+01     2.90558E+04
   1.32525E+01     2.89703E+04
   1.32538E+01     2.88848E+04
   1.32550E+01     2.87994E+04
   1.32563E+01     2.87141E+04
   1.32575E+01     2.86290E+04
   1.32588E+01     2.85441E+04
   1.32600E+01     2.84593E+04
   1.32613E+01     2.83748E+04
   1.32625E+01     2.82905E+04
   1.32638E+01     2.82066E+04
   1.32650E+01     2.81229E+04
   1.32663E+01     2.80395E+04
   1.32675E+01     2.79566E+04
   1.32688E+01     2.78740E+04
   1.32700E+01     2.77918E+04
   1.32713E+01     2.77101E+04
   1.32725E+01     2.76290E+04
   1.32738E+01     2.75483E+04
   1.32750E+01     2.74682E+04
   1.32763E+01     2.73887E+04
   1.32775E+01     2.73099E+04
   1.32788E+01     2.72318E+04
   1.32800E+01     2.71544E+04
   1.32813E+01     2.70778E+04
   1.32825E+01     2.70020E+04
   1.32838E+01     2.69271E+04
   1.32850E+01     2.68530E+04
   1.32863E+01     2.67799E+04
   1.32875E+01     2.67078E+04
   1.32888E+01     2.66366E+04
   1.32900E+01     2.65665E+04
   1.32913E+01     2.64975E+04
   1.32925E+01     2.64295E+04
   1.32938E+01     2.63627E+04
   1.32950E+01     2.62969E+04
   1.32963E+01     2.62324E+04
   1.32975E+01     2.61690E+04
   1.32988E+01     2.61069E+04
   1.33000E+01     2.60459E+04
   1.33013E+01     2.59862E+04
   1.33025E+01     2.59277E+04
   1.33038E+01     2.58704E+04
   1.33050E+01     2.58144E+04
   1.33063E+01     2.57597E+04
   1.33075E+01     2.57063E+04
   1.33088E+01     2.56541E+04
   1.33100E+01     2.56032E+04
   1.33113E+01     2.55535E+04
   1.33125E+01     2.55051E+04
   1.33138E+01     2.54580E+04
   1.33150E+01     2.54122E+04
   1.33163E+01     2.53675E+04
   1.33175E+01     2.53241E+04
   1.33188E+01     2.52820E+04
   1.33200E+01     2.52410E+04
   1.33213E+01     2.52012E+04
   1.33225E+01     2.51626E+04
   1.33238E+01     2.51252E+04
   1.33250E+01     2.50888E+04
   1.33263E+01     2.50536E+04
   1.33275E+01     2.50194E+04
   1.33288E+01     2.49863E+04
   1.33300E+01     2.49542E+04
   1.33313E+01     2.49230E+04
   1.33325E+01     2.48928E+04
   1.33338E+01     2.48635E+04
   1.33350E+01     2.48350E+04
   1.33363E+01     2.48074E+04
   1.33375E+01     2.47805E+04
   1.33388E+01     2.47544E+04
   1.33400E+01     2.47289E+04
   1.33413E+01     2.47042E+04
   1.33425E+01     2.46800E+04
   1.33438E+01     2.46563E+04
   1.33450E+01     2.46332E+04
   1.33463E+01     2.46106E+04
   1.33475E+01     2.45883E+04
   1.33488E+01     2.45665E+04
   1.33500E+01     2.45449E+04
   1.33513E+01     2.45236E+04
   1.33525E+01     2.45026E+04
   1.33538E+01     2.44817E+04
   1.33550E+01     2.44609E+04
   1.33563E+01     2.44403E+04
   1.33575E+01     2.44197E+04
   1.33588E+01     2.43991E+04
   1.33600E+01     2.43784E+04
   1.33613E+01     2.43577E+04
   1.33625E+01     2.43368E+04
   1.33638E+01     2.43158E+04
   1.33650E+01     2.42945E+04
   1.33663E+01     2.42731E+04
   1.33675E+01     2.42513E+04
   1.33688E+01     2.42292E+04
   1.33700E+01     2.42068E+04
   1.33713E+01     2.41840E+04
   1.33725E+01     2.41608E+04
   1.33738E+01     2.41372E+04
   1.33750E+01     2.41131E+04
   1.33763E+01     2.40885E+04
   1.33775E+01     2.40634E+04
   1.33788E+01     2.40378E+04
   1.33800E+01     2.40117E+04
   1.33813E+01     2.39849E+04
   1.33825E+01     2.39577E+04
   1.33838E+01     2.39298E+04
   1.33850E+01     2.39013E+04
   1.33863E+01     2.38723E+04
   1.33875E+01     2.38426E+04
   1.33888E+01     2.38123E+04
   1.33900E+01     2.37815E+04
   1.33913E+01     2.37500E+04
   1.33925E+01     2.37179E+04
   1.33938E+01     2.36852E+04
   1.33950E+01     2.36520E+04
   1.33963E+01     2.36181E+04
   1.33975E+01     2.35837E+04
   1.33988E+01     2.35488E+04
   1.34000E+01     2.35133E+04
   1.34013E+01     2.34773E+04
   1.34025E+01     2.34407E+04
   1.34038E+01     2.34037E+04
   1.34050E+01     2.33663E+04
   1.34063E+01     2.33283E+04
   1.34075E+01     2.32900E+04
   1.34088E+01     2.32512E+04
   1.34100E+01     2.32121E+04
   1.34113E+01     2.31726E+04
   1.34125E+01     2.31328E+04
   1.34138E+01     2.30926E+04
   1.34150E+01     2.30521E+04
   1.34163E+01     2.30114E+04
   1.34175E+01     2.29704E+04
   1.34188E+01     2.29292E+04
   1.34200E+01     2.28878E+04
   1.34213E+01     2.28461E+04
   1.34225E+01     2.28043E+04
   1.34238E+01     2.27624E+04
   1.34250E+01     2.27203E+04
   1.34263E+01     2.26781E+04
   1.34275E+01     2.26357E+04
   1.34288E+01     2.25933E+04
   1.34300E+01     2.25509E+04
   1.34313E+01     2.25083E+04
   1.34325E+01     2.24658E+04
   1.34338E+01     2.24231E+04
   1.34350E+01     2.23805E+04
   1.34363E+01     2.23379E+04
   1.34375E+01     2.22953E+04
   1.34388E+01     2.22527E+04
   1.34400E+01     2.22101E+04
   1.34413E+01     2.21675E+04
   1.34425E+01     2.21250E+04
   1.34438E+01     2.20826E+04
   1.34450E+01     2.20402E+04
   1.34463E+01     2.19979E+04
   1.34475E+01     2.19557E+04
   1.34488E+01     2.19136E+04
   1.34500E+01     2.18715E+04
   1.34513E+01     2.18296E+04
   1.34525E+01     2.17878E+04
   1.34538E+01     2.17461E+04
   1.34550E+01     2.17046E+04
   1.34563E+01     2.16632E+04
   1.34575E+01     2.16219E+04
   1.34588E+01     2.15807E+04
   1.34600E+01     2.15398E+04
   1.34613E+01     2.14990E+04
   1.34625E+01     2.14584E+04
   1.34638E+01     2.14179E+04
   1.34650E+01     2.13776E+04
   1.34663E+01     2.13376E+04
   1.34675E+01     2.12977E+04
   1.34688E+01     2.12580E+04
   1.34700E+01     2.12186E+04
   1.34713E+01     2.11794E+04
   1.34725E+01     2.11404E+04
   1.34738E+01     2.11016E+04
   1.34750E+01     2.10631E+04
   1.34763E+01     2.10249E+04
   1.34775E+01     2.09869E+04
   1.34788E+01     2.09491E+04
   1.34800E+01     2.09116E+04
   1.34813E+01     2.08745E+04
   1.34825E+01     2.08375E+04
   1.34838E+01     2.08009E+04
   1.34850E+01     2.07646E+04
   1.34863E+01     2.07286E+04
   1.34875E+01     2.06929E+04
   1.34888E+01     2.06575E+04
   1.34900E+01     2.06225E+04
   1.34913E+01     2.05878E+04
   1.34925E+01     2.05534E+04
   1.34938E+01     2.05193E+04
   1.34950E+01     2.04856E+04
   1.34963E+01     2.04523E+04
   1.34975E+01     2.04193E+04
   1.34988E+01     2.03867E+04
   1.35000E+01     2.03544E+04
   1.35013E+01     2.03225E+04
   1.35025E+01     2.02910E+04
   1.35038E+01     2.02598E+04
   1.35050E+01     2.02290E+04
   1.35063E+01     2.01986E+04
   1.35075E+01     2.01686E+04
   1.35088E+01     2.01390E+04
   1.35100E+01     2.01097E+04
   1.35113E+01     2.00809E+04
   1.35125E+01     2.00524E+04
   1.35138E+01     2.00243E+04
   1.35150E+01     1.99965E+04
   1.35163E+01     1.99692E+04
   1.35175E+01     1.99422E+04
   1.35188E+01     1.99156E+04
   1.35200E+01     1.98893E+04
   1.35213E+01     1.98635E+04
   1.35225E+01     1.98379E+04
   1.35238E+01     1.98127E+04
   1.35250E+01     1.97879E+04
   1.35263E+01     1.97634E+04
   1.35275E+01     1.97392E+04
   1.35288E+01     1.97154E+04
   1.35300E+01     1.96919E+04
   1.35313E+01     1.96686E+04
   1.35325E+01     1.96457E+04
   1.35338E+01     1.96231E+04
   1.35350E+01     1.96007E+04
   1.35363E+01     1.95786E+04
   1.35375E+01     1.95567E+04
   1.35388E+01     1.95351E+04
   1.35400E+01     1.95137E+04
   1.35413E+01     1.94926E+04
   1.35425E+01     1.94716E+04
   1.35438E+01     1.94508E+04
   1.35450E+01     1.94302E+04
   1.35463E+01     1.94098E+04
   1.35475E+01     1.93895E+04
   1.35488E+01     1.93693E+04
   1.35500E+01     1.93493E+04
   1.35513E+01     1.93293E+04
   1.35525E+01     1.93095E+04
   1.35538E+01     1.92897E+04
   1.35550E+01     1.92700E+04
   1.35563E+01     1.92504E+04
   1.35575E+01     1.92308E+04
   1.35588E+01     1.92112E+04
   1.35600E+01     1.91916E+04
   1.35613E+01     1.91721E+04
   1.35625E+01     1.91525E+04
   1.35638E+01     1.91329E+04
   1.35650E+01     1.91132E+04
   1.35663E+01     1.90935E+04
   1.35675E+01     1.90737E+04
   1.35688E+01     1.90539E+04
   1.35700E+01     1.90340E+04
   1.35713E+01     1.90140E+04
   1.35725E+01     1.89939E+04
   1.35738E+01     1.89737E+04
   1.35750E+01     1.89534E+04
   1.35763E+01     1.89330E+04
   1.35775E+01     1.89124E+04
   1.35788E+01     1.88918E+04
   1.35800E+01     1.88710E+04
   1.35813E+01     1.88500E+04
   1.35825E+01     1.88289E+04
   1.35838E+01     1.88077E+04
   1.35850E+01     1.87863E+04
   1.35863E+01     1.87648E+04
   1.35875E+01     1.87431E+04
   1.35888E+01     1.87213E+04
   1.35900E+01     1.86993E+04
   1.35913E+01     1.86771E+04
   1.35925E+01     1.86549E+04
   1.35938E+01     1.86324E+04
   1.35950E+01     1.86099E+04
   1.35963E+01     1.85872E+04
   1.35975E+01     1.85643E+04
   1.35988E+01     1.85413E+04
   1.36000E+01     1.85182E+04
