# Supplementary material for: On the accuracy of displacement-based wave intensity analysis: Effect of vessel wall viscoelasticity and nonlinearity
Source: PLoS One. 2019 Nov 1;14(11):e0224390. doi: 10.1371/journal.pone.0224390 (PMC6824577; doi:10.1371/journal.pone.0224390)
Supplement: S1 File — (ZIP) [file pone.0224390.s001.zip › data/irregular vessel wall/viscoelastic condition_with different viscosity/stenosis-3.73-visco-12000-vel-1.txt]

12.8		3.18405
12.8013		3.18588
12.8025		3.18998
12.8038		3.19826
12.805		3.21345
12.8063		3.23982
12.8075		3.28358
12.8088		3.35263
12.81		3.45583
12.8113		3.60198
12.8125		3.79869
12.8138		4.05142
12.815		4.36282
12.8163		4.73245
12.8175		5.15692
12.8188		5.63034
12.82		6.14503
12.8213		6.69231
12.8225		7.2633
12.8238		7.8496
12.825		8.44375
12.8263		9.03949
12.8275		9.63184
12.8288		10.217
12.83		10.7922
12.8313		11.3556
12.8325		11.9057
12.8338		12.4417
12.835		12.9633
12.8363		13.4702
12.8375		13.9626
12.8388		14.4409
12.84		14.906
12.8413		15.3589
12.8425		15.8007
12.8438		16.2331
12.845		16.6575
12.8463		17.0756
12.8475		17.4889
12.8488		17.899
12.85		18.307
12.8513		18.714
12.8525		19.1211
12.8538		19.5287
12.855		19.9374
12.8563		20.3475
12.8575		20.7592
12.8588		21.1726
12.86		21.5879
12.8613		22.0049
12.8625		22.4238
12.8638		22.8444
12.865		23.2668
12.8663		23.6908
12.8675		24.1165
12.8688		24.5435
12.87		24.9718
12.8713		25.4009
12.8725		25.8307
12.8738		26.2606
12.875		26.6902
12.8763		27.1189
12.8775		27.5463
12.8788		27.9717
12.88		28.3945
12.8813		28.814
12.8825		29.2296
12.8838		29.6406
12.885		30.0465
12.8863		30.4466
12.8875		30.8403
12.8888		31.2271
12.89		31.6065
12.8913		31.9779
12.8925		32.3409
12.8938		32.6952
12.895		33.0403
12.8963		33.3759
12.8975		33.7018
12.8988		34.0176
12.9		34.3233
12.9013		34.6187
12.9025		34.9037
12.9038		35.1782
12.905		35.4423
12.9063		35.6961
12.9075		35.9396
12.9088		36.173
12.91		36.3965
12.9113		36.6102
12.9125		36.8144
12.9138		37.0093
12.915		37.1953
12.9163		37.3726
12.9175		37.5416
12.9188		37.7024
12.92		37.8556
12.9213		38.0013
12.9225		38.1398
12.9238		38.2715
12.925		38.3965
12.9263		38.515
12.9275		38.6272
12.9288		38.7333
12.93		38.8333
12.9313		38.9272
12.9325		39.015
12.9338		39.0966
12.935		39.172
12.9363		39.241
12.9375		39.3034
12.9388		39.3589
12.94		39.4072
12.9413		39.4482
12.9425		39.4813
12.9438		39.5063
12.945		39.5228
12.9463		39.5303
12.9475		39.5285
12.9488		39.5171
12.95		39.4955
12.9513		39.4636
12.9525		39.4209
12.9538		39.3673
12.955		39.3024
12.9563		39.2261
12.9575		39.1383
12.9588		39.0389
12.96		38.9281
12.9613		38.8059
12.9625		38.6727
12.9638		38.5288
12.965		38.3747
12.9663		38.2108
12.9675		38.0378
12.9688		37.8564
12.97		37.6672
12.9713		37.471
12.9725		37.2686
12.9738		37.0607
12.975		36.8482
12.9763		36.6319
12.9775		36.4126
12.9788		36.1909
12.98		35.9676
12.9813		35.7432
12.9825		35.5182
12.9838		35.2931
12.985		35.0682
12.9863		34.8436
12.9875		34.6195
12.9888		34.3959
12.99		34.1727
12.9913		33.9497
12.9925		33.7266
12.9938		33.5032
12.995		33.279
12.9963		33.0537
12.9975		32.8267
12.9988		32.5975
13		32.3658
13.0013		32.1309
13.0025		31.8924
13.0038		31.65
13.005		31.4032
13.0063		31.1516
13.0075		30.8951
13.0088		30.6333
13.01		30.3661
13.0113		30.0933
13.0125		29.815
13.0138		29.531
13.015		29.2416
13.0163		28.9467
13.0175		28.6465
13.0188		28.3412
13.02		28.031
13.0213		27.7162
13.0225		27.3969
13.0238		27.0733
13.025		26.7459
13.0263		26.4146
13.0275		26.0799
13.0288		25.7419
13.03		25.4008
13.0313		25.0567
13.0325		24.7098
13.0338		24.3603
13.035		24.0081
13.0363		23.6535
13.0375		23.2964
13.0388		22.9369
13.04		22.575
13.0413		22.2107
13.0425		21.8439
13.0438		21.4746
13.045		21.1028
13.0463		20.7285
13.0475		20.3515
13.0488		19.9717
13.05		19.5892
13.0513		19.2038
13.0525		18.8155
13.0538		18.4243
13.055		18.0299
13.0563		17.6325
13.0575		17.2319
13.0588		16.8281
13.06		16.4212
13.0613		16.0111
13.0625		15.5979
13.0638		15.1821
13.065		14.7636
13.0663		14.3435
13.0675		13.9228
13.0688		13.5035
13.07		13.0878
13.0713		12.6794
13.0725		12.283
13.0738		11.9041
13.075		11.5489
13.0763		11.2231
13.0775		10.932
13.0788		10.6795
13.08		10.4675
13.0813		10.2963
13.0825		10.1638
13.0838		10.0665
13.085		9.99946
13.0863		9.95697
13.0875		9.93309
13.0888		9.92205
13.09		9.91856
13.0913		9.91806
13.0925		9.9166
13.0938		9.91122
13.095		9.8995
13.0963		9.87957
13.0975		9.84999
13.0988		9.80967
13.1		9.75785
13.1013		9.69401
13.1025		9.61791
13.1038		9.52953
13.105		9.42911
13.1063		9.31708
13.1075		9.19404
13.1088		9.06074
13.11		8.91803
13.1113		8.76682
13.1125		8.60805
13.1138		8.44267
13.115		8.27161
13.1163		8.09581
13.1175		7.9162
13.1188		7.73369
13.12		7.5492
13.1213		7.36365
13.1225		7.17798
13.1238		6.99312
13.125		6.81001
13.1263		6.62959
13.1275		6.45279
13.1288		6.2805
13.13		6.1136
13.1313		5.95289
13.1325		5.79911
13.1338		5.65295
13.135		5.51497
13.1363		5.38567
13.1375		5.26543
13.1388		5.15454
13.14		5.05318
13.1413		4.96142
13.1425		4.87923
13.1438		4.80651
13.145		4.74303
13.1463		4.68851
13.1475		4.64259
13.1488		4.60485
13.15		4.57483
13.1513		4.55203
13.1525		4.53591
13.1538		4.52593
13.155		4.52152
13.1563		4.52214
13.1575		4.52722
13.1588		4.53623
13.16		4.54863
13.1613		4.56392
13.1625		4.58164
13.1638		4.60133
13.165		4.6226
13.1663		4.64508
13.1675		4.66847
13.1688		4.6925
13.17		4.71696
13.1713		4.74169
13.1725		4.76661
13.1738		4.79167
13.175		4.81689
13.1763		4.84232
13.1775		4.86809
13.1788		4.89434
13.18		4.92125
13.1813		4.94901
13.1825		4.97785
13.1838		5.00797
13.185		5.03958
13.1863		5.07286
13.1875		5.10799
13.1888		5.14507
13.19		5.1842
13.1913		5.22541
13.1925		5.26868
13.1938		5.31397
13.195		5.36114
13.1963		5.41004
13.1975		5.46044
13.1988		5.51207
13.2		5.56465
13.2013		5.61782
13.2025		5.67123
13.2038		5.72449
13.205		5.77721
13.2063		5.829
13.2075		5.87948
13.2088		5.92829
13.21		5.97509
13.2113		6.0196
13.2125		6.06155
13.2138		6.10076
13.215		6.13707
13.2163		6.17039
13.2175		6.2007
13.2188		6.22803
13.22		6.25245
13.2213		6.27411
13.2225		6.2932
13.2238		6.30993
13.225		6.32456
13.2263		6.33738
13.2275		6.34869
13.2288		6.3588
13.23		6.36801
13.2313		6.37662
13.2325		6.3849
13.2338		6.3931
13.235		6.40143
13.2363		6.41005
13.2375		6.4191
13.2388		6.42864
13.24		6.43871
13.2413		6.44927
13.2425		6.46026
13.2438		6.47155
13.245		6.48299
13.2463		6.49438
13.2475		6.50548
13.2488		6.51606
13.25		6.52584
13.2513		6.53454
13.2525		6.54189
13.2538		6.54762
13.255		6.55146
13.2563		6.55316
13.2575		6.55252
13.2588		6.54934
13.26		6.54347
13.2613		6.53478
13.2625		6.52319
13.2638		6.50866
13.265		6.49118
13.2663		6.4708
13.2675		6.44758
13.2688		6.42163
13.27		6.39308
13.2713		6.36212
13.2725		6.32892
13.2738		6.2937
13.275		6.2567
13.2763		6.21814
13.2775		6.17827
13.2788		6.13733
13.28		6.09558
13.2813		6.05325
13.2825		6.01055
13.2838		5.9677
13.285		5.9249
13.2863		5.88231
13.2875		5.84008
13.2888		5.79834
13.29		5.75719
13.2913		5.71671
13.2925		5.67695
13.2938		5.63794
13.295		5.59968
13.2963		5.56215
13.2975		5.52532
13.2988		5.48913
13.3		5.4535
13.3013		5.41835
13.3025		5.38359
13.3038		5.3491
13.305		5.31477
13.3063		5.2805
13.3075		5.24616
13.3088		5.21166
13.31		5.17687
13.3113		5.14171
13.3125		5.10608
13.3138		5.06992
13.315		5.03317
13.3163		4.99577
13.3175		4.95771
13.3188		4.91897
13.32		4.87957
13.3213		4.83953
13.3225		4.7989
13.3238		4.75776
13.325		4.71618
13.3263		4.67428
13.3275		4.63216
13.3288		4.58998
13.33		4.54787
13.3313		4.50599
13.3325		4.46451
13.3338		4.42361
13.335		4.38346
13.3363		4.34425
13.3375		4.30616
13.3388		4.26936
13.34		4.23402
13.3413		4.2003
13.3425		4.16836
13.3438		4.13834
13.345		4.11035
13.3463		4.0845
13.3475		4.06089
13.3488		4.03958
13.35		4.02062
13.3513		4.00404
13.3525		3.98985
13.3538		3.97804
13.355		3.96857
13.3563		3.96139
13.3575		3.95643
13.3588		3.95359
13.36		3.95278
13.3613		3.95388
13.3625		3.95675
13.3638		3.96125
13.365		3.96723
13.3663		3.97454
13.3675		3.98302
13.3688		3.99251
13.37		4.00285
13.3713		4.01388
13.3725		4.02545
13.3738		4.03743
13.375		4.04966
13.3763		4.06204
13.3775		4.07444
13.3788		4.08676
13.38		4.09892
13.3813		4.11084
13.3825		4.12245
13.3838		4.1337
13.385		4.14457
13.3863		4.15502
13.3875		4.16505
13.3888		4.17464
13.39		4.18382
13.3913		4.1926
13.3925		4.20101
13.3938		4.20906
13.395		4.2168
13.3963		4.22426
13.3975		4.23148
13.3988		4.23851
13.4		4.24537
13.4013		4.25209
13.4025		4.25872
13.4038		4.26527
13.405		4.27177
13.4063		4.27824
13.4075		4.28467
13.4088		4.29107
13.41		4.29743
13.4113		4.30375
13.4125		4.31001
13.4138		4.31617
13.415		4.32221
13.4163		4.3281
13.4175		4.33379
13.4188		4.33924
13.42		4.34441
13.4213		4.34924
13.4225		4.3537
13.4238		4.35772
13.425		4.36128
13.4263		4.36432
13.4275		4.36679
13.4288		4.36867
13.43		4.36993
13.4313		4.37052
13.4325		4.37044
13.4338		4.36966
13.435		4.36818
13.4363		4.36598
13.4375		4.36308
13.4388		4.35948
13.44		4.35519
13.4413		4.35023
13.4425		4.34462
13.4438		4.33841
13.445		4.33161
13.4463		4.32426
13.4475		4.31641
13.4488		4.30809
13.45		4.29935
13.4513		4.29023
13.4525		4.28077
13.4538		4.27101
13.455		4.26099
13.4563		4.25075
13.4575		4.24033
13.4588		4.22976
13.46		4.21906
13.4613		4.20827
13.4625		4.19741
13.4638		4.18648
13.465		4.17551
13.4663		4.16451
13.4675		4.15347
13.4688		4.14241
13.47		4.13131
13.4713		4.12017
13.4725		4.10898
13.4738		4.09772
13.475		4.08639
13.4763		4.07496
13.4775		4.06342
13.4788		4.05175
13.48		4.03991
13.4813		4.02791
13.4825		4.0157
13.4838		4.00328
13.485		3.99063
13.4863		3.97772
13.4875		3.96455
13.4888		3.9511
13.49		3.93737
13.4913		3.92333
13.4925		3.909
13.4938		3.89437
13.495		3.87943
13.4963		3.86421
13.4975		3.84869
13.4988		3.83291
13.5		3.81686
13.5013		3.80057
13.5025		3.78406
13.5038		3.76735
13.505		3.75047
13.5063		3.73343
13.5075		3.71628
13.5088		3.69904
13.51		3.68174
13.5113		3.66441
13.5125		3.64708
13.5138		3.62979
13.515		3.61256
13.5163		3.59544
13.5175		3.57844
13.5188		3.5616
13.52		3.54495
13.5213		3.5285
13.5225		3.5123
13.5238		3.49636
13.525		3.4807
13.5263		3.46534
13.5275		3.4503
13.5288		3.4356
13.53		3.42125
13.5313		3.40726
13.5325		3.39365
13.5338		3.38041
13.535		3.36757
13.5363		3.35512
13.5375		3.34307
13.5388		3.33143
13.54		3.32019
13.5413		3.30936
13.5425		3.29894
13.5438		3.28893
13.545		3.27932
13.5463		3.27013
13.5475		3.26134
13.5488		3.25296
13.55		3.24499
13.5513		3.23741
13.5525		3.23024
13.5538		3.22347
13.555		3.2171
13.5563		3.21112
13.5575		3.20554
13.5588		3.20035
13.56		3.19554
13.5613		3.19112
13.5625		3.18707
13.5638		3.1834
13.565		3.1801
13.5663		3.17716
13.5675		3.17458
13.5688		3.17234
13.57		3.17043
13.5713		3.16885
13.5725		3.16759
13.5738		3.16662
13.575		3.16594
13.5763		3.16554
13.5775		3.16538
13.5788		3.16547
13.58		3.16577
13.5813		3.16627
13.5825		3.16695
13.5838		3.16779
13.585		3.16876
13.5863		3.16985
13.5875		3.17103
13.5888		3.17228
13.59		3.17358
13.5913		3.1749
13.5925		3.17623
13.5938		3.17753
13.595		3.1788
13.5963		3.18001
13.5975		3.18114
13.5988		3.18217
13.6		3.18309
