# Supplementary material for: On the accuracy of displacement-based wave intensity analysis: Effect of vessel wall viscoelasticity and nonlinearity
Source: PLoS One. 2019 Nov 1;14(11):e0224390. doi: 10.1371/journal.pone.0224390 (PMC6824577; doi:10.1371/journal.pone.0224390)
Supplement: S1 File — (ZIP) [file pone.0224390.s001.zip › data/irregular vessel wall/viscoelastic condition_with different viscosity/stenosis-3.73-visco-3000-disp-1.txt]

   1.28000E+01     1.41999E-01
   1.28013E+01     1.41810E-01
   1.28025E+01     1.41622E-01
   1.28038E+01     1.41438E-01
   1.28050E+01     1.41261E-01
   1.28063E+01     1.41099E-01
   1.28075E+01     1.40962E-01
   1.28088E+01     1.40865E-01
   1.28100E+01     1.40825E-01
   1.28113E+01     1.40857E-01
   1.28125E+01     1.40979E-01
   1.28138E+01     1.41204E-01
   1.28150E+01     1.41539E-01
   1.28163E+01     1.41984E-01
   1.28175E+01     1.42537E-01
   1.28188E+01     1.43186E-01
   1.28200E+01     1.43919E-01
   1.28213E+01     1.44720E-01
   1.28225E+01     1.45574E-01
   1.28238E+01     1.46466E-01
   1.28250E+01     1.47385E-01
   1.28263E+01     1.48322E-01
   1.28275E+01     1.49272E-01
   1.28288E+01     1.50232E-01
   1.28300E+01     1.51202E-01
   1.28313E+01     1.52182E-01
   1.28325E+01     1.53175E-01
   1.28338E+01     1.54182E-01
   1.28350E+01     1.55207E-01
   1.28363E+01     1.56250E-01
   1.28375E+01     1.57314E-01
   1.28388E+01     1.58398E-01
   1.28400E+01     1.59504E-01
   1.28413E+01     1.60631E-01
   1.28425E+01     1.61778E-01
   1.28438E+01     1.62943E-01
   1.28450E+01     1.64124E-01
   1.28463E+01     1.65319E-01
   1.28475E+01     1.66527E-01
   1.28488E+01     1.67744E-01
   1.28500E+01     1.68970E-01
   1.28513E+01     1.70203E-01
   1.28525E+01     1.71441E-01
   1.28538E+01     1.72685E-01
   1.28550E+01     1.73934E-01
   1.28563E+01     1.75189E-01
   1.28575E+01     1.76449E-01
   1.28588E+01     1.77717E-01
   1.28600E+01     1.78992E-01
   1.28613E+01     1.80276E-01
   1.28625E+01     1.81568E-01
   1.28638E+01     1.82871E-01
   1.28650E+01     1.84183E-01
   1.28663E+01     1.85505E-01
   1.28675E+01     1.86836E-01
   1.28688E+01     1.88176E-01
   1.28700E+01     1.89524E-01
   1.28713E+01     1.90877E-01
   1.28725E+01     1.92237E-01
   1.28738E+01     1.93599E-01
   1.28750E+01     1.94964E-01
   1.28763E+01     1.96330E-01
   1.28775E+01     1.97696E-01
   1.28788E+01     1.99060E-01
   1.28800E+01     2.00421E-01
   1.28813E+01     2.01779E-01
   1.28825E+01     2.03134E-01
   1.28838E+01     2.04484E-01
   1.28850E+01     2.05831E-01
   1.28863E+01     2.07173E-01
   1.28875E+01     2.08511E-01
   1.28888E+01     2.09846E-01
   1.28900E+01     2.11177E-01
   1.28913E+01     2.12505E-01
   1.28925E+01     2.13829E-01
   1.28938E+01     2.15151E-01
   1.28950E+01     2.16471E-01
   1.28963E+01     2.17787E-01
   1.28975E+01     2.19101E-01
   1.28988E+01     2.20411E-01
   1.29000E+01     2.21718E-01
   1.29013E+01     2.23022E-01
   1.29025E+01     2.24321E-01
   1.29038E+01     2.25616E-01
   1.29050E+01     2.26907E-01
   1.29063E+01     2.28193E-01
   1.29075E+01     2.29473E-01
   1.29088E+01     2.30748E-01
   1.29100E+01     2.32018E-01
   1.29113E+01     2.33282E-01
   1.29125E+01     2.34540E-01
   1.29138E+01     2.35792E-01
   1.29150E+01     2.37038E-01
   1.29163E+01     2.38278E-01
   1.29175E+01     2.39511E-01
   1.29188E+01     2.40737E-01
   1.29200E+01     2.41956E-01
   1.29213E+01     2.43169E-01
   1.29225E+01     2.44373E-01
   1.29238E+01     2.45571E-01
   1.29250E+01     2.46760E-01
   1.29263E+01     2.47941E-01
   1.29275E+01     2.49114E-01
   1.29288E+01     2.50277E-01
   1.29300E+01     2.51432E-01
   1.29313E+01     2.52577E-01
   1.29325E+01     2.53712E-01
   1.29338E+01     2.54838E-01
   1.29350E+01     2.55953E-01
   1.29363E+01     2.57058E-01
   1.29375E+01     2.58153E-01
   1.29388E+01     2.59237E-01
   1.29400E+01     2.60311E-01
   1.29413E+01     2.61375E-01
   1.29425E+01     2.62428E-01
   1.29438E+01     2.63470E-01
   1.29450E+01     2.64502E-01
   1.29463E+01     2.65524E-01
   1.29475E+01     2.66536E-01
   1.29488E+01     2.67537E-01
   1.29500E+01     2.68529E-01
   1.29513E+01     2.69511E-01
   1.29525E+01     2.70483E-01
   1.29538E+01     2.71445E-01
   1.29550E+01     2.72397E-01
   1.29563E+01     2.73340E-01
   1.29575E+01     2.74273E-01
   1.29588E+01     2.75195E-01
   1.29600E+01     2.76108E-01
   1.29613E+01     2.77011E-01
   1.29625E+01     2.77903E-01
   1.29638E+01     2.78785E-01
   1.29650E+01     2.79655E-01
   1.29663E+01     2.80514E-01
   1.29675E+01     2.81361E-01
   1.29688E+01     2.82195E-01
   1.29700E+01     2.83017E-01
   1.29713E+01     2.83824E-01
   1.29725E+01     2.84618E-01
   1.29738E+01     2.85397E-01
   1.29750E+01     2.86161E-01
   1.29763E+01     2.86909E-01
   1.29775E+01     2.87641E-01
   1.29788E+01     2.88356E-01
   1.29800E+01     2.89053E-01
   1.29813E+01     2.89732E-01
   1.29825E+01     2.90393E-01
   1.29838E+01     2.91035E-01
   1.29850E+01     2.91657E-01
   1.29863E+01     2.92260E-01
   1.29875E+01     2.92842E-01
   1.29888E+01     2.93404E-01
   1.29900E+01     2.93946E-01
   1.29913E+01     2.94466E-01
   1.29925E+01     2.94966E-01
   1.29938E+01     2.95444E-01
   1.29950E+01     2.95900E-01
   1.29963E+01     2.96335E-01
   1.29975E+01     2.96747E-01
   1.29988E+01     2.97137E-01
   1.30000E+01     2.97505E-01
   1.30013E+01     2.97849E-01
   1.30025E+01     2.98170E-01
   1.30038E+01     2.98467E-01
   1.30050E+01     2.98740E-01
   1.30063E+01     2.98989E-01
   1.30075E+01     2.99213E-01
   1.30088E+01     2.99412E-01
   1.30100E+01     2.99585E-01
   1.30113E+01     2.99732E-01
   1.30125E+01     2.99853E-01
   1.30138E+01     2.99948E-01
   1.30150E+01     3.00016E-01
   1.30163E+01     3.00056E-01
   1.30175E+01     3.00070E-01
   1.30188E+01     3.00055E-01
   1.30200E+01     3.00013E-01
   1.30213E+01     2.99943E-01
   1.30225E+01     2.99844E-01
   1.30238E+01     2.99718E-01
   1.30250E+01     2.99563E-01
   1.30263E+01     2.99380E-01
   1.30275E+01     2.99168E-01
   1.30288E+01     2.98928E-01
   1.30300E+01     2.98660E-01
   1.30313E+01     2.98363E-01
   1.30325E+01     2.98037E-01
   1.30338E+01     2.97683E-01
   1.30350E+01     2.97301E-01
   1.30363E+01     2.96890E-01
   1.30375E+01     2.96451E-01
   1.30388E+01     2.95983E-01
   1.30400E+01     2.95487E-01
   1.30413E+01     2.94962E-01
   1.30425E+01     2.94409E-01
   1.30438E+01     2.93828E-01
   1.30450E+01     2.93218E-01
   1.30463E+01     2.92580E-01
   1.30475E+01     2.91914E-01
   1.30488E+01     2.91219E-01
   1.30500E+01     2.90496E-01
   1.30513E+01     2.89744E-01
   1.30525E+01     2.88965E-01
   1.30538E+01     2.88157E-01
   1.30550E+01     2.87321E-01
   1.30563E+01     2.86457E-01
   1.30575E+01     2.85565E-01
   1.30588E+01     2.84645E-01
   1.30600E+01     2.83697E-01
   1.30613E+01     2.82721E-01
   1.30625E+01     2.81717E-01
   1.30638E+01     2.80687E-01
   1.30650E+01     2.79630E-01
   1.30663E+01     2.78547E-01
   1.30675E+01     2.77440E-01
   1.30688E+01     2.76312E-01
   1.30700E+01     2.75165E-01
   1.30713E+01     2.74005E-01
   1.30725E+01     2.72840E-01
   1.30738E+01     2.71679E-01
   1.30750E+01     2.70533E-01
   1.30763E+01     2.69413E-01
   1.30775E+01     2.68333E-01
   1.30788E+01     2.67300E-01
   1.30800E+01     2.66324E-01
   1.30813E+01     2.65406E-01
   1.30825E+01     2.64546E-01
   1.30838E+01     2.63741E-01
   1.30850E+01     2.62982E-01
   1.30863E+01     2.62262E-01
   1.30875E+01     2.61570E-01
   1.30888E+01     2.60897E-01
   1.30900E+01     2.60236E-01
   1.30913E+01     2.59581E-01
   1.30925E+01     2.58927E-01
   1.30938E+01     2.58272E-01
   1.30950E+01     2.57617E-01
   1.30963E+01     2.56960E-01
   1.30975E+01     2.56305E-01
   1.30988E+01     2.55652E-01
   1.31000E+01     2.55005E-01
   1.31013E+01     2.54364E-01
   1.31025E+01     2.53731E-01
   1.31038E+01     2.53107E-01
   1.31050E+01     2.52494E-01
   1.31063E+01     2.51890E-01
   1.31075E+01     2.51298E-01
   1.31088E+01     2.50715E-01
   1.31100E+01     2.50142E-01
   1.31113E+01     2.49579E-01
   1.31125E+01     2.49024E-01
   1.31138E+01     2.48477E-01
   1.31150E+01     2.47939E-01
   1.31163E+01     2.47408E-01
   1.31175E+01     2.46885E-01
   1.31188E+01     2.46371E-01
   1.31200E+01     2.45865E-01
   1.31213E+01     2.45369E-01
   1.31225E+01     2.44883E-01
   1.31238E+01     2.44408E-01
   1.31250E+01     2.43944E-01
   1.31263E+01     2.43492E-01
   1.31275E+01     2.43052E-01
   1.31288E+01     2.42624E-01
   1.31300E+01     2.42208E-01
   1.31313E+01     2.41805E-01
   1.31325E+01     2.41413E-01
   1.31338E+01     2.41032E-01
   1.31350E+01     2.40661E-01
   1.31363E+01     2.40300E-01
   1.31375E+01     2.39947E-01
   1.31388E+01     2.39603E-01
   1.31400E+01     2.39265E-01
   1.31413E+01     2.38935E-01
   1.31425E+01     2.38610E-01
   1.31438E+01     2.38290E-01
   1.31450E+01     2.37976E-01
   1.31463E+01     2.37666E-01
   1.31475E+01     2.37360E-01
   1.31488E+01     2.37058E-01
   1.31500E+01     2.36760E-01
   1.31513E+01     2.36466E-01
   1.31525E+01     2.36176E-01
   1.31538E+01     2.35889E-01
   1.31550E+01     2.35605E-01
   1.31563E+01     2.35323E-01
   1.31575E+01     2.35045E-01
   1.31588E+01     2.34769E-01
   1.31600E+01     2.34494E-01
   1.31613E+01     2.34222E-01
   1.31625E+01     2.33950E-01
   1.31638E+01     2.33679E-01
   1.31650E+01     2.33408E-01
   1.31663E+01     2.33137E-01
   1.31675E+01     2.32865E-01
   1.31688E+01     2.32593E-01
   1.31700E+01     2.32319E-01
   1.31713E+01     2.32045E-01
   1.31725E+01     2.31769E-01
   1.31738E+01     2.31491E-01
   1.31750E+01     2.31212E-01
   1.31763E+01     2.30931E-01
   1.31775E+01     2.30648E-01
   1.31788E+01     2.30364E-01
   1.31800E+01     2.30077E-01
   1.31813E+01     2.29789E-01
   1.31825E+01     2.29498E-01
   1.31838E+01     2.29206E-01
   1.31850E+01     2.28911E-01
   1.31863E+01     2.28614E-01
   1.31875E+01     2.28315E-01
   1.31888E+01     2.28013E-01
   1.31900E+01     2.27709E-01
   1.31913E+01     2.27402E-01
   1.31925E+01     2.27093E-01
   1.31938E+01     2.26782E-01
   1.31950E+01     2.26468E-01
   1.31963E+01     2.26152E-01
   1.31975E+01     2.25835E-01
   1.31988E+01     2.25515E-01
   1.32000E+01     2.25194E-01
   1.32013E+01     2.24871E-01
   1.32025E+01     2.24547E-01
   1.32038E+01     2.24222E-01
   1.32050E+01     2.23895E-01
   1.32063E+01     2.23569E-01
   1.32075E+01     2.23241E-01
   1.32088E+01     2.22914E-01
   1.32100E+01     2.22586E-01
   1.32113E+01     2.22258E-01
   1.32125E+01     2.21929E-01
   1.32138E+01     2.21601E-01
   1.32150E+01     2.21273E-01
   1.32163E+01     2.20945E-01
   1.32175E+01     2.20616E-01
   1.32188E+01     2.20288E-01
   1.32200E+01     2.19959E-01
   1.32213E+01     2.19630E-01
   1.32225E+01     2.19300E-01
   1.32238E+01     2.18970E-01
   1.32250E+01     2.18640E-01
   1.32263E+01     2.18309E-01
   1.32275E+01     2.17977E-01
   1.32288E+01     2.17644E-01
   1.32300E+01     2.17310E-01
   1.32313E+01     2.16975E-01
   1.32325E+01     2.16639E-01
   1.32338E+01     2.16302E-01
   1.32350E+01     2.15964E-01
   1.32363E+01     2.15625E-01
   1.32375E+01     2.15285E-01
   1.32388E+01     2.14944E-01
   1.32400E+01     2.14602E-01
   1.32413E+01     2.14260E-01
   1.32425E+01     2.13917E-01
   1.32438E+01     2.13574E-01
   1.32450E+01     2.13230E-01
   1.32463E+01     2.12886E-01
   1.32475E+01     2.12542E-01
   1.32488E+01     2.12198E-01
   1.32500E+01     2.11855E-01
   1.32513E+01     2.11511E-01
   1.32525E+01     2.11168E-01
   1.32538E+01     2.10826E-01
   1.32550E+01     2.10484E-01
   1.32563E+01     2.10143E-01
   1.32575E+01     2.09802E-01
   1.32588E+01     2.09463E-01
   1.32600E+01     2.09124E-01
   1.32613E+01     2.08786E-01
   1.32625E+01     2.08449E-01
   1.32638E+01     2.08113E-01
   1.32650E+01     2.07778E-01
   1.32663E+01     2.07443E-01
   1.32675E+01     2.07110E-01
   1.32688E+01     2.06778E-01
   1.32700E+01     2.06446E-01
   1.32713E+01     2.06115E-01
   1.32725E+01     2.05786E-01
   1.32738E+01     2.05457E-01
   1.32750E+01     2.05129E-01
   1.32763E+01     2.04802E-01
   1.32775E+01     2.04477E-01
   1.32788E+01     2.04152E-01
   1.32800E+01     2.03828E-01
   1.32813E+01     2.03506E-01
   1.32825E+01     2.03184E-01
   1.32838E+01     2.02864E-01
   1.32850E+01     2.02544E-01
   1.32863E+01     2.02226E-01
   1.32875E+01     2.01909E-01
   1.32888E+01     2.01594E-01
   1.32900E+01     2.01279E-01
   1.32913E+01     2.00966E-01
   1.32925E+01     2.00653E-01
   1.32938E+01     2.00342E-01
   1.32950E+01     2.00033E-01
   1.32963E+01     1.99724E-01
   1.32975E+01     1.99417E-01
   1.32988E+01     1.99110E-01
   1.33000E+01     1.98805E-01
   1.33013E+01     1.98501E-01
   1.33025E+01     1.98199E-01
   1.33038E+01     1.97897E-01
   1.33050E+01     1.97597E-01
   1.33063E+01     1.97297E-01
   1.33075E+01     1.96999E-01
   1.33088E+01     1.96702E-01
   1.33100E+01     1.96407E-01
   1.33113E+01     1.96112E-01
   1.33125E+01     1.95819E-01
   1.33138E+01     1.95527E-01
   1.33150E+01     1.95236E-01
   1.33163E+01     1.94946E-01
   1.33175E+01     1.94657E-01
   1.33188E+01     1.94370E-01
   1.33200E+01     1.94084E-01
   1.33213E+01     1.93799E-01
   1.33225E+01     1.93516E-01
   1.33238E+01     1.93233E-01
   1.33250E+01     1.92953E-01
   1.33263E+01     1.92673E-01
   1.33275E+01     1.92395E-01
   1.33288E+01     1.92118E-01
   1.33300E+01     1.91843E-01
   1.33313E+01     1.91569E-01
   1.33325E+01     1.91296E-01
   1.33338E+01     1.91025E-01
   1.33350E+01     1.90755E-01
   1.33363E+01     1.90486E-01
   1.33375E+01     1.90219E-01
   1.33388E+01     1.89953E-01
   1.33400E+01     1.89688E-01
   1.33413E+01     1.89424E-01
   1.33425E+01     1.89162E-01
   1.33438E+01     1.88901E-01
   1.33450E+01     1.88641E-01
   1.33463E+01     1.88381E-01
   1.33475E+01     1.88123E-01
   1.33488E+01     1.87866E-01
   1.33500E+01     1.87610E-01
   1.33513E+01     1.87355E-01
   1.33525E+01     1.87100E-01
   1.33538E+01     1.86846E-01
   1.33550E+01     1.86593E-01
   1.33563E+01     1.86341E-01
   1.33575E+01     1.86089E-01
   1.33588E+01     1.85838E-01
   1.33600E+01     1.85587E-01
   1.33613E+01     1.85337E-01
   1.33625E+01     1.85087E-01
   1.33638E+01     1.84837E-01
   1.33650E+01     1.84588E-01
   1.33663E+01     1.84340E-01
   1.33675E+01     1.84091E-01
   1.33688E+01     1.83843E-01
   1.33700E+01     1.83595E-01
   1.33713E+01     1.83348E-01
   1.33725E+01     1.83100E-01
   1.33738E+01     1.82853E-01
   1.33750E+01     1.82605E-01
   1.33763E+01     1.82358E-01
   1.33775E+01     1.82111E-01
   1.33788E+01     1.81864E-01
   1.33800E+01     1.81617E-01
   1.33813E+01     1.81371E-01
   1.33825E+01     1.81124E-01
   1.33838E+01     1.80877E-01
   1.33850E+01     1.80630E-01
   1.33863E+01     1.80383E-01
   1.33875E+01     1.80137E-01
   1.33888E+01     1.79890E-01
   1.33900E+01     1.79643E-01
   1.33913E+01     1.79396E-01
   1.33925E+01     1.79149E-01
   1.33938E+01     1.78903E-01
   1.33950E+01     1.78656E-01
   1.33963E+01     1.78409E-01
   1.33975E+01     1.78162E-01
   1.33988E+01     1.77915E-01
   1.34000E+01     1.77668E-01
   1.34013E+01     1.77421E-01
   1.34025E+01     1.77174E-01
   1.34038E+01     1.76926E-01
   1.34050E+01     1.76679E-01
   1.34063E+01     1.76432E-01
   1.34075E+01     1.76185E-01
   1.34088E+01     1.75938E-01
   1.34100E+01     1.75691E-01
   1.34113E+01     1.75444E-01
   1.34125E+01     1.75197E-01
   1.34138E+01     1.74950E-01
   1.34150E+01     1.74703E-01
   1.34163E+01     1.74456E-01
   1.34175E+01     1.74209E-01
   1.34188E+01     1.73962E-01
   1.34200E+01     1.73715E-01
   1.34213E+01     1.73468E-01
   1.34225E+01     1.73222E-01
   1.34238E+01     1.72975E-01
   1.34250E+01     1.72729E-01
   1.34263E+01     1.72483E-01
   1.34275E+01     1.72236E-01
   1.34288E+01     1.71990E-01
   1.34300E+01     1.71745E-01
   1.34313E+01     1.71499E-01
   1.34325E+01     1.71253E-01
   1.34338E+01     1.71008E-01
   1.34350E+01     1.70763E-01
   1.34363E+01     1.70518E-01
   1.34375E+01     1.70273E-01
   1.34388E+01     1.70028E-01
   1.34400E+01     1.69784E-01
   1.34413E+01     1.69540E-01
   1.34425E+01     1.69296E-01
   1.34438E+01     1.69052E-01
   1.34450E+01     1.68808E-01
   1.34463E+01     1.68565E-01
   1.34475E+01     1.68322E-01
   1.34488E+01     1.68079E-01
   1.34500E+01     1.67837E-01
   1.34513E+01     1.67595E-01
   1.34525E+01     1.67353E-01
   1.34538E+01     1.67112E-01
   1.34550E+01     1.66870E-01
   1.34563E+01     1.66630E-01
   1.34575E+01     1.66389E-01
   1.34588E+01     1.66149E-01
   1.34600E+01     1.65909E-01
   1.34613E+01     1.65670E-01
   1.34625E+01     1.65431E-01
   1.34638E+01     1.65192E-01
   1.34650E+01     1.64954E-01
   1.34663E+01     1.64716E-01
   1.34675E+01     1.64479E-01
   1.34688E+01     1.64242E-01
   1.34700E+01     1.64005E-01
   1.34713E+01     1.63769E-01
   1.34725E+01     1.63533E-01
   1.34738E+01     1.63298E-01
   1.34750E+01     1.63063E-01
   1.34763E+01     1.62829E-01
   1.34775E+01     1.62595E-01
   1.34788E+01     1.62362E-01
   1.34800E+01     1.62129E-01
   1.34813E+01     1.61896E-01
   1.34825E+01     1.61664E-01
   1.34838E+01     1.61433E-01
   1.34850E+01     1.61201E-01
   1.34863E+01     1.60971E-01
   1.34875E+01     1.60741E-01
   1.34888E+01     1.60511E-01
   1.34900E+01     1.60282E-01
   1.34913E+01     1.60053E-01
   1.34925E+01     1.59825E-01
   1.34938E+01     1.59597E-01
   1.34950E+01     1.59370E-01
   1.34963E+01     1.59143E-01
   1.34975E+01     1.58917E-01
   1.34988E+01     1.58691E-01
   1.35000E+01     1.58465E-01
   1.35013E+01     1.58241E-01
   1.35025E+01     1.58016E-01
   1.35038E+01     1.57792E-01
   1.35050E+01     1.57569E-01
   1.35063E+01     1.57346E-01
   1.35075E+01     1.57124E-01
   1.35088E+01     1.56902E-01
   1.35100E+01     1.56681E-01
   1.35113E+01     1.56460E-01
   1.35125E+01     1.56240E-01
   1.35138E+01     1.56020E-01
   1.35150E+01     1.55801E-01
   1.35163E+01     1.55582E-01
   1.35175E+01     1.55364E-01
   1.35188E+01     1.55146E-01
   1.35200E+01     1.54929E-01
   1.35213E+01     1.54712E-01
   1.35225E+01     1.54496E-01
   1.35238E+01     1.54281E-01
   1.35250E+01     1.54066E-01
   1.35263E+01     1.53851E-01
   1.35275E+01     1.53637E-01
   1.35288E+01     1.53424E-01
   1.35300E+01     1.53211E-01
   1.35313E+01     1.52998E-01
   1.35325E+01     1.52787E-01
   1.35338E+01     1.52575E-01
   1.35350E+01     1.52365E-01
   1.35363E+01     1.52154E-01
   1.35375E+01     1.51945E-01
   1.35388E+01     1.51735E-01
   1.35400E+01     1.51527E-01
   1.35413E+01     1.51319E-01
   1.35425E+01     1.51111E-01
   1.35438E+01     1.50904E-01
   1.35450E+01     1.50697E-01
   1.35463E+01     1.50491E-01
   1.35475E+01     1.50285E-01
   1.35488E+01     1.50080E-01
   1.35500E+01     1.49876E-01
   1.35513E+01     1.49671E-01
   1.35525E+01     1.49468E-01
   1.35538E+01     1.49264E-01
   1.35550E+01     1.49062E-01
   1.35563E+01     1.48859E-01
   1.35575E+01     1.48657E-01
   1.35588E+01     1.48456E-01
   1.35600E+01     1.48255E-01
   1.35613E+01     1.48054E-01
   1.35625E+01     1.47854E-01
   1.35638E+01     1.47654E-01
   1.35650E+01     1.47455E-01
   1.35663E+01     1.47256E-01
   1.35675E+01     1.47057E-01
   1.35688E+01     1.46859E-01
   1.35700E+01     1.46662E-01
   1.35713E+01     1.46464E-01
   1.35725E+01     1.46267E-01
   1.35738E+01     1.46071E-01
   1.35750E+01     1.45874E-01
   1.35763E+01     1.45678E-01
   1.35775E+01     1.45483E-01
   1.35788E+01     1.45288E-01
   1.35800E+01     1.45093E-01
   1.35813E+01     1.44898E-01
   1.35825E+01     1.44704E-01
   1.35838E+01     1.44510E-01
   1.35850E+01     1.44317E-01
   1.35863E+01     1.44123E-01
   1.35875E+01     1.43931E-01
   1.35888E+01     1.43738E-01
   1.35900E+01     1.43546E-01
   1.35913E+01     1.43354E-01
   1.35925E+01     1.43162E-01
   1.35938E+01     1.42971E-01
   1.35950E+01     1.42780E-01
   1.35963E+01     1.42589E-01
   1.35975E+01     1.42399E-01
   1.35988E+01     1.42209E-01
   1.36000E+01     1.42019E-01
