# Supplementary material for: On the accuracy of displacement-based wave intensity analysis: Effect of vessel wall viscoelasticity and nonlinearity
Source: PLoS One. 2019 Nov 1;14(11):e0224390. doi: 10.1371/journal.pone.0224390 (PMC6824577; doi:10.1371/journal.pone.0224390)
Supplement: S1 File — (ZIP) [file pone.0224390.s001.zip › data/irregular vessel wall/viscoelastic condition_with different viscosity/stenosis-3.73-visco-3000-pres-1.txt]

   1.28000E+01     1.92658E+04
   1.28013E+01     1.92408E+04
   1.28025E+01     1.92181E+04
   1.28038E+01     1.91988E+04
   1.28050E+01     1.91837E+04
   1.28063E+01     1.91739E+04
   1.28075E+01     1.91715E+04
   1.28088E+01     1.91793E+04
   1.28100E+01     1.92002E+04
   1.28113E+01     1.92372E+04
   1.28125E+01     1.92926E+04
   1.28138E+01     1.93683E+04
   1.28150E+01     1.94650E+04
   1.28163E+01     1.95825E+04
   1.28175E+01     1.97194E+04
   1.28188E+01     1.98740E+04
   1.28200E+01     2.00436E+04
   1.28213E+01     2.02257E+04
   1.28225E+01     2.04174E+04
   1.28238E+01     2.06165E+04
   1.28250E+01     2.08209E+04
   1.28263E+01     2.10292E+04
   1.28275E+01     2.12404E+04
   1.28288E+01     2.14539E+04
   1.28300E+01     2.16697E+04
   1.28313E+01     2.18878E+04
   1.28325E+01     2.21085E+04
   1.28338E+01     2.23320E+04
   1.28350E+01     2.25589E+04
   1.28363E+01     2.27893E+04
   1.28375E+01     2.30235E+04
   1.28388E+01     2.32614E+04
   1.28400E+01     2.35030E+04
   1.28413E+01     2.37481E+04
   1.28425E+01     2.39963E+04
   1.28438E+01     2.42472E+04
   1.28450E+01     2.45002E+04
   1.28463E+01     2.47549E+04
   1.28475E+01     2.50107E+04
   1.28488E+01     2.52672E+04
   1.28500E+01     2.55239E+04
   1.28513E+01     2.57806E+04
   1.28525E+01     2.60369E+04
   1.28538E+01     2.62927E+04
   1.28550E+01     2.65480E+04
   1.28563E+01     2.68027E+04
   1.28575E+01     2.70571E+04
   1.28588E+01     2.73113E+04
   1.28600E+01     2.75653E+04
   1.28613E+01     2.78194E+04
   1.28625E+01     2.80738E+04
   1.28638E+01     2.83286E+04
   1.28650E+01     2.85837E+04
   1.28663E+01     2.88394E+04
   1.28675E+01     2.90955E+04
   1.28688E+01     2.93519E+04
   1.28700E+01     2.96086E+04
   1.28713E+01     2.98653E+04
   1.28725E+01     3.01218E+04
   1.28738E+01     3.03779E+04
   1.28750E+01     3.06334E+04
   1.28763E+01     3.08881E+04
   1.28775E+01     3.11416E+04
   1.28788E+01     3.13939E+04
   1.28800E+01     3.16448E+04
   1.28813E+01     3.18942E+04
   1.28825E+01     3.21419E+04
   1.28838E+01     3.23879E+04
   1.28850E+01     3.26323E+04
   1.28863E+01     3.28750E+04
   1.28875E+01     3.31159E+04
   1.28888E+01     3.33552E+04
   1.28900E+01     3.35929E+04
   1.28913E+01     3.38291E+04
   1.28925E+01     3.40637E+04
   1.28938E+01     3.42967E+04
   1.28950E+01     3.45282E+04
   1.28963E+01     3.47582E+04
   1.28975E+01     3.49865E+04
   1.28988E+01     3.52132E+04
   1.29000E+01     3.54382E+04
   1.29013E+01     3.56613E+04
   1.29025E+01     3.58826E+04
   1.29038E+01     3.61019E+04
   1.29050E+01     3.63192E+04
   1.29063E+01     3.65345E+04
   1.29075E+01     3.67476E+04
   1.29088E+01     3.69586E+04
   1.29100E+01     3.71674E+04
   1.29113E+01     3.73739E+04
   1.29125E+01     3.75781E+04
   1.29138E+01     3.77801E+04
   1.29150E+01     3.79797E+04
   1.29163E+01     3.81771E+04
   1.29175E+01     3.83720E+04
   1.29188E+01     3.85646E+04
   1.29200E+01     3.87548E+04
   1.29213E+01     3.89425E+04
   1.29225E+01     3.91278E+04
   1.29238E+01     3.93105E+04
   1.29250E+01     3.94907E+04
   1.29263E+01     3.96684E+04
   1.29275E+01     3.98433E+04
   1.29288E+01     4.00156E+04
   1.29300E+01     4.01852E+04
   1.29313E+01     4.03520E+04
   1.29325E+01     4.05160E+04
   1.29338E+01     4.06771E+04
   1.29350E+01     4.08354E+04
   1.29363E+01     4.09909E+04
   1.29375E+01     4.11435E+04
   1.29388E+01     4.12932E+04
   1.29400E+01     4.14400E+04
   1.29413E+01     4.15840E+04
   1.29425E+01     4.17251E+04
   1.29438E+01     4.18635E+04
   1.29450E+01     4.19990E+04
   1.29463E+01     4.21318E+04
   1.29475E+01     4.22619E+04
   1.29488E+01     4.23893E+04
   1.29500E+01     4.25141E+04
   1.29513E+01     4.26363E+04
   1.29525E+01     4.27559E+04
   1.29538E+01     4.28730E+04
   1.29550E+01     4.29876E+04
   1.29563E+01     4.30997E+04
   1.29575E+01     4.32094E+04
   1.29588E+01     4.33166E+04
   1.29600E+01     4.34213E+04
   1.29613E+01     4.35237E+04
   1.29625E+01     4.36236E+04
   1.29638E+01     4.37210E+04
   1.29650E+01     4.38159E+04
   1.29663E+01     4.39082E+04
   1.29675E+01     4.39980E+04
   1.29688E+01     4.40850E+04
   1.29700E+01     4.41693E+04
   1.29713E+01     4.42508E+04
   1.29725E+01     4.43295E+04
   1.29738E+01     4.44051E+04
   1.29750E+01     4.44778E+04
   1.29763E+01     4.45473E+04
   1.29775E+01     4.46136E+04
   1.29788E+01     4.46766E+04
   1.29800E+01     4.47363E+04
   1.29813E+01     4.47924E+04
   1.29825E+01     4.48451E+04
   1.29838E+01     4.48942E+04
   1.29850E+01     4.49397E+04
   1.29863E+01     4.49815E+04
   1.29875E+01     4.50196E+04
   1.29888E+01     4.50539E+04
   1.29900E+01     4.50844E+04
   1.29913E+01     4.51111E+04
   1.29925E+01     4.51339E+04
   1.29938E+01     4.51529E+04
   1.29950E+01     4.51679E+04
   1.29963E+01     4.51790E+04
   1.29975E+01     4.51862E+04
   1.29988E+01     4.51893E+04
   1.30000E+01     4.51884E+04
   1.30013E+01     4.51835E+04
   1.30025E+01     4.51744E+04
   1.30038E+01     4.51612E+04
   1.30050E+01     4.51438E+04
   1.30063E+01     4.51221E+04
   1.30075E+01     4.50962E+04
   1.30088E+01     4.50659E+04
   1.30100E+01     4.50312E+04
   1.30113E+01     4.49921E+04
   1.30125E+01     4.49486E+04
   1.30138E+01     4.49005E+04
   1.30150E+01     4.48478E+04
   1.30163E+01     4.47906E+04
   1.30175E+01     4.47288E+04
   1.30188E+01     4.46623E+04
   1.30200E+01     4.45912E+04
   1.30213E+01     4.45154E+04
   1.30225E+01     4.44349E+04
   1.30238E+01     4.43497E+04
   1.30250E+01     4.42599E+04
   1.30263E+01     4.41653E+04
   1.30275E+01     4.40660E+04
   1.30288E+01     4.39621E+04
   1.30300E+01     4.38535E+04
   1.30313E+01     4.37402E+04
   1.30325E+01     4.36222E+04
   1.30338E+01     4.34996E+04
   1.30350E+01     4.33723E+04
   1.30363E+01     4.32404E+04
   1.30375E+01     4.31038E+04
   1.30388E+01     4.29626E+04
   1.30400E+01     4.28167E+04
   1.30413E+01     4.26663E+04
   1.30425E+01     4.25112E+04
   1.30438E+01     4.23515E+04
   1.30450E+01     4.21871E+04
   1.30463E+01     4.20182E+04
   1.30475E+01     4.18446E+04
   1.30488E+01     4.16665E+04
   1.30500E+01     4.14837E+04
   1.30513E+01     4.12964E+04
   1.30525E+01     4.11045E+04
   1.30538E+01     4.09080E+04
   1.30550E+01     4.07070E+04
   1.30563E+01     4.05014E+04
   1.30575E+01     4.02914E+04
   1.30588E+01     4.00767E+04
   1.30600E+01     3.98576E+04
   1.30613E+01     3.96341E+04
   1.30625E+01     3.94061E+04
   1.30638E+01     3.91740E+04
   1.30650E+01     3.89376E+04
   1.30663E+01     3.86979E+04
   1.30675E+01     3.84554E+04
   1.30688E+01     3.82111E+04
   1.30700E+01     3.79657E+04
   1.30713E+01     3.77206E+04
   1.30725E+01     3.74778E+04
   1.30738E+01     3.72393E+04
   1.30750E+01     3.70074E+04
   1.30763E+01     3.67843E+04
   1.30775E+01     3.65717E+04
   1.30788E+01     3.63714E+04
   1.30800E+01     3.61840E+04
   1.30813E+01     3.60099E+04
   1.30825E+01     3.58484E+04
   1.30838E+01     3.56985E+04
   1.30850E+01     3.55587E+04
   1.30863E+01     3.54272E+04
   1.30875E+01     3.53022E+04
   1.30888E+01     3.51822E+04
   1.30900E+01     3.50656E+04
   1.30913E+01     3.49516E+04
   1.30925E+01     3.48393E+04
   1.30938E+01     3.47285E+04
   1.30950E+01     3.46190E+04
   1.30963E+01     3.45109E+04
   1.30975E+01     3.44046E+04
   1.30988E+01     3.43002E+04
   1.31000E+01     3.41983E+04
   1.31013E+01     3.40990E+04
   1.31025E+01     3.40026E+04
   1.31038E+01     3.39093E+04
   1.31050E+01     3.38192E+04
   1.31063E+01     3.37322E+04
   1.31075E+01     3.36484E+04
   1.31088E+01     3.35675E+04
   1.31100E+01     3.34894E+04
   1.31113E+01     3.34138E+04
   1.31125E+01     3.33407E+04
   1.31138E+01     3.32698E+04
   1.31150E+01     3.32010E+04
   1.31163E+01     3.31343E+04
   1.31175E+01     3.30694E+04
   1.31188E+01     3.30066E+04
   1.31200E+01     3.29456E+04
   1.31213E+01     3.28867E+04
   1.31225E+01     3.28299E+04
   1.31238E+01     3.27752E+04
   1.31250E+01     3.27227E+04
   1.31263E+01     3.26725E+04
   1.31275E+01     3.26245E+04
   1.31288E+01     3.25787E+04
   1.31300E+01     3.25352E+04
   1.31313E+01     3.24937E+04
   1.31325E+01     3.24543E+04
   1.31338E+01     3.24167E+04
   1.31350E+01     3.23809E+04
   1.31363E+01     3.23467E+04
   1.31375E+01     3.23139E+04
   1.31388E+01     3.22824E+04
   1.31400E+01     3.22519E+04
   1.31413E+01     3.22225E+04
   1.31425E+01     3.21939E+04
   1.31438E+01     3.21661E+04
   1.31450E+01     3.21389E+04
   1.31463E+01     3.21124E+04
   1.31475E+01     3.20864E+04
   1.31488E+01     3.20610E+04
   1.31500E+01     3.20361E+04
   1.31513E+01     3.20117E+04
   1.31525E+01     3.19877E+04
   1.31538E+01     3.19642E+04
   1.31550E+01     3.19410E+04
   1.31563E+01     3.19182E+04
   1.31575E+01     3.18957E+04
   1.31588E+01     3.18733E+04
   1.31600E+01     3.18511E+04
   1.31613E+01     3.18290E+04
   1.31625E+01     3.18068E+04
   1.31638E+01     3.17845E+04
   1.31650E+01     3.17620E+04
   1.31663E+01     3.17391E+04
   1.31675E+01     3.17160E+04
   1.31688E+01     3.16924E+04
   1.31700E+01     3.16683E+04
   1.31713E+01     3.16436E+04
   1.31725E+01     3.16184E+04
   1.31738E+01     3.15926E+04
   1.31750E+01     3.15661E+04
   1.31763E+01     3.15389E+04
   1.31775E+01     3.15110E+04
   1.31788E+01     3.14824E+04
   1.31800E+01     3.14531E+04
   1.31813E+01     3.14229E+04
   1.31825E+01     3.13920E+04
   1.31838E+01     3.13603E+04
   1.31850E+01     3.13278E+04
   1.31863E+01     3.12944E+04
   1.31875E+01     3.12602E+04
   1.31888E+01     3.12251E+04
   1.31900E+01     3.11891E+04
   1.31913E+01     3.11522E+04
   1.31925E+01     3.11145E+04
   1.31938E+01     3.10759E+04
   1.31950E+01     3.10364E+04
   1.31963E+01     3.09961E+04
   1.31975E+01     3.09551E+04
   1.31988E+01     3.09133E+04
   1.32000E+01     3.08708E+04
   1.32013E+01     3.08276E+04
   1.32025E+01     3.07838E+04
   1.32038E+01     3.07395E+04
   1.32050E+01     3.06947E+04
   1.32063E+01     3.06494E+04
   1.32075E+01     3.06038E+04
   1.32088E+01     3.05577E+04
   1.32100E+01     3.05114E+04
   1.32113E+01     3.04648E+04
   1.32125E+01     3.04180E+04
   1.32138E+01     3.03709E+04
   1.32150E+01     3.03237E+04
   1.32163E+01     3.02763E+04
   1.32175E+01     3.02287E+04
   1.32188E+01     3.01810E+04
   1.32200E+01     3.01332E+04
   1.32213E+01     3.00853E+04
   1.32225E+01     3.00372E+04
   1.32238E+01     2.99890E+04
   1.32250E+01     2.99407E+04
   1.32263E+01     2.98923E+04
   1.32275E+01     2.98437E+04
   1.32288E+01     2.97951E+04
   1.32300E+01     2.97463E+04
   1.32313E+01     2.96974E+04
   1.32325E+01     2.96484E+04
   1.32338E+01     2.95993E+04
   1.32350E+01     2.95501E+04
   1.32363E+01     2.95008E+04
   1.32375E+01     2.94514E+04
   1.32388E+01     2.94021E+04
   1.32400E+01     2.93526E+04
   1.32413E+01     2.93032E+04
   1.32425E+01     2.92538E+04
   1.32438E+01     2.92043E+04
   1.32450E+01     2.91550E+04
   1.32463E+01     2.91057E+04
   1.32475E+01     2.90564E+04
   1.32488E+01     2.90073E+04
   1.32500E+01     2.89583E+04
   1.32513E+01     2.89094E+04
   1.32525E+01     2.88606E+04
   1.32538E+01     2.88120E+04
   1.32550E+01     2.87635E+04
   1.32563E+01     2.87151E+04
   1.32575E+01     2.86669E+04
   1.32588E+01     2.86189E+04
   1.32600E+01     2.85710E+04
   1.32613E+01     2.85232E+04
   1.32625E+01     2.84756E+04
   1.32638E+01     2.84281E+04
   1.32650E+01     2.83808E+04
   1.32663E+01     2.83335E+04
   1.32675E+01     2.82864E+04
   1.32688E+01     2.82394E+04
   1.32700E+01     2.81925E+04
   1.32713E+01     2.81458E+04
   1.32725E+01     2.80991E+04
   1.32738E+01     2.80526E+04
   1.32750E+01     2.80061E+04
   1.32763E+01     2.79598E+04
   1.32775E+01     2.79137E+04
   1.32788E+01     2.78676E+04
   1.32800E+01     2.78218E+04
   1.32813E+01     2.77760E+04
   1.32825E+01     2.77305E+04
   1.32838E+01     2.76851E+04
   1.32850E+01     2.76398E+04
   1.32863E+01     2.75948E+04
   1.32875E+01     2.75500E+04
   1.32888E+01     2.75053E+04
   1.32900E+01     2.74609E+04
   1.32913E+01     2.74167E+04
   1.32925E+01     2.73728E+04
   1.32938E+01     2.73290E+04
   1.32950E+01     2.72855E+04
   1.32963E+01     2.72422E+04
   1.32975E+01     2.71992E+04
   1.32988E+01     2.71564E+04
   1.33000E+01     2.71139E+04
   1.33013E+01     2.70716E+04
   1.33025E+01     2.70296E+04
   1.33038E+01     2.69878E+04
   1.33050E+01     2.69462E+04
   1.33063E+01     2.69049E+04
   1.33075E+01     2.68639E+04
   1.33088E+01     2.68231E+04
   1.33100E+01     2.67825E+04
   1.33113E+01     2.67422E+04
   1.33125E+01     2.67021E+04
   1.33138E+01     2.66623E+04
   1.33150E+01     2.66227E+04
   1.33163E+01     2.65834E+04
   1.33175E+01     2.65442E+04
   1.33188E+01     2.65054E+04
   1.33200E+01     2.64667E+04
   1.33213E+01     2.64283E+04
   1.33225E+01     2.63901E+04
   1.33238E+01     2.63521E+04
   1.33250E+01     2.63144E+04
   1.33263E+01     2.62768E+04
   1.33275E+01     2.62395E+04
   1.33288E+01     2.62024E+04
   1.33300E+01     2.61656E+04
   1.33313E+01     2.61289E+04
   1.33325E+01     2.60924E+04
   1.33338E+01     2.60561E+04
   1.33350E+01     2.60201E+04
   1.33363E+01     2.59842E+04
   1.33375E+01     2.59485E+04
   1.33388E+01     2.59130E+04
   1.33400E+01     2.58776E+04
   1.33413E+01     2.58425E+04
   1.33425E+01     2.58074E+04
   1.33438E+01     2.57726E+04
   1.33450E+01     2.57379E+04
   1.33463E+01     2.57033E+04
   1.33475E+01     2.56689E+04
   1.33488E+01     2.56346E+04
   1.33500E+01     2.56004E+04
   1.33513E+01     2.55664E+04
   1.33525E+01     2.55324E+04
   1.33538E+01     2.54985E+04
   1.33550E+01     2.54648E+04
   1.33563E+01     2.54311E+04
   1.33575E+01     2.53975E+04
   1.33588E+01     2.53640E+04
   1.33600E+01     2.53305E+04
   1.33613E+01     2.52971E+04
   1.33625E+01     2.52637E+04
   1.33638E+01     2.52303E+04
   1.33650E+01     2.51970E+04
   1.33663E+01     2.51638E+04
   1.33675E+01     2.51305E+04
   1.33688E+01     2.50973E+04
   1.33700E+01     2.50640E+04
   1.33713E+01     2.50308E+04
   1.33725E+01     2.49975E+04
   1.33738E+01     2.49643E+04
   1.33750E+01     2.49310E+04
   1.33763E+01     2.48977E+04
   1.33775E+01     2.48643E+04
   1.33788E+01     2.48309E+04
   1.33800E+01     2.47975E+04
   1.33813E+01     2.47640E+04
   1.33825E+01     2.47305E+04
   1.33838E+01     2.46969E+04
   1.33850E+01     2.46633E+04
   1.33863E+01     2.46296E+04
   1.33875E+01     2.45958E+04
   1.33888E+01     2.45620E+04
   1.33900E+01     2.45281E+04
   1.33913E+01     2.44941E+04
   1.33925E+01     2.44600E+04
   1.33938E+01     2.44259E+04
   1.33950E+01     2.43917E+04
   1.33963E+01     2.43574E+04
   1.33975E+01     2.43230E+04
   1.33988E+01     2.42886E+04
   1.34000E+01     2.42540E+04
   1.34013E+01     2.42195E+04
   1.34025E+01     2.41848E+04
   1.34038E+01     2.41501E+04
   1.34050E+01     2.41153E+04
   1.34063E+01     2.40805E+04
   1.34075E+01     2.40456E+04
   1.34088E+01     2.40107E+04
   1.34100E+01     2.39757E+04
   1.34113E+01     2.39407E+04
   1.34125E+01     2.39056E+04
   1.34138E+01     2.38705E+04
   1.34150E+01     2.38354E+04
   1.34163E+01     2.38003E+04
   1.34175E+01     2.37651E+04
   1.34188E+01     2.37300E+04
   1.34200E+01     2.36948E+04
   1.34213E+01     2.36597E+04
   1.34225E+01     2.36245E+04
   1.34238E+01     2.35893E+04
   1.34250E+01     2.35542E+04
   1.34263E+01     2.35191E+04
   1.34275E+01     2.34840E+04
   1.34288E+01     2.34489E+04
   1.34300E+01     2.34138E+04
   1.34313E+01     2.33788E+04
   1.34325E+01     2.33438E+04
   1.34338E+01     2.33088E+04
   1.34350E+01     2.32739E+04
   1.34363E+01     2.32390E+04
   1.34375E+01     2.32041E+04
   1.34388E+01     2.31693E+04
   1.34400E+01     2.31345E+04
   1.34413E+01     2.30998E+04
   1.34425E+01     2.30651E+04
   1.34438E+01     2.30305E+04
   1.34450E+01     2.29959E+04
   1.34463E+01     2.29614E+04
   1.34475E+01     2.29269E+04
   1.34488E+01     2.28925E+04
   1.34500E+01     2.28582E+04
   1.34513E+01     2.28239E+04
   1.34525E+01     2.27896E+04
   1.34538E+01     2.27554E+04
   1.34550E+01     2.27213E+04
   1.34563E+01     2.26872E+04
   1.34575E+01     2.26532E+04
   1.34588E+01     2.26192E+04
   1.34600E+01     2.25853E+04
   1.34613E+01     2.25515E+04
   1.34625E+01     2.25177E+04
   1.34638E+01     2.24840E+04
   1.34650E+01     2.24504E+04
   1.34663E+01     2.24168E+04
   1.34675E+01     2.23833E+04
   1.34688E+01     2.23499E+04
   1.34700E+01     2.23165E+04
   1.34713E+01     2.22832E+04
   1.34725E+01     2.22500E+04
   1.34738E+01     2.22169E+04
   1.34750E+01     2.21838E+04
   1.34763E+01     2.21508E+04
   1.34775E+01     2.21179E+04
   1.34788E+01     2.20850E+04
   1.34800E+01     2.20523E+04
   1.34813E+01     2.20196E+04
   1.34825E+01     2.19869E+04
   1.34838E+01     2.19544E+04
   1.34850E+01     2.19219E+04
   1.34863E+01     2.18896E+04
   1.34875E+01     2.18573E+04
   1.34888E+01     2.18250E+04
   1.34900E+01     2.17929E+04
   1.34913E+01     2.17608E+04
   1.34925E+01     2.17289E+04
   1.34938E+01     2.16970E+04
   1.34950E+01     2.16651E+04
   1.34963E+01     2.16334E+04
   1.34975E+01     2.16018E+04
   1.34988E+01     2.15702E+04
   1.35000E+01     2.15387E+04
   1.35013E+01     2.15073E+04
   1.35025E+01     2.14760E+04
   1.35038E+01     2.14448E+04
   1.35050E+01     2.14136E+04
   1.35063E+01     2.13826E+04
   1.35075E+01     2.13516E+04
   1.35088E+01     2.13207E+04
   1.35100E+01     2.12899E+04
   1.35113E+01     2.12592E+04
   1.35125E+01     2.12286E+04
   1.35138E+01     2.11980E+04
   1.35150E+01     2.11676E+04
   1.35163E+01     2.11372E+04
   1.35175E+01     2.11069E+04
   1.35188E+01     2.10767E+04
   1.35200E+01     2.10466E+04
   1.35213E+01     2.10166E+04
   1.35225E+01     2.09866E+04
   1.35238E+01     2.09568E+04
   1.35250E+01     2.09270E+04
   1.35263E+01     2.08973E+04
   1.35275E+01     2.08677E+04
   1.35288E+01     2.08382E+04
   1.35300E+01     2.08087E+04
   1.35313E+01     2.07794E+04
   1.35325E+01     2.07501E+04
   1.35338E+01     2.07209E+04
   1.35350E+01     2.06918E+04
   1.35363E+01     2.06628E+04
   1.35375E+01     2.06339E+04
   1.35388E+01     2.06050E+04
   1.35400E+01     2.05762E+04
   1.35413E+01     2.05475E+04
   1.35425E+01     2.05189E+04
   1.35438E+01     2.04904E+04
   1.35450E+01     2.04619E+04
   1.35463E+01     2.04335E+04
   1.35475E+01     2.04052E+04
   1.35488E+01     2.03769E+04
   1.35500E+01     2.03488E+04
   1.35513E+01     2.03207E+04
   1.35525E+01     2.02926E+04
   1.35538E+01     2.02647E+04
   1.35550E+01     2.02368E+04
   1.35563E+01     2.02090E+04
   1.35575E+01     2.01812E+04
   1.35588E+01     2.01535E+04
   1.35600E+01     2.01259E+04
   1.35613E+01     2.00983E+04
   1.35625E+01     2.00708E+04
   1.35638E+01     2.00434E+04
   1.35650E+01     2.00160E+04
   1.35663E+01     1.99887E+04
   1.35675E+01     1.99614E+04
   1.35688E+01     1.99342E+04
   1.35700E+01     1.99070E+04
   1.35713E+01     1.98799E+04
   1.35725E+01     1.98529E+04
   1.35738E+01     1.98259E+04
   1.35750E+01     1.97989E+04
   1.35763E+01     1.97720E+04
   1.35775E+01     1.97451E+04
   1.35788E+01     1.97183E+04
   1.35800E+01     1.96915E+04
   1.35813E+01     1.96648E+04
   1.35825E+01     1.96381E+04
   1.35838E+01     1.96114E+04
   1.35850E+01     1.95848E+04
   1.35863E+01     1.95583E+04
   1.35875E+01     1.95317E+04
   1.35888E+01     1.95052E+04
   1.35900E+01     1.94788E+04
   1.35913E+01     1.94524E+04
   1.35925E+01     1.94260E+04
   1.35938E+01     1.93997E+04
   1.35950E+01     1.93734E+04
   1.35963E+01     1.93471E+04
   1.35975E+01     1.93209E+04
   1.35988E+01     1.92947E+04
   1.36000E+01     1.92685E+04
