# Supplementary material for: On the accuracy of displacement-based wave intensity analysis: Effect of vessel wall viscoelasticity and nonlinearity
Source: PLoS One. 2019 Nov 1;14(11):e0224390. doi: 10.1371/journal.pone.0224390 (PMC6824577; doi:10.1371/journal.pone.0224390)
Supplement: S1 File — (ZIP) [file pone.0224390.s001.zip › data/irregular vessel wall/viscoelastic condition_with different viscosity/stenosis-3.73-visco-3000-vel-1.txt]

12.8		3.15827
12.8013		3.15418
12.8025		3.15244
12.8038		3.15489
12.805		3.16419
12.8063		3.18452
12.8075		3.22192
12.8088		3.28408
12.81		3.37962
12.8113		3.51712
12.8125		3.70398
12.8138		3.94551
12.815		4.24432
12.8163		4.60001
12.8175		5.00935
12.8188		5.46672
12.82		5.96479
12.8213		6.49531
12.8225		7.04981
12.8238		7.62029
12.825		8.19966
12.8263		8.78193
12.8275		9.36234
12.8288		9.93722
12.83		10.5039
12.8313		11.0605
12.8325		11.6056
12.8338		12.1384
12.835		12.6583
12.8363		13.1652
12.8375		13.659
12.8388		14.1402
12.84		14.6093
12.8413		15.0672
12.8425		15.515
12.8438		15.9539
12.845		16.3853
12.8463		16.8105
12.8475		17.231
12.8488		17.6479
12.85		18.0624
12.8513		18.4754
12.8525		18.8878
12.8538		19.3001
12.855		19.7126
12.8563		20.1257
12.8575		20.5395
12.8588		20.9541
12.86		21.3695
12.8613		21.7858
12.8625		22.2028
12.8638		22.6205
12.865		23.0389
12.8663		23.4579
12.8675		23.8773
12.8688		24.2971
12.87		24.717
12.8713		25.1369
12.8725		25.5564
12.8738		25.9751
12.875		26.3928
12.8763		26.8091
12.8775		27.2234
12.8788		27.6352
12.88		28.0442
12.8813		28.4497
12.8825		28.8513
12.8838		29.2485
12.885		29.6407
12.8863		30.0274
12.8875		30.4082
12.8888		30.7826
12.89		31.1501
12.8913		31.5103
12.8925		31.8629
12.8938		32.2075
12.895		32.5438
12.8963		32.8713
12.8975		33.1899
12.8988		33.4993
12.9		33.7993
12.9013		34.0897
12.9025		34.3703
12.9038		34.6412
12.905		34.9021
12.9063		35.1532
12.9075		35.3943
12.9088		35.6257
12.91		35.8473
12.9113		36.0592
12.9125		36.2617
12.9138		36.4548
12.915		36.6387
12.9163		36.8138
12.9175		36.9801
12.9188		37.1379
12.92		37.2875
12.9213		37.4292
12.9225		37.5631
12.9238		37.6894
12.925		37.8085
12.9263		37.9204
12.9275		38.0254
12.9288		38.1236
12.93		38.215
12.9313		38.2998
12.9325		38.3779
12.9338		38.4494
12.935		38.5143
12.9363		38.5725
12.9375		38.6238
12.9388		38.6681
12.94		38.7053
12.9413		38.7351
12.9425		38.7573
12.9438		38.7717
12.945		38.7781
12.9463		38.7761
12.9475		38.7655
12.9488		38.746
12.95		38.7174
12.9513		38.6794
12.9525		38.6318
12.9538		38.5744
12.955		38.507
12.9563		38.4295
12.9575		38.3418
12.9588		38.244
12.96		38.136
12.9613		38.0181
12.9625		37.8902
12.9638		37.7526
12.965		37.6057
12.9663		37.4496
12.9675		37.285
12.9688		37.1121
12.97		36.9315
12.9713		36.7438
12.9725		36.5496
12.9738		36.3494
12.975		36.144
12.9763		35.9337
12.9775		35.7194
12.9788		35.5014
12.98		35.2803
12.9813		35.0566
12.9825		34.8306
12.9838		34.6028
12.985		34.3735
12.9863		34.1429
12.9875		33.9112
12.9888		33.6784
12.99		33.4447
12.9913		33.2101
12.9925		32.9743
12.9938		32.7374
12.995		32.4992
12.9963		32.2594
12.9975		32.0179
12.9988		31.7743
13		31.5284
13.0013		31.28
13.0025		31.0287
13.0038		30.7744
13.005		30.5168
13.0063		30.2556
13.0075		29.9908
13.0088		29.7221
13.01		29.4494
13.0113		29.1727
13.0125		28.8918
13.0138		28.6068
13.015		28.3177
13.0163		28.0245
13.0175		27.7272
13.0188		27.426
13.02		27.121
13.0213		26.8122
13.0225		26.4998
13.0238		26.184
13.025		25.8649
13.0263		25.5426
13.0275		25.2172
13.0288		24.889
13.03		24.5579
13.0313		24.2242
13.0325		23.8879
13.0338		23.5491
13.035		23.2079
13.0363		22.8643
13.0375		22.5184
13.0388		22.1703
13.04		21.8199
13.0413		21.4672
13.0425		21.1123
13.0438		20.7552
13.045		20.3958
13.0463		20.0342
13.0475		19.6703
13.0488		19.3042
13.05		18.9357
13.0513		18.5649
13.0525		18.1917
13.0538		17.8161
13.055		17.4382
13.0563		17.0578
13.0575		16.6751
13.0588		16.29
13.06		15.9025
13.0613		15.5125
13.0625		15.1204
13.0638		14.7262
13.065		14.3302
13.0663		13.9335
13.0675		13.5372
13.0688		13.1429
13.07		12.7528
13.0713		12.3703
13.0725		11.9997
13.0738		11.6463
13.075		11.3157
13.0763		11.0135
13.0775		10.7445
13.0788		10.5125
13.08		10.3196
13.0813		10.1658
13.0825		10.0495
13.0838		9.96738
13.085		9.91487
13.0863		9.88669
13.0875		9.87732
13.0888		9.88139
13.09		9.89403
13.0913		9.91101
13.0925		9.92882
13.0938		9.94463
13.095		9.95624
13.0963		9.96194
13.0975		9.96043
13.0988		9.95076
13.1		9.93205
13.1013		9.90404
13.1025		9.8665
13.1038		9.81937
13.105		9.76279
13.1063		9.69702
13.1075		9.62248
13.1088		9.53969
13.11		9.44924
13.1113		9.35176
13.1125		9.24793
13.1138		9.13841
13.115		9.02388
13.1163		8.90498
13.1175		8.78234
13.1188		8.65659
13.12		8.52835
13.1213		8.39825
13.1225		8.26692
13.1238		8.13505
13.125		8.00333
13.1263		7.87244
13.1275		7.74313
13.1288		7.61608
13.13		7.492
13.1313		7.37154
13.1325		7.25533
13.1338		7.14391
13.135		7.03778
13.1363		6.93736
13.1375		6.84299
13.1388		6.75491
13.14		6.6733
13.1413		6.59825
13.1425		6.52977
13.1438		6.46778
13.145		6.41217
13.1463		6.36272
13.1475		6.31919
13.1488		6.28126
13.15		6.2486
13.1513		6.22083
13.1525		6.19755
13.1538		6.17835
13.155		6.16278
13.1563		6.15043
13.1575		6.14087
13.1588		6.13367
13.16		6.12843
13.1613		6.12476
13.1625		6.12229
13.1638		6.12068
13.165		6.1196
13.1663		6.11879
13.1675		6.11797
13.1688		6.11695
13.17		6.11555
13.1713		6.11362
13.1725		6.11109
13.1738		6.10789
13.175		6.10401
13.1763		6.09948
13.1775		6.09436
13.1788		6.08873
13.18		6.08272
13.1813		6.07645
13.1825		6.07009
13.1838		6.06378
13.185		6.0577
13.1863		6.05199
13.1875		6.04679
13.1888		6.04225
13.19		6.03845
13.1913		6.03549
13.1925		6.03341
13.1938		6.03223
13.195		6.03194
13.1963		6.03249
13.1975		6.03382
13.1988		6.0358
13.2		6.03832
13.2013		6.04122
13.2025		6.04432
13.2038		6.04744
13.205		6.05039
13.2063		6.05295
13.2075		6.05494
13.2088		6.05617
13.21		6.05646
13.2113		6.05565
13.2125		6.05361
13.2138		6.05024
13.215		6.04545
13.2163		6.03921
13.2175		6.03152
13.2188		6.02239
13.22		6.01191
13.2213		6.00016
13.2225		5.98728
13.2238		5.97344
13.225		5.95881
13.2263		5.94361
13.2275		5.92804
13.2288		5.91233
13.23		5.89671
13.2313		5.8814
13.2325		5.8666
13.2338		5.8525
13.235		5.83926
13.2363		5.82703
13.2375		5.8159
13.2388		5.80595
13.24		5.7972
13.2413		5.78966
13.2425		5.78329
13.2438		5.778
13.245		5.77369
13.2463		5.77022
13.2475		5.76742
13.2488		5.76511
13.25		5.76309
13.2513		5.76114
13.2525		5.75904
13.2538		5.75658
13.255		5.75354
13.2563		5.74972
13.2575		5.74494
13.2588		5.73903
13.26		5.73184
13.2613		5.72326
13.2625		5.7132
13.2638		5.70161
13.265		5.68844
13.2663		5.6737
13.2675		5.65743
13.2688		5.63968
13.27		5.62054
13.2713		5.60011
13.2725		5.57853
13.2738		5.55594
13.275		5.5325
13.2763		5.50838
13.2775		5.48377
13.2788		5.45883
13.28		5.43375
13.2813		5.4087
13.2825		5.38385
13.2838		5.35936
13.285		5.33536
13.2863		5.31199
13.2875		5.28936
13.2888		5.26755
13.29		5.24665
13.2913		5.22671
13.2925		5.20775
13.2938		5.1898
13.295		5.17285
13.2963		5.15686
13.2975		5.14181
13.2988		5.12764
13.3		5.11426
13.3013		5.10162
13.3025		5.08959
13.3038		5.0781
13.305		5.06703
13.3063		5.05626
13.3075		5.0457
13.3088		5.03521
13.31		5.0247
13.3113		5.01406
13.3125		5.00318
13.3138		4.99198
13.315		4.98037
13.3163		4.96827
13.3175		4.95562
13.3188		4.94237
13.32		4.92847
13.3213		4.91391
13.3225		4.89866
13.3238		4.88273
13.325		4.86612
13.3263		4.84886
13.3275		4.83098
13.3288		4.81254
13.33		4.79358
13.3313		4.77417
13.3325		4.75438
13.3338		4.7343
13.335		4.71401
13.3363		4.6936
13.3375		4.67316
13.3388		4.65279
13.34		4.63258
13.3413		4.61262
13.3425		4.59301
13.3438		4.57382
13.345		4.55514
13.3463		4.53704
13.3475		4.51959
13.3488		4.50285
13.35		4.48686
13.3513		4.47167
13.3525		4.45731
13.3538		4.4438
13.355		4.43114
13.3563		4.41935
13.3575		4.4084
13.3588		4.39828
13.36		4.38897
13.3613		4.38042
13.3625		4.37259
13.3638		4.36544
13.365		4.3589
13.3663		4.35292
13.3675		4.34743
13.3688		4.34236
13.37		4.33765
13.3713		4.33322
13.3725		4.32902
13.3738		4.32497
13.375		4.321
13.3763		4.31708
13.3775		4.31312
13.3788		4.3091
13.38		4.30495
13.3813		4.30066
13.3825		4.29617
13.3838		4.29148
13.385		4.28656
13.3863		4.2814
13.3875		4.276
13.3888		4.27035
13.39		4.26447
13.3913		4.25837
13.3925		4.25207
13.3938		4.24559
13.395		4.23896
13.3963		4.2322
13.3975		4.22534
13.3988		4.21842
13.4		4.21146
13.4013		4.20451
13.4025		4.19759
13.4038		4.19073
13.405		4.18395
13.4063		4.17729
13.4075		4.17076
13.4088		4.16438
13.41		4.15816
13.4113		4.15212
13.4125		4.14626
13.4138		4.14058
13.415		4.13508
13.4163		4.12975
13.4175		4.12459
13.4188		4.11957
13.42		4.1147
13.4213		4.10993
13.4225		4.10526
13.4238		4.10067
13.425		4.09612
13.4263		4.0916
13.4275		4.08707
13.4288		4.08252
13.43		4.07792
13.4313		4.07325
13.4325		4.06848
13.4338		4.0636
13.435		4.05859
13.4363		4.05343
13.4375		4.04811
13.4388		4.04262
13.44		4.03695
13.4413		4.0311
13.4425		4.02506
13.4438		4.01883
13.445		4.01242
13.4463		4.00584
13.4475		3.99908
13.4488		3.99216
13.45		3.98509
13.4513		3.97788
13.4525		3.97054
13.4538		3.96309
13.455		3.95554
13.4563		3.94792
13.4575		3.94022
13.4588		3.93247
13.46		3.92469
13.4613		3.91688
13.4625		3.90906
13.4638		3.90124
13.465		3.89343
13.4663		3.88564
13.4675		3.87788
13.4688		3.87016
13.47		3.86249
13.4713		3.85486
13.4725		3.84727
13.4738		3.83975
13.475		3.83227
13.4763		3.82484
13.4775		3.81746
13.4788		3.81013
13.48		3.80285
13.4813		3.7956
13.4825		3.78838
13.4838		3.7812
13.485		3.77403
13.4863		3.76689
13.4875		3.75975
13.4888		3.75262
13.49		3.74549
13.4913		3.73835
13.4925		3.7312
13.4938		3.72403
13.495		3.71685
13.4963		3.70964
13.4975		3.7024
13.4988		3.69513
13.5		3.68783
13.5013		3.6805
13.5025		3.67313
13.5038		3.66573
13.505		3.6583
13.5063		3.65083
13.5075		3.64333
13.5088		3.6358
13.51		3.62825
13.5113		3.62067
13.5125		3.61307
13.5138		3.60545
13.515		3.59782
13.5163		3.59017
13.5175		3.58252
13.5188		3.57487
13.52		3.56722
13.5213		3.55957
13.5225		3.55193
13.5238		3.54429
13.525		3.53668
13.5263		3.52908
13.5275		3.5215
13.5288		3.51394
13.53		3.50642
13.5313		3.49891
13.5325		3.49144
13.5338		3.484
13.535		3.4766
13.5363		3.46923
13.5375		3.46189
13.5388		3.4546
13.54		3.44734
13.5413		3.44012
13.5425		3.43295
13.5438		3.42581
13.545		3.41872
13.5463		3.41168
13.5475		3.40468
13.5488		3.39772
13.55		3.39082
13.5513		3.38396
13.5525		3.37715
13.5538		3.37038
13.555		3.36368
13.5563		3.35702
13.5575		3.35042
13.5588		3.34387
13.56		3.33737
13.5613		3.33094
13.5625		3.32456
13.5638		3.31824
13.565		3.31198
13.5663		3.30577
13.5675		3.29963
13.5688		3.29355
13.57		3.28753
13.5713		3.28157
13.5725		3.27568
13.5738		3.26984
13.575		3.26406
13.5763		3.25834
13.5775		3.25267
13.5788		3.24706
13.58		3.24151
13.5813		3.236
13.5825		3.23055
13.5838		3.22514
13.585		3.21977
13.5863		3.21445
13.5875		3.20917
13.5888		3.20392
13.59		3.19871
13.5913		3.19352
13.5925		3.18837
13.5938		3.18324
13.595		3.17812
13.5963		3.17303
13.5975		3.16796
13.5988		3.16289
13.6		3.15784
