# Supplementary material for: On the accuracy of displacement-based wave intensity analysis: Effect of vessel wall viscoelasticity and nonlinearity
Source: PLoS One. 2019 Nov 1;14(11):e0224390. doi: 10.1371/journal.pone.0224390 (PMC6824577; doi:10.1371/journal.pone.0224390)
Supplement: S1 File — (ZIP) [file pone.0224390.s001.zip › data/irregular vessel wall/viscoelastic condition_with different viscosity/stenosis-3.73-visco-6000-disp-1.txt]

   1.28000E+01     1.45437E-01
   1.28013E+01     1.45249E-01
   1.28025E+01     1.45061E-01
   1.28038E+01     1.44877E-01
   1.28050E+01     1.44700E-01
   1.28063E+01     1.44538E-01
   1.28075E+01     1.44402E-01
   1.28088E+01     1.44306E-01
   1.28100E+01     1.44267E-01
   1.28113E+01     1.44303E-01
   1.28125E+01     1.44429E-01
   1.28138E+01     1.44659E-01
   1.28150E+01     1.45001E-01
   1.28163E+01     1.45455E-01
   1.28175E+01     1.46016E-01
   1.28188E+01     1.46675E-01
   1.28200E+01     1.47417E-01
   1.28213E+01     1.48226E-01
   1.28225E+01     1.49086E-01
   1.28238E+01     1.49982E-01
   1.28250E+01     1.50902E-01
   1.28263E+01     1.51837E-01
   1.28275E+01     1.52782E-01
   1.28288E+01     1.53734E-01
   1.28300E+01     1.54692E-01
   1.28313E+01     1.55659E-01
   1.28325E+01     1.56637E-01
   1.28338E+01     1.57627E-01
   1.28350E+01     1.58632E-01
   1.28363E+01     1.59656E-01
   1.28375E+01     1.60698E-01
   1.28388E+01     1.61761E-01
   1.28400E+01     1.62844E-01
   1.28413E+01     1.63947E-01
   1.28425E+01     1.65068E-01
   1.28438E+01     1.66207E-01
   1.28450E+01     1.67361E-01
   1.28463E+01     1.68528E-01
   1.28475E+01     1.69706E-01
   1.28488E+01     1.70891E-01
   1.28500E+01     1.72084E-01
   1.28513E+01     1.73282E-01
   1.28525E+01     1.74483E-01
   1.28538E+01     1.75689E-01
   1.28550E+01     1.76899E-01
   1.28563E+01     1.78113E-01
   1.28575E+01     1.79331E-01
   1.28588E+01     1.80556E-01
   1.28600E+01     1.81789E-01
   1.28613E+01     1.83029E-01
   1.28625E+01     1.84278E-01
   1.28638E+01     1.85537E-01
   1.28650E+01     1.86805E-01
   1.28663E+01     1.88083E-01
   1.28675E+01     1.89371E-01
   1.28688E+01     1.90666E-01
   1.28700E+01     1.91969E-01
   1.28713E+01     1.93278E-01
   1.28725E+01     1.94592E-01
   1.28738E+01     1.95908E-01
   1.28750E+01     1.97226E-01
   1.28763E+01     1.98544E-01
   1.28775E+01     1.99860E-01
   1.28788E+01     2.01173E-01
   1.28800E+01     2.02482E-01
   1.28813E+01     2.03787E-01
   1.28825E+01     2.05087E-01
   1.28838E+01     2.06382E-01
   1.28850E+01     2.07672E-01
   1.28863E+01     2.08957E-01
   1.28875E+01     2.10237E-01
   1.28888E+01     2.11513E-01
   1.28900E+01     2.12785E-01
   1.28913E+01     2.14054E-01
   1.28925E+01     2.15319E-01
   1.28938E+01     2.16582E-01
   1.28950E+01     2.17841E-01
   1.28963E+01     2.19098E-01
   1.28975E+01     2.20351E-01
   1.28988E+01     2.21602E-01
   1.29000E+01     2.22849E-01
   1.29013E+01     2.24092E-01
   1.29025E+01     2.25331E-01
   1.29038E+01     2.26565E-01
   1.29050E+01     2.27795E-01
   1.29063E+01     2.29019E-01
   1.29075E+01     2.30239E-01
   1.29088E+01     2.31452E-01
   1.29100E+01     2.32660E-01
   1.29113E+01     2.33862E-01
   1.29125E+01     2.35058E-01
   1.29138E+01     2.36247E-01
   1.29150E+01     2.37431E-01
   1.29163E+01     2.38608E-01
   1.29175E+01     2.39778E-01
   1.29188E+01     2.40942E-01
   1.29200E+01     2.42099E-01
   1.29213E+01     2.43249E-01
   1.29225E+01     2.44392E-01
   1.29238E+01     2.45527E-01
   1.29250E+01     2.46654E-01
   1.29263E+01     2.47774E-01
   1.29275E+01     2.48884E-01
   1.29288E+01     2.49986E-01
   1.29300E+01     2.51079E-01
   1.29313E+01     2.52162E-01
   1.29325E+01     2.53236E-01
   1.29338E+01     2.54299E-01
   1.29350E+01     2.55353E-01
   1.29363E+01     2.56396E-01
   1.29375E+01     2.57429E-01
   1.29388E+01     2.58452E-01
   1.29400E+01     2.59465E-01
   1.29413E+01     2.60467E-01
   1.29425E+01     2.61459E-01
   1.29438E+01     2.62441E-01
   1.29450E+01     2.63413E-01
   1.29463E+01     2.64375E-01
   1.29475E+01     2.65327E-01
   1.29488E+01     2.66270E-01
   1.29500E+01     2.67204E-01
   1.29513E+01     2.68128E-01
   1.29525E+01     2.69044E-01
   1.29538E+01     2.69950E-01
   1.29550E+01     2.70848E-01
   1.29563E+01     2.71737E-01
   1.29575E+01     2.72616E-01
   1.29588E+01     2.73487E-01
   1.29600E+01     2.74349E-01
   1.29613E+01     2.75201E-01
   1.29625E+01     2.76044E-01
   1.29638E+01     2.76877E-01
   1.29650E+01     2.77700E-01
   1.29663E+01     2.78511E-01
   1.29675E+01     2.79312E-01
   1.29688E+01     2.80100E-01
   1.29700E+01     2.80876E-01
   1.29713E+01     2.81639E-01
   1.29725E+01     2.82389E-01
   1.29738E+01     2.83124E-01
   1.29750E+01     2.83843E-01
   1.29763E+01     2.84548E-01
   1.29775E+01     2.85235E-01
   1.29788E+01     2.85906E-01
   1.29800E+01     2.86559E-01
   1.29813E+01     2.87194E-01
   1.29825E+01     2.87810E-01
   1.29838E+01     2.88407E-01
   1.29850E+01     2.88985E-01
   1.29863E+01     2.89543E-01
   1.29875E+01     2.90080E-01
   1.29888E+01     2.90598E-01
   1.29900E+01     2.91094E-01
   1.29913E+01     2.91570E-01
   1.29925E+01     2.92025E-01
   1.29938E+01     2.92459E-01
   1.29950E+01     2.92871E-01
   1.29963E+01     2.93262E-01
   1.29975E+01     2.93630E-01
   1.29988E+01     2.93976E-01
   1.30000E+01     2.94300E-01
   1.30013E+01     2.94601E-01
   1.30025E+01     2.94879E-01
   1.30038E+01     2.95133E-01
   1.30050E+01     2.95363E-01
   1.30063E+01     2.95569E-01
   1.30075E+01     2.95751E-01
   1.30088E+01     2.95907E-01
   1.30100E+01     2.96038E-01
   1.30113E+01     2.96143E-01
   1.30125E+01     2.96221E-01
   1.30138E+01     2.96273E-01
   1.30150E+01     2.96299E-01
   1.30163E+01     2.96297E-01
   1.30175E+01     2.96268E-01
   1.30188E+01     2.96211E-01
   1.30200E+01     2.96127E-01
   1.30213E+01     2.96014E-01
   1.30225E+01     2.95874E-01
   1.30238E+01     2.95706E-01
   1.30250E+01     2.95511E-01
   1.30263E+01     2.95287E-01
   1.30275E+01     2.95035E-01
   1.30288E+01     2.94756E-01
   1.30300E+01     2.94448E-01
   1.30313E+01     2.94113E-01
   1.30325E+01     2.93751E-01
   1.30338E+01     2.93360E-01
   1.30350E+01     2.92943E-01
   1.30363E+01     2.92497E-01
   1.30375E+01     2.92025E-01
   1.30388E+01     2.91525E-01
   1.30400E+01     2.90997E-01
   1.30413E+01     2.90442E-01
   1.30425E+01     2.89861E-01
   1.30438E+01     2.89251E-01
   1.30450E+01     2.88615E-01
   1.30463E+01     2.87952E-01
   1.30475E+01     2.87261E-01
   1.30488E+01     2.86544E-01
   1.30500E+01     2.85799E-01
   1.30513E+01     2.85028E-01
   1.30525E+01     2.84230E-01
   1.30538E+01     2.83405E-01
   1.30550E+01     2.82553E-01
   1.30563E+01     2.81675E-01
   1.30575E+01     2.80770E-01
   1.30588E+01     2.79838E-01
   1.30600E+01     2.78881E-01
   1.30613E+01     2.77897E-01
   1.30625E+01     2.76887E-01
   1.30638E+01     2.75852E-01
   1.30650E+01     2.74792E-01
   1.30663E+01     2.73708E-01
   1.30675E+01     2.72602E-01
   1.30688E+01     2.71476E-01
   1.30700E+01     2.70335E-01
   1.30713E+01     2.69183E-01
   1.30725E+01     2.68028E-01
   1.30738E+01     2.66881E-01
   1.30750E+01     2.65752E-01
   1.30763E+01     2.64653E-01
   1.30775E+01     2.63597E-01
   1.30788E+01     2.62593E-01
   1.30800E+01     2.61649E-01
   1.30813E+01     2.60767E-01
   1.30825E+01     2.59948E-01
   1.30838E+01     2.59185E-01
   1.30850E+01     2.58473E-01
   1.30863E+01     2.57801E-01
   1.30875E+01     2.57160E-01
   1.30888E+01     2.56540E-01
   1.30900E+01     2.55933E-01
   1.30913E+01     2.55333E-01
   1.30925E+01     2.54737E-01
   1.30938E+01     2.54142E-01
   1.30950E+01     2.53547E-01
   1.30963E+01     2.52955E-01
   1.30975E+01     2.52366E-01
   1.30988E+01     2.51783E-01
   1.31000E+01     2.51207E-01
   1.31013E+01     2.50642E-01
   1.31025E+01     2.50087E-01
   1.31038E+01     2.49546E-01
   1.31050E+01     2.49017E-01
   1.31063E+01     2.48503E-01
   1.31075E+01     2.48002E-01
   1.31088E+01     2.47514E-01
   1.31100E+01     2.47038E-01
   1.31113E+01     2.46574E-01
   1.31125E+01     2.46122E-01
   1.31138E+01     2.45680E-01
   1.31150E+01     2.45249E-01
   1.31163E+01     2.44828E-01
   1.31175E+01     2.44418E-01
   1.31188E+01     2.44020E-01
   1.31200E+01     2.43632E-01
   1.31213E+01     2.43257E-01
   1.31225E+01     2.42895E-01
   1.31238E+01     2.42547E-01
   1.31250E+01     2.42212E-01
   1.31263E+01     2.41892E-01
   1.31275E+01     2.41588E-01
   1.31288E+01     2.41298E-01
   1.31300E+01     2.41023E-01
   1.31313E+01     2.40762E-01
   1.31325E+01     2.40515E-01
   1.31338E+01     2.40281E-01
   1.31350E+01     2.40059E-01
   1.31363E+01     2.39848E-01
   1.31375E+01     2.39647E-01
   1.31388E+01     2.39456E-01
   1.31400E+01     2.39272E-01
   1.31413E+01     2.39095E-01
   1.31425E+01     2.38925E-01
   1.31438E+01     2.38760E-01
   1.31450E+01     2.38599E-01
   1.31463E+01     2.38444E-01
   1.31475E+01     2.38292E-01
   1.31488E+01     2.38144E-01
   1.31500E+01     2.37999E-01
   1.31513E+01     2.37857E-01
   1.31525E+01     2.37717E-01
   1.31538E+01     2.37581E-01
   1.31550E+01     2.37446E-01
   1.31563E+01     2.37313E-01
   1.31575E+01     2.37181E-01
   1.31588E+01     2.37049E-01
   1.31600E+01     2.36918E-01
   1.31613E+01     2.36786E-01
   1.31625E+01     2.36653E-01
   1.31638E+01     2.36519E-01
   1.31650E+01     2.36382E-01
   1.31663E+01     2.36242E-01
   1.31675E+01     2.36099E-01
   1.31688E+01     2.35953E-01
   1.31700E+01     2.35802E-01
   1.31713E+01     2.35647E-01
   1.31725E+01     2.35487E-01
   1.31738E+01     2.35322E-01
   1.31750E+01     2.35152E-01
   1.31763E+01     2.34978E-01
   1.31775E+01     2.34798E-01
   1.31788E+01     2.34612E-01
   1.31800E+01     2.34421E-01
   1.31813E+01     2.34225E-01
   1.31825E+01     2.34022E-01
   1.31838E+01     2.33814E-01
   1.31850E+01     2.33600E-01
   1.31863E+01     2.33380E-01
   1.31875E+01     2.33154E-01
   1.31888E+01     2.32922E-01
   1.31900E+01     2.32683E-01
   1.31913E+01     2.32438E-01
   1.31925E+01     2.32187E-01
   1.31938E+01     2.31929E-01
   1.31950E+01     2.31666E-01
   1.31963E+01     2.31397E-01
   1.31975E+01     2.31122E-01
   1.31988E+01     2.30842E-01
   1.32000E+01     2.30556E-01
   1.32013E+01     2.30265E-01
   1.32025E+01     2.29970E-01
   1.32038E+01     2.29671E-01
   1.32050E+01     2.29367E-01
   1.32063E+01     2.29059E-01
   1.32075E+01     2.28748E-01
   1.32088E+01     2.28433E-01
   1.32100E+01     2.28115E-01
   1.32113E+01     2.27794E-01
   1.32125E+01     2.27469E-01
   1.32138E+01     2.27142E-01
   1.32150E+01     2.26811E-01
   1.32163E+01     2.26477E-01
   1.32175E+01     2.26141E-01
   1.32188E+01     2.25801E-01
   1.32200E+01     2.25458E-01
   1.32213E+01     2.25113E-01
   1.32225E+01     2.24764E-01
   1.32238E+01     2.24411E-01
   1.32250E+01     2.24056E-01
   1.32263E+01     2.23697E-01
   1.32275E+01     2.23336E-01
   1.32288E+01     2.22971E-01
   1.32300E+01     2.22602E-01
   1.32313E+01     2.22231E-01
   1.32325E+01     2.21857E-01
   1.32338E+01     2.21480E-01
   1.32350E+01     2.21100E-01
   1.32363E+01     2.20717E-01
   1.32375E+01     2.20332E-01
   1.32388E+01     2.19944E-01
   1.32400E+01     2.19555E-01
   1.32413E+01     2.19163E-01
   1.32425E+01     2.18770E-01
   1.32438E+01     2.18375E-01
   1.32450E+01     2.17980E-01
   1.32463E+01     2.17583E-01
   1.32475E+01     2.17185E-01
   1.32488E+01     2.16787E-01
   1.32500E+01     2.16388E-01
   1.32513E+01     2.15990E-01
   1.32525E+01     2.15591E-01
   1.32538E+01     2.15193E-01
   1.32550E+01     2.14796E-01
   1.32563E+01     2.14399E-01
   1.32575E+01     2.14002E-01
   1.32588E+01     2.13607E-01
   1.32600E+01     2.13212E-01
   1.32613E+01     2.12819E-01
   1.32625E+01     2.12427E-01
   1.32638E+01     2.12036E-01
   1.32650E+01     2.11646E-01
   1.32663E+01     2.11258E-01
   1.32675E+01     2.10872E-01
   1.32688E+01     2.10487E-01
   1.32700E+01     2.10103E-01
   1.32713E+01     2.09722E-01
   1.32725E+01     2.09342E-01
   1.32738E+01     2.08964E-01
   1.32750E+01     2.08588E-01
   1.32763E+01     2.08214E-01
   1.32775E+01     2.07843E-01
   1.32788E+01     2.07474E-01
   1.32800E+01     2.07106E-01
   1.32813E+01     2.06742E-01
   1.32825E+01     2.06380E-01
   1.32838E+01     2.06020E-01
   1.32850E+01     2.05663E-01
   1.32863E+01     2.05309E-01
   1.32875E+01     2.04957E-01
   1.32888E+01     2.04608E-01
   1.32900E+01     2.04262E-01
   1.32913E+01     2.03918E-01
   1.32925E+01     2.03578E-01
   1.32938E+01     2.03240E-01
   1.32950E+01     2.02906E-01
   1.32963E+01     2.02574E-01
   1.32975E+01     2.02245E-01
   1.32988E+01     2.01919E-01
   1.33000E+01     2.01596E-01
   1.33013E+01     2.01275E-01
   1.33025E+01     2.00958E-01
   1.33038E+01     2.00643E-01
   1.33050E+01     2.00332E-01
   1.33063E+01     2.00023E-01
   1.33075E+01     1.99717E-01
   1.33088E+01     1.99414E-01
   1.33100E+01     1.99114E-01
   1.33113E+01     1.98817E-01
   1.33125E+01     1.98523E-01
   1.33138E+01     1.98231E-01
   1.33150E+01     1.97942E-01
   1.33163E+01     1.97657E-01
   1.33175E+01     1.97374E-01
   1.33188E+01     1.97093E-01
   1.33200E+01     1.96816E-01
   1.33213E+01     1.96541E-01
   1.33225E+01     1.96269E-01
   1.33238E+01     1.96000E-01
   1.33250E+01     1.95734E-01
   1.33263E+01     1.95470E-01
   1.33275E+01     1.95209E-01
   1.33288E+01     1.94950E-01
   1.33300E+01     1.94694E-01
   1.33313E+01     1.94441E-01
   1.33325E+01     1.94189E-01
   1.33338E+01     1.93941E-01
   1.33350E+01     1.93694E-01
   1.33363E+01     1.93449E-01
   1.33375E+01     1.93207E-01
   1.33388E+01     1.92967E-01
   1.33400E+01     1.92728E-01
   1.33413E+01     1.92491E-01
   1.33425E+01     1.92256E-01
   1.33438E+01     1.92023E-01
   1.33450E+01     1.91790E-01
   1.33463E+01     1.91559E-01
   1.33475E+01     1.91330E-01
   1.33488E+01     1.91101E-01
   1.33500E+01     1.90874E-01
   1.33513E+01     1.90647E-01
   1.33525E+01     1.90421E-01
   1.33538E+01     1.90195E-01
   1.33550E+01     1.89970E-01
   1.33563E+01     1.89745E-01
   1.33575E+01     1.89521E-01
   1.33588E+01     1.89297E-01
   1.33600E+01     1.89073E-01
   1.33613E+01     1.88848E-01
   1.33625E+01     1.88624E-01
   1.33638E+01     1.88400E-01
   1.33650E+01     1.88175E-01
   1.33663E+01     1.87950E-01
   1.33675E+01     1.87724E-01
   1.33688E+01     1.87498E-01
   1.33700E+01     1.87271E-01
   1.33713E+01     1.87044E-01
   1.33725E+01     1.86816E-01
   1.33738E+01     1.86587E-01
   1.33750E+01     1.86357E-01
   1.33763E+01     1.86127E-01
   1.33775E+01     1.85896E-01
   1.33788E+01     1.85664E-01
   1.33800E+01     1.85431E-01
   1.33813E+01     1.85197E-01
   1.33825E+01     1.84962E-01
   1.33838E+01     1.84726E-01
   1.33850E+01     1.84489E-01
   1.33863E+01     1.84251E-01
   1.33875E+01     1.84013E-01
   1.33888E+01     1.83773E-01
   1.33900E+01     1.83532E-01
   1.33913E+01     1.83290E-01
   1.33925E+01     1.83047E-01
   1.33938E+01     1.82803E-01
   1.33950E+01     1.82558E-01
   1.33963E+01     1.82313E-01
   1.33975E+01     1.82066E-01
   1.33988E+01     1.81818E-01
   1.34000E+01     1.81570E-01
   1.34013E+01     1.81320E-01
   1.34025E+01     1.81070E-01
   1.34038E+01     1.80819E-01
   1.34050E+01     1.80567E-01
   1.34063E+01     1.80315E-01
   1.34075E+01     1.80061E-01
   1.34088E+01     1.79807E-01
   1.34100E+01     1.79553E-01
   1.34113E+01     1.79297E-01
   1.34125E+01     1.79042E-01
   1.34138E+01     1.78785E-01
   1.34150E+01     1.78528E-01
   1.34163E+01     1.78271E-01
   1.34175E+01     1.78013E-01
   1.34188E+01     1.77754E-01
   1.34200E+01     1.77496E-01
   1.34213E+01     1.77236E-01
   1.34225E+01     1.76977E-01
   1.34238E+01     1.76717E-01
   1.34250E+01     1.76457E-01
   1.34263E+01     1.76197E-01
   1.34275E+01     1.75937E-01
   1.34288E+01     1.75676E-01
   1.34300E+01     1.75415E-01
   1.34313E+01     1.75155E-01
   1.34325E+01     1.74894E-01
   1.34338E+01     1.74633E-01
   1.34350E+01     1.74372E-01
   1.34363E+01     1.74111E-01
   1.34375E+01     1.73850E-01
   1.34388E+01     1.73589E-01
   1.34400E+01     1.73329E-01
   1.34413E+01     1.73068E-01
   1.34425E+01     1.72808E-01
   1.34438E+01     1.72547E-01
   1.34450E+01     1.72287E-01
   1.34463E+01     1.72028E-01
   1.34475E+01     1.71768E-01
   1.34488E+01     1.71509E-01
   1.34500E+01     1.71250E-01
   1.34513E+01     1.70992E-01
   1.34525E+01     1.70734E-01
   1.34538E+01     1.70477E-01
   1.34550E+01     1.70219E-01
   1.34563E+01     1.69963E-01
   1.34575E+01     1.69707E-01
   1.34588E+01     1.69451E-01
   1.34600E+01     1.69196E-01
   1.34613E+01     1.68942E-01
   1.34625E+01     1.68688E-01
   1.34638E+01     1.68435E-01
   1.34650E+01     1.68182E-01
   1.34663E+01     1.67931E-01
   1.34675E+01     1.67680E-01
   1.34688E+01     1.67429E-01
   1.34700E+01     1.67179E-01
   1.34713E+01     1.66931E-01
   1.34725E+01     1.66682E-01
   1.34738E+01     1.66435E-01
   1.34750E+01     1.66188E-01
   1.34763E+01     1.65943E-01
   1.34775E+01     1.65698E-01
   1.34788E+01     1.65454E-01
   1.34800E+01     1.65210E-01
   1.34813E+01     1.64968E-01
   1.34825E+01     1.64726E-01
   1.34838E+01     1.64486E-01
   1.34850E+01     1.64246E-01
   1.34863E+01     1.64007E-01
   1.34875E+01     1.63769E-01
   1.34888E+01     1.63532E-01
   1.34900E+01     1.63296E-01
   1.34913E+01     1.63061E-01
   1.34925E+01     1.62827E-01
   1.34938E+01     1.62593E-01
   1.34950E+01     1.62361E-01
   1.34963E+01     1.62130E-01
   1.34975E+01     1.61899E-01
   1.34988E+01     1.61670E-01
   1.35000E+01     1.61441E-01
   1.35013E+01     1.61214E-01
   1.35025E+01     1.60987E-01
   1.35038E+01     1.60761E-01
   1.35050E+01     1.60537E-01
   1.35063E+01     1.60313E-01
   1.35075E+01     1.60091E-01
   1.35088E+01     1.59869E-01
   1.35100E+01     1.59648E-01
   1.35113E+01     1.59429E-01
   1.35125E+01     1.59210E-01
   1.35138E+01     1.58992E-01
   1.35150E+01     1.58775E-01
   1.35163E+01     1.58560E-01
   1.35175E+01     1.58345E-01
   1.35188E+01     1.58131E-01
   1.35200E+01     1.57918E-01
   1.35213E+01     1.57706E-01
   1.35225E+01     1.57495E-01
   1.35238E+01     1.57285E-01
   1.35250E+01     1.57076E-01
   1.35263E+01     1.56868E-01
   1.35275E+01     1.56660E-01
   1.35288E+01     1.56454E-01
   1.35300E+01     1.56248E-01
   1.35313E+01     1.56043E-01
   1.35325E+01     1.55839E-01
   1.35338E+01     1.55636E-01
   1.35350E+01     1.55433E-01
   1.35363E+01     1.55231E-01
   1.35375E+01     1.55031E-01
   1.35388E+01     1.54830E-01
   1.35400E+01     1.54631E-01
   1.35413E+01     1.54432E-01
   1.35425E+01     1.54234E-01
   1.35438E+01     1.54036E-01
   1.35450E+01     1.53839E-01
   1.35463E+01     1.53643E-01
   1.35475E+01     1.53447E-01
   1.35488E+01     1.53252E-01
   1.35500E+01     1.53057E-01
   1.35513E+01     1.52863E-01
   1.35525E+01     1.52669E-01
   1.35538E+01     1.52475E-01
   1.35550E+01     1.52282E-01
   1.35563E+01     1.52090E-01
   1.35575E+01     1.51897E-01
   1.35588E+01     1.51706E-01
   1.35600E+01     1.51514E-01
   1.35613E+01     1.51323E-01
   1.35625E+01     1.51132E-01
   1.35638E+01     1.50941E-01
   1.35650E+01     1.50750E-01
   1.35663E+01     1.50560E-01
   1.35675E+01     1.50370E-01
   1.35688E+01     1.50180E-01
   1.35700E+01     1.49990E-01
   1.35713E+01     1.49800E-01
   1.35725E+01     1.49611E-01
   1.35738E+01     1.49421E-01
   1.35750E+01     1.49232E-01
   1.35763E+01     1.49043E-01
   1.35775E+01     1.48854E-01
   1.35788E+01     1.48664E-01
   1.35800E+01     1.48475E-01
   1.35813E+01     1.48286E-01
   1.35825E+01     1.48097E-01
   1.35838E+01     1.47908E-01
   1.35850E+01     1.47720E-01
   1.35863E+01     1.47531E-01
   1.35875E+01     1.47342E-01
   1.35888E+01     1.47153E-01
   1.35900E+01     1.46964E-01
   1.35913E+01     1.46775E-01
   1.35925E+01     1.46587E-01
   1.35938E+01     1.46398E-01
   1.35950E+01     1.46209E-01
   1.35963E+01     1.46020E-01
   1.35975E+01     1.45832E-01
   1.35988E+01     1.45643E-01
   1.36000E+01     1.45454E-01
