# Supplementary material for: On the accuracy of displacement-based wave intensity analysis: Effect of vessel wall viscoelasticity and nonlinearity
Source: PLoS One. 2019 Nov 1;14(11):e0224390. doi: 10.1371/journal.pone.0224390 (PMC6824577; doi:10.1371/journal.pone.0224390)
Supplement: S1 File — (ZIP) [file pone.0224390.s001.zip › data/irregular vessel wall/viscoelastic condition_with different viscosity/stenosis-3.73-visco-6000-pres-1.txt]

   1.28000E+01     1.90301E+04
   1.28013E+01     1.90065E+04
   1.28025E+01     1.89852E+04
   1.28038E+01     1.89673E+04
   1.28050E+01     1.89537E+04
   1.28063E+01     1.89455E+04
   1.28075E+01     1.89449E+04
   1.28088E+01     1.89548E+04
   1.28100E+01     1.89782E+04
   1.28113E+01     1.90183E+04
   1.28125E+01     1.90775E+04
   1.28138E+01     1.91577E+04
   1.28150E+01     1.92598E+04
   1.28163E+01     1.93837E+04
   1.28175E+01     1.95280E+04
   1.28188E+01     1.96908E+04
   1.28200E+01     1.98696E+04
   1.28213E+01     2.00616E+04
   1.28225E+01     2.02641E+04
   1.28238E+01     2.04746E+04
   1.28250E+01     2.06910E+04
   1.28263E+01     2.09118E+04
   1.28275E+01     2.11360E+04
   1.28288E+01     2.13631E+04
   1.28300E+01     2.15929E+04
   1.28313E+01     2.18257E+04
   1.28325E+01     2.20615E+04
   1.28338E+01     2.23010E+04
   1.28350E+01     2.25443E+04
   1.28363E+01     2.27919E+04
   1.28375E+01     2.30440E+04
   1.28388E+01     2.33005E+04
   1.28400E+01     2.35613E+04
   1.28413E+01     2.38263E+04
   1.28425E+01     2.40950E+04
   1.28438E+01     2.43670E+04
   1.28450E+01     2.46417E+04
   1.28463E+01     2.49185E+04
   1.28475E+01     2.51968E+04
   1.28488E+01     2.54761E+04
   1.28500E+01     2.57560E+04
   1.28513E+01     2.60361E+04
   1.28525E+01     2.63161E+04
   1.28538E+01     2.65959E+04
   1.28550E+01     2.68754E+04
   1.28563E+01     2.71546E+04
   1.28575E+01     2.74338E+04
   1.28588E+01     2.77129E+04
   1.28600E+01     2.79923E+04
   1.28613E+01     2.82720E+04
   1.28625E+01     2.85524E+04
   1.28638E+01     2.88334E+04
   1.28650E+01     2.91152E+04
   1.28663E+01     2.93978E+04
   1.28675E+01     2.96812E+04
   1.28688E+01     2.99651E+04
   1.28700E+01     3.02495E+04
   1.28713E+01     3.05342E+04
   1.28725E+01     3.08188E+04
   1.28738E+01     3.11032E+04
   1.28750E+01     3.13870E+04
   1.28763E+01     3.16699E+04
   1.28775E+01     3.19517E+04
   1.28788E+01     3.22322E+04
   1.28800E+01     3.25112E+04
   1.28813E+01     3.27886E+04
   1.28825E+01     3.30642E+04
   1.28838E+01     3.33380E+04
   1.28850E+01     3.36100E+04
   1.28863E+01     3.38802E+04
   1.28875E+01     3.41485E+04
   1.28888E+01     3.44152E+04
   1.28900E+01     3.46801E+04
   1.28913E+01     3.49433E+04
   1.28925E+01     3.52049E+04
   1.28938E+01     3.54648E+04
   1.28950E+01     3.57231E+04
   1.28963E+01     3.59797E+04
   1.28975E+01     3.62345E+04
   1.28988E+01     3.64875E+04
   1.29000E+01     3.67387E+04
   1.29013E+01     3.69878E+04
   1.29025E+01     3.72348E+04
   1.29038E+01     3.74796E+04
   1.29050E+01     3.77221E+04
   1.29063E+01     3.79623E+04
   1.29075E+01     3.82002E+04
   1.29088E+01     3.84355E+04
   1.29100E+01     3.86683E+04
   1.29113E+01     3.88986E+04
   1.29125E+01     3.91263E+04
   1.29138E+01     3.93514E+04
   1.29150E+01     3.95739E+04
   1.29163E+01     3.97937E+04
   1.29175E+01     4.00108E+04
   1.29188E+01     4.02252E+04
   1.29200E+01     4.04369E+04
   1.29213E+01     4.06459E+04
   1.29225E+01     4.08520E+04
   1.29238E+01     4.10552E+04
   1.29250E+01     4.12556E+04
   1.29263E+01     4.14529E+04
   1.29275E+01     4.16473E+04
   1.29288E+01     4.18385E+04
   1.29300E+01     4.20266E+04
   1.29313E+01     4.22116E+04
   1.29325E+01     4.23933E+04
   1.29338E+01     4.25717E+04
   1.29350E+01     4.27468E+04
   1.29363E+01     4.29187E+04
   1.29375E+01     4.30872E+04
   1.29388E+01     4.32524E+04
   1.29400E+01     4.34143E+04
   1.29413E+01     4.35728E+04
   1.29425E+01     4.37281E+04
   1.29438E+01     4.38802E+04
   1.29450E+01     4.40291E+04
   1.29463E+01     4.41748E+04
   1.29475E+01     4.43174E+04
   1.29488E+01     4.44569E+04
   1.29500E+01     4.45934E+04
   1.29513E+01     4.47269E+04
   1.29525E+01     4.48575E+04
   1.29538E+01     4.49851E+04
   1.29550E+01     4.51100E+04
   1.29563E+01     4.52320E+04
   1.29575E+01     4.53512E+04
   1.29588E+01     4.54676E+04
   1.29600E+01     4.55813E+04
   1.29613E+01     4.56921E+04
   1.29625E+01     4.58002E+04
   1.29638E+01     4.59053E+04
   1.29650E+01     4.60076E+04
   1.29663E+01     4.61070E+04
   1.29675E+01     4.62033E+04
   1.29688E+01     4.62966E+04
   1.29700E+01     4.63867E+04
   1.29713E+01     4.64735E+04
   1.29725E+01     4.65570E+04
   1.29738E+01     4.66371E+04
   1.29750E+01     4.67135E+04
   1.29763E+01     4.67863E+04
   1.29775E+01     4.68554E+04
   1.29788E+01     4.69205E+04
   1.29800E+01     4.69817E+04
   1.29813E+01     4.70389E+04
   1.29825E+01     4.70919E+04
   1.29838E+01     4.71407E+04
   1.29850E+01     4.71852E+04
   1.29863E+01     4.72255E+04
   1.29875E+01     4.72613E+04
   1.29888E+01     4.72928E+04
   1.29900E+01     4.73198E+04
   1.29913E+01     4.73424E+04
   1.29925E+01     4.73604E+04
   1.29938E+01     4.73739E+04
   1.29950E+01     4.73829E+04
   1.29963E+01     4.73873E+04
   1.29975E+01     4.73871E+04
   1.29988E+01     4.73822E+04
   1.30000E+01     4.73726E+04
   1.30013E+01     4.73583E+04
   1.30025E+01     4.73392E+04
   1.30038E+01     4.73153E+04
   1.30050E+01     4.72865E+04
   1.30063E+01     4.72527E+04
   1.30075E+01     4.72140E+04
   1.30088E+01     4.71701E+04
   1.30100E+01     4.71212E+04
   1.30113E+01     4.70670E+04
   1.30125E+01     4.70077E+04
   1.30138E+01     4.69431E+04
   1.30150E+01     4.68731E+04
   1.30163E+01     4.67979E+04
   1.30175E+01     4.67172E+04
   1.30188E+01     4.66312E+04
   1.30200E+01     4.65398E+04
   1.30213E+01     4.64429E+04
   1.30225E+01     4.63406E+04
   1.30238E+01     4.62329E+04
   1.30250E+01     4.61198E+04
   1.30263E+01     4.60013E+04
   1.30275E+01     4.58774E+04
   1.30288E+01     4.57481E+04
   1.30300E+01     4.56135E+04
   1.30313E+01     4.54735E+04
   1.30325E+01     4.53282E+04
   1.30338E+01     4.51776E+04
   1.30350E+01     4.50217E+04
   1.30363E+01     4.48606E+04
   1.30375E+01     4.46941E+04
   1.30388E+01     4.45224E+04
   1.30400E+01     4.43455E+04
   1.30413E+01     4.41634E+04
   1.30425E+01     4.39760E+04
   1.30438E+01     4.37835E+04
   1.30450E+01     4.35858E+04
   1.30463E+01     4.33829E+04
   1.30475E+01     4.31748E+04
   1.30488E+01     4.29616E+04
   1.30500E+01     4.27433E+04
   1.30513E+01     4.25199E+04
   1.30525E+01     4.22914E+04
   1.30538E+01     4.20578E+04
   1.30550E+01     4.18191E+04
   1.30563E+01     4.15755E+04
   1.30575E+01     4.13268E+04
   1.30588E+01     4.10732E+04
   1.30600E+01     4.08147E+04
   1.30613E+01     4.05513E+04
   1.30625E+01     4.02831E+04
   1.30638E+01     4.00103E+04
   1.30650E+01     3.97333E+04
   1.30663E+01     3.94522E+04
   1.30675E+01     3.91682E+04
   1.30688E+01     3.88821E+04
   1.30700E+01     3.85947E+04
   1.30713E+01     3.83077E+04
   1.30725E+01     3.80229E+04
   1.30738E+01     3.77427E+04
   1.30750E+01     3.74694E+04
   1.30763E+01     3.72052E+04
   1.30775E+01     3.69522E+04
   1.30788E+01     3.67121E+04
   1.30800E+01     3.64858E+04
   1.30813E+01     3.62735E+04
   1.30825E+01     3.60749E+04
   1.30838E+01     3.58888E+04
   1.30850E+01     3.57138E+04
   1.30863E+01     3.55480E+04
   1.30875E+01     3.53897E+04
   1.30888E+01     3.52372E+04
   1.30900E+01     3.50892E+04
   1.30913E+01     3.49447E+04
   1.30925E+01     3.48029E+04
   1.30938E+01     3.46635E+04
   1.30950E+01     3.45267E+04
   1.30963E+01     3.43923E+04
   1.30975E+01     3.42608E+04
   1.30988E+01     3.41325E+04
   1.31000E+01     3.40079E+04
   1.31013E+01     3.38874E+04
   1.31025E+01     3.37711E+04
   1.31038E+01     3.36593E+04
   1.31050E+01     3.35521E+04
   1.31063E+01     3.34494E+04
   1.31075E+01     3.33511E+04
   1.31088E+01     3.32571E+04
   1.31100E+01     3.31672E+04
   1.31113E+01     3.30811E+04
   1.31125E+01     3.29986E+04
   1.31138E+01     3.29196E+04
   1.31150E+01     3.28440E+04
   1.31163E+01     3.27715E+04
   1.31175E+01     3.27022E+04
   1.31188E+01     3.26361E+04
   1.31200E+01     3.25731E+04
   1.31213E+01     3.25133E+04
   1.31225E+01     3.24568E+04
   1.31238E+01     3.24037E+04
   1.31250E+01     3.23539E+04
   1.31263E+01     3.23074E+04
   1.31275E+01     3.22644E+04
   1.31288E+01     3.22247E+04
   1.31300E+01     3.21882E+04
   1.31313E+01     3.21549E+04
   1.31325E+01     3.21245E+04
   1.31338E+01     3.20970E+04
   1.31350E+01     3.20720E+04
   1.31363E+01     3.20494E+04
   1.31375E+01     3.20290E+04
   1.31388E+01     3.20105E+04
   1.31400E+01     3.19937E+04
   1.31413E+01     3.19784E+04
   1.31425E+01     3.19644E+04
   1.31438E+01     3.19517E+04
   1.31450E+01     3.19400E+04
   1.31463E+01     3.19293E+04
   1.31475E+01     3.19195E+04
   1.31488E+01     3.19105E+04
   1.31500E+01     3.19022E+04
   1.31513E+01     3.18946E+04
   1.31525E+01     3.18877E+04
   1.31538E+01     3.18812E+04
   1.31550E+01     3.18753E+04
   1.31563E+01     3.18696E+04
   1.31575E+01     3.18643E+04
   1.31588E+01     3.18591E+04
   1.31600E+01     3.18539E+04
   1.31613E+01     3.18486E+04
   1.31625E+01     3.18431E+04
   1.31638E+01     3.18372E+04
   1.31650E+01     3.18307E+04
   1.31663E+01     3.18236E+04
   1.31675E+01     3.18158E+04
   1.31688E+01     3.18071E+04
   1.31700E+01     3.17974E+04
   1.31713E+01     3.17867E+04
   1.31725E+01     3.17749E+04
   1.31738E+01     3.17619E+04
   1.31750E+01     3.17476E+04
   1.31763E+01     3.17320E+04
   1.31775E+01     3.17152E+04
   1.31788E+01     3.16969E+04
   1.31800E+01     3.16772E+04
   1.31813E+01     3.16560E+04
   1.31825E+01     3.16333E+04
   1.31838E+01     3.16091E+04
   1.31850E+01     3.15833E+04
   1.31863E+01     3.15560E+04
   1.31875E+01     3.15269E+04
   1.31888E+01     3.14963E+04
   1.31900E+01     3.14639E+04
   1.31913E+01     3.14299E+04
   1.31925E+01     3.13942E+04
   1.31938E+01     3.13569E+04
   1.31950E+01     3.13180E+04
   1.31963E+01     3.12775E+04
   1.31975E+01     3.12354E+04
   1.31988E+01     3.11919E+04
   1.32000E+01     3.11469E+04
   1.32013E+01     3.11006E+04
   1.32025E+01     3.10530E+04
   1.32038E+01     3.10042E+04
   1.32050E+01     3.09543E+04
   1.32063E+01     3.09033E+04
   1.32075E+01     3.08513E+04
   1.32088E+01     3.07983E+04
   1.32100E+01     3.07445E+04
   1.32113E+01     3.06898E+04
   1.32125E+01     3.06343E+04
   1.32138E+01     3.05781E+04
   1.32150E+01     3.05212E+04
   1.32163E+01     3.04635E+04
   1.32175E+01     3.04053E+04
   1.32188E+01     3.03464E+04
   1.32200E+01     3.02869E+04
   1.32213E+01     3.02269E+04
   1.32225E+01     3.01662E+04
   1.32238E+01     3.01051E+04
   1.32250E+01     3.00434E+04
   1.32263E+01     2.99812E+04
   1.32275E+01     2.99186E+04
   1.32288E+01     2.98555E+04
   1.32300E+01     2.97920E+04
   1.32313E+01     2.97280E+04
   1.32325E+01     2.96637E+04
   1.32338E+01     2.95991E+04
   1.32350E+01     2.95341E+04
   1.32363E+01     2.94689E+04
   1.32375E+01     2.94034E+04
   1.32388E+01     2.93377E+04
   1.32400E+01     2.92718E+04
   1.32413E+01     2.92058E+04
   1.32425E+01     2.91397E+04
   1.32438E+01     2.90735E+04
   1.32450E+01     2.90073E+04
   1.32463E+01     2.89411E+04
   1.32475E+01     2.88750E+04
   1.32488E+01     2.88089E+04
   1.32500E+01     2.87430E+04
   1.32513E+01     2.86772E+04
   1.32525E+01     2.86115E+04
   1.32538E+01     2.85461E+04
   1.32550E+01     2.84808E+04
   1.32563E+01     2.84158E+04
   1.32575E+01     2.83511E+04
   1.32588E+01     2.82866E+04
   1.32600E+01     2.82223E+04
   1.32613E+01     2.81584E+04
   1.32625E+01     2.80947E+04
   1.32638E+01     2.80314E+04
   1.32650E+01     2.79683E+04
   1.32663E+01     2.79056E+04
   1.32675E+01     2.78432E+04
   1.32688E+01     2.77812E+04
   1.32700E+01     2.77196E+04
   1.32713E+01     2.76583E+04
   1.32725E+01     2.75975E+04
   1.32738E+01     2.75370E+04
   1.32750E+01     2.74770E+04
   1.32763E+01     2.74175E+04
   1.32775E+01     2.73584E+04
   1.32788E+01     2.72998E+04
   1.32800E+01     2.72418E+04
   1.32813E+01     2.71843E+04
   1.32825E+01     2.71273E+04
   1.32838E+01     2.70710E+04
   1.32850E+01     2.70152E+04
   1.32863E+01     2.69601E+04
   1.32875E+01     2.69056E+04
   1.32888E+01     2.68517E+04
   1.32900E+01     2.67986E+04
   1.32913E+01     2.67461E+04
   1.32925E+01     2.66944E+04
   1.32938E+01     2.66433E+04
   1.32950E+01     2.65930E+04
   1.32963E+01     2.65434E+04
   1.32975E+01     2.64945E+04
   1.32988E+01     2.64464E+04
   1.33000E+01     2.63990E+04
   1.33013E+01     2.63524E+04
   1.33025E+01     2.63065E+04
   1.33038E+01     2.62614E+04
   1.33050E+01     2.62170E+04
   1.33063E+01     2.61734E+04
   1.33075E+01     2.61305E+04
   1.33088E+01     2.60883E+04
   1.33100E+01     2.60469E+04
   1.33113E+01     2.60062E+04
   1.33125E+01     2.59662E+04
   1.33138E+01     2.59269E+04
   1.33150E+01     2.58883E+04
   1.33163E+01     2.58504E+04
   1.33175E+01     2.58132E+04
   1.33188E+01     2.57766E+04
   1.33200E+01     2.57407E+04
   1.33213E+01     2.57054E+04
   1.33225E+01     2.56708E+04
   1.33238E+01     2.56367E+04
   1.33250E+01     2.56033E+04
   1.33263E+01     2.55704E+04
   1.33275E+01     2.55381E+04
   1.33288E+01     2.55063E+04
   1.33300E+01     2.54750E+04
   1.33313E+01     2.54443E+04
   1.33325E+01     2.54140E+04
   1.33338E+01     2.53842E+04
   1.33350E+01     2.53548E+04
   1.33363E+01     2.53258E+04
   1.33375E+01     2.52972E+04
   1.33388E+01     2.52690E+04
   1.33400E+01     2.52411E+04
   1.33413E+01     2.52135E+04
   1.33425E+01     2.51863E+04
   1.33438E+01     2.51593E+04
   1.33450E+01     2.51325E+04
   1.33463E+01     2.51059E+04
   1.33475E+01     2.50796E+04
   1.33488E+01     2.50534E+04
   1.33500E+01     2.50273E+04
   1.33513E+01     2.50014E+04
   1.33525E+01     2.49755E+04
   1.33538E+01     2.49498E+04
   1.33550E+01     2.49240E+04
   1.33563E+01     2.48983E+04
   1.33575E+01     2.48726E+04
   1.33588E+01     2.48469E+04
   1.33600E+01     2.48211E+04
   1.33613E+01     2.47953E+04
   1.33625E+01     2.47694E+04
   1.33638E+01     2.47433E+04
   1.33650E+01     2.47172E+04
   1.33663E+01     2.46909E+04
   1.33675E+01     2.46645E+04
   1.33688E+01     2.46379E+04
   1.33700E+01     2.46110E+04
   1.33713E+01     2.45840E+04
   1.33725E+01     2.45568E+04
   1.33738E+01     2.45293E+04
   1.33750E+01     2.45016E+04
   1.33763E+01     2.44736E+04
   1.33775E+01     2.44453E+04
   1.33788E+01     2.44168E+04
   1.33800E+01     2.43880E+04
   1.33813E+01     2.43588E+04
   1.33825E+01     2.43294E+04
   1.33838E+01     2.42996E+04
   1.33850E+01     2.42696E+04
   1.33863E+01     2.42392E+04
   1.33875E+01     2.42085E+04
   1.33888E+01     2.41775E+04
   1.33900E+01     2.41461E+04
   1.33913E+01     2.41144E+04
   1.33925E+01     2.40824E+04
   1.33938E+01     2.40501E+04
   1.33950E+01     2.40175E+04
   1.33963E+01     2.39845E+04
   1.33975E+01     2.39513E+04
   1.33988E+01     2.39178E+04
   1.34000E+01     2.38840E+04
   1.34013E+01     2.38499E+04
   1.34025E+01     2.38155E+04
   1.34038E+01     2.37809E+04
   1.34050E+01     2.37461E+04
   1.34063E+01     2.37110E+04
   1.34075E+01     2.36757E+04
   1.34088E+01     2.36402E+04
   1.34100E+01     2.36044E+04
   1.34113E+01     2.35686E+04
   1.34125E+01     2.35325E+04
   1.34138E+01     2.34963E+04
   1.34150E+01     2.34599E+04
   1.34163E+01     2.34234E+04
   1.34175E+01     2.33868E+04
   1.34188E+01     2.33501E+04
   1.34200E+01     2.33133E+04
   1.34213E+01     2.32764E+04
   1.34225E+01     2.32395E+04
   1.34238E+01     2.32024E+04
   1.34250E+01     2.31654E+04
   1.34263E+01     2.31283E+04
   1.34275E+01     2.30911E+04
   1.34288E+01     2.30540E+04
   1.34300E+01     2.30168E+04
   1.34313E+01     2.29797E+04
   1.34325E+01     2.29425E+04
   1.34338E+01     2.29054E+04
   1.34350E+01     2.28682E+04
   1.34363E+01     2.28311E+04
   1.34375E+01     2.27941E+04
   1.34388E+01     2.27570E+04
   1.34400E+01     2.27201E+04
   1.34413E+01     2.26831E+04
   1.34425E+01     2.26462E+04
   1.34438E+01     2.26094E+04
   1.34450E+01     2.25727E+04
   1.34463E+01     2.25360E+04
   1.34475E+01     2.24993E+04
   1.34488E+01     2.24628E+04
   1.34500E+01     2.24264E+04
   1.34513E+01     2.23900E+04
   1.34525E+01     2.23537E+04
   1.34538E+01     2.23175E+04
   1.34550E+01     2.22814E+04
   1.34563E+01     2.22454E+04
   1.34575E+01     2.22095E+04
   1.34588E+01     2.21737E+04
   1.34600E+01     2.21381E+04
   1.34613E+01     2.21025E+04
   1.34625E+01     2.20671E+04
   1.34638E+01     2.20318E+04
   1.34650E+01     2.19966E+04
   1.34663E+01     2.19615E+04
   1.34675E+01     2.19266E+04
   1.34688E+01     2.18918E+04
   1.34700E+01     2.18572E+04
   1.34713E+01     2.18227E+04
   1.34725E+01     2.17883E+04
   1.34738E+01     2.17541E+04
   1.34750E+01     2.17200E+04
   1.34763E+01     2.16861E+04
   1.34775E+01     2.16524E+04
   1.34788E+01     2.16188E+04
   1.34800E+01     2.15854E+04
   1.34813E+01     2.15522E+04
   1.34825E+01     2.15191E+04
   1.34838E+01     2.14862E+04
   1.34850E+01     2.14534E+04
   1.34863E+01     2.14209E+04
   1.34875E+01     2.13885E+04
   1.34888E+01     2.13563E+04
   1.34900E+01     2.13243E+04
   1.34913E+01     2.12925E+04
   1.34925E+01     2.12608E+04
   1.34938E+01     2.12294E+04
   1.34950E+01     2.11981E+04
   1.34963E+01     2.11670E+04
   1.34975E+01     2.11361E+04
   1.34988E+01     2.11055E+04
   1.35000E+01     2.10750E+04
   1.35013E+01     2.10447E+04
   1.35025E+01     2.10146E+04
   1.35038E+01     2.09846E+04
   1.35050E+01     2.09549E+04
   1.35063E+01     2.09254E+04
   1.35075E+01     2.08961E+04
   1.35088E+01     2.08669E+04
   1.35100E+01     2.08380E+04
   1.35113E+01     2.08092E+04
   1.35125E+01     2.07807E+04
   1.35138E+01     2.07523E+04
   1.35150E+01     2.07241E+04
   1.35163E+01     2.06961E+04
   1.35175E+01     2.06683E+04
   1.35188E+01     2.06407E+04
   1.35200E+01     2.06132E+04
   1.35213E+01     2.05860E+04
   1.35225E+01     2.05588E+04
   1.35238E+01     2.05319E+04
   1.35250E+01     2.05051E+04
   1.35263E+01     2.04785E+04
   1.35275E+01     2.04521E+04
   1.35288E+01     2.04258E+04
   1.35300E+01     2.03997E+04
   1.35313E+01     2.03737E+04
   1.35325E+01     2.03479E+04
   1.35338E+01     2.03222E+04
   1.35350E+01     2.02966E+04
   1.35363E+01     2.02712E+04
   1.35375E+01     2.02459E+04
   1.35388E+01     2.02207E+04
   1.35400E+01     2.01956E+04
   1.35413E+01     2.01706E+04
   1.35425E+01     2.01458E+04
   1.35438E+01     2.01210E+04
   1.35450E+01     2.00964E+04
   1.35463E+01     2.00718E+04
   1.35475E+01     2.00473E+04
   1.35488E+01     2.00229E+04
   1.35500E+01     1.99986E+04
   1.35513E+01     1.99743E+04
   1.35525E+01     1.99501E+04
   1.35538E+01     1.99259E+04
   1.35550E+01     1.99018E+04
   1.35563E+01     1.98778E+04
   1.35575E+01     1.98537E+04
   1.35588E+01     1.98297E+04
   1.35600E+01     1.98058E+04
   1.35613E+01     1.97818E+04
   1.35625E+01     1.97579E+04
   1.35638E+01     1.97340E+04
   1.35650E+01     1.97101E+04
   1.35663E+01     1.96862E+04
   1.35675E+01     1.96623E+04
   1.35688E+01     1.96384E+04
   1.35700E+01     1.96145E+04
   1.35713E+01     1.95906E+04
   1.35725E+01     1.95666E+04
   1.35738E+01     1.95427E+04
   1.35750E+01     1.95187E+04
   1.35763E+01     1.94947E+04
   1.35775E+01     1.94706E+04
   1.35788E+01     1.94466E+04
   1.35800E+01     1.94225E+04
   1.35813E+01     1.93983E+04
   1.35825E+01     1.93742E+04
   1.35838E+01     1.93500E+04
   1.35850E+01     1.93257E+04
   1.35863E+01     1.93015E+04
   1.35875E+01     1.92771E+04
   1.35888E+01     1.92528E+04
   1.35900E+01     1.92284E+04
   1.35913E+01     1.92040E+04
   1.35925E+01     1.91795E+04
   1.35938E+01     1.91550E+04
   1.35950E+01     1.91304E+04
   1.35963E+01     1.91059E+04
   1.35975E+01     1.90812E+04
   1.35988E+01     1.90566E+04
   1.36000E+01     1.90319E+04
