# Supplementary material for: On the accuracy of displacement-based wave intensity analysis: Effect of vessel wall viscoelasticity and nonlinearity
Source: PLoS One. 2019 Nov 1;14(11):e0224390. doi: 10.1371/journal.pone.0224390 (PMC6824577; doi:10.1371/journal.pone.0224390)
Supplement: S1 File — (ZIP) [file pone.0224390.s001.zip › data/irregular vessel wall/viscoelastic condition_with different viscosity/stenosis-3.73-visco-6000-vel-1.txt]

12.8		3.19149
12.8013		3.18952
12.8025		3.18986
12.8038		3.19442
12.805		3.2059
12.8063		3.22856
12.8075		3.26857
12.8088		3.3338
12.81		3.43308
12.8113		3.57519
12.8125		3.76772
12.8138		4.01614
12.815		4.32311
12.8163		4.68824
12.8175		5.10816
12.8188		5.57706
12.82		6.08733
12.8213		6.6304
12.8225		7.19746
12.8238		7.78019
12.825		8.37122
12.8263		8.96432
12.8275		9.55455
12.8288		10.1381
12.83		10.7123
12.8313		11.2752
12.8325		11.8253
12.8338		12.3618
12.835		12.8843
12.8363		13.3925
12.8375		13.8866
12.8388		14.367
12.84		14.8344
12.8413		15.2898
12.8425		15.7344
12.8438		16.1696
12.845		16.597
12.8463		17.0181
12.8475		17.4344
12.8488		17.8473
12.85		18.2581
12.8513		18.6679
12.8525		19.0775
12.8538		19.4874
12.855		19.8983
12.8563		20.3104
12.8575		20.7239
12.8588		21.1388
12.86		21.5553
12.8613		21.9733
12.8625		22.3928
12.8638		22.8138
12.865		23.2361
12.8663		23.6599
12.8675		24.0848
12.8688		24.5107
12.87		24.9375
12.8713		25.3648
12.8725		25.7923
12.8738		26.2196
12.875		26.6462
12.8763		27.0718
12.8775		27.4956
12.8788		27.9173
12.88		28.3361
12.8813		28.7515
12.8825		29.1629
12.8838		29.5697
12.885		29.9713
12.8863		30.3671
12.8875		30.7566
12.8888		31.1392
12.89		31.5146
12.8913		31.8821
12.8925		32.2415
12.8938		32.5922
12.895		32.9341
12.8963		33.2667
12.8975		33.5898
12.8988		33.903
12.9		34.2064
12.9013		34.4996
12.9025		34.7825
12.9038		35.0552
12.905		35.3177
12.9063		35.5699
12.9075		35.8119
12.9088		36.0438
12.91		36.2658
12.9113		36.478
12.9125		36.6806
12.9138		36.8739
12.915		37.0581
12.9163		37.2334
12.9175		37.4002
12.9188		37.5587
12.92		37.7092
12.9213		37.852
12.9225		37.9874
12.9238		38.1156
12.925		38.2369
12.9263		38.3515
12.9275		38.4594
12.9288		38.5609
12.93		38.656
12.9313		38.7448
12.9325		38.8272
12.9338		38.9033
12.935		38.973
12.9363		39.0361
12.9375		39.0925
12.9388		39.1419
12.94		39.1841
12.9413		39.2189
12.9425		39.246
12.9438		39.265
12.945		39.2757
12.9463		39.2776
12.9475		39.2704
12.9488		39.2538
12.95		39.2274
12.9513		39.191
12.9525		39.1442
12.9538		39.0869
12.955		39.0188
12.9563		38.9397
12.9575		38.8497
12.9588		38.7485
12.96		38.6364
12.9613		38.5134
12.9625		38.3798
12.9638		38.2357
12.965		38.0817
12.9663		37.9181
12.9675		37.7456
12.9688		37.5647
12.97		37.3761
12.9713		37.1804
12.9725		36.9783
12.9738		36.7707
12.975		36.5581
12.9763		36.3414
12.9775		36.1211
12.9788		35.898
12.98		35.6727
12.9813		35.4457
12.9825		35.2175
12.9838		34.9885
12.985		34.759
12.9863		34.5292
12.9875		34.2994
12.9888		34.0695
12.99		33.8394
12.9913		33.6092
12.9925		33.3785
12.9938		33.1472
12.995		32.915
12.9963		32.6814
12.9975		32.4462
12.9988		32.2089
13		31.9692
13.0013		31.7266
13.0025		31.4808
13.0038		31.2314
13.005		30.978
13.0063		30.7205
13.0075		30.4584
13.0088		30.1917
13.01		29.9202
13.0113		29.6438
13.0125		29.3624
13.0138		29.0759
13.015		28.7846
13.0163		28.4883
13.0175		28.1873
13.0188		27.8816
13.02		27.5714
13.0213		27.257
13.0225		26.9385
13.0238		26.6161
13.025		26.29
13.0263		25.9604
13.0275		25.6275
13.0288		25.2915
13.03		24.9525
13.0313		24.6107
13.0325		24.2662
13.0338		23.919
13.035		23.5694
13.0363		23.2174
13.0375		22.8629
13.0388		22.5062
13.04		22.147
13.0413		21.7856
13.0425		21.4218
13.0438		21.0556
13.045		20.687
13.0463		20.316
13.0475		19.9426
13.0488		19.5666
13.05		19.188
13.0513		18.8068
13.0525		18.423
13.0538		18.0364
13.055		17.6471
13.0563		17.255
13.0575		16.8602
13.0588		16.4624
13.06		16.0619
13.0613		15.6587
13.0625		15.2529
13.0638		14.8446
13.065		14.4344
13.0663		14.0231
13.0675		13.6118
13.0688		13.2022
13.07		12.7964
13.0713		12.3981
13.0725		12.0117
13.0738		11.6426
13.075		11.2966
13.0763		10.9795
13.0775		10.6964
13.0788		10.4511
13.08		10.2458
13.0813		10.0806
13.0825		9.95375
13.0838		9.86185
13.085		9.80014
13.0863		9.7631
13.0875		9.74493
13.0888		9.74
13.09		9.74317
13.0913		9.74996
13.0925		9.75667
13.0938		9.7603
13.095		9.75834
13.0963		9.74916
13.0975		9.7314
13.0988		9.70407
13.1		9.66642
13.1013		9.618
13.1025		9.55855
13.1038		9.48806
13.105		9.40668
13.1063		9.31479
13.1075		9.2129
13.1088		9.10169
13.11		8.98191
13.1113		8.85437
13.1125		8.71992
13.1138		8.5794
13.115		8.43365
13.1163		8.28347
13.1175		8.12968
13.1188		7.97307
13.12		7.81446
13.1213		7.65465
13.1225		7.49449
13.1238		7.33483
13.125		7.17655
13.1263		7.0205
13.1275		6.86756
13.1288		6.71857
13.13		6.57434
13.1313		6.4356
13.1325		6.30307
13.1338		6.17735
13.135		6.05897
13.1363		5.94837
13.1375		5.84589
13.1388		5.75179
13.14		5.6662
13.1413		5.58919
13.1425		5.5207
13.1438		5.46061
13.145		5.40871
13.1463		5.36471
13.1475		5.32828
13.1488		5.29901
13.15		5.27645
13.1513		5.26013
13.1525		5.24954
13.1538		5.24414
13.155		5.24343
13.1563		5.24685
13.1575		5.25388
13.1588		5.26401
13.16		5.27675
13.1613		5.29161
13.1625		5.30816
13.1638		5.32598
13.165		5.34469
13.1663		5.36395
13.1675		5.38347
13.1688		5.40298
13.17		5.42229
13.1713		5.44124
13.1725		5.45973
13.1738		5.4777
13.175		5.49515
13.1763		5.51212
13.1775		5.52869
13.1788		5.54498
13.18		5.56114
13.1813		5.57734
13.1825		5.59376
13.1838		5.6106
13.185		5.62804
13.1863		5.64627
13.1875		5.66544
13.1888		5.68568
13.19		5.70709
13.1913		5.72974
13.1925		5.75365
13.1938		5.77879
13.195		5.80511
13.1963		5.8325
13.1975		5.86081
13.1988		5.88986
13.2		5.91943
13.2013		5.94929
13.2025		5.97916
13.2038		6.00879
13.205		6.03787
13.2063		6.06614
13.2075		6.09332
13.2088		6.11916
13.21		6.14342
13.2113		6.16589
13.2125		6.1864
13.2138		6.20481
13.215		6.22103
13.2163		6.23501
13.2175		6.24673
13.2188		6.25622
13.22		6.26358
13.2213		6.26893
13.2225		6.27241
13.2238		6.27423
13.225		6.27461
13.2263		6.27378
13.2275		6.272
13.2288		6.26955
13.23		6.26666
13.2313		6.26361
13.2325		6.26062
13.2338		6.25791
13.235		6.25566
13.2363		6.25401
13.2375		6.25308
13.2388		6.25293
13.24		6.25358
13.2413		6.25501
13.2425		6.25716
13.2438		6.25992
13.245		6.26315
13.2463		6.26667
13.2475		6.27029
13.2488		6.27377
13.25		6.27687
13.2513		6.27934
13.2525		6.28094
13.2538		6.28139
13.255		6.28047
13.2563		6.27795
13.2575		6.27361
13.2588		6.26729
13.26		6.25883
13.2613		6.24812
13.2625		6.23507
13.2638		6.21963
13.265		6.20179
13.2663		6.18159
13.2675		6.15908
13.2688		6.13436
13.27		6.10755
13.2713		6.07882
13.2725		6.04833
13.2738		6.01628
13.275		5.98289
13.2763		5.94838
13.2775		5.91298
13.2788		5.87694
13.28		5.84047
13.2813		5.80381
13.2825		5.76716
13.2838		5.73074
13.285		5.69472
13.2863		5.65928
13.2875		5.62456
13.2888		5.59067
13.29		5.55772
13.2913		5.52579
13.2925		5.49491
13.2938		5.46511
13.295		5.4364
13.2963		5.40875
13.2975		5.38212
13.2988		5.35644
13.3		5.33165
13.3013		5.30764
13.3025		5.28431
13.3038		5.26155
13.305		5.23923
13.3063		5.21722
13.3075		5.19541
13.3088		5.17366
13.31		5.15186
13.3113		5.12988
13.3125		5.10762
13.3138		5.08498
13.315		5.06187
13.3163		5.03822
13.3175		5.01398
13.3188		4.9891
13.32		4.96356
13.3213		4.93735
13.3225		4.91049
13.3238		4.88299
13.325		4.8549
13.3263		4.82629
13.3275		4.79723
13.3288		4.7678
13.33		4.73811
13.3313		4.70827
13.3325		4.67841
13.3338		4.64865
13.335		4.61913
13.3363		4.58999
13.3375		4.56137
13.3388		4.53341
13.34		4.50625
13.3413		4.48001
13.3425		4.45482
13.3438		4.4308
13.345		4.40806
13.3463		4.38668
13.3475		4.36675
13.3488		4.34834
13.35		4.33149
13.3513		4.31624
13.3525		4.30261
13.3538		4.2906
13.355		4.2802
13.3563		4.27138
13.3575		4.26409
13.3588		4.25828
13.36		4.25388
13.3613		4.25079
13.3625		4.24893
13.3638		4.24819
13.365		4.24846
13.3663		4.24963
13.3675		4.25158
13.3688		4.25417
13.37		4.25731
13.3713		4.26085
13.3725		4.26469
13.3738		4.26871
13.375		4.27282
13.3763		4.2769
13.3775		4.28088
13.3788		4.28466
13.38		4.28819
13.3813		4.29141
13.3825		4.29427
13.3838		4.29672
13.385		4.29876
13.3863		4.30035
13.3875		4.30151
13.3888		4.30223
13.39		4.30252
13.3913		4.30243
13.3925		4.30196
13.3938		4.30115
13.395		4.30006
13.3963		4.2987
13.3975		4.29715
13.3988		4.29543
13.4		4.29359
13.4013		4.29168
13.4025		4.28973
13.4038		4.28779
13.405		4.2859
13.4063		4.28407
13.4075		4.28233
13.4088		4.28069
13.41		4.27918
13.4113		4.2778
13.4125		4.27653
13.4138		4.27539
13.415		4.27434
13.4163		4.27338
13.4175		4.27249
13.4188		4.27162
13.42		4.27076
13.4213		4.26986
13.4225		4.26889
13.4238		4.26781
13.425		4.26659
13.4263		4.26517
13.4275		4.26353
13.4288		4.26163
13.43		4.25944
13.4313		4.25691
13.4325		4.25403
13.4338		4.25077
13.435		4.24711
13.4363		4.24303
13.4375		4.23852
13.4388		4.23358
13.44		4.2282
13.4413		4.22238
13.4425		4.21614
13.4438		4.20948
13.445		4.20242
13.4463		4.19497
13.4475		4.18716
13.4488		4.17901
13.45		4.17054
13.4513		4.16179
13.4525		4.15279
13.4538		4.14355
13.455		4.13412
13.4563		4.12451
13.4575		4.11477
13.4588		4.1049
13.46		4.09495
13.4613		4.08494
13.4625		4.07487
13.4638		4.06478
13.465		4.05469
13.4663		4.04459
13.4675		4.03451
13.4688		4.02445
13.47		4.01442
13.4713		4.00442
13.4725		3.99446
13.4738		3.98452
13.475		3.97461
13.4763		3.96473
13.4775		3.95485
13.4788		3.94498
13.48		3.93511
13.4813		3.92522
13.4825		3.9153
13.4838		3.90535
13.485		3.89534
13.4863		3.88528
13.4875		3.87515
13.4888		3.86494
13.49		3.85465
13.4913		3.84426
13.4925		3.83377
13.4938		3.82317
13.495		3.81247
13.4963		3.80166
13.4975		3.79075
13.4988		3.77972
13.5		3.7686
13.5013		3.75738
13.5025		3.74607
13.5038		3.73467
13.505		3.72321
13.5063		3.71168
13.5075		3.7001
13.5088		3.68849
13.51		3.67685
13.5113		3.6652
13.5125		3.65355
13.5138		3.64192
13.515		3.63032
13.5163		3.61877
13.5175		3.60728
13.5188		3.59586
13.52		3.58453
13.5213		3.57329
13.5225		3.56217
13.5238		3.55117
13.525		3.5403
13.5263		3.52958
13.5275		3.519
13.5288		3.50858
13.53		3.49833
13.5313		3.48824
13.5325		3.47834
13.5338		3.46861
13.535		3.45906
13.5363		3.4497
13.5375		3.44052
13.5388		3.43154
13.54		3.42274
13.5413		3.41414
13.5425		3.40572
13.5438		3.3975
13.545		3.38947
13.5463		3.38163
13.5475		3.37398
13.5488		3.36652
13.55		3.35925
13.5513		3.35216
13.5525		3.34526
13.5538		3.33855
13.555		3.33203
13.5563		3.32569
13.5575		3.31954
13.5588		3.31356
13.56		3.30777
13.5613		3.30217
13.5625		3.29673
13.5638		3.29148
13.565		3.2864
13.5663		3.28149
13.5675		3.27675
13.5688		3.27218
13.57		3.26776
13.5713		3.2635
13.5725		3.2594
13.5738		3.25543
13.575		3.25161
13.5763		3.24792
13.5775		3.24435
13.5788		3.2409
13.58		3.23756
13.5813		3.23431
13.5825		3.23116
13.5838		3.22809
13.585		3.22509
13.5863		3.22214
13.5875		3.21925
13.5888		3.2164
13.59		3.21358
13.5913		3.21078
13.5925		3.20798
13.5938		3.20519
13.595		3.20239
13.5963		3.19958
13.5975		3.19673
13.5988		3.19386
13.6		3.19094
