# Supplementary material for: On the accuracy of displacement-based wave intensity analysis: Effect of vessel wall viscoelasticity and nonlinearity
Source: PLoS One. 2019 Nov 1;14(11):e0224390. doi: 10.1371/journal.pone.0224390 (PMC6824577; doi:10.1371/journal.pone.0224390)
Supplement: S1 File — (ZIP) [file pone.0224390.s001.zip › data/irregular vessel wall/viscoelastic condition_with different viscosity/stenosis-3.73-visco-9000-disp-1.txt]

   1.28000E+01     1.49039E-01
   1.28013E+01     1.48853E-01
   1.28025E+01     1.48668E-01
   1.28038E+01     1.48485E-01
   1.28050E+01     1.48310E-01
   1.28063E+01     1.48150E-01
   1.28075E+01     1.48015E-01
   1.28088E+01     1.47920E-01
   1.28100E+01     1.47882E-01
   1.28113E+01     1.47919E-01
   1.28125E+01     1.48047E-01
   1.28138E+01     1.48278E-01
   1.28150E+01     1.48622E-01
   1.28163E+01     1.49078E-01
   1.28175E+01     1.49641E-01
   1.28188E+01     1.50301E-01
   1.28200E+01     1.51045E-01
   1.28213E+01     1.51854E-01
   1.28225E+01     1.52714E-01
   1.28238E+01     1.53608E-01
   1.28250E+01     1.54526E-01
   1.28263E+01     1.55457E-01
   1.28275E+01     1.56397E-01
   1.28288E+01     1.57343E-01
   1.28300E+01     1.58294E-01
   1.28313E+01     1.59253E-01
   1.28325E+01     1.60221E-01
   1.28338E+01     1.61201E-01
   1.28350E+01     1.62196E-01
   1.28363E+01     1.63208E-01
   1.28375E+01     1.64239E-01
   1.28388E+01     1.65289E-01
   1.28400E+01     1.66359E-01
   1.28413E+01     1.67449E-01
   1.28425E+01     1.68557E-01
   1.28438E+01     1.69682E-01
   1.28450E+01     1.70821E-01
   1.28463E+01     1.71972E-01
   1.28475E+01     1.73133E-01
   1.28488E+01     1.74302E-01
   1.28500E+01     1.75477E-01
   1.28513E+01     1.76657E-01
   1.28525E+01     1.77840E-01
   1.28538E+01     1.79026E-01
   1.28550E+01     1.80215E-01
   1.28563E+01     1.81408E-01
   1.28575E+01     1.82606E-01
   1.28588E+01     1.83810E-01
   1.28600E+01     1.85021E-01
   1.28613E+01     1.86239E-01
   1.28625E+01     1.87466E-01
   1.28638E+01     1.88702E-01
   1.28650E+01     1.89948E-01
   1.28663E+01     1.91204E-01
   1.28675E+01     1.92468E-01
   1.28688E+01     1.93741E-01
   1.28700E+01     1.95021E-01
   1.28713E+01     1.96306E-01
   1.28725E+01     1.97595E-01
   1.28738E+01     1.98887E-01
   1.28750E+01     2.00180E-01
   1.28763E+01     2.01471E-01
   1.28775E+01     2.02761E-01
   1.28788E+01     2.04047E-01
   1.28800E+01     2.05329E-01
   1.28813E+01     2.06606E-01
   1.28825E+01     2.07878E-01
   1.28838E+01     2.09144E-01
   1.28850E+01     2.10404E-01
   1.28863E+01     2.11659E-01
   1.28875E+01     2.12909E-01
   1.28888E+01     2.14155E-01
   1.28900E+01     2.15396E-01
   1.28913E+01     2.16633E-01
   1.28925E+01     2.17868E-01
   1.28938E+01     2.19099E-01
   1.28950E+01     2.20326E-01
   1.28963E+01     2.21551E-01
   1.28975E+01     2.22773E-01
   1.28988E+01     2.23992E-01
   1.29000E+01     2.25206E-01
   1.29013E+01     2.26417E-01
   1.29025E+01     2.27623E-01
   1.29038E+01     2.28825E-01
   1.29050E+01     2.30021E-01
   1.29063E+01     2.31212E-01
   1.29075E+01     2.32397E-01
   1.29088E+01     2.33577E-01
   1.29100E+01     2.34750E-01
   1.29113E+01     2.35918E-01
   1.29125E+01     2.37079E-01
   1.29138E+01     2.38233E-01
   1.29150E+01     2.39381E-01
   1.29163E+01     2.40523E-01
   1.29175E+01     2.41658E-01
   1.29188E+01     2.42786E-01
   1.29200E+01     2.43908E-01
   1.29213E+01     2.45022E-01
   1.29225E+01     2.46129E-01
   1.29238E+01     2.47228E-01
   1.29250E+01     2.48319E-01
   1.29263E+01     2.49402E-01
   1.29275E+01     2.50476E-01
   1.29288E+01     2.51541E-01
   1.29300E+01     2.52597E-01
   1.29313E+01     2.53643E-01
   1.29325E+01     2.54680E-01
   1.29338E+01     2.55707E-01
   1.29350E+01     2.56723E-01
   1.29363E+01     2.57729E-01
   1.29375E+01     2.58725E-01
   1.29388E+01     2.59710E-01
   1.29400E+01     2.60685E-01
   1.29413E+01     2.61649E-01
   1.29425E+01     2.62603E-01
   1.29438E+01     2.63548E-01
   1.29450E+01     2.64482E-01
   1.29463E+01     2.65406E-01
   1.29475E+01     2.66321E-01
   1.29488E+01     2.67226E-01
   1.29500E+01     2.68123E-01
   1.29513E+01     2.69010E-01
   1.29525E+01     2.69888E-01
   1.29538E+01     2.70758E-01
   1.29550E+01     2.71619E-01
   1.29563E+01     2.72471E-01
   1.29575E+01     2.73314E-01
   1.29588E+01     2.74149E-01
   1.29600E+01     2.74975E-01
   1.29613E+01     2.75792E-01
   1.29625E+01     2.76600E-01
   1.29638E+01     2.77397E-01
   1.29650E+01     2.78185E-01
   1.29663E+01     2.78961E-01
   1.29675E+01     2.79727E-01
   1.29688E+01     2.80481E-01
   1.29700E+01     2.81222E-01
   1.29713E+01     2.81951E-01
   1.29725E+01     2.82666E-01
   1.29738E+01     2.83366E-01
   1.29750E+01     2.84051E-01
   1.29763E+01     2.84720E-01
   1.29775E+01     2.85373E-01
   1.29788E+01     2.86009E-01
   1.29800E+01     2.86626E-01
   1.29813E+01     2.87226E-01
   1.29825E+01     2.87806E-01
   1.29838E+01     2.88367E-01
   1.29850E+01     2.88909E-01
   1.29863E+01     2.89431E-01
   1.29875E+01     2.89932E-01
   1.29888E+01     2.90413E-01
   1.29900E+01     2.90873E-01
   1.29913E+01     2.91312E-01
   1.29925E+01     2.91730E-01
   1.29938E+01     2.92127E-01
   1.29950E+01     2.92502E-01
   1.29963E+01     2.92856E-01
   1.29975E+01     2.93187E-01
   1.29988E+01     2.93496E-01
   1.30000E+01     2.93783E-01
   1.30013E+01     2.94047E-01
   1.30025E+01     2.94287E-01
   1.30038E+01     2.94504E-01
   1.30050E+01     2.94697E-01
   1.30063E+01     2.94865E-01
   1.30075E+01     2.95009E-01
   1.30088E+01     2.95128E-01
   1.30100E+01     2.95221E-01
   1.30113E+01     2.95288E-01
   1.30125E+01     2.95329E-01
   1.30138E+01     2.95343E-01
   1.30150E+01     2.95330E-01
   1.30163E+01     2.95290E-01
   1.30175E+01     2.95222E-01
   1.30188E+01     2.95127E-01
   1.30200E+01     2.95004E-01
   1.30213E+01     2.94853E-01
   1.30225E+01     2.94675E-01
   1.30238E+01     2.94469E-01
   1.30250E+01     2.94234E-01
   1.30263E+01     2.93973E-01
   1.30275E+01     2.93683E-01
   1.30288E+01     2.93365E-01
   1.30300E+01     2.93020E-01
   1.30313E+01     2.92648E-01
   1.30325E+01     2.92248E-01
   1.30338E+01     2.91821E-01
   1.30350E+01     2.91366E-01
   1.30363E+01     2.90885E-01
   1.30375E+01     2.90376E-01
   1.30388E+01     2.89840E-01
   1.30400E+01     2.89278E-01
   1.30413E+01     2.88688E-01
   1.30425E+01     2.88072E-01
   1.30438E+01     2.87428E-01
   1.30450E+01     2.86759E-01
   1.30463E+01     2.86062E-01
   1.30475E+01     2.85339E-01
   1.30488E+01     2.84589E-01
   1.30500E+01     2.83813E-01
   1.30513E+01     2.83010E-01
   1.30525E+01     2.82181E-01
   1.30538E+01     2.81326E-01
   1.30550E+01     2.80444E-01
   1.30563E+01     2.79537E-01
   1.30575E+01     2.78603E-01
   1.30588E+01     2.77644E-01
   1.30600E+01     2.76658E-01
   1.30613E+01     2.75648E-01
   1.30625E+01     2.74612E-01
   1.30638E+01     2.73551E-01
   1.30650E+01     2.72466E-01
   1.30663E+01     2.71358E-01
   1.30675E+01     2.70228E-01
   1.30688E+01     2.69079E-01
   1.30700E+01     2.67915E-01
   1.30713E+01     2.66743E-01
   1.30725E+01     2.65569E-01
   1.30738E+01     2.64403E-01
   1.30750E+01     2.63258E-01
   1.30763E+01     2.62145E-01
   1.30775E+01     2.61076E-01
   1.30788E+01     2.60062E-01
   1.30800E+01     2.59109E-01
   1.30813E+01     2.58220E-01
   1.30825E+01     2.57395E-01
   1.30838E+01     2.56628E-01
   1.30850E+01     2.55912E-01
   1.30863E+01     2.55238E-01
   1.30875E+01     2.54595E-01
   1.30888E+01     2.53973E-01
   1.30900E+01     2.53366E-01
   1.30913E+01     2.52767E-01
   1.30925E+01     2.52171E-01
   1.30938E+01     2.51578E-01
   1.30950E+01     2.50987E-01
   1.30963E+01     2.50400E-01
   1.30975E+01     2.49817E-01
   1.30988E+01     2.49242E-01
   1.31000E+01     2.48677E-01
   1.31013E+01     2.48123E-01
   1.31025E+01     2.47583E-01
   1.31038E+01     2.47057E-01
   1.31050E+01     2.46546E-01
   1.31063E+01     2.46051E-01
   1.31075E+01     2.45571E-01
   1.31088E+01     2.45106E-01
   1.31100E+01     2.44655E-01
   1.31113E+01     2.44217E-01
   1.31125E+01     2.43793E-01
   1.31138E+01     2.43381E-01
   1.31150E+01     2.42981E-01
   1.31163E+01     2.42593E-01
   1.31175E+01     2.42218E-01
   1.31188E+01     2.41856E-01
   1.31200E+01     2.41507E-01
   1.31213E+01     2.41172E-01
   1.31225E+01     2.40853E-01
   1.31238E+01     2.40549E-01
   1.31250E+01     2.40262E-01
   1.31263E+01     2.39991E-01
   1.31275E+01     2.39738E-01
   1.31288E+01     2.39502E-01
   1.31300E+01     2.39282E-01
   1.31313E+01     2.39079E-01
   1.31325E+01     2.38892E-01
   1.31338E+01     2.38720E-01
   1.31350E+01     2.38562E-01
   1.31363E+01     2.38416E-01
   1.31375E+01     2.38283E-01
   1.31388E+01     2.38159E-01
   1.31400E+01     2.38045E-01
   1.31413E+01     2.37940E-01
   1.31425E+01     2.37841E-01
   1.31438E+01     2.37749E-01
   1.31450E+01     2.37663E-01
   1.31463E+01     2.37583E-01
   1.31475E+01     2.37507E-01
   1.31488E+01     2.37435E-01
   1.31500E+01     2.37368E-01
   1.31513E+01     2.37304E-01
   1.31525E+01     2.37244E-01
   1.31538E+01     2.37187E-01
   1.31550E+01     2.37132E-01
   1.31563E+01     2.37079E-01
   1.31575E+01     2.37028E-01
   1.31588E+01     2.36978E-01
   1.31600E+01     2.36927E-01
   1.31613E+01     2.36877E-01
   1.31625E+01     2.36825E-01
   1.31638E+01     2.36771E-01
   1.31650E+01     2.36715E-01
   1.31663E+01     2.36655E-01
   1.31675E+01     2.36591E-01
   1.31688E+01     2.36523E-01
   1.31700E+01     2.36451E-01
   1.31713E+01     2.36373E-01
   1.31725E+01     2.36289E-01
   1.31738E+01     2.36200E-01
   1.31750E+01     2.36105E-01
   1.31763E+01     2.36003E-01
   1.31775E+01     2.35895E-01
   1.31788E+01     2.35780E-01
   1.31800E+01     2.35658E-01
   1.31813E+01     2.35530E-01
   1.31825E+01     2.35394E-01
   1.31838E+01     2.35250E-01
   1.31850E+01     2.35099E-01
   1.31863E+01     2.34941E-01
   1.31875E+01     2.34774E-01
   1.31888E+01     2.34599E-01
   1.31900E+01     2.34416E-01
   1.31913E+01     2.34225E-01
   1.31925E+01     2.34026E-01
   1.31938E+01     2.33819E-01
   1.31950E+01     2.33603E-01
   1.31963E+01     2.33380E-01
   1.31975E+01     2.33149E-01
   1.31988E+01     2.32910E-01
   1.32000E+01     2.32664E-01
   1.32013E+01     2.32412E-01
   1.32025E+01     2.32152E-01
   1.32038E+01     2.31887E-01
   1.32050E+01     2.31615E-01
   1.32063E+01     2.31337E-01
   1.32075E+01     2.31054E-01
   1.32088E+01     2.30766E-01
   1.32100E+01     2.30473E-01
   1.32113E+01     2.30175E-01
   1.32125E+01     2.29871E-01
   1.32138E+01     2.29563E-01
   1.32150E+01     2.29251E-01
   1.32163E+01     2.28933E-01
   1.32175E+01     2.28611E-01
   1.32188E+01     2.28284E-01
   1.32200E+01     2.27952E-01
   1.32213E+01     2.27615E-01
   1.32225E+01     2.27273E-01
   1.32238E+01     2.26926E-01
   1.32250E+01     2.26575E-01
   1.32263E+01     2.26218E-01
   1.32275E+01     2.25857E-01
   1.32288E+01     2.25491E-01
   1.32300E+01     2.25121E-01
   1.32313E+01     2.24746E-01
   1.32325E+01     2.24366E-01
   1.32338E+01     2.23982E-01
   1.32350E+01     2.23595E-01
   1.32363E+01     2.23203E-01
   1.32375E+01     2.22808E-01
   1.32388E+01     2.22410E-01
   1.32400E+01     2.22009E-01
   1.32413E+01     2.21605E-01
   1.32425E+01     2.21199E-01
   1.32438E+01     2.20790E-01
   1.32450E+01     2.20379E-01
   1.32463E+01     2.19967E-01
   1.32475E+01     2.19554E-01
   1.32488E+01     2.19139E-01
   1.32500E+01     2.18724E-01
   1.32513E+01     2.18308E-01
   1.32525E+01     2.17891E-01
   1.32538E+01     2.17475E-01
   1.32550E+01     2.17059E-01
   1.32563E+01     2.16643E-01
   1.32575E+01     2.16227E-01
   1.32588E+01     2.15812E-01
   1.32600E+01     2.15398E-01
   1.32613E+01     2.14984E-01
   1.32625E+01     2.14572E-01
   1.32638E+01     2.14161E-01
   1.32650E+01     2.13751E-01
   1.32663E+01     2.13343E-01
   1.32675E+01     2.12936E-01
   1.32688E+01     2.12531E-01
   1.32700E+01     2.12128E-01
   1.32713E+01     2.11727E-01
   1.32725E+01     2.11328E-01
   1.32738E+01     2.10931E-01
   1.32750E+01     2.10536E-01
   1.32763E+01     2.10144E-01
   1.32775E+01     2.09754E-01
   1.32788E+01     2.09368E-01
   1.32800E+01     2.08984E-01
   1.32813E+01     2.08603E-01
   1.32825E+01     2.08225E-01
   1.32838E+01     2.07850E-01
   1.32850E+01     2.07479E-01
   1.32863E+01     2.07111E-01
   1.32875E+01     2.06747E-01
   1.32888E+01     2.06386E-01
   1.32900E+01     2.06029E-01
   1.32913E+01     2.05675E-01
   1.32925E+01     2.05326E-01
   1.32938E+01     2.04980E-01
   1.32950E+01     2.04638E-01
   1.32963E+01     2.04300E-01
   1.32975E+01     2.03966E-01
   1.32988E+01     2.03635E-01
   1.33000E+01     2.03309E-01
   1.33013E+01     2.02987E-01
   1.33025E+01     2.02668E-01
   1.33038E+01     2.02354E-01
   1.33050E+01     2.02044E-01
   1.33063E+01     2.01737E-01
   1.33075E+01     2.01435E-01
   1.33088E+01     2.01137E-01
   1.33100E+01     2.00843E-01
   1.33113E+01     2.00553E-01
   1.33125E+01     2.00267E-01
   1.33138E+01     1.99984E-01
   1.33150E+01     1.99706E-01
   1.33163E+01     1.99432E-01
   1.33175E+01     1.99162E-01
   1.33188E+01     1.98896E-01
   1.33200E+01     1.98634E-01
   1.33213E+01     1.98375E-01
   1.33225E+01     1.98121E-01
   1.33238E+01     1.97870E-01
   1.33250E+01     1.97623E-01
   1.33263E+01     1.97380E-01
   1.33275E+01     1.97140E-01
   1.33288E+01     1.96904E-01
   1.33300E+01     1.96671E-01
   1.33313E+01     1.96441E-01
   1.33325E+01     1.96215E-01
   1.33338E+01     1.95992E-01
   1.33350E+01     1.95771E-01
   1.33363E+01     1.95554E-01
   1.33375E+01     1.95339E-01
   1.33388E+01     1.95127E-01
   1.33400E+01     1.94917E-01
   1.33413E+01     1.94710E-01
   1.33425E+01     1.94504E-01
   1.33438E+01     1.94301E-01
   1.33450E+01     1.94099E-01
   1.33463E+01     1.93899E-01
   1.33475E+01     1.93700E-01
   1.33488E+01     1.93502E-01
   1.33500E+01     1.93306E-01
   1.33513E+01     1.93110E-01
   1.33525E+01     1.92915E-01
   1.33538E+01     1.92720E-01
   1.33550E+01     1.92526E-01
   1.33563E+01     1.92333E-01
   1.33575E+01     1.92139E-01
   1.33588E+01     1.91945E-01
   1.33600E+01     1.91751E-01
   1.33613E+01     1.91557E-01
   1.33625E+01     1.91362E-01
   1.33638E+01     1.91167E-01
   1.33650E+01     1.90971E-01
   1.33663E+01     1.90773E-01
   1.33675E+01     1.90576E-01
   1.33688E+01     1.90377E-01
   1.33700E+01     1.90176E-01
   1.33713E+01     1.89975E-01
   1.33725E+01     1.89772E-01
   1.33738E+01     1.89568E-01
   1.33750E+01     1.89362E-01
   1.33763E+01     1.89155E-01
   1.33775E+01     1.88946E-01
   1.33788E+01     1.88736E-01
   1.33800E+01     1.88524E-01
   1.33813E+01     1.88310E-01
   1.33825E+01     1.88094E-01
   1.33838E+01     1.87877E-01
   1.33850E+01     1.87657E-01
   1.33863E+01     1.87436E-01
   1.33875E+01     1.87213E-01
   1.33888E+01     1.86988E-01
   1.33900E+01     1.86762E-01
   1.33913E+01     1.86533E-01
   1.33925E+01     1.86303E-01
   1.33938E+01     1.86071E-01
   1.33950E+01     1.85837E-01
   1.33963E+01     1.85601E-01
   1.33975E+01     1.85364E-01
   1.33988E+01     1.85125E-01
   1.34000E+01     1.84884E-01
   1.34013E+01     1.84641E-01
   1.34025E+01     1.84397E-01
   1.34038E+01     1.84152E-01
   1.34050E+01     1.83905E-01
   1.34063E+01     1.83656E-01
   1.34075E+01     1.83406E-01
   1.34088E+01     1.83155E-01
   1.34100E+01     1.82902E-01
   1.34113E+01     1.82649E-01
   1.34125E+01     1.82393E-01
   1.34138E+01     1.82137E-01
   1.34150E+01     1.81880E-01
   1.34163E+01     1.81622E-01
   1.34175E+01     1.81363E-01
   1.34188E+01     1.81103E-01
   1.34200E+01     1.80842E-01
   1.34213E+01     1.80580E-01
   1.34225E+01     1.80317E-01
   1.34238E+01     1.80054E-01
   1.34250E+01     1.79790E-01
   1.34263E+01     1.79526E-01
   1.34275E+01     1.79261E-01
   1.34288E+01     1.78995E-01
   1.34300E+01     1.78729E-01
   1.34313E+01     1.78463E-01
   1.34325E+01     1.78196E-01
   1.34338E+01     1.77929E-01
   1.34350E+01     1.77662E-01
   1.34363E+01     1.77395E-01
   1.34375E+01     1.77127E-01
   1.34388E+01     1.76860E-01
   1.34400E+01     1.76592E-01
   1.34413E+01     1.76324E-01
   1.34425E+01     1.76057E-01
   1.34438E+01     1.75789E-01
   1.34450E+01     1.75521E-01
   1.34463E+01     1.75254E-01
   1.34475E+01     1.74987E-01
   1.34488E+01     1.74720E-01
   1.34500E+01     1.74454E-01
   1.34513E+01     1.74187E-01
   1.34525E+01     1.73922E-01
   1.34538E+01     1.73656E-01
   1.34550E+01     1.73391E-01
   1.34563E+01     1.73127E-01
   1.34575E+01     1.72863E-01
   1.34588E+01     1.72600E-01
   1.34600E+01     1.72337E-01
   1.34613E+01     1.72075E-01
   1.34625E+01     1.71814E-01
   1.34638E+01     1.71553E-01
   1.34650E+01     1.71293E-01
   1.34663E+01     1.71034E-01
   1.34675E+01     1.70776E-01
   1.34688E+01     1.70519E-01
   1.34700E+01     1.70262E-01
   1.34713E+01     1.70007E-01
   1.34725E+01     1.69752E-01
   1.34738E+01     1.69498E-01
   1.34750E+01     1.69246E-01
   1.34763E+01     1.68994E-01
   1.34775E+01     1.68743E-01
   1.34788E+01     1.68494E-01
   1.34800E+01     1.68245E-01
   1.34813E+01     1.67998E-01
   1.34825E+01     1.67752E-01
   1.34838E+01     1.67507E-01
   1.34850E+01     1.67263E-01
   1.34863E+01     1.67020E-01
   1.34875E+01     1.66778E-01
   1.34888E+01     1.66538E-01
   1.34900E+01     1.66299E-01
   1.34913E+01     1.66061E-01
   1.34925E+01     1.65825E-01
   1.34938E+01     1.65589E-01
   1.34950E+01     1.65355E-01
   1.34963E+01     1.65123E-01
   1.34975E+01     1.64891E-01
   1.34988E+01     1.64662E-01
   1.35000E+01     1.64433E-01
   1.35013E+01     1.64206E-01
   1.35025E+01     1.63980E-01
   1.35038E+01     1.63755E-01
   1.35050E+01     1.63532E-01
   1.35063E+01     1.63311E-01
   1.35075E+01     1.63090E-01
   1.35088E+01     1.62872E-01
   1.35100E+01     1.62654E-01
   1.35113E+01     1.62438E-01
   1.35125E+01     1.62223E-01
   1.35138E+01     1.62010E-01
   1.35150E+01     1.61798E-01
   1.35163E+01     1.61587E-01
   1.35175E+01     1.61378E-01
   1.35188E+01     1.61170E-01
   1.35200E+01     1.60964E-01
   1.35213E+01     1.60759E-01
   1.35225E+01     1.60555E-01
   1.35238E+01     1.60352E-01
   1.35250E+01     1.60150E-01
   1.35263E+01     1.59950E-01
   1.35275E+01     1.59751E-01
   1.35288E+01     1.59553E-01
   1.35300E+01     1.59357E-01
   1.35313E+01     1.59161E-01
   1.35325E+01     1.58967E-01
   1.35338E+01     1.58773E-01
   1.35350E+01     1.58581E-01
   1.35363E+01     1.58389E-01
   1.35375E+01     1.58199E-01
   1.35388E+01     1.58009E-01
   1.35400E+01     1.57821E-01
   1.35413E+01     1.57633E-01
   1.35425E+01     1.57446E-01
   1.35438E+01     1.57259E-01
   1.35450E+01     1.57074E-01
   1.35463E+01     1.56889E-01
   1.35475E+01     1.56705E-01
   1.35488E+01     1.56521E-01
   1.35500E+01     1.56338E-01
   1.35513E+01     1.56155E-01
   1.35525E+01     1.55973E-01
   1.35538E+01     1.55791E-01
   1.35550E+01     1.55609E-01
   1.35563E+01     1.55428E-01
   1.35575E+01     1.55247E-01
   1.35588E+01     1.55066E-01
   1.35600E+01     1.54886E-01
   1.35613E+01     1.54706E-01
   1.35625E+01     1.54525E-01
   1.35638E+01     1.54345E-01
   1.35650E+01     1.54165E-01
   1.35663E+01     1.53985E-01
   1.35675E+01     1.53805E-01
   1.35688E+01     1.53625E-01
   1.35700E+01     1.53445E-01
   1.35713E+01     1.53265E-01
   1.35725E+01     1.53084E-01
   1.35738E+01     1.52904E-01
   1.35750E+01     1.52723E-01
   1.35763E+01     1.52542E-01
   1.35775E+01     1.52361E-01
   1.35788E+01     1.52180E-01
   1.35800E+01     1.51998E-01
   1.35813E+01     1.51816E-01
   1.35825E+01     1.51634E-01
   1.35838E+01     1.51452E-01
   1.35850E+01     1.51269E-01
   1.35863E+01     1.51086E-01
   1.35875E+01     1.50903E-01
   1.35888E+01     1.50720E-01
   1.35900E+01     1.50536E-01
   1.35913E+01     1.50352E-01
   1.35925E+01     1.50168E-01
   1.35938E+01     1.49983E-01
   1.35950E+01     1.49798E-01
   1.35963E+01     1.49613E-01
   1.35975E+01     1.49427E-01
   1.35988E+01     1.49241E-01
   1.36000E+01     1.49055E-01
