# Supplementary material for: On the accuracy of displacement-based wave intensity analysis: Effect of vessel wall viscoelasticity and nonlinearity
Source: PLoS One. 2019 Nov 1;14(11):e0224390. doi: 10.1371/journal.pone.0224390 (PMC6824577; doi:10.1371/journal.pone.0224390)
Supplement: S1 File — (ZIP) [file pone.0224390.s001.zip › data/irregular vessel wall/viscoelastic condition_with different viscosity/stenosis-3.73-visco-9000-pres-1.txt]

   1.28000E+01     1.87456E+04
   1.28013E+01     1.87230E+04
   1.28025E+01     1.87027E+04
   1.28038E+01     1.86859E+04
   1.28050E+01     1.86733E+04
   1.28063E+01     1.86662E+04
   1.28075E+01     1.86667E+04
   1.28088E+01     1.86778E+04
   1.28100E+01     1.87025E+04
   1.28113E+01     1.87440E+04
   1.28125E+01     1.88049E+04
   1.28138E+01     1.88870E+04
   1.28150E+01     1.89913E+04
   1.28163E+01     1.91176E+04
   1.28175E+01     1.92646E+04
   1.28188E+01     1.94305E+04
   1.28200E+01     1.96127E+04
   1.28213E+01     1.98083E+04
   1.28225E+01     2.00147E+04
   1.28238E+01     2.02293E+04
   1.28250E+01     2.04501E+04
   1.28263E+01     2.06756E+04
   1.28275E+01     2.09047E+04
   1.28288E+01     2.11369E+04
   1.28300E+01     2.13722E+04
   1.28313E+01     2.16105E+04
   1.28325E+01     2.18524E+04
   1.28338E+01     2.20981E+04
   1.28350E+01     2.23480E+04
   1.28363E+01     2.26026E+04
   1.28375E+01     2.28619E+04
   1.28388E+01     2.31260E+04
   1.28400E+01     2.33948E+04
   1.28413E+01     2.36682E+04
   1.28425E+01     2.39455E+04
   1.28438E+01     2.42265E+04
   1.28450E+01     2.45105E+04
   1.28463E+01     2.47969E+04
   1.28475E+01     2.50851E+04
   1.28488E+01     2.53747E+04
   1.28500E+01     2.56650E+04
   1.28513E+01     2.59558E+04
   1.28525E+01     2.62468E+04
   1.28538E+01     2.65377E+04
   1.28550E+01     2.68287E+04
   1.28563E+01     2.71197E+04
   1.28575E+01     2.74107E+04
   1.28588E+01     2.77021E+04
   1.28600E+01     2.79940E+04
   1.28613E+01     2.82865E+04
   1.28625E+01     2.85799E+04
   1.28638E+01     2.88742E+04
   1.28650E+01     2.91696E+04
   1.28663E+01     2.94661E+04
   1.28675E+01     2.97635E+04
   1.28688E+01     3.00618E+04
   1.28700E+01     3.03608E+04
   1.28713E+01     3.06603E+04
   1.28725E+01     3.09599E+04
   1.28738E+01     3.12594E+04
   1.28750E+01     3.15586E+04
   1.28763E+01     3.18570E+04
   1.28775E+01     3.21544E+04
   1.28788E+01     3.24507E+04
   1.28800E+01     3.27455E+04
   1.28813E+01     3.30388E+04
   1.28825E+01     3.33305E+04
   1.28838E+01     3.36205E+04
   1.28850E+01     3.39088E+04
   1.28863E+01     3.41954E+04
   1.28875E+01     3.44802E+04
   1.28888E+01     3.47634E+04
   1.28900E+01     3.50450E+04
   1.28913E+01     3.53250E+04
   1.28925E+01     3.56035E+04
   1.28938E+01     3.58804E+04
   1.28950E+01     3.61558E+04
   1.28963E+01     3.64295E+04
   1.28975E+01     3.67016E+04
   1.28988E+01     3.69719E+04
   1.29000E+01     3.72403E+04
   1.29013E+01     3.75068E+04
   1.29025E+01     3.77712E+04
   1.29038E+01     3.80334E+04
   1.29050E+01     3.82934E+04
   1.29063E+01     3.85510E+04
   1.29075E+01     3.88063E+04
   1.29088E+01     3.90590E+04
   1.29100E+01     3.93092E+04
   1.29113E+01     3.95568E+04
   1.29125E+01     3.98019E+04
   1.29138E+01     4.00442E+04
   1.29150E+01     4.02840E+04
   1.29163E+01     4.05210E+04
   1.29175E+01     4.07553E+04
   1.29188E+01     4.09869E+04
   1.29200E+01     4.12157E+04
   1.29213E+01     4.14416E+04
   1.29225E+01     4.16647E+04
   1.29238E+01     4.18849E+04
   1.29250E+01     4.21020E+04
   1.29263E+01     4.23162E+04
   1.29275E+01     4.25272E+04
   1.29288E+01     4.27350E+04
   1.29300E+01     4.29396E+04
   1.29313E+01     4.31408E+04
   1.29325E+01     4.33388E+04
   1.29338E+01     4.35333E+04
   1.29350E+01     4.37244E+04
   1.29363E+01     4.39121E+04
   1.29375E+01     4.40963E+04
   1.29388E+01     4.42771E+04
   1.29400E+01     4.44544E+04
   1.29413E+01     4.46282E+04
   1.29425E+01     4.47986E+04
   1.29438E+01     4.49656E+04
   1.29450E+01     4.51293E+04
   1.29463E+01     4.52897E+04
   1.29475E+01     4.54468E+04
   1.29488E+01     4.56007E+04
   1.29500E+01     4.57514E+04
   1.29513E+01     4.58990E+04
   1.29525E+01     4.60435E+04
   1.29538E+01     4.61850E+04
   1.29550E+01     4.63235E+04
   1.29563E+01     4.64590E+04
   1.29575E+01     4.65916E+04
   1.29588E+01     4.67213E+04
   1.29600E+01     4.68480E+04
   1.29613E+01     4.69718E+04
   1.29625E+01     4.70926E+04
   1.29638E+01     4.72103E+04
   1.29650E+01     4.73250E+04
   1.29663E+01     4.74366E+04
   1.29675E+01     4.75450E+04
   1.29688E+01     4.76501E+04
   1.29700E+01     4.77519E+04
   1.29713E+01     4.78501E+04
   1.29725E+01     4.79448E+04
   1.29738E+01     4.80358E+04
   1.29750E+01     4.81230E+04
   1.29763E+01     4.82062E+04
   1.29775E+01     4.82853E+04
   1.29788E+01     4.83603E+04
   1.29800E+01     4.84310E+04
   1.29813E+01     4.84974E+04
   1.29825E+01     4.85593E+04
   1.29838E+01     4.86167E+04
   1.29850E+01     4.86695E+04
   1.29863E+01     4.87176E+04
   1.29875E+01     4.87611E+04
   1.29888E+01     4.87997E+04
   1.29900E+01     4.88336E+04
   1.29913E+01     4.88627E+04
   1.29925E+01     4.88870E+04
   1.29938E+01     4.89063E+04
   1.29950E+01     4.89208E+04
   1.29963E+01     4.89302E+04
   1.29975E+01     4.89348E+04
   1.29988E+01     4.89342E+04
   1.30000E+01     4.89286E+04
   1.30013E+01     4.89179E+04
   1.30025E+01     4.89021E+04
   1.30038E+01     4.88809E+04
   1.30050E+01     4.88545E+04
   1.30063E+01     4.88227E+04
   1.30075E+01     4.87855E+04
   1.30088E+01     4.87428E+04
   1.30100E+01     4.86946E+04
   1.30113E+01     4.86408E+04
   1.30125E+01     4.85812E+04
   1.30138E+01     4.85160E+04
   1.30150E+01     4.84450E+04
   1.30163E+01     4.83682E+04
   1.30175E+01     4.82856E+04
   1.30188E+01     4.81971E+04
   1.30200E+01     4.81027E+04
   1.30213E+01     4.80025E+04
   1.30225E+01     4.78963E+04
   1.30238E+01     4.77843E+04
   1.30250E+01     4.76665E+04
   1.30263E+01     4.75427E+04
   1.30275E+01     4.74131E+04
   1.30288E+01     4.72777E+04
   1.30300E+01     4.71365E+04
   1.30313E+01     4.69894E+04
   1.30325E+01     4.68366E+04
   1.30338E+01     4.66780E+04
   1.30350E+01     4.65137E+04
   1.30363E+01     4.63436E+04
   1.30375E+01     4.61678E+04
   1.30388E+01     4.59864E+04
   1.30400E+01     4.57992E+04
   1.30413E+01     4.56064E+04
   1.30425E+01     4.54079E+04
   1.30438E+01     4.52037E+04
   1.30450E+01     4.49939E+04
   1.30463E+01     4.47785E+04
   1.30475E+01     4.45575E+04
   1.30488E+01     4.43309E+04
   1.30500E+01     4.40987E+04
   1.30513E+01     4.38610E+04
   1.30525E+01     4.36177E+04
   1.30538E+01     4.33689E+04
   1.30550E+01     4.31147E+04
   1.30563E+01     4.28549E+04
   1.30575E+01     4.25898E+04
   1.30588E+01     4.23192E+04
   1.30600E+01     4.20433E+04
   1.30613E+01     4.17622E+04
   1.30625E+01     4.14758E+04
   1.30638E+01     4.11844E+04
   1.30650E+01     4.08880E+04
   1.30663E+01     4.05878E+04
   1.30675E+01     4.02839E+04
   1.30688E+01     3.99775E+04
   1.30700E+01     3.96695E+04
   1.30713E+01     3.93617E+04
   1.30725E+01     3.90558E+04
   1.30738E+01     3.87544E+04
   1.30750E+01     3.84597E+04
   1.30763E+01     3.81742E+04
   1.30775E+01     3.78999E+04
   1.30788E+01     3.76385E+04
   1.30800E+01     3.73911E+04
   1.30813E+01     3.71579E+04
   1.30825E+01     3.69384E+04
   1.30838E+01     3.67315E+04
   1.30850E+01     3.65359E+04
   1.30863E+01     3.63496E+04
   1.30875E+01     3.61709E+04
   1.30888E+01     3.59983E+04
   1.30900E+01     3.58302E+04
   1.30913E+01     3.56658E+04
   1.30925E+01     3.55045E+04
   1.30938E+01     3.53457E+04
   1.30950E+01     3.51896E+04
   1.30963E+01     3.50364E+04
   1.30975E+01     3.48865E+04
   1.30988E+01     3.47404E+04
   1.31000E+01     3.45984E+04
   1.31013E+01     3.44609E+04
   1.31025E+01     3.43281E+04
   1.31038E+01     3.42004E+04
   1.31050E+01     3.40778E+04
   1.31063E+01     3.39602E+04
   1.31075E+01     3.38475E+04
   1.31088E+01     3.37397E+04
   1.31100E+01     3.36364E+04
   1.31113E+01     3.35375E+04
   1.31125E+01     3.34428E+04
   1.31138E+01     3.33521E+04
   1.31150E+01     3.32653E+04
   1.31163E+01     3.31823E+04
   1.31175E+01     3.31030E+04
   1.31188E+01     3.30274E+04
   1.31200E+01     3.29557E+04
   1.31213E+01     3.28878E+04
   1.31225E+01     3.28238E+04
   1.31238E+01     3.27638E+04
   1.31250E+01     3.27078E+04
   1.31263E+01     3.26559E+04
   1.31275E+01     3.26080E+04
   1.31288E+01     3.25641E+04
   1.31300E+01     3.25242E+04
   1.31313E+01     3.24880E+04
   1.31325E+01     3.24555E+04
   1.31338E+01     3.24263E+04
   1.31350E+01     3.24004E+04
   1.31363E+01     3.23773E+04
   1.31375E+01     3.23570E+04
   1.31388E+01     3.23390E+04
   1.31400E+01     3.23233E+04
   1.31413E+01     3.23096E+04
   1.31425E+01     3.22976E+04
   1.31438E+01     3.22873E+04
   1.31450E+01     3.22784E+04
   1.31463E+01     3.22708E+04
   1.31475E+01     3.22646E+04
   1.31488E+01     3.22594E+04
   1.31500E+01     3.22554E+04
   1.31513E+01     3.22523E+04
   1.31525E+01     3.22501E+04
   1.31538E+01     3.22488E+04
   1.31550E+01     3.22481E+04
   1.31563E+01     3.22481E+04
   1.31575E+01     3.22485E+04
   1.31588E+01     3.22492E+04
   1.31600E+01     3.22501E+04
   1.31613E+01     3.22510E+04
   1.31625E+01     3.22518E+04
   1.31638E+01     3.22522E+04
   1.31650E+01     3.22521E+04
   1.31663E+01     3.22513E+04
   1.31675E+01     3.22498E+04
   1.31688E+01     3.22473E+04
   1.31700E+01     3.22438E+04
   1.31713E+01     3.22391E+04
   1.31725E+01     3.22331E+04
   1.31738E+01     3.22257E+04
   1.31750E+01     3.22169E+04
   1.31763E+01     3.22066E+04
   1.31775E+01     3.21947E+04
   1.31788E+01     3.21812E+04
   1.31800E+01     3.21659E+04
   1.31813E+01     3.21489E+04
   1.31825E+01     3.21301E+04
   1.31838E+01     3.21093E+04
   1.31850E+01     3.20867E+04
   1.31863E+01     3.20620E+04
   1.31875E+01     3.20354E+04
   1.31888E+01     3.20066E+04
   1.31900E+01     3.19758E+04
   1.31913E+01     3.19429E+04
   1.31925E+01     3.19079E+04
   1.31938E+01     3.18708E+04
   1.31950E+01     3.18317E+04
   1.31963E+01     3.17905E+04
   1.31975E+01     3.17474E+04
   1.31988E+01     3.17023E+04
   1.32000E+01     3.16553E+04
   1.32013E+01     3.16066E+04
   1.32025E+01     3.15562E+04
   1.32038E+01     3.15042E+04
   1.32050E+01     3.14506E+04
   1.32063E+01     3.13955E+04
   1.32075E+01     3.13391E+04
   1.32088E+01     3.12813E+04
   1.32100E+01     3.12223E+04
   1.32113E+01     3.11621E+04
   1.32125E+01     3.11008E+04
   1.32138E+01     3.10384E+04
   1.32150E+01     3.09749E+04
   1.32163E+01     3.09104E+04
   1.32175E+01     3.08449E+04
   1.32188E+01     3.07784E+04
   1.32200E+01     3.07110E+04
   1.32213E+01     3.06427E+04
   1.32225E+01     3.05735E+04
   1.32238E+01     3.05034E+04
   1.32250E+01     3.04325E+04
   1.32263E+01     3.03609E+04
   1.32275E+01     3.02884E+04
   1.32288E+01     3.02152E+04
   1.32300E+01     3.01414E+04
   1.32313E+01     3.00668E+04
   1.32325E+01     2.99917E+04
   1.32338E+01     2.99160E+04
   1.32350E+01     2.98397E+04
   1.32363E+01     2.97630E+04
   1.32375E+01     2.96858E+04
   1.32388E+01     2.96083E+04
   1.32400E+01     2.95304E+04
   1.32413E+01     2.94523E+04
   1.32425E+01     2.93739E+04
   1.32438E+01     2.92953E+04
   1.32450E+01     2.92166E+04
   1.32463E+01     2.91378E+04
   1.32475E+01     2.90589E+04
   1.32488E+01     2.89800E+04
   1.32500E+01     2.89012E+04
   1.32513E+01     2.88224E+04
   1.32525E+01     2.87437E+04
   1.32538E+01     2.86652E+04
   1.32550E+01     2.85868E+04
   1.32563E+01     2.85085E+04
   1.32575E+01     2.84305E+04
   1.32588E+01     2.83528E+04
   1.32600E+01     2.82753E+04
   1.32613E+01     2.81980E+04
   1.32625E+01     2.81211E+04
   1.32638E+01     2.80445E+04
   1.32650E+01     2.79682E+04
   1.32663E+01     2.78923E+04
   1.32675E+01     2.78167E+04
   1.32688E+01     2.77416E+04
   1.32700E+01     2.76670E+04
   1.32713E+01     2.75928E+04
   1.32725E+01     2.75191E+04
   1.32738E+01     2.74459E+04
   1.32750E+01     2.73733E+04
   1.32763E+01     2.73013E+04
   1.32775E+01     2.72299E+04
   1.32788E+01     2.71591E+04
   1.32800E+01     2.70891E+04
   1.32813E+01     2.70198E+04
   1.32825E+01     2.69513E+04
   1.32838E+01     2.68835E+04
   1.32850E+01     2.68166E+04
   1.32863E+01     2.67505E+04
   1.32875E+01     2.66854E+04
   1.32888E+01     2.66211E+04
   1.32900E+01     2.65578E+04
   1.32913E+01     2.64954E+04
   1.32925E+01     2.64340E+04
   1.32938E+01     2.63736E+04
   1.32950E+01     2.63142E+04
   1.32963E+01     2.62559E+04
   1.32975E+01     2.61986E+04
   1.32988E+01     2.61424E+04
   1.33000E+01     2.60872E+04
   1.33013E+01     2.60332E+04
   1.33025E+01     2.59802E+04
   1.33038E+01     2.59283E+04
   1.33050E+01     2.58775E+04
   1.33063E+01     2.58278E+04
   1.33075E+01     2.57792E+04
   1.33088E+01     2.57317E+04
   1.33100E+01     2.56853E+04
   1.33113E+01     2.56399E+04
   1.33125E+01     2.55957E+04
   1.33138E+01     2.55525E+04
   1.33150E+01     2.55104E+04
   1.33163E+01     2.54693E+04
   1.33175E+01     2.54293E+04
   1.33188E+01     2.53903E+04
   1.33200E+01     2.53523E+04
   1.33213E+01     2.53153E+04
   1.33225E+01     2.52793E+04
   1.33238E+01     2.52442E+04
   1.33250E+01     2.52101E+04
   1.33263E+01     2.51768E+04
   1.33275E+01     2.51445E+04
   1.33288E+01     2.51130E+04
   1.33300E+01     2.50823E+04
   1.33313E+01     2.50524E+04
   1.33325E+01     2.50232E+04
   1.33338E+01     2.49948E+04
   1.33350E+01     2.49671E+04
   1.33363E+01     2.49400E+04
   1.33375E+01     2.49136E+04
   1.33388E+01     2.48878E+04
   1.33400E+01     2.48624E+04
   1.33413E+01     2.48377E+04
   1.33425E+01     2.48133E+04
   1.33438E+01     2.47894E+04
   1.33450E+01     2.47659E+04
   1.33463E+01     2.47428E+04
   1.33475E+01     2.47199E+04
   1.33488E+01     2.46974E+04
   1.33500E+01     2.46751E+04
   1.33513E+01     2.46529E+04
   1.33525E+01     2.46310E+04
   1.33538E+01     2.46091E+04
   1.33550E+01     2.45873E+04
   1.33563E+01     2.45656E+04
   1.33575E+01     2.45439E+04
   1.33588E+01     2.45221E+04
   1.33600E+01     2.45003E+04
   1.33613E+01     2.44784E+04
   1.33625E+01     2.44563E+04
   1.33638E+01     2.44341E+04
   1.33650E+01     2.44117E+04
   1.33663E+01     2.43891E+04
   1.33675E+01     2.43662E+04
   1.33688E+01     2.43431E+04
   1.33700E+01     2.43196E+04
   1.33713E+01     2.42959E+04
   1.33725E+01     2.42717E+04
   1.33738E+01     2.42472E+04
   1.33750E+01     2.42223E+04
   1.33763E+01     2.41970E+04
   1.33775E+01     2.41712E+04
   1.33788E+01     2.41450E+04
   1.33800E+01     2.41184E+04
   1.33813E+01     2.40912E+04
   1.33825E+01     2.40636E+04
   1.33838E+01     2.40355E+04
   1.33850E+01     2.40069E+04
   1.33863E+01     2.39778E+04
   1.33875E+01     2.39481E+04
   1.33888E+01     2.39180E+04
   1.33900E+01     2.38874E+04
   1.33913E+01     2.38562E+04
   1.33925E+01     2.38246E+04
   1.33938E+01     2.37925E+04
   1.33950E+01     2.37598E+04
   1.33963E+01     2.37267E+04
   1.33975E+01     2.36931E+04
   1.33988E+01     2.36591E+04
   1.34000E+01     2.36246E+04
   1.34013E+01     2.35897E+04
   1.34025E+01     2.35544E+04
   1.34038E+01     2.35186E+04
   1.34050E+01     2.34825E+04
   1.34063E+01     2.34460E+04
   1.34075E+01     2.34092E+04
   1.34088E+01     2.33720E+04
   1.34100E+01     2.33345E+04
   1.34113E+01     2.32967E+04
   1.34125E+01     2.32587E+04
   1.34138E+01     2.32203E+04
   1.34150E+01     2.31818E+04
   1.34163E+01     2.31430E+04
   1.34175E+01     2.31040E+04
   1.34188E+01     2.30649E+04
   1.34200E+01     2.30255E+04
   1.34213E+01     2.29861E+04
   1.34225E+01     2.29465E+04
   1.34238E+01     2.29067E+04
   1.34250E+01     2.28669E+04
   1.34263E+01     2.28270E+04
   1.34275E+01     2.27870E+04
   1.34288E+01     2.27470E+04
   1.34300E+01     2.27069E+04
   1.34313E+01     2.26667E+04
   1.34325E+01     2.26266E+04
   1.34338E+01     2.25864E+04
   1.34350E+01     2.25463E+04
   1.34363E+01     2.25061E+04
   1.34375E+01     2.24660E+04
   1.34388E+01     2.24259E+04
   1.34400E+01     2.23859E+04
   1.34413E+01     2.23458E+04
   1.34425E+01     2.23059E+04
   1.34438E+01     2.22660E+04
   1.34450E+01     2.22262E+04
   1.34463E+01     2.21864E+04
   1.34475E+01     2.21467E+04
   1.34488E+01     2.21072E+04
   1.34500E+01     2.20677E+04
   1.34513E+01     2.20283E+04
   1.34525E+01     2.19890E+04
   1.34538E+01     2.19499E+04
   1.34550E+01     2.19109E+04
   1.34563E+01     2.18719E+04
   1.34575E+01     2.18332E+04
   1.34588E+01     2.17945E+04
   1.34600E+01     2.17561E+04
   1.34613E+01     2.17177E+04
   1.34625E+01     2.16795E+04
   1.34638E+01     2.16415E+04
   1.34650E+01     2.16037E+04
   1.34663E+01     2.15660E+04
   1.34675E+01     2.15285E+04
   1.34688E+01     2.14912E+04
   1.34700E+01     2.14541E+04
   1.34713E+01     2.14172E+04
   1.34725E+01     2.13805E+04
   1.34738E+01     2.13439E+04
   1.34750E+01     2.13077E+04
   1.34763E+01     2.12716E+04
   1.34775E+01     2.12357E+04
   1.34788E+01     2.12001E+04
   1.34800E+01     2.11647E+04
   1.34813E+01     2.11296E+04
   1.34825E+01     2.10947E+04
   1.34838E+01     2.10600E+04
   1.34850E+01     2.10256E+04
   1.34863E+01     2.09915E+04
   1.34875E+01     2.09576E+04
   1.34888E+01     2.09240E+04
   1.34900E+01     2.08907E+04
   1.34913E+01     2.08577E+04
   1.34925E+01     2.08249E+04
   1.34938E+01     2.07924E+04
   1.34950E+01     2.07602E+04
   1.34963E+01     2.07283E+04
   1.34975E+01     2.06967E+04
   1.34988E+01     2.06654E+04
   1.35000E+01     2.06344E+04
   1.35013E+01     2.06037E+04
   1.35025E+01     2.05733E+04
   1.35038E+01     2.05432E+04
   1.35050E+01     2.05134E+04
   1.35063E+01     2.04840E+04
   1.35075E+01     2.04548E+04
   1.35088E+01     2.04259E+04
   1.35100E+01     2.03974E+04
   1.35113E+01     2.03691E+04
   1.35125E+01     2.03412E+04
   1.35138E+01     2.03135E+04
   1.35150E+01     2.02862E+04
   1.35163E+01     2.02591E+04
   1.35175E+01     2.02324E+04
   1.35188E+01     2.02059E+04
   1.35200E+01     2.01798E+04
   1.35213E+01     2.01539E+04
   1.35225E+01     2.01283E+04
   1.35238E+01     2.01029E+04
   1.35250E+01     2.00779E+04
   1.35263E+01     2.00531E+04
   1.35275E+01     2.00286E+04
   1.35288E+01     2.00043E+04
   1.35300E+01     1.99802E+04
   1.35313E+01     1.99564E+04
   1.35325E+01     1.99328E+04
   1.35338E+01     1.99095E+04
   1.35350E+01     1.98863E+04
   1.35363E+01     1.98634E+04
   1.35375E+01     1.98406E+04
   1.35388E+01     1.98181E+04
   1.35400E+01     1.97957E+04
   1.35413E+01     1.97735E+04
   1.35425E+01     1.97514E+04
   1.35438E+01     1.97295E+04
   1.35450E+01     1.97077E+04
   1.35463E+01     1.96860E+04
   1.35475E+01     1.96645E+04
   1.35488E+01     1.96430E+04
   1.35500E+01     1.96217E+04
   1.35513E+01     1.96004E+04
   1.35525E+01     1.95792E+04
   1.35538E+01     1.95580E+04
   1.35550E+01     1.95370E+04
   1.35563E+01     1.95159E+04
   1.35575E+01     1.94949E+04
   1.35588E+01     1.94739E+04
   1.35600E+01     1.94529E+04
   1.35613E+01     1.94319E+04
   1.35625E+01     1.94109E+04
   1.35638E+01     1.93899E+04
   1.35650E+01     1.93688E+04
   1.35663E+01     1.93477E+04
   1.35675E+01     1.93266E+04
   1.35688E+01     1.93054E+04
   1.35700E+01     1.92842E+04
   1.35713E+01     1.92629E+04
   1.35725E+01     1.92415E+04
   1.35738E+01     1.92201E+04
   1.35750E+01     1.91986E+04
   1.35763E+01     1.91770E+04
   1.35775E+01     1.91553E+04
   1.35788E+01     1.91335E+04
   1.35800E+01     1.91116E+04
   1.35813E+01     1.90896E+04
   1.35825E+01     1.90675E+04
   1.35838E+01     1.90453E+04
   1.35850E+01     1.90229E+04
   1.35863E+01     1.90005E+04
   1.35875E+01     1.89780E+04
   1.35888E+01     1.89554E+04
   1.35900E+01     1.89326E+04
   1.35913E+01     1.89097E+04
   1.35925E+01     1.88868E+04
   1.35938E+01     1.88637E+04
   1.35950E+01     1.88405E+04
   1.35963E+01     1.88173E+04
   1.35975E+01     1.87939E+04
   1.35988E+01     1.87704E+04
   1.36000E+01     1.87468E+04
