# Supplementary material for: On the accuracy of displacement-based wave intensity analysis: Effect of vessel wall viscoelasticity and nonlinearity
Source: PLoS One. 2019 Nov 1;14(11):e0224390. doi: 10.1371/journal.pone.0224390 (PMC6824577; doi:10.1371/journal.pone.0224390)
Supplement: S1 File — (ZIP) [file pone.0224390.s001.zip › data/irregular vessel wall/viscoelastic condition_with different viscosity/stenosis-3.73-visco-9000-vel-1.txt]

12.8		3.20195
12.8013		3.20221
12.8025		3.20477
12.8038		3.21151
12.805		3.22517
12.8063		3.25002
12.8075		3.29227
12.8088		3.35981
12.81		3.4615
12.8113		3.60617
12.8125		3.80142
12.8138		4.05274
12.815		4.36278
12.8163		4.73112
12.8175		5.15438
12.8188		5.62667
12.82		6.14033
12.8213		6.6867
12.8225		7.25691
12.8238		7.84257
12.825		8.43622
12.8263		9.03163
12.8275		9.6238
12.8288		10.2089
12.83		10.7843
12.8313		11.3479
12.8325		11.8985
12.8338		12.435
12.835		12.9572
12.8363		13.4648
12.8375		13.958
12.8388		14.4373
12.84		14.9033
12.8413		15.3571
12.8425		15.7999
12.8438		16.2333
12.845		16.6587
12.8463		17.0778
12.8475		17.4922
12.8488		17.9032
12.85		18.3121
12.8513		18.7202
12.8525		19.1281
12.8538		19.5365
12.855		19.9461
12.8563		20.357
12.8575		20.7694
12.8588		21.1836
12.86		21.5994
12.8613		22.0171
12.8625		22.4364
12.8638		22.8574
12.865		23.2802
12.8663		23.7045
12.8675		24.1303
12.8688		24.5573
12.87		24.9855
12.8713		25.4145
12.8725		25.8439
12.8738		26.2734
12.875		26.7025
12.8763		27.1306
12.8775		27.5573
12.8788		27.9819
12.88		28.4037
12.8813		28.8223
12.8825		29.2369
12.8838		29.647
12.885		30.0518
12.8863		30.4509
12.8875		30.8435
12.8888		31.2292
12.89		31.6075
12.8913		31.978
12.8925		32.34
12.8938		32.6934
12.895		33.0377
12.8963		33.3725
12.8975		33.6976
12.8988		34.0128
12.9		34.3179
12.9013		34.6127
12.9025		34.8971
12.9038		35.1712
12.905		35.4349
12.9063		35.6882
12.9075		35.9313
12.9088		36.1643
12.91		36.3873
12.9113		36.6006
12.9125		36.8043
12.9138		36.9987
12.915		37.184
12.9163		37.3607
12.9175		37.5289
12.9188		37.6889
12.92		37.8411
12.9213		37.9858
12.9225		38.1233
12.9238		38.2537
12.925		38.3774
12.9263		38.4945
12.9275		38.6052
12.9288		38.7096
12.93		38.8079
12.9313		38.8999
12.9325		38.9858
12.9338		39.0655
12.935		39.1389
12.9363		39.2057
12.9375		39.2659
12.9388		39.3192
12.94		39.3654
12.9413		39.4041
12.9425		39.435
12.9438		39.4577
12.945		39.472
12.9463		39.4774
12.9475		39.4736
12.9488		39.4601
12.95		39.4367
12.9513		39.4029
12.9525		39.3585
12.9538		39.3032
12.955		39.2369
12.9563		39.1593
12.9575		39.0703
12.9588		38.9699
12.96		38.8582
12.9613		38.7353
12.9625		38.6014
12.9638		38.4569
12.965		38.3023
12.9663		38.138
12.9675		37.9645
12.9688		37.7827
12.97		37.5931
12.9713		37.3964
12.9725		37.1935
12.9738		36.9851
12.975		36.772
12.9763		36.555
12.9775		36.3347
12.9788		36.1119
12.98		35.8873
12.9813		35.6615
12.9825		35.4348
12.9838		35.2078
12.985		34.9807
12.9863		34.7539
12.9875		34.5273
12.9888		34.301
12.99		34.0749
12.9913		33.8489
12.9925		33.6228
12.9938		33.3962
12.995		33.1688
12.9963		32.9401
12.9975		32.7098
12.9988		32.4773
13		32.2423
13.0013		32.0043
13.0025		31.7628
13.0038		31.5175
13.005		31.2679
13.0063		31.0137
13.0075		30.7547
13.0088		30.4906
13.01		30.2214
13.0113		29.9467
13.0125		29.6667
13.0138		29.3813
13.015		29.0905
13.0163		28.7945
13.0175		28.4934
13.0188		28.1873
13.02		27.8765
13.0213		27.5611
13.0225		27.2414
13.0238		26.9176
13.025		26.5899
13.0263		26.2586
13.0275		25.9238
13.0288		25.5858
13.03		25.2447
13.0313		24.9008
13.0325		24.554
13.0338		24.2046
13.035		23.8527
13.0363		23.4983
13.0375		23.1414
13.0388		22.7822
13.04		22.4206
13.0413		22.0565
13.0425		21.6901
13.0438		21.3212
13.045		20.9498
13.0463		20.5759
13.0475		20.1994
13.0488		19.8203
13.05		19.4384
13.0513		19.0537
13.0525		18.6662
13.0538		18.2758
13.055		17.8825
13.0563		17.4861
13.0575		17.0867
13.0588		16.6843
13.06		16.2787
13.0613		15.8702
13.0625		15.4588
13.0638		15.0447
13.065		14.6281
13.0663		14.2102
13.0675		13.7921
13.0688		13.3755
13.07		12.9626
13.0713		12.5571
13.0725		12.1635
13.0738		11.7874
13.075		11.4346
13.0763		11.1111
13.0775		10.8219
13.0788		10.571
13.08		10.3605
13.0813		10.1905
13.0825		10.0591
13.0838		9.96292
13.085		9.89696
13.0863		9.85564
13.0875		9.83304
13.0888		9.82345
13.09		9.8216
13.0913		9.82297
13.0925		9.82363
13.0938		9.82065
13.095		9.81163
13.0963		9.79473
13.0975		9.76852
13.0988		9.73195
13.1		9.68425
13.1013		9.62492
13.1025		9.55371
13.1038		9.47062
13.105		9.37585
13.1063		9.26982
13.1075		9.15313
13.1088		9.0265
13.11		8.89075
13.1113		8.74676
13.1125		8.59545
13.1138		8.43773
13.115		8.27451
13.1163		8.1067
13.1175		7.93518
13.1188		7.76084
13.12		7.58457
13.1213		7.40727
13.1225		7.22984
13.1238		7.05319
13.125		6.87824
13.1263		6.70592
13.1275		6.53712
13.1288		6.37272
13.13		6.21358
13.1313		6.06048
13.1325		5.91416
13.1338		5.77526
13.135		5.64434
13.1363		5.52188
13.1375		5.40826
13.1388		5.30374
13.14		5.2085
13.1413		5.12259
13.1425		5.046
13.1438		4.9786
13.145		4.92018
13.1463		4.87045
13.1475		4.82906
13.1488		4.79559
13.15		4.76959
13.1513		4.75055
13.1525		4.73794
13.1538		4.73123
13.155		4.72984
13.1563		4.73324
13.1575		4.74087
13.1588		4.75218
13.16		4.76666
13.1613		4.78381
13.1625		4.80316
13.1638		4.82427
13.165		4.84674
13.1663		4.8702
13.1675		4.89435
13.1688		4.91891
13.17		4.94368
13.1713		4.96848
13.1725		4.99322
13.1738		5.01784
13.175		5.04233
13.1763		5.06676
13.1775		5.09121
13.1788		5.11581
13.18		5.14073
13.1813		5.16616
13.1825		5.1923
13.1838		5.21934
13.185		5.2475
13.1863		5.27695
13.1875		5.30786
13.1888		5.34036
13.19		5.37455
13.1913		5.41048
13.1925		5.44814
13.1938		5.48751
13.195		5.52847
13.1963		5.5709
13.1975		5.61458
13.1988		5.6593
13.2		5.70477
13.2013		5.75068
13.2025		5.7967
13.2038		5.84249
13.205		5.88768
13.2063		5.93192
13.2075		5.97487
13.2088		6.01619
13.21		6.05559
13.2113		6.09281
13.2125		6.12763
13.2138		6.15988
13.215		6.18944
13.2163		6.21623
13.2175		6.24025
13.2188		6.26153
13.22		6.28016
13.2213		6.29628
13.2225		6.31006
13.2238		6.32174
13.225		6.33155
13.2263		6.33977
13.2275		6.34668
13.2288		6.35259
13.23		6.35777
13.2313		6.36252
13.2325		6.36708
13.2338		6.3717
13.235		6.37657
13.2363		6.38184
13.2375		6.38765
13.2388		6.39405
13.24		6.40106
13.2413		6.40867
13.2425		6.41678
13.2438		6.42529
13.245		6.43403
13.2463		6.44282
13.2475		6.45142
13.2488		6.45959
13.25		6.46708
13.2513		6.4736
13.2525		6.47888
13.2538		6.48266
13.255		6.48468
13.2563		6.48471
13.2575		6.48252
13.2588		6.47793
13.26		6.47079
13.2613		6.46098
13.2625		6.44841
13.2638		6.43305
13.265		6.41489
13.2663		6.39396
13.2675		6.37033
13.2688		6.34411
13.27		6.31543
13.2713		6.28447
13.2725		6.25142
13.2738		6.21647
13.275		6.17987
13.2763		6.14185
13.2775		6.10265
13.2788		6.06252
13.28		6.02171
13.2813		5.98045
13.2825		5.93897
13.2838		5.89749
13.285		5.85618
13.2863		5.81524
13.2875		5.77482
13.2888		5.73504
13.29		5.69601
13.2913		5.65781
13.2925		5.6205
13.2938		5.58409
13.295		5.54861
13.2963		5.51404
13.2975		5.48033
13.2988		5.44743
13.3		5.41526
13.3013		5.38373
13.3025		5.35276
13.3038		5.32221
13.305		5.29199
13.3063		5.26196
13.3075		5.23201
13.3088		5.20201
13.31		5.17186
13.3113		5.14145
13.3125		5.11068
13.3138		5.07946
13.315		5.04772
13.3163		5.0154
13.3175		4.98247
13.3188		4.94889
13.32		4.91467
13.3213		4.87981
13.3225		4.84435
13.3238		4.80834
13.325		4.77185
13.3263		4.73496
13.3275		4.69778
13.3288		4.66043
13.33		4.62303
13.3313		4.58573
13.3325		4.54868
13.3338		4.51205
13.335		4.47598
13.3363		4.44065
13.3375		4.40624
13.3388		4.37289
13.34		4.34077
13.3413		4.31003
13.3425		4.28083
13.3438		4.25327
13.345		4.2275
13.3463		4.20361
13.3475		4.18168
13.3488		4.16179
13.35		4.14398
13.3513		4.1283
13.3525		4.11474
13.3538		4.10331
13.355		4.09398
13.3563		4.0867
13.3575		4.08141
13.3588		4.07803
13.36		4.07646
13.3613		4.0766
13.3625		4.07833
13.3638		4.08151
13.365		4.08601
13.3663		4.09168
13.3675		4.09838
13.3688		4.10595
13.37		4.11425
13.3713		4.12313
13.3725		4.13245
13.3738		4.14206
13.375		4.15186
13.3763		4.16171
13.3775		4.17151
13.3788		4.18116
13.38		4.19057
13.3813		4.19969
13.3825		4.20844
13.3838		4.21678
13.385		4.22468
13.3863		4.23212
13.3875		4.23908
13.3888		4.24558
13.39		4.25162
13.3913		4.25722
13.3925		4.26241
13.3938		4.26722
13.395		4.2717
13.3963		4.27587
13.3975		4.27979
13.3988		4.28349
13.4		4.28703
13.4013		4.29043
13.4025		4.29375
13.4038		4.297
13.405		4.30022
13.4063		4.30344
13.4075		4.30666
13.4088		4.3099
13.41		4.31316
13.4113		4.31644
13.4125		4.31973
13.4138		4.32301
13.415		4.32625
13.4163		4.32944
13.4175		4.33253
13.4188		4.33549
13.42		4.33829
13.4213		4.34087
13.4225		4.3432
13.4238		4.34522
13.425		4.34691
13.4263		4.3482
13.4275		4.34907
13.4288		4.34948
13.43		4.34938
13.4313		4.34876
13.4325		4.34758
13.4338		4.34582
13.435		4.34347
13.4363		4.34052
13.4375		4.33696
13.4388		4.3328
13.44		4.32803
13.4413		4.32269
13.4425		4.31676
13.4438		4.31029
13.445		4.3033
13.4463		4.29581
13.4475		4.28786
13.4488		4.27947
13.45		4.27069
13.4513		4.26156
13.4525		4.2521
13.4538		4.24236
13.455		4.23237
13.4563		4.22218
13.4575		4.2118
13.4588		4.20127
13.46		4.19063
13.4613		4.17989
13.4625		4.16908
13.4638		4.15821
13.465		4.14731
13.4663		4.13638
13.4675		4.12544
13.4688		4.11448
13.47		4.10351
13.4713		4.09253
13.4725		4.08153
13.4738		4.0705
13.475		4.05944
13.4763		4.04832
13.4775		4.03715
13.4788		4.0259
13.48		4.01456
13.4813		4.00311
13.4825		3.99154
13.4838		3.97983
13.485		3.96796
13.4863		3.95592
13.4875		3.94371
13.4888		3.9313
13.49		3.91869
13.4913		3.90587
13.4925		3.89284
13.4938		3.8796
13.495		3.86614
13.4963		3.85247
13.4975		3.83859
13.4988		3.82452
13.5		3.81025
13.5013		3.79581
13.5025		3.78121
13.5038		3.76647
13.505		3.7516
13.5063		3.73663
13.5075		3.72158
13.5088		3.70646
13.51		3.69131
13.5113		3.67615
13.5125		3.661
13.5138		3.64588
13.515		3.63083
13.5163		3.61587
13.5175		3.60101
13.5188		3.58629
13.52		3.57172
13.5213		3.55733
13.5225		3.54314
13.5238		3.52916
13.525		3.5154
13.5263		3.5019
13.5275		3.48865
13.5288		3.47568
13.53		3.46299
13.5313		3.4506
13.5325		3.4385
13.5338		3.42671
13.535		3.41524
13.5363		3.40408
13.5375		3.39324
13.5388		3.38273
13.54		3.37254
13.5413		3.36268
13.5425		3.35314
13.5438		3.34393
13.545		3.33505
13.5463		3.32649
13.5475		3.31826
13.5488		3.31035
13.55		3.30276
13.5513		3.29549
13.5525		3.28854
13.5538		3.28191
13.555		3.27559
13.5563		3.26959
13.5575		3.26389
13.5588		3.2585
13.56		3.25342
13.5613		3.24865
13.5625		3.24417
13.5638		3.23998
13.565		3.23608
13.5663		3.23247
13.5675		3.22914
13.5688		3.22608
13.57		3.22328
13.5713		3.22073
13.5725		3.21843
13.5738		3.21637
13.575		3.21453
13.5763		3.2129
13.5775		3.21146
13.5788		3.21021
13.58		3.20913
13.5813		3.2082
13.5825		3.20741
13.5838		3.20673
13.585		3.20617
13.5863		3.20568
13.5875		3.20527
13.5888		3.2049
13.59		3.20457
13.5913		3.20426
13.5925		3.20394
13.5938		3.2036
13.595		3.20323
13.5963		3.20282
13.5975		3.20233
13.5988		3.20177
13.6		3.20112
