# Supplementary material for: On the accuracy of displacement-based wave intensity analysis: Effect of vessel wall viscoelasticity and nonlinearity
Source: PLoS One. 2019 Nov 1;14(11):e0224390. doi: 10.1371/journal.pone.0224390 (PMC6824577; doi:10.1371/journal.pone.0224390)
Supplement: S1 File — (ZIP) [file pone.0224390.s001.zip › data/regular vessel wall/elastic condition/linear-disp-10cm-twostraight vessel-1.txt]

   1.28000E+01     1.75787E-01
   1.28013E+01     1.75548E-01
   1.28025E+01     1.75304E-01
   1.28038E+01     1.75055E-01
   1.28050E+01     1.74802E-01
   1.28063E+01     1.74543E-01
   1.28075E+01     1.74280E-01
   1.28088E+01     1.74013E-01
   1.28100E+01     1.73741E-01
   1.28113E+01     1.73466E-01
   1.28125E+01     1.73187E-01
   1.28138E+01     1.72905E-01
   1.28150E+01     1.72622E-01
   1.28163E+01     1.72337E-01
   1.28175E+01     1.72051E-01
   1.28188E+01     1.71766E-01
   1.28200E+01     1.71482E-01
   1.28213E+01     1.71202E-01
   1.28225E+01     1.70926E-01
   1.28238E+01     1.70657E-01
   1.28250E+01     1.70398E-01
   1.28263E+01     1.70153E-01
   1.28275E+01     1.69927E-01
   1.28288E+01     1.69724E-01
   1.28300E+01     1.69552E-01
   1.28313E+01     1.69416E-01
   1.28325E+01     1.69324E-01
   1.28338E+01     1.69285E-01
   1.28350E+01     1.69305E-01
   1.28363E+01     1.69394E-01
   1.28375E+01     1.69559E-01
   1.28388E+01     1.69805E-01
   1.28400E+01     1.70139E-01
   1.28413E+01     1.70563E-01
   1.28425E+01     1.71080E-01
   1.28438E+01     1.71689E-01
   1.28450E+01     1.72387E-01
   1.28463E+01     1.73170E-01
   1.28475E+01     1.74030E-01
   1.28488E+01     1.74960E-01
   1.28500E+01     1.75950E-01
   1.28513E+01     1.76989E-01
   1.28525E+01     1.78068E-01
   1.28538E+01     1.79177E-01
   1.28550E+01     1.80306E-01
   1.28563E+01     1.81448E-01
   1.28575E+01     1.82595E-01
   1.28588E+01     1.83743E-01
   1.28600E+01     1.84888E-01
   1.28613E+01     1.86027E-01
   1.28625E+01     1.87157E-01
   1.28638E+01     1.88280E-01
   1.28650E+01     1.89393E-01
   1.28663E+01     1.90498E-01
   1.28675E+01     1.91594E-01
   1.28688E+01     1.92683E-01
   1.28700E+01     1.93764E-01
   1.28713E+01     1.94838E-01
   1.28725E+01     1.95905E-01
   1.28738E+01     1.96966E-01
   1.28750E+01     1.98020E-01
   1.28763E+01     1.99067E-01
   1.28775E+01     2.00108E-01
   1.28788E+01     2.01142E-01
   1.28800E+01     2.02169E-01
   1.28813E+01     2.03189E-01
   1.28825E+01     2.04202E-01
   1.28838E+01     2.05207E-01
   1.28850E+01     2.06205E-01
   1.28863E+01     2.07194E-01
   1.28875E+01     2.08176E-01
   1.28888E+01     2.09149E-01
   1.28900E+01     2.10114E-01
   1.28913E+01     2.11071E-01
   1.28925E+01     2.12019E-01
   1.28938E+01     2.12959E-01
   1.28950E+01     2.13890E-01
   1.28963E+01     2.14812E-01
   1.28975E+01     2.15726E-01
   1.28988E+01     2.16631E-01
   1.29000E+01     2.17527E-01
   1.29013E+01     2.18414E-01
   1.29025E+01     2.19293E-01
   1.29038E+01     2.20163E-01
   1.29050E+01     2.21025E-01
   1.29063E+01     2.21878E-01
   1.29075E+01     2.22723E-01
   1.29088E+01     2.23560E-01
   1.29100E+01     2.24389E-01
   1.29113E+01     2.25210E-01
   1.29125E+01     2.26023E-01
   1.29138E+01     2.26829E-01
   1.29150E+01     2.27627E-01
   1.29163E+01     2.28418E-01
   1.29175E+01     2.29202E-01
   1.29188E+01     2.29979E-01
   1.29200E+01     2.30749E-01
   1.29213E+01     2.31512E-01
   1.29225E+01     2.32268E-01
   1.29238E+01     2.33018E-01
   1.29250E+01     2.33762E-01
   1.29263E+01     2.34498E-01
   1.29275E+01     2.35228E-01
   1.29288E+01     2.35950E-01
   1.29300E+01     2.36665E-01
   1.29313E+01     2.37373E-01
   1.29325E+01     2.38072E-01
   1.29338E+01     2.38764E-01
   1.29350E+01     2.39446E-01
   1.29363E+01     2.40120E-01
   1.29375E+01     2.40783E-01
   1.29388E+01     2.41436E-01
   1.29400E+01     2.42079E-01
   1.29413E+01     2.42710E-01
   1.29425E+01     2.43330E-01
   1.29438E+01     2.43937E-01
   1.29450E+01     2.44531E-01
   1.29463E+01     2.45112E-01
   1.29475E+01     2.45680E-01
   1.29488E+01     2.46234E-01
   1.29500E+01     2.46775E-01
   1.29513E+01     2.47301E-01
   1.29525E+01     2.47814E-01
   1.29538E+01     2.48312E-01
   1.29550E+01     2.48797E-01
   1.29563E+01     2.49269E-01
   1.29575E+01     2.49728E-01
   1.29588E+01     2.50175E-01
   1.29600E+01     2.50609E-01
   1.29613E+01     2.51033E-01
   1.29625E+01     2.51446E-01
   1.29638E+01     2.51850E-01
   1.29650E+01     2.52245E-01
   1.29663E+01     2.52633E-01
   1.29675E+01     2.53014E-01
   1.29688E+01     2.53390E-01
   1.29700E+01     2.53762E-01
   1.29713E+01     2.54130E-01
   1.29725E+01     2.54498E-01
   1.29738E+01     2.54865E-01
   1.29750E+01     2.55234E-01
   1.29763E+01     2.55605E-01
   1.29775E+01     2.55980E-01
   1.29788E+01     2.56361E-01
   1.29800E+01     2.56749E-01
   1.29813E+01     2.57145E-01
   1.29825E+01     2.57551E-01
   1.29838E+01     2.57968E-01
   1.29850E+01     2.58397E-01
   1.29863E+01     2.58839E-01
   1.29875E+01     2.59295E-01
   1.29888E+01     2.59766E-01
   1.29900E+01     2.60251E-01
   1.29913E+01     2.60752E-01
   1.29925E+01     2.61268E-01
   1.29938E+01     2.61800E-01
   1.29950E+01     2.62346E-01
   1.29963E+01     2.62906E-01
   1.29975E+01     2.63478E-01
   1.29988E+01     2.64062E-01
   1.30000E+01     2.64656E-01
   1.30013E+01     2.65259E-01
   1.30025E+01     2.65867E-01
   1.30038E+01     2.66479E-01
   1.30050E+01     2.67092E-01
   1.30063E+01     2.67705E-01
   1.30075E+01     2.68314E-01
   1.30088E+01     2.68917E-01
   1.30100E+01     2.69512E-01
   1.30113E+01     2.70095E-01
   1.30125E+01     2.70666E-01
   1.30138E+01     2.71221E-01
   1.30150E+01     2.71758E-01
   1.30163E+01     2.72276E-01
   1.30175E+01     2.72773E-01
   1.30188E+01     2.73247E-01
   1.30200E+01     2.73698E-01
   1.30213E+01     2.74123E-01
   1.30225E+01     2.74521E-01
   1.30238E+01     2.74893E-01
   1.30250E+01     2.75238E-01
   1.30263E+01     2.75554E-01
   1.30275E+01     2.75843E-01
   1.30288E+01     2.76102E-01
   1.30300E+01     2.76333E-01
   1.30313E+01     2.76535E-01
   1.30325E+01     2.76709E-01
   1.30338E+01     2.76853E-01
   1.30350E+01     2.76969E-01
   1.30363E+01     2.77057E-01
   1.30375E+01     2.77117E-01
   1.30388E+01     2.77149E-01
   1.30400E+01     2.77153E-01
   1.30413E+01     2.77129E-01
   1.30425E+01     2.77079E-01
   1.30438E+01     2.77001E-01
   1.30450E+01     2.76897E-01
   1.30463E+01     2.76768E-01
   1.30475E+01     2.76614E-01
   1.30488E+01     2.76437E-01
   1.30500E+01     2.76238E-01
   1.30513E+01     2.76019E-01
   1.30525E+01     2.75781E-01
   1.30538E+01     2.75525E-01
   1.30550E+01     2.75254E-01
   1.30563E+01     2.74969E-01
   1.30575E+01     2.74668E-01
   1.30588E+01     2.74353E-01
   1.30600E+01     2.74025E-01
   1.30613E+01     2.73684E-01
   1.30625E+01     2.73331E-01
   1.30638E+01     2.72969E-01
   1.30650E+01     2.72597E-01
   1.30663E+01     2.72218E-01
   1.30675E+01     2.71832E-01
   1.30688E+01     2.71441E-01
   1.30700E+01     2.71044E-01
   1.30713E+01     2.70644E-01
   1.30725E+01     2.70241E-01
   1.30738E+01     2.69836E-01
   1.30750E+01     2.69429E-01
   1.30763E+01     2.69022E-01
   1.30775E+01     2.68614E-01
   1.30788E+01     2.68206E-01
   1.30800E+01     2.67799E-01
   1.30813E+01     2.67392E-01
   1.30825E+01     2.66986E-01
   1.30838E+01     2.66580E-01
   1.30850E+01     2.66174E-01
   1.30863E+01     2.65770E-01
   1.30875E+01     2.65365E-01
   1.30888E+01     2.64962E-01
   1.30900E+01     2.64561E-01
   1.30913E+01     2.64162E-01
   1.30925E+01     2.63768E-01
   1.30938E+01     2.63382E-01
   1.30950E+01     2.63006E-01
   1.30963E+01     2.62644E-01
   1.30975E+01     2.62300E-01
   1.30988E+01     2.61980E-01
   1.31000E+01     2.61688E-01
   1.31013E+01     2.61431E-01
   1.31025E+01     2.61213E-01
   1.31038E+01     2.61039E-01
   1.31050E+01     2.60913E-01
   1.31063E+01     2.60838E-01
   1.31075E+01     2.60818E-01
   1.31088E+01     2.60851E-01
   1.31100E+01     2.60937E-01
   1.31113E+01     2.61073E-01
   1.31125E+01     2.61256E-01
   1.31138E+01     2.61480E-01
   1.31150E+01     2.61738E-01
   1.31163E+01     2.62024E-01
   1.31175E+01     2.62329E-01
   1.31188E+01     2.62647E-01
   1.31200E+01     2.62970E-01
   1.31213E+01     2.63292E-01
   1.31225E+01     2.63606E-01
   1.31238E+01     2.63908E-01
   1.31250E+01     2.64193E-01
   1.31263E+01     2.64458E-01
   1.31275E+01     2.64701E-01
   1.31288E+01     2.64921E-01
   1.31300E+01     2.65116E-01
   1.31313E+01     2.65285E-01
   1.31325E+01     2.65429E-01
   1.31338E+01     2.65548E-01
   1.31350E+01     2.65642E-01
   1.31363E+01     2.65712E-01
   1.31375E+01     2.65758E-01
   1.31388E+01     2.65781E-01
   1.31400E+01     2.65781E-01
   1.31413E+01     2.65760E-01
   1.31425E+01     2.65718E-01
   1.31438E+01     2.65655E-01
   1.31450E+01     2.65572E-01
   1.31463E+01     2.65471E-01
   1.31475E+01     2.65350E-01
   1.31488E+01     2.65211E-01
   1.31500E+01     2.65053E-01
   1.31513E+01     2.64877E-01
   1.31525E+01     2.64684E-01
   1.31538E+01     2.64473E-01
   1.31550E+01     2.64245E-01
   1.31563E+01     2.64000E-01
   1.31575E+01     2.63739E-01
   1.31588E+01     2.63461E-01
   1.31600E+01     2.63167E-01
   1.31613E+01     2.62858E-01
   1.31625E+01     2.62534E-01
   1.31638E+01     2.62196E-01
   1.31650E+01     2.61844E-01
   1.31663E+01     2.61478E-01
   1.31675E+01     2.61099E-01
   1.31688E+01     2.60709E-01
   1.31700E+01     2.60306E-01
   1.31713E+01     2.59893E-01
   1.31725E+01     2.59469E-01
   1.31738E+01     2.59035E-01
   1.31750E+01     2.58592E-01
   1.31763E+01     2.58141E-01
   1.31775E+01     2.57682E-01
   1.31788E+01     2.57215E-01
   1.31800E+01     2.56741E-01
   1.31813E+01     2.56262E-01
   1.31825E+01     2.55776E-01
   1.31838E+01     2.55286E-01
   1.31850E+01     2.54791E-01
   1.31863E+01     2.54291E-01
   1.31875E+01     2.53788E-01
   1.31888E+01     2.53282E-01
   1.31900E+01     2.52772E-01
   1.31913E+01     2.52260E-01
   1.31925E+01     2.51746E-01
   1.31938E+01     2.51229E-01
   1.31950E+01     2.50711E-01
   1.31963E+01     2.50190E-01
   1.31975E+01     2.49668E-01
   1.31988E+01     2.49144E-01
   1.32000E+01     2.48619E-01
   1.32013E+01     2.48092E-01
   1.32025E+01     2.47564E-01
   1.32038E+01     2.47034E-01
   1.32050E+01     2.46502E-01
   1.32063E+01     2.45970E-01
   1.32075E+01     2.45435E-01
   1.32088E+01     2.44900E-01
   1.32100E+01     2.44363E-01
   1.32113E+01     2.43825E-01
   1.32125E+01     2.43287E-01
   1.32138E+01     2.42747E-01
   1.32150E+01     2.42208E-01
   1.32163E+01     2.41669E-01
   1.32175E+01     2.41130E-01
   1.32188E+01     2.40593E-01
   1.32200E+01     2.40057E-01
   1.32213E+01     2.39524E-01
   1.32225E+01     2.38993E-01
   1.32238E+01     2.38466E-01
   1.32250E+01     2.37943E-01
   1.32263E+01     2.37425E-01
   1.32275E+01     2.36913E-01
   1.32288E+01     2.36408E-01
   1.32300E+01     2.35911E-01
   1.32313E+01     2.35422E-01
   1.32325E+01     2.34943E-01
   1.32338E+01     2.34474E-01
   1.32350E+01     2.34017E-01
   1.32363E+01     2.33572E-01
   1.32375E+01     2.33140E-01
   1.32388E+01     2.32723E-01
   1.32400E+01     2.32321E-01
   1.32413E+01     2.31936E-01
   1.32425E+01     2.31567E-01
   1.32438E+01     2.31215E-01
   1.32450E+01     2.30882E-01
   1.32463E+01     2.30568E-01
   1.32475E+01     2.30273E-01
   1.32488E+01     2.29997E-01
   1.32500E+01     2.29741E-01
   1.32513E+01     2.29505E-01
   1.32525E+01     2.29288E-01
   1.32538E+01     2.29091E-01
   1.32550E+01     2.28912E-01
   1.32563E+01     2.28751E-01
   1.32575E+01     2.28607E-01
   1.32588E+01     2.28479E-01
   1.32600E+01     2.28365E-01
   1.32613E+01     2.28265E-01
   1.32625E+01     2.28177E-01
   1.32638E+01     2.28100E-01
   1.32650E+01     2.28030E-01
   1.32663E+01     2.27968E-01
   1.32675E+01     2.27911E-01
   1.32688E+01     2.27857E-01
   1.32700E+01     2.27804E-01
   1.32713E+01     2.27752E-01
   1.32725E+01     2.27699E-01
   1.32738E+01     2.27643E-01
   1.32750E+01     2.27583E-01
   1.32763E+01     2.27518E-01
   1.32775E+01     2.27447E-01
   1.32788E+01     2.27370E-01
   1.32800E+01     2.27284E-01
   1.32813E+01     2.27191E-01
   1.32825E+01     2.27090E-01
   1.32838E+01     2.26979E-01
   1.32850E+01     2.26860E-01
   1.32863E+01     2.26731E-01
   1.32875E+01     2.26593E-01
   1.32888E+01     2.26446E-01
   1.32900E+01     2.26290E-01
   1.32913E+01     2.26126E-01
   1.32925E+01     2.25953E-01
   1.32938E+01     2.25772E-01
   1.32950E+01     2.25583E-01
   1.32963E+01     2.25388E-01
   1.32975E+01     2.25186E-01
   1.32988E+01     2.24978E-01
   1.33000E+01     2.24765E-01
   1.33013E+01     2.24547E-01
   1.33025E+01     2.24325E-01
   1.33038E+01     2.24100E-01
   1.33050E+01     2.23872E-01
   1.33063E+01     2.23643E-01
   1.33075E+01     2.23412E-01
   1.33088E+01     2.23182E-01
   1.33100E+01     2.22952E-01
   1.33113E+01     2.22723E-01
   1.33125E+01     2.22497E-01
   1.33138E+01     2.22274E-01
   1.33150E+01     2.22055E-01
   1.33163E+01     2.21840E-01
   1.33175E+01     2.21632E-01
   1.33188E+01     2.21429E-01
   1.33200E+01     2.21233E-01
   1.33213E+01     2.21045E-01
   1.33225E+01     2.20866E-01
   1.33238E+01     2.20695E-01
   1.33250E+01     2.20533E-01
   1.33263E+01     2.20380E-01
   1.33275E+01     2.20238E-01
   1.33288E+01     2.20105E-01
   1.33300E+01     2.19983E-01
   1.33313E+01     2.19870E-01
   1.33325E+01     2.19767E-01
   1.33338E+01     2.19674E-01
   1.33350E+01     2.19590E-01
   1.33363E+01     2.19514E-01
   1.33375E+01     2.19446E-01
   1.33388E+01     2.19385E-01
   1.33400E+01     2.19329E-01
   1.33413E+01     2.19279E-01
   1.33425E+01     2.19233E-01
   1.33438E+01     2.19190E-01
   1.33450E+01     2.19148E-01
   1.33463E+01     2.19107E-01
   1.33475E+01     2.19066E-01
   1.33488E+01     2.19022E-01
   1.33500E+01     2.18975E-01
   1.33513E+01     2.18924E-01
   1.33525E+01     2.18868E-01
   1.33538E+01     2.18806E-01
   1.33550E+01     2.18736E-01
   1.33563E+01     2.18658E-01
   1.33575E+01     2.18571E-01
   1.33588E+01     2.18474E-01
   1.33600E+01     2.18367E-01
   1.33613E+01     2.18249E-01
   1.33625E+01     2.18119E-01
   1.33638E+01     2.17977E-01
   1.33650E+01     2.17822E-01
   1.33663E+01     2.17656E-01
   1.33675E+01     2.17476E-01
   1.33688E+01     2.17283E-01
   1.33700E+01     2.17078E-01
   1.33713E+01     2.16860E-01
   1.33725E+01     2.16630E-01
   1.33738E+01     2.16387E-01
   1.33750E+01     2.16131E-01
   1.33763E+01     2.15864E-01
   1.33775E+01     2.15586E-01
   1.33788E+01     2.15296E-01
   1.33800E+01     2.14996E-01
   1.33813E+01     2.14686E-01
   1.33825E+01     2.14366E-01
   1.33838E+01     2.14036E-01
   1.33850E+01     2.13698E-01
   1.33863E+01     2.13352E-01
   1.33875E+01     2.12998E-01
   1.33888E+01     2.12637E-01
   1.33900E+01     2.12269E-01
   1.33913E+01     2.11896E-01
   1.33925E+01     2.11516E-01
   1.33938E+01     2.11132E-01
   1.33950E+01     2.10743E-01
   1.33963E+01     2.10351E-01
   1.33975E+01     2.09955E-01
   1.33988E+01     2.09556E-01
   1.34000E+01     2.09154E-01
   1.34013E+01     2.08750E-01
   1.34025E+01     2.08345E-01
   1.34038E+01     2.07939E-01
   1.34050E+01     2.07533E-01
   1.34063E+01     2.07126E-01
   1.34075E+01     2.06719E-01
   1.34088E+01     2.06312E-01
   1.34100E+01     2.05907E-01
   1.34113E+01     2.05503E-01
   1.34125E+01     2.05100E-01
   1.34138E+01     2.04699E-01
   1.34150E+01     2.04300E-01
   1.34163E+01     2.03903E-01
   1.34175E+01     2.03508E-01
   1.34188E+01     2.03116E-01
   1.34200E+01     2.02727E-01
   1.34213E+01     2.02341E-01
   1.34225E+01     2.01959E-01
   1.34238E+01     2.01579E-01
   1.34250E+01     2.01202E-01
   1.34263E+01     2.00829E-01
   1.34275E+01     2.00460E-01
   1.34288E+01     2.00094E-01
   1.34300E+01     1.99732E-01
   1.34313E+01     1.99373E-01
   1.34325E+01     1.99019E-01
   1.34338E+01     1.98668E-01
   1.34350E+01     1.98321E-01
   1.34363E+01     1.97978E-01
   1.34375E+01     1.97639E-01
   1.34388E+01     1.97305E-01
   1.34400E+01     1.96975E-01
   1.34413E+01     1.96649E-01
   1.34425E+01     1.96328E-01
   1.34438E+01     1.96012E-01
   1.34450E+01     1.95700E-01
   1.34463E+01     1.95394E-01
   1.34475E+01     1.95092E-01
   1.34488E+01     1.94796E-01
   1.34500E+01     1.94506E-01
   1.34513E+01     1.94221E-01
   1.34525E+01     1.93943E-01
   1.34538E+01     1.93671E-01
   1.34550E+01     1.93405E-01
   1.34563E+01     1.93145E-01
   1.34575E+01     1.92893E-01
   1.34588E+01     1.92648E-01
   1.34600E+01     1.92410E-01
   1.34613E+01     1.92179E-01
   1.34625E+01     1.91956E-01
   1.34638E+01     1.91741E-01
   1.34650E+01     1.91534E-01
   1.34663E+01     1.91335E-01
   1.34675E+01     1.91144E-01
   1.34688E+01     1.90961E-01
   1.34700E+01     1.90786E-01
   1.34713E+01     1.90620E-01
   1.34725E+01     1.90461E-01
   1.34738E+01     1.90310E-01
   1.34750E+01     1.90167E-01
   1.34763E+01     1.90031E-01
   1.34775E+01     1.89903E-01
   1.34788E+01     1.89781E-01
   1.34800E+01     1.89666E-01
   1.34813E+01     1.89557E-01
   1.34825E+01     1.89454E-01
   1.34838E+01     1.89356E-01
   1.34850E+01     1.89263E-01
   1.34863E+01     1.89174E-01
   1.34875E+01     1.89089E-01
   1.34888E+01     1.89007E-01
   1.34900E+01     1.88927E-01
   1.34913E+01     1.88849E-01
   1.34925E+01     1.88772E-01
   1.34938E+01     1.88696E-01
   1.34950E+01     1.88620E-01
   1.34963E+01     1.88544E-01
   1.34975E+01     1.88467E-01
   1.34988E+01     1.88388E-01
   1.35000E+01     1.88307E-01
   1.35013E+01     1.88224E-01
   1.35025E+01     1.88139E-01
   1.35038E+01     1.88049E-01
   1.35050E+01     1.87957E-01
   1.35063E+01     1.87860E-01
   1.35075E+01     1.87760E-01
   1.35088E+01     1.87655E-01
   1.35100E+01     1.87546E-01
   1.35113E+01     1.87432E-01
   1.35125E+01     1.87314E-01
   1.35138E+01     1.87190E-01
   1.35150E+01     1.87062E-01
   1.35163E+01     1.86930E-01
   1.35175E+01     1.86793E-01
   1.35188E+01     1.86651E-01
   1.35200E+01     1.86505E-01
   1.35213E+01     1.86355E-01
   1.35225E+01     1.86201E-01
   1.35238E+01     1.86043E-01
   1.35250E+01     1.85882E-01
   1.35263E+01     1.85718E-01
   1.35275E+01     1.85551E-01
   1.35288E+01     1.85381E-01
   1.35300E+01     1.85209E-01
   1.35313E+01     1.85036E-01
   1.35325E+01     1.84860E-01
   1.35338E+01     1.84684E-01
   1.35350E+01     1.84507E-01
   1.35363E+01     1.84329E-01
   1.35375E+01     1.84151E-01
   1.35388E+01     1.83973E-01
   1.35400E+01     1.83796E-01
   1.35413E+01     1.83620E-01
   1.35425E+01     1.83445E-01
   1.35438E+01     1.83271E-01
   1.35450E+01     1.83099E-01
   1.35463E+01     1.82928E-01
   1.35475E+01     1.82760E-01
   1.35488E+01     1.82594E-01
   1.35500E+01     1.82431E-01
   1.35513E+01     1.82269E-01
   1.35525E+01     1.82111E-01
   1.35538E+01     1.81955E-01
   1.35550E+01     1.81801E-01
   1.35563E+01     1.81650E-01
   1.35575E+01     1.81501E-01
   1.35588E+01     1.81354E-01
   1.35600E+01     1.81209E-01
   1.35613E+01     1.81066E-01
   1.35625E+01     1.80924E-01
   1.35638E+01     1.80784E-01
   1.35650E+01     1.80645E-01
   1.35663E+01     1.80506E-01
   1.35675E+01     1.80367E-01
   1.35688E+01     1.80228E-01
   1.35700E+01     1.80089E-01
   1.35713E+01     1.79949E-01
   1.35725E+01     1.79808E-01
   1.35738E+01     1.79665E-01
   1.35750E+01     1.79521E-01
   1.35763E+01     1.79374E-01
   1.35775E+01     1.79224E-01
   1.35788E+01     1.79072E-01
   1.35800E+01     1.78916E-01
   1.35813E+01     1.78756E-01
   1.35825E+01     1.78592E-01
   1.35838E+01     1.78425E-01
   1.35850E+01     1.78252E-01
   1.35863E+01     1.78075E-01
   1.35875E+01     1.77894E-01
   1.35888E+01     1.77707E-01
   1.35900E+01     1.77515E-01
   1.35913E+01     1.77318E-01
   1.35925E+01     1.77115E-01
   1.35938E+01     1.76907E-01
   1.35950E+01     1.76694E-01
   1.35963E+01     1.76475E-01
   1.35975E+01     1.76251E-01
   1.35988E+01     1.76022E-01
   1.36000E+01     1.75788E-01
