# Supplementary material for: On the accuracy of displacement-based wave intensity analysis: Effect of vessel wall viscoelasticity and nonlinearity
Source: PLoS One. 2019 Nov 1;14(11):e0224390. doi: 10.1371/journal.pone.0224390 (PMC6824577; doi:10.1371/journal.pone.0224390)
Supplement: S1 File — (ZIP) [file pone.0224390.s001.zip › data/regular vessel wall/elastic condition/linear-disp-10cm-twostraight vessel.txt]

   0.00000E+00     0.00000E+00
   1.25000E-03    -1.07861E-09
   2.50000E-03    -1.08039E-08
   3.75000E-03    -5.56189E-08
   5.00000E-03    -1.96898E-07
   6.25000E-03    -5.41015E-07
   7.50000E-03    -1.23479E-06
   8.75000E-03    -2.44646E-06
   1.00000E-02    -4.34047E-06
   1.12500E-02    -7.05461E-06
   1.25000E-02    -1.06835E-05
   1.37500E-02    -1.52678E-05
   1.50000E-02    -2.07883E-05
   1.62500E-02    -2.71625E-05
   1.75000E-02    -3.42417E-05
   1.87500E-02    -4.18065E-05
   2.00000E-02    -4.95579E-05
   2.12500E-02    -5.71017E-05
   2.25000E-02    -6.39244E-05
   2.37500E-02    -6.93589E-05
   2.50000E-02    -7.25383E-05
   2.62500E-02    -7.23393E-05
   2.75000E-02    -6.73147E-05
   2.87500E-02    -5.56164E-05
   3.00000E-02    -3.49126E-05
   3.12500E-02    -2.30005E-06
   3.25000E-02     4.57823E-05
   3.37500E-02     1.13635E-04
   3.50000E-02     2.06366E-04
   3.62500E-02     3.29953E-04
   3.75000E-02     4.91264E-04
   3.87500E-02     6.98049E-04
   4.00000E-02     9.58897E-04
   4.12500E-02     1.28314E-03
   4.25000E-02     1.68068E-03
   4.37500E-02     2.16181E-03
   4.50000E-02     2.73690E-03
   4.62500E-02     3.41607E-03
   4.75000E-02     4.20876E-03
   4.87500E-02     5.12331E-03
   5.00000E-02     6.16645E-03
   5.12500E-02     7.34275E-03
   5.25000E-02     8.65419E-03
   5.37500E-02     1.00997E-02
   5.50000E-02     1.16748E-02
   5.62500E-02     1.33715E-02
   5.75000E-02     1.51786E-02
   5.87500E-02     1.70817E-02
   6.00000E-02     1.90640E-02
   6.12500E-02     2.11072E-02
   6.25000E-02     2.31927E-02
   6.37500E-02     2.53024E-02
   6.50000E-02     2.74197E-02
   6.62500E-02     2.95308E-02
   6.75000E-02     3.16252E-02
   6.87500E-02     3.36956E-02
   7.00000E-02     3.57386E-02
   7.12500E-02     3.77542E-02
   7.25000E-02     3.97448E-02
   7.37500E-02     4.17155E-02
   7.50000E-02     4.36726E-02
   7.62500E-02     4.56231E-02
   7.75000E-02     4.75745E-02
   7.87500E-02     4.95334E-02
   8.00000E-02     5.15063E-02
   8.12500E-02     5.34983E-02
   8.25000E-02     5.55134E-02
   8.37500E-02     5.75548E-02
   8.50000E-02     5.96243E-02
   8.62500E-02     6.17227E-02
   8.75000E-02     6.38498E-02
   8.87500E-02     6.60044E-02
   9.00000E-02     6.81842E-02
   9.12500E-02     7.03863E-02
   9.25000E-02     7.26066E-02
   9.37500E-02     7.48403E-02
   9.50000E-02     7.70820E-02
   9.62500E-02     7.93254E-02
   9.75000E-02     8.15637E-02
   9.87500E-02     8.37901E-02
   1.00000E-01     8.59974E-02
   1.01250E-01     8.81785E-02
   1.02500E-01     9.03268E-02
   1.03750E-01     9.24360E-02
   1.05000E-01     9.45007E-02
   1.06250E-01     9.65164E-02
   1.07500E-01     9.84793E-02
   1.08750E-01     1.00387E-01
   1.10000E-01     1.02237E-01
   1.11250E-01     1.04029E-01
   1.12500E-01     1.05764E-01
   1.13750E-01     1.07441E-01
   1.15000E-01     1.09063E-01
   1.16250E-01     1.10630E-01
   1.17500E-01     1.12146E-01
   1.18750E-01     1.13612E-01
   1.20000E-01     1.15031E-01
   1.21250E-01     1.16406E-01
   1.22500E-01     1.17739E-01
   1.23750E-01     1.19031E-01
   1.25000E-01     1.20286E-01
   1.26250E-01     1.21505E-01
   1.27500E-01     1.22691E-01
   1.28750E-01     1.23844E-01
   1.30000E-01     1.24967E-01
   1.31250E-01     1.26061E-01
   1.32500E-01     1.27129E-01
   1.33750E-01     1.28170E-01
   1.35000E-01     1.29187E-01
   1.36250E-01     1.30181E-01
   1.37500E-01     1.31154E-01
   1.38750E-01     1.32106E-01
   1.40000E-01     1.33040E-01
   1.41250E-01     1.33956E-01
   1.42500E-01     1.34856E-01
   1.43750E-01     1.35741E-01
   1.45000E-01     1.36612E-01
   1.46250E-01     1.37471E-01
   1.47500E-01     1.38318E-01
   1.48750E-01     1.39155E-01
   1.50000E-01     1.39983E-01
   1.51250E-01     1.40802E-01
   1.52500E-01     1.41613E-01
   1.53750E-01     1.42418E-01
   1.55000E-01     1.43216E-01
   1.56250E-01     1.44008E-01
   1.57500E-01     1.44795E-01
   1.58750E-01     1.45577E-01
   1.60000E-01     1.46355E-01
   1.61250E-01     1.47128E-01
   1.62500E-01     1.47897E-01
   1.63750E-01     1.48661E-01
   1.65000E-01     1.49422E-01
   1.66250E-01     1.50178E-01
   1.67500E-01     1.50930E-01
   1.68750E-01     1.51679E-01
   1.70000E-01     1.52423E-01
   1.71250E-01     1.53162E-01
   1.72500E-01     1.53898E-01
   1.73750E-01     1.54629E-01
   1.75000E-01     1.55355E-01
   1.76250E-01     1.56076E-01
   1.77500E-01     1.56792E-01
   1.78750E-01     1.57502E-01
   1.80000E-01     1.58207E-01
   1.81250E-01     1.58906E-01
   1.82500E-01     1.59598E-01
   1.83750E-01     1.60283E-01
   1.85000E-01     1.60961E-01
   1.86250E-01     1.61632E-01
   1.87500E-01     1.62295E-01
   1.88750E-01     1.62951E-01
   1.90000E-01     1.63598E-01
   1.91250E-01     1.64239E-01
   1.92500E-01     1.64872E-01
   1.93750E-01     1.65498E-01
   1.95000E-01     1.66119E-01
   1.96250E-01     1.66736E-01
   1.97500E-01     1.67349E-01
   1.98750E-01     1.67961E-01
   2.00000E-01     1.68573E-01
   2.01250E-01     1.69188E-01
   2.02500E-01     1.69809E-01
   2.03750E-01     1.70438E-01
   2.05000E-01     1.71078E-01
   2.06250E-01     1.71731E-01
   2.07500E-01     1.72402E-01
   2.08750E-01     1.73093E-01
   2.10000E-01     1.73807E-01
   2.11250E-01     1.74546E-01
   2.12500E-01     1.75314E-01
   2.13750E-01     1.76111E-01
   2.15000E-01     1.76940E-01
   2.16250E-01     1.77800E-01
   2.17500E-01     1.78692E-01
   2.18750E-01     1.79614E-01
   2.20000E-01     1.80566E-01
   2.21250E-01     1.81543E-01
   2.22500E-01     1.82543E-01
   2.23750E-01     1.83560E-01
   2.25000E-01     1.84589E-01
   2.26250E-01     1.85624E-01
   2.27500E-01     1.86659E-01
   2.28750E-01     1.87685E-01
   2.30000E-01     1.88695E-01
   2.31250E-01     1.89683E-01
   2.32500E-01     1.90640E-01
   2.33750E-01     1.91559E-01
   2.35000E-01     1.92435E-01
   2.36250E-01     1.93262E-01
   2.37500E-01     1.94033E-01
   2.38750E-01     1.94746E-01
   2.40000E-01     1.95395E-01
   2.41250E-01     1.95977E-01
   2.42500E-01     1.96489E-01
   2.43750E-01     1.96931E-01
   2.45000E-01     1.97302E-01
   2.46250E-01     1.97604E-01
   2.47500E-01     1.97838E-01
   2.48750E-01     1.98007E-01
   2.50000E-01     1.98113E-01
   2.51250E-01     1.98158E-01
   2.52500E-01     1.98144E-01
   2.53750E-01     1.98072E-01
   2.55000E-01     1.97944E-01
   2.56250E-01     1.97762E-01
   2.57500E-01     1.97526E-01
   2.58750E-01     1.97238E-01
   2.60000E-01     1.96899E-01
   2.61250E-01     1.96510E-01
   2.62500E-01     1.96073E-01
   2.63750E-01     1.95590E-01
   2.65000E-01     1.95063E-01
   2.66250E-01     1.94493E-01
   2.67500E-01     1.93882E-01
   2.68750E-01     1.93233E-01
   2.70000E-01     1.92546E-01
   2.71250E-01     1.91825E-01
   2.72500E-01     1.91070E-01
   2.73750E-01     1.90285E-01
   2.75000E-01     1.89472E-01
   2.76250E-01     1.88635E-01
   2.77500E-01     1.87775E-01
   2.78750E-01     1.86896E-01
   2.80000E-01     1.86002E-01
   2.81250E-01     1.85097E-01
   2.82500E-01     1.84184E-01
   2.83750E-01     1.83266E-01
   2.85000E-01     1.82348E-01
   2.86250E-01     1.81435E-01
   2.87500E-01     1.80529E-01
   2.88750E-01     1.79636E-01
   2.90000E-01     1.78759E-01
   2.91250E-01     1.77904E-01
   2.92500E-01     1.77076E-01
   2.93750E-01     1.76281E-01
   2.95000E-01     1.75524E-01
   2.96250E-01     1.74812E-01
   2.97500E-01     1.74152E-01
   2.98750E-01     1.73551E-01
   3.00000E-01     1.73018E-01
   3.01250E-01     1.72560E-01
   3.02500E-01     1.72186E-01
   3.03750E-01     1.71904E-01
   3.05000E-01     1.71722E-01
   3.06250E-01     1.71647E-01
   3.07500E-01     1.71686E-01
   3.08750E-01     1.71843E-01
   3.10000E-01     1.72122E-01
   3.11250E-01     1.72521E-01
   3.12500E-01     1.73041E-01
   3.13750E-01     1.73675E-01
   3.15000E-01     1.74416E-01
   3.16250E-01     1.75254E-01
   3.17500E-01     1.76174E-01
   3.18750E-01     1.77163E-01
   3.20000E-01     1.78203E-01
   3.21250E-01     1.79278E-01
   3.22500E-01     1.80368E-01
   3.23750E-01     1.81458E-01
   3.25000E-01     1.82532E-01
   3.26250E-01     1.83576E-01
   3.27500E-01     1.84576E-01
   3.28750E-01     1.85525E-01
   3.30000E-01     1.86414E-01
   3.31250E-01     1.87238E-01
   3.32500E-01     1.87995E-01
   3.33750E-01     1.88683E-01
   3.35000E-01     1.89305E-01
   3.36250E-01     1.89860E-01
   3.37500E-01     1.90351E-01
   3.38750E-01     1.90779E-01
   3.40000E-01     1.91149E-01
   3.41250E-01     1.91462E-01
   3.42500E-01     1.91720E-01
   3.43750E-01     1.91925E-01
   3.45000E-01     1.92080E-01
   3.46250E-01     1.92186E-01
   3.47500E-01     1.92246E-01
   3.48750E-01     1.92260E-01
   3.50000E-01     1.92230E-01
   3.51250E-01     1.92158E-01
   3.52500E-01     1.92045E-01
   3.53750E-01     1.91894E-01
   3.55000E-01     1.91705E-01
   3.56250E-01     1.91482E-01
   3.57500E-01     1.91224E-01
   3.58750E-01     1.90935E-01
   3.60000E-01     1.90616E-01
   3.61250E-01     1.90269E-01
   3.62500E-01     1.89896E-01
   3.63750E-01     1.89499E-01
   3.65000E-01     1.89079E-01
   3.66250E-01     1.88639E-01
   3.67500E-01     1.88180E-01
   3.68750E-01     1.87704E-01
   3.70000E-01     1.87213E-01
   3.71250E-01     1.86710E-01
   3.72500E-01     1.86194E-01
   3.73750E-01     1.85670E-01
   3.75000E-01     1.85137E-01
   3.76250E-01     1.84599E-01
   3.77500E-01     1.84056E-01
   3.78750E-01     1.83509E-01
   3.80000E-01     1.82961E-01
   3.81250E-01     1.82413E-01
   3.82500E-01     1.81866E-01
   3.83750E-01     1.81322E-01
   3.85000E-01     1.80780E-01
   3.86250E-01     1.80244E-01
   3.87500E-01     1.79713E-01
   3.88750E-01     1.79188E-01
   3.90000E-01     1.78671E-01
   3.91250E-01     1.78161E-01
   3.92500E-01     1.77659E-01
   3.93750E-01     1.77166E-01
   3.95000E-01     1.76682E-01
   3.96250E-01     1.76206E-01
   3.97500E-01     1.75739E-01
   3.98750E-01     1.75280E-01
   4.00000E-01     1.74830E-01
   4.01250E-01     1.74386E-01
   4.02500E-01     1.73950E-01
   4.03750E-01     1.73519E-01
   4.05000E-01     1.73093E-01
   4.06250E-01     1.72672E-01
   4.07500E-01     1.72254E-01
   4.08750E-01     1.71837E-01
   4.10000E-01     1.71421E-01
   4.11250E-01     1.71005E-01
   4.12500E-01     1.70588E-01
   4.13750E-01     1.70168E-01
   4.15000E-01     1.69745E-01
   4.16250E-01     1.69318E-01
   4.17500E-01     1.68886E-01
   4.18750E-01     1.68449E-01
   4.20000E-01     1.68006E-01
   4.21250E-01     1.67556E-01
   4.22500E-01     1.67101E-01
   4.23750E-01     1.66639E-01
   4.25000E-01     1.66171E-01
   4.26250E-01     1.65698E-01
   4.27500E-01     1.65221E-01
   4.28750E-01     1.64739E-01
   4.30000E-01     1.64255E-01
   4.31250E-01     1.63769E-01
   4.32500E-01     1.63283E-01
   4.33750E-01     1.62798E-01
   4.35000E-01     1.62315E-01
   4.36250E-01     1.61837E-01
   4.37500E-01     1.61365E-01
   4.38750E-01     1.60901E-01
   4.40000E-01     1.60448E-01
   4.41250E-01     1.60007E-01
   4.42500E-01     1.59580E-01
   4.43750E-01     1.59171E-01
   4.45000E-01     1.58780E-01
   4.46250E-01     1.58411E-01
   4.47500E-01     1.58065E-01
   4.48750E-01     1.57746E-01
   4.50000E-01     1.57455E-01
   4.51250E-01     1.57193E-01
   4.52500E-01     1.56965E-01
   4.53750E-01     1.56770E-01
   4.55000E-01     1.56611E-01
   4.56250E-01     1.56488E-01
   4.57500E-01     1.56404E-01
   4.58750E-01     1.56359E-01
   4.60000E-01     1.56352E-01
   4.61250E-01     1.56384E-01
   4.62500E-01     1.56454E-01
   4.63750E-01     1.56561E-01
   4.65000E-01     1.56702E-01
   4.66250E-01     1.56875E-01
   4.67500E-01     1.57077E-01
   4.68750E-01     1.57303E-01
   4.70000E-01     1.57549E-01
   4.71250E-01     1.57810E-01
   4.72500E-01     1.58080E-01
   4.73750E-01     1.58354E-01
   4.75000E-01     1.58627E-01
   4.76250E-01     1.58893E-01
   4.77500E-01     1.59150E-01
   4.78750E-01     1.59392E-01
   4.80000E-01     1.59617E-01
   4.81250E-01     1.59821E-01
   4.82500E-01     1.60001E-01
   4.83750E-01     1.60155E-01
   4.85000E-01     1.60280E-01
   4.86250E-01     1.60376E-01
   4.87500E-01     1.60440E-01
   4.88750E-01     1.60473E-01
   4.90000E-01     1.60473E-01
   4.91250E-01     1.60442E-01
   4.92500E-01     1.60378E-01
   4.93750E-01     1.60284E-01
   4.95000E-01     1.60160E-01
   4.96250E-01     1.60008E-01
   4.97500E-01     1.59829E-01
   4.98750E-01     1.59625E-01
   5.00000E-01     1.59397E-01
   5.01250E-01     1.59148E-01
   5.02500E-01     1.58878E-01
   5.03750E-01     1.58590E-01
   5.05000E-01     1.58287E-01
   5.06250E-01     1.57968E-01
   5.07500E-01     1.57638E-01
   5.08750E-01     1.57296E-01
   5.10000E-01     1.56945E-01
   5.11250E-01     1.56587E-01
   5.12500E-01     1.56224E-01
   5.13750E-01     1.55858E-01
   5.15000E-01     1.55490E-01
   5.16250E-01     1.55122E-01
   5.17500E-01     1.54756E-01
   5.18750E-01     1.54394E-01
   5.20000E-01     1.54038E-01
   5.21250E-01     1.53689E-01
   5.22500E-01     1.53351E-01
   5.23750E-01     1.53025E-01
   5.25000E-01     1.52712E-01
   5.26250E-01     1.52415E-01
   5.27500E-01     1.52136E-01
   5.28750E-01     1.51876E-01
   5.30000E-01     1.51638E-01
   5.31250E-01     1.51424E-01
   5.32500E-01     1.51234E-01
   5.33750E-01     1.51072E-01
   5.35000E-01     1.50937E-01
   5.36250E-01     1.50832E-01
   5.37500E-01     1.50758E-01
   5.38750E-01     1.50715E-01
   5.40000E-01     1.50704E-01
   5.41250E-01     1.50726E-01
   5.42500E-01     1.50781E-01
   5.43750E-01     1.50867E-01
   5.45000E-01     1.50986E-01
   5.46250E-01     1.51135E-01
   5.47500E-01     1.51313E-01
   5.48750E-01     1.51518E-01
   5.50000E-01     1.51747E-01
   5.51250E-01     1.51999E-01
   5.52500E-01     1.52269E-01
   5.53750E-01     1.52553E-01
   5.55000E-01     1.52849E-01
   5.56250E-01     1.53152E-01
   5.57500E-01     1.53459E-01
   5.58750E-01     1.53765E-01
   5.60000E-01     1.54067E-01
   5.61250E-01     1.54362E-01
   5.62500E-01     1.54646E-01
   5.63750E-01     1.54917E-01
   5.65000E-01     1.55171E-01
   5.66250E-01     1.55406E-01
   5.67500E-01     1.55620E-01
   5.68750E-01     1.55810E-01
   5.70000E-01     1.55975E-01
   5.71250E-01     1.56112E-01
   5.72500E-01     1.56221E-01
   5.73750E-01     1.56301E-01
   5.75000E-01     1.56350E-01
   5.76250E-01     1.56369E-01
   5.77500E-01     1.56358E-01
   5.78750E-01     1.56317E-01
   5.80000E-01     1.56247E-01
   5.81250E-01     1.56148E-01
   5.82500E-01     1.56021E-01
   5.83750E-01     1.55867E-01
   5.85000E-01     1.55688E-01
   5.86250E-01     1.55485E-01
   5.87500E-01     1.55260E-01
   5.88750E-01     1.55013E-01
   5.90000E-01     1.54746E-01
   5.91250E-01     1.54460E-01
   5.92500E-01     1.54158E-01
   5.93750E-01     1.53840E-01
   5.95000E-01     1.53508E-01
   5.96250E-01     1.53163E-01
   5.97500E-01     1.52807E-01
   5.98750E-01     1.52440E-01
   6.00000E-01     1.52065E-01
   6.01250E-01     1.51682E-01
   6.02500E-01     1.51293E-01
   6.03750E-01     1.50898E-01
   6.05000E-01     1.50500E-01
   6.06250E-01     1.50097E-01
   6.07500E-01     1.49693E-01
   6.08750E-01     1.49288E-01
   6.10000E-01     1.48882E-01
   6.11250E-01     1.48477E-01
   6.12500E-01     1.48073E-01
   6.13750E-01     1.47671E-01
   6.15000E-01     1.47273E-01
   6.16250E-01     1.46878E-01
   6.17500E-01     1.46487E-01
   6.18750E-01     1.46102E-01
   6.20000E-01     1.45721E-01
   6.21250E-01     1.45347E-01
   6.22500E-01     1.44980E-01
   6.23750E-01     1.44619E-01
   6.25000E-01     1.44265E-01
   6.26250E-01     1.43920E-01
   6.27500E-01     1.43582E-01
   6.28750E-01     1.43251E-01
   6.30000E-01     1.42930E-01
   6.31250E-01     1.42616E-01
   6.32500E-01     1.42310E-01
   6.33750E-01     1.42013E-01
   6.35000E-01     1.41723E-01
   6.36250E-01     1.41442E-01
   6.37500E-01     1.41168E-01
   6.38750E-01     1.40902E-01
   6.40000E-01     1.40643E-01
   6.41250E-01     1.40390E-01
   6.42500E-01     1.40144E-01
   6.43750E-01     1.39905E-01
   6.45000E-01     1.39671E-01
   6.46250E-01     1.39442E-01
   6.47500E-01     1.39218E-01
   6.48750E-01     1.38999E-01
   6.50000E-01     1.38784E-01
   6.51250E-01     1.38573E-01
   6.52500E-01     1.38365E-01
   6.53750E-01     1.38161E-01
   6.55000E-01     1.37960E-01
   6.56250E-01     1.37762E-01
   6.57500E-01     1.37567E-01
   6.58750E-01     1.37374E-01
   6.60000E-01     1.37185E-01
   6.61250E-01     1.36998E-01
   6.62500E-01     1.36815E-01
   6.63750E-01     1.36635E-01
   6.65000E-01     1.36458E-01
   6.66250E-01     1.36286E-01
   6.67500E-01     1.36118E-01
   6.68750E-01     1.35955E-01
   6.70000E-01     1.35797E-01
   6.71250E-01     1.35645E-01
   6.72500E-01     1.35499E-01
   6.73750E-01     1.35361E-01
   6.75000E-01     1.35231E-01
   6.76250E-01     1.35109E-01
   6.77500E-01     1.34995E-01
   6.78750E-01     1.34892E-01
   6.80000E-01     1.34799E-01
   6.81250E-01     1.34716E-01
   6.82500E-01     1.34644E-01
   6.83750E-01     1.34584E-01
   6.85000E-01     1.34536E-01
   6.86250E-01     1.34500E-01
   6.87500E-01     1.34476E-01
   6.88750E-01     1.34465E-01
   6.90000E-01     1.34465E-01
   6.91250E-01     1.34478E-01
   6.92500E-01     1.34501E-01
   6.93750E-01     1.34536E-01
   6.95000E-01     1.34581E-01
   6.96250E-01     1.34635E-01
   6.97500E-01     1.34698E-01
   6.98750E-01     1.34769E-01
   7.00000E-01     1.34847E-01
   7.01250E-01     1.34930E-01
   7.02500E-01     1.35017E-01
   7.03750E-01     1.35107E-01
   7.05000E-01     1.35200E-01
   7.06250E-01     1.35293E-01
   7.07500E-01     1.35385E-01
   7.08750E-01     1.35476E-01
   7.10000E-01     1.35563E-01
   7.11250E-01     1.35646E-01
   7.12500E-01     1.35723E-01
   7.13750E-01     1.35794E-01
   7.15000E-01     1.35856E-01
   7.16250E-01     1.35910E-01
   7.17500E-01     1.35955E-01
   7.18750E-01     1.35989E-01
   7.20000E-01     1.36012E-01
   7.21250E-01     1.36024E-01
   7.22500E-01     1.36023E-01
   7.23750E-01     1.36011E-01
   7.25000E-01     1.35987E-01
   7.26250E-01     1.35950E-01
   7.27500E-01     1.35901E-01
   7.28750E-01     1.35839E-01
   7.30000E-01     1.35766E-01
   7.31250E-01     1.35682E-01
   7.32500E-01     1.35587E-01
   7.33750E-01     1.35482E-01
   7.35000E-01     1.35366E-01
   7.36250E-01     1.35242E-01
   7.37500E-01     1.35109E-01
   7.38750E-01     1.34969E-01
   7.40000E-01     1.34821E-01
   7.41250E-01     1.34668E-01
   7.42500E-01     1.34509E-01
   7.43750E-01     1.34347E-01
   7.45000E-01     1.34180E-01
   7.46250E-01     1.34011E-01
   7.47500E-01     1.33841E-01
   7.48750E-01     1.33669E-01
   7.50000E-01     1.33498E-01
   7.51250E-01     1.33328E-01
   7.52500E-01     1.33160E-01
   7.53750E-01     1.32995E-01
   7.55000E-01     1.32833E-01
   7.56250E-01     1.32676E-01
   7.57500E-01     1.32524E-01
   7.58750E-01     1.32378E-01
   7.60000E-01     1.32238E-01
   7.61250E-01     1.32107E-01
   7.62500E-01     1.31983E-01
   7.63750E-01     1.31868E-01
   7.65000E-01     1.31763E-01
   7.66250E-01     1.31667E-01
   7.67500E-01     1.31581E-01
   7.68750E-01     1.31505E-01
   7.70000E-01     1.31440E-01
   7.71250E-01     1.31386E-01
   7.72500E-01     1.31342E-01
   7.73750E-01     1.31308E-01
   7.75000E-01     1.31284E-01
   7.76250E-01     1.31271E-01
   7.77500E-01     1.31267E-01
   7.78750E-01     1.31272E-01
   7.80000E-01     1.31285E-01
   7.81250E-01     1.31306E-01
   7.82500E-01     1.31334E-01
   7.83750E-01     1.31367E-01
   7.85000E-01     1.31406E-01
   7.86250E-01     1.31449E-01
   7.87500E-01     1.31496E-01
   7.88750E-01     1.31544E-01
   7.90000E-01     1.31593E-01
   7.91250E-01     1.31643E-01
   7.92500E-01     1.31691E-01
   7.93750E-01     1.31737E-01
   7.95000E-01     1.31780E-01
   7.96250E-01     1.31819E-01
   7.97500E-01     1.31852E-01
   7.98750E-01     1.31878E-01
   8.00000E-01     1.31898E-01
   8.01250E-01     1.31910E-01
   8.02500E-01     1.31912E-01
   8.03750E-01     1.31906E-01
   8.05000E-01     1.31888E-01
   8.06250E-01     1.31860E-01
   8.07500E-01     1.31820E-01
   8.08750E-01     1.31768E-01
   8.10000E-01     1.31704E-01
   8.11250E-01     1.31627E-01
   8.12500E-01     1.31538E-01
   8.13750E-01     1.31437E-01
   8.15000E-01     1.31324E-01
   8.16250E-01     1.31201E-01
   8.17500E-01     1.31067E-01
   8.18750E-01     1.30924E-01
   8.20000E-01     1.30772E-01
   8.21250E-01     1.30614E-01
   8.22500E-01     1.30450E-01
   8.23750E-01     1.30283E-01
   8.25000E-01     1.30116E-01
   8.26250E-01     1.29952E-01
   8.27500E-01     1.29796E-01
   8.28750E-01     1.29653E-01
   8.30000E-01     1.29527E-01
   8.31250E-01     1.29428E-01
   8.32500E-01     1.29361E-01
   8.33750E-01     1.29335E-01
   8.35000E-01     1.29359E-01
   8.36250E-01     1.29441E-01
   8.37500E-01     1.29591E-01
   8.38750E-01     1.29816E-01
   8.40000E-01     1.30125E-01
   8.41250E-01     1.30524E-01
   8.42500E-01     1.31017E-01
   8.43750E-01     1.31607E-01
   8.45000E-01     1.32295E-01
   8.46250E-01     1.33079E-01
   8.47500E-01     1.33955E-01
   8.48750E-01     1.34916E-01
   8.50000E-01     1.35954E-01
   8.51250E-01     1.37060E-01
   8.52500E-01     1.38222E-01
   8.53750E-01     1.39429E-01
   8.55000E-01     1.40671E-01
   8.56250E-01     1.41937E-01
   8.57500E-01     1.43218E-01
   8.58750E-01     1.44507E-01
   8.60000E-01     1.45796E-01
   8.61250E-01     1.47082E-01
   8.62500E-01     1.48362E-01
   8.63750E-01     1.49634E-01
   8.65000E-01     1.50896E-01
   8.66250E-01     1.52149E-01
   8.67500E-01     1.53393E-01
   8.68750E-01     1.54628E-01
   8.70000E-01     1.55856E-01
   8.71250E-01     1.57077E-01
   8.72500E-01     1.58291E-01
   8.73750E-01     1.59499E-01
   8.75000E-01     1.60701E-01
   8.76250E-01     1.61897E-01
   8.77500E-01     1.63086E-01
   8.78750E-01     1.64269E-01
   8.80000E-01     1.65445E-01
   8.81250E-01     1.66613E-01
   8.82500E-01     1.67774E-01
   8.83750E-01     1.68927E-01
   8.85000E-01     1.70072E-01
   8.86250E-01     1.71208E-01
   8.87500E-01     1.72335E-01
   8.88750E-01     1.73453E-01
   8.90000E-01     1.74561E-01
   8.91250E-01     1.75660E-01
   8.92500E-01     1.76748E-01
   8.93750E-01     1.77827E-01
   8.95000E-01     1.78895E-01
   8.96250E-01     1.79953E-01
   8.97500E-01     1.81000E-01
   8.98750E-01     1.82038E-01
   9.00000E-01     1.83065E-01
   9.01250E-01     1.84082E-01
   9.02500E-01     1.85088E-01
   9.03750E-01     1.86085E-01
   9.05000E-01     1.87072E-01
   9.06250E-01     1.88050E-01
   9.07500E-01     1.89018E-01
   9.08750E-01     1.89977E-01
   9.10000E-01     1.90927E-01
   9.11250E-01     1.91869E-01
   9.12500E-01     1.92802E-01
   9.13750E-01     1.93728E-01
   9.15000E-01     1.94646E-01
   9.16250E-01     1.95557E-01
   9.17500E-01     1.96461E-01
   9.18750E-01     1.97358E-01
   9.20000E-01     1.98249E-01
   9.21250E-01     1.99134E-01
   9.22500E-01     2.00013E-01
   9.23750E-01     2.00887E-01
   9.25000E-01     2.01756E-01
   9.26250E-01     2.02620E-01
   9.27500E-01     2.03478E-01
   9.28750E-01     2.04331E-01
   9.30000E-01     2.05179E-01
   9.31250E-01     2.06022E-01
   9.32500E-01     2.06859E-01
   9.33750E-01     2.07691E-01
   9.35000E-01     2.08516E-01
   9.36250E-01     2.09334E-01
   9.37500E-01     2.10145E-01
   9.38750E-01     2.10947E-01
   9.40000E-01     2.11741E-01
   9.41250E-01     2.12525E-01
   9.42500E-01     2.13299E-01
   9.43750E-01     2.14061E-01
   9.45000E-01     2.14811E-01
   9.46250E-01     2.15548E-01
   9.47500E-01     2.16271E-01
   9.48750E-01     2.16980E-01
   9.50000E-01     2.17673E-01
   9.51250E-01     2.18350E-01
   9.52500E-01     2.19010E-01
   9.53750E-01     2.19653E-01
   9.55000E-01     2.20278E-01
   9.56250E-01     2.20886E-01
   9.57500E-01     2.21476E-01
   9.58750E-01     2.22047E-01
   9.60000E-01     2.22601E-01
   9.61250E-01     2.23137E-01
   9.62500E-01     2.23656E-01
   9.63750E-01     2.24159E-01
   9.65000E-01     2.24645E-01
   9.66250E-01     2.25116E-01
   9.67500E-01     2.25573E-01
   9.68750E-01     2.26016E-01
   9.70000E-01     2.26447E-01
   9.71250E-01     2.26867E-01
   9.72500E-01     2.27277E-01
   9.73750E-01     2.27678E-01
   9.75000E-01     2.28072E-01
   9.76250E-01     2.28461E-01
   9.77500E-01     2.28846E-01
   9.78750E-01     2.29228E-01
   9.80000E-01     2.29610E-01
   9.81250E-01     2.29993E-01
   9.82500E-01     2.30379E-01
   9.83750E-01     2.30769E-01
   9.85000E-01     2.31165E-01
   9.86250E-01     2.31570E-01
   9.87500E-01     2.31983E-01
   9.88750E-01     2.32408E-01
   9.90000E-01     2.32845E-01
   9.91250E-01     2.33295E-01
   9.92500E-01     2.33760E-01
   9.93750E-01     2.34241E-01
   9.95000E-01     2.34738E-01
   9.96250E-01     2.35251E-01
   9.97500E-01     2.35781E-01
   9.98750E-01     2.36327E-01
   1.00000E+00     2.36888E-01
   1.00125E+00     2.37465E-01
   1.00250E+00     2.38055E-01
   1.00375E+00     2.38658E-01
   1.00500E+00     2.39270E-01
   1.00625E+00     2.39892E-01
   1.00750E+00     2.40519E-01
   1.00875E+00     2.41149E-01
   1.01000E+00     2.41780E-01
   1.01125E+00     2.42409E-01
   1.01250E+00     2.43034E-01
   1.01375E+00     2.43650E-01
   1.01500E+00     2.44256E-01
   1.01625E+00     2.44848E-01
   1.01750E+00     2.45424E-01
   1.01875E+00     2.45982E-01
   1.02000E+00     2.46519E-01
   1.02125E+00     2.47033E-01
   1.02250E+00     2.47522E-01
   1.02375E+00     2.47985E-01
   1.02500E+00     2.48421E-01
   1.02625E+00     2.48828E-01
   1.02750E+00     2.49205E-01
   1.02875E+00     2.49552E-01
   1.03000E+00     2.49868E-01
   1.03125E+00     2.50152E-01
   1.03250E+00     2.50405E-01
   1.03375E+00     2.50627E-01
   1.03500E+00     2.50817E-01
   1.03625E+00     2.50975E-01
   1.03750E+00     2.51101E-01
   1.03875E+00     2.51197E-01
   1.04000E+00     2.51260E-01
   1.04125E+00     2.51293E-01
   1.04250E+00     2.51295E-01
   1.04375E+00     2.51267E-01
   1.04500E+00     2.51208E-01
   1.04625E+00     2.51120E-01
   1.04750E+00     2.51002E-01
   1.04875E+00     2.50855E-01
   1.05000E+00     2.50682E-01
   1.05125E+00     2.50482E-01
   1.05250E+00     2.50257E-01
   1.05375E+00     2.50008E-01
   1.05500E+00     2.49739E-01
   1.05625E+00     2.49449E-01
   1.05750E+00     2.49141E-01
   1.05875E+00     2.48815E-01
   1.06000E+00     2.48471E-01
   1.06125E+00     2.48109E-01
   1.06250E+00     2.47731E-01
   1.06375E+00     2.47338E-01
   1.06500E+00     2.46931E-01
   1.06625E+00     2.46511E-01
   1.06750E+00     2.46081E-01
   1.06875E+00     2.45640E-01
   1.07000E+00     2.45190E-01
   1.07125E+00     2.44734E-01
   1.07250E+00     2.44271E-01
   1.07375E+00     2.43804E-01
   1.07500E+00     2.43333E-01
   1.07625E+00     2.42861E-01
   1.07750E+00     2.42388E-01
   1.07875E+00     2.41916E-01
   1.08000E+00     2.41445E-01
   1.08125E+00     2.40976E-01
   1.08250E+00     2.40509E-01
   1.08375E+00     2.40046E-01
   1.08500E+00     2.39587E-01
   1.08625E+00     2.39133E-01
   1.08750E+00     2.38684E-01
   1.08875E+00     2.38240E-01
   1.09000E+00     2.37803E-01
   1.09125E+00     2.37373E-01
   1.09250E+00     2.36954E-01
   1.09375E+00     2.36546E-01
   1.09500E+00     2.36154E-01
   1.09625E+00     2.35780E-01
   1.09750E+00     2.35428E-01
   1.09875E+00     2.35103E-01
   1.10000E+00     2.34811E-01
   1.10125E+00     2.34555E-01
   1.10250E+00     2.34343E-01
   1.10375E+00     2.34177E-01
   1.10500E+00     2.34064E-01
   1.10625E+00     2.34005E-01
   1.10750E+00     2.34005E-01
   1.10875E+00     2.34063E-01
   1.11000E+00     2.34179E-01
   1.11125E+00     2.34352E-01
   1.11250E+00     2.34577E-01
   1.11375E+00     2.34849E-01
   1.11500E+00     2.35162E-01
   1.11625E+00     2.35508E-01
   1.11750E+00     2.35881E-01
   1.11875E+00     2.36270E-01
   1.12000E+00     2.36669E-01
   1.12125E+00     2.37070E-01
   1.12250E+00     2.37466E-01
   1.12375E+00     2.37851E-01
   1.12500E+00     2.38220E-01
   1.12625E+00     2.38570E-01
   1.12750E+00     2.38897E-01
   1.12875E+00     2.39200E-01
   1.13000E+00     2.39477E-01
   1.13125E+00     2.39727E-01
   1.13250E+00     2.39951E-01
   1.13375E+00     2.40149E-01
   1.13500E+00     2.40320E-01
   1.13625E+00     2.40466E-01
   1.13750E+00     2.40586E-01
   1.13875E+00     2.40683E-01
   1.14000E+00     2.40755E-01
   1.14125E+00     2.40805E-01
   1.14250E+00     2.40832E-01
   1.14375E+00     2.40837E-01
   1.14500E+00     2.40822E-01
   1.14625E+00     2.40786E-01
   1.14750E+00     2.40731E-01
   1.14875E+00     2.40656E-01
   1.15000E+00     2.40563E-01
   1.15125E+00     2.40451E-01
   1.15250E+00     2.40321E-01
   1.15375E+00     2.40173E-01
   1.15500E+00     2.40008E-01
   1.15625E+00     2.39826E-01
   1.15750E+00     2.39628E-01
   1.15875E+00     2.39412E-01
   1.16000E+00     2.39181E-01
   1.16125E+00     2.38934E-01
   1.16250E+00     2.38671E-01
   1.16375E+00     2.38393E-01
   1.16500E+00     2.38101E-01
   1.16625E+00     2.37794E-01
   1.16750E+00     2.37474E-01
   1.16875E+00     2.37140E-01
   1.17000E+00     2.36793E-01
   1.17125E+00     2.36435E-01
   1.17250E+00     2.36064E-01
   1.17375E+00     2.35683E-01
   1.17500E+00     2.35290E-01
   1.17625E+00     2.34888E-01
   1.17750E+00     2.34477E-01
   1.17875E+00     2.34057E-01
   1.18000E+00     2.33628E-01
   1.18125E+00     2.33191E-01
   1.18250E+00     2.32748E-01
   1.18375E+00     2.32297E-01
   1.18500E+00     2.31841E-01
   1.18625E+00     2.31378E-01
   1.18750E+00     2.30910E-01
   1.18875E+00     2.30437E-01
   1.19000E+00     2.29959E-01
   1.19125E+00     2.29477E-01
   1.19250E+00     2.28990E-01
   1.19375E+00     2.28500E-01
   1.19500E+00     2.28005E-01
   1.19625E+00     2.27507E-01
   1.19750E+00     2.27006E-01
   1.19875E+00     2.26500E-01
   1.20000E+00     2.25992E-01
   1.20125E+00     2.25480E-01
   1.20250E+00     2.24965E-01
   1.20375E+00     2.24446E-01
   1.20500E+00     2.23924E-01
   1.20625E+00     2.23399E-01
   1.20750E+00     2.22871E-01
   1.20875E+00     2.22339E-01
   1.21000E+00     2.21805E-01
   1.21125E+00     2.21268E-01
   1.21250E+00     2.20729E-01
   1.21375E+00     2.20188E-01
   1.21500E+00     2.19645E-01
   1.21625E+00     2.19100E-01
   1.21750E+00     2.18555E-01
   1.21875E+00     2.18009E-01
   1.22000E+00     2.17463E-01
   1.22125E+00     2.16918E-01
   1.22250E+00     2.16375E-01
   1.22375E+00     2.15834E-01
   1.22500E+00     2.15296E-01
   1.22625E+00     2.14762E-01
   1.22750E+00     2.14232E-01
   1.22875E+00     2.13709E-01
   1.23000E+00     2.13192E-01
   1.23125E+00     2.12682E-01
   1.23250E+00     2.12182E-01
   1.23375E+00     2.11691E-01
   1.23500E+00     2.11210E-01
   1.23625E+00     2.10742E-01
   1.23750E+00     2.10286E-01
   1.23875E+00     2.09844E-01
   1.24000E+00     2.09417E-01
   1.24125E+00     2.09007E-01
   1.24250E+00     2.08612E-01
   1.24375E+00     2.08236E-01
   1.24500E+00     2.07879E-01
   1.24625E+00     2.07540E-01
   1.24750E+00     2.07222E-01
   1.24875E+00     2.06925E-01
   1.25000E+00     2.06649E-01
   1.25125E+00     2.06394E-01
   1.25250E+00     2.06161E-01
   1.25375E+00     2.05949E-01
   1.25500E+00     2.05759E-01
   1.25625E+00     2.05589E-01
   1.25750E+00     2.05440E-01
   1.25875E+00     2.05311E-01
   1.26000E+00     2.05199E-01
   1.26125E+00     2.05106E-01
   1.26250E+00     2.05028E-01
   1.26375E+00     2.04964E-01
   1.26500E+00     2.04913E-01
   1.26625E+00     2.04873E-01
   1.26750E+00     2.04842E-01
   1.26875E+00     2.04818E-01
   1.27000E+00     2.04798E-01
   1.27125E+00     2.04781E-01
   1.27250E+00     2.04765E-01
   1.27375E+00     2.04749E-01
   1.27500E+00     2.04729E-01
   1.27625E+00     2.04706E-01
   1.27750E+00     2.04677E-01
   1.27875E+00     2.04642E-01
   1.28000E+00     2.04599E-01
   1.28125E+00     2.04547E-01
   1.28250E+00     2.04486E-01
   1.28375E+00     2.04415E-01
   1.28500E+00     2.04334E-01
   1.28625E+00     2.04243E-01
   1.28750E+00     2.04141E-01
   1.28875E+00     2.04027E-01
   1.29000E+00     2.03903E-01
   1.29125E+00     2.03769E-01
   1.29250E+00     2.03624E-01
   1.29375E+00     2.03469E-01
   1.29500E+00     2.03304E-01
   1.29625E+00     2.03131E-01
   1.29750E+00     2.02948E-01
   1.29875E+00     2.02758E-01
   1.30000E+00     2.02560E-01
   1.30125E+00     2.02355E-01
   1.30250E+00     2.02145E-01
   1.30375E+00     2.01929E-01
   1.30500E+00     2.01709E-01
   1.30625E+00     2.01485E-01
   1.30750E+00     2.01258E-01
   1.30875E+00     2.01030E-01
   1.31000E+00     2.00800E-01
   1.31125E+00     2.00571E-01
   1.31250E+00     2.00342E-01
   1.31375E+00     2.00115E-01
   1.31500E+00     1.99891E-01
   1.31625E+00     1.99670E-01
   1.31750E+00     1.99454E-01
   1.31875E+00     1.99244E-01
   1.32000E+00     1.99040E-01
   1.32125E+00     1.98843E-01
   1.32250E+00     1.98654E-01
   1.32375E+00     1.98474E-01
   1.32500E+00     1.98304E-01
   1.32625E+00     1.98144E-01
   1.32750E+00     1.97995E-01
   1.32875E+00     1.97858E-01
   1.33000E+00     1.97732E-01
   1.33125E+00     1.97618E-01
   1.33250E+00     1.97517E-01
   1.33375E+00     1.97427E-01
   1.33500E+00     1.97350E-01
   1.33625E+00     1.97285E-01
   1.33750E+00     1.97232E-01
   1.33875E+00     1.97190E-01
   1.34000E+00     1.97159E-01
   1.34125E+00     1.97137E-01
   1.34250E+00     1.97124E-01
   1.34375E+00     1.97119E-01
   1.34500E+00     1.97121E-01
   1.34625E+00     1.97128E-01
   1.34750E+00     1.97139E-01
   1.34875E+00     1.97153E-01
   1.35000E+00     1.97168E-01
   1.35125E+00     1.97183E-01
   1.35250E+00     1.97196E-01
   1.35375E+00     1.97206E-01
   1.35500E+00     1.97212E-01
   1.35625E+00     1.97213E-01
   1.35750E+00     1.97207E-01
   1.35875E+00     1.97192E-01
   1.36000E+00     1.97170E-01
   1.36125E+00     1.97137E-01
   1.36250E+00     1.97093E-01
   1.36375E+00     1.97039E-01
   1.36500E+00     1.96972E-01
   1.36625E+00     1.96893E-01
   1.36750E+00     1.96800E-01
   1.36875E+00     1.96694E-01
   1.37000E+00     1.96575E-01
   1.37125E+00     1.96441E-01
   1.37250E+00     1.96294E-01
   1.37375E+00     1.96133E-01
   1.37500E+00     1.95958E-01
   1.37625E+00     1.95770E-01
   1.37750E+00     1.95568E-01
   1.37875E+00     1.95353E-01
   1.38000E+00     1.95125E-01
   1.38125E+00     1.94885E-01
   1.38250E+00     1.94633E-01
   1.38375E+00     1.94369E-01
   1.38500E+00     1.94094E-01
   1.38625E+00     1.93809E-01
   1.38750E+00     1.93514E-01
   1.38875E+00     1.93209E-01
   1.39000E+00     1.92895E-01
   1.39125E+00     1.92573E-01
   1.39250E+00     1.92243E-01
   1.39375E+00     1.91906E-01
   1.39500E+00     1.91562E-01
   1.39625E+00     1.91211E-01
   1.39750E+00     1.90855E-01
   1.39875E+00     1.90494E-01
   1.40000E+00     1.90128E-01
   1.40125E+00     1.89758E-01
   1.40250E+00     1.89385E-01
   1.40375E+00     1.89009E-01
   1.40500E+00     1.88630E-01
   1.40625E+00     1.88248E-01
   1.40750E+00     1.87866E-01
   1.40875E+00     1.87482E-01
   1.41000E+00     1.87097E-01
   1.41125E+00     1.86712E-01
   1.41250E+00     1.86327E-01
   1.41375E+00     1.85942E-01
   1.41500E+00     1.85558E-01
   1.41625E+00     1.85175E-01
   1.41750E+00     1.84793E-01
   1.41875E+00     1.84413E-01
   1.42000E+00     1.84034E-01
   1.42125E+00     1.83658E-01
   1.42250E+00     1.83283E-01
   1.42375E+00     1.82911E-01
   1.42500E+00     1.82542E-01
   1.42625E+00     1.82175E-01
   1.42750E+00     1.81811E-01
   1.42875E+00     1.81450E-01
   1.43000E+00     1.81092E-01
   1.43125E+00     1.80737E-01
   1.43250E+00     1.80385E-01
   1.43375E+00     1.80037E-01
   1.43500E+00     1.79691E-01
   1.43625E+00     1.79349E-01
   1.43750E+00     1.79011E-01
   1.43875E+00     1.78676E-01
   1.44000E+00     1.78345E-01
   1.44125E+00     1.78017E-01
   1.44250E+00     1.77693E-01
   1.44375E+00     1.77373E-01
   1.44500E+00     1.77057E-01
   1.44625E+00     1.76745E-01
   1.44750E+00     1.76437E-01
   1.44875E+00     1.76134E-01
   1.45000E+00     1.75836E-01
   1.45125E+00     1.75542E-01
   1.45250E+00     1.75254E-01
   1.45375E+00     1.74971E-01
   1.45500E+00     1.74693E-01
   1.45625E+00     1.74421E-01
   1.45750E+00     1.74155E-01
   1.45875E+00     1.73896E-01
   1.46000E+00     1.73643E-01
   1.46125E+00     1.73397E-01
   1.46250E+00     1.73159E-01
   1.46375E+00     1.72927E-01
   1.46500E+00     1.72704E-01
   1.46625E+00     1.72488E-01
   1.46750E+00     1.72280E-01
   1.46875E+00     1.72081E-01
   1.47000E+00     1.71891E-01
   1.47125E+00     1.71709E-01
   1.47250E+00     1.71536E-01
   1.47375E+00     1.71372E-01
   1.47500E+00     1.71217E-01
   1.47625E+00     1.71071E-01
   1.47750E+00     1.70934E-01
   1.47875E+00     1.70806E-01
   1.48000E+00     1.70686E-01
   1.48125E+00     1.70575E-01
   1.48250E+00     1.70472E-01
   1.48375E+00     1.70377E-01
   1.48500E+00     1.70290E-01
   1.48625E+00     1.70209E-01
   1.48750E+00     1.70136E-01
   1.48875E+00     1.70068E-01
   1.49000E+00     1.70006E-01
   1.49125E+00     1.69948E-01
   1.49250E+00     1.69895E-01
   1.49375E+00     1.69846E-01
   1.49500E+00     1.69800E-01
   1.49625E+00     1.69755E-01
   1.49750E+00     1.69713E-01
   1.49875E+00     1.69671E-01
   1.50000E+00     1.69630E-01
   1.50125E+00     1.69588E-01
   1.50250E+00     1.69545E-01
   1.50375E+00     1.69501E-01
   1.50500E+00     1.69455E-01
   1.50625E+00     1.69406E-01
   1.50750E+00     1.69353E-01
   1.50875E+00     1.69297E-01
   1.51000E+00     1.69237E-01
   1.51125E+00     1.69173E-01
   1.51250E+00     1.69104E-01
   1.51375E+00     1.69030E-01
   1.51500E+00     1.68951E-01
   1.51625E+00     1.68866E-01
   1.51750E+00     1.68777E-01
   1.51875E+00     1.68681E-01
   1.52000E+00     1.68580E-01
   1.52125E+00     1.68474E-01
   1.52250E+00     1.68362E-01
   1.52375E+00     1.68246E-01
   1.52500E+00     1.68124E-01
   1.52625E+00     1.67997E-01
   1.52750E+00     1.67866E-01
   1.52875E+00     1.67730E-01
   1.53000E+00     1.67590E-01
   1.53125E+00     1.67447E-01
   1.53250E+00     1.67300E-01
   1.53375E+00     1.67151E-01
   1.53500E+00     1.66998E-01
   1.53625E+00     1.66844E-01
   1.53750E+00     1.66688E-01
   1.53875E+00     1.66530E-01
   1.54000E+00     1.66372E-01
   1.54125E+00     1.66213E-01
   1.54250E+00     1.66054E-01
   1.54375E+00     1.65895E-01
   1.54500E+00     1.65737E-01
   1.54625E+00     1.65580E-01
   1.54750E+00     1.65425E-01
   1.54875E+00     1.65271E-01
   1.55000E+00     1.65120E-01
   1.55125E+00     1.64971E-01
   1.55250E+00     1.64824E-01
   1.55375E+00     1.64681E-01
   1.55500E+00     1.64541E-01
   1.55625E+00     1.64404E-01
   1.55750E+00     1.64270E-01
   1.55875E+00     1.64140E-01
   1.56000E+00     1.64013E-01
   1.56125E+00     1.63890E-01
   1.56250E+00     1.63771E-01
   1.56375E+00     1.63655E-01
   1.56500E+00     1.63542E-01
   1.56625E+00     1.63432E-01
   1.56750E+00     1.63325E-01
   1.56875E+00     1.63220E-01
   1.57000E+00     1.63118E-01
   1.57125E+00     1.63018E-01
   1.57250E+00     1.62919E-01
   1.57375E+00     1.62821E-01
   1.57500E+00     1.62724E-01
   1.57625E+00     1.62627E-01
   1.57750E+00     1.62530E-01
   1.57875E+00     1.62432E-01
   1.58000E+00     1.62333E-01
   1.58125E+00     1.62233E-01
   1.58250E+00     1.62130E-01
   1.58375E+00     1.62025E-01
   1.58500E+00     1.61917E-01
   1.58625E+00     1.61806E-01
   1.58750E+00     1.61690E-01
   1.58875E+00     1.61571E-01
   1.59000E+00     1.61447E-01
   1.59125E+00     1.61319E-01
   1.59250E+00     1.61185E-01
   1.59375E+00     1.61046E-01
   1.59500E+00     1.60902E-01
   1.59625E+00     1.60752E-01
   1.59750E+00     1.60595E-01
   1.59875E+00     1.60433E-01
   1.60000E+00     1.60265E-01
   1.60125E+00     1.60091E-01
   1.60250E+00     1.59911E-01
   1.60375E+00     1.59724E-01
   1.60500E+00     1.59531E-01
   1.60625E+00     1.59332E-01
   1.60750E+00     1.59127E-01
   1.60875E+00     1.58915E-01
   1.61000E+00     1.58697E-01
   1.61125E+00     1.58472E-01
   1.61250E+00     1.58243E-01
   1.61375E+00     1.58009E-01
   1.61500E+00     1.57770E-01
   1.61625E+00     1.57528E-01
   1.61750E+00     1.57283E-01
   1.61875E+00     1.57036E-01
   1.62000E+00     1.56788E-01
   1.62125E+00     1.56540E-01
   1.62250E+00     1.56295E-01
   1.62375E+00     1.56055E-01
   1.62500E+00     1.55822E-01
   1.62625E+00     1.55600E-01
   1.62750E+00     1.55394E-01
   1.62875E+00     1.55208E-01
   1.63000E+00     1.55049E-01
   1.63125E+00     1.54924E-01
   1.63250E+00     1.54840E-01
   1.63375E+00     1.54804E-01
   1.63500E+00     1.54827E-01
   1.63625E+00     1.54914E-01
   1.63750E+00     1.55076E-01
   1.63875E+00     1.55318E-01
   1.64000E+00     1.55646E-01
   1.64125E+00     1.56066E-01
   1.64250E+00     1.56579E-01
   1.64375E+00     1.57186E-01
   1.64500E+00     1.57885E-01
   1.64625E+00     1.58672E-01
   1.64750E+00     1.59542E-01
   1.64875E+00     1.60485E-01
   1.65000E+00     1.61494E-01
   1.65125E+00     1.62556E-01
   1.65250E+00     1.63662E-01
   1.65375E+00     1.64802E-01
   1.65500E+00     1.65965E-01
   1.65625E+00     1.67143E-01
   1.65750E+00     1.68328E-01
   1.65875E+00     1.69514E-01
   1.66000E+00     1.70697E-01
   1.66125E+00     1.71873E-01
   1.66250E+00     1.73041E-01
   1.66375E+00     1.74200E-01
   1.66500E+00     1.75349E-01
   1.66625E+00     1.76488E-01
   1.66750E+00     1.77618E-01
   1.66875E+00     1.78739E-01
   1.67000E+00     1.79853E-01
   1.67125E+00     1.80959E-01
   1.67250E+00     1.82057E-01
   1.67375E+00     1.83149E-01
   1.67500E+00     1.84233E-01
   1.67625E+00     1.85311E-01
   1.67750E+00     1.86382E-01
   1.67875E+00     1.87446E-01
   1.68000E+00     1.88503E-01
   1.68125E+00     1.89552E-01
   1.68250E+00     1.90594E-01
   1.68375E+00     1.91629E-01
   1.68500E+00     1.92655E-01
   1.68625E+00     1.93674E-01
   1.68750E+00     1.94684E-01
   1.68875E+00     1.95687E-01
   1.69000E+00     1.96680E-01
   1.69125E+00     1.97666E-01
   1.69250E+00     1.98643E-01
   1.69375E+00     1.99611E-01
   1.69500E+00     2.00571E-01
   1.69625E+00     2.01523E-01
   1.69750E+00     2.02465E-01
   1.69875E+00     2.03400E-01
   1.70000E+00     2.04326E-01
   1.70125E+00     2.05243E-01
   1.70250E+00     2.06152E-01
   1.70375E+00     2.07053E-01
   1.70500E+00     2.07946E-01
   1.70625E+00     2.08831E-01
   1.70750E+00     2.09709E-01
   1.70875E+00     2.10578E-01
   1.71000E+00     2.11440E-01
   1.71125E+00     2.12295E-01
   1.71250E+00     2.13143E-01
   1.71375E+00     2.13983E-01
   1.71500E+00     2.14817E-01
   1.71625E+00     2.15645E-01
   1.71750E+00     2.16465E-01
   1.71875E+00     2.17280E-01
   1.72000E+00     2.18089E-01
   1.72125E+00     2.18891E-01
   1.72250E+00     2.19688E-01
   1.72375E+00     2.20478E-01
   1.72500E+00     2.21263E-01
   1.72625E+00     2.22042E-01
   1.72750E+00     2.22815E-01
   1.72875E+00     2.23581E-01
   1.73000E+00     2.24342E-01
   1.73125E+00     2.25095E-01
   1.73250E+00     2.25841E-01
   1.73375E+00     2.26580E-01
   1.73500E+00     2.27311E-01
   1.73625E+00     2.28033E-01
   1.73750E+00     2.28746E-01
   1.73875E+00     2.29450E-01
   1.74000E+00     2.30143E-01
   1.74125E+00     2.30825E-01
   1.74250E+00     2.31496E-01
   1.74375E+00     2.32155E-01
   1.74500E+00     2.32800E-01
   1.74625E+00     2.33433E-01
   1.74750E+00     2.34051E-01
   1.74875E+00     2.34656E-01
   1.75000E+00     2.35246E-01
   1.75125E+00     2.35821E-01
   1.75250E+00     2.36381E-01
   1.75375E+00     2.36926E-01
   1.75500E+00     2.37456E-01
   1.75625E+00     2.37972E-01
   1.75750E+00     2.38472E-01
   1.75875E+00     2.38959E-01
   1.76000E+00     2.39432E-01
   1.76125E+00     2.39892E-01
   1.76250E+00     2.40339E-01
   1.76375E+00     2.40774E-01
   1.76500E+00     2.41199E-01
   1.76625E+00     2.41614E-01
   1.76750E+00     2.42020E-01
   1.76875E+00     2.42418E-01
   1.77000E+00     2.42810E-01
   1.77125E+00     2.43197E-01
   1.77250E+00     2.43579E-01
   1.77375E+00     2.43959E-01
   1.77500E+00     2.44338E-01
   1.77625E+00     2.44717E-01
   1.77750E+00     2.45098E-01
   1.77875E+00     2.45482E-01
   1.78000E+00     2.45872E-01
   1.78125E+00     2.46267E-01
   1.78250E+00     2.46671E-01
   1.78375E+00     2.47083E-01
   1.78500E+00     2.47507E-01
   1.78625E+00     2.47942E-01
   1.78750E+00     2.48390E-01
   1.78875E+00     2.48852E-01
   1.79000E+00     2.49329E-01
   1.79125E+00     2.49820E-01
   1.79250E+00     2.50328E-01
   1.79375E+00     2.50851E-01
   1.79500E+00     2.51389E-01
   1.79625E+00     2.51943E-01
   1.79750E+00     2.52511E-01
   1.79875E+00     2.53091E-01
   1.80000E+00     2.53684E-01
   1.80125E+00     2.54287E-01
   1.80250E+00     2.54899E-01
   1.80375E+00     2.55516E-01
   1.80500E+00     2.56138E-01
   1.80625E+00     2.56761E-01
   1.80750E+00     2.57384E-01
   1.80875E+00     2.58003E-01
   1.81000E+00     2.58615E-01
   1.81125E+00     2.59219E-01
   1.81250E+00     2.59811E-01
   1.81375E+00     2.60390E-01
   1.81500E+00     2.60952E-01
   1.81625E+00     2.61496E-01
   1.81750E+00     2.62019E-01
   1.81875E+00     2.62521E-01
   1.82000E+00     2.62999E-01
   1.82125E+00     2.63451E-01
   1.82250E+00     2.63878E-01
   1.82375E+00     2.64277E-01
   1.82500E+00     2.64649E-01
   1.82625E+00     2.64992E-01
   1.82750E+00     2.65306E-01
   1.82875E+00     2.65590E-01
   1.83000E+00     2.65846E-01
   1.83125E+00     2.66071E-01
   1.83250E+00     2.66267E-01
   1.83375E+00     2.66434E-01
   1.83500E+00     2.66571E-01
   1.83625E+00     2.66678E-01
   1.83750E+00     2.66757E-01
   1.83875E+00     2.66806E-01
   1.84000E+00     2.66827E-01
   1.84125E+00     2.66820E-01
   1.84250E+00     2.66784E-01
   1.84375E+00     2.66720E-01
   1.84500E+00     2.66629E-01
   1.84625E+00     2.66512E-01
   1.84750E+00     2.66368E-01
   1.84875E+00     2.66199E-01
   1.85000E+00     2.66007E-01
   1.85125E+00     2.65793E-01
   1.85250E+00     2.65558E-01
   1.85375E+00     2.65304E-01
   1.85500E+00     2.65033E-01
   1.85625E+00     2.64746E-01
   1.85750E+00     2.64443E-01
   1.85875E+00     2.64124E-01
   1.86000E+00     2.63791E-01
   1.86125E+00     2.63444E-01
   1.86250E+00     2.63084E-01
   1.86375E+00     2.62712E-01
   1.86500E+00     2.62330E-01
   1.86625E+00     2.61939E-01
   1.86750E+00     2.61540E-01
   1.86875E+00     2.61134E-01
   1.87000E+00     2.60722E-01
   1.87125E+00     2.60306E-01
   1.87250E+00     2.59886E-01
   1.87375E+00     2.59463E-01
   1.87500E+00     2.59039E-01
   1.87625E+00     2.58613E-01
   1.87750E+00     2.58188E-01
   1.87875E+00     2.57763E-01
   1.88000E+00     2.57338E-01
   1.88125E+00     2.56915E-01
   1.88250E+00     2.56493E-01
   1.88375E+00     2.56072E-01
   1.88500E+00     2.55653E-01
   1.88625E+00     2.55236E-01
   1.88750E+00     2.54821E-01
   1.88875E+00     2.54408E-01
   1.89000E+00     2.53999E-01
   1.89125E+00     2.53593E-01
   1.89250E+00     2.53194E-01
   1.89375E+00     2.52803E-01
   1.89500E+00     2.52424E-01
   1.89625E+00     2.52060E-01
   1.89750E+00     2.51716E-01
   1.89875E+00     2.51395E-01
   1.90000E+00     2.51104E-01
   1.90125E+00     2.50848E-01
   1.90250E+00     2.50632E-01
   1.90375E+00     2.50460E-01
   1.90500E+00     2.50338E-01
   1.90625E+00     2.50268E-01
   1.90750E+00     2.50253E-01
   1.90875E+00     2.50294E-01
   1.91000E+00     2.50389E-01
   1.91125E+00     2.50536E-01
   1.91250E+00     2.50732E-01
   1.91375E+00     2.50970E-01
   1.91500E+00     2.51246E-01
   1.91625E+00     2.51550E-01
   1.91750E+00     2.51877E-01
   1.91875E+00     2.52218E-01
   1.92000E+00     2.52565E-01
   1.92125E+00     2.52912E-01
   1.92250E+00     2.53253E-01
   1.92375E+00     2.53581E-01
   1.92500E+00     2.53894E-01
   1.92625E+00     2.54187E-01
   1.92750E+00     2.54458E-01
   1.92875E+00     2.54706E-01
   1.93000E+00     2.54929E-01
   1.93125E+00     2.55126E-01
   1.93250E+00     2.55298E-01
   1.93375E+00     2.55444E-01
   1.93500E+00     2.55565E-01
   1.93625E+00     2.55662E-01
   1.93750E+00     2.55734E-01
   1.93875E+00     2.55783E-01
   1.94000E+00     2.55810E-01
   1.94125E+00     2.55814E-01
   1.94250E+00     2.55797E-01
   1.94375E+00     2.55759E-01
   1.94500E+00     2.55702E-01
   1.94625E+00     2.55624E-01
   1.94750E+00     2.55528E-01
   1.94875E+00     2.55413E-01
   1.95000E+00     2.55279E-01
   1.95125E+00     2.55128E-01
   1.95250E+00     2.54958E-01
   1.95375E+00     2.54771E-01
   1.95500E+00     2.54567E-01
   1.95625E+00     2.54346E-01
   1.95750E+00     2.54108E-01
   1.95875E+00     2.53854E-01
   1.96000E+00     2.53584E-01
   1.96125E+00     2.53298E-01
   1.96250E+00     2.52997E-01
   1.96375E+00     2.52681E-01
   1.96500E+00     2.52351E-01
   1.96625E+00     2.52007E-01
   1.96750E+00     2.51650E-01
   1.96875E+00     2.51280E-01
   1.97000E+00     2.50897E-01
   1.97125E+00     2.50504E-01
   1.97250E+00     2.50099E-01
   1.97375E+00     2.49684E-01
   1.97500E+00     2.49260E-01
   1.97625E+00     2.48826E-01
   1.97750E+00     2.48384E-01
   1.97875E+00     2.47933E-01
   1.98000E+00     2.47476E-01
   1.98125E+00     2.47012E-01
   1.98250E+00     2.46541E-01
   1.98375E+00     2.46065E-01
   1.98500E+00     2.45583E-01
   1.98625E+00     2.45097E-01
   1.98750E+00     2.44606E-01
   1.98875E+00     2.44111E-01
   1.99000E+00     2.43613E-01
   1.99125E+00     2.43111E-01
   1.99250E+00     2.42607E-01
   1.99375E+00     2.42099E-01
   1.99500E+00     2.41589E-01
   1.99625E+00     2.41077E-01
   1.99750E+00     2.40562E-01
   1.99875E+00     2.40045E-01
   2.00000E+00     2.39525E-01
   2.00125E+00     2.39004E-01
   2.00250E+00     2.38480E-01
   2.00375E+00     2.37955E-01
   2.00500E+00     2.37427E-01
   2.00625E+00     2.36897E-01
   2.00750E+00     2.36366E-01
   2.00875E+00     2.35832E-01
   2.01000E+00     2.35297E-01
   2.01125E+00     2.34761E-01
   2.01250E+00     2.34223E-01
   2.01375E+00     2.33684E-01
   2.01500E+00     2.33145E-01
   2.01625E+00     2.32605E-01
   2.01750E+00     2.32065E-01
   2.01875E+00     2.31526E-01
   2.02000E+00     2.30988E-01
   2.02125E+00     2.30452E-01
   2.02250E+00     2.29919E-01
   2.02375E+00     2.29388E-01
   2.02500E+00     2.28861E-01
   2.02625E+00     2.28339E-01
   2.02750E+00     2.27823E-01
   2.02875E+00     2.27313E-01
   2.03000E+00     2.26810E-01
   2.03125E+00     2.26316E-01
   2.03250E+00     2.25830E-01
   2.03375E+00     2.25355E-01
   2.03500E+00     2.24891E-01
   2.03625E+00     2.24439E-01
   2.03750E+00     2.24000E-01
   2.03875E+00     2.23575E-01
   2.04000E+00     2.23165E-01
   2.04125E+00     2.22771E-01
   2.04250E+00     2.22394E-01
   2.04375E+00     2.22034E-01
   2.04500E+00     2.21693E-01
   2.04625E+00     2.21371E-01
   2.04750E+00     2.21068E-01
   2.04875E+00     2.20785E-01
   2.05000E+00     2.20522E-01
   2.05125E+00     2.20279E-01
   2.05250E+00     2.20057E-01
   2.05375E+00     2.19854E-01
   2.05500E+00     2.19671E-01
   2.05625E+00     2.19507E-01
   2.05750E+00     2.19361E-01
   2.05875E+00     2.19232E-01
   2.06000E+00     2.19120E-01
   2.06125E+00     2.19022E-01
   2.06250E+00     2.18937E-01
   2.06375E+00     2.18864E-01
   2.06500E+00     2.18801E-01
   2.06625E+00     2.18746E-01
   2.06750E+00     2.18697E-01
   2.06875E+00     2.18653E-01
   2.07000E+00     2.18612E-01
   2.07125E+00     2.18571E-01
   2.07250E+00     2.18531E-01
   2.07375E+00     2.18488E-01
   2.07500E+00     2.18442E-01
   2.07625E+00     2.18391E-01
   2.07750E+00     2.18334E-01
   2.07875E+00     2.18271E-01
   2.08000E+00     2.18201E-01
   2.08125E+00     2.18122E-01
   2.08250E+00     2.18034E-01
   2.08375E+00     2.17938E-01
   2.08500E+00     2.17832E-01
   2.08625E+00     2.17716E-01
   2.08750E+00     2.17591E-01
   2.08875E+00     2.17456E-01
   2.09000E+00     2.17312E-01
   2.09125E+00     2.17159E-01
   2.09250E+00     2.16996E-01
   2.09375E+00     2.16825E-01
   2.09500E+00     2.16646E-01
   2.09625E+00     2.16459E-01
   2.09750E+00     2.16265E-01
   2.09875E+00     2.16064E-01
   2.10000E+00     2.15857E-01
   2.10125E+00     2.15645E-01
   2.10250E+00     2.15428E-01
   2.10375E+00     2.15208E-01
   2.10500E+00     2.14984E-01
   2.10625E+00     2.14758E-01
   2.10750E+00     2.14530E-01
   2.10875E+00     2.14301E-01
   2.11000E+00     2.14073E-01
   2.11125E+00     2.13845E-01
   2.11250E+00     2.13620E-01
   2.11375E+00     2.13397E-01
   2.11500E+00     2.13177E-01
   2.11625E+00     2.12962E-01
   2.11750E+00     2.12752E-01
   2.11875E+00     2.12548E-01
   2.12000E+00     2.12351E-01
   2.12125E+00     2.12161E-01
   2.12250E+00     2.11979E-01
   2.12375E+00     2.11807E-01
   2.12500E+00     2.11643E-01
   2.12625E+00     2.11490E-01
   2.12750E+00     2.11346E-01
   2.12875E+00     2.11213E-01
   2.13000E+00     2.11091E-01
   2.13125E+00     2.10980E-01
   2.13250E+00     2.10879E-01
   2.13375E+00     2.10789E-01
   2.13500E+00     2.10709E-01
   2.13625E+00     2.10638E-01
   2.13750E+00     2.10577E-01
   2.13875E+00     2.10525E-01
   2.14000E+00     2.10480E-01
   2.14125E+00     2.10441E-01
   2.14250E+00     2.10409E-01
   2.14375E+00     2.10381E-01
   2.14500E+00     2.10356E-01
   2.14625E+00     2.10334E-01
   2.14750E+00     2.10312E-01
   2.14875E+00     2.10290E-01
   2.15000E+00     2.10267E-01
   2.15125E+00     2.10240E-01
   2.15250E+00     2.10209E-01
   2.15375E+00     2.10174E-01
   2.15500E+00     2.10132E-01
   2.15625E+00     2.10082E-01
   2.15750E+00     2.10025E-01
   2.15875E+00     2.09958E-01
   2.16000E+00     2.09882E-01
   2.16125E+00     2.09794E-01
   2.16250E+00     2.09696E-01
   2.16375E+00     2.09586E-01
   2.16500E+00     2.09463E-01
   2.16625E+00     2.09328E-01
   2.16750E+00     2.09180E-01
   2.16875E+00     2.09019E-01
   2.17000E+00     2.08845E-01
   2.17125E+00     2.08657E-01
   2.17250E+00     2.08457E-01
   2.17375E+00     2.08244E-01
   2.17500E+00     2.08018E-01
   2.17625E+00     2.07780E-01
   2.17750E+00     2.07529E-01
   2.17875E+00     2.07267E-01
   2.18000E+00     2.06993E-01
   2.18125E+00     2.06708E-01
   2.18250E+00     2.06413E-01
   2.18375E+00     2.06108E-01
   2.18500E+00     2.05793E-01
   2.18625E+00     2.05469E-01
   2.18750E+00     2.05136E-01
   2.18875E+00     2.04796E-01
   2.19000E+00     2.04448E-01
   2.19125E+00     2.04093E-01
   2.19250E+00     2.03731E-01
   2.19375E+00     2.03364E-01
   2.19500E+00     2.02992E-01
   2.19625E+00     2.02614E-01
   2.19750E+00     2.02233E-01
   2.19875E+00     2.01848E-01
   2.20000E+00     2.01459E-01
   2.20125E+00     2.01068E-01
   2.20250E+00     2.00674E-01
   2.20375E+00     2.00279E-01
   2.20500E+00     1.99882E-01
   2.20625E+00     1.99485E-01
   2.20750E+00     1.99087E-01
   2.20875E+00     1.98688E-01
   2.21000E+00     1.98291E-01
   2.21125E+00     1.97893E-01
   2.21250E+00     1.97497E-01
   2.21375E+00     1.97102E-01
   2.21500E+00     1.96708E-01
   2.21625E+00     1.96316E-01
   2.21750E+00     1.95926E-01
   2.21875E+00     1.95539E-01
   2.22000E+00     1.95154E-01
   2.22125E+00     1.94771E-01
   2.22250E+00     1.94391E-01
   2.22375E+00     1.94015E-01
   2.22500E+00     1.93641E-01
   2.22625E+00     1.93270E-01
   2.22750E+00     1.92903E-01
   2.22875E+00     1.92538E-01
   2.23000E+00     1.92178E-01
   2.23125E+00     1.91821E-01
   2.23250E+00     1.91467E-01
   2.23375E+00     1.91117E-01
   2.23500E+00     1.90771E-01
   2.23625E+00     1.90428E-01
   2.23750E+00     1.90089E-01
   2.23875E+00     1.89755E-01
   2.24000E+00     1.89424E-01
   2.24125E+00     1.89098E-01
   2.24250E+00     1.88775E-01
   2.24375E+00     1.88458E-01
   2.24500E+00     1.88144E-01
   2.24625E+00     1.87836E-01
   2.24750E+00     1.87532E-01
   2.24875E+00     1.87234E-01
   2.25000E+00     1.86940E-01
   2.25125E+00     1.86653E-01
   2.25250E+00     1.86370E-01
   2.25375E+00     1.86094E-01
   2.25500E+00     1.85824E-01
   2.25625E+00     1.85560E-01
   2.25750E+00     1.85303E-01
   2.25875E+00     1.85053E-01
   2.26000E+00     1.84809E-01
   2.26125E+00     1.84573E-01
   2.26250E+00     1.84345E-01
   2.26375E+00     1.84124E-01
   2.26500E+00     1.83911E-01
   2.26625E+00     1.83707E-01
   2.26750E+00     1.83510E-01
   2.26875E+00     1.83322E-01
   2.27000E+00     1.83142E-01
   2.27125E+00     1.82970E-01
   2.27250E+00     1.82807E-01
   2.27375E+00     1.82652E-01
   2.27500E+00     1.82506E-01
   2.27625E+00     1.82367E-01
   2.27750E+00     1.82237E-01
   2.27875E+00     1.82114E-01
   2.28000E+00     1.81998E-01
   2.28125E+00     1.81890E-01
   2.28250E+00     1.81788E-01
   2.28375E+00     1.81692E-01
   2.28500E+00     1.81603E-01
   2.28625E+00     1.81518E-01
   2.28750E+00     1.81438E-01
   2.28875E+00     1.81362E-01
   2.29000E+00     1.81290E-01
   2.29125E+00     1.81221E-01
   2.29250E+00     1.81154E-01
   2.29375E+00     1.81089E-01
   2.29500E+00     1.81025E-01
   2.29625E+00     1.80962E-01
   2.29750E+00     1.80898E-01
   2.29875E+00     1.80834E-01
   2.30000E+00     1.80768E-01
   2.30125E+00     1.80701E-01
   2.30250E+00     1.80631E-01
   2.30375E+00     1.80559E-01
   2.30500E+00     1.80484E-01
   2.30625E+00     1.80405E-01
   2.30750E+00     1.80323E-01
   2.30875E+00     1.80236E-01
   2.31000E+00     1.80145E-01
   2.31125E+00     1.80049E-01
   2.31250E+00     1.79949E-01
   2.31375E+00     1.79844E-01
   2.31500E+00     1.79733E-01
   2.31625E+00     1.79618E-01
   2.31750E+00     1.79498E-01
   2.31875E+00     1.79374E-01
   2.32000E+00     1.79244E-01
   2.32125E+00     1.79110E-01
   2.32250E+00     1.78971E-01
   2.32375E+00     1.78828E-01
   2.32500E+00     1.78681E-01
   2.32625E+00     1.78531E-01
   2.32750E+00     1.78376E-01
   2.32875E+00     1.78219E-01
   2.33000E+00     1.78059E-01
   2.33125E+00     1.77896E-01
   2.33250E+00     1.77732E-01
   2.33375E+00     1.77565E-01
   2.33500E+00     1.77397E-01
   2.33625E+00     1.77228E-01
   2.33750E+00     1.77058E-01
   2.33875E+00     1.76888E-01
   2.34000E+00     1.76718E-01
   2.34125E+00     1.76549E-01
   2.34250E+00     1.76380E-01
   2.34375E+00     1.76212E-01
   2.34500E+00     1.76046E-01
   2.34625E+00     1.75881E-01
   2.34750E+00     1.75719E-01
   2.34875E+00     1.75558E-01
   2.35000E+00     1.75400E-01
   2.35125E+00     1.75244E-01
   2.35250E+00     1.75091E-01
   2.35375E+00     1.74941E-01
   2.35500E+00     1.74794E-01
   2.35625E+00     1.74649E-01
   2.35750E+00     1.74507E-01
   2.35875E+00     1.74368E-01
   2.36000E+00     1.74232E-01
   2.36125E+00     1.74098E-01
   2.36250E+00     1.73967E-01
   2.36375E+00     1.73838E-01
   2.36500E+00     1.73710E-01
   2.36625E+00     1.73584E-01
   2.36750E+00     1.73459E-01
   2.36875E+00     1.73335E-01
   2.37000E+00     1.73212E-01
   2.37125E+00     1.73088E-01
   2.37250E+00     1.72965E-01
   2.37375E+00     1.72841E-01
   2.37500E+00     1.72715E-01
   2.37625E+00     1.72589E-01
   2.37750E+00     1.72460E-01
   2.37875E+00     1.72329E-01
   2.38000E+00     1.72196E-01
   2.38125E+00     1.72059E-01
   2.38250E+00     1.71919E-01
   2.38375E+00     1.71776E-01
   2.38500E+00     1.71628E-01
   2.38625E+00     1.71476E-01
   2.38750E+00     1.71320E-01
   2.38875E+00     1.71158E-01
   2.39000E+00     1.70992E-01
   2.39125E+00     1.70820E-01
   2.39250E+00     1.70643E-01
   2.39375E+00     1.70461E-01
   2.39500E+00     1.70273E-01
   2.39625E+00     1.70080E-01
   2.39750E+00     1.69880E-01
   2.39875E+00     1.69676E-01
   2.40000E+00     1.69466E-01
   2.40125E+00     1.69250E-01
   2.40250E+00     1.69029E-01
   2.40375E+00     1.68803E-01
   2.40500E+00     1.68571E-01
   2.40625E+00     1.68334E-01
   2.40750E+00     1.68092E-01
   2.40875E+00     1.67844E-01
   2.41000E+00     1.67591E-01
   2.41125E+00     1.67334E-01
   2.41250E+00     1.67073E-01
   2.41375E+00     1.66808E-01
   2.41500E+00     1.66540E-01
   2.41625E+00     1.66270E-01
   2.41750E+00     1.65999E-01
   2.41875E+00     1.65727E-01
   2.42000E+00     1.65456E-01
   2.42125E+00     1.65187E-01
   2.42250E+00     1.64921E-01
   2.42375E+00     1.64662E-01
   2.42500E+00     1.64412E-01
   2.42625E+00     1.64175E-01
   2.42750E+00     1.63956E-01
   2.42875E+00     1.63759E-01
   2.43000E+00     1.63590E-01
   2.43125E+00     1.63457E-01
   2.43250E+00     1.63368E-01
   2.43375E+00     1.63329E-01
   2.43500E+00     1.63350E-01
   2.43625E+00     1.63437E-01
   2.43750E+00     1.63600E-01
   2.43875E+00     1.63844E-01
   2.44000E+00     1.64175E-01
   2.44125E+00     1.64598E-01
   2.44250E+00     1.65113E-01
   2.44375E+00     1.65721E-01
   2.44500E+00     1.66419E-01
   2.44625E+00     1.67204E-01
   2.44750E+00     1.68068E-01
   2.44875E+00     1.69004E-01
   2.45000E+00     1.70001E-01
   2.45125E+00     1.71050E-01
   2.45250E+00     1.72141E-01
   2.45375E+00     1.73262E-01
   2.45500E+00     1.74405E-01
   2.45625E+00     1.75561E-01
   2.45750E+00     1.76724E-01
   2.45875E+00     1.77888E-01
   2.46000E+00     1.79048E-01
   2.46125E+00     1.80202E-01
   2.46250E+00     1.81348E-01
   2.46375E+00     1.82485E-01
   2.46500E+00     1.83612E-01
   2.46625E+00     1.84731E-01
   2.46750E+00     1.85841E-01
   2.46875E+00     1.86943E-01
   2.47000E+00     1.88037E-01
   2.47125E+00     1.89124E-01
   2.47250E+00     1.90204E-01
   2.47375E+00     1.91277E-01
   2.47500E+00     1.92344E-01
   2.47625E+00     1.93404E-01
   2.47750E+00     1.94457E-01
   2.47875E+00     1.95503E-01
   2.48000E+00     1.96542E-01
   2.48125E+00     1.97574E-01
   2.48250E+00     1.98599E-01
   2.48375E+00     1.99616E-01
   2.48500E+00     2.00625E-01
   2.48625E+00     2.01626E-01
   2.48750E+00     2.02620E-01
   2.48875E+00     2.03605E-01
   2.49000E+00     2.04582E-01
   2.49125E+00     2.05551E-01
   2.49250E+00     2.06511E-01
   2.49375E+00     2.07462E-01
   2.49500E+00     2.08405E-01
   2.49625E+00     2.09340E-01
   2.49750E+00     2.10265E-01
   2.49875E+00     2.11183E-01
   2.50000E+00     2.12091E-01
   2.50125E+00     2.12991E-01
   2.50250E+00     2.13882E-01
   2.50375E+00     2.14766E-01
   2.50500E+00     2.15640E-01
   2.50625E+00     2.16507E-01
   2.50750E+00     2.17365E-01
   2.50875E+00     2.18216E-01
   2.51000E+00     2.19058E-01
   2.51125E+00     2.19893E-01
   2.51250E+00     2.20721E-01
   2.51375E+00     2.21541E-01
   2.51500E+00     2.22354E-01
   2.51625E+00     2.23160E-01
   2.51750E+00     2.23959E-01
   2.51875E+00     2.24751E-01
   2.52000E+00     2.25537E-01
   2.52125E+00     2.26316E-01
   2.52250E+00     2.27088E-01
   2.52375E+00     2.27855E-01
   2.52500E+00     2.28615E-01
   2.52625E+00     2.29368E-01
   2.52750E+00     2.30115E-01
   2.52875E+00     2.30854E-01
   2.53000E+00     2.31587E-01
   2.53125E+00     2.32313E-01
   2.53250E+00     2.33031E-01
   2.53375E+00     2.33740E-01
   2.53500E+00     2.34442E-01
   2.53625E+00     2.35134E-01
   2.53750E+00     2.35817E-01
   2.53875E+00     2.36489E-01
   2.54000E+00     2.37151E-01
   2.54125E+00     2.37802E-01
   2.54250E+00     2.38441E-01
   2.54375E+00     2.39067E-01
   2.54500E+00     2.39681E-01
   2.54625E+00     2.40282E-01
   2.54750E+00     2.40869E-01
   2.54875E+00     2.41442E-01
   2.55000E+00     2.42001E-01
   2.55125E+00     2.42545E-01
   2.55250E+00     2.43076E-01
   2.55375E+00     2.43591E-01
   2.55500E+00     2.44093E-01
   2.55625E+00     2.44581E-01
   2.55750E+00     2.45055E-01
   2.55875E+00     2.45517E-01
   2.56000E+00     2.45965E-01
   2.56125E+00     2.46402E-01
   2.56250E+00     2.46828E-01
   2.56375E+00     2.47243E-01
   2.56500E+00     2.47649E-01
   2.56625E+00     2.48046E-01
   2.56750E+00     2.48436E-01
   2.56875E+00     2.48820E-01
   2.57000E+00     2.49199E-01
   2.57125E+00     2.49574E-01
   2.57250E+00     2.49946E-01
   2.57375E+00     2.50318E-01
   2.57500E+00     2.50689E-01
   2.57625E+00     2.51063E-01
   2.57750E+00     2.51440E-01
   2.57875E+00     2.51822E-01
   2.58000E+00     2.52210E-01
   2.58125E+00     2.52605E-01
   2.58250E+00     2.53010E-01
   2.58375E+00     2.53425E-01
   2.58500E+00     2.53851E-01
   2.58625E+00     2.54290E-01
   2.58750E+00     2.54743E-01
   2.58875E+00     2.55210E-01
   2.59000E+00     2.55692E-01
   2.59125E+00     2.56190E-01
   2.59250E+00     2.56703E-01
   2.59375E+00     2.57232E-01
   2.59500E+00     2.57775E-01
   2.59625E+00     2.58333E-01
   2.59750E+00     2.58905E-01
   2.59875E+00     2.59488E-01
   2.60000E+00     2.60083E-01
   2.60125E+00     2.60686E-01
   2.60250E+00     2.61296E-01
   2.60375E+00     2.61911E-01
   2.60500E+00     2.62529E-01
   2.60625E+00     2.63147E-01
   2.60750E+00     2.63762E-01
   2.60875E+00     2.64373E-01
   2.61000E+00     2.64976E-01
   2.61125E+00     2.65568E-01
   2.61250E+00     2.66148E-01
   2.61375E+00     2.66713E-01
   2.61500E+00     2.67261E-01
   2.61625E+00     2.67790E-01
   2.61750E+00     2.68298E-01
   2.61875E+00     2.68784E-01
   2.62000E+00     2.69246E-01
   2.62125E+00     2.69682E-01
   2.62250E+00     2.70092E-01
   2.62375E+00     2.70476E-01
   2.62500E+00     2.70831E-01
   2.62625E+00     2.71158E-01
   2.62750E+00     2.71457E-01
   2.62875E+00     2.71727E-01
   2.63000E+00     2.71967E-01
   2.63125E+00     2.72179E-01
   2.63250E+00     2.72361E-01
   2.63375E+00     2.72515E-01
   2.63500E+00     2.72639E-01
   2.63625E+00     2.72735E-01
   2.63750E+00     2.72802E-01
   2.63875E+00     2.72840E-01
   2.64000E+00     2.72851E-01
   2.64125E+00     2.72834E-01
   2.64250E+00     2.72789E-01
   2.64375E+00     2.72717E-01
   2.64500E+00     2.72618E-01
   2.64625E+00     2.72493E-01
   2.64750E+00     2.72343E-01
   2.64875E+00     2.72169E-01
   2.65000E+00     2.71972E-01
   2.65125E+00     2.71755E-01
   2.65250E+00     2.71517E-01
   2.65375E+00     2.71262E-01
   2.65500E+00     2.70991E-01
   2.65625E+00     2.70704E-01
   2.65750E+00     2.70402E-01
   2.65875E+00     2.70086E-01
   2.66000E+00     2.69755E-01
   2.66125E+00     2.69411E-01
   2.66250E+00     2.69055E-01
   2.66375E+00     2.68689E-01
   2.66500E+00     2.68313E-01
   2.66625E+00     2.67929E-01
   2.66750E+00     2.67538E-01
   2.66875E+00     2.67140E-01
   2.67000E+00     2.66737E-01
   2.67125E+00     2.66331E-01
   2.67250E+00     2.65921E-01
   2.67375E+00     2.65509E-01
   2.67500E+00     2.65095E-01
   2.67625E+00     2.64681E-01
   2.67750E+00     2.64266E-01
   2.67875E+00     2.63852E-01
   2.68000E+00     2.63438E-01
   2.68125E+00     2.63025E-01
   2.68250E+00     2.62613E-01
   2.68375E+00     2.62202E-01
   2.68500E+00     2.61792E-01
   2.68625E+00     2.61383E-01
   2.68750E+00     2.60975E-01
   2.68875E+00     2.60569E-01
   2.69000E+00     2.60165E-01
   2.69125E+00     2.59764E-01
   2.69250E+00     2.59369E-01
   2.69375E+00     2.58982E-01
   2.69500E+00     2.58606E-01
   2.69625E+00     2.58244E-01
   2.69750E+00     2.57901E-01
   2.69875E+00     2.57581E-01
   2.70000E+00     2.57291E-01
   2.70125E+00     2.57035E-01
   2.70250E+00     2.56818E-01
   2.70375E+00     2.56646E-01
   2.70500E+00     2.56522E-01
   2.70625E+00     2.56451E-01
   2.70750E+00     2.56433E-01
   2.70875E+00     2.56470E-01
   2.71000E+00     2.56561E-01
   2.71125E+00     2.56702E-01
   2.71250E+00     2.56891E-01
   2.71375E+00     2.57122E-01
   2.71500E+00     2.57388E-01
   2.71625E+00     2.57682E-01
   2.71750E+00     2.57996E-01
   2.71875E+00     2.58324E-01
   2.72000E+00     2.58657E-01
   2.72125E+00     2.58989E-01
   2.72250E+00     2.59315E-01
   2.72375E+00     2.59628E-01
   2.72500E+00     2.59924E-01
   2.72625E+00     2.60201E-01
   2.72750E+00     2.60456E-01
   2.72875E+00     2.60687E-01
   2.73000E+00     2.60893E-01
   2.73125E+00     2.61074E-01
   2.73250E+00     2.61229E-01
   2.73375E+00     2.61359E-01
   2.73500E+00     2.61464E-01
   2.73625E+00     2.61545E-01
   2.73750E+00     2.61601E-01
   2.73875E+00     2.61635E-01
   2.74000E+00     2.61646E-01
   2.74125E+00     2.61635E-01
   2.74250E+00     2.61602E-01
   2.74375E+00     2.61550E-01
   2.74500E+00     2.61477E-01
   2.74625E+00     2.61385E-01
   2.74750E+00     2.61274E-01
   2.74875E+00     2.61144E-01
   2.75000E+00     2.60996E-01
   2.75125E+00     2.60829E-01
   2.75250E+00     2.60645E-01
   2.75375E+00     2.60444E-01
   2.75500E+00     2.60225E-01
   2.75625E+00     2.59990E-01
   2.75750E+00     2.59737E-01
   2.75875E+00     2.59469E-01
   2.76000E+00     2.59184E-01
   2.76125E+00     2.58884E-01
   2.76250E+00     2.58569E-01
   2.76375E+00     2.58239E-01
   2.76500E+00     2.57895E-01
   2.76625E+00     2.57537E-01
   2.76750E+00     2.57167E-01
   2.76875E+00     2.56784E-01
   2.77000E+00     2.56389E-01
   2.77125E+00     2.55983E-01
   2.77250E+00     2.55567E-01
   2.77375E+00     2.55140E-01
   2.77500E+00     2.54704E-01
   2.77625E+00     2.54259E-01
   2.77750E+00     2.53806E-01
   2.77875E+00     2.53346E-01
   2.78000E+00     2.52878E-01
   2.78125E+00     2.52404E-01
   2.78250E+00     2.51924E-01
   2.78375E+00     2.51439E-01
   2.78500E+00     2.50949E-01
   2.78625E+00     2.50454E-01
   2.78750E+00     2.49956E-01
   2.78875E+00     2.49453E-01
   2.79000E+00     2.48948E-01
   2.79125E+00     2.48440E-01
   2.79250E+00     2.47929E-01
   2.79375E+00     2.47415E-01
   2.79500E+00     2.46900E-01
   2.79625E+00     2.46382E-01
   2.79750E+00     2.45862E-01
   2.79875E+00     2.45341E-01
   2.80000E+00     2.44818E-01
   2.80125E+00     2.44292E-01
   2.80250E+00     2.43766E-01
   2.80375E+00     2.43237E-01
   2.80500E+00     2.42707E-01
   2.80625E+00     2.42175E-01
   2.80750E+00     2.41641E-01
   2.80875E+00     2.41106E-01
   2.81000E+00     2.40570E-01
   2.81125E+00     2.40033E-01
   2.81250E+00     2.39494E-01
   2.81375E+00     2.38955E-01
   2.81500E+00     2.38415E-01
   2.81625E+00     2.37876E-01
   2.81750E+00     2.37337E-01
   2.81875E+00     2.36799E-01
   2.82000E+00     2.36262E-01
   2.82125E+00     2.35727E-01
   2.82250E+00     2.35195E-01
   2.82375E+00     2.34667E-01
   2.82500E+00     2.34142E-01
   2.82625E+00     2.33623E-01
   2.82750E+00     2.33109E-01
   2.82875E+00     2.32602E-01
   2.83000E+00     2.32103E-01
   2.83125E+00     2.31612E-01
   2.83250E+00     2.31131E-01
   2.83375E+00     2.30659E-01
   2.83500E+00     2.30200E-01
   2.83625E+00     2.29752E-01
   2.83750E+00     2.29318E-01
   2.83875E+00     2.28898E-01
   2.84000E+00     2.28493E-01
   2.84125E+00     2.28104E-01
   2.84250E+00     2.27733E-01
   2.84375E+00     2.27378E-01
   2.84500E+00     2.27042E-01
   2.84625E+00     2.26725E-01
   2.84750E+00     2.26427E-01
   2.84875E+00     2.26149E-01
   2.85000E+00     2.25891E-01
   2.85125E+00     2.25653E-01
   2.85250E+00     2.25434E-01
   2.85375E+00     2.25235E-01
   2.85500E+00     2.25055E-01
   2.85625E+00     2.24893E-01
   2.85750E+00     2.24749E-01
   2.85875E+00     2.24621E-01
   2.86000E+00     2.24509E-01
   2.86125E+00     2.24410E-01
   2.86250E+00     2.24324E-01
   2.86375E+00     2.24249E-01
   2.86500E+00     2.24182E-01
   2.86625E+00     2.24123E-01
   2.86750E+00     2.24070E-01
   2.86875E+00     2.24020E-01
   2.87000E+00     2.23973E-01
   2.87125E+00     2.23926E-01
   2.87250E+00     2.23877E-01
   2.87375E+00     2.23827E-01
   2.87500E+00     2.23773E-01
   2.87625E+00     2.23713E-01
   2.87750E+00     2.23648E-01
   2.87875E+00     2.23577E-01
   2.88000E+00     2.23497E-01
   2.88125E+00     2.23410E-01
   2.88250E+00     2.23314E-01
   2.88375E+00     2.23209E-01
   2.88500E+00     2.23095E-01
   2.88625E+00     2.22971E-01
   2.88750E+00     2.22839E-01
   2.88875E+00     2.22697E-01
   2.89000E+00     2.22545E-01
   2.89125E+00     2.22385E-01
   2.89250E+00     2.22216E-01
   2.89375E+00     2.22039E-01
   2.89500E+00     2.21854E-01
   2.89625E+00     2.21662E-01
   2.89750E+00     2.21463E-01
   2.89875E+00     2.21258E-01
   2.90000E+00     2.21048E-01
   2.90125E+00     2.20832E-01
   2.90250E+00     2.20612E-01
   2.90375E+00     2.20389E-01
   2.90500E+00     2.20163E-01
   2.90625E+00     2.19935E-01
   2.90750E+00     2.19706E-01
   2.90875E+00     2.19476E-01
   2.91000E+00     2.19247E-01
   2.91125E+00     2.19019E-01
   2.91250E+00     2.18793E-01
   2.91375E+00     2.18570E-01
   2.91500E+00     2.18351E-01
   2.91625E+00     2.18137E-01
   2.91750E+00     2.17928E-01
   2.91875E+00     2.17725E-01
   2.92000E+00     2.17529E-01
   2.92125E+00     2.17341E-01
   2.92250E+00     2.17161E-01
   2.92375E+00     2.16989E-01
   2.92500E+00     2.16827E-01
   2.92625E+00     2.16675E-01
   2.92750E+00     2.16533E-01
   2.92875E+00     2.16401E-01
   2.93000E+00     2.16279E-01
   2.93125E+00     2.16167E-01
   2.93250E+00     2.16066E-01
   2.93375E+00     2.15975E-01
   2.93500E+00     2.15893E-01
   2.93625E+00     2.15820E-01
   2.93750E+00     2.15755E-01
   2.93875E+00     2.15698E-01
   2.94000E+00     2.15648E-01
   2.94125E+00     2.15603E-01
   2.94250E+00     2.15563E-01
   2.94375E+00     2.15526E-01
   2.94500E+00     2.15492E-01
   2.94625E+00     2.15459E-01
   2.94750E+00     2.15426E-01
   2.94875E+00     2.15391E-01
   2.95000E+00     2.15354E-01
   2.95125E+00     2.15313E-01
   2.95250E+00     2.15268E-01
   2.95375E+00     2.15216E-01
   2.95500E+00     2.15158E-01
   2.95625E+00     2.15092E-01
   2.95750E+00     2.15016E-01
   2.95875E+00     2.14932E-01
   2.96000E+00     2.14837E-01
   2.96125E+00     2.14731E-01
   2.96250E+00     2.14614E-01
   2.96375E+00     2.14484E-01
   2.96500E+00     2.14343E-01
   2.96625E+00     2.14188E-01
   2.96750E+00     2.14021E-01
   2.96875E+00     2.13841E-01
   2.97000E+00     2.13648E-01
   2.97125E+00     2.13442E-01
   2.97250E+00     2.13224E-01
   2.97375E+00     2.12992E-01
   2.97500E+00     2.12748E-01
   2.97625E+00     2.12493E-01
   2.97750E+00     2.12225E-01
   2.97875E+00     2.11946E-01
   2.98000E+00     2.11656E-01
   2.98125E+00     2.11356E-01
   2.98250E+00     2.11045E-01
   2.98375E+00     2.10725E-01
   2.98500E+00     2.10396E-01
   2.98625E+00     2.10058E-01
   2.98750E+00     2.09712E-01
   2.98875E+00     2.09359E-01
   2.99000E+00     2.08999E-01
   2.99125E+00     2.08632E-01
   2.99250E+00     2.08260E-01
   2.99375E+00     2.07882E-01
   2.99500E+00     2.07499E-01
   2.99625E+00     2.07113E-01
   2.99750E+00     2.06722E-01
   2.99875E+00     2.06328E-01
   3.00000E+00     2.05931E-01
   3.00125E+00     2.05532E-01
   3.00250E+00     2.05132E-01
   3.00375E+00     2.04730E-01
   3.00500E+00     2.04327E-01
   3.00625E+00     2.03923E-01
   3.00750E+00     2.03520E-01
   3.00875E+00     2.03116E-01
   3.01000E+00     2.02713E-01
   3.01125E+00     2.02312E-01
   3.01250E+00     2.01911E-01
   3.01375E+00     2.01512E-01
   3.01500E+00     2.01115E-01
   3.01625E+00     2.00720E-01
   3.01750E+00     2.00327E-01
   3.01875E+00     1.99937E-01
   3.02000E+00     1.99550E-01
   3.02125E+00     1.99165E-01
   3.02250E+00     1.98783E-01
   3.02375E+00     1.98404E-01
   3.02500E+00     1.98029E-01
   3.02625E+00     1.97657E-01
   3.02750E+00     1.97288E-01
   3.02875E+00     1.96923E-01
   3.03000E+00     1.96561E-01
   3.03125E+00     1.96203E-01
   3.03250E+00     1.95848E-01
   3.03375E+00     1.95498E-01
   3.03500E+00     1.95151E-01
   3.03625E+00     1.94808E-01
   3.03750E+00     1.94470E-01
   3.03875E+00     1.94135E-01
   3.04000E+00     1.93805E-01
   3.04125E+00     1.93479E-01
   3.04250E+00     1.93157E-01
   3.04375E+00     1.92840E-01
   3.04500E+00     1.92528E-01
   3.04625E+00     1.92221E-01
   3.04750E+00     1.91918E-01
   3.04875E+00     1.91622E-01
   3.05000E+00     1.91330E-01
   3.05125E+00     1.91044E-01
   3.05250E+00     1.90764E-01
   3.05375E+00     1.90490E-01
   3.05500E+00     1.90223E-01
   3.05625E+00     1.89962E-01
   3.05750E+00     1.89708E-01
   3.05875E+00     1.89461E-01
   3.06000E+00     1.89221E-01
   3.06125E+00     1.88988E-01
   3.06250E+00     1.88764E-01
   3.06375E+00     1.88546E-01
   3.06500E+00     1.88337E-01
   3.06625E+00     1.88136E-01
   3.06750E+00     1.87943E-01
   3.06875E+00     1.87759E-01
   3.07000E+00     1.87582E-01
   3.07125E+00     1.87414E-01
   3.07250E+00     1.87254E-01
   3.07375E+00     1.87102E-01
   3.07500E+00     1.86958E-01
   3.07625E+00     1.86821E-01
   3.07750E+00     1.86693E-01
   3.07875E+00     1.86571E-01
   3.08000E+00     1.86456E-01
   3.08125E+00     1.86348E-01
   3.08250E+00     1.86246E-01
   3.08375E+00     1.86150E-01
   3.08500E+00     1.86058E-01
   3.08625E+00     1.85972E-01
   3.08750E+00     1.85889E-01
   3.08875E+00     1.85810E-01
   3.09000E+00     1.85734E-01
   3.09125E+00     1.85660E-01
   3.09250E+00     1.85587E-01
   3.09375E+00     1.85516E-01
   3.09500E+00     1.85446E-01
   3.09625E+00     1.85375E-01
   3.09750E+00     1.85303E-01
   3.09875E+00     1.85231E-01
   3.10000E+00     1.85156E-01
   3.10125E+00     1.85080E-01
   3.10250E+00     1.85001E-01
   3.10375E+00     1.84919E-01
   3.10500E+00     1.84833E-01
   3.10625E+00     1.84744E-01
   3.10750E+00     1.84651E-01
   3.10875E+00     1.84554E-01
   3.11000E+00     1.84452E-01
   3.11125E+00     1.84345E-01
   3.11250E+00     1.84234E-01
   3.11375E+00     1.84118E-01
   3.11500E+00     1.83997E-01
   3.11625E+00     1.83872E-01
   3.11750E+00     1.83741E-01
   3.11875E+00     1.83606E-01
   3.12000E+00     1.83467E-01
   3.12125E+00     1.83323E-01
   3.12250E+00     1.83175E-01
   3.12375E+00     1.83023E-01
   3.12500E+00     1.82868E-01
   3.12625E+00     1.82709E-01
   3.12750E+00     1.82547E-01
   3.12875E+00     1.82382E-01
   3.13000E+00     1.82215E-01
   3.13125E+00     1.82046E-01
   3.13250E+00     1.81875E-01
   3.13375E+00     1.81702E-01
   3.13500E+00     1.81529E-01
   3.13625E+00     1.81354E-01
   3.13750E+00     1.81180E-01
   3.13875E+00     1.81005E-01
   3.14000E+00     1.80831E-01
   3.14125E+00     1.80658E-01
   3.14250E+00     1.80485E-01
   3.14375E+00     1.80314E-01
   3.14500E+00     1.80144E-01
   3.14625E+00     1.79976E-01
   3.14750E+00     1.79811E-01
   3.14875E+00     1.79647E-01
   3.15000E+00     1.79486E-01
   3.15125E+00     1.79327E-01
   3.15250E+00     1.79171E-01
   3.15375E+00     1.79018E-01
   3.15500E+00     1.78867E-01
   3.15625E+00     1.78719E-01
   3.15750E+00     1.78573E-01
   3.15875E+00     1.78430E-01
   3.16000E+00     1.78289E-01
   3.16125E+00     1.78150E-01
   3.16250E+00     1.78013E-01
   3.16375E+00     1.77877E-01
   3.16500E+00     1.77743E-01
   3.16625E+00     1.77610E-01
   3.16750E+00     1.77477E-01
   3.16875E+00     1.77345E-01
   3.17000E+00     1.77213E-01
   3.17125E+00     1.77080E-01
   3.17250E+00     1.76946E-01
   3.17375E+00     1.76811E-01
   3.17500E+00     1.76675E-01
   3.17625E+00     1.76536E-01
   3.17750E+00     1.76395E-01
   3.17875E+00     1.76252E-01
   3.18000E+00     1.76105E-01
   3.18125E+00     1.75955E-01
   3.18250E+00     1.75801E-01
   3.18375E+00     1.75643E-01
   3.18500E+00     1.75481E-01
   3.18625E+00     1.75314E-01
   3.18750E+00     1.75142E-01
   3.18875E+00     1.74966E-01
   3.19000E+00     1.74784E-01
   3.19125E+00     1.74597E-01
   3.19250E+00     1.74405E-01
   3.19375E+00     1.74207E-01
   3.19500E+00     1.74004E-01
   3.19625E+00     1.73795E-01
   3.19750E+00     1.73581E-01
   3.19875E+00     1.73361E-01
   3.20000E+00     1.73136E-01
   3.20125E+00     1.72906E-01
   3.20250E+00     1.72671E-01
   3.20375E+00     1.72431E-01
   3.20500E+00     1.72186E-01
   3.20625E+00     1.71936E-01
   3.20750E+00     1.71681E-01
   3.20875E+00     1.71422E-01
   3.21000E+00     1.71157E-01
   3.21125E+00     1.70889E-01
   3.21250E+00     1.70616E-01
   3.21375E+00     1.70341E-01
   3.21500E+00     1.70064E-01
   3.21625E+00     1.69784E-01
   3.21750E+00     1.69504E-01
   3.21875E+00     1.69224E-01
   3.22000E+00     1.68945E-01
   3.22125E+00     1.68669E-01
   3.22250E+00     1.68397E-01
   3.22375E+00     1.68132E-01
   3.22500E+00     1.67876E-01
   3.22625E+00     1.67634E-01
   3.22750E+00     1.67410E-01
   3.22875E+00     1.67210E-01
   3.23000E+00     1.67038E-01
   3.23125E+00     1.66904E-01
   3.23250E+00     1.66812E-01
   3.23375E+00     1.66773E-01
   3.23500E+00     1.66793E-01
   3.23625E+00     1.66882E-01
   3.23750E+00     1.67045E-01
   3.23875E+00     1.67290E-01
   3.24000E+00     1.67623E-01
   3.24125E+00     1.68046E-01
   3.24250E+00     1.68562E-01
   3.24375E+00     1.69171E-01
   3.24500E+00     1.69869E-01
   3.24625E+00     1.70653E-01
   3.24750E+00     1.71515E-01
   3.24875E+00     1.72447E-01
   3.25000E+00     1.73440E-01
   3.25125E+00     1.74483E-01
   3.25250E+00     1.75567E-01
   3.25375E+00     1.76681E-01
   3.25500E+00     1.77816E-01
   3.25625E+00     1.78964E-01
   3.25750E+00     1.80118E-01
   3.25875E+00     1.81272E-01
   3.26000E+00     1.82424E-01
   3.26125E+00     1.83569E-01
   3.26250E+00     1.84706E-01
   3.26375E+00     1.85834E-01
   3.26500E+00     1.86954E-01
   3.26625E+00     1.88064E-01
   3.26750E+00     1.89166E-01
   3.26875E+00     1.90261E-01
   3.27000E+00     1.91347E-01
   3.27125E+00     1.92427E-01
   3.27250E+00     1.93500E-01
   3.27375E+00     1.94566E-01
   3.27500E+00     1.95625E-01
   3.27625E+00     1.96678E-01
   3.27750E+00     1.97724E-01
   3.27875E+00     1.98763E-01
   3.28000E+00     1.99796E-01
   3.28125E+00     2.00821E-01
   3.28250E+00     2.01839E-01
   3.28375E+00     2.02849E-01
   3.28500E+00     2.03851E-01
   3.28625E+00     2.04846E-01
   3.28750E+00     2.05833E-01
   3.28875E+00     2.06811E-01
   3.29000E+00     2.07782E-01
   3.29125E+00     2.08744E-01
   3.29250E+00     2.09697E-01
   3.29375E+00     2.10642E-01
   3.29500E+00     2.11578E-01
   3.29625E+00     2.12505E-01
   3.29750E+00     2.13424E-01
   3.29875E+00     2.14335E-01
   3.30000E+00     2.15236E-01
   3.30125E+00     2.16129E-01
   3.30250E+00     2.17013E-01
   3.30375E+00     2.17889E-01
   3.30500E+00     2.18756E-01
   3.30625E+00     2.19615E-01
   3.30750E+00     2.20466E-01
   3.30875E+00     2.21309E-01
   3.31000E+00     2.22144E-01
   3.31125E+00     2.22971E-01
   3.31250E+00     2.23790E-01
   3.31375E+00     2.24602E-01
   3.31500E+00     2.25406E-01
   3.31625E+00     2.26204E-01
   3.31750E+00     2.26994E-01
   3.31875E+00     2.27777E-01
   3.32000E+00     2.28554E-01
   3.32125E+00     2.29324E-01
   3.32250E+00     2.30087E-01
   3.32375E+00     2.30844E-01
   3.32500E+00     2.31594E-01
   3.32625E+00     2.32337E-01
   3.32750E+00     2.33074E-01
   3.32875E+00     2.33804E-01
   3.33000E+00     2.34526E-01
   3.33125E+00     2.35241E-01
   3.33250E+00     2.35948E-01
   3.33375E+00     2.36647E-01
   3.33500E+00     2.37337E-01
   3.33625E+00     2.38018E-01
   3.33750E+00     2.38690E-01
   3.33875E+00     2.39351E-01
   3.34000E+00     2.40001E-01
   3.34125E+00     2.40640E-01
   3.34250E+00     2.41268E-01
   3.34375E+00     2.41882E-01
   3.34500E+00     2.42485E-01
   3.34625E+00     2.43074E-01
   3.34750E+00     2.43649E-01
   3.34875E+00     2.44211E-01
   3.35000E+00     2.44759E-01
   3.35125E+00     2.45292E-01
   3.35250E+00     2.45812E-01
   3.35375E+00     2.46317E-01
   3.35500E+00     2.46809E-01
   3.35625E+00     2.47287E-01
   3.35750E+00     2.47752E-01
   3.35875E+00     2.48204E-01
   3.36000E+00     2.48644E-01
   3.36125E+00     2.49073E-01
   3.36250E+00     2.49491E-01
   3.36375E+00     2.49899E-01
   3.36500E+00     2.50299E-01
   3.36625E+00     2.50690E-01
   3.36750E+00     2.51075E-01
   3.36875E+00     2.51454E-01
   3.37000E+00     2.51828E-01
   3.37125E+00     2.52199E-01
   3.37250E+00     2.52569E-01
   3.37375E+00     2.52937E-01
   3.37500E+00     2.53307E-01
   3.37625E+00     2.53679E-01
   3.37750E+00     2.54055E-01
   3.37875E+00     2.54436E-01
   3.38000E+00     2.54824E-01
   3.38125E+00     2.55220E-01
   3.38250E+00     2.55625E-01
   3.38375E+00     2.56041E-01
   3.38500E+00     2.56469E-01
   3.38625E+00     2.56910E-01
   3.38750E+00     2.57365E-01
   3.38875E+00     2.57834E-01
   3.39000E+00     2.58318E-01
   3.39125E+00     2.58818E-01
   3.39250E+00     2.59333E-01
   3.39375E+00     2.59863E-01
   3.39500E+00     2.60409E-01
   3.39625E+00     2.60968E-01
   3.39750E+00     2.61540E-01
   3.39875E+00     2.62124E-01
   3.40000E+00     2.62719E-01
   3.40125E+00     2.63322E-01
   3.40250E+00     2.63931E-01
   3.40375E+00     2.64544E-01
   3.40500E+00     2.65160E-01
   3.40625E+00     2.65775E-01
   3.40750E+00     2.66387E-01
   3.40875E+00     2.66993E-01
   3.41000E+00     2.67592E-01
   3.41125E+00     2.68179E-01
   3.41250E+00     2.68754E-01
   3.41375E+00     2.69314E-01
   3.41500E+00     2.69856E-01
   3.41625E+00     2.70378E-01
   3.41750E+00     2.70880E-01
   3.41875E+00     2.71359E-01
   3.42000E+00     2.71814E-01
   3.42125E+00     2.72244E-01
   3.42250E+00     2.72648E-01
   3.42375E+00     2.73024E-01
   3.42500E+00     2.73374E-01
   3.42625E+00     2.73695E-01
   3.42750E+00     2.73987E-01
   3.42875E+00     2.74251E-01
   3.43000E+00     2.74486E-01
   3.43125E+00     2.74692E-01
   3.43250E+00     2.74869E-01
   3.43375E+00     2.75017E-01
   3.43500E+00     2.75137E-01
   3.43625E+00     2.75228E-01
   3.43750E+00     2.75291E-01
   3.43875E+00     2.75325E-01
   3.44000E+00     2.75332E-01
   3.44125E+00     2.75311E-01
   3.44250E+00     2.75263E-01
   3.44375E+00     2.75187E-01
   3.44500E+00     2.75085E-01
   3.44625E+00     2.74958E-01
   3.44750E+00     2.74806E-01
   3.44875E+00     2.74630E-01
   3.45000E+00     2.74432E-01
   3.45125E+00     2.74214E-01
   3.45250E+00     2.73976E-01
   3.45375E+00     2.73721E-01
   3.45500E+00     2.73450E-01
   3.45625E+00     2.73164E-01
   3.45750E+00     2.72863E-01
   3.45875E+00     2.72547E-01
   3.46000E+00     2.72218E-01
   3.46125E+00     2.71876E-01
   3.46250E+00     2.71522E-01
   3.46375E+00     2.71158E-01
   3.46500E+00     2.70784E-01
   3.46625E+00     2.70403E-01
   3.46750E+00     2.70015E-01
   3.46875E+00     2.69621E-01
   3.47000E+00     2.69221E-01
   3.47125E+00     2.68818E-01
   3.47250E+00     2.68412E-01
   3.47375E+00     2.68004E-01
   3.47500E+00     2.67595E-01
   3.47625E+00     2.67184E-01
   3.47750E+00     2.66774E-01
   3.47875E+00     2.66363E-01
   3.48000E+00     2.65953E-01
   3.48125E+00     2.65544E-01
   3.48250E+00     2.65135E-01
   3.48375E+00     2.64727E-01
   3.48500E+00     2.64320E-01
   3.48625E+00     2.63914E-01
   3.48750E+00     2.63508E-01
   3.48875E+00     2.63104E-01
   3.49000E+00     2.62702E-01
   3.49125E+00     2.62303E-01
   3.49250E+00     2.61909E-01
   3.49375E+00     2.61522E-01
   3.49500E+00     2.61146E-01
   3.49625E+00     2.60785E-01
   3.49750E+00     2.60442E-01
   3.49875E+00     2.60122E-01
   3.50000E+00     2.59831E-01
   3.50125E+00     2.59575E-01
   3.50250E+00     2.59357E-01
   3.50375E+00     2.59184E-01
   3.50500E+00     2.59060E-01
   3.50625E+00     2.58987E-01
   3.50750E+00     2.58968E-01
   3.50875E+00     2.59003E-01
   3.51000E+00     2.59091E-01
   3.51125E+00     2.59230E-01
   3.51250E+00     2.59415E-01
   3.51375E+00     2.59642E-01
   3.51500E+00     2.59904E-01
   3.51625E+00     2.60193E-01
   3.51750E+00     2.60502E-01
   3.51875E+00     2.60824E-01
   3.52000E+00     2.61152E-01
   3.52125E+00     2.61478E-01
   3.52250E+00     2.61797E-01
   3.52375E+00     2.62103E-01
   3.52500E+00     2.62393E-01
   3.52625E+00     2.62663E-01
   3.52750E+00     2.62911E-01
   3.52875E+00     2.63136E-01
   3.53000E+00     2.63335E-01
   3.53125E+00     2.63509E-01
   3.53250E+00     2.63658E-01
   3.53375E+00     2.63782E-01
   3.53500E+00     2.63880E-01
   3.53625E+00     2.63954E-01
   3.53750E+00     2.64004E-01
   3.53875E+00     2.64031E-01
   3.54000E+00     2.64036E-01
   3.54125E+00     2.64019E-01
   3.54250E+00     2.63981E-01
   3.54375E+00     2.63922E-01
   3.54500E+00     2.63844E-01
   3.54625E+00     2.63746E-01
   3.54750E+00     2.63629E-01
   3.54875E+00     2.63493E-01
   3.55000E+00     2.63339E-01
   3.55125E+00     2.63168E-01
   3.55250E+00     2.62978E-01
   3.55375E+00     2.62771E-01
   3.55500E+00     2.62546E-01
   3.55625E+00     2.62305E-01
   3.55750E+00     2.62047E-01
   3.55875E+00     2.61773E-01
   3.56000E+00     2.61483E-01
   3.56125E+00     2.61178E-01
   3.56250E+00     2.60857E-01
   3.56375E+00     2.60522E-01
   3.56500E+00     2.60173E-01
   3.56625E+00     2.59811E-01
   3.56750E+00     2.59435E-01
   3.56875E+00     2.59048E-01
   3.57000E+00     2.58648E-01
   3.57125E+00     2.58238E-01
   3.57250E+00     2.57817E-01
   3.57375E+00     2.57386E-01
   3.57500E+00     2.56946E-01
   3.57625E+00     2.56497E-01
   3.57750E+00     2.56040E-01
   3.57875E+00     2.55576E-01
   3.58000E+00     2.55104E-01
   3.58125E+00     2.54627E-01
   3.58250E+00     2.54144E-01
   3.58375E+00     2.53655E-01
   3.58500E+00     2.53162E-01
   3.58625E+00     2.52664E-01
   3.58750E+00     2.52163E-01
   3.58875E+00     2.51658E-01
   3.59000E+00     2.51150E-01
   3.59125E+00     2.50640E-01
   3.59250E+00     2.50127E-01
   3.59375E+00     2.49611E-01
   3.59500E+00     2.49094E-01
   3.59625E+00     2.48574E-01
   3.59750E+00     2.48053E-01
   3.59875E+00     2.47530E-01
   3.60000E+00     2.47006E-01
   3.60125E+00     2.46479E-01
   3.60250E+00     2.45951E-01
   3.60375E+00     2.45422E-01
   3.60500E+00     2.44891E-01
   3.60625E+00     2.44358E-01
   3.60750E+00     2.43824E-01
   3.60875E+00     2.43289E-01
   3.61000E+00     2.42752E-01
   3.61125E+00     2.42215E-01
   3.61250E+00     2.41676E-01
   3.61375E+00     2.41137E-01
   3.61500E+00     2.40597E-01
   3.61625E+00     2.40058E-01
   3.61750E+00     2.39519E-01
   3.61875E+00     2.38981E-01
   3.62000E+00     2.38445E-01
   3.62125E+00     2.37911E-01
   3.62250E+00     2.37380E-01
   3.62375E+00     2.36852E-01
   3.62500E+00     2.36329E-01
   3.62625E+00     2.35810E-01
   3.62750E+00     2.35298E-01
   3.62875E+00     2.34792E-01
   3.63000E+00     2.34294E-01
   3.63125E+00     2.33804E-01
   3.63250E+00     2.33324E-01
   3.63375E+00     2.32854E-01
   3.63500E+00     2.32396E-01
   3.63625E+00     2.31950E-01
   3.63750E+00     2.31518E-01
   3.63875E+00     2.31100E-01
   3.64000E+00     2.30697E-01
   3.64125E+00     2.30310E-01
   3.64250E+00     2.29940E-01
   3.64375E+00     2.29588E-01
   3.64500E+00     2.29254E-01
   3.64625E+00     2.28938E-01
   3.64750E+00     2.28642E-01
   3.64875E+00     2.28366E-01
   3.65000E+00     2.28109E-01
   3.65125E+00     2.27873E-01
   3.65250E+00     2.27655E-01
   3.65375E+00     2.27457E-01
   3.65500E+00     2.27278E-01
   3.65625E+00     2.27117E-01
   3.65750E+00     2.26973E-01
   3.65875E+00     2.26846E-01
   3.66000E+00     2.26733E-01
   3.66125E+00     2.26634E-01
   3.66250E+00     2.26547E-01
   3.66375E+00     2.26470E-01
   3.66500E+00     2.26402E-01
   3.66625E+00     2.26342E-01
   3.66750E+00     2.26286E-01
   3.66875E+00     2.26234E-01
   3.67000E+00     2.26184E-01
   3.67125E+00     2.26134E-01
   3.67250E+00     2.26083E-01
   3.67375E+00     2.26029E-01
   3.67500E+00     2.25972E-01
   3.67625E+00     2.25909E-01
   3.67750E+00     2.25841E-01
   3.67875E+00     2.25766E-01
   3.68000E+00     2.25683E-01
   3.68125E+00     2.25592E-01
   3.68250E+00     2.25493E-01
   3.68375E+00     2.25385E-01
   3.68500E+00     2.25267E-01
   3.68625E+00     2.25141E-01
   3.68750E+00     2.25005E-01
   3.68875E+00     2.24860E-01
   3.69000E+00     2.24706E-01
   3.69125E+00     2.24543E-01
   3.69250E+00     2.24372E-01
   3.69375E+00     2.24193E-01
   3.69500E+00     2.24006E-01
   3.69625E+00     2.23812E-01
   3.69750E+00     2.23611E-01
   3.69875E+00     2.23404E-01
   3.70000E+00     2.23192E-01
   3.70125E+00     2.22975E-01
   3.70250E+00     2.22754E-01
   3.70375E+00     2.22529E-01
   3.70500E+00     2.22302E-01
   3.70625E+00     2.22073E-01
   3.70750E+00     2.21844E-01
   3.70875E+00     2.21613E-01
   3.71000E+00     2.21384E-01
   3.71125E+00     2.21155E-01
   3.71250E+00     2.20930E-01
   3.71375E+00     2.20707E-01
   3.71500E+00     2.20488E-01
   3.71625E+00     2.20273E-01
   3.71750E+00     2.20064E-01
   3.71875E+00     2.19862E-01
   3.72000E+00     2.19666E-01
   3.72125E+00     2.19478E-01
   3.72250E+00     2.19298E-01
   3.72375E+00     2.19127E-01
   3.72500E+00     2.18966E-01
   3.72625E+00     2.18813E-01
   3.72750E+00     2.18671E-01
   3.72875E+00     2.18539E-01
   3.73000E+00     2.18417E-01
   3.73125E+00     2.18305E-01
   3.73250E+00     2.18203E-01
   3.73375E+00     2.18111E-01
   3.73500E+00     2.18028E-01
   3.73625E+00     2.17953E-01
   3.73750E+00     2.17887E-01
   3.73875E+00     2.17827E-01
   3.74000E+00     2.17774E-01
   3.74125E+00     2.17727E-01
   3.74250E+00     2.17683E-01
   3.74375E+00     2.17643E-01
   3.74500E+00     2.17605E-01
   3.74625E+00     2.17567E-01
   3.74750E+00     2.17529E-01
   3.74875E+00     2.17489E-01
   3.75000E+00     2.17446E-01
   3.75125E+00     2.17400E-01
   3.75250E+00     2.17348E-01
   3.75375E+00     2.17290E-01
   3.75500E+00     2.17225E-01
   3.75625E+00     2.17152E-01
   3.75750E+00     2.17070E-01
   3.75875E+00     2.16978E-01
   3.76000E+00     2.16876E-01
   3.76125E+00     2.16762E-01
   3.76250E+00     2.16638E-01
   3.76375E+00     2.16501E-01
   3.76500E+00     2.16352E-01
   3.76625E+00     2.16190E-01
   3.76750E+00     2.16015E-01
   3.76875E+00     2.15828E-01
   3.77000E+00     2.15627E-01
   3.77125E+00     2.15414E-01
   3.77250E+00     2.15188E-01
   3.77375E+00     2.14950E-01
   3.77500E+00     2.14699E-01
   3.77625E+00     2.14437E-01
   3.77750E+00     2.14163E-01
   3.77875E+00     2.13877E-01
   3.78000E+00     2.13581E-01
   3.78125E+00     2.13275E-01
   3.78250E+00     2.12958E-01
   3.78375E+00     2.12633E-01
   3.78500E+00     2.12298E-01
   3.78625E+00     2.11955E-01
   3.78750E+00     2.11605E-01
   3.78875E+00     2.11247E-01
   3.79000E+00     2.10882E-01
   3.79125E+00     2.10511E-01
   3.79250E+00     2.10134E-01
   3.79375E+00     2.09753E-01
   3.79500E+00     2.09366E-01
   3.79625E+00     2.08976E-01
   3.79750E+00     2.08582E-01
   3.79875E+00     2.08185E-01
   3.80000E+00     2.07785E-01
   3.80125E+00     2.07384E-01
   3.80250E+00     2.06980E-01
   3.80375E+00     2.06576E-01
   3.80500E+00     2.06170E-01
   3.80625E+00     2.05765E-01
   3.80750E+00     2.05359E-01
   3.80875E+00     2.04954E-01
   3.81000E+00     2.04549E-01
   3.81125E+00     2.04146E-01
   3.81250E+00     2.03744E-01
   3.81375E+00     2.03344E-01
   3.81500E+00     2.02946E-01
   3.81625E+00     2.02550E-01
   3.81750E+00     2.02156E-01
   3.81875E+00     2.01765E-01
   3.82000E+00     2.01376E-01
   3.82125E+00     2.00991E-01
   3.82250E+00     2.00608E-01
   3.82375E+00     2.00229E-01
   3.82500E+00     1.99853E-01
   3.82625E+00     1.99480E-01
   3.82750E+00     1.99111E-01
   3.82875E+00     1.98745E-01
   3.83000E+00     1.98383E-01
   3.83125E+00     1.98025E-01
   3.83250E+00     1.97670E-01
   3.83375E+00     1.97320E-01
   3.83500E+00     1.96973E-01
   3.83625E+00     1.96630E-01
   3.83750E+00     1.96292E-01
   3.83875E+00     1.95957E-01
   3.84000E+00     1.95627E-01
   3.84125E+00     1.95301E-01
   3.84250E+00     1.94980E-01
   3.84375E+00     1.94663E-01
   3.84500E+00     1.94351E-01
   3.84625E+00     1.94045E-01
   3.84750E+00     1.93743E-01
   3.84875E+00     1.93447E-01
   3.85000E+00     1.93156E-01
   3.85125E+00     1.92871E-01
   3.85250E+00     1.92592E-01
   3.85375E+00     1.92319E-01
   3.85500E+00     1.92053E-01
   3.85625E+00     1.91793E-01
   3.85750E+00     1.91540E-01
   3.85875E+00     1.91294E-01
   3.86000E+00     1.91055E-01
   3.86125E+00     1.90824E-01
   3.86250E+00     1.90601E-01
   3.86375E+00     1.90385E-01
   3.86500E+00     1.90177E-01
   3.86625E+00     1.89977E-01
   3.86750E+00     1.89786E-01
   3.86875E+00     1.89602E-01
   3.87000E+00     1.89427E-01
   3.87125E+00     1.89260E-01
   3.87250E+00     1.89101E-01
   3.87375E+00     1.88949E-01
   3.87500E+00     1.88806E-01
   3.87625E+00     1.88670E-01
   3.87750E+00     1.88542E-01
   3.87875E+00     1.88421E-01
   3.88000E+00     1.88306E-01
   3.88125E+00     1.88198E-01
   3.88250E+00     1.88095E-01
   3.88375E+00     1.87998E-01
   3.88500E+00     1.87906E-01
   3.88625E+00     1.87818E-01
   3.88750E+00     1.87734E-01
   3.88875E+00     1.87653E-01
   3.89000E+00     1.87575E-01
   3.89125E+00     1.87499E-01
   3.89250E+00     1.87424E-01
   3.89375E+00     1.87350E-01
   3.89500E+00     1.87277E-01
   3.89625E+00     1.87203E-01
   3.89750E+00     1.87128E-01
   3.89875E+00     1.87052E-01
   3.90000E+00     1.86974E-01
   3.90125E+00     1.86894E-01
   3.90250E+00     1.86811E-01
   3.90375E+00     1.86725E-01
   3.90500E+00     1.86635E-01
   3.90625E+00     1.86542E-01
   3.90750E+00     1.86444E-01
   3.90875E+00     1.86342E-01
   3.91000E+00     1.86236E-01
   3.91125E+00     1.86125E-01
   3.91250E+00     1.86010E-01
   3.91375E+00     1.85890E-01
   3.91500E+00     1.85765E-01
   3.91625E+00     1.85635E-01
   3.91750E+00     1.85501E-01
   3.91875E+00     1.85362E-01
   3.92000E+00     1.85218E-01
   3.92125E+00     1.85071E-01
   3.92250E+00     1.84919E-01
   3.92375E+00     1.84764E-01
   3.92500E+00     1.84605E-01
   3.92625E+00     1.84443E-01
   3.92750E+00     1.84278E-01
   3.92875E+00     1.84110E-01
   3.93000E+00     1.83941E-01
   3.93125E+00     1.83769E-01
   3.93250E+00     1.83595E-01
   3.93375E+00     1.83420E-01
   3.93500E+00     1.83244E-01
   3.93625E+00     1.83068E-01
   3.93750E+00     1.82892E-01
   3.93875E+00     1.82715E-01
   3.94000E+00     1.82539E-01
   3.94125E+00     1.82364E-01
   3.94250E+00     1.82190E-01
   3.94375E+00     1.82018E-01
   3.94500E+00     1.81846E-01
   3.94625E+00     1.81677E-01
   3.94750E+00     1.81510E-01
   3.94875E+00     1.81345E-01
   3.95000E+00     1.81183E-01
   3.95125E+00     1.81022E-01
   3.95250E+00     1.80865E-01
   3.95375E+00     1.80710E-01
   3.95500E+00     1.80558E-01
   3.95625E+00     1.80408E-01
   3.95750E+00     1.80260E-01
   3.95875E+00     1.80115E-01
   3.96000E+00     1.79972E-01
   3.96125E+00     1.79831E-01
   3.96250E+00     1.79691E-01
   3.96375E+00     1.79553E-01
   3.96500E+00     1.79416E-01
   3.96625E+00     1.79279E-01
   3.96750E+00     1.79143E-01
   3.96875E+00     1.79007E-01
   3.97000E+00     1.78871E-01
   3.97125E+00     1.78734E-01
   3.97250E+00     1.78596E-01
   3.97375E+00     1.78457E-01
   3.97500E+00     1.78315E-01
   3.97625E+00     1.78172E-01
   3.97750E+00     1.78026E-01
   3.97875E+00     1.77877E-01
   3.98000E+00     1.77725E-01
   3.98125E+00     1.77569E-01
   3.98250E+00     1.77410E-01
   3.98375E+00     1.77246E-01
   3.98500E+00     1.77078E-01
   3.98625E+00     1.76905E-01
   3.98750E+00     1.76727E-01
   3.98875E+00     1.76545E-01
   3.99000E+00     1.76357E-01
   3.99125E+00     1.76164E-01
   3.99250E+00     1.75965E-01
   3.99375E+00     1.75762E-01
   3.99500E+00     1.75552E-01
   3.99625E+00     1.75338E-01
   3.99750E+00     1.75118E-01
   3.99875E+00     1.74893E-01
   4.00000E+00     1.74662E-01
   4.00125E+00     1.74427E-01
   4.00250E+00     1.74186E-01
   4.00375E+00     1.73941E-01
   4.00500E+00     1.73691E-01
   4.00625E+00     1.73436E-01
   4.00750E+00     1.73176E-01
   4.00875E+00     1.72912E-01
   4.01000E+00     1.72643E-01
   4.01125E+00     1.72370E-01
   4.01250E+00     1.72094E-01
   4.01375E+00     1.71815E-01
   4.01500E+00     1.71534E-01
   4.01625E+00     1.71251E-01
   4.01750E+00     1.70968E-01
   4.01875E+00     1.70684E-01
   4.02000E+00     1.70403E-01
   4.02125E+00     1.70123E-01
   4.02250E+00     1.69849E-01
   4.02375E+00     1.69582E-01
   4.02500E+00     1.69324E-01
   4.02625E+00     1.69081E-01
   4.02750E+00     1.68855E-01
   4.02875E+00     1.68653E-01
   4.03000E+00     1.68481E-01
   4.03125E+00     1.68346E-01
   4.03250E+00     1.68254E-01
   4.03375E+00     1.68215E-01
   4.03500E+00     1.68235E-01
   4.03625E+00     1.68324E-01
   4.03750E+00     1.68488E-01
   4.03875E+00     1.68734E-01
   4.04000E+00     1.69067E-01
   4.04125E+00     1.69491E-01
   4.04250E+00     1.70007E-01
   4.04375E+00     1.70616E-01
   4.04500E+00     1.71314E-01
   4.04625E+00     1.72097E-01
   4.04750E+00     1.72958E-01
   4.04875E+00     1.73889E-01
   4.05000E+00     1.74880E-01
   4.05125E+00     1.75922E-01
   4.05250E+00     1.77003E-01
   4.05375E+00     1.78114E-01
   4.05500E+00     1.79245E-01
   4.05625E+00     1.80390E-01
   4.05750E+00     1.81540E-01
   4.05875E+00     1.82691E-01
   4.06000E+00     1.83838E-01
   4.06125E+00     1.84980E-01
   4.06250E+00     1.86113E-01
   4.06375E+00     1.87238E-01
   4.06500E+00     1.88354E-01
   4.06625E+00     1.89461E-01
   4.06750E+00     1.90560E-01
   4.06875E+00     1.91651E-01
   4.07000E+00     1.92735E-01
   4.07125E+00     1.93811E-01
   4.07250E+00     1.94881E-01
   4.07375E+00     1.95944E-01
   4.07500E+00     1.97000E-01
   4.07625E+00     1.98050E-01
   4.07750E+00     1.99093E-01
   4.07875E+00     2.00130E-01
   4.08000E+00     2.01159E-01
   4.08125E+00     2.02181E-01
   4.08250E+00     2.03196E-01
   4.08375E+00     2.04204E-01
   4.08500E+00     2.05203E-01
   4.08625E+00     2.06195E-01
   4.08750E+00     2.07179E-01
   4.08875E+00     2.08155E-01
   4.09000E+00     2.09122E-01
   4.09125E+00     2.10081E-01
   4.09250E+00     2.11031E-01
   4.09375E+00     2.11973E-01
   4.09500E+00     2.12907E-01
   4.09625E+00     2.13831E-01
   4.09750E+00     2.14747E-01
   4.09875E+00     2.15654E-01
   4.10000E+00     2.16553E-01
   4.10125E+00     2.17442E-01
   4.10250E+00     2.18324E-01
   4.10375E+00     2.19196E-01
   4.10500E+00     2.20060E-01
   4.10625E+00     2.20916E-01
   4.10750E+00     2.21764E-01
   4.10875E+00     2.22603E-01
   4.11000E+00     2.23434E-01
   4.11125E+00     2.24258E-01
   4.11250E+00     2.25074E-01
   4.11375E+00     2.25882E-01
   4.11500E+00     2.26683E-01
   4.11625E+00     2.27476E-01
   4.11750E+00     2.28263E-01
   4.11875E+00     2.29043E-01
   4.12000E+00     2.29815E-01
   4.12125E+00     2.30581E-01
   4.12250E+00     2.31341E-01
   4.12375E+00     2.32093E-01
   4.12500E+00     2.32840E-01
   4.12625E+00     2.33579E-01
   4.12750E+00     2.34311E-01
   4.12875E+00     2.35037E-01
   4.13000E+00     2.35755E-01
   4.13125E+00     2.36466E-01
   4.13250E+00     2.37168E-01
   4.13375E+00     2.37863E-01
   4.13500E+00     2.38548E-01
   4.13625E+00     2.39225E-01
   4.13750E+00     2.39891E-01
   4.13875E+00     2.40548E-01
   4.14000E+00     2.41194E-01
   4.14125E+00     2.41828E-01
   4.14250E+00     2.42451E-01
   4.14375E+00     2.43061E-01
   4.14500E+00     2.43658E-01
   4.14625E+00     2.44243E-01
   4.14750E+00     2.44814E-01
   4.14875E+00     2.45371E-01
   4.15000E+00     2.45914E-01
   4.15125E+00     2.46443E-01
   4.15250E+00     2.46959E-01
   4.15375E+00     2.47460E-01
   4.15500E+00     2.47948E-01
   4.15625E+00     2.48422E-01
   4.15750E+00     2.48883E-01
   4.15875E+00     2.49332E-01
   4.16000E+00     2.49769E-01
   4.16125E+00     2.50195E-01
   4.16250E+00     2.50610E-01
   4.16375E+00     2.51015E-01
   4.16500E+00     2.51412E-01
   4.16625E+00     2.51801E-01
   4.16750E+00     2.52184E-01
   4.16875E+00     2.52561E-01
   4.17000E+00     2.52934E-01
   4.17125E+00     2.53303E-01
   4.17250E+00     2.53672E-01
   4.17375E+00     2.54039E-01
   4.17500E+00     2.54408E-01
   4.17625E+00     2.54780E-01
   4.17750E+00     2.55156E-01
   4.17875E+00     2.55537E-01
   4.18000E+00     2.55924E-01
   4.18125E+00     2.56321E-01
   4.18250E+00     2.56726E-01
   4.18375E+00     2.57143E-01
   4.18500E+00     2.57571E-01
   4.18625E+00     2.58013E-01
   4.18750E+00     2.58468E-01
   4.18875E+00     2.58939E-01
   4.19000E+00     2.59424E-01
   4.19125E+00     2.59924E-01
   4.19250E+00     2.60440E-01
   4.19375E+00     2.60971E-01
   4.19500E+00     2.61517E-01
   4.19625E+00     2.62077E-01
   4.19750E+00     2.62650E-01
   4.19875E+00     2.63234E-01
   4.20000E+00     2.63828E-01
   4.20125E+00     2.64431E-01
   4.20250E+00     2.65040E-01
   4.20375E+00     2.65653E-01
   4.20500E+00     2.66267E-01
   4.20625E+00     2.66881E-01
   4.20750E+00     2.67491E-01
   4.20875E+00     2.68096E-01
   4.21000E+00     2.68692E-01
   4.21125E+00     2.69278E-01
   4.21250E+00     2.69850E-01
   4.21375E+00     2.70407E-01
   4.21500E+00     2.70947E-01
   4.21625E+00     2.71467E-01
   4.21750E+00     2.71966E-01
   4.21875E+00     2.72442E-01
   4.22000E+00     2.72895E-01
   4.22125E+00     2.73322E-01
   4.22250E+00     2.73723E-01
   4.22375E+00     2.74097E-01
   4.22500E+00     2.74443E-01
   4.22625E+00     2.74762E-01
   4.22750E+00     2.75052E-01
   4.22875E+00     2.75313E-01
   4.23000E+00     2.75546E-01
   4.23125E+00     2.75750E-01
   4.23250E+00     2.75925E-01
   4.23375E+00     2.76071E-01
   4.23500E+00     2.76188E-01
   4.23625E+00     2.76278E-01
   4.23750E+00     2.76338E-01
   4.23875E+00     2.76371E-01
   4.24000E+00     2.76376E-01
   4.24125E+00     2.76354E-01
   4.24250E+00     2.76304E-01
   4.24375E+00     2.76228E-01
   4.24500E+00     2.76125E-01
   4.24625E+00     2.75996E-01
   4.24750E+00     2.75843E-01
   4.24875E+00     2.75667E-01
   4.25000E+00     2.75469E-01
   4.25125E+00     2.75250E-01
   4.25250E+00     2.75012E-01
   4.25375E+00     2.74757E-01
   4.25500E+00     2.74486E-01
   4.25625E+00     2.74200E-01
   4.25750E+00     2.73900E-01
   4.25875E+00     2.73585E-01
   4.26000E+00     2.73256E-01
   4.26125E+00     2.72914E-01
   4.26250E+00     2.72561E-01
   4.26375E+00     2.72198E-01
   4.26500E+00     2.71826E-01
   4.26625E+00     2.71446E-01
   4.26750E+00     2.71059E-01
   4.26875E+00     2.70666E-01
   4.27000E+00     2.70268E-01
   4.27125E+00     2.69867E-01
   4.27250E+00     2.69463E-01
   4.27375E+00     2.69056E-01
   4.27500E+00     2.68648E-01
   4.27625E+00     2.68240E-01
   4.27750E+00     2.67831E-01
   4.27875E+00     2.67422E-01
   4.28000E+00     2.67013E-01
   4.28125E+00     2.66605E-01
   4.28250E+00     2.66198E-01
   4.28375E+00     2.65791E-01
   4.28500E+00     2.65385E-01
   4.28625E+00     2.64980E-01
   4.28750E+00     2.64575E-01
   4.28875E+00     2.64172E-01
   4.29000E+00     2.63770E-01
   4.29125E+00     2.63371E-01
   4.29250E+00     2.62978E-01
   4.29375E+00     2.62591E-01
   4.29500E+00     2.62216E-01
   4.29625E+00     2.61854E-01
   4.29750E+00     2.61511E-01
   4.29875E+00     2.61191E-01
   4.30000E+00     2.60900E-01
   4.30125E+00     2.60643E-01
   4.30250E+00     2.60425E-01
   4.30375E+00     2.60252E-01
   4.30500E+00     2.60127E-01
   4.30625E+00     2.60053E-01
   4.30750E+00     2.60033E-01
   4.30875E+00     2.60067E-01
   4.31000E+00     2.60154E-01
   4.31125E+00     2.60292E-01
   4.31250E+00     2.60476E-01
   4.31375E+00     2.60701E-01
   4.31500E+00     2.60961E-01
   4.31625E+00     2.61248E-01
   4.31750E+00     2.61555E-01
   4.31875E+00     2.61875E-01
   4.32000E+00     2.62200E-01
   4.32125E+00     2.62523E-01
   4.32250E+00     2.62839E-01
   4.32375E+00     2.63142E-01
   4.32500E+00     2.63430E-01
   4.32625E+00     2.63697E-01
   4.32750E+00     2.63942E-01
   4.32875E+00     2.64164E-01
   4.33000E+00     2.64360E-01
   4.33125E+00     2.64532E-01
   4.33250E+00     2.64678E-01
   4.33375E+00     2.64799E-01
   4.33500E+00     2.64894E-01
   4.33625E+00     2.64966E-01
   4.33750E+00     2.65013E-01
   4.33875E+00     2.65038E-01
   4.34000E+00     2.65040E-01
   4.34125E+00     2.65020E-01
   4.34250E+00     2.64980E-01
   4.34375E+00     2.64918E-01
   4.34500E+00     2.64838E-01
   4.34625E+00     2.64737E-01
   4.34750E+00     2.64618E-01
   4.34875E+00     2.64480E-01
   4.35000E+00     2.64324E-01
   4.35125E+00     2.64149E-01
   4.35250E+00     2.63958E-01
   4.35375E+00     2.63748E-01
   4.35500E+00     2.63521E-01
   4.35625E+00     2.63278E-01
   4.35750E+00     2.63018E-01
   4.35875E+00     2.62741E-01
   4.36000E+00     2.62449E-01
   4.36125E+00     2.62141E-01
   4.36250E+00     2.61819E-01
   4.36375E+00     2.61482E-01
   4.36500E+00     2.61131E-01
   4.36625E+00     2.60766E-01
   4.36750E+00     2.60389E-01
   4.36875E+00     2.59999E-01
   4.37000E+00     2.59598E-01
   4.37125E+00     2.59186E-01
   4.37250E+00     2.58763E-01
   4.37375E+00     2.58330E-01
   4.37500E+00     2.57888E-01
   4.37625E+00     2.57438E-01
   4.37750E+00     2.56980E-01
   4.37875E+00     2.56514E-01
   4.38000E+00     2.56041E-01
   4.38125E+00     2.55562E-01
   4.38250E+00     2.55078E-01
   4.38375E+00     2.54588E-01
   4.38500E+00     2.54094E-01
   4.38625E+00     2.53595E-01
   4.38750E+00     2.53092E-01
   4.38875E+00     2.52587E-01
   4.39000E+00     2.52078E-01
   4.39125E+00     2.51566E-01
   4.39250E+00     2.51052E-01
   4.39375E+00     2.50536E-01
   4.39500E+00     2.50018E-01
   4.39625E+00     2.49498E-01
   4.39750E+00     2.48976E-01
   4.39875E+00     2.48453E-01
   4.40000E+00     2.47928E-01
   4.40125E+00     2.47401E-01
   4.40250E+00     2.46873E-01
   4.40375E+00     2.46343E-01
   4.40500E+00     2.45812E-01
   4.40625E+00     2.45279E-01
   4.40750E+00     2.44745E-01
   4.40875E+00     2.44209E-01
   4.41000E+00     2.43672E-01
   4.41125E+00     2.43135E-01
   4.41250E+00     2.42596E-01
   4.41375E+00     2.42057E-01
   4.41500E+00     2.41517E-01
   4.41625E+00     2.40978E-01
   4.41750E+00     2.40440E-01
   4.41875E+00     2.39902E-01
   4.42000E+00     2.39366E-01
   4.42125E+00     2.38832E-01
   4.42250E+00     2.38301E-01
   4.42375E+00     2.37774E-01
   4.42500E+00     2.37251E-01
   4.42625E+00     2.36733E-01
   4.42750E+00     2.36221E-01
   4.42875E+00     2.35715E-01
   4.43000E+00     2.35218E-01
   4.43125E+00     2.34729E-01
   4.43250E+00     2.34249E-01
   4.43375E+00     2.33780E-01
   4.43500E+00     2.33323E-01
   4.43625E+00     2.32878E-01
   4.43750E+00     2.32446E-01
   4.43875E+00     2.32029E-01
   4.44000E+00     2.31626E-01
   4.44125E+00     2.31240E-01
   4.44250E+00     2.30871E-01
   4.44375E+00     2.30519E-01
   4.44500E+00     2.30186E-01
   4.44625E+00     2.29872E-01
   4.44750E+00     2.29576E-01
   4.44875E+00     2.29301E-01
   4.45000E+00     2.29045E-01
   4.45125E+00     2.28809E-01
   4.45250E+00     2.28592E-01
   4.45375E+00     2.28394E-01
   4.45500E+00     2.28216E-01
   4.45625E+00     2.28055E-01
   4.45750E+00     2.27911E-01
   4.45875E+00     2.27783E-01
   4.46000E+00     2.27671E-01
   4.46125E+00     2.27571E-01
   4.46250E+00     2.27484E-01
   4.46375E+00     2.27407E-01
   4.46500E+00     2.27338E-01
   4.46625E+00     2.27276E-01
   4.46750E+00     2.27220E-01
   4.46875E+00     2.27167E-01
   4.47000E+00     2.27116E-01
   4.47125E+00     2.27065E-01
   4.47250E+00     2.27012E-01
   4.47375E+00     2.26957E-01
   4.47500E+00     2.26898E-01
   4.47625E+00     2.26835E-01
   4.47750E+00     2.26765E-01
   4.47875E+00     2.26688E-01
   4.48000E+00     2.26604E-01
   4.48125E+00     2.26512E-01
   4.48250E+00     2.26411E-01
   4.48375E+00     2.26302E-01
   4.48500E+00     2.26183E-01
   4.48625E+00     2.26055E-01
   4.48750E+00     2.25918E-01
   4.48875E+00     2.25772E-01
   4.49000E+00     2.25617E-01
   4.49125E+00     2.25453E-01
   4.49250E+00     2.25281E-01
   4.49375E+00     2.25100E-01
   4.49500E+00     2.24912E-01
   4.49625E+00     2.24717E-01
   4.49750E+00     2.24516E-01
   4.49875E+00     2.24308E-01
   4.50000E+00     2.24096E-01
   4.50125E+00     2.23878E-01
   4.50250E+00     2.23656E-01
   4.50375E+00     2.23431E-01
   4.50500E+00     2.23204E-01
   4.50625E+00     2.22975E-01
   4.50750E+00     2.22745E-01
   4.50875E+00     2.22514E-01
   4.51000E+00     2.22284E-01
   4.51125E+00     2.22056E-01
   4.51250E+00     2.21830E-01
   4.51375E+00     2.21607E-01
   4.51500E+00     2.21388E-01
   4.51625E+00     2.21173E-01
   4.51750E+00     2.20965E-01
   4.51875E+00     2.20762E-01
   4.52000E+00     2.20567E-01
   4.52125E+00     2.20379E-01
   4.52250E+00     2.20199E-01
   4.52375E+00     2.20028E-01
   4.52500E+00     2.19866E-01
   4.52625E+00     2.19714E-01
   4.52750E+00     2.19572E-01
   4.52875E+00     2.19439E-01
   4.53000E+00     2.19317E-01
   4.53125E+00     2.19205E-01
   4.53250E+00     2.19103E-01
   4.53375E+00     2.19010E-01
   4.53500E+00     2.18926E-01
   4.53625E+00     2.18851E-01
   4.53750E+00     2.18784E-01
   4.53875E+00     2.18723E-01
   4.54000E+00     2.18669E-01
   4.54125E+00     2.18620E-01
   4.54250E+00     2.18575E-01
   4.54375E+00     2.18533E-01
   4.54500E+00     2.18493E-01
   4.54625E+00     2.18453E-01
   4.54750E+00     2.18413E-01
   4.54875E+00     2.18371E-01
   4.55000E+00     2.18326E-01
   4.55125E+00     2.18277E-01
   4.55250E+00     2.18222E-01
   4.55375E+00     2.18162E-01
   4.55500E+00     2.18094E-01
   4.55625E+00     2.18018E-01
   4.55750E+00     2.17933E-01
   4.55875E+00     2.17838E-01
   4.56000E+00     2.17733E-01
   4.56125E+00     2.17617E-01
   4.56250E+00     2.17489E-01
   4.56375E+00     2.17349E-01
   4.56500E+00     2.17197E-01
   4.56625E+00     2.17032E-01
   4.56750E+00     2.16854E-01
   4.56875E+00     2.16664E-01
   4.57000E+00     2.16460E-01
   4.57125E+00     2.16244E-01
   4.57250E+00     2.16015E-01
   4.57375E+00     2.15774E-01
   4.57500E+00     2.15521E-01
   4.57625E+00     2.15255E-01
   4.57750E+00     2.14979E-01
   4.57875E+00     2.14691E-01
   4.58000E+00     2.14392E-01
   4.58125E+00     2.14083E-01
   4.58250E+00     2.13765E-01
   4.58375E+00     2.13437E-01
   4.58500E+00     2.13100E-01
   4.58625E+00     2.12755E-01
   4.58750E+00     2.12402E-01
   4.58875E+00     2.12042E-01
   4.59000E+00     2.11676E-01
   4.59125E+00     2.11303E-01
   4.59250E+00     2.10925E-01
   4.59375E+00     2.10541E-01
   4.59500E+00     2.10154E-01
   4.59625E+00     2.09762E-01
   4.59750E+00     2.09367E-01
   4.59875E+00     2.08968E-01
   4.60000E+00     2.08567E-01
   4.60125E+00     2.08165E-01
   4.60250E+00     2.07760E-01
   4.60375E+00     2.07355E-01
   4.60500E+00     2.06949E-01
   4.60625E+00     2.06542E-01
   4.60750E+00     2.06136E-01
   4.60875E+00     2.05730E-01
   4.61000E+00     2.05325E-01
   4.61125E+00     2.04921E-01
   4.61250E+00     2.04518E-01
   4.61375E+00     2.04118E-01
   4.61500E+00     2.03719E-01
   4.61625E+00     2.03322E-01
   4.61750E+00     2.02928E-01
   4.61875E+00     2.02537E-01
   4.62000E+00     2.02148E-01
   4.62125E+00     2.01762E-01
   4.62250E+00     2.01379E-01
   4.62375E+00     2.01000E-01
   4.62500E+00     2.00623E-01
   4.62625E+00     2.00251E-01
   4.62750E+00     1.99881E-01
   4.62875E+00     1.99516E-01
   4.63000E+00     1.99153E-01
   4.63125E+00     1.98795E-01
   4.63250E+00     1.98441E-01
   4.63375E+00     1.98090E-01
   4.63500E+00     1.97743E-01
   4.63625E+00     1.97400E-01
   4.63750E+00     1.97062E-01
   4.63875E+00     1.96727E-01
   4.64000E+00     1.96397E-01
   4.64125E+00     1.96071E-01
   4.64250E+00     1.95750E-01
   4.64375E+00     1.95434E-01
   4.64500E+00     1.95122E-01
   4.64625E+00     1.94816E-01
   4.64750E+00     1.94514E-01
   4.64875E+00     1.94218E-01
   4.65000E+00     1.93928E-01
   4.65125E+00     1.93643E-01
   4.65250E+00     1.93365E-01
   4.65375E+00     1.93092E-01
   4.65500E+00     1.92826E-01
   4.65625E+00     1.92567E-01
   4.65750E+00     1.92314E-01
   4.65875E+00     1.92069E-01
   4.66000E+00     1.91831E-01
   4.66125E+00     1.91600E-01
   4.66250E+00     1.91377E-01
   4.66375E+00     1.91162E-01
   4.66500E+00     1.90954E-01
   4.66625E+00     1.90755E-01
   4.66750E+00     1.90564E-01
   4.66875E+00     1.90381E-01
   4.67000E+00     1.90206E-01
   4.67125E+00     1.90039E-01
   4.67250E+00     1.89881E-01
   4.67375E+00     1.89730E-01
   4.67500E+00     1.89587E-01
   4.67625E+00     1.89451E-01
   4.67750E+00     1.89323E-01
   4.67875E+00     1.89202E-01
   4.68000E+00     1.89087E-01
   4.68125E+00     1.88979E-01
   4.68250E+00     1.88876E-01
   4.68375E+00     1.88778E-01
   4.68500E+00     1.88686E-01
   4.68625E+00     1.88597E-01
   4.68750E+00     1.88513E-01
   4.68875E+00     1.88431E-01
   4.69000E+00     1.88352E-01
   4.69125E+00     1.88275E-01
   4.69250E+00     1.88199E-01
   4.69375E+00     1.88124E-01
   4.69500E+00     1.88049E-01
   4.69625E+00     1.87974E-01
   4.69750E+00     1.87898E-01
   4.69875E+00     1.87820E-01
   4.70000E+00     1.87741E-01
   4.70125E+00     1.87659E-01
   4.70250E+00     1.87574E-01
   4.70375E+00     1.87487E-01
   4.70500E+00     1.87395E-01
   4.70625E+00     1.87300E-01
   4.70750E+00     1.87201E-01
   4.70875E+00     1.87097E-01
   4.71000E+00     1.86989E-01
   4.71125E+00     1.86877E-01
   4.71250E+00     1.86759E-01
   4.71375E+00     1.86637E-01
   4.71500E+00     1.86511E-01
   4.71625E+00     1.86379E-01
   4.71750E+00     1.86243E-01
   4.71875E+00     1.86103E-01
   4.72000E+00     1.85958E-01
   4.72125E+00     1.85809E-01
   4.72250E+00     1.85656E-01
   4.72375E+00     1.85499E-01
   4.72500E+00     1.85339E-01
   4.72625E+00     1.85175E-01
   4.72750E+00     1.85009E-01
   4.72875E+00     1.84840E-01
   4.73000E+00     1.84669E-01
   4.73125E+00     1.84496E-01
   4.73250E+00     1.84321E-01
   4.73375E+00     1.84146E-01
   4.73500E+00     1.83969E-01
   4.73625E+00     1.83792E-01
   4.73750E+00     1.83615E-01
   4.73875E+00     1.83437E-01
   4.74000E+00     1.83261E-01
   4.74125E+00     1.83085E-01
   4.74250E+00     1.82910E-01
   4.74375E+00     1.82737E-01
   4.74500E+00     1.82565E-01
   4.74625E+00     1.82395E-01
   4.74750E+00     1.82228E-01
   4.74875E+00     1.82062E-01
   4.75000E+00     1.81899E-01
   4.75125E+00     1.81738E-01
   4.75250E+00     1.81580E-01
   4.75375E+00     1.81425E-01
   4.75500E+00     1.81272E-01
   4.75625E+00     1.81121E-01
   4.75750E+00     1.80973E-01
   4.75875E+00     1.80827E-01
   4.76000E+00     1.80682E-01
   4.76125E+00     1.80540E-01
   4.76250E+00     1.80399E-01
   4.76375E+00     1.80260E-01
   4.76500E+00     1.80122E-01
   4.76625E+00     1.79984E-01
   4.76750E+00     1.79846E-01
   4.76875E+00     1.79709E-01
   4.77000E+00     1.79571E-01
   4.77125E+00     1.79432E-01
   4.77250E+00     1.79292E-01
   4.77375E+00     1.79151E-01
   4.77500E+00     1.79008E-01
   4.77625E+00     1.78862E-01
   4.77750E+00     1.78714E-01
   4.77875E+00     1.78563E-01
   4.78000E+00     1.78408E-01
   4.78125E+00     1.78250E-01
   4.78250E+00     1.78088E-01
   4.78375E+00     1.77922E-01
   4.78500E+00     1.77752E-01
   4.78625E+00     1.77576E-01
   4.78750E+00     1.77396E-01
   4.78875E+00     1.77211E-01
   4.79000E+00     1.77021E-01
   4.79125E+00     1.76825E-01
   4.79250E+00     1.76624E-01
   4.79375E+00     1.76418E-01
   4.79500E+00     1.76206E-01
   4.79625E+00     1.75989E-01
   4.79750E+00     1.75767E-01
   4.79875E+00     1.75539E-01
   4.80000E+00     1.75307E-01
   4.80125E+00     1.75069E-01
   4.80250E+00     1.74826E-01
   4.80375E+00     1.74579E-01
   4.80500E+00     1.74326E-01
   4.80625E+00     1.74070E-01
   4.80750E+00     1.73808E-01
   4.80875E+00     1.73542E-01
   4.81000E+00     1.73271E-01
   4.81125E+00     1.72996E-01
   4.81250E+00     1.72719E-01
   4.81375E+00     1.72438E-01
   4.81500E+00     1.72155E-01
   4.81625E+00     1.71871E-01
   4.81750E+00     1.71587E-01
   4.81875E+00     1.71302E-01
   4.82000E+00     1.71019E-01
   4.82125E+00     1.70739E-01
   4.82250E+00     1.70464E-01
   4.82375E+00     1.70196E-01
   4.82500E+00     1.69938E-01
   4.82625E+00     1.69693E-01
   4.82750E+00     1.69467E-01
   4.82875E+00     1.69265E-01
   4.83000E+00     1.69092E-01
   4.83125E+00     1.68957E-01
   4.83250E+00     1.68865E-01
   4.83375E+00     1.68826E-01
   4.83500E+00     1.68846E-01
   4.83625E+00     1.68935E-01
   4.83750E+00     1.69099E-01
   4.83875E+00     1.69345E-01
   4.84000E+00     1.69679E-01
   4.84125E+00     1.70103E-01
   4.84250E+00     1.70620E-01
   4.84375E+00     1.71229E-01
   4.84500E+00     1.71927E-01
   4.84625E+00     1.72710E-01
   4.84750E+00     1.73570E-01
   4.84875E+00     1.74501E-01
   4.85000E+00     1.75491E-01
   4.85125E+00     1.76531E-01
   4.85250E+00     1.77611E-01
   4.85375E+00     1.78721E-01
   4.85500E+00     1.79851E-01
   4.85625E+00     1.80994E-01
   4.85750E+00     1.82143E-01
   4.85875E+00     1.83292E-01
   4.86000E+00     1.84438E-01
   4.86125E+00     1.85578E-01
   4.86250E+00     1.86710E-01
   4.86375E+00     1.87833E-01
   4.86500E+00     1.88948E-01
   4.86625E+00     1.90054E-01
   4.86750E+00     1.91151E-01
   4.86875E+00     1.92241E-01
   4.87000E+00     1.93323E-01
   4.87125E+00     1.94398E-01
   4.87250E+00     1.95467E-01
   4.87375E+00     1.96528E-01
   4.87500E+00     1.97584E-01
   4.87625E+00     1.98632E-01
   4.87750E+00     1.99674E-01
   4.87875E+00     2.00709E-01
   4.88000E+00     2.01737E-01
   4.88125E+00     2.02758E-01
   4.88250E+00     2.03772E-01
   4.88375E+00     2.04778E-01
   4.88500E+00     2.05776E-01
   4.88625E+00     2.06767E-01
   4.88750E+00     2.07750E-01
   4.88875E+00     2.08724E-01
   4.89000E+00     2.09690E-01
   4.89125E+00     2.10648E-01
   4.89250E+00     2.11597E-01
   4.89375E+00     2.12538E-01
   4.89500E+00     2.13470E-01
   4.89625E+00     2.14393E-01
   4.89750E+00     2.15308E-01
   4.89875E+00     2.16214E-01
   4.90000E+00     2.17111E-01
   4.90125E+00     2.17999E-01
   4.90250E+00     2.18879E-01
   4.90375E+00     2.19750E-01
   4.90500E+00     2.20613E-01
   4.90625E+00     2.21467E-01
   4.90750E+00     2.22313E-01
   4.90875E+00     2.23151E-01
   4.91000E+00     2.23981E-01
   4.91125E+00     2.24803E-01
   4.91250E+00     2.25617E-01
   4.91375E+00     2.26424E-01
   4.91500E+00     2.27223E-01
   4.91625E+00     2.28015E-01
   4.91750E+00     2.28800E-01
   4.91875E+00     2.29578E-01
   4.92000E+00     2.30350E-01
   4.92125E+00     2.31114E-01
   4.92250E+00     2.31872E-01
   4.92375E+00     2.32623E-01
   4.92500E+00     2.33367E-01
   4.92625E+00     2.34105E-01
   4.92750E+00     2.34835E-01
   4.92875E+00     2.35559E-01
   4.93000E+00     2.36275E-01
   4.93125E+00     2.36984E-01
   4.93250E+00     2.37685E-01
   4.93375E+00     2.38377E-01
   4.93500E+00     2.39061E-01
   4.93625E+00     2.39736E-01
   4.93750E+00     2.40401E-01
   4.93875E+00     2.41055E-01
   4.94000E+00     2.41699E-01
   4.94125E+00     2.42331E-01
   4.94250E+00     2.42952E-01
   4.94375E+00     2.43560E-01
   4.94500E+00     2.44156E-01
   4.94625E+00     2.44738E-01
   4.94750E+00     2.45307E-01
   4.94875E+00     2.45863E-01
   4.95000E+00     2.46404E-01
   4.95125E+00     2.46932E-01
   4.95250E+00     2.47445E-01
   4.95375E+00     2.47945E-01
   4.95500E+00     2.48431E-01
   4.95625E+00     2.48904E-01
   4.95750E+00     2.49364E-01
   4.95875E+00     2.49811E-01
   4.96000E+00     2.50246E-01
   4.96125E+00     2.50671E-01
   4.96250E+00     2.51085E-01
   4.96375E+00     2.51489E-01
   4.96500E+00     2.51885E-01
   4.96625E+00     2.52273E-01
   4.96750E+00     2.52655E-01
   4.96875E+00     2.53031E-01
   4.97000E+00     2.53403E-01
   4.97125E+00     2.53772E-01
   4.97250E+00     2.54140E-01
   4.97375E+00     2.54508E-01
   4.97500E+00     2.54876E-01
   4.97625E+00     2.55248E-01
   4.97750E+00     2.55623E-01
   4.97875E+00     2.56004E-01
   4.98000E+00     2.56392E-01
   4.98125E+00     2.56788E-01
   4.98250E+00     2.57194E-01
   4.98375E+00     2.57611E-01
   4.98500E+00     2.58040E-01
   4.98625E+00     2.58482E-01
   4.98750E+00     2.58937E-01
   4.98875E+00     2.59408E-01
   4.99000E+00     2.59893E-01
   4.99125E+00     2.60394E-01
   4.99250E+00     2.60911E-01
   4.99375E+00     2.61442E-01
   4.99500E+00     2.61988E-01
   4.99625E+00     2.62548E-01
   4.99750E+00     2.63121E-01
   4.99875E+00     2.63705E-01
   5.00000E+00     2.64300E-01
   5.00125E+00     2.64902E-01
   5.00250E+00     2.65511E-01
   5.00375E+00     2.66123E-01
   5.00500E+00     2.66737E-01
   5.00625E+00     2.67350E-01
   5.00750E+00     2.67960E-01
   5.00875E+00     2.68564E-01
   5.01000E+00     2.69160E-01
   5.01125E+00     2.69745E-01
   5.01250E+00     2.70316E-01
   5.01375E+00     2.70872E-01
   5.01500E+00     2.71410E-01
   5.01625E+00     2.71929E-01
   5.01750E+00     2.72427E-01
   5.01875E+00     2.72902E-01
   5.02000E+00     2.73354E-01
   5.02125E+00     2.73779E-01
   5.02250E+00     2.74179E-01
   5.02375E+00     2.74552E-01
   5.02500E+00     2.74898E-01
   5.02625E+00     2.75215E-01
   5.02750E+00     2.75504E-01
   5.02875E+00     2.75764E-01
   5.03000E+00     2.75996E-01
   5.03125E+00     2.76199E-01
   5.03250E+00     2.76373E-01
   5.03375E+00     2.76518E-01
   5.03500E+00     2.76635E-01
   5.03625E+00     2.76723E-01
   5.03750E+00     2.76783E-01
   5.03875E+00     2.76816E-01
   5.04000E+00     2.76820E-01
   5.04125E+00     2.76797E-01
   5.04250E+00     2.76747E-01
   5.04375E+00     2.76670E-01
   5.04500E+00     2.76566E-01
   5.04625E+00     2.76437E-01
   5.04750E+00     2.76284E-01
   5.04875E+00     2.76108E-01
   5.05000E+00     2.75909E-01
   5.05125E+00     2.75690E-01
   5.05250E+00     2.75452E-01
   5.05375E+00     2.75197E-01
   5.05500E+00     2.74927E-01
   5.05625E+00     2.74641E-01
   5.05750E+00     2.74340E-01
   5.05875E+00     2.74025E-01
   5.06000E+00     2.73697E-01
   5.06125E+00     2.73356E-01
   5.06250E+00     2.73003E-01
   5.06375E+00     2.72640E-01
   5.06500E+00     2.72268E-01
   5.06625E+00     2.71889E-01
   5.06750E+00     2.71502E-01
   5.06875E+00     2.71110E-01
   5.07000E+00     2.70713E-01
   5.07125E+00     2.70312E-01
   5.07250E+00     2.69909E-01
   5.07375E+00     2.69503E-01
   5.07500E+00     2.69096E-01
   5.07625E+00     2.68688E-01
   5.07750E+00     2.68279E-01
   5.07875E+00     2.67871E-01
   5.08000E+00     2.67463E-01
   5.08125E+00     2.67056E-01
   5.08250E+00     2.66649E-01
   5.08375E+00     2.66243E-01
   5.08500E+00     2.65837E-01
   5.08625E+00     2.65432E-01
   5.08750E+00     2.65028E-01
   5.08875E+00     2.64625E-01
   5.09000E+00     2.64223E-01
   5.09125E+00     2.63825E-01
   5.09250E+00     2.63432E-01
   5.09375E+00     2.63045E-01
   5.09500E+00     2.62669E-01
   5.09625E+00     2.62308E-01
   5.09750E+00     2.61964E-01
   5.09875E+00     2.61645E-01
   5.10000E+00     2.61353E-01
   5.10125E+00     2.61096E-01
   5.10250E+00     2.60878E-01
   5.10375E+00     2.60705E-01
   5.10500E+00     2.60579E-01
   5.10625E+00     2.60506E-01
   5.10750E+00     2.60485E-01
   5.10875E+00     2.60519E-01
   5.11000E+00     2.60605E-01
   5.11125E+00     2.60742E-01
   5.11250E+00     2.60926E-01
   5.11375E+00     2.61150E-01
   5.11500E+00     2.61409E-01
   5.11625E+00     2.61695E-01
   5.11750E+00     2.62002E-01
   5.11875E+00     2.62320E-01
   5.12000E+00     2.62644E-01
   5.12125E+00     2.62966E-01
   5.12250E+00     2.63281E-01
   5.12375E+00     2.63583E-01
   5.12500E+00     2.63869E-01
   5.12625E+00     2.64135E-01
   5.12750E+00     2.64379E-01
   5.12875E+00     2.64600E-01
   5.13000E+00     2.64795E-01
   5.13125E+00     2.64965E-01
   5.13250E+00     2.65110E-01
   5.13375E+00     2.65230E-01
   5.13500E+00     2.65324E-01
   5.13625E+00     2.65395E-01
   5.13750E+00     2.65441E-01
   5.13875E+00     2.65465E-01
   5.14000E+00     2.65466E-01
   5.14125E+00     2.65445E-01
   5.14250E+00     2.65403E-01
   5.14375E+00     2.65341E-01
   5.14500E+00     2.65259E-01
   5.14625E+00     2.65158E-01
   5.14750E+00     2.65037E-01
   5.14875E+00     2.64898E-01
   5.15000E+00     2.64741E-01
   5.15125E+00     2.64566E-01
   5.15250E+00     2.64373E-01
   5.15375E+00     2.64163E-01
   5.15500E+00     2.63935E-01
   5.15625E+00     2.63691E-01
   5.15750E+00     2.63430E-01
   5.15875E+00     2.63152E-01
   5.16000E+00     2.62859E-01
   5.16125E+00     2.62550E-01
   5.16250E+00     2.62227E-01
   5.16375E+00     2.61889E-01
   5.16500E+00     2.61537E-01
   5.16625E+00     2.61172E-01
   5.16750E+00     2.60794E-01
   5.16875E+00     2.60403E-01
   5.17000E+00     2.60001E-01
   5.17125E+00     2.59588E-01
   5.17250E+00     2.59165E-01
   5.17375E+00     2.58731E-01
   5.17500E+00     2.58289E-01
   5.17625E+00     2.57838E-01
   5.17750E+00     2.57379E-01
   5.17875E+00     2.56912E-01
   5.18000E+00     2.56439E-01
   5.18125E+00     2.55960E-01
   5.18250E+00     2.55475E-01
   5.18375E+00     2.54984E-01
   5.18500E+00     2.54489E-01
   5.18625E+00     2.53990E-01
   5.18750E+00     2.53487E-01
   5.18875E+00     2.52981E-01
   5.19000E+00     2.52472E-01
   5.19125E+00     2.51960E-01
   5.19250E+00     2.51446E-01
   5.19375E+00     2.50929E-01
   5.19500E+00     2.50411E-01
   5.19625E+00     2.49891E-01
   5.19750E+00     2.49369E-01
   5.19875E+00     2.48845E-01
   5.20000E+00     2.48320E-01
   5.20125E+00     2.47793E-01
   5.20250E+00     2.47265E-01
   5.20375E+00     2.46735E-01
   5.20500E+00     2.46203E-01
   5.20625E+00     2.45670E-01
   5.20750E+00     2.45136E-01
   5.20875E+00     2.44601E-01
   5.21000E+00     2.44064E-01
   5.21125E+00     2.43526E-01
   5.21250E+00     2.42987E-01
   5.21375E+00     2.42448E-01
   5.21500E+00     2.41909E-01
   5.21625E+00     2.41370E-01
   5.21750E+00     2.40831E-01
   5.21875E+00     2.40294E-01
   5.22000E+00     2.39758E-01
   5.22125E+00     2.39224E-01
   5.22250E+00     2.38693E-01
   5.22375E+00     2.38166E-01
   5.22500E+00     2.37643E-01
   5.22625E+00     2.37125E-01
   5.22750E+00     2.36613E-01
   5.22875E+00     2.36108E-01
   5.23000E+00     2.35611E-01
   5.23125E+00     2.35122E-01
   5.23250E+00     2.34643E-01
   5.23375E+00     2.34174E-01
   5.23500E+00     2.33717E-01
   5.23625E+00     2.33272E-01
   5.23750E+00     2.32841E-01
   5.23875E+00     2.32423E-01
   5.24000E+00     2.32022E-01
   5.24125E+00     2.31636E-01
   5.24250E+00     2.31267E-01
   5.24375E+00     2.30916E-01
   5.24500E+00     2.30583E-01
   5.24625E+00     2.30268E-01
   5.24750E+00     2.29974E-01
   5.24875E+00     2.29698E-01
   5.25000E+00     2.29442E-01
   5.25125E+00     2.29206E-01
   5.25250E+00     2.28990E-01
   5.25375E+00     2.28793E-01
   5.25500E+00     2.28614E-01
   5.25625E+00     2.28453E-01
   5.25750E+00     2.28309E-01
   5.25875E+00     2.28182E-01
   5.26000E+00     2.28069E-01
   5.26125E+00     2.27969E-01
   5.26250E+00     2.27882E-01
   5.26375E+00     2.27804E-01
   5.26500E+00     2.27735E-01
   5.26625E+00     2.27674E-01
   5.26750E+00     2.27617E-01
   5.26875E+00     2.27563E-01
   5.27000E+00     2.27511E-01
   5.27125E+00     2.27460E-01
   5.27250E+00     2.27407E-01
   5.27375E+00     2.27351E-01
   5.27500E+00     2.27292E-01
   5.27625E+00     2.27227E-01
   5.27750E+00     2.27157E-01
   5.27875E+00     2.27080E-01
   5.28000E+00     2.26995E-01
   5.28125E+00     2.26902E-01
   5.28250E+00     2.26801E-01
   5.28375E+00     2.26691E-01
   5.28500E+00     2.26572E-01
   5.28625E+00     2.26443E-01
   5.28750E+00     2.26306E-01
   5.28875E+00     2.26159E-01
   5.29000E+00     2.26003E-01
   5.29125E+00     2.25839E-01
   5.29250E+00     2.25666E-01
   5.29375E+00     2.25486E-01
   5.29500E+00     2.25298E-01
   5.29625E+00     2.25102E-01
   5.29750E+00     2.24900E-01
   5.29875E+00     2.24693E-01
   5.30000E+00     2.24479E-01
   5.30125E+00     2.24262E-01
   5.30250E+00     2.24040E-01
   5.30375E+00     2.23815E-01
   5.30500E+00     2.23587E-01
   5.30625E+00     2.23358E-01
   5.30750E+00     2.23127E-01
   5.30875E+00     2.22897E-01
   5.31000E+00     2.22667E-01
   5.31125E+00     2.22438E-01
   5.31250E+00     2.22212E-01
   5.31375E+00     2.21989E-01
   5.31500E+00     2.21770E-01
   5.31625E+00     2.21556E-01
   5.31750E+00     2.21347E-01
   5.31875E+00     2.21144E-01
   5.32000E+00     2.20949E-01
   5.32125E+00     2.20761E-01
   5.32250E+00     2.20581E-01
   5.32375E+00     2.20410E-01
   5.32500E+00     2.20249E-01
   5.32625E+00     2.20096E-01
   5.32750E+00     2.19954E-01
   5.32875E+00     2.19822E-01
   5.33000E+00     2.19699E-01
   5.33125E+00     2.19587E-01
   5.33250E+00     2.19485E-01
   5.33375E+00     2.19392E-01
   5.33500E+00     2.19307E-01
   5.33625E+00     2.19232E-01
   5.33750E+00     2.19164E-01
   5.33875E+00     2.19103E-01
   5.34000E+00     2.19049E-01
   5.34125E+00     2.18999E-01
   5.34250E+00     2.18954E-01
   5.34375E+00     2.18911E-01
   5.34500E+00     2.18870E-01
   5.34625E+00     2.18830E-01
   5.34750E+00     2.18788E-01
   5.34875E+00     2.18745E-01
   5.35000E+00     2.18699E-01
   5.35125E+00     2.18649E-01
   5.35250E+00     2.18594E-01
   5.35375E+00     2.18532E-01
   5.35500E+00     2.18463E-01
   5.35625E+00     2.18386E-01
   5.35750E+00     2.18299E-01
   5.35875E+00     2.18203E-01
   5.36000E+00     2.18097E-01
   5.36125E+00     2.17979E-01
   5.36250E+00     2.17850E-01
   5.36375E+00     2.17709E-01
   5.36500E+00     2.17555E-01
   5.36625E+00     2.17389E-01
   5.36750E+00     2.17210E-01
   5.36875E+00     2.17018E-01
   5.37000E+00     2.16814E-01
   5.37125E+00     2.16596E-01
   5.37250E+00     2.16367E-01
   5.37375E+00     2.16124E-01
   5.37500E+00     2.15870E-01
   5.37625E+00     2.15603E-01
   5.37750E+00     2.15325E-01
   5.37875E+00     2.15036E-01
   5.38000E+00     2.14737E-01
   5.38125E+00     2.14427E-01
   5.38250E+00     2.14107E-01
   5.38375E+00     2.13778E-01
   5.38500E+00     2.13441E-01
   5.38625E+00     2.13095E-01
   5.38750E+00     2.12741E-01
   5.38875E+00     2.12380E-01
   5.39000E+00     2.12013E-01
   5.39125E+00     2.11640E-01
   5.39250E+00     2.11261E-01
   5.39375E+00     2.10877E-01
   5.39500E+00     2.10488E-01
   5.39625E+00     2.10096E-01
   5.39750E+00     2.09700E-01
   5.39875E+00     2.09301E-01
   5.40000E+00     2.08900E-01
   5.40125E+00     2.08497E-01
   5.40250E+00     2.08092E-01
   5.40375E+00     2.07686E-01
   5.40500E+00     2.07280E-01
   5.40625E+00     2.06873E-01
   5.40750E+00     2.06466E-01
   5.40875E+00     2.06060E-01
   5.41000E+00     2.05655E-01
   5.41125E+00     2.05250E-01
   5.41250E+00     2.04848E-01
   5.41375E+00     2.04447E-01
   5.41500E+00     2.04048E-01
   5.41625E+00     2.03651E-01
   5.41750E+00     2.03257E-01
   5.41875E+00     2.02865E-01
   5.42000E+00     2.02476E-01
   5.42125E+00     2.02090E-01
   5.42250E+00     2.01707E-01
   5.42375E+00     2.01328E-01
   5.42500E+00     2.00952E-01
   5.42625E+00     2.00579E-01
   5.42750E+00     2.00209E-01
   5.42875E+00     1.99843E-01
   5.43000E+00     1.99481E-01
   5.43125E+00     1.99123E-01
   5.43250E+00     1.98768E-01
   5.43375E+00     1.98418E-01
   5.43500E+00     1.98071E-01
   5.43625E+00     1.97728E-01
   5.43750E+00     1.97389E-01
   5.43875E+00     1.97055E-01
   5.44000E+00     1.96725E-01
   5.44125E+00     1.96399E-01
   5.44250E+00     1.96078E-01
   5.44375E+00     1.95762E-01
   5.44500E+00     1.95450E-01
   5.44625E+00     1.95144E-01
   5.44750E+00     1.94843E-01
   5.44875E+00     1.94547E-01
   5.45000E+00     1.94256E-01
   5.45125E+00     1.93972E-01
   5.45250E+00     1.93693E-01
   5.45375E+00     1.93421E-01
   5.45500E+00     1.93155E-01
   5.45625E+00     1.92896E-01
   5.45750E+00     1.92644E-01
   5.45875E+00     1.92399E-01
   5.46000E+00     1.92161E-01
   5.46125E+00     1.91930E-01
   5.46250E+00     1.91707E-01
   5.46375E+00     1.91492E-01
   5.46500E+00     1.91285E-01
   5.46625E+00     1.91086E-01
   5.46750E+00     1.90895E-01
   5.46875E+00     1.90712E-01
   5.47000E+00     1.90538E-01
   5.47125E+00     1.90371E-01
   5.47250E+00     1.90213E-01
   5.47375E+00     1.90062E-01
   5.47500E+00     1.89919E-01
   5.47625E+00     1.89784E-01
   5.47750E+00     1.89655E-01
   5.47875E+00     1.89534E-01
   5.48000E+00     1.89419E-01
   5.48125E+00     1.89311E-01
   5.48250E+00     1.89208E-01
   5.48375E+00     1.89110E-01
   5.48500E+00     1.89017E-01
   5.48625E+00     1.88929E-01
   5.48750E+00     1.88844E-01
   5.48875E+00     1.88762E-01
   5.49000E+00     1.88682E-01
   5.49125E+00     1.88605E-01
   5.49250E+00     1.88529E-01
   5.49375E+00     1.88453E-01
   5.49500E+00     1.88378E-01
   5.49625E+00     1.88302E-01
   5.49750E+00     1.88225E-01
   5.49875E+00     1.88147E-01
   5.50000E+00     1.88067E-01
   5.50125E+00     1.87984E-01
   5.50250E+00     1.87899E-01
   5.50375E+00     1.87810E-01
   5.50500E+00     1.87718E-01
   5.50625E+00     1.87622E-01
   5.50750E+00     1.87522E-01
   5.50875E+00     1.87418E-01
   5.51000E+00     1.87309E-01
   5.51125E+00     1.87196E-01
   5.51250E+00     1.87078E-01
   5.51375E+00     1.86955E-01
   5.51500E+00     1.86828E-01
   5.51625E+00     1.86695E-01
   5.51750E+00     1.86559E-01
   5.51875E+00     1.86418E-01
   5.52000E+00     1.86272E-01
   5.52125E+00     1.86122E-01
   5.52250E+00     1.85969E-01
   5.52375E+00     1.85811E-01
   5.52500E+00     1.85651E-01
   5.52625E+00     1.85487E-01
   5.52750E+00     1.85320E-01
   5.52875E+00     1.85150E-01
   5.53000E+00     1.84979E-01
   5.53125E+00     1.84805E-01
   5.53250E+00     1.84630E-01
   5.53375E+00     1.84454E-01
   5.53500E+00     1.84277E-01
   5.53625E+00     1.84100E-01
   5.53750E+00     1.83922E-01
   5.53875E+00     1.83744E-01
   5.54000E+00     1.83568E-01
   5.54125E+00     1.83391E-01
   5.54250E+00     1.83216E-01
   5.54375E+00     1.83043E-01
   5.54500E+00     1.82871E-01
   5.54625E+00     1.82701E-01
   5.54750E+00     1.82533E-01
   5.54875E+00     1.82367E-01
   5.55000E+00     1.82204E-01
   5.55125E+00     1.82043E-01
   5.55250E+00     1.81884E-01
   5.55375E+00     1.81728E-01
   5.55500E+00     1.81575E-01
   5.55625E+00     1.81424E-01
   5.55750E+00     1.81275E-01
   5.55875E+00     1.81129E-01
   5.56000E+00     1.80984E-01
   5.56125E+00     1.80842E-01
   5.56250E+00     1.80700E-01
   5.56375E+00     1.80561E-01
   5.56500E+00     1.80421E-01
   5.56625E+00     1.80283E-01
   5.56750E+00     1.80145E-01
   5.56875E+00     1.80007E-01
   5.57000E+00     1.79868E-01
   5.57125E+00     1.79729E-01
   5.57250E+00     1.79588E-01
   5.57375E+00     1.79446E-01
   5.57500E+00     1.79302E-01
   5.57625E+00     1.79155E-01
   5.57750E+00     1.79006E-01
   5.57875E+00     1.78854E-01
   5.58000E+00     1.78699E-01
   5.58125E+00     1.78540E-01
   5.58250E+00     1.78377E-01
   5.58375E+00     1.78210E-01
   5.58500E+00     1.78038E-01
   5.58625E+00     1.77862E-01
   5.58750E+00     1.77681E-01
   5.58875E+00     1.77494E-01
   5.59000E+00     1.77303E-01
   5.59125E+00     1.77106E-01
   5.59250E+00     1.76905E-01
   5.59375E+00     1.76697E-01
   5.59500E+00     1.76484E-01
   5.59625E+00     1.76266E-01
   5.59750E+00     1.76043E-01
   5.59875E+00     1.75814E-01
   5.60000E+00     1.75581E-01
   5.60125E+00     1.75342E-01
   5.60250E+00     1.75098E-01
   5.60375E+00     1.74850E-01
   5.60500E+00     1.74597E-01
   5.60625E+00     1.74339E-01
   5.60750E+00     1.74077E-01
   5.60875E+00     1.73810E-01
   5.61000E+00     1.73538E-01
   5.61125E+00     1.73263E-01
   5.61250E+00     1.72985E-01
   5.61375E+00     1.72703E-01
   5.61500E+00     1.72420E-01
   5.61625E+00     1.72136E-01
   5.61750E+00     1.71850E-01
   5.61875E+00     1.71566E-01
   5.62000E+00     1.71282E-01
   5.62125E+00     1.71002E-01
   5.62250E+00     1.70726E-01
   5.62375E+00     1.70457E-01
   5.62500E+00     1.70199E-01
   5.62625E+00     1.69954E-01
   5.62750E+00     1.69728E-01
   5.62875E+00     1.69526E-01
   5.63000E+00     1.69353E-01
   5.63125E+00     1.69217E-01
   5.63250E+00     1.69125E-01
   5.63375E+00     1.69086E-01
   5.63500E+00     1.69107E-01
   5.63625E+00     1.69195E-01
   5.63750E+00     1.69360E-01
   5.63875E+00     1.69606E-01
   5.64000E+00     1.69940E-01
   5.64125E+00     1.70364E-01
   5.64250E+00     1.70881E-01
   5.64375E+00     1.71490E-01
   5.64500E+00     1.72188E-01
   5.64625E+00     1.72971E-01
   5.64750E+00     1.73831E-01
   5.64875E+00     1.74761E-01
   5.65000E+00     1.75751E-01
   5.65125E+00     1.76791E-01
   5.65250E+00     1.77871E-01
   5.65375E+00     1.78980E-01
   5.65500E+00     1.80110E-01
   5.65625E+00     1.81252E-01
   5.65750E+00     1.82400E-01
   5.65875E+00     1.83549E-01
   5.66000E+00     1.84694E-01
   5.66125E+00     1.85833E-01
   5.66250E+00     1.86964E-01
   5.66375E+00     1.88087E-01
   5.66500E+00     1.89201E-01
   5.66625E+00     1.90306E-01
   5.66750E+00     1.91403E-01
   5.66875E+00     1.92492E-01
   5.67000E+00     1.93574E-01
   5.67125E+00     1.94648E-01
   5.67250E+00     1.95716E-01
   5.67375E+00     1.96777E-01
   5.67500E+00     1.97832E-01
   5.67625E+00     1.98880E-01
   5.67750E+00     1.99921E-01
   5.67875E+00     2.00956E-01
   5.68000E+00     2.01984E-01
   5.68125E+00     2.03004E-01
   5.68250E+00     2.04017E-01
   5.68375E+00     2.05023E-01
   5.68500E+00     2.06021E-01
   5.68625E+00     2.07011E-01
   5.68750E+00     2.07993E-01
   5.68875E+00     2.08967E-01
   5.69000E+00     2.09932E-01
   5.69125E+00     2.10889E-01
   5.69250E+00     2.11838E-01
   5.69375E+00     2.12778E-01
   5.69500E+00     2.13710E-01
   5.69625E+00     2.14632E-01
   5.69750E+00     2.15546E-01
   5.69875E+00     2.16452E-01
   5.70000E+00     2.17348E-01
   5.70125E+00     2.18236E-01
   5.70250E+00     2.19115E-01
   5.70375E+00     2.19986E-01
   5.70500E+00     2.20848E-01
   5.70625E+00     2.21702E-01
   5.70750E+00     2.22547E-01
   5.70875E+00     2.23385E-01
   5.71000E+00     2.24214E-01
   5.71125E+00     2.25035E-01
   5.71250E+00     2.25849E-01
   5.71375E+00     2.26655E-01
   5.71500E+00     2.27454E-01
   5.71625E+00     2.28245E-01
   5.71750E+00     2.29029E-01
   5.71875E+00     2.29807E-01
   5.72000E+00     2.30577E-01
   5.72125E+00     2.31341E-01
   5.72250E+00     2.32098E-01
   5.72375E+00     2.32848E-01
   5.72500E+00     2.33592E-01
   5.72625E+00     2.34329E-01
   5.72750E+00     2.35059E-01
   5.72875E+00     2.35781E-01
   5.73000E+00     2.36497E-01
   5.73125E+00     2.37205E-01
   5.73250E+00     2.37905E-01
   5.73375E+00     2.38597E-01
   5.73500E+00     2.39280E-01
   5.73625E+00     2.39954E-01
   5.73750E+00     2.40618E-01
   5.73875E+00     2.41271E-01
   5.74000E+00     2.41914E-01
   5.74125E+00     2.42546E-01
   5.74250E+00     2.43166E-01
   5.74375E+00     2.43773E-01
   5.74500E+00     2.44368E-01
   5.74625E+00     2.44950E-01
   5.74750E+00     2.45518E-01
   5.74875E+00     2.46072E-01
   5.75000E+00     2.46613E-01
   5.75125E+00     2.47140E-01
   5.75250E+00     2.47653E-01
   5.75375E+00     2.48152E-01
   5.75500E+00     2.48637E-01
   5.75625E+00     2.49109E-01
   5.75750E+00     2.49568E-01
   5.75875E+00     2.50015E-01
   5.76000E+00     2.50450E-01
   5.76125E+00     2.50874E-01
   5.76250E+00     2.51288E-01
   5.76375E+00     2.51691E-01
   5.76500E+00     2.52087E-01
   5.76625E+00     2.52475E-01
   5.76750E+00     2.52856E-01
   5.76875E+00     2.53232E-01
   5.77000E+00     2.53604E-01
   5.77125E+00     2.53973E-01
   5.77250E+00     2.54340E-01
   5.77375E+00     2.54708E-01
   5.77500E+00     2.55076E-01
   5.77625E+00     2.55447E-01
   5.77750E+00     2.55823E-01
   5.77875E+00     2.56204E-01
   5.78000E+00     2.56592E-01
   5.78125E+00     2.56988E-01
   5.78250E+00     2.57394E-01
   5.78375E+00     2.57811E-01
   5.78500E+00     2.58240E-01
   5.78625E+00     2.58682E-01
   5.78750E+00     2.59138E-01
   5.78875E+00     2.59608E-01
   5.79000E+00     2.60094E-01
   5.79125E+00     2.60595E-01
   5.79250E+00     2.61111E-01
   5.79375E+00     2.61643E-01
   5.79500E+00     2.62189E-01
   5.79625E+00     2.62749E-01
   5.79750E+00     2.63322E-01
   5.79875E+00     2.63906E-01
   5.80000E+00     2.64501E-01
   5.80125E+00     2.65103E-01
   5.80250E+00     2.65712E-01
   5.80375E+00     2.66324E-01
   5.80500E+00     2.66938E-01
   5.80625E+00     2.67551E-01
   5.80750E+00     2.68160E-01
   5.80875E+00     2.68764E-01
   5.81000E+00     2.69359E-01
   5.81125E+00     2.69943E-01
   5.81250E+00     2.70514E-01
   5.81375E+00     2.71070E-01
   5.81500E+00     2.71608E-01
   5.81625E+00     2.72127E-01
   5.81750E+00     2.72624E-01
   5.81875E+00     2.73099E-01
   5.82000E+00     2.73549E-01
   5.82125E+00     2.73975E-01
   5.82250E+00     2.74374E-01
   5.82375E+00     2.74746E-01
   5.82500E+00     2.75091E-01
   5.82625E+00     2.75408E-01
   5.82750E+00     2.75697E-01
   5.82875E+00     2.75957E-01
   5.83000E+00     2.76188E-01
   5.83125E+00     2.76390E-01
   5.83250E+00     2.76564E-01
   5.83375E+00     2.76709E-01
   5.83500E+00     2.76826E-01
   5.83625E+00     2.76914E-01
   5.83750E+00     2.76974E-01
   5.83875E+00     2.77006E-01
   5.84000E+00     2.77010E-01
   5.84125E+00     2.76986E-01
   5.84250E+00     2.76936E-01
   5.84375E+00     2.76858E-01
   5.84500E+00     2.76755E-01
   5.84625E+00     2.76625E-01
   5.84750E+00     2.76472E-01
   5.84875E+00     2.76295E-01
   5.85000E+00     2.76096E-01
   5.85125E+00     2.75877E-01
   5.85250E+00     2.75639E-01
   5.85375E+00     2.75383E-01
   5.85500E+00     2.75112E-01
   5.85625E+00     2.74826E-01
   5.85750E+00     2.74526E-01
   5.85875E+00     2.74211E-01
   5.86000E+00     2.73882E-01
   5.86125E+00     2.73541E-01
   5.86250E+00     2.73189E-01
   5.86375E+00     2.72826E-01
   5.86500E+00     2.72455E-01
   5.86625E+00     2.72075E-01
   5.86750E+00     2.71689E-01
   5.86875E+00     2.71298E-01
   5.87000E+00     2.70901E-01
   5.87125E+00     2.70501E-01
   5.87250E+00     2.70097E-01
   5.87375E+00     2.69692E-01
   5.87500E+00     2.69286E-01
   5.87625E+00     2.68878E-01
   5.87750E+00     2.68470E-01
   5.87875E+00     2.68062E-01
   5.88000E+00     2.67655E-01
   5.88125E+00     2.67248E-01
   5.88250E+00     2.66842E-01
   5.88375E+00     2.66436E-01
   5.88500E+00     2.66031E-01
   5.88625E+00     2.65626E-01
   5.88750E+00     2.65222E-01
   5.88875E+00     2.64819E-01
   5.89000E+00     2.64417E-01
   5.89125E+00     2.64019E-01
   5.89250E+00     2.63625E-01
   5.89375E+00     2.63239E-01
   5.89500E+00     2.62863E-01
   5.89625E+00     2.62501E-01
   5.89750E+00     2.62158E-01
   5.89875E+00     2.61838E-01
   5.90000E+00     2.61547E-01
   5.90125E+00     2.61289E-01
   5.90250E+00     2.61071E-01
   5.90375E+00     2.60897E-01
   5.90500E+00     2.60772E-01
   5.90625E+00     2.60698E-01
   5.90750E+00     2.60677E-01
   5.90875E+00     2.60710E-01
   5.91000E+00     2.60797E-01
   5.91125E+00     2.60933E-01
   5.91250E+00     2.61116E-01
   5.91375E+00     2.61341E-01
   5.91500E+00     2.61599E-01
   5.91625E+00     2.61885E-01
   5.91750E+00     2.62191E-01
   5.91875E+00     2.62509E-01
   5.92000E+00     2.62832E-01
   5.92125E+00     2.63154E-01
   5.92250E+00     2.63469E-01
   5.92375E+00     2.63771E-01
   5.92500E+00     2.64056E-01
   5.92625E+00     2.64322E-01
   5.92750E+00     2.64565E-01
   5.92875E+00     2.64785E-01
   5.93000E+00     2.64980E-01
   5.93125E+00     2.65150E-01
   5.93250E+00     2.65294E-01
   5.93375E+00     2.65413E-01
   5.93500E+00     2.65507E-01
   5.93625E+00     2.65577E-01
   5.93750E+00     2.65623E-01
   5.93875E+00     2.65646E-01
   5.94000E+00     2.65647E-01
   5.94125E+00     2.65626E-01
   5.94250E+00     2.65583E-01
   5.94375E+00     2.65521E-01
   5.94500E+00     2.65439E-01
   5.94625E+00     2.65337E-01
   5.94750E+00     2.65216E-01
   5.94875E+00     2.65077E-01
   5.95000E+00     2.64919E-01
   5.95125E+00     2.64744E-01
   5.95250E+00     2.64551E-01
   5.95375E+00     2.64340E-01
   5.95500E+00     2.64112E-01
   5.95625E+00     2.63867E-01
   5.95750E+00     2.63606E-01
   5.95875E+00     2.63328E-01
   5.96000E+00     2.63034E-01
   5.96125E+00     2.62726E-01
   5.96250E+00     2.62402E-01
   5.96375E+00     2.62063E-01
   5.96500E+00     2.61711E-01
   5.96625E+00     2.61346E-01
   5.96750E+00     2.60967E-01
   5.96875E+00     2.60576E-01
   5.97000E+00     2.60174E-01
   5.97125E+00     2.59761E-01
   5.97250E+00     2.59337E-01
   5.97375E+00     2.58903E-01
   5.97500E+00     2.58460E-01
   5.97625E+00     2.58009E-01
   5.97750E+00     2.57550E-01
   5.97875E+00     2.57083E-01
   5.98000E+00     2.56610E-01
   5.98125E+00     2.56130E-01
   5.98250E+00     2.55645E-01
   5.98375E+00     2.55154E-01
   5.98500E+00     2.54659E-01
   5.98625E+00     2.54159E-01
   5.98750E+00     2.53656E-01
   5.98875E+00     2.53150E-01
   5.99000E+00     2.52641E-01
   5.99125E+00     2.52129E-01
   5.99250E+00     2.51614E-01
   5.99375E+00     2.51097E-01
   5.99500E+00     2.50579E-01
   5.99625E+00     2.50058E-01
   5.99750E+00     2.49536E-01
   5.99875E+00     2.49013E-01
   6.00000E+00     2.48487E-01
   6.00125E+00     2.47960E-01
   6.00250E+00     2.47432E-01
   6.00375E+00     2.46902E-01
   6.00500E+00     2.46371E-01
   6.00625E+00     2.45838E-01
   6.00750E+00     2.45303E-01
   6.00875E+00     2.44768E-01
   6.01000E+00     2.44231E-01
   6.01125E+00     2.43693E-01
   6.01250E+00     2.43155E-01
   6.01375E+00     2.42616E-01
   6.01500E+00     2.42076E-01
   6.01625E+00     2.41537E-01
   6.01750E+00     2.40999E-01
   6.01875E+00     2.40461E-01
   6.02000E+00     2.39925E-01
   6.02125E+00     2.39392E-01
   6.02250E+00     2.38861E-01
   6.02375E+00     2.38334E-01
   6.02500E+00     2.37811E-01
   6.02625E+00     2.37293E-01
   6.02750E+00     2.36782E-01
   6.02875E+00     2.36277E-01
   6.03000E+00     2.35779E-01
   6.03125E+00     2.35291E-01
   6.03250E+00     2.34811E-01
   6.03375E+00     2.34343E-01
   6.03500E+00     2.33886E-01
   6.03625E+00     2.33441E-01
   6.03750E+00     2.33010E-01
   6.03875E+00     2.32593E-01
   6.04000E+00     2.32191E-01
   6.04125E+00     2.31805E-01
   6.04250E+00     2.31436E-01
   6.04375E+00     2.31085E-01
   6.04500E+00     2.30752E-01
   6.04625E+00     2.30438E-01
   6.04750E+00     2.30143E-01
   6.04875E+00     2.29868E-01
   6.05000E+00     2.29612E-01
   6.05125E+00     2.29376E-01
   6.05250E+00     2.29160E-01
   6.05375E+00     2.28962E-01
   6.05500E+00     2.28784E-01
   6.05625E+00     2.28623E-01
   6.05750E+00     2.28479E-01
   6.05875E+00     2.28351E-01
   6.06000E+00     2.28238E-01
   6.06125E+00     2.28139E-01
   6.06250E+00     2.28051E-01
   6.06375E+00     2.27973E-01
   6.06500E+00     2.27904E-01
   6.06625E+00     2.27842E-01
   6.06750E+00     2.27785E-01
   6.06875E+00     2.27731E-01
   6.07000E+00     2.27679E-01
   6.07125E+00     2.27627E-01
   6.07250E+00     2.27574E-01
   6.07375E+00     2.27518E-01
   6.07500E+00     2.27459E-01
   6.07625E+00     2.27394E-01
   6.07750E+00     2.27323E-01
   6.07875E+00     2.27246E-01
   6.08000E+00     2.27161E-01
   6.08125E+00     2.27068E-01
   6.08250E+00     2.26966E-01
   6.08375E+00     2.26856E-01
   6.08500E+00     2.26736E-01
   6.08625E+00     2.26608E-01
   6.08750E+00     2.26470E-01
   6.08875E+00     2.26323E-01
   6.09000E+00     2.26167E-01
   6.09125E+00     2.26003E-01
   6.09250E+00     2.25830E-01
   6.09375E+00     2.25649E-01
   6.09500E+00     2.25461E-01
   6.09625E+00     2.25266E-01
   6.09750E+00     2.25064E-01
   6.09875E+00     2.24856E-01
   6.10000E+00     2.24643E-01
   6.10125E+00     2.24425E-01
   6.10250E+00     2.24203E-01
   6.10375E+00     2.23978E-01
   6.10500E+00     2.23750E-01
   6.10625E+00     2.23521E-01
   6.10750E+00     2.23290E-01
   6.10875E+00     2.23060E-01
   6.11000E+00     2.22830E-01
   6.11125E+00     2.22601E-01
   6.11250E+00     2.22375E-01
   6.11375E+00     2.22152E-01
   6.11500E+00     2.21933E-01
   6.11625E+00     2.21719E-01
   6.11750E+00     2.21510E-01
   6.11875E+00     2.21307E-01
   6.12000E+00     2.21112E-01
   6.12125E+00     2.20924E-01
   6.12250E+00     2.20744E-01
   6.12375E+00     2.20573E-01
   6.12500E+00     2.20412E-01
   6.12625E+00     2.20259E-01
   6.12750E+00     2.20117E-01
   6.12875E+00     2.19985E-01
   6.13000E+00     2.19862E-01
   6.13125E+00     2.19750E-01
   6.13250E+00     2.19647E-01
   6.13375E+00     2.19554E-01
   6.13500E+00     2.19470E-01
   6.13625E+00     2.19394E-01
   6.13750E+00     2.19326E-01
   6.13875E+00     2.19265E-01
   6.14000E+00     2.19211E-01
   6.14125E+00     2.19161E-01
   6.14250E+00     2.19115E-01
   6.14375E+00     2.19072E-01
   6.14500E+00     2.19031E-01
   6.14625E+00     2.18990E-01
   6.14750E+00     2.18948E-01
   6.14875E+00     2.18905E-01
   6.15000E+00     2.18858E-01
   6.15125E+00     2.18808E-01
   6.15250E+00     2.18752E-01
   6.15375E+00     2.18689E-01
   6.15500E+00     2.18620E-01
   6.15625E+00     2.18542E-01
   6.15750E+00     2.18456E-01
   6.15875E+00     2.18359E-01
   6.16000E+00     2.18252E-01
   6.16125E+00     2.18134E-01
   6.16250E+00     2.18004E-01
   6.16375E+00     2.17862E-01
   6.16500E+00     2.17708E-01
   6.16625E+00     2.17542E-01
   6.16750E+00     2.17362E-01
   6.16875E+00     2.17170E-01
   6.17000E+00     2.16965E-01
   6.17125E+00     2.16747E-01
   6.17250E+00     2.16516E-01
   6.17375E+00     2.16274E-01
   6.17500E+00     2.16019E-01
   6.17625E+00     2.15752E-01
   6.17750E+00     2.15473E-01
   6.17875E+00     2.15184E-01
   6.18000E+00     2.14884E-01
   6.18125E+00     2.14574E-01
   6.18250E+00     2.14254E-01
   6.18375E+00     2.13924E-01
   6.18500E+00     2.13586E-01
   6.18625E+00     2.13240E-01
   6.18750E+00     2.12886E-01
   6.18875E+00     2.12525E-01
   6.19000E+00     2.12158E-01
   6.19125E+00     2.11784E-01
   6.19250E+00     2.11405E-01
   6.19375E+00     2.11021E-01
   6.19500E+00     2.10632E-01
   6.19625E+00     2.10239E-01
   6.19750E+00     2.09843E-01
   6.19875E+00     2.09444E-01
   6.20000E+00     2.09043E-01
   6.20125E+00     2.08639E-01
   6.20250E+00     2.08234E-01
   6.20375E+00     2.07828E-01
   6.20500E+00     2.07421E-01
   6.20625E+00     2.07014E-01
   6.20750E+00     2.06608E-01
   6.20875E+00     2.06201E-01
   6.21000E+00     2.05796E-01
   6.21125E+00     2.05392E-01
   6.21250E+00     2.04989E-01
   6.21375E+00     2.04588E-01
   6.21500E+00     2.04189E-01
   6.21625E+00     2.03792E-01
   6.21750E+00     2.03397E-01
   6.21875E+00     2.03006E-01
   6.22000E+00     2.02617E-01
   6.22125E+00     2.02231E-01
   6.22250E+00     2.01848E-01
   6.22375E+00     2.01468E-01
   6.22500E+00     2.01092E-01
   6.22625E+00     2.00719E-01
   6.22750E+00     2.00349E-01
   6.22875E+00     1.99984E-01
   6.23000E+00     1.99621E-01
   6.23125E+00     1.99263E-01
   6.23250E+00     1.98908E-01
   6.23375E+00     1.98558E-01
   6.23500E+00     1.98211E-01
   6.23625E+00     1.97868E-01
   6.23750E+00     1.97530E-01
   6.23875E+00     1.97195E-01
   6.24000E+00     1.96865E-01
   6.24125E+00     1.96539E-01
   6.24250E+00     1.96218E-01
   6.24375E+00     1.95902E-01
   6.24500E+00     1.95591E-01
   6.24625E+00     1.95284E-01
   6.24750E+00     1.94983E-01
   6.24875E+00     1.94687E-01
   6.25000E+00     1.94397E-01
   6.25125E+00     1.94112E-01
   6.25250E+00     1.93834E-01
   6.25375E+00     1.93562E-01
   6.25500E+00     1.93296E-01
   6.25625E+00     1.93037E-01
   6.25750E+00     1.92785E-01
   6.25875E+00     1.92539E-01
   6.26000E+00     1.92302E-01
   6.26125E+00     1.92071E-01
   6.26250E+00     1.91848E-01
   6.26375E+00     1.91633E-01
   6.26500E+00     1.91426E-01
   6.26625E+00     1.91227E-01
   6.26750E+00     1.91037E-01
   6.26875E+00     1.90854E-01
   6.27000E+00     1.90679E-01
   6.27125E+00     1.90513E-01
   6.27250E+00     1.90354E-01
   6.27375E+00     1.90203E-01
   6.27500E+00     1.90060E-01
   6.27625E+00     1.89925E-01
   6.27750E+00     1.89797E-01
   6.27875E+00     1.89675E-01
   6.28000E+00     1.89561E-01
   6.28125E+00     1.89452E-01
   6.28250E+00     1.89349E-01
   6.28375E+00     1.89251E-01
   6.28500E+00     1.89158E-01
   6.28625E+00     1.89070E-01
   6.28750E+00     1.88984E-01
   6.28875E+00     1.88902E-01
   6.29000E+00     1.88823E-01
   6.29125E+00     1.88745E-01
   6.29250E+00     1.88669E-01
   6.29375E+00     1.88593E-01
   6.29500E+00     1.88517E-01
   6.29625E+00     1.88441E-01
   6.29750E+00     1.88364E-01
   6.29875E+00     1.88286E-01
   6.30000E+00     1.88205E-01
   6.30125E+00     1.88122E-01
   6.30250E+00     1.88037E-01
   6.30375E+00     1.87948E-01
   6.30500E+00     1.87855E-01
   6.30625E+00     1.87759E-01
   6.30750E+00     1.87659E-01
   6.30875E+00     1.87554E-01
   6.31000E+00     1.87445E-01
   6.31125E+00     1.87332E-01
   6.31250E+00     1.87213E-01
   6.31375E+00     1.87090E-01
   6.31500E+00     1.86962E-01
   6.31625E+00     1.86830E-01
   6.31750E+00     1.86693E-01
   6.31875E+00     1.86551E-01
   6.32000E+00     1.86406E-01
   6.32125E+00     1.86256E-01
   6.32250E+00     1.86102E-01
   6.32375E+00     1.85944E-01
   6.32500E+00     1.85783E-01
   6.32625E+00     1.85619E-01
   6.32750E+00     1.85452E-01
   6.32875E+00     1.85283E-01
   6.33000E+00     1.85111E-01
   6.33125E+00     1.84937E-01
   6.33250E+00     1.84762E-01
   6.33375E+00     1.84586E-01
   6.33500E+00     1.84408E-01
   6.33625E+00     1.84231E-01
   6.33750E+00     1.84053E-01
   6.33875E+00     1.83875E-01
   6.34000E+00     1.83698E-01
   6.34125E+00     1.83522E-01
   6.34250E+00     1.83347E-01
   6.34375E+00     1.83173E-01
   6.34500E+00     1.83001E-01
   6.34625E+00     1.82831E-01
   6.34750E+00     1.82663E-01
   6.34875E+00     1.82497E-01
   6.35000E+00     1.82334E-01
   6.35125E+00     1.82173E-01
   6.35250E+00     1.82014E-01
   6.35375E+00     1.81858E-01
   6.35500E+00     1.81704E-01
   6.35625E+00     1.81553E-01
   6.35750E+00     1.81405E-01
   6.35875E+00     1.81258E-01
   6.36000E+00     1.81113E-01
   6.36125E+00     1.80970E-01
   6.36250E+00     1.80829E-01
   6.36375E+00     1.80689E-01
   6.36500E+00     1.80549E-01
   6.36625E+00     1.80411E-01
   6.36750E+00     1.80272E-01
   6.36875E+00     1.80134E-01
   6.37000E+00     1.79995E-01
   6.37125E+00     1.79855E-01
   6.37250E+00     1.79714E-01
   6.37375E+00     1.79572E-01
   6.37500E+00     1.79427E-01
   6.37625E+00     1.79280E-01
   6.37750E+00     1.79131E-01
   6.37875E+00     1.78979E-01
   6.38000E+00     1.78823E-01
   6.38125E+00     1.78663E-01
   6.38250E+00     1.78500E-01
   6.38375E+00     1.78332E-01
   6.38500E+00     1.78160E-01
   6.38625E+00     1.77984E-01
   6.38750E+00     1.77802E-01
   6.38875E+00     1.77615E-01
   6.39000E+00     1.77424E-01
   6.39125E+00     1.77227E-01
   6.39250E+00     1.77024E-01
   6.39375E+00     1.76816E-01
   6.39500E+00     1.76603E-01
   6.39625E+00     1.76385E-01
   6.39750E+00     1.76161E-01
   6.39875E+00     1.75932E-01
   6.40000E+00     1.75698E-01
   6.40125E+00     1.75459E-01
   6.40250E+00     1.75215E-01
   6.40375E+00     1.74966E-01
   6.40500E+00     1.74713E-01
   6.40625E+00     1.74455E-01
   6.40750E+00     1.74192E-01
   6.40875E+00     1.73925E-01
   6.41000E+00     1.73653E-01
   6.41125E+00     1.73377E-01
   6.41250E+00     1.73099E-01
   6.41375E+00     1.72817E-01
   6.41500E+00     1.72534E-01
   6.41625E+00     1.72249E-01
   6.41750E+00     1.71963E-01
   6.41875E+00     1.71678E-01
   6.42000E+00     1.71395E-01
   6.42125E+00     1.71114E-01
   6.42250E+00     1.70838E-01
   6.42375E+00     1.70569E-01
   6.42500E+00     1.70311E-01
   6.42625E+00     1.70066E-01
   6.42750E+00     1.69840E-01
   6.42875E+00     1.69637E-01
   6.43000E+00     1.69464E-01
   6.43125E+00     1.69329E-01
   6.43250E+00     1.69237E-01
   6.43375E+00     1.69197E-01
   6.43500E+00     1.69218E-01
   6.43625E+00     1.69307E-01
   6.43750E+00     1.69471E-01
   6.43875E+00     1.69718E-01
   6.44000E+00     1.70051E-01
   6.44125E+00     1.70476E-01
   6.44250E+00     1.70993E-01
   6.44375E+00     1.71602E-01
   6.44500E+00     1.72300E-01
   6.44625E+00     1.73082E-01
   6.44750E+00     1.73943E-01
   6.44875E+00     1.74873E-01
   6.45000E+00     1.75863E-01
   6.45125E+00     1.76902E-01
   6.45250E+00     1.77982E-01
   6.45375E+00     1.79091E-01
   6.45500E+00     1.80220E-01
   6.45625E+00     1.81362E-01
   6.45750E+00     1.82510E-01
   6.45875E+00     1.83658E-01
   6.46000E+00     1.84803E-01
   6.46125E+00     1.85942E-01
   6.46250E+00     1.87073E-01
   6.46375E+00     1.88196E-01
   6.46500E+00     1.89309E-01
   6.46625E+00     1.90414E-01
   6.46750E+00     1.91511E-01
   6.46875E+00     1.92600E-01
   6.47000E+00     1.93681E-01
   6.47125E+00     1.94755E-01
   6.47250E+00     1.95823E-01
   6.47375E+00     1.96884E-01
   6.47500E+00     1.97938E-01
   6.47625E+00     1.98986E-01
   6.47750E+00     2.00027E-01
   6.47875E+00     2.01061E-01
   6.48000E+00     2.02089E-01
   6.48125E+00     2.03109E-01
   6.48250E+00     2.04122E-01
   6.48375E+00     2.05127E-01
   6.48500E+00     2.06125E-01
   6.48625E+00     2.07115E-01
   6.48750E+00     2.08096E-01
   6.48875E+00     2.09070E-01
   6.49000E+00     2.10035E-01
   6.49125E+00     2.10992E-01
   6.49250E+00     2.11941E-01
   6.49375E+00     2.12881E-01
   6.49500E+00     2.13812E-01
   6.49625E+00     2.14735E-01
   6.49750E+00     2.15648E-01
   6.49875E+00     2.16553E-01
   6.50000E+00     2.17450E-01
   6.50125E+00     2.18337E-01
   6.50250E+00     2.19216E-01
   6.50375E+00     2.20087E-01
   6.50500E+00     2.20949E-01
   6.50625E+00     2.21802E-01
   6.50750E+00     2.22647E-01
   6.50875E+00     2.23484E-01
   6.51000E+00     2.24313E-01
   6.51125E+00     2.25134E-01
   6.51250E+00     2.25948E-01
   6.51375E+00     2.26754E-01
   6.51500E+00     2.27552E-01
   6.51625E+00     2.28343E-01
   6.51750E+00     2.29127E-01
   6.51875E+00     2.29904E-01
   6.52000E+00     2.30674E-01
   6.52125E+00     2.31438E-01
   6.52250E+00     2.32194E-01
   6.52375E+00     2.32944E-01
   6.52500E+00     2.33688E-01
   6.52625E+00     2.34424E-01
   6.52750E+00     2.35154E-01
   6.52875E+00     2.35876E-01
   6.53000E+00     2.36592E-01
   6.53125E+00     2.37299E-01
   6.53250E+00     2.37999E-01
   6.53375E+00     2.38691E-01
   6.53500E+00     2.39373E-01
   6.53625E+00     2.40047E-01
   6.53750E+00     2.40710E-01
   6.53875E+00     2.41364E-01
   6.54000E+00     2.42006E-01
   6.54125E+00     2.42638E-01
   6.54250E+00     2.43257E-01
   6.54375E+00     2.43864E-01
   6.54500E+00     2.44459E-01
   6.54625E+00     2.45040E-01
   6.54750E+00     2.45608E-01
   6.54875E+00     2.46162E-01
   6.55000E+00     2.46703E-01
   6.55125E+00     2.47229E-01
   6.55250E+00     2.47742E-01
   6.55375E+00     2.48240E-01
   6.55500E+00     2.48726E-01
   6.55625E+00     2.49197E-01
   6.55750E+00     2.49656E-01
   6.55875E+00     2.50103E-01
   6.56000E+00     2.50538E-01
   6.56125E+00     2.50961E-01
   6.56250E+00     2.51375E-01
   6.56375E+00     2.51778E-01
   6.56500E+00     2.52174E-01
   6.56625E+00     2.52561E-01
   6.56750E+00     2.52942E-01
   6.56875E+00     2.53318E-01
   6.57000E+00     2.53690E-01
   6.57125E+00     2.54059E-01
   6.57250E+00     2.54426E-01
   6.57375E+00     2.54794E-01
   6.57500E+00     2.55162E-01
   6.57625E+00     2.55533E-01
   6.57750E+00     2.55909E-01
   6.57875E+00     2.56290E-01
   6.58000E+00     2.56678E-01
   6.58125E+00     2.57074E-01
   6.58250E+00     2.57480E-01
   6.58375E+00     2.57897E-01
   6.58500E+00     2.58326E-01
   6.58625E+00     2.58768E-01
   6.58750E+00     2.59224E-01
   6.58875E+00     2.59695E-01
   6.59000E+00     2.60180E-01
   6.59125E+00     2.60681E-01
   6.59250E+00     2.61198E-01
   6.59375E+00     2.61729E-01
   6.59500E+00     2.62276E-01
   6.59625E+00     2.62836E-01
   6.59750E+00     2.63408E-01
   6.59875E+00     2.63993E-01
   6.60000E+00     2.64587E-01
   6.60125E+00     2.65189E-01
   6.60250E+00     2.65798E-01
   6.60375E+00     2.66410E-01
   6.60500E+00     2.67024E-01
   6.60625E+00     2.67637E-01
   6.60750E+00     2.68246E-01
   6.60875E+00     2.68850E-01
   6.61000E+00     2.69445E-01
   6.61125E+00     2.70029E-01
   6.61250E+00     2.70600E-01
   6.61375E+00     2.71155E-01
   6.61500E+00     2.71693E-01
   6.61625E+00     2.72211E-01
   6.61750E+00     2.72708E-01
   6.61875E+00     2.73182E-01
   6.62000E+00     2.73633E-01
   6.62125E+00     2.74058E-01
   6.62250E+00     2.74457E-01
   6.62375E+00     2.74829E-01
   6.62500E+00     2.75174E-01
   6.62625E+00     2.75491E-01
   6.62750E+00     2.75779E-01
   6.62875E+00     2.76039E-01
   6.63000E+00     2.76270E-01
   6.63125E+00     2.76472E-01
   6.63250E+00     2.76646E-01
   6.63375E+00     2.76791E-01
   6.63500E+00     2.76907E-01
   6.63625E+00     2.76995E-01
   6.63750E+00     2.77055E-01
   6.63875E+00     2.77087E-01
   6.64000E+00     2.77091E-01
   6.64125E+00     2.77067E-01
   6.64250E+00     2.77016E-01
   6.64375E+00     2.76939E-01
   6.64500E+00     2.76835E-01
   6.64625E+00     2.76706E-01
   6.64750E+00     2.76552E-01
   6.64875E+00     2.76375E-01
   6.65000E+00     2.76176E-01
   6.65125E+00     2.75957E-01
   6.65250E+00     2.75719E-01
   6.65375E+00     2.75464E-01
   6.65500E+00     2.75193E-01
   6.65625E+00     2.74907E-01
   6.65750E+00     2.74606E-01
   6.65875E+00     2.74291E-01
   6.66000E+00     2.73963E-01
   6.66125E+00     2.73622E-01
   6.66250E+00     2.73269E-01
   6.66375E+00     2.72907E-01
   6.66500E+00     2.72535E-01
   6.66625E+00     2.72156E-01
   6.66750E+00     2.71770E-01
   6.66875E+00     2.71379E-01
   6.67000E+00     2.70982E-01
   6.67125E+00     2.70582E-01
   6.67250E+00     2.70179E-01
   6.67375E+00     2.69774E-01
   6.67500E+00     2.69367E-01
   6.67625E+00     2.68960E-01
   6.67750E+00     2.68552E-01
   6.67875E+00     2.68144E-01
   6.68000E+00     2.67737E-01
   6.68125E+00     2.67330E-01
   6.68250E+00     2.66924E-01
   6.68375E+00     2.66518E-01
   6.68500E+00     2.66113E-01
   6.68625E+00     2.65708E-01
   6.68750E+00     2.65304E-01
   6.68875E+00     2.64901E-01
   6.69000E+00     2.64500E-01
   6.69125E+00     2.64101E-01
   6.69250E+00     2.63708E-01
   6.69375E+00     2.63321E-01
   6.69500E+00     2.62945E-01
   6.69625E+00     2.62584E-01
   6.69750E+00     2.62240E-01
   6.69875E+00     2.61920E-01
   6.70000E+00     2.61629E-01
   6.70125E+00     2.61371E-01
   6.70250E+00     2.61153E-01
   6.70375E+00     2.60979E-01
   6.70500E+00     2.60854E-01
   6.70625E+00     2.60779E-01
   6.70750E+00     2.60759E-01
   6.70875E+00     2.60792E-01
   6.71000E+00     2.60878E-01
   6.71125E+00     2.61015E-01
   6.71250E+00     2.61198E-01
   6.71375E+00     2.61422E-01
   6.71500E+00     2.61680E-01
   6.71625E+00     2.61966E-01
   6.71750E+00     2.62272E-01
   6.71875E+00     2.62590E-01
   6.72000E+00     2.62913E-01
   6.72125E+00     2.63234E-01
   6.72250E+00     2.63549E-01
   6.72375E+00     2.63850E-01
   6.72500E+00     2.64135E-01
   6.72625E+00     2.64401E-01
   6.72750E+00     2.64644E-01
   6.72875E+00     2.64864E-01
   6.73000E+00     2.65059E-01
   6.73125E+00     2.65228E-01
   6.73250E+00     2.65372E-01
   6.73375E+00     2.65491E-01
   6.73500E+00     2.65585E-01
   6.73625E+00     2.65655E-01
   6.73750E+00     2.65701E-01
   6.73875E+00     2.65723E-01
   6.74000E+00     2.65724E-01
   6.74125E+00     2.65703E-01
   6.74250E+00     2.65660E-01
   6.74375E+00     2.65598E-01
   6.74500E+00     2.65515E-01
   6.74625E+00     2.65413E-01
   6.74750E+00     2.65293E-01
   6.74875E+00     2.65153E-01
   6.75000E+00     2.64995E-01
   6.75125E+00     2.64820E-01
   6.75250E+00     2.64626E-01
   6.75375E+00     2.64415E-01
   6.75500E+00     2.64187E-01
   6.75625E+00     2.63942E-01
   6.75750E+00     2.63681E-01
   6.75875E+00     2.63403E-01
   6.76000E+00     2.63109E-01
   6.76125E+00     2.62800E-01
   6.76250E+00     2.62476E-01
   6.76375E+00     2.62138E-01
   6.76500E+00     2.61785E-01
   6.76625E+00     2.61420E-01
   6.76750E+00     2.61041E-01
   6.76875E+00     2.60650E-01
   6.77000E+00     2.60248E-01
   6.77125E+00     2.59834E-01
   6.77250E+00     2.59410E-01
   6.77375E+00     2.58977E-01
   6.77500E+00     2.58534E-01
   6.77625E+00     2.58082E-01
   6.77750E+00     2.57623E-01
   6.77875E+00     2.57156E-01
   6.78000E+00     2.56682E-01
   6.78125E+00     2.56203E-01
   6.78250E+00     2.55717E-01
   6.78375E+00     2.55227E-01
   6.78500E+00     2.54731E-01
   6.78625E+00     2.54232E-01
   6.78750E+00     2.53729E-01
   6.78875E+00     2.53222E-01
   6.79000E+00     2.52713E-01
   6.79125E+00     2.52201E-01
   6.79250E+00     2.51686E-01
   6.79375E+00     2.51170E-01
   6.79500E+00     2.50651E-01
   6.79625E+00     2.50131E-01
   6.79750E+00     2.49608E-01
   6.79875E+00     2.49085E-01
   6.80000E+00     2.48559E-01
   6.80125E+00     2.48032E-01
   6.80250E+00     2.47504E-01
   6.80375E+00     2.46974E-01
   6.80500E+00     2.46442E-01
   6.80625E+00     2.45910E-01
   6.80750E+00     2.45375E-01
   6.80875E+00     2.44840E-01
   6.81000E+00     2.44303E-01
   6.81125E+00     2.43765E-01
   6.81250E+00     2.43227E-01
   6.81375E+00     2.42687E-01
   6.81500E+00     2.42148E-01
   6.81625E+00     2.41609E-01
   6.81750E+00     2.41071E-01
   6.81875E+00     2.40533E-01
   6.82000E+00     2.39997E-01
   6.82125E+00     2.39464E-01
   6.82250E+00     2.38933E-01
   6.82375E+00     2.38406E-01
   6.82500E+00     2.37883E-01
   6.82625E+00     2.37365E-01
   6.82750E+00     2.36854E-01
   6.82875E+00     2.36349E-01
   6.83000E+00     2.35851E-01
   6.83125E+00     2.35363E-01
   6.83250E+00     2.34884E-01
   6.83375E+00     2.34415E-01
   6.83500E+00     2.33958E-01
   6.83625E+00     2.33513E-01
   6.83750E+00     2.33082E-01
   6.83875E+00     2.32665E-01
   6.84000E+00     2.32263E-01
   6.84125E+00     2.31878E-01
   6.84250E+00     2.31509E-01
   6.84375E+00     2.31158E-01
   6.84500E+00     2.30825E-01
   6.84625E+00     2.30511E-01
   6.84750E+00     2.30216E-01
   6.84875E+00     2.29940E-01
   6.85000E+00     2.29685E-01
   6.85125E+00     2.29449E-01
   6.85250E+00     2.29232E-01
   6.85375E+00     2.29035E-01
   6.85500E+00     2.28856E-01
   6.85625E+00     2.28695E-01
   6.85750E+00     2.28552E-01
   6.85875E+00     2.28424E-01
   6.86000E+00     2.28311E-01
   6.86125E+00     2.28211E-01
   6.86250E+00     2.28123E-01
   6.86375E+00     2.28045E-01
   6.86500E+00     2.27976E-01
   6.86625E+00     2.27914E-01
   6.86750E+00     2.27857E-01
   6.86875E+00     2.27803E-01
   6.87000E+00     2.27751E-01
   6.87125E+00     2.27699E-01
   6.87250E+00     2.27646E-01
   6.87375E+00     2.27590E-01
   6.87500E+00     2.27530E-01
   6.87625E+00     2.27465E-01
   6.87750E+00     2.27394E-01
   6.87875E+00     2.27317E-01
   6.88000E+00     2.27232E-01
   6.88125E+00     2.27139E-01
   6.88250E+00     2.27037E-01
   6.88375E+00     2.26927E-01
   6.88500E+00     2.26807E-01
   6.88625E+00     2.26678E-01
   6.88750E+00     2.26541E-01
   6.88875E+00     2.26394E-01
   6.89000E+00     2.26238E-01
   6.89125E+00     2.26073E-01
   6.89250E+00     2.25900E-01
   6.89375E+00     2.25719E-01
   6.89500E+00     2.25531E-01
   6.89625E+00     2.25336E-01
   6.89750E+00     2.25134E-01
   6.89875E+00     2.24926E-01
   6.90000E+00     2.24712E-01
   6.90125E+00     2.24494E-01
   6.90250E+00     2.24273E-01
   6.90375E+00     2.24047E-01
   6.90500E+00     2.23820E-01
   6.90625E+00     2.23590E-01
   6.90750E+00     2.23360E-01
   6.90875E+00     2.23129E-01
   6.91000E+00     2.22899E-01
   6.91125E+00     2.22671E-01
   6.91250E+00     2.22445E-01
   6.91375E+00     2.22222E-01
   6.91500E+00     2.22003E-01
   6.91625E+00     2.21788E-01
   6.91750E+00     2.21580E-01
   6.91875E+00     2.21377E-01
   6.92000E+00     2.21181E-01
   6.92125E+00     2.20994E-01
   6.92250E+00     2.20814E-01
   6.92375E+00     2.20643E-01
   6.92500E+00     2.20481E-01
   6.92625E+00     2.20329E-01
   6.92750E+00     2.20186E-01
   6.92875E+00     2.20054E-01
   6.93000E+00     2.19932E-01
   6.93125E+00     2.19819E-01
   6.93250E+00     2.19717E-01
   6.93375E+00     2.19623E-01
   6.93500E+00     2.19539E-01
   6.93625E+00     2.19463E-01
   6.93750E+00     2.19395E-01
   6.93875E+00     2.19334E-01
   6.94000E+00     2.19279E-01
   6.94125E+00     2.19229E-01
   6.94250E+00     2.19183E-01
   6.94375E+00     2.19140E-01
   6.94500E+00     2.19099E-01
   6.94625E+00     2.19058E-01
   6.94750E+00     2.19016E-01
   6.94875E+00     2.18973E-01
   6.95000E+00     2.18926E-01
   6.95125E+00     2.18875E-01
   6.95250E+00     2.18819E-01
   6.95375E+00     2.18757E-01
   6.95500E+00     2.18687E-01
   6.95625E+00     2.18609E-01
   6.95750E+00     2.18522E-01
   6.95875E+00     2.18425E-01
   6.96000E+00     2.18318E-01
   6.96125E+00     2.18200E-01
   6.96250E+00     2.18070E-01
   6.96375E+00     2.17928E-01
   6.96500E+00     2.17774E-01
   6.96625E+00     2.17607E-01
   6.96750E+00     2.17427E-01
   6.96875E+00     2.17234E-01
   6.97000E+00     2.17029E-01
   6.97125E+00     2.16811E-01
   6.97250E+00     2.16580E-01
   6.97375E+00     2.16337E-01
   6.97500E+00     2.16082E-01
   6.97625E+00     2.15815E-01
   6.97750E+00     2.15537E-01
   6.97875E+00     2.15247E-01
   6.98000E+00     2.14947E-01
   6.98125E+00     2.14636E-01
   6.98250E+00     2.14316E-01
   6.98375E+00     2.13987E-01
   6.98500E+00     2.13649E-01
   6.98625E+00     2.13302E-01
   6.98750E+00     2.12948E-01
   6.98875E+00     2.12587E-01
   6.99000E+00     2.12219E-01
   6.99125E+00     2.11846E-01
   6.99250E+00     2.11466E-01
   6.99375E+00     2.11082E-01
   6.99500E+00     2.10693E-01
   6.99625E+00     2.10301E-01
   6.99750E+00     2.09904E-01
   6.99875E+00     2.09505E-01
   7.00000E+00     2.09104E-01
   7.00125E+00     2.08700E-01
   7.00250E+00     2.08295E-01
   7.00375E+00     2.07889E-01
   7.00500E+00     2.07482E-01
   7.00625E+00     2.07075E-01
   7.00750E+00     2.06668E-01
   7.00875E+00     2.06262E-01
   7.01000E+00     2.05856E-01
   7.01125E+00     2.05452E-01
   7.01250E+00     2.05049E-01
   7.01375E+00     2.04648E-01
   7.01500E+00     2.04249E-01
   7.01625E+00     2.03852E-01
   7.01750E+00     2.03458E-01
   7.01875E+00     2.03066E-01
   7.02000E+00     2.02677E-01
   7.02125E+00     2.02291E-01
   7.02250E+00     2.01908E-01
   7.02375E+00     2.01529E-01
   7.02500E+00     2.01152E-01
   7.02625E+00     2.00779E-01
   7.02750E+00     2.00410E-01
   7.02875E+00     2.00044E-01
   7.03000E+00     1.99682E-01
   7.03125E+00     1.99323E-01
   7.03250E+00     1.98969E-01
   7.03375E+00     1.98618E-01
   7.03500E+00     1.98271E-01
   7.03625E+00     1.97928E-01
   7.03750E+00     1.97590E-01
   7.03875E+00     1.97255E-01
   7.04000E+00     1.96925E-01
   7.04125E+00     1.96600E-01
   7.04250E+00     1.96279E-01
   7.04375E+00     1.95962E-01
   7.04500E+00     1.95651E-01
   7.04625E+00     1.95344E-01
   7.04750E+00     1.95043E-01
   7.04875E+00     1.94747E-01
   7.05000E+00     1.94457E-01
   7.05125E+00     1.94173E-01
   7.05250E+00     1.93894E-01
   7.05375E+00     1.93622E-01
   7.05500E+00     1.93356E-01
   7.05625E+00     1.93097E-01
   7.05750E+00     1.92845E-01
   7.05875E+00     1.92600E-01
   7.06000E+00     1.92362E-01
   7.06125E+00     1.92131E-01
   7.06250E+00     1.91909E-01
   7.06375E+00     1.91694E-01
   7.06500E+00     1.91487E-01
   7.06625E+00     1.91288E-01
   7.06750E+00     1.91097E-01
   7.06875E+00     1.90914E-01
   7.07000E+00     1.90740E-01
   7.07125E+00     1.90573E-01
   7.07250E+00     1.90415E-01
   7.07375E+00     1.90264E-01
   7.07500E+00     1.90121E-01
   7.07625E+00     1.89985E-01
   7.07750E+00     1.89857E-01
   7.07875E+00     1.89736E-01
   7.08000E+00     1.89621E-01
   7.08125E+00     1.89512E-01
   7.08250E+00     1.89409E-01
   7.08375E+00     1.89312E-01
   7.08500E+00     1.89219E-01
   7.08625E+00     1.89130E-01
   7.08750E+00     1.89045E-01
   7.08875E+00     1.88962E-01
   7.09000E+00     1.88883E-01
   7.09125E+00     1.88805E-01
   7.09250E+00     1.88728E-01
   7.09375E+00     1.88652E-01
   7.09500E+00     1.88577E-01
   7.09625E+00     1.88501E-01
   7.09750E+00     1.88423E-01
   7.09875E+00     1.88345E-01
   7.10000E+00     1.88264E-01
   7.10125E+00     1.88181E-01
   7.10250E+00     1.88096E-01
   7.10375E+00     1.88007E-01
   7.10500E+00     1.87914E-01
   7.10625E+00     1.87818E-01
   7.10750E+00     1.87717E-01
   7.10875E+00     1.87612E-01
   7.11000E+00     1.87503E-01
   7.11125E+00     1.87389E-01
   7.11250E+00     1.87271E-01
   7.11375E+00     1.87148E-01
   7.11500E+00     1.87020E-01
   7.11625E+00     1.86887E-01
   7.11750E+00     1.86750E-01
   7.11875E+00     1.86609E-01
   7.12000E+00     1.86463E-01
   7.12125E+00     1.86313E-01
   7.12250E+00     1.86159E-01
   7.12375E+00     1.86001E-01
   7.12500E+00     1.85840E-01
   7.12625E+00     1.85676E-01
   7.12750E+00     1.85509E-01
   7.12875E+00     1.85339E-01
   7.13000E+00     1.85167E-01
   7.13125E+00     1.84993E-01
   7.13250E+00     1.84818E-01
   7.13375E+00     1.84642E-01
   7.13500E+00     1.84464E-01
   7.13625E+00     1.84287E-01
   7.13750E+00     1.84109E-01
   7.13875E+00     1.83931E-01
   7.14000E+00     1.83754E-01
   7.14125E+00     1.83578E-01
   7.14250E+00     1.83403E-01
   7.14375E+00     1.83229E-01
   7.14500E+00     1.83057E-01
   7.14625E+00     1.82887E-01
   7.14750E+00     1.82719E-01
   7.14875E+00     1.82553E-01
   7.15000E+00     1.82389E-01
   7.15125E+00     1.82228E-01
   7.15250E+00     1.82069E-01
   7.15375E+00     1.81913E-01
   7.15500E+00     1.81760E-01
   7.15625E+00     1.81609E-01
   7.15750E+00     1.81460E-01
   7.15875E+00     1.81313E-01
   7.16000E+00     1.81168E-01
   7.16125E+00     1.81025E-01
   7.16250E+00     1.80884E-01
   7.16375E+00     1.80743E-01
   7.16500E+00     1.80604E-01
   7.16625E+00     1.80465E-01
   7.16750E+00     1.80327E-01
   7.16875E+00     1.80188E-01
   7.17000E+00     1.80049E-01
   7.17125E+00     1.79909E-01
   7.17250E+00     1.79768E-01
   7.17375E+00     1.79625E-01
   7.17500E+00     1.79481E-01
   7.17625E+00     1.79334E-01
   7.17750E+00     1.79184E-01
   7.17875E+00     1.79032E-01
   7.18000E+00     1.78876E-01
   7.18125E+00     1.78716E-01
   7.18250E+00     1.78553E-01
   7.18375E+00     1.78385E-01
   7.18500E+00     1.78213E-01
   7.18625E+00     1.78036E-01
   7.18750E+00     1.77854E-01
   7.18875E+00     1.77667E-01
   7.19000E+00     1.77475E-01
   7.19125E+00     1.77278E-01
   7.19250E+00     1.77075E-01
   7.19375E+00     1.76867E-01
   7.19500E+00     1.76654E-01
   7.19625E+00     1.76435E-01
   7.19750E+00     1.76211E-01
   7.19875E+00     1.75982E-01
   7.20000E+00     1.75748E-01
   7.20125E+00     1.75509E-01
   7.20250E+00     1.75265E-01
   7.20375E+00     1.75016E-01
   7.20500E+00     1.74762E-01
   7.20625E+00     1.74504E-01
   7.20750E+00     1.74241E-01
   7.20875E+00     1.73974E-01
   7.21000E+00     1.73702E-01
   7.21125E+00     1.73426E-01
   7.21250E+00     1.73147E-01
   7.21375E+00     1.72866E-01
   7.21500E+00     1.72582E-01
   7.21625E+00     1.72297E-01
   7.21750E+00     1.72012E-01
   7.21875E+00     1.71727E-01
   7.22000E+00     1.71443E-01
   7.22125E+00     1.71162E-01
   7.22250E+00     1.70886E-01
   7.22375E+00     1.70617E-01
   7.22500E+00     1.70359E-01
   7.22625E+00     1.70114E-01
   7.22750E+00     1.69888E-01
   7.22875E+00     1.69685E-01
   7.23000E+00     1.69512E-01
   7.23125E+00     1.69376E-01
   7.23250E+00     1.69285E-01
   7.23375E+00     1.69245E-01
   7.23500E+00     1.69266E-01
   7.23625E+00     1.69355E-01
   7.23750E+00     1.69519E-01
   7.23875E+00     1.69766E-01
   7.24000E+00     1.70099E-01
   7.24125E+00     1.70524E-01
   7.24250E+00     1.71041E-01
   7.24375E+00     1.71650E-01
   7.24500E+00     1.72348E-01
   7.24625E+00     1.73130E-01
   7.24750E+00     1.73991E-01
   7.24875E+00     1.74921E-01
   7.25000E+00     1.75911E-01
   7.25125E+00     1.76950E-01
   7.25250E+00     1.78029E-01
   7.25375E+00     1.79138E-01
   7.25500E+00     1.80267E-01
   7.25625E+00     1.81409E-01
   7.25750E+00     1.82557E-01
   7.25875E+00     1.83705E-01
   7.26000E+00     1.84850E-01
   7.26125E+00     1.85989E-01
   7.26250E+00     1.87120E-01
   7.26375E+00     1.88242E-01
   7.26500E+00     1.89356E-01
   7.26625E+00     1.90460E-01
   7.26750E+00     1.91557E-01
   7.26875E+00     1.92646E-01
   7.27000E+00     1.93727E-01
   7.27125E+00     1.94801E-01
   7.27250E+00     1.95869E-01
   7.27375E+00     1.96929E-01
   7.27500E+00     1.97984E-01
   7.27625E+00     1.99031E-01
   7.27750E+00     2.00072E-01
   7.27875E+00     2.01107E-01
   7.28000E+00     2.02134E-01
   7.28125E+00     2.03154E-01
   7.28250E+00     2.04167E-01
   7.28375E+00     2.05172E-01
   7.28500E+00     2.06170E-01
   7.28625E+00     2.07159E-01
   7.28750E+00     2.08141E-01
   7.28875E+00     2.09115E-01
   7.29000E+00     2.10080E-01
   7.29125E+00     2.11037E-01
   7.29250E+00     2.11985E-01
   7.29375E+00     2.12925E-01
   7.29500E+00     2.13856E-01
   7.29625E+00     2.14778E-01
   7.29750E+00     2.15692E-01
   7.29875E+00     2.16597E-01
   7.30000E+00     2.17493E-01
   7.30125E+00     2.18381E-01
   7.30250E+00     2.19260E-01
   7.30375E+00     2.20130E-01
   7.30500E+00     2.20992E-01
   7.30625E+00     2.21845E-01
   7.30750E+00     2.22690E-01
   7.30875E+00     2.23527E-01
   7.31000E+00     2.24356E-01
   7.31125E+00     2.25177E-01
   7.31250E+00     2.25990E-01
   7.31375E+00     2.26796E-01
   7.31500E+00     2.27594E-01
   7.31625E+00     2.28385E-01
   7.31750E+00     2.29169E-01
   7.31875E+00     2.29946E-01
   7.32000E+00     2.30716E-01
   7.32125E+00     2.31479E-01
   7.32250E+00     2.32236E-01
   7.32375E+00     2.32986E-01
   7.32500E+00     2.33729E-01
   7.32625E+00     2.34465E-01
   7.32750E+00     2.35195E-01
   7.32875E+00     2.35917E-01
   7.33000E+00     2.36632E-01
   7.33125E+00     2.37340E-01
   7.33250E+00     2.38040E-01
   7.33375E+00     2.38731E-01
   7.33500E+00     2.39413E-01
   7.33625E+00     2.40087E-01
   7.33750E+00     2.40750E-01
   7.33875E+00     2.41403E-01
   7.34000E+00     2.42046E-01
   7.34125E+00     2.42677E-01
   7.34250E+00     2.43297E-01
   7.34375E+00     2.43904E-01
   7.34500E+00     2.44498E-01
   7.34625E+00     2.45079E-01
   7.34750E+00     2.45647E-01
   7.34875E+00     2.46201E-01
   7.35000E+00     2.46741E-01
   7.35125E+00     2.47268E-01
   7.35250E+00     2.47780E-01
   7.35375E+00     2.48279E-01
   7.35500E+00     2.48764E-01
   7.35625E+00     2.49236E-01
   7.35750E+00     2.49694E-01
   7.35875E+00     2.50141E-01
   7.36000E+00     2.50576E-01
   7.36125E+00     2.50999E-01
   7.36250E+00     2.51412E-01
   7.36375E+00     2.51816E-01
   7.36500E+00     2.52211E-01
   7.36625E+00     2.52599E-01
   7.36750E+00     2.52980E-01
   7.36875E+00     2.53356E-01
   7.37000E+00     2.53727E-01
   7.37125E+00     2.54096E-01
   7.37250E+00     2.54464E-01
   7.37375E+00     2.54831E-01
   7.37500E+00     2.55199E-01
   7.37625E+00     2.55571E-01
   7.37750E+00     2.55946E-01
   7.37875E+00     2.56327E-01
   7.38000E+00     2.56715E-01
   7.38125E+00     2.57111E-01
   7.38250E+00     2.57517E-01
   7.38375E+00     2.57934E-01
   7.38500E+00     2.58363E-01
   7.38625E+00     2.58805E-01
   7.38750E+00     2.59261E-01
   7.38875E+00     2.59732E-01
   7.39000E+00     2.60218E-01
   7.39125E+00     2.60719E-01
   7.39250E+00     2.61235E-01
   7.39375E+00     2.61767E-01
   7.39500E+00     2.62313E-01
   7.39625E+00     2.62873E-01
   7.39750E+00     2.63446E-01
   7.39875E+00     2.64030E-01
   7.40000E+00     2.64624E-01
   7.40125E+00     2.65227E-01
   7.40250E+00     2.65835E-01
   7.40375E+00     2.66447E-01
   7.40500E+00     2.67061E-01
   7.40625E+00     2.67674E-01
   7.40750E+00     2.68283E-01
   7.40875E+00     2.68886E-01
   7.41000E+00     2.69481E-01
   7.41125E+00     2.70065E-01
   7.41250E+00     2.70636E-01
   7.41375E+00     2.71191E-01
   7.41500E+00     2.71729E-01
   7.41625E+00     2.72247E-01
   7.41750E+00     2.72744E-01
   7.41875E+00     2.73218E-01
   7.42000E+00     2.73669E-01
   7.42125E+00     2.74094E-01
   7.42250E+00     2.74493E-01
   7.42375E+00     2.74865E-01
   7.42500E+00     2.75210E-01
   7.42625E+00     2.75526E-01
   7.42750E+00     2.75815E-01
   7.42875E+00     2.76074E-01
   7.43000E+00     2.76305E-01
   7.43125E+00     2.76507E-01
   7.43250E+00     2.76681E-01
   7.43375E+00     2.76826E-01
   7.43500E+00     2.76942E-01
   7.43625E+00     2.77030E-01
   7.43750E+00     2.77090E-01
   7.43875E+00     2.77121E-01
   7.44000E+00     2.77125E-01
   7.44125E+00     2.77102E-01
   7.44250E+00     2.77051E-01
   7.44375E+00     2.76973E-01
   7.44500E+00     2.76870E-01
   7.44625E+00     2.76740E-01
   7.44750E+00     2.76586E-01
   7.44875E+00     2.76409E-01
   7.45000E+00     2.76211E-01
   7.45125E+00     2.75991E-01
   7.45250E+00     2.75753E-01
   7.45375E+00     2.75498E-01
   7.45500E+00     2.75227E-01
   7.45625E+00     2.74941E-01
   7.45750E+00     2.74641E-01
   7.45875E+00     2.74326E-01
   7.46000E+00     2.73997E-01
   7.46125E+00     2.73656E-01
   7.46250E+00     2.73304E-01
   7.46375E+00     2.72941E-01
   7.46500E+00     2.72570E-01
   7.46625E+00     2.72191E-01
   7.46750E+00     2.71805E-01
   7.46875E+00     2.71413E-01
   7.47000E+00     2.71017E-01
   7.47125E+00     2.70617E-01
   7.47250E+00     2.70214E-01
   7.47375E+00     2.69809E-01
   7.47500E+00     2.69402E-01
   7.47625E+00     2.68995E-01
   7.47750E+00     2.68587E-01
   7.47875E+00     2.68179E-01
   7.48000E+00     2.67772E-01
   7.48125E+00     2.67365E-01
   7.48250E+00     2.66959E-01
   7.48375E+00     2.66553E-01
   7.48500E+00     2.66148E-01
   7.48625E+00     2.65743E-01
   7.48750E+00     2.65339E-01
   7.48875E+00     2.64936E-01
   7.49000E+00     2.64535E-01
   7.49125E+00     2.64136E-01
   7.49250E+00     2.63743E-01
   7.49375E+00     2.63357E-01
   7.49500E+00     2.62981E-01
   7.49625E+00     2.62619E-01
   7.49750E+00     2.62275E-01
   7.49875E+00     2.61955E-01
   7.50000E+00     2.61664E-01
   7.50125E+00     2.61406E-01
   7.50250E+00     2.61188E-01
   7.50375E+00     2.61014E-01
   7.50500E+00     2.60889E-01
   7.50625E+00     2.60814E-01
   7.50750E+00     2.60794E-01
   7.50875E+00     2.60827E-01
   7.51000E+00     2.60913E-01
   7.51125E+00     2.61050E-01
   7.51250E+00     2.61232E-01
   7.51375E+00     2.61456E-01
   7.51500E+00     2.61715E-01
   7.51625E+00     2.62000E-01
   7.51750E+00     2.62306E-01
   7.51875E+00     2.62624E-01
   7.52000E+00     2.62947E-01
   7.52125E+00     2.63268E-01
   7.52250E+00     2.63583E-01
   7.52375E+00     2.63884E-01
   7.52500E+00     2.64169E-01
   7.52625E+00     2.64435E-01
   7.52750E+00     2.64678E-01
   7.52875E+00     2.64897E-01
   7.53000E+00     2.65092E-01
   7.53125E+00     2.65262E-01
   7.53250E+00     2.65406E-01
   7.53375E+00     2.65525E-01
   7.53500E+00     2.65618E-01
   7.53625E+00     2.65688E-01
   7.53750E+00     2.65734E-01
   7.53875E+00     2.65756E-01
   7.54000E+00     2.65757E-01
   7.54125E+00     2.65736E-01
   7.54250E+00     2.65693E-01
   7.54375E+00     2.65630E-01
   7.54500E+00     2.65548E-01
   7.54625E+00     2.65446E-01
   7.54750E+00     2.65325E-01
   7.54875E+00     2.65186E-01
   7.55000E+00     2.65028E-01
   7.55125E+00     2.64852E-01
   7.55250E+00     2.64659E-01
   7.55375E+00     2.64448E-01
   7.55500E+00     2.64220E-01
   7.55625E+00     2.63974E-01
   7.55750E+00     2.63713E-01
   7.55875E+00     2.63435E-01
   7.56000E+00     2.63141E-01
   7.56125E+00     2.62832E-01
   7.56250E+00     2.62508E-01
   7.56375E+00     2.62170E-01
   7.56500E+00     2.61817E-01
   7.56625E+00     2.61451E-01
   7.56750E+00     2.61073E-01
   7.56875E+00     2.60682E-01
   7.57000E+00     2.60279E-01
   7.57125E+00     2.59866E-01
   7.57250E+00     2.59442E-01
   7.57375E+00     2.59008E-01
   7.57500E+00     2.58565E-01
   7.57625E+00     2.58114E-01
   7.57750E+00     2.57654E-01
   7.57875E+00     2.57188E-01
   7.58000E+00     2.56714E-01
   7.58125E+00     2.56234E-01
   7.58250E+00     2.55749E-01
   7.58375E+00     2.55258E-01
   7.58500E+00     2.54763E-01
   7.58625E+00     2.54263E-01
   7.58750E+00     2.53760E-01
   7.58875E+00     2.53254E-01
   7.59000E+00     2.52744E-01
   7.59125E+00     2.52232E-01
   7.59250E+00     2.51718E-01
   7.59375E+00     2.51201E-01
   7.59500E+00     2.50682E-01
   7.59625E+00     2.50162E-01
   7.59750E+00     2.49640E-01
   7.59875E+00     2.49116E-01
   7.60000E+00     2.48590E-01
   7.60125E+00     2.48064E-01
   7.60250E+00     2.47535E-01
   7.60375E+00     2.47005E-01
   7.60500E+00     2.46474E-01
   7.60625E+00     2.45941E-01
   7.60750E+00     2.45406E-01
   7.60875E+00     2.44871E-01
   7.61000E+00     2.44334E-01
   7.61125E+00     2.43796E-01
   7.61250E+00     2.43258E-01
   7.61375E+00     2.42719E-01
   7.61500E+00     2.42179E-01
   7.61625E+00     2.41640E-01
   7.61750E+00     2.41102E-01
   7.61875E+00     2.40564E-01
   7.62000E+00     2.40028E-01
   7.62125E+00     2.39495E-01
   7.62250E+00     2.38964E-01
   7.62375E+00     2.38437E-01
   7.62500E+00     2.37914E-01
   7.62625E+00     2.37397E-01
   7.62750E+00     2.36885E-01
   7.62875E+00     2.36380E-01
   7.63000E+00     2.35883E-01
   7.63125E+00     2.35394E-01
   7.63250E+00     2.34915E-01
   7.63375E+00     2.34446E-01
   7.63500E+00     2.33989E-01
   7.63625E+00     2.33544E-01
   7.63750E+00     2.33113E-01
   7.63875E+00     2.32696E-01
   7.64000E+00     2.32294E-01
   7.64125E+00     2.31909E-01
   7.64250E+00     2.31540E-01
   7.64375E+00     2.31189E-01
   7.64500E+00     2.30856E-01
   7.64625E+00     2.30542E-01
   7.64750E+00     2.30247E-01
   7.64875E+00     2.29972E-01
   7.65000E+00     2.29716E-01
   7.65125E+00     2.29480E-01
   7.65250E+00     2.29263E-01
   7.65375E+00     2.29066E-01
   7.65500E+00     2.28887E-01
   7.65625E+00     2.28726E-01
   7.65750E+00     2.28583E-01
   7.65875E+00     2.28455E-01
   7.66000E+00     2.28342E-01
   7.66125E+00     2.28242E-01
   7.66250E+00     2.28154E-01
   7.66375E+00     2.28076E-01
   7.66500E+00     2.28007E-01
   7.66625E+00     2.27945E-01
   7.66750E+00     2.27888E-01
   7.66875E+00     2.27834E-01
   7.67000E+00     2.27782E-01
   7.67125E+00     2.27730E-01
   7.67250E+00     2.27677E-01
   7.67375E+00     2.27621E-01
   7.67500E+00     2.27561E-01
   7.67625E+00     2.27496E-01
   7.67750E+00     2.27425E-01
   7.67875E+00     2.27347E-01
   7.68000E+00     2.27262E-01
   7.68125E+00     2.27169E-01
   7.68250E+00     2.27067E-01
   7.68375E+00     2.26957E-01
   7.68500E+00     2.26837E-01
   7.68625E+00     2.26709E-01
   7.68750E+00     2.26571E-01
   7.68875E+00     2.26424E-01
   7.69000E+00     2.26268E-01
   7.69125E+00     2.26103E-01
   7.69250E+00     2.25930E-01
   7.69375E+00     2.25749E-01
   7.69500E+00     2.25561E-01
   7.69625E+00     2.25365E-01
   7.69750E+00     2.25163E-01
   7.69875E+00     2.24956E-01
   7.70000E+00     2.24742E-01
   7.70125E+00     2.24524E-01
   7.70250E+00     2.24302E-01
   7.70375E+00     2.24077E-01
   7.70500E+00     2.23849E-01
   7.70625E+00     2.23620E-01
   7.70750E+00     2.23390E-01
   7.70875E+00     2.23159E-01
   7.71000E+00     2.22929E-01
   7.71125E+00     2.22701E-01
   7.71250E+00     2.22474E-01
   7.71375E+00     2.22251E-01
   7.71500E+00     2.22032E-01
   7.71625E+00     2.21818E-01
   7.71750E+00     2.21609E-01
   7.71875E+00     2.21407E-01
   7.72000E+00     2.21211E-01
   7.72125E+00     2.21023E-01
   7.72250E+00     2.20844E-01
   7.72375E+00     2.20673E-01
   7.72500E+00     2.20511E-01
   7.72625E+00     2.20359E-01
   7.72750E+00     2.20216E-01
   7.72875E+00     2.20084E-01
   7.73000E+00     2.19961E-01
   7.73125E+00     2.19849E-01
   7.73250E+00     2.19746E-01
   7.73375E+00     2.19653E-01
   7.73500E+00     2.19569E-01
   7.73625E+00     2.19493E-01
   7.73750E+00     2.19425E-01
   7.73875E+00     2.19364E-01
   7.74000E+00     2.19309E-01
   7.74125E+00     2.19259E-01
   7.74250E+00     2.19213E-01
   7.74375E+00     2.19169E-01
   7.74500E+00     2.19128E-01
   7.74625E+00     2.19087E-01
   7.74750E+00     2.19045E-01
   7.74875E+00     2.19001E-01
   7.75000E+00     2.18955E-01
   7.75125E+00     2.18904E-01
   7.75250E+00     2.18848E-01
   7.75375E+00     2.18785E-01
   7.75500E+00     2.18715E-01
   7.75625E+00     2.18637E-01
   7.75750E+00     2.18550E-01
   7.75875E+00     2.18454E-01
   7.76000E+00     2.18346E-01
   7.76125E+00     2.18228E-01
   7.76250E+00     2.18098E-01
   7.76375E+00     2.17956E-01
   7.76500E+00     2.17801E-01
   7.76625E+00     2.17634E-01
   7.76750E+00     2.17455E-01
   7.76875E+00     2.17262E-01
   7.77000E+00     2.17057E-01
   7.77125E+00     2.16839E-01
   7.77250E+00     2.16608E-01
   7.77375E+00     2.16365E-01
   7.77500E+00     2.16109E-01
   7.77625E+00     2.15842E-01
   7.77750E+00     2.15564E-01
   7.77875E+00     2.15274E-01
   7.78000E+00     2.14974E-01
   7.78125E+00     2.14663E-01
   7.78250E+00     2.14343E-01
   7.78375E+00     2.14014E-01
   7.78500E+00     2.13675E-01
   7.78625E+00     2.13329E-01
   7.78750E+00     2.12975E-01
   7.78875E+00     2.12614E-01
   7.79000E+00     2.12246E-01
   7.79125E+00     2.11872E-01
   7.79250E+00     2.11493E-01
   7.79375E+00     2.11109E-01
   7.79500E+00     2.10720E-01
   7.79625E+00     2.10327E-01
   7.79750E+00     2.09931E-01
   7.79875E+00     2.09532E-01
   7.80000E+00     2.09130E-01
   7.80125E+00     2.08727E-01
   7.80250E+00     2.08322E-01
   7.80375E+00     2.07915E-01
   7.80500E+00     2.07509E-01
   7.80625E+00     2.07102E-01
   7.80750E+00     2.06695E-01
   7.80875E+00     2.06288E-01
   7.81000E+00     2.05883E-01
   7.81125E+00     2.05478E-01
   7.81250E+00     2.05076E-01
   7.81375E+00     2.04674E-01
   7.81500E+00     2.04275E-01
   7.81625E+00     2.03878E-01
   7.81750E+00     2.03484E-01
   7.81875E+00     2.03092E-01
   7.82000E+00     2.02703E-01
   7.82125E+00     2.02317E-01
   7.82250E+00     2.01934E-01
   7.82375E+00     2.01555E-01
   7.82500E+00     2.01178E-01
   7.82625E+00     2.00805E-01
   7.82750E+00     2.00436E-01
   7.82875E+00     2.00070E-01
   7.83000E+00     1.99708E-01
   7.83125E+00     1.99349E-01
   7.83250E+00     1.98995E-01
   7.83375E+00     1.98644E-01
   7.83500E+00     1.98297E-01
   7.83625E+00     1.97954E-01
   7.83750E+00     1.97616E-01
   7.83875E+00     1.97281E-01
   7.84000E+00     1.96951E-01
   7.84125E+00     1.96626E-01
   7.84250E+00     1.96305E-01
   7.84375E+00     1.95988E-01
   7.84500E+00     1.95677E-01
   7.84625E+00     1.95370E-01
   7.84750E+00     1.95069E-01
   7.84875E+00     1.94773E-01
   7.85000E+00     1.94483E-01
   7.85125E+00     1.94199E-01
   7.85250E+00     1.93920E-01
   7.85375E+00     1.93648E-01
   7.85500E+00     1.93382E-01
   7.85625E+00     1.93123E-01
   7.85750E+00     1.92871E-01
   7.85875E+00     1.92626E-01
   7.86000E+00     1.92388E-01
   7.86125E+00     1.92157E-01
   7.86250E+00     1.91935E-01
   7.86375E+00     1.91720E-01
   7.86500E+00     1.91513E-01
   7.86625E+00     1.91314E-01
   7.86750E+00     1.91123E-01
   7.86875E+00     1.90940E-01
   7.87000E+00     1.90766E-01
   7.87125E+00     1.90599E-01
   7.87250E+00     1.90440E-01
   7.87375E+00     1.90290E-01
   7.87500E+00     1.90147E-01
   7.87625E+00     1.90011E-01
   7.87750E+00     1.89883E-01
   7.87875E+00     1.89762E-01
   7.88000E+00     1.89647E-01
   7.88125E+00     1.89538E-01
   7.88250E+00     1.89435E-01
   7.88375E+00     1.89337E-01
   7.88500E+00     1.89244E-01
   7.88625E+00     1.89155E-01
   7.88750E+00     1.89070E-01
   7.88875E+00     1.88988E-01
   7.89000E+00     1.88908E-01
   7.89125E+00     1.88830E-01
   7.89250E+00     1.88754E-01
   7.89375E+00     1.88678E-01
   7.89500E+00     1.88602E-01
   7.89625E+00     1.88526E-01
   7.89750E+00     1.88449E-01
   7.89875E+00     1.88370E-01
   7.90000E+00     1.88290E-01
   7.90125E+00     1.88207E-01
   7.90250E+00     1.88121E-01
   7.90375E+00     1.88032E-01
   7.90500E+00     1.87939E-01
   7.90625E+00     1.87843E-01
   7.90750E+00     1.87742E-01
   7.90875E+00     1.87637E-01
   7.91000E+00     1.87528E-01
   7.91125E+00     1.87414E-01
   7.91250E+00     1.87296E-01
   7.91375E+00     1.87172E-01
   7.91500E+00     1.87045E-01
   7.91625E+00     1.86912E-01
   7.91750E+00     1.86775E-01
   7.91875E+00     1.86633E-01
   7.92000E+00     1.86487E-01
   7.92125E+00     1.86337E-01
   7.92250E+00     1.86183E-01
   7.92375E+00     1.86025E-01
   7.92500E+00     1.85864E-01
   7.92625E+00     1.85700E-01
   7.92750E+00     1.85533E-01
   7.92875E+00     1.85363E-01
   7.93000E+00     1.85191E-01
   7.93125E+00     1.85017E-01
   7.93250E+00     1.84842E-01
   7.93375E+00     1.84666E-01
   7.93500E+00     1.84488E-01
   7.93625E+00     1.84311E-01
   7.93750E+00     1.84133E-01
   7.93875E+00     1.83955E-01
   7.94000E+00     1.83778E-01
   7.94125E+00     1.83602E-01
   7.94250E+00     1.83427E-01
   7.94375E+00     1.83253E-01
   7.94500E+00     1.83081E-01
   7.94625E+00     1.82910E-01
   7.94750E+00     1.82742E-01
   7.94875E+00     1.82576E-01
   7.95000E+00     1.82413E-01
   7.95125E+00     1.82252E-01
   7.95250E+00     1.82093E-01
   7.95375E+00     1.81937E-01
   7.95500E+00     1.81783E-01
   7.95625E+00     1.81632E-01
   7.95750E+00     1.81483E-01
   7.95875E+00     1.81336E-01
   7.96000E+00     1.81192E-01
   7.96125E+00     1.81049E-01
   7.96250E+00     1.80907E-01
   7.96375E+00     1.80767E-01
   7.96500E+00     1.80627E-01
   7.96625E+00     1.80488E-01
   7.96750E+00     1.80350E-01
   7.96875E+00     1.80211E-01
   7.97000E+00     1.80072E-01
   7.97125E+00     1.79932E-01
   7.97250E+00     1.79791E-01
   7.97375E+00     1.79648E-01
   7.97500E+00     1.79504E-01
   7.97625E+00     1.79357E-01
   7.97750E+00     1.79207E-01
   7.97875E+00     1.79054E-01
   7.98000E+00     1.78898E-01
   7.98125E+00     1.78739E-01
   7.98250E+00     1.78575E-01
   7.98375E+00     1.78407E-01
   7.98500E+00     1.78235E-01
   7.98625E+00     1.78058E-01
   7.98750E+00     1.77876E-01
   7.98875E+00     1.77689E-01
   7.99000E+00     1.77497E-01
   7.99125E+00     1.77300E-01
   7.99250E+00     1.77097E-01
   7.99375E+00     1.76889E-01
   7.99500E+00     1.76676E-01
   7.99625E+00     1.76457E-01
   7.99750E+00     1.76233E-01
   7.99875E+00     1.76004E-01
   8.00000E+00     1.75770E-01
   8.00125E+00     1.75530E-01
   8.00250E+00     1.75286E-01
   8.00375E+00     1.75037E-01
   8.00500E+00     1.74784E-01
   8.00625E+00     1.74525E-01
   8.00750E+00     1.74262E-01
   8.00875E+00     1.73995E-01
   8.01000E+00     1.73723E-01
   8.01125E+00     1.73447E-01
   8.01250E+00     1.73168E-01
   8.01375E+00     1.72887E-01
   8.01500E+00     1.72603E-01
   8.01625E+00     1.72318E-01
   8.01750E+00     1.72033E-01
   8.01875E+00     1.71748E-01
   8.02000E+00     1.71464E-01
   8.02125E+00     1.71183E-01
   8.02250E+00     1.70907E-01
   8.02375E+00     1.70638E-01
   8.02500E+00     1.70380E-01
   8.02625E+00     1.70135E-01
   8.02750E+00     1.69908E-01
   8.02875E+00     1.69706E-01
   8.03000E+00     1.69533E-01
   8.03125E+00     1.69397E-01
   8.03250E+00     1.69306E-01
   8.03375E+00     1.69266E-01
   8.03500E+00     1.69287E-01
   8.03625E+00     1.69376E-01
   8.03750E+00     1.69540E-01
   8.03875E+00     1.69787E-01
   8.04000E+00     1.70120E-01
   8.04125E+00     1.70545E-01
   8.04250E+00     1.71062E-01
   8.04375E+00     1.71670E-01
   8.04500E+00     1.72369E-01
   8.04625E+00     1.73151E-01
   8.04750E+00     1.74012E-01
   8.04875E+00     1.74942E-01
   8.05000E+00     1.75931E-01
   8.05125E+00     1.76971E-01
   8.05250E+00     1.78050E-01
   8.05375E+00     1.79159E-01
   8.05500E+00     1.80288E-01
   8.05625E+00     1.81430E-01
   8.05750E+00     1.82577E-01
   8.05875E+00     1.83726E-01
   8.06000E+00     1.84870E-01
   8.06125E+00     1.86009E-01
   8.06250E+00     1.87140E-01
   8.06375E+00     1.88262E-01
   8.06500E+00     1.89376E-01
   8.06625E+00     1.90481E-01
   8.06750E+00     1.91577E-01
   8.06875E+00     1.92666E-01
   8.07000E+00     1.93747E-01
   8.07125E+00     1.94821E-01
   8.07250E+00     1.95888E-01
   8.07375E+00     1.96949E-01
   8.07500E+00     1.98003E-01
   8.07625E+00     1.99051E-01
   8.07750E+00     2.00092E-01
   8.07875E+00     2.01126E-01
   8.08000E+00     2.02153E-01
   8.08125E+00     2.03173E-01
   8.08250E+00     2.04186E-01
   8.08375E+00     2.05191E-01
   8.08500E+00     2.06189E-01
   8.08625E+00     2.07178E-01
   8.08750E+00     2.08160E-01
   8.08875E+00     2.09134E-01
   8.09000E+00     2.10099E-01
   8.09125E+00     2.11056E-01
   8.09250E+00     2.12004E-01
   8.09375E+00     2.12944E-01
   8.09500E+00     2.13875E-01
   8.09625E+00     2.14797E-01
   8.09750E+00     2.15711E-01
   8.09875E+00     2.16616E-01
   8.10000E+00     2.17512E-01
   8.10125E+00     2.18399E-01
   8.10250E+00     2.19278E-01
   8.10375E+00     2.20148E-01
   8.10500E+00     2.21010E-01
   8.10625E+00     2.21863E-01
   8.10750E+00     2.22708E-01
   8.10875E+00     2.23545E-01
   8.11000E+00     2.24374E-01
   8.11125E+00     2.25195E-01
   8.11250E+00     2.26008E-01
   8.11375E+00     2.26814E-01
   8.11500E+00     2.27612E-01
   8.11625E+00     2.28403E-01
   8.11750E+00     2.29187E-01
   8.11875E+00     2.29964E-01
   8.12000E+00     2.30734E-01
   8.12125E+00     2.31497E-01
   8.12250E+00     2.32254E-01
   8.12375E+00     2.33003E-01
   8.12500E+00     2.33747E-01
   8.12625E+00     2.34483E-01
   8.12750E+00     2.35212E-01
   8.12875E+00     2.35935E-01
   8.13000E+00     2.36650E-01
   8.13125E+00     2.37358E-01
   8.13250E+00     2.38057E-01
   8.13375E+00     2.38748E-01
   8.13500E+00     2.39431E-01
   8.13625E+00     2.40104E-01
   8.13750E+00     2.40768E-01
   8.13875E+00     2.41421E-01
   8.14000E+00     2.42063E-01
   8.14125E+00     2.42694E-01
   8.14250E+00     2.43314E-01
   8.14375E+00     2.43921E-01
   8.14500E+00     2.44515E-01
   8.14625E+00     2.45096E-01
   8.14750E+00     2.45664E-01
   8.14875E+00     2.46218E-01
   8.15000E+00     2.46758E-01
   8.15125E+00     2.47285E-01
   8.15250E+00     2.47797E-01
   8.15375E+00     2.48296E-01
   8.15500E+00     2.48781E-01
   8.15625E+00     2.49252E-01
   8.15750E+00     2.49711E-01
   8.15875E+00     2.50158E-01
   8.16000E+00     2.50592E-01
   8.16125E+00     2.51016E-01
   8.16250E+00     2.51429E-01
   8.16375E+00     2.51833E-01
   8.16500E+00     2.52228E-01
   8.16625E+00     2.52615E-01
   8.16750E+00     2.52996E-01
   8.16875E+00     2.53372E-01
   8.17000E+00     2.53744E-01
   8.17125E+00     2.54113E-01
   8.17250E+00     2.54480E-01
   8.17375E+00     2.54847E-01
   8.17500E+00     2.55216E-01
   8.17625E+00     2.55587E-01
   8.17750E+00     2.55963E-01
   8.17875E+00     2.56343E-01
   8.18000E+00     2.56731E-01
   8.18125E+00     2.57128E-01
   8.18250E+00     2.57534E-01
   8.18375E+00     2.57951E-01
   8.18500E+00     2.58380E-01
   8.18625E+00     2.58822E-01
   8.18750E+00     2.59278E-01
   8.18875E+00     2.59748E-01
   8.19000E+00     2.60234E-01
   8.19125E+00     2.60735E-01
   8.19250E+00     2.61252E-01
   8.19375E+00     2.61783E-01
   8.19500E+00     2.62329E-01
   8.19625E+00     2.62889E-01
   8.19750E+00     2.63462E-01
   8.19875E+00     2.64046E-01
   8.20000E+00     2.64641E-01
   8.20125E+00     2.65243E-01
   8.20250E+00     2.65851E-01
   8.20375E+00     2.66463E-01
   8.20500E+00     2.67077E-01
   8.20625E+00     2.67690E-01
   8.20750E+00     2.68299E-01
   8.20875E+00     2.68902E-01
   8.21000E+00     2.69497E-01
   8.21125E+00     2.70081E-01
   8.21250E+00     2.70652E-01
   8.21375E+00     2.71207E-01
   8.21500E+00     2.71745E-01
   8.21625E+00     2.72263E-01
   8.21750E+00     2.72760E-01
   8.21875E+00     2.73234E-01
   8.22000E+00     2.73684E-01
   8.22125E+00     2.74109E-01
   8.22250E+00     2.74508E-01
   8.22375E+00     2.74880E-01
   8.22500E+00     2.75225E-01
   8.22625E+00     2.75542E-01
   8.22750E+00     2.75830E-01
   8.22875E+00     2.76089E-01
   8.23000E+00     2.76320E-01
   8.23125E+00     2.76523E-01
   8.23250E+00     2.76696E-01
   8.23375E+00     2.76841E-01
   8.23500E+00     2.76957E-01
   8.23625E+00     2.77045E-01
   8.23750E+00     2.77105E-01
   8.23875E+00     2.77136E-01
   8.24000E+00     2.77140E-01
   8.24125E+00     2.77117E-01
   8.24250E+00     2.77066E-01
   8.24375E+00     2.76988E-01
   8.24500E+00     2.76884E-01
   8.24625E+00     2.76755E-01
   8.24750E+00     2.76601E-01
   8.24875E+00     2.76424E-01
   8.25000E+00     2.76225E-01
   8.25125E+00     2.76006E-01
   8.25250E+00     2.75768E-01
   8.25375E+00     2.75513E-01
   8.25500E+00     2.75242E-01
   8.25625E+00     2.74956E-01
   8.25750E+00     2.74655E-01
   8.25875E+00     2.74341E-01
   8.26000E+00     2.74012E-01
   8.26125E+00     2.73671E-01
   8.26250E+00     2.73319E-01
   8.26375E+00     2.72956E-01
   8.26500E+00     2.72585E-01
   8.26625E+00     2.72206E-01
   8.26750E+00     2.71820E-01
   8.26875E+00     2.71428E-01
   8.27000E+00     2.71032E-01
   8.27125E+00     2.70632E-01
   8.27250E+00     2.70229E-01
   8.27375E+00     2.69824E-01
   8.27500E+00     2.69417E-01
   8.27625E+00     2.69010E-01
   8.27750E+00     2.68602E-01
   8.27875E+00     2.68194E-01
   8.28000E+00     2.67787E-01
   8.28125E+00     2.67380E-01
   8.28250E+00     2.66974E-01
   8.28375E+00     2.66568E-01
   8.28500E+00     2.66163E-01
   8.28625E+00     2.65758E-01
   8.28750E+00     2.65354E-01
   8.28875E+00     2.64951E-01
   8.29000E+00     2.64550E-01
   8.29125E+00     2.64151E-01
   8.29250E+00     2.63758E-01
   8.29375E+00     2.63371E-01
   8.29500E+00     2.62995E-01
   8.29625E+00     2.62633E-01
   8.29750E+00     2.62290E-01
   8.29875E+00     2.61970E-01
   8.30000E+00     2.61679E-01
   8.30125E+00     2.61421E-01
   8.30250E+00     2.61203E-01
   8.30375E+00     2.61029E-01
   8.30500E+00     2.60903E-01
   8.30625E+00     2.60829E-01
   8.30750E+00     2.60808E-01
   8.30875E+00     2.60841E-01
   8.31000E+00     2.60928E-01
   8.31125E+00     2.61064E-01
   8.31250E+00     2.61247E-01
   8.31375E+00     2.61471E-01
   8.31500E+00     2.61729E-01
   8.31625E+00     2.62015E-01
   8.31750E+00     2.62320E-01
   8.31875E+00     2.62638E-01
   8.32000E+00     2.62961E-01
   8.32125E+00     2.63283E-01
   8.32250E+00     2.63597E-01
   8.32375E+00     2.63898E-01
   8.32500E+00     2.64184E-01
   8.32625E+00     2.64449E-01
   8.32750E+00     2.64692E-01
   8.32875E+00     2.64912E-01
   8.33000E+00     2.65106E-01
   8.33125E+00     2.65276E-01
   8.33250E+00     2.65420E-01
   8.33375E+00     2.65539E-01
   8.33500E+00     2.65633E-01
   8.33625E+00     2.65702E-01
   8.33750E+00     2.65748E-01
   8.33875E+00     2.65771E-01
   8.34000E+00     2.65771E-01
   8.34125E+00     2.65750E-01
   8.34250E+00     2.65707E-01
   8.34375E+00     2.65644E-01
   8.34500E+00     2.65562E-01
   8.34625E+00     2.65460E-01
   8.34750E+00     2.65339E-01
   8.34875E+00     2.65200E-01
   8.35000E+00     2.65042E-01
   8.35125E+00     2.64866E-01
   8.35250E+00     2.64673E-01
   8.35375E+00     2.64462E-01
   8.35500E+00     2.64233E-01
   8.35625E+00     2.63988E-01
   8.35750E+00     2.63727E-01
   8.35875E+00     2.63449E-01
   8.36000E+00     2.63155E-01
   8.36125E+00     2.62846E-01
   8.36250E+00     2.62522E-01
   8.36375E+00     2.62184E-01
   8.36500E+00     2.61831E-01
   8.36625E+00     2.61465E-01
   8.36750E+00     2.61087E-01
   8.36875E+00     2.60696E-01
   8.37000E+00     2.60293E-01
   8.37125E+00     2.59880E-01
   8.37250E+00     2.59456E-01
   8.37375E+00     2.59022E-01
   8.37500E+00     2.58579E-01
   8.37625E+00     2.58128E-01
   8.37750E+00     2.57668E-01
   8.37875E+00     2.57201E-01
   8.38000E+00     2.56728E-01
   8.38125E+00     2.56248E-01
   8.38250E+00     2.55762E-01
   8.38375E+00     2.55272E-01
   8.38500E+00     2.54777E-01
   8.38625E+00     2.54277E-01
   8.38750E+00     2.53774E-01
   8.38875E+00     2.53267E-01
   8.39000E+00     2.52758E-01
   8.39125E+00     2.52246E-01
   8.39250E+00     2.51731E-01
   8.39375E+00     2.51215E-01
   8.39500E+00     2.50696E-01
   8.39625E+00     2.50176E-01
   8.39750E+00     2.49653E-01
   8.39875E+00     2.49130E-01
   8.40000E+00     2.48604E-01
   8.40125E+00     2.48077E-01
   8.40250E+00     2.47549E-01
   8.40375E+00     2.47019E-01
   8.40500E+00     2.46488E-01
   8.40625E+00     2.45955E-01
   8.40750E+00     2.45420E-01
   8.40875E+00     2.44885E-01
   8.41000E+00     2.44348E-01
   8.41125E+00     2.43810E-01
   8.41250E+00     2.43272E-01
   8.41375E+00     2.42733E-01
   8.41500E+00     2.42193E-01
   8.41625E+00     2.41654E-01
   8.41750E+00     2.41116E-01
   8.41875E+00     2.40578E-01
   8.42000E+00     2.40042E-01
   8.42125E+00     2.39509E-01
   8.42250E+00     2.38978E-01
   8.42375E+00     2.38451E-01
   8.42500E+00     2.37928E-01
   8.42625E+00     2.37410E-01
   8.42750E+00     2.36899E-01
   8.42875E+00     2.36394E-01
   8.43000E+00     2.35896E-01
   8.43125E+00     2.35408E-01
   8.43250E+00     2.34929E-01
   8.43375E+00     2.34460E-01
   8.43500E+00     2.34003E-01
   8.43625E+00     2.33558E-01
   8.43750E+00     2.33127E-01
   8.43875E+00     2.32710E-01
   8.44000E+00     2.32308E-01
   8.44125E+00     2.31922E-01
   8.44250E+00     2.31554E-01
   8.44375E+00     2.31202E-01
   8.44500E+00     2.30870E-01
   8.44625E+00     2.30555E-01
   8.44750E+00     2.30260E-01
   8.44875E+00     2.29985E-01
   8.45000E+00     2.29729E-01
   8.45125E+00     2.29493E-01
   8.45250E+00     2.29277E-01
   8.45375E+00     2.29079E-01
   8.45500E+00     2.28901E-01
   8.45625E+00     2.28740E-01
   8.45750E+00     2.28596E-01
   8.45875E+00     2.28468E-01
   8.46000E+00     2.28355E-01
   8.46125E+00     2.28255E-01
   8.46250E+00     2.28167E-01
   8.46375E+00     2.28090E-01
   8.46500E+00     2.28020E-01
   8.46625E+00     2.27958E-01
   8.46750E+00     2.27901E-01
   8.46875E+00     2.27847E-01
   8.47000E+00     2.27795E-01
   8.47125E+00     2.27743E-01
   8.47250E+00     2.27690E-01
   8.47375E+00     2.27634E-01
   8.47500E+00     2.27574E-01
   8.47625E+00     2.27509E-01
   8.47750E+00     2.27438E-01
   8.47875E+00     2.27360E-01
   8.48000E+00     2.27275E-01
   8.48125E+00     2.27182E-01
   8.48250E+00     2.27080E-01
   8.48375E+00     2.26970E-01
   8.48500E+00     2.26850E-01
   8.48625E+00     2.26721E-01
   8.48750E+00     2.26584E-01
   8.48875E+00     2.26437E-01
   8.49000E+00     2.26281E-01
   8.49125E+00     2.26116E-01
   8.49250E+00     2.25943E-01
   8.49375E+00     2.25762E-01
   8.49500E+00     2.25574E-01
   8.49625E+00     2.25378E-01
   8.49750E+00     2.25176E-01
   8.49875E+00     2.24968E-01
   8.50000E+00     2.24755E-01
   8.50125E+00     2.24537E-01
   8.50250E+00     2.24315E-01
   8.50375E+00     2.24090E-01
   8.50500E+00     2.23862E-01
   8.50625E+00     2.23633E-01
   8.50750E+00     2.23402E-01
   8.50875E+00     2.23172E-01
   8.51000E+00     2.22942E-01
   8.51125E+00     2.22713E-01
   8.51250E+00     2.22487E-01
   8.51375E+00     2.22264E-01
   8.51500E+00     2.22045E-01
   8.51625E+00     2.21831E-01
   8.51750E+00     2.21622E-01
   8.51875E+00     2.21419E-01
   8.52000E+00     2.21224E-01
   8.52125E+00     2.21036E-01
   8.52250E+00     2.20856E-01
   8.52375E+00     2.20685E-01
   8.52500E+00     2.20523E-01
   8.52625E+00     2.20371E-01
   8.52750E+00     2.20229E-01
   8.52875E+00     2.20096E-01
   8.53000E+00     2.19974E-01
   8.53125E+00     2.19861E-01
   8.53250E+00     2.19759E-01
   8.53375E+00     2.19665E-01
   8.53500E+00     2.19581E-01
   8.53625E+00     2.19505E-01
   8.53750E+00     2.19437E-01
   8.53875E+00     2.19376E-01
   8.54000E+00     2.19321E-01
   8.54125E+00     2.19271E-01
   8.54250E+00     2.19225E-01
   8.54375E+00     2.19182E-01
   8.54500E+00     2.19140E-01
   8.54625E+00     2.19099E-01
   8.54750E+00     2.19057E-01
   8.54875E+00     2.19014E-01
   8.55000E+00     2.18967E-01
   8.55125E+00     2.18916E-01
   8.55250E+00     2.18860E-01
   8.55375E+00     2.18797E-01
   8.55500E+00     2.18728E-01
   8.55625E+00     2.18650E-01
   8.55750E+00     2.18562E-01
   8.55875E+00     2.18466E-01
   8.56000E+00     2.18358E-01
   8.56125E+00     2.18240E-01
   8.56250E+00     2.18110E-01
   8.56375E+00     2.17968E-01
   8.56500E+00     2.17813E-01
   8.56625E+00     2.17646E-01
   8.56750E+00     2.17467E-01
   8.56875E+00     2.17274E-01
   8.57000E+00     2.17069E-01
   8.57125E+00     2.16850E-01
   8.57250E+00     2.16620E-01
   8.57375E+00     2.16377E-01
   8.57500E+00     2.16121E-01
   8.57625E+00     2.15854E-01
   8.57750E+00     2.15576E-01
   8.57875E+00     2.15286E-01
   8.58000E+00     2.14986E-01
   8.58125E+00     2.14675E-01
   8.58250E+00     2.14355E-01
   8.58375E+00     2.14025E-01
   8.58500E+00     2.13687E-01
   8.58625E+00     2.13341E-01
   8.58750E+00     2.12987E-01
   8.58875E+00     2.12626E-01
   8.59000E+00     2.12258E-01
   8.59125E+00     2.11884E-01
   8.59250E+00     2.11505E-01
   8.59375E+00     2.11120E-01
   8.59500E+00     2.10732E-01
   8.59625E+00     2.10339E-01
   8.59750E+00     2.09943E-01
   8.59875E+00     2.09543E-01
   8.60000E+00     2.09142E-01
   8.60125E+00     2.08738E-01
   8.60250E+00     2.08333E-01
   8.60375E+00     2.07927E-01
   8.60500E+00     2.07520E-01
   8.60625E+00     2.07113E-01
   8.60750E+00     2.06706E-01
   8.60875E+00     2.06300E-01
   8.61000E+00     2.05894E-01
   8.61125E+00     2.05490E-01
   8.61250E+00     2.05087E-01
   8.61375E+00     2.04686E-01
   8.61500E+00     2.04287E-01
   8.61625E+00     2.03890E-01
   8.61750E+00     2.03496E-01
   8.61875E+00     2.03104E-01
   8.62000E+00     2.02715E-01
   8.62125E+00     2.02329E-01
   8.62250E+00     2.01946E-01
   8.62375E+00     2.01566E-01
   8.62500E+00     2.01190E-01
   8.62625E+00     2.00817E-01
   8.62750E+00     2.00448E-01
   8.62875E+00     2.00082E-01
   8.63000E+00     1.99719E-01
   8.63125E+00     1.99361E-01
   8.63250E+00     1.99006E-01
   8.63375E+00     1.98656E-01
   8.63500E+00     1.98309E-01
   8.63625E+00     1.97966E-01
   8.63750E+00     1.97627E-01
   8.63875E+00     1.97293E-01
   8.64000E+00     1.96963E-01
   8.64125E+00     1.96637E-01
   8.64250E+00     1.96316E-01
   8.64375E+00     1.96000E-01
   8.64500E+00     1.95688E-01
   8.64625E+00     1.95382E-01
   8.64750E+00     1.95081E-01
   8.64875E+00     1.94785E-01
   8.65000E+00     1.94495E-01
   8.65125E+00     1.94210E-01
   8.65250E+00     1.93932E-01
   8.65375E+00     1.93659E-01
   8.65500E+00     1.93394E-01
   8.65625E+00     1.93134E-01
   8.65750E+00     1.92882E-01
   8.65875E+00     1.92637E-01
   8.66000E+00     1.92399E-01
   8.66125E+00     1.92169E-01
   8.66250E+00     1.91946E-01
   8.66375E+00     1.91731E-01
   8.66500E+00     1.91524E-01
   8.66625E+00     1.91325E-01
   8.66750E+00     1.91134E-01
   8.66875E+00     1.90951E-01
   8.67000E+00     1.90777E-01
   8.67125E+00     1.90610E-01
   8.67250E+00     1.90452E-01
   8.67375E+00     1.90301E-01
   8.67500E+00     1.90158E-01
   8.67625E+00     1.90022E-01
   8.67750E+00     1.89894E-01
   8.67875E+00     1.89773E-01
   8.68000E+00     1.89658E-01
   8.68125E+00     1.89549E-01
   8.68250E+00     1.89446E-01
   8.68375E+00     1.89348E-01
   8.68500E+00     1.89255E-01
   8.68625E+00     1.89166E-01
   8.68750E+00     1.89081E-01
   8.68875E+00     1.88999E-01
   8.69000E+00     1.88919E-01
   8.69125E+00     1.88841E-01
   8.69250E+00     1.88765E-01
   8.69375E+00     1.88689E-01
   8.69500E+00     1.88613E-01
   8.69625E+00     1.88537E-01
   8.69750E+00     1.88460E-01
   8.69875E+00     1.88381E-01
   8.70000E+00     1.88300E-01
   8.70125E+00     1.88217E-01
   8.70250E+00     1.88131E-01
   8.70375E+00     1.88042E-01
   8.70500E+00     1.87950E-01
   8.70625E+00     1.87853E-01
   8.70750E+00     1.87753E-01
   8.70875E+00     1.87648E-01
   8.71000E+00     1.87539E-01
   8.71125E+00     1.87425E-01
   8.71250E+00     1.87306E-01
   8.71375E+00     1.87183E-01
   8.71500E+00     1.87055E-01
   8.71625E+00     1.86922E-01
   8.71750E+00     1.86785E-01
   8.71875E+00     1.86644E-01
   8.72000E+00     1.86498E-01
   8.72125E+00     1.86347E-01
   8.72250E+00     1.86193E-01
   8.72375E+00     1.86036E-01
   8.72500E+00     1.85875E-01
   8.72625E+00     1.85710E-01
   8.72750E+00     1.85543E-01
   8.72875E+00     1.85373E-01
   8.73000E+00     1.85202E-01
   8.73125E+00     1.85028E-01
   8.73250E+00     1.84852E-01
   8.73375E+00     1.84676E-01
   8.73500E+00     1.84499E-01
   8.73625E+00     1.84321E-01
   8.73750E+00     1.84143E-01
   8.73875E+00     1.83965E-01
   8.74000E+00     1.83788E-01
   8.74125E+00     1.83612E-01
   8.74250E+00     1.83437E-01
   8.74375E+00     1.83263E-01
   8.74500E+00     1.83091E-01
   8.74625E+00     1.82921E-01
   8.74750E+00     1.82752E-01
   8.74875E+00     1.82586E-01
   8.75000E+00     1.82423E-01
   8.75125E+00     1.82262E-01
   8.75250E+00     1.82103E-01
   8.75375E+00     1.81947E-01
   8.75500E+00     1.81793E-01
   8.75625E+00     1.81642E-01
   8.75750E+00     1.81493E-01
   8.75875E+00     1.81346E-01
   8.76000E+00     1.81202E-01
   8.76125E+00     1.81059E-01
   8.76250E+00     1.80917E-01
   8.76375E+00     1.80777E-01
   8.76500E+00     1.80637E-01
   8.76625E+00     1.80498E-01
   8.76750E+00     1.80360E-01
   8.76875E+00     1.80221E-01
   8.77000E+00     1.80082E-01
   8.77125E+00     1.79942E-01
   8.77250E+00     1.79801E-01
   8.77375E+00     1.79658E-01
   8.77500E+00     1.79513E-01
   8.77625E+00     1.79366E-01
   8.77750E+00     1.79217E-01
   8.77875E+00     1.79064E-01
   8.78000E+00     1.78908E-01
   8.78125E+00     1.78748E-01
   8.78250E+00     1.78585E-01
   8.78375E+00     1.78417E-01
   8.78500E+00     1.78245E-01
   8.78625E+00     1.78068E-01
   8.78750E+00     1.77886E-01
   8.78875E+00     1.77699E-01
   8.79000E+00     1.77507E-01
   8.79125E+00     1.77309E-01
   8.79250E+00     1.77107E-01
   8.79375E+00     1.76899E-01
   8.79500E+00     1.76685E-01
   8.79625E+00     1.76467E-01
   8.79750E+00     1.76243E-01
   8.79875E+00     1.76013E-01
   8.80000E+00     1.75779E-01
   8.80125E+00     1.75540E-01
   8.80250E+00     1.75296E-01
   8.80375E+00     1.75047E-01
   8.80500E+00     1.74793E-01
   8.80625E+00     1.74535E-01
   8.80750E+00     1.74272E-01
   8.80875E+00     1.74004E-01
   8.81000E+00     1.73732E-01
   8.81125E+00     1.73457E-01
   8.81250E+00     1.73178E-01
   8.81375E+00     1.72896E-01
   8.81500E+00     1.72613E-01
   8.81625E+00     1.72328E-01
   8.81750E+00     1.72042E-01
   8.81875E+00     1.71757E-01
   8.82000E+00     1.71473E-01
   8.82125E+00     1.71192E-01
   8.82250E+00     1.70916E-01
   8.82375E+00     1.70647E-01
   8.82500E+00     1.70389E-01
   8.82625E+00     1.70144E-01
   8.82750E+00     1.69918E-01
   8.82875E+00     1.69715E-01
   8.83000E+00     1.69542E-01
   8.83125E+00     1.69406E-01
   8.83250E+00     1.69315E-01
   8.83375E+00     1.69275E-01
   8.83500E+00     1.69296E-01
   8.83625E+00     1.69385E-01
   8.83750E+00     1.69549E-01
   8.83875E+00     1.69796E-01
   8.84000E+00     1.70129E-01
   8.84125E+00     1.70554E-01
   8.84250E+00     1.71071E-01
   8.84375E+00     1.71680E-01
   8.84500E+00     1.72378E-01
   8.84625E+00     1.73161E-01
   8.84750E+00     1.74021E-01
   8.84875E+00     1.74951E-01
   8.85000E+00     1.75940E-01
   8.85125E+00     1.76980E-01
   8.85250E+00     1.78059E-01
   8.85375E+00     1.79168E-01
   8.85500E+00     1.80297E-01
   8.85625E+00     1.81439E-01
   8.85750E+00     1.82586E-01
   8.85875E+00     1.83735E-01
   8.86000E+00     1.84879E-01
   8.86125E+00     1.86018E-01
   8.86250E+00     1.87149E-01
   8.86375E+00     1.88271E-01
   8.86500E+00     1.89385E-01
   8.86625E+00     1.90489E-01
   8.86750E+00     1.91586E-01
   8.86875E+00     1.92674E-01
   8.87000E+00     1.93756E-01
   8.87125E+00     1.94830E-01
   8.87250E+00     1.95897E-01
   8.87375E+00     1.96958E-01
   8.87500E+00     1.98012E-01
   8.87625E+00     1.99059E-01
   8.87750E+00     2.00100E-01
   8.87875E+00     2.01135E-01
   8.88000E+00     2.02162E-01
   8.88125E+00     2.03182E-01
   8.88250E+00     2.04194E-01
   8.88375E+00     2.05200E-01
   8.88500E+00     2.06197E-01
   8.88625E+00     2.07187E-01
   8.88750E+00     2.08168E-01
   8.88875E+00     2.09142E-01
   8.89000E+00     2.10107E-01
   8.89125E+00     2.11064E-01
   8.89250E+00     2.12012E-01
   8.89375E+00     2.12952E-01
   8.89500E+00     2.13883E-01
   8.89625E+00     2.14805E-01
   8.89750E+00     2.15719E-01
   8.89875E+00     2.16624E-01
   8.90000E+00     2.17520E-01
   8.90125E+00     2.18407E-01
   8.90250E+00     2.19286E-01
   8.90375E+00     2.20156E-01
   8.90500E+00     2.21018E-01
   8.90625E+00     2.21871E-01
   8.90750E+00     2.22716E-01
   8.90875E+00     2.23553E-01
   8.91000E+00     2.24382E-01
   8.91125E+00     2.25203E-01
   8.91250E+00     2.26016E-01
   8.91375E+00     2.26822E-01
   8.91500E+00     2.27620E-01
   8.91625E+00     2.28411E-01
   8.91750E+00     2.29195E-01
   8.91875E+00     2.29972E-01
   8.92000E+00     2.30742E-01
   8.92125E+00     2.31505E-01
   8.92250E+00     2.32261E-01
   8.92375E+00     2.33011E-01
   8.92500E+00     2.33754E-01
   8.92625E+00     2.34491E-01
   8.92750E+00     2.35220E-01
   8.92875E+00     2.35943E-01
   8.93000E+00     2.36658E-01
   8.93125E+00     2.37365E-01
   8.93250E+00     2.38065E-01
   8.93375E+00     2.38756E-01
   8.93500E+00     2.39439E-01
   8.93625E+00     2.40112E-01
   8.93750E+00     2.40775E-01
   8.93875E+00     2.41428E-01
   8.94000E+00     2.42071E-01
   8.94125E+00     2.42702E-01
   8.94250E+00     2.43321E-01
   8.94375E+00     2.43928E-01
   8.94500E+00     2.44523E-01
   8.94625E+00     2.45104E-01
   8.94750E+00     2.45672E-01
   8.94875E+00     2.46226E-01
   8.95000E+00     2.46766E-01
   8.95125E+00     2.47292E-01
   8.95250E+00     2.47805E-01
   8.95375E+00     2.48303E-01
   8.95500E+00     2.48788E-01
   8.95625E+00     2.49260E-01
   8.95750E+00     2.49719E-01
   8.95875E+00     2.50165E-01
   8.96000E+00     2.50600E-01
   8.96125E+00     2.51023E-01
   8.96250E+00     2.51437E-01
   8.96375E+00     2.51840E-01
   8.96500E+00     2.52235E-01
   8.96625E+00     2.52623E-01
   8.96750E+00     2.53004E-01
   8.96875E+00     2.53380E-01
   8.97000E+00     2.53752E-01
   8.97125E+00     2.54120E-01
   8.97250E+00     2.54488E-01
   8.97375E+00     2.54855E-01
   8.97500E+00     2.55224E-01
   8.97625E+00     2.55595E-01
   8.97750E+00     2.55970E-01
   8.97875E+00     2.56351E-01
   8.98000E+00     2.56739E-01
   8.98125E+00     2.57135E-01
   8.98250E+00     2.57541E-01
   8.98375E+00     2.57958E-01
   8.98500E+00     2.58387E-01
   8.98625E+00     2.58829E-01
   8.98750E+00     2.59285E-01
   8.98875E+00     2.59756E-01
   8.99000E+00     2.60242E-01
   8.99125E+00     2.60743E-01
   8.99250E+00     2.61259E-01
   8.99375E+00     2.61791E-01
   8.99500E+00     2.62337E-01
   8.99625E+00     2.62897E-01
   8.99750E+00     2.63470E-01
   8.99875E+00     2.64054E-01
   9.00000E+00     2.64648E-01
   9.00125E+00     2.65250E-01
   9.00250E+00     2.65858E-01
   9.00375E+00     2.66471E-01
   9.00500E+00     2.67084E-01
   9.00625E+00     2.67697E-01
   9.00750E+00     2.68306E-01
   9.00875E+00     2.68910E-01
   9.01000E+00     2.69504E-01
   9.01125E+00     2.70088E-01
   9.01250E+00     2.70659E-01
   9.01375E+00     2.71214E-01
   9.01500E+00     2.71752E-01
   9.01625E+00     2.72270E-01
   9.01750E+00     2.72767E-01
   9.01875E+00     2.73241E-01
   9.02000E+00     2.73691E-01
   9.02125E+00     2.74116E-01
   9.02250E+00     2.74515E-01
   9.02375E+00     2.74887E-01
   9.02500E+00     2.75232E-01
   9.02625E+00     2.75548E-01
   9.02750E+00     2.75836E-01
   9.02875E+00     2.76096E-01
   9.03000E+00     2.76327E-01
   9.03125E+00     2.76529E-01
   9.03250E+00     2.76703E-01
   9.03375E+00     2.76847E-01
   9.03500E+00     2.76963E-01
   9.03625E+00     2.77051E-01
   9.03750E+00     2.77111E-01
   9.03875E+00     2.77143E-01
   9.04000E+00     2.77147E-01
   9.04125E+00     2.77123E-01
   9.04250E+00     2.77073E-01
   9.04375E+00     2.76995E-01
   9.04500E+00     2.76891E-01
   9.04625E+00     2.76762E-01
   9.04750E+00     2.76608E-01
   9.04875E+00     2.76431E-01
   9.05000E+00     2.76232E-01
   9.05125E+00     2.76013E-01
   9.05250E+00     2.75775E-01
   9.05375E+00     2.75519E-01
   9.05500E+00     2.75248E-01
   9.05625E+00     2.74962E-01
   9.05750E+00     2.74662E-01
   9.05875E+00     2.74347E-01
   9.06000E+00     2.74019E-01
   9.06125E+00     2.73678E-01
   9.06250E+00     2.73325E-01
   9.06375E+00     2.72963E-01
   9.06500E+00     2.72591E-01
   9.06625E+00     2.72212E-01
   9.06750E+00     2.71826E-01
   9.06875E+00     2.71435E-01
   9.07000E+00     2.71038E-01
   9.07125E+00     2.70638E-01
   9.07250E+00     2.70235E-01
   9.07375E+00     2.69830E-01
   9.07500E+00     2.69424E-01
   9.07625E+00     2.69016E-01
   9.07750E+00     2.68609E-01
   9.07875E+00     2.68201E-01
   9.08000E+00     2.67794E-01
   9.08125E+00     2.67387E-01
   9.08250E+00     2.66980E-01
   9.08375E+00     2.66575E-01
   9.08500E+00     2.66169E-01
   9.08625E+00     2.65765E-01
   9.08750E+00     2.65361E-01
   9.08875E+00     2.64957E-01
   9.09000E+00     2.64556E-01
   9.09125E+00     2.64158E-01
   9.09250E+00     2.63764E-01
   9.09375E+00     2.63378E-01
   9.09500E+00     2.63002E-01
   9.09625E+00     2.62640E-01
   9.09750E+00     2.62296E-01
   9.09875E+00     2.61976E-01
   9.10000E+00     2.61685E-01
   9.10125E+00     2.61427E-01
   9.10250E+00     2.61209E-01
   9.10375E+00     2.61035E-01
   9.10500E+00     2.60909E-01
   9.10625E+00     2.60835E-01
   9.10750E+00     2.60814E-01
   9.10875E+00     2.60848E-01
   9.11000E+00     2.60934E-01
   9.11125E+00     2.61070E-01
   9.11250E+00     2.61253E-01
   9.11375E+00     2.61477E-01
   9.11500E+00     2.61735E-01
   9.11625E+00     2.62021E-01
   9.11750E+00     2.62326E-01
   9.11875E+00     2.62644E-01
   9.12000E+00     2.62967E-01
   9.12125E+00     2.63289E-01
   9.12250E+00     2.63603E-01
   9.12375E+00     2.63904E-01
   9.12500E+00     2.64189E-01
   9.12625E+00     2.64455E-01
   9.12750E+00     2.64698E-01
   9.12875E+00     2.64918E-01
   9.13000E+00     2.65112E-01
   9.13125E+00     2.65282E-01
   9.13250E+00     2.65426E-01
   9.13375E+00     2.65545E-01
   9.13500E+00     2.65638E-01
   9.13625E+00     2.65708E-01
   9.13750E+00     2.65754E-01
   9.13875E+00     2.65776E-01
   9.14000E+00     2.65777E-01
   9.14125E+00     2.65756E-01
   9.14250E+00     2.65713E-01
   9.14375E+00     2.65650E-01
   9.14500E+00     2.65568E-01
   9.14625E+00     2.65466E-01
   9.14750E+00     2.65345E-01
   9.14875E+00     2.65206E-01
   9.15000E+00     2.65048E-01
   9.15125E+00     2.64872E-01
   9.15250E+00     2.64679E-01
   9.15375E+00     2.64468E-01
   9.15500E+00     2.64240E-01
   9.15625E+00     2.63994E-01
   9.15750E+00     2.63733E-01
   9.15875E+00     2.63455E-01
   9.16000E+00     2.63161E-01
   9.16125E+00     2.62852E-01
   9.16250E+00     2.62528E-01
   9.16375E+00     2.62190E-01
   9.16500E+00     2.61837E-01
   9.16625E+00     2.61471E-01
   9.16750E+00     2.61093E-01
   9.16875E+00     2.60702E-01
   9.17000E+00     2.60299E-01
   9.17125E+00     2.59886E-01
   9.17250E+00     2.59462E-01
   9.17375E+00     2.59028E-01
   9.17500E+00     2.58585E-01
   9.17625E+00     2.58134E-01
   9.17750E+00     2.57674E-01
   9.17875E+00     2.57208E-01
   9.18000E+00     2.56734E-01
   9.18125E+00     2.56254E-01
   9.18250E+00     2.55769E-01
   9.18375E+00     2.55278E-01
   9.18500E+00     2.54783E-01
   9.18625E+00     2.54283E-01
   9.18750E+00     2.53780E-01
   9.18875E+00     2.53274E-01
   9.19000E+00     2.52764E-01
   9.19125E+00     2.52252E-01
   9.19250E+00     2.51738E-01
   9.19375E+00     2.51221E-01
   9.19500E+00     2.50702E-01
   9.19625E+00     2.50182E-01
   9.19750E+00     2.49660E-01
   9.19875E+00     2.49136E-01
   9.20000E+00     2.48611E-01
   9.20125E+00     2.48084E-01
   9.20250E+00     2.47555E-01
   9.20375E+00     2.47025E-01
   9.20500E+00     2.46494E-01
   9.20625E+00     2.45961E-01
   9.20750E+00     2.45427E-01
   9.20875E+00     2.44891E-01
   9.21000E+00     2.44354E-01
   9.21125E+00     2.43817E-01
   9.21250E+00     2.43278E-01
   9.21375E+00     2.42739E-01
   9.21500E+00     2.42200E-01
   9.21625E+00     2.41661E-01
   9.21750E+00     2.41122E-01
   9.21875E+00     2.40585E-01
   9.22000E+00     2.40049E-01
   9.22125E+00     2.39515E-01
   9.22250E+00     2.38984E-01
   9.22375E+00     2.38457E-01
   9.22500E+00     2.37935E-01
   9.22625E+00     2.37417E-01
   9.22750E+00     2.36905E-01
   9.22875E+00     2.36400E-01
   9.23000E+00     2.35903E-01
   9.23125E+00     2.35414E-01
   9.23250E+00     2.34935E-01
   9.23375E+00     2.34466E-01
   9.23500E+00     2.34009E-01
   9.23625E+00     2.33564E-01
   9.23750E+00     2.33133E-01
   9.23875E+00     2.32716E-01
   9.24000E+00     2.32314E-01
   9.24125E+00     2.31929E-01
   9.24250E+00     2.31560E-01
   9.24375E+00     2.31209E-01
   9.24500E+00     2.30876E-01
   9.24625E+00     2.30561E-01
   9.24750E+00     2.30267E-01
   9.24875E+00     2.29991E-01
   9.25000E+00     2.29735E-01
   9.25125E+00     2.29499E-01
   9.25250E+00     2.29283E-01
   9.25375E+00     2.29085E-01
   9.25500E+00     2.28907E-01
   9.25625E+00     2.28746E-01
   9.25750E+00     2.28602E-01
   9.25875E+00     2.28474E-01
   9.26000E+00     2.28361E-01
   9.26125E+00     2.28261E-01
   9.26250E+00     2.28173E-01
   9.26375E+00     2.28095E-01
   9.26500E+00     2.28026E-01
   9.26625E+00     2.27964E-01
   9.26750E+00     2.27906E-01
   9.26875E+00     2.27853E-01
   9.27000E+00     2.27800E-01
   9.27125E+00     2.27748E-01
   9.27250E+00     2.27695E-01
   9.27375E+00     2.27639E-01
   9.27500E+00     2.27579E-01
   9.27625E+00     2.27514E-01
   9.27750E+00     2.27443E-01
   9.27875E+00     2.27366E-01
   9.28000E+00     2.27281E-01
   9.28125E+00     2.27187E-01
   9.28250E+00     2.27086E-01
   9.28375E+00     2.26975E-01
   9.28500E+00     2.26856E-01
   9.28625E+00     2.26727E-01
   9.28750E+00     2.26589E-01
   9.28875E+00     2.26442E-01
   9.29000E+00     2.26286E-01
   9.29125E+00     2.26122E-01
   9.29250E+00     2.25949E-01
   9.29375E+00     2.25768E-01
   9.29500E+00     2.25579E-01
   9.29625E+00     2.25384E-01
   9.29750E+00     2.25182E-01
   9.29875E+00     2.24974E-01
   9.30000E+00     2.24761E-01
   9.30125E+00     2.24543E-01
   9.30250E+00     2.24321E-01
   9.30375E+00     2.24095E-01
   9.30500E+00     2.23868E-01
   9.30625E+00     2.23638E-01
   9.30750E+00     2.23408E-01
   9.30875E+00     2.23177E-01
   9.31000E+00     2.22947E-01
   9.31125E+00     2.22719E-01
   9.31250E+00     2.22493E-01
   9.31375E+00     2.22270E-01
   9.31500E+00     2.22051E-01
   9.31625E+00     2.21836E-01
   9.31750E+00     2.21627E-01
   9.31875E+00     2.21425E-01
   9.32000E+00     2.21229E-01
   9.32125E+00     2.21041E-01
   9.32250E+00     2.20862E-01
   9.32375E+00     2.20691E-01
   9.32500E+00     2.20529E-01
   9.32625E+00     2.20377E-01
   9.32750E+00     2.20234E-01
   9.32875E+00     2.20102E-01
   9.33000E+00     2.19979E-01
   9.33125E+00     2.19867E-01
   9.33250E+00     2.19764E-01
   9.33375E+00     2.19671E-01
   9.33500E+00     2.19586E-01
   9.33625E+00     2.19511E-01
   9.33750E+00     2.19443E-01
   9.33875E+00     2.19381E-01
   9.34000E+00     2.19326E-01
   9.34125E+00     2.19276E-01
   9.34250E+00     2.19230E-01
   9.34375E+00     2.19187E-01
   9.34500E+00     2.19145E-01
   9.34625E+00     2.19104E-01
   9.34750E+00     2.19063E-01
   9.34875E+00     2.19019E-01
   9.35000E+00     2.18972E-01
   9.35125E+00     2.18921E-01
   9.35250E+00     2.18865E-01
   9.35375E+00     2.18802E-01
   9.35500E+00     2.18733E-01
   9.35625E+00     2.18655E-01
   9.35750E+00     2.18568E-01
   9.35875E+00     2.18471E-01
   9.36000E+00     2.18363E-01
   9.36125E+00     2.18245E-01
   9.36250E+00     2.18115E-01
   9.36375E+00     2.17973E-01
   9.36500E+00     2.17818E-01
   9.36625E+00     2.17651E-01
   9.36750E+00     2.17472E-01
   9.36875E+00     2.17279E-01
   9.37000E+00     2.17074E-01
   9.37125E+00     2.16856E-01
   9.37250E+00     2.16625E-01
   9.37375E+00     2.16382E-01
   9.37500E+00     2.16126E-01
   9.37625E+00     2.15859E-01
   9.37750E+00     2.15581E-01
   9.37875E+00     2.15291E-01
   9.38000E+00     2.14991E-01
   9.38125E+00     2.14680E-01
   9.38250E+00     2.14360E-01
   9.38375E+00     2.14031E-01
   9.38500E+00     2.13692E-01
   9.38625E+00     2.13346E-01
   9.38750E+00     2.12992E-01
   9.38875E+00     2.12631E-01
   9.39000E+00     2.12263E-01
   9.39125E+00     2.11889E-01
   9.39250E+00     2.11510E-01
   9.39375E+00     2.11126E-01
   9.39500E+00     2.10737E-01
   9.39625E+00     2.10344E-01
   9.39750E+00     2.09948E-01
   9.39875E+00     2.09549E-01
   9.40000E+00     2.09147E-01
   9.40125E+00     2.08744E-01
   9.40250E+00     2.08339E-01
   9.40375E+00     2.07932E-01
   9.40500E+00     2.07526E-01
   9.40625E+00     2.07119E-01
   9.40750E+00     2.06712E-01
   9.40875E+00     2.06305E-01
   9.41000E+00     2.05900E-01
   9.41125E+00     2.05495E-01
   9.41250E+00     2.05093E-01
   9.41375E+00     2.04691E-01
   9.41500E+00     2.04292E-01
   9.41625E+00     2.03895E-01
   9.41750E+00     2.03501E-01
   9.41875E+00     2.03109E-01
   9.42000E+00     2.02720E-01
   9.42125E+00     2.02334E-01
   9.42250E+00     2.01951E-01
   9.42375E+00     2.01572E-01
   9.42500E+00     2.01195E-01
   9.42625E+00     2.00822E-01
   9.42750E+00     2.00453E-01
   9.42875E+00     2.00087E-01
   9.43000E+00     1.99725E-01
   9.43125E+00     1.99366E-01
   9.43250E+00     1.99012E-01
   9.43375E+00     1.98661E-01
   9.43500E+00     1.98314E-01
   9.43625E+00     1.97971E-01
   9.43750E+00     1.97633E-01
   9.43875E+00     1.97298E-01
   9.44000E+00     1.96968E-01
   9.44125E+00     1.96643E-01
   9.44250E+00     1.96321E-01
   9.44375E+00     1.96005E-01
   9.44500E+00     1.95694E-01
   9.44625E+00     1.95387E-01
   9.44750E+00     1.95086E-01
   9.44875E+00     1.94790E-01
   9.45000E+00     1.94500E-01
   9.45125E+00     1.94215E-01
   9.45250E+00     1.93937E-01
   9.45375E+00     1.93665E-01
   9.45500E+00     1.93399E-01
   9.45625E+00     1.93140E-01
   9.45750E+00     1.92887E-01
   9.45875E+00     1.92642E-01
   9.46000E+00     1.92404E-01
   9.46125E+00     1.92174E-01
   9.46250E+00     1.91951E-01
   9.46375E+00     1.91736E-01
   9.46500E+00     1.91529E-01
   9.46625E+00     1.91330E-01
   9.46750E+00     1.91139E-01
   9.46875E+00     1.90956E-01
   9.47000E+00     1.90782E-01
   9.47125E+00     1.90615E-01
   9.47250E+00     1.90457E-01
   9.47375E+00     1.90306E-01
   9.47500E+00     1.90163E-01
   9.47625E+00     1.90027E-01
   9.47750E+00     1.89899E-01
   9.47875E+00     1.89777E-01
   9.48000E+00     1.89663E-01
   9.48125E+00     1.89554E-01
   9.48250E+00     1.89451E-01
   9.48375E+00     1.89353E-01
   9.48500E+00     1.89260E-01
   9.48625E+00     1.89171E-01
   9.48750E+00     1.89086E-01
   9.48875E+00     1.89003E-01
   9.49000E+00     1.88924E-01
   9.49125E+00     1.88846E-01
   9.49250E+00     1.88769E-01
   9.49375E+00     1.88693E-01
   9.49500E+00     1.88617E-01
   9.49625E+00     1.88541E-01
   9.49750E+00     1.88464E-01
   9.49875E+00     1.88385E-01
   9.50000E+00     1.88305E-01
   9.50125E+00     1.88222E-01
   9.50250E+00     1.88136E-01
   9.50375E+00     1.88047E-01
   9.50500E+00     1.87954E-01
   9.50625E+00     1.87858E-01
   9.50750E+00     1.87757E-01
   9.50875E+00     1.87652E-01
   9.51000E+00     1.87543E-01
   9.51125E+00     1.87429E-01
   9.51250E+00     1.87311E-01
   9.51375E+00     1.87187E-01
   9.51500E+00     1.87059E-01
   9.51625E+00     1.86927E-01
   9.51750E+00     1.86790E-01
   9.51875E+00     1.86648E-01
   9.52000E+00     1.86502E-01
   9.52125E+00     1.86352E-01
   9.52250E+00     1.86198E-01
   9.52375E+00     1.86040E-01
   9.52500E+00     1.85879E-01
   9.52625E+00     1.85715E-01
   9.52750E+00     1.85548E-01
   9.52875E+00     1.85378E-01
   9.53000E+00     1.85206E-01
   9.53125E+00     1.85032E-01
   9.53250E+00     1.84857E-01
   9.53375E+00     1.84680E-01
   9.53500E+00     1.84503E-01
   9.53625E+00     1.84325E-01
   9.53750E+00     1.84148E-01
   9.53875E+00     1.83970E-01
   9.54000E+00     1.83793E-01
   9.54125E+00     1.83616E-01
   9.54250E+00     1.83441E-01
   9.54375E+00     1.83267E-01
   9.54500E+00     1.83095E-01
   9.54625E+00     1.82925E-01
   9.54750E+00     1.82757E-01
   9.54875E+00     1.82591E-01
   9.55000E+00     1.82427E-01
   9.55125E+00     1.82266E-01
   9.55250E+00     1.82107E-01
   9.55375E+00     1.81951E-01
   9.55500E+00     1.81798E-01
   9.55625E+00     1.81646E-01
   9.55750E+00     1.81498E-01
   9.55875E+00     1.81351E-01
   9.56000E+00     1.81206E-01
   9.56125E+00     1.81063E-01
   9.56250E+00     1.80921E-01
   9.56375E+00     1.80781E-01
   9.56500E+00     1.80641E-01
   9.56625E+00     1.80503E-01
   9.56750E+00     1.80364E-01
   9.56875E+00     1.80225E-01
   9.57000E+00     1.80086E-01
   9.57125E+00     1.79946E-01
   9.57250E+00     1.79805E-01
   9.57375E+00     1.79662E-01
   9.57500E+00     1.79518E-01
   9.57625E+00     1.79371E-01
   9.57750E+00     1.79221E-01
   9.57875E+00     1.79068E-01
   9.58000E+00     1.78912E-01
   9.58125E+00     1.78753E-01
   9.58250E+00     1.78589E-01
   9.58375E+00     1.78421E-01
   9.58500E+00     1.78249E-01
   9.58625E+00     1.78072E-01
   9.58750E+00     1.77890E-01
   9.58875E+00     1.77703E-01
   9.59000E+00     1.77511E-01
   9.59125E+00     1.77314E-01
   9.59250E+00     1.77111E-01
   9.59375E+00     1.76903E-01
   9.59500E+00     1.76690E-01
   9.59625E+00     1.76471E-01
   9.59750E+00     1.76247E-01
   9.59875E+00     1.76018E-01
   9.60000E+00     1.75783E-01
   9.60125E+00     1.75544E-01
   9.60250E+00     1.75300E-01
   9.60375E+00     1.75051E-01
   9.60500E+00     1.74797E-01
   9.60625E+00     1.74539E-01
   9.60750E+00     1.74276E-01
   9.60875E+00     1.74008E-01
   9.61000E+00     1.73737E-01
   9.61125E+00     1.73461E-01
   9.61250E+00     1.73182E-01
   9.61375E+00     1.72900E-01
   9.61500E+00     1.72617E-01
   9.61625E+00     1.72332E-01
   9.61750E+00     1.72046E-01
   9.61875E+00     1.71761E-01
   9.62000E+00     1.71477E-01
   9.62125E+00     1.71197E-01
   9.62250E+00     1.70921E-01
   9.62375E+00     1.70652E-01
   9.62500E+00     1.70393E-01
   9.62625E+00     1.70148E-01
   9.62750E+00     1.69922E-01
   9.62875E+00     1.69719E-01
   9.63000E+00     1.69547E-01
   9.63125E+00     1.69411E-01
   9.63250E+00     1.69319E-01
   9.63375E+00     1.69280E-01
   9.63500E+00     1.69300E-01
   9.63625E+00     1.69389E-01
   9.63750E+00     1.69554E-01
   9.63875E+00     1.69800E-01
   9.64000E+00     1.70134E-01
   9.64125E+00     1.70558E-01
   9.64250E+00     1.71075E-01
   9.64375E+00     1.71684E-01
   9.64500E+00     1.72382E-01
   9.64625E+00     1.73165E-01
   9.64750E+00     1.74025E-01
   9.64875E+00     1.74955E-01
   9.65000E+00     1.75945E-01
   9.65125E+00     1.76984E-01
   9.65250E+00     1.78063E-01
   9.65375E+00     1.79172E-01
   9.65500E+00     1.80301E-01
   9.65625E+00     1.81443E-01
   9.65750E+00     1.82591E-01
   9.65875E+00     1.83739E-01
   9.66000E+00     1.84883E-01
   9.66125E+00     1.86022E-01
   9.66250E+00     1.87153E-01
   9.66375E+00     1.88275E-01
   9.66500E+00     1.89389E-01
   9.66625E+00     1.90493E-01
   9.66750E+00     1.91590E-01
   9.66875E+00     1.92678E-01
   9.67000E+00     1.93759E-01
   9.67125E+00     1.94834E-01
   9.67250E+00     1.95901E-01
   9.67375E+00     1.96962E-01
   9.67500E+00     1.98016E-01
   9.67625E+00     1.99063E-01
   9.67750E+00     2.00104E-01
   9.67875E+00     2.01138E-01
   9.68000E+00     2.02166E-01
   9.68125E+00     2.03186E-01
   9.68250E+00     2.04198E-01
   9.68375E+00     2.05203E-01
   9.68500E+00     2.06201E-01
   9.68625E+00     2.07191E-01
   9.68750E+00     2.08172E-01
   9.68875E+00     2.09146E-01
   9.69000E+00     2.10111E-01
   9.69125E+00     2.11068E-01
   9.69250E+00     2.12016E-01
   9.69375E+00     2.12956E-01
   9.69500E+00     2.13887E-01
   9.69625E+00     2.14809E-01
   9.69750E+00     2.15722E-01
   9.69875E+00     2.16627E-01
   9.70000E+00     2.17523E-01
   9.70125E+00     2.18411E-01
   9.70250E+00     2.19290E-01
   9.70375E+00     2.20160E-01
   9.70500E+00     2.21022E-01
   9.70625E+00     2.21875E-01
   9.70750E+00     2.22720E-01
   9.70875E+00     2.23557E-01
   9.71000E+00     2.24386E-01
   9.71125E+00     2.25207E-01
   9.71250E+00     2.26020E-01
   9.71375E+00     2.26825E-01
   9.71500E+00     2.27624E-01
   9.71625E+00     2.28414E-01
   9.71750E+00     2.29198E-01
   9.71875E+00     2.29975E-01
   9.72000E+00     2.30745E-01
   9.72125E+00     2.31508E-01
   9.72250E+00     2.32265E-01
   9.72375E+00     2.33015E-01
   9.72500E+00     2.33758E-01
   9.72625E+00     2.34494E-01
   9.72750E+00     2.35224E-01
   9.72875E+00     2.35946E-01
   9.73000E+00     2.36661E-01
   9.73125E+00     2.37369E-01
   9.73250E+00     2.38068E-01
   9.73375E+00     2.38760E-01
   9.73500E+00     2.39442E-01
   9.73625E+00     2.40115E-01
   9.73750E+00     2.40779E-01
   9.73875E+00     2.41432E-01
   9.74000E+00     2.42075E-01
   9.74125E+00     2.42706E-01
   9.74250E+00     2.43325E-01
   9.74375E+00     2.43932E-01
   9.74500E+00     2.44526E-01
   9.74625E+00     2.45108E-01
   9.74750E+00     2.45675E-01
   9.74875E+00     2.46229E-01
   9.75000E+00     2.46770E-01
   9.75125E+00     2.47296E-01
   9.75250E+00     2.47808E-01
   9.75375E+00     2.48307E-01
   9.75500E+00     2.48792E-01
   9.75625E+00     2.49264E-01
   9.75750E+00     2.49723E-01
   9.75875E+00     2.50169E-01
   9.76000E+00     2.50604E-01
   9.76125E+00     2.51027E-01
   9.76250E+00     2.51440E-01
   9.76375E+00     2.51844E-01
   9.76500E+00     2.52239E-01
   9.76625E+00     2.52627E-01
   9.76750E+00     2.53008E-01
   9.76875E+00     2.53384E-01
   9.77000E+00     2.53755E-01
   9.77125E+00     2.54124E-01
   9.77250E+00     2.54492E-01
   9.77375E+00     2.54859E-01
   9.77500E+00     2.55227E-01
   9.77625E+00     2.55599E-01
   9.77750E+00     2.55974E-01
   9.77875E+00     2.56355E-01
   9.78000E+00     2.56743E-01
   9.78125E+00     2.57139E-01
   9.78250E+00     2.57545E-01
   9.78375E+00     2.57962E-01
   9.78500E+00     2.58391E-01
   9.78625E+00     2.58833E-01
   9.78750E+00     2.59289E-01
   9.78875E+00     2.59760E-01
   9.79000E+00     2.60245E-01
   9.79125E+00     2.60746E-01
   9.79250E+00     2.61263E-01
   9.79375E+00     2.61794E-01
   9.79500E+00     2.62340E-01
   9.79625E+00     2.62900E-01
   9.79750E+00     2.63473E-01
   9.79875E+00     2.64057E-01
   9.80000E+00     2.64652E-01
   9.80125E+00     2.65254E-01
   9.80250E+00     2.65862E-01
   9.80375E+00     2.66474E-01
   9.80500E+00     2.67088E-01
   9.80625E+00     2.67700E-01
   9.80750E+00     2.68310E-01
   9.80875E+00     2.68913E-01
   9.81000E+00     2.69508E-01
   9.81125E+00     2.70092E-01
   9.81250E+00     2.70662E-01
   9.81375E+00     2.71217E-01
   9.81500E+00     2.71755E-01
   9.81625E+00     2.72273E-01
   9.81750E+00     2.72770E-01
   9.81875E+00     2.73244E-01
   9.82000E+00     2.73694E-01
   9.82125E+00     2.74119E-01
   9.82250E+00     2.74518E-01
   9.82375E+00     2.74890E-01
   9.82500E+00     2.75235E-01
   9.82625E+00     2.75551E-01
   9.82750E+00     2.75840E-01
   9.82875E+00     2.76099E-01
   9.83000E+00     2.76330E-01
   9.83125E+00     2.76532E-01
   9.83250E+00     2.76706E-01
   9.83375E+00     2.76850E-01
   9.83500E+00     2.76966E-01
   9.83625E+00     2.77054E-01
   9.83750E+00     2.77114E-01
   9.83875E+00     2.77146E-01
   9.84000E+00     2.77150E-01
   9.84125E+00     2.77126E-01
   9.84250E+00     2.77075E-01
   9.84375E+00     2.76998E-01
   9.84500E+00     2.76894E-01
   9.84625E+00     2.76765E-01
   9.84750E+00     2.76611E-01
   9.84875E+00     2.76434E-01
   9.85000E+00     2.76235E-01
   9.85125E+00     2.76016E-01
   9.85250E+00     2.75778E-01
   9.85375E+00     2.75522E-01
   9.85500E+00     2.75251E-01
   9.85625E+00     2.74965E-01
   9.85750E+00     2.74665E-01
   9.85875E+00     2.74350E-01
   9.86000E+00     2.74022E-01
   9.86125E+00     2.73681E-01
   9.86250E+00     2.73328E-01
   9.86375E+00     2.72966E-01
   9.86500E+00     2.72594E-01
   9.86625E+00     2.72215E-01
   9.86750E+00     2.71829E-01
   9.86875E+00     2.71438E-01
   9.87000E+00     2.71041E-01
   9.87125E+00     2.70641E-01
   9.87250E+00     2.70238E-01
   9.87375E+00     2.69833E-01
   9.87500E+00     2.69427E-01
   9.87625E+00     2.69019E-01
   9.87750E+00     2.68611E-01
   9.87875E+00     2.68204E-01
   9.88000E+00     2.67796E-01
   9.88125E+00     2.67390E-01
   9.88250E+00     2.66983E-01
   9.88375E+00     2.66578E-01
   9.88500E+00     2.66172E-01
   9.88625E+00     2.65767E-01
   9.88750E+00     2.65363E-01
   9.88875E+00     2.64960E-01
   9.89000E+00     2.64559E-01
   9.89125E+00     2.64160E-01
   9.89250E+00     2.63767E-01
   9.89375E+00     2.63380E-01
   9.89500E+00     2.63004E-01
   9.89625E+00     2.62642E-01
   9.89750E+00     2.62299E-01
   9.89875E+00     2.61979E-01
   9.90000E+00     2.61687E-01
   9.90125E+00     2.61430E-01
   9.90250E+00     2.61212E-01
   9.90375E+00     2.61038E-01
   9.90500E+00     2.60912E-01
   9.90625E+00     2.60838E-01
   9.90750E+00     2.60817E-01
   9.90875E+00     2.60850E-01
   9.91000E+00     2.60936E-01
   9.91125E+00     2.61073E-01
   9.91250E+00     2.61256E-01
   9.91375E+00     2.61479E-01
   9.91500E+00     2.61738E-01
   9.91625E+00     2.62023E-01
   9.91750E+00     2.62329E-01
   9.91875E+00     2.62647E-01
   9.92000E+00     2.62970E-01
   9.92125E+00     2.63291E-01
   9.92250E+00     2.63605E-01
   9.92375E+00     2.63907E-01
   9.92500E+00     2.64192E-01
   9.92625E+00     2.64457E-01
   9.92750E+00     2.64700E-01
   9.92875E+00     2.64920E-01
   9.93000E+00     2.65115E-01
   9.93125E+00     2.65284E-01
   9.93250E+00     2.65428E-01
   9.93375E+00     2.65547E-01
   9.93500E+00     2.65641E-01
   9.93625E+00     2.65710E-01
   9.93750E+00     2.65756E-01
   9.93875E+00     2.65779E-01
   9.94000E+00     2.65779E-01
   9.94125E+00     2.65758E-01
   9.94250E+00     2.65716E-01
   9.94375E+00     2.65653E-01
   9.94500E+00     2.65570E-01
   9.94625E+00     2.65469E-01
   9.94750E+00     2.65348E-01
   9.94875E+00     2.65208E-01
   9.95000E+00     2.65051E-01
   9.95125E+00     2.64875E-01
   9.95250E+00     2.64681E-01
   9.95375E+00     2.64470E-01
   9.95500E+00     2.64242E-01
   9.95625E+00     2.63997E-01
   9.95750E+00     2.63736E-01
   9.95875E+00     2.63458E-01
   9.96000E+00     2.63164E-01
   9.96125E+00     2.62855E-01
   9.96250E+00     2.62531E-01
   9.96375E+00     2.62193E-01
   9.96500E+00     2.61840E-01
   9.96625E+00     2.61474E-01
   9.96750E+00     2.61096E-01
   9.96875E+00     2.60705E-01
   9.97000E+00     2.60302E-01
   9.97125E+00     2.59889E-01
   9.97250E+00     2.59465E-01
   9.97375E+00     2.59031E-01
   9.97500E+00     2.58588E-01
   9.97625E+00     2.58137E-01
   9.97750E+00     2.57677E-01
   9.97875E+00     2.57211E-01
   9.98000E+00     2.56737E-01
   9.98125E+00     2.56257E-01
   9.98250E+00     2.55772E-01
   9.98375E+00     2.55281E-01
   9.98500E+00     2.54786E-01
   9.98625E+00     2.54287E-01
   9.98750E+00     2.53783E-01
   9.98875E+00     2.53277E-01
   9.99000E+00     2.52768E-01
   9.99125E+00     2.52255E-01
   9.99250E+00     2.51741E-01
   9.99375E+00     2.51224E-01
   9.99500E+00     2.50706E-01
   9.99625E+00     2.50185E-01
   9.99750E+00     2.49663E-01
   9.99875E+00     2.49139E-01
   1.00000E+01     2.48614E-01
   1.00013E+01     2.48087E-01
   1.00025E+01     2.47559E-01
   1.00038E+01     2.47029E-01
   1.00050E+01     2.46497E-01
   1.00063E+01     2.45964E-01
   1.00075E+01     2.45430E-01
   1.00088E+01     2.44894E-01
   1.00100E+01     2.44358E-01
   1.00113E+01     2.43820E-01
   1.00125E+01     2.43281E-01
   1.00138E+01     2.42742E-01
   1.00150E+01     2.42203E-01
   1.00163E+01     2.41664E-01
   1.00175E+01     2.41125E-01
   1.00188E+01     2.40588E-01
   1.00200E+01     2.40052E-01
   1.00213E+01     2.39518E-01
   1.00225E+01     2.38988E-01
   1.00238E+01     2.38461E-01
   1.00250E+01     2.37938E-01
   1.00263E+01     2.37420E-01
   1.00275E+01     2.36908E-01
   1.00288E+01     2.36403E-01
   1.00300E+01     2.35906E-01
   1.00312E+01     2.35417E-01
   1.00325E+01     2.34938E-01
   1.00338E+01     2.34469E-01
   1.00350E+01     2.34012E-01
   1.00363E+01     2.33568E-01
   1.00375E+01     2.33136E-01
   1.00388E+01     2.32719E-01
   1.00400E+01     2.32317E-01
   1.00413E+01     2.31932E-01
   1.00425E+01     2.31563E-01
   1.00438E+01     2.31211E-01
   1.00450E+01     2.30878E-01
   1.00463E+01     2.30564E-01
   1.00475E+01     2.30269E-01
   1.00488E+01     2.29994E-01
   1.00500E+01     2.29738E-01
   1.00513E+01     2.29502E-01
   1.00525E+01     2.29285E-01
   1.00538E+01     2.29088E-01
   1.00550E+01     2.28909E-01
   1.00563E+01     2.28748E-01
   1.00575E+01     2.28604E-01
   1.00588E+01     2.28476E-01
   1.00600E+01     2.28363E-01
   1.00613E+01     2.28263E-01
   1.00625E+01     2.28175E-01
   1.00638E+01     2.28098E-01
   1.00650E+01     2.28029E-01
   1.00663E+01     2.27966E-01
   1.00675E+01     2.27909E-01
   1.00688E+01     2.27855E-01
   1.00700E+01     2.27803E-01
   1.00713E+01     2.27751E-01
   1.00725E+01     2.27697E-01
   1.00738E+01     2.27641E-01
   1.00750E+01     2.27581E-01
   1.00763E+01     2.27517E-01
   1.00775E+01     2.27446E-01
   1.00788E+01     2.27368E-01
   1.00800E+01     2.27283E-01
   1.00813E+01     2.27190E-01
   1.00825E+01     2.27088E-01
   1.00838E+01     2.26978E-01
   1.00850E+01     2.26858E-01
   1.00863E+01     2.26729E-01
   1.00875E+01     2.26591E-01
   1.00888E+01     2.26444E-01
   1.00900E+01     2.26288E-01
   1.00913E+01     2.26124E-01
   1.00925E+01     2.25951E-01
   1.00938E+01     2.25770E-01
   1.00950E+01     2.25582E-01
   1.00963E+01     2.25386E-01
   1.00975E+01     2.25184E-01
   1.00988E+01     2.24976E-01
   1.01000E+01     2.24763E-01
   1.01013E+01     2.24545E-01
   1.01025E+01     2.24323E-01
   1.01038E+01     2.24098E-01
   1.01050E+01     2.23870E-01
   1.01063E+01     2.23641E-01
   1.01075E+01     2.23410E-01
   1.01088E+01     2.23180E-01
   1.01100E+01     2.22950E-01
   1.01113E+01     2.22721E-01
   1.01125E+01     2.22495E-01
   1.01138E+01     2.22272E-01
   1.01150E+01     2.22053E-01
   1.01163E+01     2.21839E-01
   1.01175E+01     2.21630E-01
   1.01188E+01     2.21427E-01
   1.01200E+01     2.21232E-01
   1.01213E+01     2.21044E-01
   1.01225E+01     2.20864E-01
   1.01238E+01     2.20693E-01
   1.01250E+01     2.20531E-01
   1.01263E+01     2.20379E-01
   1.01275E+01     2.20236E-01
   1.01288E+01     2.20104E-01
   1.01300E+01     2.19981E-01
   1.01313E+01     2.19869E-01
   1.01325E+01     2.19766E-01
   1.01338E+01     2.19673E-01
   1.01350E+01     2.19589E-01
   1.01363E+01     2.19513E-01
   1.01375E+01     2.19445E-01
   1.01388E+01     2.19384E-01
   1.01400E+01     2.19328E-01
   1.01413E+01     2.19278E-01
   1.01425E+01     2.19232E-01
   1.01438E+01     2.19189E-01
   1.01450E+01     2.19148E-01
   1.01463E+01     2.19106E-01
   1.01475E+01     2.19065E-01
   1.01488E+01     2.19021E-01
   1.01500E+01     2.18974E-01
   1.01513E+01     2.18923E-01
   1.01525E+01     2.18867E-01
   1.01538E+01     2.18805E-01
   1.01550E+01     2.18735E-01
   1.01562E+01     2.18657E-01
   1.01575E+01     2.18570E-01
   1.01588E+01     2.18473E-01
   1.01600E+01     2.18366E-01
   1.01613E+01     2.18247E-01
   1.01625E+01     2.18117E-01
   1.01638E+01     2.17975E-01
   1.01650E+01     2.17821E-01
   1.01663E+01     2.17654E-01
   1.01675E+01     2.17474E-01
   1.01688E+01     2.17281E-01
   1.01700E+01     2.17076E-01
   1.01713E+01     2.16858E-01
   1.01725E+01     2.16627E-01
   1.01738E+01     2.16384E-01
   1.01750E+01     2.16129E-01
   1.01763E+01     2.15862E-01
   1.01775E+01     2.15583E-01
   1.01788E+01     2.15294E-01
   1.01800E+01     2.14993E-01
   1.01813E+01     2.14683E-01
   1.01825E+01     2.14363E-01
   1.01838E+01     2.14033E-01
   1.01850E+01     2.13695E-01
   1.01863E+01     2.13349E-01
   1.01875E+01     2.12995E-01
   1.01888E+01     2.12633E-01
   1.01900E+01     2.12266E-01
   1.01913E+01     2.11892E-01
   1.01925E+01     2.11513E-01
   1.01938E+01     2.11128E-01
   1.01950E+01     2.10740E-01
   1.01963E+01     2.10347E-01
   1.01975E+01     2.09951E-01
   1.01988E+01     2.09551E-01
   1.02000E+01     2.09150E-01
   1.02013E+01     2.08746E-01
   1.02025E+01     2.08341E-01
   1.02038E+01     2.07935E-01
   1.02050E+01     2.07528E-01
   1.02063E+01     2.07121E-01
   1.02075E+01     2.06714E-01
   1.02088E+01     2.06308E-01
   1.02100E+01     2.05903E-01
   1.02113E+01     2.05498E-01
   1.02125E+01     2.05095E-01
   1.02138E+01     2.04694E-01
   1.02150E+01     2.04295E-01
   1.02163E+01     2.03898E-01
   1.02175E+01     2.03504E-01
   1.02188E+01     2.03112E-01
   1.02200E+01     2.02723E-01
   1.02213E+01     2.02337E-01
   1.02225E+01     2.01954E-01
   1.02238E+01     2.01574E-01
   1.02250E+01     2.01198E-01
   1.02263E+01     2.00825E-01
   1.02275E+01     2.00456E-01
   1.02288E+01     2.00090E-01
   1.02300E+01     1.99728E-01
   1.02313E+01     1.99369E-01
   1.02325E+01     1.99014E-01
   1.02338E+01     1.98664E-01
   1.02350E+01     1.98317E-01
   1.02363E+01     1.97974E-01
   1.02375E+01     1.97635E-01
   1.02388E+01     1.97301E-01
   1.02400E+01     1.96971E-01
   1.02413E+01     1.96645E-01
   1.02425E+01     1.96324E-01
   1.02438E+01     1.96008E-01
   1.02450E+01     1.95696E-01
   1.02463E+01     1.95390E-01
   1.02475E+01     1.95088E-01
   1.02488E+01     1.94793E-01
   1.02500E+01     1.94502E-01
   1.02513E+01     1.94218E-01
   1.02525E+01     1.93939E-01
   1.02538E+01     1.93667E-01
   1.02550E+01     1.93401E-01
   1.02563E+01     1.93142E-01
   1.02575E+01     1.92890E-01
   1.02588E+01     1.92645E-01
   1.02600E+01     1.92407E-01
   1.02613E+01     1.92176E-01
   1.02625E+01     1.91953E-01
   1.02638E+01     1.91738E-01
   1.02650E+01     1.91531E-01
   1.02663E+01     1.91332E-01
   1.02675E+01     1.91141E-01
   1.02688E+01     1.90959E-01
   1.02700E+01     1.90784E-01
   1.02713E+01     1.90617E-01
   1.02725E+01     1.90459E-01
   1.02738E+01     1.90308E-01
   1.02750E+01     1.90165E-01
   1.02763E+01     1.90029E-01
   1.02775E+01     1.89901E-01
   1.02788E+01     1.89780E-01
   1.02800E+01     1.89665E-01
   1.02812E+01     1.89556E-01
   1.02825E+01     1.89453E-01
   1.02838E+01     1.89355E-01
   1.02850E+01     1.89262E-01
   1.02863E+01     1.89173E-01
   1.02875E+01     1.89088E-01
   1.02888E+01     1.89005E-01
   1.02900E+01     1.88926E-01
   1.02913E+01     1.88848E-01
   1.02925E+01     1.88771E-01
   1.02938E+01     1.88695E-01
   1.02950E+01     1.88619E-01
   1.02963E+01     1.88543E-01
   1.02975E+01     1.88466E-01
   1.02988E+01     1.88387E-01
   1.03000E+01     1.88307E-01
   1.03013E+01     1.88223E-01
   1.03025E+01     1.88138E-01
   1.03038E+01     1.88049E-01
   1.03050E+01     1.87956E-01
   1.03063E+01     1.87859E-01
   1.03075E+01     1.87759E-01
   1.03088E+01     1.87654E-01
   1.03100E+01     1.87545E-01
   1.03113E+01     1.87431E-01
   1.03125E+01     1.87312E-01
   1.03138E+01     1.87189E-01
   1.03150E+01     1.87061E-01
   1.03163E+01     1.86929E-01
   1.03175E+01     1.86792E-01
   1.03188E+01     1.86650E-01
   1.03200E+01     1.86504E-01
   1.03213E+01     1.86354E-01
   1.03225E+01     1.86200E-01
   1.03238E+01     1.86042E-01
   1.03250E+01     1.85881E-01
   1.03263E+01     1.85717E-01
   1.03275E+01     1.85549E-01
   1.03288E+01     1.85380E-01
   1.03300E+01     1.85208E-01
   1.03313E+01     1.85034E-01
   1.03325E+01     1.84859E-01
   1.03338E+01     1.84682E-01
   1.03350E+01     1.84505E-01
   1.03363E+01     1.84327E-01
   1.03375E+01     1.84149E-01
   1.03388E+01     1.83972E-01
   1.03400E+01     1.83795E-01
   1.03413E+01     1.83618E-01
   1.03425E+01     1.83443E-01
   1.03438E+01     1.83269E-01
   1.03450E+01     1.83097E-01
   1.03463E+01     1.82927E-01
   1.03475E+01     1.82759E-01
   1.03488E+01     1.82593E-01
   1.03500E+01     1.82429E-01
   1.03513E+01     1.82268E-01
   1.03525E+01     1.82109E-01
   1.03538E+01     1.81953E-01
   1.03550E+01     1.81800E-01
   1.03563E+01     1.81648E-01
   1.03575E+01     1.81499E-01
   1.03588E+01     1.81353E-01
   1.03600E+01     1.81208E-01
   1.03613E+01     1.81065E-01
   1.03625E+01     1.80923E-01
   1.03638E+01     1.80783E-01
   1.03650E+01     1.80643E-01
   1.03663E+01     1.80504E-01
   1.03675E+01     1.80366E-01
   1.03688E+01     1.80227E-01
   1.03700E+01     1.80088E-01
   1.03713E+01     1.79948E-01
   1.03725E+01     1.79807E-01
   1.03738E+01     1.79664E-01
   1.03750E+01     1.79519E-01
   1.03763E+01     1.79372E-01
   1.03775E+01     1.79223E-01
   1.03788E+01     1.79070E-01
   1.03800E+01     1.78914E-01
   1.03813E+01     1.78754E-01
   1.03825E+01     1.78591E-01
   1.03838E+01     1.78423E-01
   1.03850E+01     1.78251E-01
   1.03863E+01     1.78074E-01
   1.03875E+01     1.77892E-01
   1.03888E+01     1.77705E-01
   1.03900E+01     1.77513E-01
   1.03913E+01     1.77316E-01
   1.03925E+01     1.77113E-01
   1.03938E+01     1.76905E-01
   1.03950E+01     1.76692E-01
   1.03963E+01     1.76473E-01
   1.03975E+01     1.76249E-01
   1.03988E+01     1.76020E-01
   1.04000E+01     1.75785E-01
   1.04013E+01     1.75546E-01
   1.04025E+01     1.75302E-01
   1.04038E+01     1.75053E-01
   1.04050E+01     1.74799E-01
   1.04062E+01     1.74541E-01
   1.04075E+01     1.74278E-01
   1.04088E+01     1.74011E-01
   1.04100E+01     1.73739E-01
   1.04113E+01     1.73463E-01
   1.04125E+01     1.73184E-01
   1.04138E+01     1.72903E-01
   1.04150E+01     1.72619E-01
   1.04163E+01     1.72334E-01
   1.04175E+01     1.72048E-01
   1.04188E+01     1.71763E-01
   1.04200E+01     1.71480E-01
   1.04213E+01     1.71199E-01
   1.04225E+01     1.70923E-01
   1.04238E+01     1.70654E-01
   1.04250E+01     1.70395E-01
   1.04263E+01     1.70150E-01
   1.04275E+01     1.69924E-01
   1.04288E+01     1.69722E-01
   1.04300E+01     1.69549E-01
   1.04313E+01     1.69413E-01
   1.04325E+01     1.69321E-01
   1.04338E+01     1.69282E-01
   1.04350E+01     1.69303E-01
   1.04363E+01     1.69391E-01
   1.04375E+01     1.69556E-01
   1.04388E+01     1.69802E-01
   1.04400E+01     1.70136E-01
   1.04413E+01     1.70560E-01
   1.04425E+01     1.71077E-01
   1.04438E+01     1.71686E-01
   1.04450E+01     1.72384E-01
   1.04463E+01     1.73167E-01
   1.04475E+01     1.74027E-01
   1.04488E+01     1.74957E-01
   1.04500E+01     1.75947E-01
   1.04513E+01     1.76986E-01
   1.04525E+01     1.78066E-01
   1.04538E+01     1.79174E-01
   1.04550E+01     1.80303E-01
   1.04563E+01     1.81445E-01
   1.04575E+01     1.82593E-01
   1.04588E+01     1.83741E-01
   1.04600E+01     1.84886E-01
   1.04613E+01     1.86024E-01
   1.04625E+01     1.87155E-01
   1.04638E+01     1.88277E-01
   1.04650E+01     1.89391E-01
   1.04663E+01     1.90495E-01
   1.04675E+01     1.91592E-01
   1.04688E+01     1.92680E-01
   1.04700E+01     1.93761E-01
   1.04713E+01     1.94835E-01
   1.04725E+01     1.95903E-01
   1.04738E+01     1.96963E-01
   1.04750E+01     1.98018E-01
   1.04763E+01     1.99065E-01
   1.04775E+01     2.00106E-01
   1.04788E+01     2.01140E-01
   1.04800E+01     2.02167E-01
   1.04813E+01     2.03187E-01
   1.04825E+01     2.04200E-01
   1.04838E+01     2.05205E-01
   1.04850E+01     2.06203E-01
   1.04863E+01     2.07192E-01
   1.04875E+01     2.08174E-01
   1.04888E+01     2.09147E-01
   1.04900E+01     2.10113E-01
   1.04913E+01     2.11069E-01
   1.04925E+01     2.12018E-01
   1.04938E+01     2.12957E-01
   1.04950E+01     2.13888E-01
   1.04963E+01     2.14811E-01
   1.04975E+01     2.15724E-01
   1.04988E+01     2.16629E-01
   1.05000E+01     2.17525E-01
   1.05013E+01     2.18413E-01
   1.05025E+01     2.19291E-01
   1.05038E+01     2.20162E-01
   1.05050E+01     2.21023E-01
   1.05063E+01     2.21877E-01
   1.05075E+01     2.22722E-01
   1.05088E+01     2.23558E-01
   1.05100E+01     2.24387E-01
   1.05113E+01     2.25208E-01
   1.05125E+01     2.26021E-01
   1.05138E+01     2.26827E-01
   1.05150E+01     2.27625E-01
   1.05163E+01     2.28416E-01
   1.05175E+01     2.29200E-01
   1.05188E+01     2.29977E-01
   1.05200E+01     2.30747E-01
   1.05213E+01     2.31510E-01
   1.05225E+01     2.32267E-01
   1.05238E+01     2.33016E-01
   1.05250E+01     2.33760E-01
   1.05263E+01     2.34496E-01
   1.05275E+01     2.35225E-01
   1.05288E+01     2.35948E-01
   1.05300E+01     2.36663E-01
   1.05312E+01     2.37371E-01
   1.05325E+01     2.38070E-01
   1.05338E+01     2.38761E-01
   1.05350E+01     2.39444E-01
   1.05363E+01     2.40117E-01
   1.05375E+01     2.40781E-01
   1.05388E+01     2.41434E-01
   1.05400E+01     2.42076E-01
   1.05413E+01     2.42708E-01
   1.05425E+01     2.43327E-01
   1.05438E+01     2.43934E-01
   1.05450E+01     2.44528E-01
   1.05463E+01     2.45109E-01
   1.05475E+01     2.45677E-01
   1.05488E+01     2.46231E-01
   1.05500E+01     2.46772E-01
   1.05513E+01     2.47298E-01
   1.05525E+01     2.47810E-01
   1.05538E+01     2.48309E-01
   1.05550E+01     2.48794E-01
   1.05563E+01     2.49266E-01
   1.05575E+01     2.49725E-01
   1.05588E+01     2.50171E-01
   1.05600E+01     2.50606E-01
   1.05613E+01     2.51029E-01
   1.05625E+01     2.51443E-01
   1.05638E+01     2.51846E-01
   1.05650E+01     2.52241E-01
   1.05663E+01     2.52629E-01
   1.05675E+01     2.53010E-01
   1.05688E+01     2.53386E-01
   1.05700E+01     2.53758E-01
   1.05713E+01     2.54127E-01
   1.05725E+01     2.54494E-01
   1.05738E+01     2.54861E-01
   1.05750E+01     2.55230E-01
   1.05763E+01     2.55601E-01
   1.05775E+01     2.55976E-01
   1.05788E+01     2.56357E-01
   1.05800E+01     2.56745E-01
   1.05813E+01     2.57142E-01
   1.05825E+01     2.57547E-01
   1.05838E+01     2.57964E-01
   1.05850E+01     2.58393E-01
   1.05863E+01     2.58835E-01
   1.05875E+01     2.59291E-01
   1.05888E+01     2.59762E-01
   1.05900E+01     2.60248E-01
   1.05913E+01     2.60749E-01
   1.05925E+01     2.61265E-01
   1.05938E+01     2.61796E-01
   1.05950E+01     2.62343E-01
   1.05963E+01     2.62902E-01
   1.05975E+01     2.63475E-01
   1.05988E+01     2.64059E-01
   1.06000E+01     2.64653E-01
   1.06013E+01     2.65256E-01
   1.06025E+01     2.65864E-01
   1.06038E+01     2.66476E-01
   1.06050E+01     2.67089E-01
   1.06063E+01     2.67702E-01
   1.06075E+01     2.68311E-01
   1.06088E+01     2.68915E-01
   1.06100E+01     2.69509E-01
   1.06113E+01     2.70093E-01
   1.06125E+01     2.70664E-01
   1.06138E+01     2.71219E-01
   1.06150E+01     2.71756E-01
   1.06163E+01     2.72274E-01
   1.06175E+01     2.72771E-01
   1.06188E+01     2.73246E-01
   1.06200E+01     2.73696E-01
   1.06213E+01     2.74121E-01
   1.06225E+01     2.74520E-01
   1.06238E+01     2.74892E-01
   1.06250E+01     2.75236E-01
   1.06263E+01     2.75553E-01
   1.06275E+01     2.75841E-01
   1.06288E+01     2.76101E-01
   1.06300E+01     2.76332E-01
   1.06313E+01     2.76534E-01
   1.06325E+01     2.76707E-01
   1.06338E+01     2.76852E-01
   1.06350E+01     2.76968E-01
   1.06363E+01     2.77056E-01
   1.06375E+01     2.77115E-01
   1.06388E+01     2.77147E-01
   1.06400E+01     2.77151E-01
   1.06413E+01     2.77128E-01
   1.06425E+01     2.77077E-01
   1.06438E+01     2.76999E-01
   1.06450E+01     2.76895E-01
   1.06463E+01     2.76766E-01
   1.06475E+01     2.76612E-01
   1.06488E+01     2.76435E-01
   1.06500E+01     2.76236E-01
   1.06513E+01     2.76017E-01
   1.06525E+01     2.75779E-01
   1.06538E+01     2.75524E-01
   1.06550E+01     2.75253E-01
   1.06562E+01     2.74967E-01
   1.06575E+01     2.74666E-01
   1.06588E+01     2.74352E-01
   1.06600E+01     2.74023E-01
   1.06613E+01     2.73682E-01
   1.06625E+01     2.73330E-01
   1.06638E+01     2.72967E-01
   1.06650E+01     2.72596E-01
   1.06663E+01     2.72217E-01
   1.06675E+01     2.71831E-01
   1.06688E+01     2.71439E-01
   1.06700E+01     2.71043E-01
   1.06713E+01     2.70643E-01
   1.06725E+01     2.70240E-01
   1.06738E+01     2.69834E-01
   1.06750E+01     2.69428E-01
   1.06763E+01     2.69021E-01
   1.06775E+01     2.68613E-01
   1.06788E+01     2.68205E-01
   1.06800E+01     2.67798E-01
   1.06813E+01     2.67391E-01
   1.06825E+01     2.66985E-01
   1.06838E+01     2.66579E-01
   1.06850E+01     2.66173E-01
   1.06863E+01     2.65769E-01
   1.06875E+01     2.65365E-01
   1.06888E+01     2.64961E-01
   1.06900E+01     2.64560E-01
   1.06913E+01     2.64162E-01
   1.06925E+01     2.63768E-01
   1.06938E+01     2.63381E-01
   1.06950E+01     2.63005E-01
   1.06963E+01     2.62643E-01
   1.06975E+01     2.62300E-01
   1.06988E+01     2.61980E-01
   1.07000E+01     2.61688E-01
   1.07013E+01     2.61431E-01
   1.07025E+01     2.61213E-01
   1.07038E+01     2.61038E-01
   1.07050E+01     2.60913E-01
   1.07063E+01     2.60838E-01
   1.07075E+01     2.60818E-01
   1.07088E+01     2.60851E-01
   1.07100E+01     2.60937E-01
   1.07113E+01     2.61074E-01
   1.07125E+01     2.61256E-01
   1.07138E+01     2.61480E-01
   1.07150E+01     2.61738E-01
   1.07163E+01     2.62024E-01
   1.07175E+01     2.62330E-01
   1.07188E+01     2.62648E-01
   1.07200E+01     2.62971E-01
   1.07213E+01     2.63292E-01
   1.07225E+01     2.63606E-01
   1.07238E+01     2.63908E-01
   1.07250E+01     2.64193E-01
   1.07263E+01     2.64458E-01
   1.07275E+01     2.64701E-01
   1.07288E+01     2.64921E-01
   1.07300E+01     2.65116E-01
   1.07313E+01     2.65285E-01
   1.07325E+01     2.65429E-01
   1.07338E+01     2.65548E-01
   1.07350E+01     2.65642E-01
   1.07363E+01     2.65711E-01
   1.07375E+01     2.65757E-01
   1.07388E+01     2.65780E-01
   1.07400E+01     2.65780E-01
   1.07413E+01     2.65759E-01
   1.07425E+01     2.65717E-01
   1.07438E+01     2.65654E-01
   1.07450E+01     2.65572E-01
   1.07463E+01     2.65470E-01
   1.07475E+01     2.65349E-01
   1.07488E+01     2.65209E-01
   1.07500E+01     2.65052E-01
   1.07513E+01     2.64876E-01
   1.07525E+01     2.64683E-01
   1.07538E+01     2.64472E-01
   1.07550E+01     2.64244E-01
   1.07563E+01     2.63999E-01
   1.07575E+01     2.63737E-01
   1.07588E+01     2.63459E-01
   1.07600E+01     2.63166E-01
   1.07613E+01     2.62856E-01
   1.07625E+01     2.62532E-01
   1.07638E+01     2.62194E-01
   1.07650E+01     2.61842E-01
   1.07663E+01     2.61476E-01
   1.07675E+01     2.61097E-01
   1.07688E+01     2.60706E-01
   1.07700E+01     2.60304E-01
   1.07713E+01     2.59890E-01
   1.07725E+01     2.59467E-01
   1.07738E+01     2.59033E-01
   1.07750E+01     2.58590E-01
   1.07763E+01     2.58138E-01
   1.07775E+01     2.57679E-01
   1.07788E+01     2.57212E-01
   1.07800E+01     2.56739E-01
   1.07812E+01     2.56259E-01
   1.07825E+01     2.55774E-01
   1.07838E+01     2.55283E-01
   1.07850E+01     2.54788E-01
   1.07863E+01     2.54288E-01
   1.07875E+01     2.53785E-01
   1.07888E+01     2.53279E-01
   1.07900E+01     2.52769E-01
   1.07913E+01     2.52257E-01
   1.07925E+01     2.51743E-01
   1.07938E+01     2.51226E-01
   1.07950E+01     2.50707E-01
   1.07963E+01     2.50187E-01
   1.07975E+01     2.49665E-01
   1.07988E+01     2.49141E-01
   1.08000E+01     2.48616E-01
   1.08013E+01     2.48089E-01
   1.08025E+01     2.47560E-01
   1.08038E+01     2.47030E-01
   1.08050E+01     2.46499E-01
   1.08063E+01     2.45966E-01
   1.08075E+01     2.45432E-01
   1.08088E+01     2.44896E-01
   1.08100E+01     2.44360E-01
   1.08113E+01     2.43822E-01
   1.08125E+01     2.43283E-01
   1.08138E+01     2.42744E-01
   1.08150E+01     2.42205E-01
   1.08163E+01     2.41666E-01
   1.08175E+01     2.41127E-01
   1.08188E+01     2.40590E-01
   1.08200E+01     2.40054E-01
   1.08213E+01     2.39520E-01
   1.08225E+01     2.38990E-01
   1.08238E+01     2.38462E-01
   1.08250E+01     2.37940E-01
   1.08263E+01     2.37422E-01
   1.08275E+01     2.36910E-01
   1.08288E+01     2.36405E-01
   1.08300E+01     2.35908E-01
   1.08313E+01     2.35419E-01
   1.08325E+01     2.34940E-01
   1.08338E+01     2.34471E-01
   1.08350E+01     2.34014E-01
   1.08363E+01     2.33569E-01
   1.08375E+01     2.33138E-01
   1.08388E+01     2.32721E-01
   1.08400E+01     2.32319E-01
   1.08413E+01     2.31933E-01
   1.08425E+01     2.31564E-01
   1.08438E+01     2.31213E-01
   1.08450E+01     2.30880E-01
   1.08463E+01     2.30566E-01
   1.08475E+01     2.30271E-01
   1.08488E+01     2.29995E-01
   1.08500E+01     2.29739E-01
   1.08513E+01     2.29503E-01
   1.08525E+01     2.29287E-01
   1.08538E+01     2.29089E-01
   1.08550E+01     2.28910E-01
   1.08563E+01     2.28749E-01
   1.08575E+01     2.28606E-01
   1.08588E+01     2.28478E-01
   1.08600E+01     2.28364E-01
   1.08613E+01     2.28264E-01
   1.08625E+01     2.28176E-01
   1.08638E+01     2.28099E-01
   1.08650E+01     2.28030E-01
   1.08663E+01     2.27967E-01
   1.08675E+01     2.27910E-01
   1.08688E+01     2.27856E-01
   1.08700E+01     2.27804E-01
   1.08713E+01     2.27752E-01
   1.08725E+01     2.27698E-01
   1.08738E+01     2.27642E-01
   1.08750E+01     2.27582E-01
   1.08763E+01     2.27517E-01
   1.08775E+01     2.27447E-01
   1.08788E+01     2.27369E-01
   1.08800E+01     2.27284E-01
   1.08813E+01     2.27191E-01
   1.08825E+01     2.27089E-01
   1.08838E+01     2.26978E-01
   1.08850E+01     2.26859E-01
   1.08863E+01     2.26730E-01
   1.08875E+01     2.26592E-01
   1.08888E+01     2.26445E-01
   1.08900E+01     2.26289E-01
   1.08913E+01     2.26125E-01
   1.08925E+01     2.25952E-01
   1.08938E+01     2.25771E-01
   1.08950E+01     2.25583E-01
   1.08963E+01     2.25387E-01
   1.08975E+01     2.25185E-01
   1.08988E+01     2.24977E-01
   1.09000E+01     2.24764E-01
   1.09013E+01     2.24546E-01
   1.09025E+01     2.24324E-01
   1.09038E+01     2.24099E-01
   1.09050E+01     2.23871E-01
   1.09062E+01     2.23642E-01
   1.09075E+01     2.23411E-01
   1.09088E+01     2.23181E-01
   1.09100E+01     2.22951E-01
   1.09113E+01     2.22722E-01
   1.09125E+01     2.22496E-01
   1.09138E+01     2.22273E-01
   1.09150E+01     2.22054E-01
   1.09163E+01     2.21840E-01
   1.09175E+01     2.21631E-01
   1.09188E+01     2.21428E-01
   1.09200E+01     2.21233E-01
   1.09213E+01     2.21045E-01
   1.09225E+01     2.20865E-01
   1.09238E+01     2.20694E-01
   1.09250E+01     2.20532E-01
   1.09263E+01     2.20380E-01
   1.09275E+01     2.20237E-01
   1.09288E+01     2.20105E-01
   1.09300E+01     2.19982E-01
   1.09313E+01     2.19870E-01
   1.09325E+01     2.19767E-01
   1.09338E+01     2.19674E-01
   1.09350E+01     2.19589E-01
   1.09363E+01     2.19514E-01
   1.09375E+01     2.19445E-01
   1.09388E+01     2.19384E-01
   1.09400E+01     2.19329E-01
   1.09413E+01     2.19279E-01
   1.09425E+01     2.19233E-01
   1.09438E+01     2.19190E-01
   1.09450E+01     2.19148E-01
   1.09463E+01     2.19107E-01
   1.09475E+01     2.19065E-01
   1.09488E+01     2.19022E-01
   1.09500E+01     2.18975E-01
   1.09513E+01     2.18924E-01
   1.09525E+01     2.18868E-01
   1.09538E+01     2.18805E-01
   1.09550E+01     2.18736E-01
   1.09563E+01     2.18658E-01
   1.09575E+01     2.18571E-01
   1.09588E+01     2.18474E-01
   1.09600E+01     2.18366E-01
   1.09613E+01     2.18248E-01
   1.09625E+01     2.18118E-01
   1.09638E+01     2.17976E-01
   1.09650E+01     2.17822E-01
   1.09663E+01     2.17655E-01
   1.09675E+01     2.17475E-01
   1.09688E+01     2.17282E-01
   1.09700E+01     2.17077E-01
   1.09713E+01     2.16859E-01
   1.09725E+01     2.16628E-01
   1.09738E+01     2.16385E-01
   1.09750E+01     2.16130E-01
   1.09763E+01     2.15863E-01
   1.09775E+01     2.15584E-01
   1.09788E+01     2.15295E-01
   1.09800E+01     2.14995E-01
   1.09813E+01     2.14684E-01
   1.09825E+01     2.14364E-01
   1.09838E+01     2.14034E-01
   1.09850E+01     2.13696E-01
   1.09863E+01     2.13350E-01
   1.09875E+01     2.12996E-01
   1.09888E+01     2.12635E-01
   1.09900E+01     2.12267E-01
   1.09913E+01     2.11893E-01
   1.09925E+01     2.11514E-01
   1.09938E+01     2.11130E-01
   1.09950E+01     2.10741E-01
   1.09963E+01     2.10348E-01
   1.09975E+01     2.09952E-01
   1.09988E+01     2.09553E-01
   1.10000E+01     2.09151E-01
   1.10013E+01     2.08748E-01
   1.10025E+01     2.08343E-01
   1.10038E+01     2.07937E-01
   1.10050E+01     2.07530E-01
   1.10063E+01     2.07123E-01
   1.10075E+01     2.06716E-01
   1.10088E+01     2.06310E-01
   1.10100E+01     2.05904E-01
   1.10113E+01     2.05500E-01
   1.10125E+01     2.05097E-01
   1.10138E+01     2.04696E-01
   1.10150E+01     2.04297E-01
   1.10163E+01     2.03900E-01
   1.10175E+01     2.03505E-01
   1.10188E+01     2.03114E-01
   1.10200E+01     2.02725E-01
   1.10213E+01     2.02339E-01
   1.10225E+01     2.01956E-01
   1.10238E+01     2.01576E-01
   1.10250E+01     2.01200E-01
   1.10263E+01     2.00827E-01
   1.10275E+01     2.00457E-01
   1.10288E+01     2.00091E-01
   1.10300E+01     1.99729E-01
   1.10312E+01     1.99371E-01
   1.10325E+01     1.99016E-01
   1.10338E+01     1.98665E-01
   1.10350E+01     1.98318E-01
   1.10363E+01     1.97976E-01
   1.10375E+01     1.97637E-01
   1.10388E+01     1.97302E-01
   1.10400E+01     1.96972E-01
   1.10413E+01     1.96647E-01
   1.10425E+01     1.96326E-01
   1.10438E+01     1.96009E-01
   1.10450E+01     1.95698E-01
   1.10463E+01     1.95391E-01
   1.10475E+01     1.95090E-01
   1.10488E+01     1.94794E-01
   1.10500E+01     1.94504E-01
   1.10513E+01     1.94219E-01
   1.10525E+01     1.93941E-01
   1.10538E+01     1.93668E-01
   1.10550E+01     1.93403E-01
   1.10563E+01     1.93143E-01
   1.10575E+01     1.92891E-01
   1.10588E+01     1.92646E-01
   1.10600E+01     1.92408E-01
   1.10613E+01     1.92178E-01
   1.10625E+01     1.91955E-01
   1.10638E+01     1.91740E-01
   1.10650E+01     1.91533E-01
   1.10663E+01     1.91334E-01
   1.10675E+01     1.91143E-01
   1.10688E+01     1.90960E-01
   1.10700E+01     1.90785E-01
   1.10713E+01     1.90618E-01
   1.10725E+01     1.90460E-01
   1.10738E+01     1.90309E-01
   1.10750E+01     1.90166E-01
   1.10763E+01     1.90030E-01
   1.10775E+01     1.89902E-01
   1.10788E+01     1.89780E-01
   1.10800E+01     1.89666E-01
   1.10813E+01     1.89557E-01
   1.10825E+01     1.89454E-01
   1.10838E+01     1.89356E-01
   1.10850E+01     1.89263E-01
   1.10863E+01     1.89174E-01
   1.10875E+01     1.89088E-01
   1.10888E+01     1.89006E-01
   1.10900E+01     1.88926E-01
   1.10913E+01     1.88848E-01
   1.10925E+01     1.88772E-01
   1.10938E+01     1.88696E-01
   1.10950E+01     1.88620E-01
   1.10963E+01     1.88544E-01
   1.10975E+01     1.88467E-01
   1.10988E+01     1.88388E-01
   1.11000E+01     1.88307E-01
   1.11013E+01     1.88224E-01
   1.11025E+01     1.88138E-01
   1.11038E+01     1.88049E-01
   1.11050E+01     1.87957E-01
   1.11063E+01     1.87860E-01
   1.11075E+01     1.87760E-01
   1.11088E+01     1.87655E-01
   1.11100E+01     1.87546E-01
   1.11113E+01     1.87432E-01
   1.11125E+01     1.87313E-01
   1.11138E+01     1.87190E-01
   1.11150E+01     1.87062E-01
   1.11163E+01     1.86929E-01
   1.11175E+01     1.86792E-01
   1.11188E+01     1.86651E-01
   1.11200E+01     1.86505E-01
   1.11213E+01     1.86355E-01
   1.11225E+01     1.86201E-01
   1.11238E+01     1.86043E-01
   1.11250E+01     1.85882E-01
   1.11263E+01     1.85717E-01
   1.11275E+01     1.85550E-01
   1.11288E+01     1.85381E-01
   1.11300E+01     1.85209E-01
   1.11313E+01     1.85035E-01
   1.11325E+01     1.84860E-01
   1.11338E+01     1.84683E-01
   1.11350E+01     1.84506E-01
   1.11363E+01     1.84328E-01
   1.11375E+01     1.84150E-01
   1.11388E+01     1.83973E-01
   1.11400E+01     1.83795E-01
   1.11413E+01     1.83619E-01
   1.11425E+01     1.83444E-01
   1.11438E+01     1.83270E-01
   1.11450E+01     1.83098E-01
   1.11463E+01     1.82928E-01
   1.11475E+01     1.82760E-01
   1.11488E+01     1.82594E-01
   1.11500E+01     1.82430E-01
   1.11513E+01     1.82269E-01
   1.11525E+01     1.82110E-01
   1.11538E+01     1.81954E-01
   1.11550E+01     1.81800E-01
   1.11562E+01     1.81649E-01
   1.11575E+01     1.81500E-01
   1.11588E+01     1.81353E-01
   1.11600E+01     1.81209E-01
   1.11613E+01     1.81066E-01
   1.11625E+01     1.80924E-01
   1.11638E+01     1.80784E-01
   1.11650E+01     1.80644E-01
   1.11663E+01     1.80505E-01
   1.11675E+01     1.80367E-01
   1.11688E+01     1.80228E-01
   1.11700E+01     1.80089E-01
   1.11713E+01     1.79949E-01
   1.11725E+01     1.79808E-01
   1.11738E+01     1.79665E-01
   1.11750E+01     1.79520E-01
   1.11763E+01     1.79373E-01
   1.11775E+01     1.79224E-01
   1.11788E+01     1.79071E-01
   1.11800E+01     1.78915E-01
   1.11813E+01     1.78755E-01
   1.11825E+01     1.78592E-01
   1.11838E+01     1.78424E-01
   1.11850E+01     1.78251E-01
   1.11863E+01     1.78075E-01
   1.11875E+01     1.77893E-01
   1.11888E+01     1.77706E-01
   1.11900E+01     1.77514E-01
   1.11913E+01     1.77316E-01
   1.11925E+01     1.77114E-01
   1.11938E+01     1.76906E-01
   1.11950E+01     1.76693E-01
   1.11963E+01     1.76474E-01
   1.11975E+01     1.76250E-01
   1.11988E+01     1.76021E-01
   1.12000E+01     1.75786E-01
   1.12013E+01     1.75547E-01
   1.12025E+01     1.75303E-01
   1.12038E+01     1.75054E-01
   1.12050E+01     1.74800E-01
   1.12063E+01     1.74542E-01
   1.12075E+01     1.74279E-01
   1.12088E+01     1.74012E-01
   1.12100E+01     1.73740E-01
   1.12113E+01     1.73464E-01
   1.12125E+01     1.73185E-01
   1.12138E+01     1.72904E-01
   1.12150E+01     1.72620E-01
   1.12163E+01     1.72335E-01
   1.12175E+01     1.72050E-01
   1.12188E+01     1.71764E-01
   1.12200E+01     1.71481E-01
   1.12213E+01     1.71200E-01
   1.12225E+01     1.70924E-01
   1.12238E+01     1.70655E-01
   1.12250E+01     1.70397E-01
   1.12263E+01     1.70152E-01
   1.12275E+01     1.69925E-01
   1.12288E+01     1.69723E-01
   1.12300E+01     1.69550E-01
   1.12313E+01     1.69414E-01
   1.12325E+01     1.69323E-01
   1.12338E+01     1.69283E-01
   1.12350E+01     1.69304E-01
   1.12363E+01     1.69393E-01
   1.12375E+01     1.69557E-01
   1.12388E+01     1.69804E-01
   1.12400E+01     1.70137E-01
   1.12413E+01     1.70562E-01
   1.12425E+01     1.71079E-01
   1.12438E+01     1.71688E-01
   1.12450E+01     1.72386E-01
   1.12463E+01     1.73168E-01
   1.12475E+01     1.74029E-01
   1.12488E+01     1.74958E-01
   1.12500E+01     1.75948E-01
   1.12513E+01     1.76988E-01
   1.12525E+01     1.78067E-01
   1.12538E+01     1.79175E-01
   1.12550E+01     1.80305E-01
   1.12563E+01     1.81446E-01
   1.12575E+01     1.82594E-01
   1.12588E+01     1.83742E-01
   1.12600E+01     1.84887E-01
   1.12613E+01     1.86025E-01
   1.12625E+01     1.87156E-01
   1.12638E+01     1.88278E-01
   1.12650E+01     1.89392E-01
   1.12663E+01     1.90496E-01
   1.12675E+01     1.91593E-01
   1.12688E+01     1.92681E-01
   1.12700E+01     1.93762E-01
   1.12713E+01     1.94837E-01
   1.12725E+01     1.95904E-01
   1.12738E+01     1.96964E-01
   1.12750E+01     1.98019E-01
   1.12763E+01     1.99066E-01
   1.12775E+01     2.00107E-01
   1.12788E+01     2.01141E-01
   1.12800E+01     2.02168E-01
   1.12812E+01     2.03188E-01
   1.12825E+01     2.04201E-01
   1.12838E+01     2.05206E-01
   1.12850E+01     2.06204E-01
   1.12863E+01     2.07193E-01
   1.12875E+01     2.08175E-01
   1.12888E+01     2.09148E-01
   1.12900E+01     2.10113E-01
   1.12913E+01     2.11070E-01
   1.12925E+01     2.12018E-01
   1.12938E+01     2.12958E-01
   1.12950E+01     2.13889E-01
   1.12963E+01     2.14811E-01
   1.12975E+01     2.15725E-01
   1.12988E+01     2.16630E-01
   1.13000E+01     2.17526E-01
   1.13013E+01     2.18413E-01
   1.13025E+01     2.19292E-01
   1.13038E+01     2.20162E-01
   1.13050E+01     2.21024E-01
   1.13063E+01     2.21877E-01
   1.13075E+01     2.22722E-01
   1.13088E+01     2.23559E-01
   1.13100E+01     2.24388E-01
   1.13113E+01     2.25209E-01
   1.13125E+01     2.26022E-01
   1.13138E+01     2.26828E-01
   1.13150E+01     2.27626E-01
   1.13163E+01     2.28417E-01
   1.13175E+01     2.29201E-01
   1.13188E+01     2.29978E-01
   1.13200E+01     2.30748E-01
   1.13213E+01     2.31511E-01
   1.13225E+01     2.32268E-01
   1.13238E+01     2.33017E-01
   1.13250E+01     2.33761E-01
   1.13263E+01     2.34497E-01
   1.13275E+01     2.35226E-01
   1.13288E+01     2.35949E-01
   1.13300E+01     2.36664E-01
   1.13313E+01     2.37372E-01
   1.13325E+01     2.38071E-01
   1.13338E+01     2.38762E-01
   1.13350E+01     2.39445E-01
   1.13363E+01     2.40118E-01
   1.13375E+01     2.40782E-01
   1.13388E+01     2.41435E-01
   1.13400E+01     2.42077E-01
   1.13413E+01     2.42709E-01
   1.13425E+01     2.43328E-01
   1.13438E+01     2.43935E-01
   1.13450E+01     2.44529E-01
   1.13463E+01     2.45111E-01
   1.13475E+01     2.45678E-01
   1.13488E+01     2.46233E-01
   1.13500E+01     2.46773E-01
   1.13513E+01     2.47299E-01
   1.13525E+01     2.47812E-01
   1.13538E+01     2.48310E-01
   1.13550E+01     2.48795E-01
   1.13563E+01     2.49267E-01
   1.13575E+01     2.49726E-01
   1.13588E+01     2.50173E-01
   1.13600E+01     2.50607E-01
   1.13613E+01     2.51031E-01
   1.13625E+01     2.51444E-01
   1.13638E+01     2.51848E-01
   1.13650E+01     2.52243E-01
   1.13663E+01     2.52630E-01
   1.13675E+01     2.53012E-01
   1.13688E+01     2.53387E-01
   1.13700E+01     2.53759E-01
   1.13713E+01     2.54128E-01
   1.13725E+01     2.54495E-01
   1.13738E+01     2.54863E-01
   1.13750E+01     2.55231E-01
   1.13763E+01     2.55603E-01
   1.13775E+01     2.55978E-01
   1.13788E+01     2.56359E-01
   1.13800E+01     2.56747E-01
   1.13813E+01     2.57143E-01
   1.13825E+01     2.57549E-01
   1.13838E+01     2.57966E-01
   1.13850E+01     2.58395E-01
   1.13863E+01     2.58837E-01
   1.13875E+01     2.59293E-01
   1.13888E+01     2.59763E-01
   1.13900E+01     2.60249E-01
   1.13913E+01     2.60750E-01
   1.13925E+01     2.61266E-01
   1.13938E+01     2.61798E-01
   1.13950E+01     2.62344E-01
   1.13963E+01     2.62904E-01
   1.13975E+01     2.63477E-01
   1.13988E+01     2.64061E-01
   1.14000E+01     2.64655E-01
   1.14013E+01     2.65257E-01
   1.14025E+01     2.65865E-01
   1.14038E+01     2.66477E-01
   1.14050E+01     2.67091E-01
   1.14062E+01     2.67703E-01
   1.14075E+01     2.68312E-01
   1.14088E+01     2.68916E-01
   1.14100E+01     2.69510E-01
   1.14113E+01     2.70094E-01
   1.14125E+01     2.70665E-01
   1.14138E+01     2.71220E-01
   1.14150E+01     2.71757E-01
   1.14163E+01     2.72275E-01
   1.14175E+01     2.72772E-01
   1.14188E+01     2.73246E-01
   1.14200E+01     2.73697E-01
   1.14213E+01     2.74122E-01
   1.14225E+01     2.74520E-01
   1.14238E+01     2.74893E-01
   1.14250E+01     2.75237E-01
   1.14263E+01     2.75554E-01
   1.14275E+01     2.75842E-01
   1.14288E+01     2.76101E-01
   1.14300E+01     2.76332E-01
   1.14313E+01     2.76534E-01
   1.14325E+01     2.76708E-01
   1.14338E+01     2.76852E-01
   1.14350E+01     2.76969E-01
   1.14363E+01     2.77056E-01
   1.14375E+01     2.77116E-01
   1.14388E+01     2.77148E-01
   1.14400E+01     2.77152E-01
   1.14413E+01     2.77129E-01
   1.14425E+01     2.77078E-01
   1.14438E+01     2.77000E-01
   1.14450E+01     2.76896E-01
   1.14463E+01     2.76767E-01
   1.14475E+01     2.76613E-01
   1.14488E+01     2.76436E-01
   1.14500E+01     2.76237E-01
   1.14513E+01     2.76018E-01
   1.14525E+01     2.75780E-01
   1.14538E+01     2.75525E-01
   1.14550E+01     2.75254E-01
   1.14563E+01     2.74968E-01
   1.14575E+01     2.74667E-01
   1.14588E+01     2.74352E-01
   1.14600E+01     2.74024E-01
   1.14613E+01     2.73683E-01
   1.14625E+01     2.73331E-01
   1.14638E+01     2.72968E-01
   1.14650E+01     2.72597E-01
   1.14663E+01     2.72217E-01
   1.14675E+01     2.71832E-01
   1.14688E+01     2.71440E-01
   1.14700E+01     2.71044E-01
   1.14713E+01     2.70643E-01
   1.14725E+01     2.70240E-01
   1.14738E+01     2.69835E-01
   1.14750E+01     2.69429E-01
   1.14763E+01     2.69021E-01
   1.14775E+01     2.68614E-01
   1.14788E+01     2.68206E-01
   1.14800E+01     2.67798E-01
   1.14813E+01     2.67391E-01
   1.14825E+01     2.66985E-01
   1.14838E+01     2.66579E-01
   1.14850E+01     2.66174E-01
   1.14863E+01     2.65769E-01
   1.14875E+01     2.65365E-01
   1.14888E+01     2.64962E-01
   1.14900E+01     2.64560E-01
   1.14913E+01     2.64162E-01
   1.14925E+01     2.63768E-01
   1.14938E+01     2.63382E-01
   1.14950E+01     2.63006E-01
   1.14963E+01     2.62644E-01
   1.14975E+01     2.62300E-01
   1.14988E+01     2.61980E-01
   1.15000E+01     2.61689E-01
   1.15013E+01     2.61431E-01
   1.15025E+01     2.61213E-01
   1.15038E+01     2.61039E-01
   1.15050E+01     2.60913E-01
   1.15063E+01     2.60839E-01
   1.15075E+01     2.60818E-01
   1.15088E+01     2.60851E-01
   1.15100E+01     2.60937E-01
   1.15113E+01     2.61074E-01
   1.15125E+01     2.61257E-01
   1.15138E+01     2.61480E-01
   1.15150E+01     2.61739E-01
   1.15163E+01     2.62024E-01
   1.15175E+01     2.62330E-01
   1.15188E+01     2.62648E-01
   1.15200E+01     2.62971E-01
   1.15213E+01     2.63292E-01
   1.15225E+01     2.63606E-01
   1.15238E+01     2.63908E-01
   1.15250E+01     2.64193E-01
   1.15263E+01     2.64458E-01
   1.15275E+01     2.64702E-01
   1.15288E+01     2.64921E-01
   1.15300E+01     2.65116E-01
   1.15312E+01     2.65285E-01
   1.15325E+01     2.65429E-01
   1.15338E+01     2.65548E-01
   1.15350E+01     2.65642E-01
   1.15363E+01     2.65712E-01
   1.15375E+01     2.65758E-01
   1.15388E+01     2.65780E-01
   1.15400E+01     2.65781E-01
   1.15413E+01     2.65760E-01
   1.15425E+01     2.65717E-01
   1.15438E+01     2.65655E-01
   1.15450E+01     2.65572E-01
   1.15463E+01     2.65470E-01
   1.15475E+01     2.65349E-01
   1.15488E+01     2.65210E-01
   1.15500E+01     2.65052E-01
   1.15513E+01     2.64877E-01
   1.15525E+01     2.64683E-01
   1.15538E+01     2.64472E-01
   1.15550E+01     2.64244E-01
   1.15563E+01     2.63999E-01
   1.15575E+01     2.63738E-01
   1.15588E+01     2.63460E-01
   1.15600E+01     2.63166E-01
   1.15613E+01     2.62857E-01
   1.15625E+01     2.62533E-01
   1.15638E+01     2.62195E-01
   1.15650E+01     2.61842E-01
   1.15663E+01     2.61477E-01
   1.15675E+01     2.61098E-01
   1.15688E+01     2.60707E-01
   1.15700E+01     2.60305E-01
   1.15713E+01     2.59891E-01
   1.15725E+01     2.59468E-01
   1.15738E+01     2.59034E-01
   1.15750E+01     2.58591E-01
   1.15763E+01     2.58140E-01
   1.15775E+01     2.57680E-01
   1.15788E+01     2.57213E-01
   1.15800E+01     2.56740E-01
   1.15813E+01     2.56260E-01
   1.15825E+01     2.55775E-01
   1.15838E+01     2.55284E-01
   1.15850E+01     2.54789E-01
   1.15863E+01     2.54290E-01
   1.15875E+01     2.53786E-01
   1.15888E+01     2.53280E-01
   1.15900E+01     2.52771E-01
   1.15913E+01     2.52258E-01
   1.15925E+01     2.51744E-01
   1.15938E+01     2.51227E-01
   1.15950E+01     2.50709E-01
   1.15963E+01     2.50188E-01
   1.15975E+01     2.49666E-01
   1.15988E+01     2.49142E-01
   1.16000E+01     2.48617E-01
   1.16013E+01     2.48090E-01
   1.16025E+01     2.47562E-01
   1.16038E+01     2.47032E-01
   1.16050E+01     2.46500E-01
   1.16063E+01     2.45968E-01
   1.16075E+01     2.45433E-01
   1.16088E+01     2.44898E-01
   1.16100E+01     2.44361E-01
   1.16113E+01     2.43823E-01
   1.16125E+01     2.43285E-01
   1.16138E+01     2.42745E-01
   1.16150E+01     2.42206E-01
   1.16163E+01     2.41667E-01
   1.16175E+01     2.41128E-01
   1.16188E+01     2.40591E-01
   1.16200E+01     2.40055E-01
   1.16213E+01     2.39522E-01
   1.16225E+01     2.38991E-01
   1.16238E+01     2.38464E-01
   1.16250E+01     2.37941E-01
   1.16263E+01     2.37423E-01
   1.16275E+01     2.36911E-01
   1.16288E+01     2.36406E-01
   1.16300E+01     2.35909E-01
   1.16313E+01     2.35420E-01
   1.16325E+01     2.34941E-01
   1.16338E+01     2.34472E-01
   1.16350E+01     2.34015E-01
   1.16363E+01     2.33570E-01
   1.16375E+01     2.33139E-01
   1.16388E+01     2.32722E-01
   1.16400E+01     2.32320E-01
   1.16413E+01     2.31934E-01
   1.16425E+01     2.31565E-01
   1.16438E+01     2.31214E-01
   1.16450E+01     2.30881E-01
   1.16463E+01     2.30567E-01
   1.16475E+01     2.30272E-01
   1.16488E+01     2.29996E-01
   1.16500E+01     2.29740E-01
   1.16513E+01     2.29504E-01
   1.16525E+01     2.29287E-01
   1.16538E+01     2.29090E-01
   1.16550E+01     2.28911E-01
   1.16562E+01     2.28750E-01
   1.16575E+01     2.28606E-01
   1.16588E+01     2.28478E-01
   1.16600E+01     2.28365E-01
   1.16613E+01     2.28265E-01
   1.16625E+01     2.28177E-01
   1.16638E+01     2.28099E-01
   1.16650E+01     2.28030E-01
   1.16663E+01     2.27968E-01
   1.16675E+01     2.27910E-01
   1.16688E+01     2.27856E-01
   1.16700E+01     2.27804E-01
   1.16713E+01     2.27752E-01
   1.16725E+01     2.27699E-01
   1.16738E+01     2.27643E-01
   1.16750E+01     2.27583E-01
   1.16763E+01     2.27518E-01
   1.16775E+01     2.27447E-01
   1.16788E+01     2.27369E-01
   1.16800E+01     2.27284E-01
   1.16813E+01     2.27191E-01
   1.16825E+01     2.27089E-01
   1.16838E+01     2.26979E-01
   1.16850E+01     2.26859E-01
   1.16863E+01     2.26731E-01
   1.16875E+01     2.26593E-01
   1.16888E+01     2.26446E-01
   1.16900E+01     2.26290E-01
   1.16913E+01     2.26125E-01
   1.16925E+01     2.25952E-01
   1.16938E+01     2.25772E-01
   1.16950E+01     2.25583E-01
   1.16963E+01     2.25388E-01
   1.16975E+01     2.25186E-01
   1.16988E+01     2.24978E-01
   1.17000E+01     2.24764E-01
   1.17013E+01     2.24547E-01
   1.17025E+01     2.24325E-01
   1.17038E+01     2.24099E-01
   1.17050E+01     2.23872E-01
   1.17063E+01     2.23642E-01
   1.17075E+01     2.23412E-01
   1.17088E+01     2.23181E-01
   1.17100E+01     2.22951E-01
   1.17113E+01     2.22723E-01
   1.17125E+01     2.22497E-01
   1.17138E+01     2.22274E-01
   1.17150E+01     2.22054E-01
   1.17163E+01     2.21840E-01
   1.17175E+01     2.21631E-01
   1.17188E+01     2.21429E-01
   1.17200E+01     2.21233E-01
   1.17213E+01     2.21045E-01
   1.17225E+01     2.20865E-01
   1.17238E+01     2.20694E-01
   1.17250E+01     2.20532E-01
   1.17263E+01     2.20380E-01
   1.17275E+01     2.20238E-01
   1.17288E+01     2.20105E-01
   1.17300E+01     2.19983E-01
   1.17313E+01     2.19870E-01
   1.17325E+01     2.19767E-01
   1.17338E+01     2.19674E-01
   1.17350E+01     2.19590E-01
   1.17363E+01     2.19514E-01
   1.17375E+01     2.19446E-01
   1.17388E+01     2.19385E-01
   1.17400E+01     2.19330E-01
   1.17413E+01     2.19279E-01
   1.17425E+01     2.19233E-01
   1.17438E+01     2.19190E-01
   1.17450E+01     2.19149E-01
   1.17463E+01     2.19107E-01
   1.17475E+01     2.19066E-01
   1.17488E+01     2.19022E-01
   1.17500E+01     2.18975E-01
   1.17513E+01     2.18924E-01
   1.17525E+01     2.18868E-01
   1.17538E+01     2.18806E-01
   1.17550E+01     2.18736E-01
   1.17563E+01     2.18658E-01
   1.17575E+01     2.18571E-01
   1.17588E+01     2.18474E-01
   1.17600E+01     2.18367E-01
   1.17613E+01     2.18248E-01
   1.17625E+01     2.18118E-01
   1.17638E+01     2.17976E-01
   1.17650E+01     2.17822E-01
   1.17663E+01     2.17655E-01
   1.17675E+01     2.17475E-01
   1.17688E+01     2.17283E-01
   1.17700E+01     2.17078E-01
   1.17713E+01     2.16860E-01
   1.17725E+01     2.16629E-01
   1.17738E+01     2.16386E-01
   1.17750E+01     2.16131E-01
   1.17763E+01     2.15864E-01
   1.17775E+01     2.15585E-01
   1.17788E+01     2.15296E-01
   1.17800E+01     2.14995E-01
   1.17812E+01     2.14685E-01
   1.17825E+01     2.14365E-01
   1.17838E+01     2.14035E-01
   1.17850E+01     2.13697E-01
   1.17863E+01     2.13351E-01
   1.17875E+01     2.12997E-01
   1.17888E+01     2.12636E-01
   1.17900E+01     2.12268E-01
   1.17913E+01     2.11894E-01
   1.17925E+01     2.11515E-01
   1.17938E+01     2.11131E-01
   1.17950E+01     2.10742E-01
   1.17963E+01     2.10349E-01
   1.17975E+01     2.09953E-01
   1.17988E+01     2.09554E-01
   1.18000E+01     2.09152E-01
   1.18013E+01     2.08749E-01
   1.18025E+01     2.08344E-01
   1.18038E+01     2.07938E-01
   1.18050E+01     2.07531E-01
   1.18063E+01     2.07124E-01
   1.18075E+01     2.06717E-01
   1.18088E+01     2.06311E-01
   1.18100E+01     2.05905E-01
   1.18113E+01     2.05501E-01
   1.18125E+01     2.05098E-01
   1.18138E+01     2.04697E-01
   1.18150E+01     2.04298E-01
   1.18163E+01     2.03901E-01
   1.18175E+01     2.03507E-01
   1.18188E+01     2.03115E-01
   1.18200E+01     2.02726E-01
   1.18213E+01     2.02340E-01
   1.18225E+01     2.01957E-01
   1.18238E+01     2.01577E-01
   1.18250E+01     2.01201E-01
   1.18263E+01     2.00828E-01
   1.18275E+01     2.00458E-01
   1.18288E+01     2.00092E-01
   1.18300E+01     1.99730E-01
   1.18313E+01     1.99372E-01
   1.18325E+01     1.99017E-01
   1.18338E+01     1.98666E-01
   1.18350E+01     1.98319E-01
   1.18363E+01     1.97977E-01
   1.18375E+01     1.97638E-01
   1.18388E+01     1.97303E-01
   1.18400E+01     1.96973E-01
   1.18413E+01     1.96648E-01
   1.18425E+01     1.96327E-01
   1.18438E+01     1.96010E-01
   1.18450E+01     1.95699E-01
   1.18463E+01     1.95392E-01
   1.18475E+01     1.95091E-01
   1.18488E+01     1.94795E-01
   1.18500E+01     1.94505E-01
   1.18513E+01     1.94220E-01
   1.18525E+01     1.93942E-01
   1.18538E+01     1.93669E-01
   1.18550E+01     1.93403E-01
   1.18563E+01     1.93144E-01
   1.18575E+01     1.92892E-01
   1.18588E+01     1.92647E-01
   1.18600E+01     1.92409E-01
   1.18613E+01     1.92178E-01
   1.18625E+01     1.91955E-01
   1.18638E+01     1.91740E-01
   1.18650E+01     1.91533E-01
   1.18663E+01     1.91334E-01
   1.18675E+01     1.91143E-01
   1.18688E+01     1.90960E-01
   1.18700E+01     1.90786E-01
   1.18713E+01     1.90619E-01
   1.18725E+01     1.90460E-01
   1.18738E+01     1.90309E-01
   1.18750E+01     1.90166E-01
   1.18763E+01     1.90031E-01
   1.18775E+01     1.89902E-01
   1.18788E+01     1.89781E-01
   1.18800E+01     1.89666E-01
   1.18813E+01     1.89557E-01
   1.18825E+01     1.89454E-01
   1.18838E+01     1.89356E-01
   1.18850E+01     1.89263E-01
   1.18863E+01     1.89174E-01
   1.18875E+01     1.89089E-01
   1.18888E+01     1.89006E-01
   1.18900E+01     1.88927E-01
   1.18913E+01     1.88849E-01
   1.18925E+01     1.88772E-01
   1.18938E+01     1.88696E-01
   1.18950E+01     1.88620E-01
   1.18963E+01     1.88544E-01
   1.18975E+01     1.88467E-01
   1.18988E+01     1.88388E-01
   1.19000E+01     1.88307E-01
   1.19013E+01     1.88224E-01
   1.19025E+01     1.88139E-01
   1.19038E+01     1.88049E-01
   1.19050E+01     1.87957E-01
   1.19062E+01     1.87860E-01
   1.19075E+01     1.87760E-01
   1.19088E+01     1.87655E-01
   1.19100E+01     1.87546E-01
   1.19113E+01     1.87432E-01
   1.19125E+01     1.87314E-01
   1.19138E+01     1.87190E-01
   1.19150E+01     1.87062E-01
   1.19163E+01     1.86930E-01
   1.19175E+01     1.86793E-01
   1.19188E+01     1.86651E-01
   1.19200E+01     1.86505E-01
   1.19213E+01     1.86355E-01
   1.19225E+01     1.86201E-01
   1.19238E+01     1.86043E-01
   1.19250E+01     1.85882E-01
   1.19263E+01     1.85718E-01
   1.19275E+01     1.85551E-01
   1.19288E+01     1.85381E-01
   1.19300E+01     1.85209E-01
   1.19313E+01     1.85035E-01
   1.19325E+01     1.84860E-01
   1.19338E+01     1.84684E-01
   1.19350E+01     1.84506E-01
   1.19363E+01     1.84329E-01
   1.19375E+01     1.84151E-01
   1.19388E+01     1.83973E-01
   1.19400E+01     1.83796E-01
   1.19413E+01     1.83620E-01
   1.19425E+01     1.83444E-01
   1.19438E+01     1.83271E-01
   1.19450E+01     1.83098E-01
   1.19463E+01     1.82928E-01
   1.19475E+01     1.82760E-01
   1.19488E+01     1.82594E-01
   1.19500E+01     1.82430E-01
   1.19513E+01     1.82269E-01
   1.19525E+01     1.82111E-01
   1.19538E+01     1.81954E-01
   1.19550E+01     1.81801E-01
   1.19563E+01     1.81649E-01
   1.19575E+01     1.81501E-01
   1.19588E+01     1.81354E-01
   1.19600E+01     1.81209E-01
   1.19613E+01     1.81066E-01
   1.19625E+01     1.80924E-01
   1.19638E+01     1.80784E-01
   1.19650E+01     1.80644E-01
   1.19663E+01     1.80506E-01
   1.19675E+01     1.80367E-01
   1.19688E+01     1.80228E-01
   1.19700E+01     1.80089E-01
   1.19713E+01     1.79949E-01
   1.19725E+01     1.79808E-01
   1.19738E+01     1.79665E-01
   1.19750E+01     1.79521E-01
   1.19763E+01     1.79374E-01
   1.19775E+01     1.79224E-01
   1.19788E+01     1.79071E-01
   1.19800E+01     1.78915E-01
   1.19813E+01     1.78756E-01
   1.19825E+01     1.78592E-01
   1.19838E+01     1.78424E-01
   1.19850E+01     1.78252E-01
   1.19863E+01     1.78075E-01
   1.19875E+01     1.77893E-01
   1.19888E+01     1.77706E-01
   1.19900E+01     1.77514E-01
   1.19913E+01     1.77317E-01
   1.19925E+01     1.77114E-01
   1.19938E+01     1.76906E-01
   1.19950E+01     1.76693E-01
   1.19963E+01     1.76474E-01
   1.19975E+01     1.76250E-01
   1.19988E+01     1.76021E-01
   1.20000E+01     1.75787E-01
   1.20013E+01     1.75548E-01
   1.20025E+01     1.75304E-01
   1.20038E+01     1.75055E-01
   1.20050E+01     1.74801E-01
   1.20063E+01     1.74543E-01
   1.20075E+01     1.74280E-01
   1.20088E+01     1.74012E-01
   1.20100E+01     1.73741E-01
   1.20113E+01     1.73465E-01
   1.20125E+01     1.73186E-01
   1.20138E+01     1.72905E-01
   1.20150E+01     1.72621E-01
   1.20163E+01     1.72336E-01
   1.20175E+01     1.72050E-01
   1.20188E+01     1.71765E-01
   1.20200E+01     1.71482E-01
   1.20213E+01     1.71201E-01
   1.20225E+01     1.70925E-01
   1.20238E+01     1.70656E-01
   1.20250E+01     1.70397E-01
   1.20263E+01     1.70153E-01
   1.20275E+01     1.69926E-01
   1.20288E+01     1.69724E-01
   1.20300E+01     1.69551E-01
   1.20313E+01     1.69415E-01
   1.20325E+01     1.69323E-01
   1.20338E+01     1.69284E-01
   1.20350E+01     1.69305E-01
   1.20363E+01     1.69394E-01
   1.20375E+01     1.69558E-01
   1.20388E+01     1.69804E-01
   1.20400E+01     1.70138E-01
   1.20413E+01     1.70563E-01
   1.20425E+01     1.71080E-01
   1.20438E+01     1.71688E-01
   1.20450E+01     1.72387E-01
   1.20463E+01     1.73169E-01
   1.20475E+01     1.74030E-01
   1.20488E+01     1.74959E-01
   1.20500E+01     1.75949E-01
   1.20513E+01     1.76989E-01
   1.20525E+01     1.78068E-01
   1.20538E+01     1.79176E-01
   1.20550E+01     1.80305E-01
   1.20563E+01     1.81447E-01
   1.20575E+01     1.82595E-01
   1.20588E+01     1.83743E-01
   1.20600E+01     1.84887E-01
   1.20613E+01     1.86026E-01
   1.20625E+01     1.87157E-01
   1.20638E+01     1.88279E-01
   1.20650E+01     1.89392E-01
   1.20663E+01     1.90497E-01
   1.20675E+01     1.91594E-01
   1.20688E+01     1.92682E-01
   1.20700E+01     1.93763E-01
   1.20713E+01     1.94837E-01
   1.20725E+01     1.95904E-01
   1.20738E+01     1.96965E-01
   1.20750E+01     1.98019E-01
   1.20763E+01     1.99067E-01
   1.20775E+01     2.00108E-01
   1.20788E+01     2.01142E-01
   1.20800E+01     2.02169E-01
   1.20813E+01     2.03189E-01
   1.20825E+01     2.04202E-01
   1.20838E+01     2.05207E-01
   1.20850E+01     2.06204E-01
   1.20863E+01     2.07194E-01
   1.20875E+01     2.08175E-01
   1.20888E+01     2.09149E-01
   1.20900E+01     2.10114E-01
   1.20913E+01     2.11071E-01
   1.20925E+01     2.12019E-01
   1.20938E+01     2.12959E-01
   1.20950E+01     2.13890E-01
   1.20963E+01     2.14812E-01
   1.20975E+01     2.15725E-01
   1.20988E+01     2.16630E-01
   1.21000E+01     2.17526E-01
   1.21013E+01     2.18414E-01
   1.21025E+01     2.19293E-01
   1.21038E+01     2.20163E-01
   1.21050E+01     2.21025E-01
   1.21063E+01     2.21878E-01
   1.21075E+01     2.22723E-01
   1.21088E+01     2.23560E-01
   1.21100E+01     2.24389E-01
   1.21113E+01     2.25209E-01
   1.21125E+01     2.26023E-01
   1.21138E+01     2.26828E-01
   1.21150E+01     2.27627E-01
   1.21163E+01     2.28417E-01
   1.21175E+01     2.29201E-01
   1.21188E+01     2.29978E-01
   1.21200E+01     2.30748E-01
   1.21213E+01     2.31511E-01
   1.21225E+01     2.32268E-01
   1.21238E+01     2.33018E-01
   1.21250E+01     2.33761E-01
   1.21263E+01     2.34498E-01
   1.21275E+01     2.35227E-01
   1.21288E+01     2.35949E-01
   1.21300E+01     2.36665E-01
   1.21313E+01     2.37372E-01
   1.21325E+01     2.38072E-01
   1.21338E+01     2.38763E-01
   1.21350E+01     2.39446E-01
   1.21363E+01     2.40119E-01
   1.21375E+01     2.40782E-01
   1.21388E+01     2.41436E-01
   1.21400E+01     2.42078E-01
   1.21413E+01     2.42709E-01
   1.21425E+01     2.43329E-01
   1.21438E+01     2.43936E-01
   1.21450E+01     2.44530E-01
   1.21463E+01     2.45112E-01
   1.21475E+01     2.45679E-01
   1.21488E+01     2.46234E-01
   1.21500E+01     2.46774E-01
   1.21513E+01     2.47300E-01
   1.21525E+01     2.47813E-01
   1.21538E+01     2.48311E-01
   1.21550E+01     2.48796E-01
   1.21563E+01     2.49268E-01
   1.21575E+01     2.49727E-01
   1.21588E+01     2.50174E-01
   1.21600E+01     2.50608E-01
   1.21613E+01     2.51032E-01
   1.21625E+01     2.51445E-01
   1.21638E+01     2.51849E-01
   1.21650E+01     2.52244E-01
   1.21663E+01     2.52632E-01
   1.21675E+01     2.53013E-01
   1.21688E+01     2.53389E-01
   1.21700E+01     2.53760E-01
   1.21713E+01     2.54129E-01
   1.21725E+01     2.54497E-01
   1.21738E+01     2.54864E-01
   1.21750E+01     2.55233E-01
   1.21763E+01     2.55604E-01
   1.21775E+01     2.55979E-01
   1.21788E+01     2.56360E-01
   1.21800E+01     2.56748E-01
   1.21813E+01     2.57144E-01
   1.21825E+01     2.57550E-01
   1.21838E+01     2.57967E-01
   1.21850E+01     2.58396E-01
   1.21863E+01     2.58838E-01
   1.21875E+01     2.59294E-01
   1.21888E+01     2.59765E-01
   1.21900E+01     2.60250E-01
   1.21913E+01     2.60751E-01
   1.21925E+01     2.61267E-01
   1.21938E+01     2.61799E-01
   1.21950E+01     2.62345E-01
   1.21963E+01     2.62905E-01
   1.21975E+01     2.63478E-01
   1.21988E+01     2.64062E-01
   1.22000E+01     2.64656E-01
   1.22013E+01     2.65258E-01
   1.22025E+01     2.65866E-01
   1.22038E+01     2.66478E-01
   1.22050E+01     2.67091E-01
   1.22063E+01     2.67704E-01
   1.22075E+01     2.68313E-01
   1.22088E+01     2.68916E-01
   1.22100E+01     2.69511E-01
   1.22113E+01     2.70095E-01
   1.22125E+01     2.70665E-01
   1.22138E+01     2.71220E-01
   1.22150E+01     2.71758E-01
   1.22163E+01     2.72276E-01
   1.22175E+01     2.72773E-01
   1.22188E+01     2.73247E-01
   1.22200E+01     2.73697E-01
   1.22213E+01     2.74122E-01
   1.22225E+01     2.74521E-01
   1.22238E+01     2.74893E-01
   1.22250E+01     2.75238E-01
   1.22263E+01     2.75554E-01
   1.22275E+01     2.75842E-01
   1.22288E+01     2.76102E-01
   1.22300E+01     2.76333E-01
   1.22313E+01     2.76535E-01
   1.22325E+01     2.76708E-01
   1.22338E+01     2.76853E-01
   1.22350E+01     2.76969E-01
   1.22363E+01     2.77057E-01
   1.22375E+01     2.77117E-01
   1.22388E+01     2.77149E-01
   1.22400E+01     2.77153E-01
   1.22413E+01     2.77129E-01
   1.22425E+01     2.77078E-01
   1.22438E+01     2.77001E-01
   1.22450E+01     2.76897E-01
   1.22463E+01     2.76767E-01
   1.22475E+01     2.76613E-01
   1.22488E+01     2.76437E-01
   1.22500E+01     2.76238E-01
   1.22513E+01     2.76018E-01
   1.22525E+01     2.75780E-01
   1.22538E+01     2.75525E-01
   1.22550E+01     2.75254E-01
   1.22563E+01     2.74968E-01
   1.22575E+01     2.74668E-01
   1.22588E+01     2.74353E-01
   1.22600E+01     2.74025E-01
   1.22613E+01     2.73683E-01
   1.22625E+01     2.73331E-01
   1.22638E+01     2.72968E-01
   1.22650E+01     2.72597E-01
   1.22663E+01     2.72218E-01
   1.22675E+01     2.71832E-01
   1.22688E+01     2.71440E-01
   1.22700E+01     2.71044E-01
   1.22713E+01     2.70644E-01
   1.22725E+01     2.70241E-01
   1.22738E+01     2.69836E-01
   1.22750E+01     2.69429E-01
   1.22763E+01     2.69022E-01
   1.22775E+01     2.68614E-01
   1.22788E+01     2.68206E-01
   1.22800E+01     2.67799E-01
   1.22813E+01     2.67392E-01
   1.22825E+01     2.66985E-01
   1.22838E+01     2.66580E-01
   1.22850E+01     2.66174E-01
   1.22863E+01     2.65769E-01
   1.22875E+01     2.65365E-01
   1.22888E+01     2.64962E-01
   1.22900E+01     2.64561E-01
   1.22913E+01     2.64162E-01
   1.22925E+01     2.63768E-01
   1.22938E+01     2.63382E-01
   1.22950E+01     2.63006E-01
   1.22963E+01     2.62644E-01
   1.22975E+01     2.62300E-01
   1.22988E+01     2.61980E-01
   1.23000E+01     2.61689E-01
   1.23013E+01     2.61431E-01
   1.23025E+01     2.61213E-01
   1.23038E+01     2.61039E-01
   1.23050E+01     2.60913E-01
   1.23063E+01     2.60839E-01
   1.23075E+01     2.60818E-01
   1.23088E+01     2.60851E-01
   1.23100E+01     2.60937E-01
   1.23113E+01     2.61074E-01
   1.23125E+01     2.61256E-01
   1.23138E+01     2.61480E-01
   1.23150E+01     2.61738E-01
   1.23163E+01     2.62024E-01
   1.23175E+01     2.62330E-01
   1.23188E+01     2.62648E-01
   1.23200E+01     2.62971E-01
   1.23213E+01     2.63292E-01
   1.23225E+01     2.63606E-01
   1.23238E+01     2.63908E-01
   1.23250E+01     2.64193E-01
   1.23263E+01     2.64458E-01
   1.23275E+01     2.64702E-01
   1.23288E+01     2.64921E-01
   1.23300E+01     2.65116E-01
   1.23313E+01     2.65285E-01
   1.23325E+01     2.65429E-01
   1.23338E+01     2.65548E-01
   1.23350E+01     2.65642E-01
   1.23363E+01     2.65712E-01
   1.23375E+01     2.65758E-01
   1.23388E+01     2.65781E-01
   1.23400E+01     2.65781E-01
   1.23413E+01     2.65760E-01
   1.23425E+01     2.65717E-01
   1.23438E+01     2.65655E-01
   1.23450E+01     2.65572E-01
   1.23463E+01     2.65471E-01
   1.23475E+01     2.65350E-01
   1.23488E+01     2.65210E-01
   1.23500E+01     2.65053E-01
   1.23513E+01     2.64877E-01
   1.23525E+01     2.64684E-01
   1.23538E+01     2.64473E-01
   1.23550E+01     2.64245E-01
   1.23563E+01     2.64000E-01
   1.23575E+01     2.63738E-01
   1.23588E+01     2.63460E-01
   1.23600E+01     2.63167E-01
   1.23613E+01     2.62858E-01
   1.23625E+01     2.62534E-01
   1.23638E+01     2.62195E-01
   1.23650E+01     2.61843E-01
   1.23663E+01     2.61477E-01
   1.23675E+01     2.61099E-01
   1.23688E+01     2.60708E-01
   1.23700E+01     2.60306E-01
   1.23713E+01     2.59892E-01
   1.23725E+01     2.59468E-01
   1.23738E+01     2.59035E-01
   1.23750E+01     2.58592E-01
   1.23763E+01     2.58140E-01
   1.23775E+01     2.57681E-01
   1.23788E+01     2.57214E-01
   1.23800E+01     2.56741E-01
   1.23813E+01     2.56261E-01
   1.23825E+01     2.55776E-01
   1.23838E+01     2.55285E-01
   1.23850E+01     2.54790E-01
   1.23863E+01     2.54290E-01
   1.23875E+01     2.53787E-01
   1.23888E+01     2.53281E-01
   1.23900E+01     2.52771E-01
   1.23913E+01     2.52259E-01
   1.23925E+01     2.51745E-01
   1.23938E+01     2.51228E-01
   1.23950E+01     2.50710E-01
   1.23963E+01     2.50189E-01
   1.23975E+01     2.49667E-01
   1.23988E+01     2.49143E-01
   1.24000E+01     2.48618E-01
   1.24013E+01     2.48091E-01
   1.24025E+01     2.47563E-01
   1.24038E+01     2.47033E-01
   1.24050E+01     2.46501E-01
   1.24063E+01     2.45969E-01
   1.24075E+01     2.45434E-01
   1.24088E+01     2.44899E-01
   1.24100E+01     2.44362E-01
   1.24113E+01     2.43824E-01
   1.24125E+01     2.43286E-01
   1.24138E+01     2.42747E-01
   1.24150E+01     2.42207E-01
   1.24163E+01     2.41668E-01
   1.24175E+01     2.41130E-01
   1.24188E+01     2.40592E-01
   1.24200E+01     2.40056E-01
   1.24213E+01     2.39523E-01
   1.24225E+01     2.38992E-01
   1.24238E+01     2.38465E-01
   1.24250E+01     2.37942E-01
   1.24263E+01     2.37424E-01
   1.24275E+01     2.36912E-01
   1.24288E+01     2.36407E-01
   1.24300E+01     2.35910E-01
   1.24313E+01     2.35421E-01
   1.24325E+01     2.34942E-01
   1.24338E+01     2.34473E-01
   1.24350E+01     2.34016E-01
   1.24363E+01     2.33571E-01
   1.24375E+01     2.33140E-01
   1.24388E+01     2.32723E-01
   1.24400E+01     2.32321E-01
   1.24413E+01     2.31935E-01
   1.24425E+01     2.31566E-01
   1.24438E+01     2.31215E-01
   1.24450E+01     2.30882E-01
   1.24463E+01     2.30567E-01
   1.24475E+01     2.30272E-01
   1.24488E+01     2.29997E-01
   1.24500E+01     2.29741E-01
   1.24513E+01     2.29505E-01
   1.24525E+01     2.29288E-01
   1.24538E+01     2.29090E-01
   1.24550E+01     2.28911E-01
   1.24563E+01     2.28750E-01
   1.24575E+01     2.28606E-01
   1.24588E+01     2.28478E-01
   1.24600E+01     2.28365E-01
   1.24613E+01     2.28265E-01
   1.24625E+01     2.28177E-01
   1.24638E+01     2.28099E-01
   1.24650E+01     2.28030E-01
   1.24663E+01     2.27968E-01
   1.24675E+01     2.27910E-01
   1.24688E+01     2.27857E-01
   1.24700E+01     2.27804E-01
   1.24713E+01     2.27752E-01
   1.24725E+01     2.27699E-01
   1.24738E+01     2.27643E-01
   1.24750E+01     2.27583E-01
   1.24763E+01     2.27518E-01
   1.24775E+01     2.27447E-01
   1.24788E+01     2.27369E-01
   1.24800E+01     2.27284E-01
   1.24813E+01     2.27191E-01
   1.24825E+01     2.27090E-01
   1.24838E+01     2.26979E-01
   1.24850E+01     2.26859E-01
   1.24863E+01     2.26731E-01
   1.24875E+01     2.26593E-01
   1.24888E+01     2.26446E-01
   1.24900E+01     2.26290E-01
   1.24913E+01     2.26126E-01
   1.24925E+01     2.25953E-01
   1.24938E+01     2.25772E-01
   1.24950E+01     2.25583E-01
   1.24963E+01     2.25388E-01
   1.24975E+01     2.25186E-01
   1.24988E+01     2.24978E-01
   1.25000E+01     2.24765E-01
   1.25013E+01     2.24547E-01
   1.25025E+01     2.24325E-01
   1.25038E+01     2.24100E-01
   1.25050E+01     2.23872E-01
   1.25063E+01     2.23643E-01
   1.25075E+01     2.23412E-01
   1.25088E+01     2.23181E-01
   1.25100E+01     2.22952E-01
   1.25113E+01     2.22723E-01
   1.25125E+01     2.22497E-01
   1.25138E+01     2.22274E-01
   1.25150E+01     2.22055E-01
   1.25163E+01     2.21840E-01
   1.25175E+01     2.21631E-01
   1.25188E+01     2.21429E-01
   1.25200E+01     2.21233E-01
   1.25213E+01     2.21045E-01
   1.25225E+01     2.20865E-01
   1.25238E+01     2.20694E-01
   1.25250E+01     2.20533E-01
   1.25263E+01     2.20380E-01
   1.25275E+01     2.20238E-01
   1.25288E+01     2.20105E-01
   1.25300E+01     2.19983E-01
   1.25313E+01     2.19870E-01
   1.25325E+01     2.19767E-01
   1.25338E+01     2.19674E-01
   1.25350E+01     2.19590E-01
   1.25363E+01     2.19514E-01
   1.25375E+01     2.19446E-01
   1.25388E+01     2.19385E-01
   1.25400E+01     2.19330E-01
   1.25413E+01     2.19279E-01
   1.25425E+01     2.19233E-01
   1.25438E+01     2.19190E-01
   1.25450E+01     2.19149E-01
   1.25463E+01     2.19107E-01
   1.25475E+01     2.19066E-01
   1.25488E+01     2.19022E-01
   1.25500E+01     2.18975E-01
   1.25513E+01     2.18924E-01
   1.25525E+01     2.18868E-01
   1.25538E+01     2.18806E-01
   1.25550E+01     2.18736E-01
   1.25563E+01     2.18658E-01
   1.25575E+01     2.18571E-01
   1.25588E+01     2.18474E-01
   1.25600E+01     2.18367E-01
   1.25613E+01     2.18249E-01
   1.25625E+01     2.18119E-01
   1.25638E+01     2.17977E-01
   1.25650E+01     2.17822E-01
   1.25663E+01     2.17655E-01
   1.25675E+01     2.17476E-01
   1.25688E+01     2.17283E-01
   1.25700E+01     2.17078E-01
   1.25713E+01     2.16860E-01
   1.25725E+01     2.16629E-01
   1.25738E+01     2.16386E-01
   1.25750E+01     2.16131E-01
   1.25763E+01     2.15864E-01
   1.25775E+01     2.15586E-01
   1.25788E+01     2.15296E-01
   1.25800E+01     2.14996E-01
   1.25813E+01     2.14685E-01
   1.25825E+01     2.14365E-01
   1.25838E+01     2.14036E-01
   1.25850E+01     2.13698E-01
   1.25863E+01     2.13351E-01
   1.25875E+01     2.12998E-01
   1.25888E+01     2.12636E-01
   1.25900E+01     2.12269E-01
   1.25913E+01     2.11895E-01
   1.25925E+01     2.11516E-01
   1.25938E+01     2.11131E-01
   1.25950E+01     2.10743E-01
   1.25963E+01     2.10350E-01
   1.25975E+01     2.09954E-01
   1.25988E+01     2.09555E-01
   1.26000E+01     2.09153E-01
   1.26013E+01     2.08750E-01
   1.26025E+01     2.08345E-01
   1.26038E+01     2.07939E-01
   1.26050E+01     2.07532E-01
   1.26063E+01     2.07125E-01
   1.26075E+01     2.06718E-01
   1.26088E+01     2.06312E-01
   1.26100E+01     2.05906E-01
   1.26113E+01     2.05502E-01
   1.26125E+01     2.05099E-01
   1.26138E+01     2.04698E-01
   1.26150E+01     2.04299E-01
   1.26163E+01     2.03902E-01
   1.26175E+01     2.03507E-01
   1.26188E+01     2.03116E-01
   1.26200E+01     2.02727E-01
   1.26213E+01     2.02341E-01
   1.26225E+01     2.01958E-01
   1.26238E+01     2.01578E-01
   1.26250E+01     2.01202E-01
   1.26263E+01     2.00829E-01
   1.26275E+01     2.00459E-01
   1.26288E+01     2.00093E-01
   1.26300E+01     1.99731E-01
   1.26313E+01     1.99373E-01
   1.26325E+01     1.99018E-01
   1.26338E+01     1.98667E-01
   1.26350E+01     1.98320E-01
   1.26363E+01     1.97977E-01
   1.26375E+01     1.97639E-01
   1.26388E+01     1.97304E-01
   1.26400E+01     1.96974E-01
   1.26413E+01     1.96648E-01
   1.26425E+01     1.96327E-01
   1.26438E+01     1.96011E-01
   1.26450E+01     1.95699E-01
   1.26463E+01     1.95393E-01
   1.26475E+01     1.95092E-01
   1.26488E+01     1.94796E-01
   1.26500E+01     1.94505E-01
   1.26513E+01     1.94221E-01
   1.26525E+01     1.93942E-01
   1.26538E+01     1.93670E-01
   1.26550E+01     1.93404E-01
   1.26563E+01     1.93145E-01
   1.26575E+01     1.92893E-01
   1.26588E+01     1.92647E-01
   1.26600E+01     1.92409E-01
   1.26613E+01     1.92179E-01
   1.26625E+01     1.91956E-01
   1.26638E+01     1.91741E-01
   1.26650E+01     1.91534E-01
   1.26663E+01     1.91335E-01
   1.26675E+01     1.91144E-01
   1.26688E+01     1.90961E-01
   1.26700E+01     1.90786E-01
   1.26713E+01     1.90619E-01
   1.26725E+01     1.90461E-01
   1.26738E+01     1.90310E-01
   1.26750E+01     1.90167E-01
   1.26763E+01     1.90031E-01
   1.26775E+01     1.89903E-01
   1.26788E+01     1.89781E-01
   1.26800E+01     1.89666E-01
   1.26813E+01     1.89557E-01
   1.26825E+01     1.89454E-01
   1.26838E+01     1.89356E-01
   1.26850E+01     1.89263E-01
   1.26863E+01     1.89174E-01
   1.26875E+01     1.89089E-01
   1.26888E+01     1.89007E-01
   1.26900E+01     1.88927E-01
   1.26913E+01     1.88849E-01
   1.26925E+01     1.88772E-01
   1.26938E+01     1.88696E-01
   1.26950E+01     1.88620E-01
   1.26963E+01     1.88544E-01
   1.26975E+01     1.88467E-01
   1.26988E+01     1.88388E-01
   1.27000E+01     1.88308E-01
   1.27013E+01     1.88224E-01
   1.27025E+01     1.88139E-01
   1.27038E+01     1.88050E-01
   1.27050E+01     1.87957E-01
   1.27063E+01     1.87861E-01
   1.27075E+01     1.87760E-01
   1.27088E+01     1.87655E-01
   1.27100E+01     1.87546E-01
   1.27113E+01     1.87432E-01
   1.27125E+01     1.87314E-01
   1.27138E+01     1.87190E-01
   1.27150E+01     1.87062E-01
   1.27163E+01     1.86930E-01
   1.27175E+01     1.86793E-01
   1.27188E+01     1.86651E-01
   1.27200E+01     1.86505E-01
   1.27213E+01     1.86355E-01
   1.27225E+01     1.86201E-01
   1.27238E+01     1.86043E-01
   1.27250E+01     1.85882E-01
   1.27263E+01     1.85718E-01
   1.27275E+01     1.85551E-01
   1.27288E+01     1.85381E-01
   1.27300E+01     1.85209E-01
   1.27313E+01     1.85036E-01
   1.27325E+01     1.84860E-01
   1.27338E+01     1.84684E-01
   1.27350E+01     1.84507E-01
   1.27363E+01     1.84329E-01
   1.27375E+01     1.84151E-01
   1.27388E+01     1.83973E-01
   1.27400E+01     1.83796E-01
   1.27413E+01     1.83620E-01
   1.27425E+01     1.83445E-01
   1.27438E+01     1.83271E-01
   1.27450E+01     1.83099E-01
   1.27463E+01     1.82928E-01
   1.27475E+01     1.82760E-01
   1.27488E+01     1.82594E-01
   1.27500E+01     1.82431E-01
   1.27513E+01     1.82269E-01
   1.27525E+01     1.82111E-01
   1.27538E+01     1.81955E-01
   1.27550E+01     1.81801E-01
   1.27563E+01     1.81650E-01
   1.27575E+01     1.81501E-01
   1.27588E+01     1.81354E-01
   1.27600E+01     1.81209E-01
   1.27613E+01     1.81066E-01
   1.27625E+01     1.80924E-01
   1.27638E+01     1.80784E-01
   1.27650E+01     1.80645E-01
   1.27663E+01     1.80506E-01
   1.27675E+01     1.80367E-01
   1.27688E+01     1.80228E-01
   1.27700E+01     1.80089E-01
   1.27713E+01     1.79949E-01
   1.27725E+01     1.79808E-01
   1.27738E+01     1.79665E-01
   1.27750E+01     1.79521E-01
   1.27763E+01     1.79374E-01
   1.27775E+01     1.79224E-01
   1.27788E+01     1.79071E-01
   1.27800E+01     1.78915E-01
   1.27813E+01     1.78756E-01
   1.27825E+01     1.78592E-01
   1.27838E+01     1.78424E-01
   1.27850E+01     1.78252E-01
   1.27863E+01     1.78075E-01
   1.27875E+01     1.77893E-01
   1.27888E+01     1.77707E-01
   1.27900E+01     1.77515E-01
   1.27913E+01     1.77317E-01
   1.27925E+01     1.77115E-01
   1.27938E+01     1.76907E-01
   1.27950E+01     1.76693E-01
   1.27963E+01     1.76475E-01
   1.27975E+01     1.76251E-01
   1.27988E+01     1.76022E-01
   1.28000E+01     1.75787E-01
   1.28013E+01     1.75548E-01
   1.28025E+01     1.75304E-01
   1.28038E+01     1.75055E-01
   1.28050E+01     1.74802E-01
   1.28063E+01     1.74543E-01
   1.28075E+01     1.74280E-01
   1.28088E+01     1.74013E-01
   1.28100E+01     1.73741E-01
   1.28113E+01     1.73466E-01
   1.28125E+01     1.73187E-01
   1.28138E+01     1.72905E-01
   1.28150E+01     1.72622E-01
   1.28163E+01     1.72337E-01
   1.28175E+01     1.72051E-01
   1.28188E+01     1.71766E-01
   1.28200E+01     1.71482E-01
   1.28213E+01     1.71202E-01
   1.28225E+01     1.70926E-01
   1.28238E+01     1.70657E-01
   1.28250E+01     1.70398E-01
   1.28263E+01     1.70153E-01
   1.28275E+01     1.69927E-01
   1.28288E+01     1.69724E-01
   1.28300E+01     1.69552E-01
   1.28313E+01     1.69416E-01
   1.28325E+01     1.69324E-01
   1.28338E+01     1.69285E-01
   1.28350E+01     1.69305E-01
   1.28363E+01     1.69394E-01
   1.28375E+01     1.69559E-01
   1.28388E+01     1.69805E-01
   1.28400E+01     1.70139E-01
   1.28413E+01     1.70563E-01
   1.28425E+01     1.71080E-01
   1.28438E+01     1.71689E-01
   1.28450E+01     1.72387E-01
   1.28463E+01     1.73170E-01
   1.28475E+01     1.74030E-01
   1.28488E+01     1.74960E-01
   1.28500E+01     1.75950E-01
   1.28513E+01     1.76989E-01
   1.28525E+01     1.78068E-01
   1.28538E+01     1.79177E-01
   1.28550E+01     1.80306E-01
   1.28563E+01     1.81448E-01
   1.28575E+01     1.82595E-01
   1.28588E+01     1.83743E-01
   1.28600E+01     1.84888E-01
   1.28613E+01     1.86027E-01
   1.28625E+01     1.87157E-01
   1.28638E+01     1.88280E-01
   1.28650E+01     1.89393E-01
   1.28663E+01     1.90498E-01
   1.28675E+01     1.91594E-01
   1.28688E+01     1.92683E-01
   1.28700E+01     1.93764E-01
   1.28713E+01     1.94838E-01
   1.28725E+01     1.95905E-01
   1.28738E+01     1.96966E-01
   1.28750E+01     1.98020E-01
   1.28763E+01     1.99067E-01
   1.28775E+01     2.00108E-01
   1.28788E+01     2.01142E-01
   1.28800E+01     2.02169E-01
   1.28813E+01     2.03189E-01
   1.28825E+01     2.04202E-01
   1.28838E+01     2.05207E-01
   1.28850E+01     2.06205E-01
   1.28863E+01     2.07194E-01
   1.28875E+01     2.08176E-01
   1.28888E+01     2.09149E-01
   1.28900E+01     2.10114E-01
   1.28913E+01     2.11071E-01
   1.28925E+01     2.12019E-01
   1.28938E+01     2.12959E-01
   1.28950E+01     2.13890E-01
   1.28963E+01     2.14812E-01
   1.28975E+01     2.15726E-01
   1.28988E+01     2.16631E-01
   1.29000E+01     2.17527E-01
   1.29013E+01     2.18414E-01
   1.29025E+01     2.19293E-01
   1.29038E+01     2.20163E-01
   1.29050E+01     2.21025E-01
   1.29063E+01     2.21878E-01
   1.29075E+01     2.22723E-01
   1.29088E+01     2.23560E-01
   1.29100E+01     2.24389E-01
   1.29113E+01     2.25210E-01
   1.29125E+01     2.26023E-01
   1.29138E+01     2.26829E-01
   1.29150E+01     2.27627E-01
   1.29163E+01     2.28418E-01
   1.29175E+01     2.29202E-01
   1.29188E+01     2.29979E-01
   1.29200E+01     2.30749E-01
   1.29213E+01     2.31512E-01
   1.29225E+01     2.32268E-01
   1.29238E+01     2.33018E-01
   1.29250E+01     2.33762E-01
   1.29263E+01     2.34498E-01
   1.29275E+01     2.35228E-01
   1.29288E+01     2.35950E-01
   1.29300E+01     2.36665E-01
   1.29313E+01     2.37373E-01
   1.29325E+01     2.38072E-01
   1.29338E+01     2.38764E-01
   1.29350E+01     2.39446E-01
   1.29363E+01     2.40120E-01
   1.29375E+01     2.40783E-01
   1.29388E+01     2.41436E-01
   1.29400E+01     2.42079E-01
   1.29413E+01     2.42710E-01
   1.29425E+01     2.43330E-01
   1.29438E+01     2.43937E-01
   1.29450E+01     2.44531E-01
   1.29463E+01     2.45112E-01
   1.29475E+01     2.45680E-01
   1.29488E+01     2.46234E-01
   1.29500E+01     2.46775E-01
   1.29513E+01     2.47301E-01
   1.29525E+01     2.47814E-01
   1.29538E+01     2.48312E-01
   1.29550E+01     2.48797E-01
   1.29563E+01     2.49269E-01
   1.29575E+01     2.49728E-01
   1.29588E+01     2.50175E-01
   1.29600E+01     2.50609E-01
   1.29613E+01     2.51033E-01
   1.29625E+01     2.51446E-01
   1.29638E+01     2.51850E-01
   1.29650E+01     2.52245E-01
   1.29663E+01     2.52633E-01
   1.29675E+01     2.53014E-01
   1.29688E+01     2.53390E-01
   1.29700E+01     2.53762E-01
   1.29713E+01     2.54130E-01
   1.29725E+01     2.54498E-01
   1.29738E+01     2.54865E-01
   1.29750E+01     2.55234E-01
   1.29763E+01     2.55605E-01
   1.29775E+01     2.55980E-01
   1.29788E+01     2.56361E-01
   1.29800E+01     2.56749E-01
   1.29813E+01     2.57145E-01
   1.29825E+01     2.57551E-01
   1.29838E+01     2.57968E-01
   1.29850E+01     2.58397E-01
   1.29863E+01     2.58839E-01
   1.29875E+01     2.59295E-01
   1.29888E+01     2.59766E-01
   1.29900E+01     2.60251E-01
   1.29913E+01     2.60752E-01
   1.29925E+01     2.61268E-01
   1.29938E+01     2.61800E-01
   1.29950E+01     2.62346E-01
   1.29963E+01     2.62906E-01
   1.29975E+01     2.63478E-01
   1.29988E+01     2.64062E-01
   1.30000E+01     2.64656E-01
   1.30013E+01     2.65259E-01
   1.30025E+01     2.65867E-01
   1.30038E+01     2.66479E-01
   1.30050E+01     2.67092E-01
   1.30063E+01     2.67705E-01
   1.30075E+01     2.68314E-01
   1.30088E+01     2.68917E-01
   1.30100E+01     2.69512E-01
   1.30113E+01     2.70095E-01
   1.30125E+01     2.70666E-01
   1.30138E+01     2.71221E-01
   1.30150E+01     2.71758E-01
   1.30163E+01     2.72276E-01
   1.30175E+01     2.72773E-01
   1.30188E+01     2.73247E-01
   1.30200E+01     2.73698E-01
   1.30213E+01     2.74123E-01
   1.30225E+01     2.74521E-01
   1.30238E+01     2.74893E-01
   1.30250E+01     2.75238E-01
   1.30263E+01     2.75554E-01
   1.30275E+01     2.75843E-01
   1.30288E+01     2.76102E-01
   1.30300E+01     2.76333E-01
   1.30313E+01     2.76535E-01
   1.30325E+01     2.76709E-01
   1.30338E+01     2.76853E-01
   1.30350E+01     2.76969E-01
   1.30363E+01     2.77057E-01
   1.30375E+01     2.77117E-01
   1.30388E+01     2.77149E-01
   1.30400E+01     2.77153E-01
   1.30413E+01     2.77129E-01
   1.30425E+01     2.77079E-01
   1.30438E+01     2.77001E-01
   1.30450E+01     2.76897E-01
   1.30463E+01     2.76768E-01
   1.30475E+01     2.76614E-01
   1.30488E+01     2.76437E-01
   1.30500E+01     2.76238E-01
   1.30513E+01     2.76019E-01
   1.30525E+01     2.75781E-01
   1.30538E+01     2.75525E-01
   1.30550E+01     2.75254E-01
   1.30563E+01     2.74969E-01
   1.30575E+01     2.74668E-01
   1.30588E+01     2.74353E-01
   1.30600E+01     2.74025E-01
   1.30613E+01     2.73684E-01
   1.30625E+01     2.73331E-01
   1.30638E+01     2.72969E-01
   1.30650E+01     2.72597E-01
   1.30663E+01     2.72218E-01
   1.30675E+01     2.71832E-01
   1.30688E+01     2.71441E-01
   1.30700E+01     2.71044E-01
   1.30713E+01     2.70644E-01
   1.30725E+01     2.70241E-01
   1.30738E+01     2.69836E-01
   1.30750E+01     2.69429E-01
   1.30763E+01     2.69022E-01
   1.30775E+01     2.68614E-01
   1.30788E+01     2.68206E-01
   1.30800E+01     2.67799E-01
   1.30813E+01     2.67392E-01
   1.30825E+01     2.66986E-01
   1.30838E+01     2.66580E-01
   1.30850E+01     2.66174E-01
   1.30863E+01     2.65770E-01
   1.30875E+01     2.65365E-01
   1.30888E+01     2.64962E-01
   1.30900E+01     2.64561E-01
   1.30913E+01     2.64162E-01
   1.30925E+01     2.63768E-01
   1.30938E+01     2.63382E-01
   1.30950E+01     2.63006E-01
   1.30963E+01     2.62644E-01
   1.30975E+01     2.62300E-01
   1.30988E+01     2.61980E-01
   1.31000E+01     2.61688E-01
   1.31013E+01     2.61431E-01
   1.31025E+01     2.61213E-01
   1.31038E+01     2.61039E-01
   1.31050E+01     2.60913E-01
   1.31063E+01     2.60838E-01
   1.31075E+01     2.60818E-01
   1.31088E+01     2.60851E-01
   1.31100E+01     2.60937E-01
   1.31113E+01     2.61073E-01
   1.31125E+01     2.61256E-01
   1.31138E+01     2.61480E-01
   1.31150E+01     2.61738E-01
   1.31163E+01     2.62024E-01
   1.31175E+01     2.62329E-01
   1.31188E+01     2.62647E-01
   1.31200E+01     2.62970E-01
   1.31213E+01     2.63292E-01
   1.31225E+01     2.63606E-01
   1.31238E+01     2.63908E-01
   1.31250E+01     2.64193E-01
   1.31263E+01     2.64458E-01
   1.31275E+01     2.64701E-01
   1.31288E+01     2.64921E-01
   1.31300E+01     2.65116E-01
   1.31313E+01     2.65285E-01
   1.31325E+01     2.65429E-01
   1.31338E+01     2.65548E-01
   1.31350E+01     2.65642E-01
   1.31363E+01     2.65712E-01
   1.31375E+01     2.65758E-01
   1.31388E+01     2.65781E-01
   1.31400E+01     2.65781E-01
   1.31413E+01     2.65760E-01
   1.31425E+01     2.65718E-01
   1.31438E+01     2.65655E-01
   1.31450E+01     2.65572E-01
   1.31463E+01     2.65471E-01
   1.31475E+01     2.65350E-01
   1.31488E+01     2.65211E-01
   1.31500E+01     2.65053E-01
   1.31513E+01     2.64877E-01
   1.31525E+01     2.64684E-01
   1.31538E+01     2.64473E-01
   1.31550E+01     2.64245E-01
   1.31563E+01     2.64000E-01
   1.31575E+01     2.63739E-01
   1.31588E+01     2.63461E-01
   1.31600E+01     2.63167E-01
   1.31613E+01     2.62858E-01
   1.31625E+01     2.62534E-01
   1.31638E+01     2.62196E-01
   1.31650E+01     2.61844E-01
   1.31663E+01     2.61478E-01
   1.31675E+01     2.61099E-01
   1.31688E+01     2.60709E-01
   1.31700E+01     2.60306E-01
   1.31713E+01     2.59893E-01
   1.31725E+01     2.59469E-01
   1.31738E+01     2.59035E-01
   1.31750E+01     2.58592E-01
   1.31763E+01     2.58141E-01
   1.31775E+01     2.57682E-01
   1.31788E+01     2.57215E-01
   1.31800E+01     2.56741E-01
   1.31813E+01     2.56262E-01
   1.31825E+01     2.55776E-01
   1.31838E+01     2.55286E-01
   1.31850E+01     2.54791E-01
   1.31863E+01     2.54291E-01
   1.31875E+01     2.53788E-01
   1.31888E+01     2.53282E-01
   1.31900E+01     2.52772E-01
   1.31913E+01     2.52260E-01
   1.31925E+01     2.51746E-01
   1.31938E+01     2.51229E-01
   1.31950E+01     2.50711E-01
   1.31963E+01     2.50190E-01
   1.31975E+01     2.49668E-01
   1.31988E+01     2.49144E-01
   1.32000E+01     2.48619E-01
   1.32013E+01     2.48092E-01
   1.32025E+01     2.47564E-01
   1.32038E+01     2.47034E-01
   1.32050E+01     2.46502E-01
   1.32063E+01     2.45970E-01
   1.32075E+01     2.45435E-01
   1.32088E+01     2.44900E-01
   1.32100E+01     2.44363E-01
   1.32113E+01     2.43825E-01
   1.32125E+01     2.43287E-01
   1.32138E+01     2.42747E-01
   1.32150E+01     2.42208E-01
   1.32163E+01     2.41669E-01
   1.32175E+01     2.41130E-01
   1.32188E+01     2.40593E-01
   1.32200E+01     2.40057E-01
   1.32213E+01     2.39524E-01
   1.32225E+01     2.38993E-01
   1.32238E+01     2.38466E-01
   1.32250E+01     2.37943E-01
   1.32263E+01     2.37425E-01
   1.32275E+01     2.36913E-01
   1.32288E+01     2.36408E-01
   1.32300E+01     2.35911E-01
   1.32313E+01     2.35422E-01
   1.32325E+01     2.34943E-01
   1.32338E+01     2.34474E-01
   1.32350E+01     2.34017E-01
   1.32363E+01     2.33572E-01
   1.32375E+01     2.33140E-01
   1.32388E+01     2.32723E-01
   1.32400E+01     2.32321E-01
   1.32413E+01     2.31936E-01
   1.32425E+01     2.31567E-01
   1.32438E+01     2.31215E-01
   1.32450E+01     2.30882E-01
   1.32463E+01     2.30568E-01
   1.32475E+01     2.30273E-01
   1.32488E+01     2.29997E-01
   1.32500E+01     2.29741E-01
   1.32513E+01     2.29505E-01
   1.32525E+01     2.29288E-01
   1.32538E+01     2.29091E-01
   1.32550E+01     2.28912E-01
   1.32563E+01     2.28751E-01
   1.32575E+01     2.28607E-01
   1.32588E+01     2.28479E-01
   1.32600E+01     2.28365E-01
   1.32613E+01     2.28265E-01
   1.32625E+01     2.28177E-01
   1.32638E+01     2.28100E-01
   1.32650E+01     2.28030E-01
   1.32663E+01     2.27968E-01
   1.32675E+01     2.27911E-01
   1.32688E+01     2.27857E-01
   1.32700E+01     2.27804E-01
   1.32713E+01     2.27752E-01
   1.32725E+01     2.27699E-01
   1.32738E+01     2.27643E-01
   1.32750E+01     2.27583E-01
   1.32763E+01     2.27518E-01
   1.32775E+01     2.27447E-01
   1.32788E+01     2.27370E-01
   1.32800E+01     2.27284E-01
   1.32813E+01     2.27191E-01
   1.32825E+01     2.27090E-01
   1.32838E+01     2.26979E-01
   1.32850E+01     2.26860E-01
   1.32863E+01     2.26731E-01
   1.32875E+01     2.26593E-01
   1.32888E+01     2.26446E-01
   1.32900E+01     2.26290E-01
   1.32913E+01     2.26126E-01
   1.32925E+01     2.25953E-01
   1.32938E+01     2.25772E-01
   1.32950E+01     2.25583E-01
   1.32963E+01     2.25388E-01
   1.32975E+01     2.25186E-01
   1.32988E+01     2.24978E-01
   1.33000E+01     2.24765E-01
   1.33013E+01     2.24547E-01
   1.33025E+01     2.24325E-01
   1.33038E+01     2.24100E-01
   1.33050E+01     2.23872E-01
   1.33063E+01     2.23643E-01
   1.33075E+01     2.23412E-01
   1.33088E+01     2.23182E-01
   1.33100E+01     2.22952E-01
   1.33113E+01     2.22723E-01
   1.33125E+01     2.22497E-01
   1.33138E+01     2.22274E-01
   1.33150E+01     2.22055E-01
   1.33163E+01     2.21840E-01
   1.33175E+01     2.21632E-01
   1.33188E+01     2.21429E-01
   1.33200E+01     2.21233E-01
   1.33213E+01     2.21045E-01
   1.33225E+01     2.20866E-01
   1.33238E+01     2.20695E-01
   1.33250E+01     2.20533E-01
   1.33263E+01     2.20380E-01
   1.33275E+01     2.20238E-01
   1.33288E+01     2.20105E-01
   1.33300E+01     2.19983E-01
   1.33313E+01     2.19870E-01
   1.33325E+01     2.19767E-01
   1.33338E+01     2.19674E-01
   1.33350E+01     2.19590E-01
   1.33363E+01     2.19514E-01
   1.33375E+01     2.19446E-01
   1.33388E+01     2.19385E-01
   1.33400E+01     2.19329E-01
   1.33413E+01     2.19279E-01
   1.33425E+01     2.19233E-01
   1.33438E+01     2.19190E-01
   1.33450E+01     2.19148E-01
   1.33463E+01     2.19107E-01
   1.33475E+01     2.19066E-01
   1.33488E+01     2.19022E-01
   1.33500E+01     2.18975E-01
   1.33513E+01     2.18924E-01
   1.33525E+01     2.18868E-01
   1.33538E+01     2.18806E-01
   1.33550E+01     2.18736E-01
   1.33563E+01     2.18658E-01
   1.33575E+01     2.18571E-01
   1.33588E+01     2.18474E-01
   1.33600E+01     2.18367E-01
   1.33613E+01     2.18249E-01
   1.33625E+01     2.18119E-01
   1.33638E+01     2.17977E-01
   1.33650E+01     2.17822E-01
   1.33663E+01     2.17656E-01
   1.33675E+01     2.17476E-01
   1.33688E+01     2.17283E-01
   1.33700E+01     2.17078E-01
   1.33713E+01     2.16860E-01
   1.33725E+01     2.16630E-01
   1.33738E+01     2.16387E-01
   1.33750E+01     2.16131E-01
   1.33763E+01     2.15864E-01
   1.33775E+01     2.15586E-01
   1.33788E+01     2.15296E-01
   1.33800E+01     2.14996E-01
   1.33813E+01     2.14686E-01
   1.33825E+01     2.14366E-01
   1.33838E+01     2.14036E-01
   1.33850E+01     2.13698E-01
   1.33863E+01     2.13352E-01
   1.33875E+01     2.12998E-01
   1.33888E+01     2.12637E-01
   1.33900E+01     2.12269E-01
   1.33913E+01     2.11896E-01
   1.33925E+01     2.11516E-01
   1.33938E+01     2.11132E-01
   1.33950E+01     2.10743E-01
   1.33963E+01     2.10351E-01
   1.33975E+01     2.09955E-01
   1.33988E+01     2.09556E-01
   1.34000E+01     2.09154E-01
   1.34013E+01     2.08750E-01
   1.34025E+01     2.08345E-01
   1.34038E+01     2.07939E-01
   1.34050E+01     2.07533E-01
   1.34063E+01     2.07126E-01
   1.34075E+01     2.06719E-01
   1.34088E+01     2.06312E-01
   1.34100E+01     2.05907E-01
   1.34113E+01     2.05503E-01
   1.34125E+01     2.05100E-01
   1.34138E+01     2.04699E-01
   1.34150E+01     2.04300E-01
   1.34163E+01     2.03903E-01
   1.34175E+01     2.03508E-01
   1.34188E+01     2.03116E-01
   1.34200E+01     2.02727E-01
   1.34213E+01     2.02341E-01
   1.34225E+01     2.01959E-01
   1.34238E+01     2.01579E-01
   1.34250E+01     2.01202E-01
   1.34263E+01     2.00829E-01
   1.34275E+01     2.00460E-01
   1.34288E+01     2.00094E-01
   1.34300E+01     1.99732E-01
   1.34313E+01     1.99373E-01
   1.34325E+01     1.99019E-01
   1.34338E+01     1.98668E-01
   1.34350E+01     1.98321E-01
   1.34363E+01     1.97978E-01
   1.34375E+01     1.97639E-01
   1.34388E+01     1.97305E-01
   1.34400E+01     1.96975E-01
   1.34413E+01     1.96649E-01
   1.34425E+01     1.96328E-01
   1.34438E+01     1.96012E-01
   1.34450E+01     1.95700E-01
   1.34463E+01     1.95394E-01
   1.34475E+01     1.95092E-01
   1.34488E+01     1.94796E-01
   1.34500E+01     1.94506E-01
   1.34513E+01     1.94221E-01
   1.34525E+01     1.93943E-01
   1.34538E+01     1.93671E-01
   1.34550E+01     1.93405E-01
   1.34563E+01     1.93145E-01
   1.34575E+01     1.92893E-01
   1.34588E+01     1.92648E-01
   1.34600E+01     1.92410E-01
   1.34613E+01     1.92179E-01
   1.34625E+01     1.91956E-01
   1.34638E+01     1.91741E-01
   1.34650E+01     1.91534E-01
   1.34663E+01     1.91335E-01
   1.34675E+01     1.91144E-01
   1.34688E+01     1.90961E-01
   1.34700E+01     1.90786E-01
   1.34713E+01     1.90620E-01
   1.34725E+01     1.90461E-01
   1.34738E+01     1.90310E-01
   1.34750E+01     1.90167E-01
   1.34763E+01     1.90031E-01
   1.34775E+01     1.89903E-01
   1.34788E+01     1.89781E-01
   1.34800E+01     1.89666E-01
   1.34813E+01     1.89557E-01
   1.34825E+01     1.89454E-01
   1.34838E+01     1.89356E-01
   1.34850E+01     1.89263E-01
   1.34863E+01     1.89174E-01
   1.34875E+01     1.89089E-01
   1.34888E+01     1.89007E-01
   1.34900E+01     1.88927E-01
   1.34913E+01     1.88849E-01
   1.34925E+01     1.88772E-01
   1.34938E+01     1.88696E-01
   1.34950E+01     1.88620E-01
   1.34963E+01     1.88544E-01
   1.34975E+01     1.88467E-01
   1.34988E+01     1.88388E-01
   1.35000E+01     1.88307E-01
   1.35013E+01     1.88224E-01
   1.35025E+01     1.88139E-01
   1.35038E+01     1.88049E-01
   1.35050E+01     1.87957E-01
   1.35063E+01     1.87860E-01
   1.35075E+01     1.87760E-01
   1.35088E+01     1.87655E-01
   1.35100E+01     1.87546E-01
   1.35113E+01     1.87432E-01
   1.35125E+01     1.87314E-01
   1.35138E+01     1.87190E-01
   1.35150E+01     1.87062E-01
   1.35163E+01     1.86930E-01
   1.35175E+01     1.86793E-01
   1.35188E+01     1.86651E-01
   1.35200E+01     1.86505E-01
   1.35213E+01     1.86355E-01
   1.35225E+01     1.86201E-01
   1.35238E+01     1.86043E-01
   1.35250E+01     1.85882E-01
   1.35263E+01     1.85718E-01
   1.35275E+01     1.85551E-01
   1.35288E+01     1.85381E-01
   1.35300E+01     1.85209E-01
   1.35313E+01     1.85036E-01
   1.35325E+01     1.84860E-01
   1.35338E+01     1.84684E-01
   1.35350E+01     1.84507E-01
   1.35363E+01     1.84329E-01
   1.35375E+01     1.84151E-01
   1.35388E+01     1.83973E-01
   1.35400E+01     1.83796E-01
   1.35413E+01     1.83620E-01
   1.35425E+01     1.83445E-01
   1.35438E+01     1.83271E-01
   1.35450E+01     1.83099E-01
   1.35463E+01     1.82928E-01
   1.35475E+01     1.82760E-01
   1.35488E+01     1.82594E-01
   1.35500E+01     1.82431E-01
   1.35513E+01     1.82269E-01
   1.35525E+01     1.82111E-01
   1.35538E+01     1.81955E-01
   1.35550E+01     1.81801E-01
   1.35563E+01     1.81650E-01
   1.35575E+01     1.81501E-01
   1.35588E+01     1.81354E-01
   1.35600E+01     1.81209E-01
   1.35613E+01     1.81066E-01
   1.35625E+01     1.80924E-01
   1.35638E+01     1.80784E-01
   1.35650E+01     1.80645E-01
   1.35663E+01     1.80506E-01
   1.35675E+01     1.80367E-01
   1.35688E+01     1.80228E-01
   1.35700E+01     1.80089E-01
   1.35713E+01     1.79949E-01
   1.35725E+01     1.79808E-01
   1.35738E+01     1.79665E-01
   1.35750E+01     1.79521E-01
   1.35763E+01     1.79374E-01
   1.35775E+01     1.79224E-01
   1.35788E+01     1.79072E-01
   1.35800E+01     1.78916E-01
   1.35813E+01     1.78756E-01
   1.35825E+01     1.78592E-01
   1.35838E+01     1.78425E-01
   1.35850E+01     1.78252E-01
   1.35863E+01     1.78075E-01
   1.35875E+01     1.77894E-01
   1.35888E+01     1.77707E-01
   1.35900E+01     1.77515E-01
   1.35913E+01     1.77318E-01
   1.35925E+01     1.77115E-01
   1.35938E+01     1.76907E-01
   1.35950E+01     1.76694E-01
   1.35963E+01     1.76475E-01
   1.35975E+01     1.76251E-01
   1.35988E+01     1.76022E-01
   1.36000E+01     1.75788E-01
   1.36013E+01     1.75549E-01
   1.36025E+01     1.75304E-01
   1.36038E+01     1.75056E-01
   1.36050E+01     1.74802E-01
   1.36063E+01     1.74544E-01
   1.36075E+01     1.74281E-01
   1.36088E+01     1.74014E-01
   1.36100E+01     1.73742E-01
   1.36113E+01     1.73466E-01
   1.36125E+01     1.73187E-01
   1.36138E+01     1.72906E-01
   1.36150E+01     1.72622E-01
   1.36163E+01     1.72337E-01
   1.36175E+01     1.72052E-01
   1.36188E+01     1.71767E-01
   1.36200E+01     1.71483E-01
   1.36213E+01     1.71202E-01
   1.36225E+01     1.70926E-01
   1.36238E+01     1.70657E-01
   1.36250E+01     1.70399E-01
   1.36263E+01     1.70154E-01
   1.36275E+01     1.69928E-01
   1.36288E+01     1.69725E-01
   1.36300E+01     1.69552E-01
   1.36313E+01     1.69416E-01
   1.36325E+01     1.69325E-01
   1.36338E+01     1.69285E-01
   1.36350E+01     1.69306E-01
   1.36363E+01     1.69395E-01
   1.36375E+01     1.69559E-01
   1.36388E+01     1.69806E-01
   1.36400E+01     1.70140E-01
   1.36413E+01     1.70564E-01
   1.36425E+01     1.71081E-01
   1.36438E+01     1.71690E-01
   1.36450E+01     1.72388E-01
   1.36463E+01     1.73171E-01
   1.36475E+01     1.74031E-01
   1.36488E+01     1.74961E-01
   1.36500E+01     1.75950E-01
   1.36513E+01     1.76990E-01
   1.36525E+01     1.78069E-01
   1.36538E+01     1.79178E-01
   1.36550E+01     1.80307E-01
   1.36563E+01     1.81448E-01
   1.36575E+01     1.82596E-01
   1.36588E+01     1.83744E-01
   1.36600E+01     1.84889E-01
   1.36613E+01     1.86027E-01
   1.36625E+01     1.87158E-01
   1.36638E+01     1.88280E-01
   1.36650E+01     1.89394E-01
   1.36663E+01     1.90498E-01
   1.36675E+01     1.91595E-01
   1.36688E+01     1.92683E-01
   1.36700E+01     1.93764E-01
   1.36713E+01     1.94838E-01
   1.36725E+01     1.95905E-01
   1.36738E+01     1.96966E-01
   1.36750E+01     1.98020E-01
   1.36763E+01     1.99068E-01
   1.36775E+01     2.00109E-01
   1.36788E+01     2.01143E-01
   1.36800E+01     2.02170E-01
   1.36813E+01     2.03190E-01
   1.36825E+01     2.04202E-01
   1.36838E+01     2.05207E-01
   1.36850E+01     2.06205E-01
   1.36863E+01     2.07194E-01
   1.36875E+01     2.08176E-01
   1.36888E+01     2.09149E-01
   1.36900E+01     2.10115E-01
   1.36913E+01     2.11071E-01
   1.36925E+01     2.12020E-01
   1.36938E+01     2.12959E-01
   1.36950E+01     2.13890E-01
   1.36963E+01     2.14813E-01
   1.36975E+01     2.15726E-01
   1.36988E+01     2.16631E-01
   1.37000E+01     2.17527E-01
   1.37013E+01     2.18415E-01
   1.37025E+01     2.19293E-01
   1.37038E+01     2.20164E-01
   1.37050E+01     2.21025E-01
   1.37063E+01     2.21879E-01
   1.37075E+01     2.22724E-01
   1.37088E+01     2.23560E-01
   1.37100E+01     2.24389E-01
   1.37113E+01     2.25210E-01
   1.37125E+01     2.26023E-01
   1.37138E+01     2.26829E-01
   1.37150E+01     2.27627E-01
   1.37163E+01     2.28418E-01
   1.37175E+01     2.29202E-01
   1.37188E+01     2.29979E-01
   1.37200E+01     2.30749E-01
   1.37213E+01     2.31512E-01
   1.37225E+01     2.32269E-01
   1.37238E+01     2.33019E-01
   1.37250E+01     2.33762E-01
   1.37263E+01     2.34498E-01
   1.37275E+01     2.35228E-01
   1.37288E+01     2.35950E-01
   1.37300E+01     2.36666E-01
   1.37313E+01     2.37373E-01
   1.37325E+01     2.38073E-01
   1.37338E+01     2.38764E-01
   1.37350E+01     2.39447E-01
   1.37363E+01     2.40120E-01
   1.37375E+01     2.40784E-01
   1.37388E+01     2.41437E-01
   1.37400E+01     2.42080E-01
   1.37413E+01     2.42711E-01
   1.37425E+01     2.43330E-01
   1.37438E+01     2.43937E-01
   1.37450E+01     2.44532E-01
   1.37463E+01     2.45113E-01
   1.37475E+01     2.45681E-01
   1.37488E+01     2.46235E-01
   1.37500E+01     2.46775E-01
   1.37513E+01     2.47302E-01
   1.37525E+01     2.47814E-01
   1.37538E+01     2.48313E-01
   1.37550E+01     2.48798E-01
   1.37563E+01     2.49270E-01
   1.37575E+01     2.49729E-01
   1.37588E+01     2.50176E-01
   1.37600E+01     2.50610E-01
   1.37613E+01     2.51034E-01
   1.37625E+01     2.51447E-01
   1.37638E+01     2.51851E-01
   1.37650E+01     2.52246E-01
   1.37663E+01     2.52634E-01
   1.37675E+01     2.53015E-01
   1.37688E+01     2.53391E-01
   1.37700E+01     2.53763E-01
   1.37713E+01     2.54132E-01
   1.37725E+01     2.54499E-01
   1.37738E+01     2.54866E-01
   1.37750E+01     2.55235E-01
   1.37763E+01     2.55606E-01
   1.37775E+01     2.55981E-01
   1.37788E+01     2.56362E-01
   1.37800E+01     2.56750E-01
   1.37813E+01     2.57147E-01
   1.37825E+01     2.57553E-01
   1.37838E+01     2.57969E-01
   1.37850E+01     2.58398E-01
   1.37863E+01     2.58840E-01
   1.37875E+01     2.59296E-01
   1.37888E+01     2.59767E-01
   1.37900E+01     2.60252E-01
   1.37913E+01     2.60753E-01
   1.37925E+01     2.61269E-01
   1.37938E+01     2.61801E-01
   1.37950E+01     2.62347E-01
   1.37963E+01     2.62907E-01
   1.37975E+01     2.63479E-01
   1.37988E+01     2.64063E-01
   1.38000E+01     2.64657E-01
   1.38013E+01     2.65259E-01
   1.38025E+01     2.65867E-01
   1.38038E+01     2.66479E-01
   1.38050E+01     2.67093E-01
   1.38063E+01     2.67705E-01
   1.38075E+01     2.68314E-01
   1.38088E+01     2.68918E-01
   1.38100E+01     2.69512E-01
   1.38113E+01     2.70096E-01
   1.38125E+01     2.70666E-01
   1.38138E+01     2.71221E-01
   1.38150E+01     2.71759E-01
   1.38163E+01     2.72277E-01
   1.38175E+01     2.72774E-01
   1.38188E+01     2.73248E-01
   1.38200E+01     2.73698E-01
   1.38213E+01     2.74123E-01
   1.38225E+01     2.74522E-01
   1.38238E+01     2.74894E-01
   1.38250E+01     2.75238E-01
   1.38263E+01     2.75555E-01
   1.38275E+01     2.75843E-01
   1.38288E+01     2.76103E-01
   1.38300E+01     2.76333E-01
   1.38313E+01     2.76536E-01
   1.38325E+01     2.76709E-01
   1.38338E+01     2.76854E-01
   1.38350E+01     2.76970E-01
   1.38363E+01     2.77058E-01
   1.38375E+01     2.77117E-01
   1.38388E+01     2.77149E-01
   1.38400E+01     2.77153E-01
   1.38413E+01     2.77130E-01
   1.38425E+01     2.77079E-01
   1.38438E+01     2.77001E-01
   1.38450E+01     2.76897E-01
   1.38463E+01     2.76768E-01
   1.38475E+01     2.76614E-01
   1.38488E+01     2.76437E-01
   1.38500E+01     2.76238E-01
   1.38513E+01     2.76019E-01
   1.38525E+01     2.75781E-01
   1.38538E+01     2.75526E-01
   1.38550E+01     2.75255E-01
   1.38563E+01     2.74969E-01
   1.38575E+01     2.74668E-01
   1.38588E+01     2.74354E-01
   1.38600E+01     2.74025E-01
   1.38613E+01     2.73684E-01
   1.38625E+01     2.73332E-01
   1.38638E+01     2.72969E-01
   1.38650E+01     2.72598E-01
   1.38663E+01     2.72219E-01
   1.38675E+01     2.71833E-01
   1.38688E+01     2.71441E-01
   1.38700E+01     2.71045E-01
   1.38713E+01     2.70644E-01
   1.38725E+01     2.70241E-01
   1.38738E+01     2.69836E-01
   1.38750E+01     2.69430E-01
   1.38763E+01     2.69022E-01
   1.38775E+01     2.68614E-01
   1.38788E+01     2.68207E-01
   1.38800E+01     2.67799E-01
   1.38813E+01     2.67392E-01
   1.38825E+01     2.66986E-01
   1.38838E+01     2.66580E-01
   1.38850E+01     2.66175E-01
   1.38863E+01     2.65770E-01
   1.38875E+01     2.65365E-01
   1.38888E+01     2.64962E-01
   1.38900E+01     2.64561E-01
   1.38913E+01     2.64162E-01
   1.38925E+01     2.63768E-01
   1.38938E+01     2.63382E-01
   1.38950E+01     2.63006E-01
   1.38963E+01     2.62644E-01
   1.38975E+01     2.62300E-01
   1.38988E+01     2.61980E-01
   1.39000E+01     2.61688E-01
   1.39013E+01     2.61431E-01
   1.39025E+01     2.61212E-01
   1.39038E+01     2.61038E-01
   1.39050E+01     2.60912E-01
   1.39063E+01     2.60838E-01
   1.39075E+01     2.60817E-01
   1.39088E+01     2.60850E-01
   1.39100E+01     2.60937E-01
   1.39113E+01     2.61073E-01
   1.39125E+01     2.61256E-01
   1.39138E+01     2.61480E-01
   1.39150E+01     2.61738E-01
   1.39163E+01     2.62024E-01
   1.39175E+01     2.62329E-01
   1.39188E+01     2.62647E-01
   1.39200E+01     2.62970E-01
   1.39213E+01     2.63292E-01
   1.39225E+01     2.63606E-01
   1.39238E+01     2.63907E-01
   1.39250E+01     2.64192E-01
   1.39263E+01     2.64458E-01
   1.39275E+01     2.64701E-01
   1.39288E+01     2.64921E-01
   1.39300E+01     2.65116E-01
   1.39313E+01     2.65285E-01
   1.39325E+01     2.65429E-01
   1.39338E+01     2.65548E-01
   1.39350E+01     2.65642E-01
   1.39363E+01     2.65712E-01
   1.39375E+01     2.65758E-01
   1.39388E+01     2.65780E-01
   1.39400E+01     2.65781E-01
   1.39413E+01     2.65760E-01
   1.39425E+01     2.65718E-01
   1.39438E+01     2.65655E-01
   1.39450E+01     2.65573E-01
   1.39463E+01     2.65471E-01
   1.39475E+01     2.65350E-01
   1.39488E+01     2.65211E-01
   1.39500E+01     2.65053E-01
   1.39513E+01     2.64877E-01
   1.39525E+01     2.64684E-01
   1.39538E+01     2.64473E-01
   1.39550E+01     2.64245E-01
   1.39563E+01     2.64000E-01
   1.39575E+01     2.63739E-01
   1.39588E+01     2.63461E-01
   1.39600E+01     2.63168E-01
   1.39613E+01     2.62859E-01
   1.39625E+01     2.62535E-01
   1.39638E+01     2.62196E-01
   1.39650E+01     2.61844E-01
   1.39663E+01     2.61478E-01
   1.39675E+01     2.61100E-01
   1.39688E+01     2.60709E-01
   1.39700E+01     2.60307E-01
   1.39713E+01     2.59893E-01
   1.39725E+01     2.59469E-01
   1.39738E+01     2.59036E-01
   1.39750E+01     2.58593E-01
   1.39763E+01     2.58142E-01
   1.39775E+01     2.57682E-01
   1.39788E+01     2.57216E-01
   1.39800E+01     2.56742E-01
   1.39813E+01     2.56262E-01
   1.39825E+01     2.55777E-01
   1.39838E+01     2.55286E-01
   1.39850E+01     2.54791E-01
   1.39863E+01     2.54292E-01
   1.39875E+01     2.53789E-01
   1.39888E+01     2.53283E-01
   1.39900E+01     2.52773E-01
   1.39913E+01     2.52261E-01
   1.39925E+01     2.51747E-01
   1.39938E+01     2.51230E-01
   1.39950E+01     2.50711E-01
   1.39963E+01     2.50191E-01
   1.39975E+01     2.49669E-01
   1.39988E+01     2.49145E-01
   1.40000E+01     2.48620E-01
   1.40013E+01     2.48093E-01
   1.40025E+01     2.47565E-01
   1.40038E+01     2.47035E-01
   1.40050E+01     2.46503E-01
   1.40063E+01     2.45970E-01
   1.40075E+01     2.45436E-01
   1.40088E+01     2.44901E-01
   1.40100E+01     2.44364E-01
   1.40113E+01     2.43826E-01
   1.40125E+01     2.43288E-01
   1.40138E+01     2.42748E-01
   1.40150E+01     2.42209E-01
   1.40163E+01     2.41670E-01
   1.40175E+01     2.41131E-01
   1.40188E+01     2.40594E-01
   1.40200E+01     2.40058E-01
   1.40213E+01     2.39524E-01
   1.40225E+01     2.38994E-01
   1.40238E+01     2.38467E-01
   1.40250E+01     2.37944E-01
   1.40263E+01     2.37426E-01
   1.40275E+01     2.36914E-01
   1.40288E+01     2.36409E-01
   1.40300E+01     2.35912E-01
   1.40313E+01     2.35423E-01
   1.40325E+01     2.34944E-01
   1.40338E+01     2.34475E-01
   1.40350E+01     2.34018E-01
   1.40363E+01     2.33573E-01
   1.40375E+01     2.33141E-01
   1.40388E+01     2.32724E-01
   1.40400E+01     2.32322E-01
   1.40413E+01     2.31936E-01
   1.40425E+01     2.31567E-01
   1.40438E+01     2.31216E-01
   1.40450E+01     2.30883E-01
   1.40463E+01     2.30568E-01
   1.40475E+01     2.30273E-01
   1.40488E+01     2.29998E-01
   1.40500E+01     2.29742E-01
   1.40513E+01     2.29505E-01
   1.40525E+01     2.29289E-01
   1.40538E+01     2.29091E-01
   1.40550E+01     2.28912E-01
   1.40563E+01     2.28751E-01
   1.40575E+01     2.28607E-01
   1.40588E+01     2.28479E-01
   1.40600E+01     2.28365E-01
   1.40613E+01     2.28266E-01
   1.40625E+01     2.28177E-01
   1.40638E+01     2.28100E-01
   1.40650E+01     2.28030E-01
   1.40663E+01     2.27968E-01
   1.40675E+01     2.27911E-01
   1.40688E+01     2.27857E-01
   1.40700E+01     2.27804E-01
   1.40713E+01     2.27752E-01
   1.40725E+01     2.27699E-01
   1.40738E+01     2.27643E-01
   1.40750E+01     2.27583E-01
   1.40763E+01     2.27518E-01
   1.40775E+01     2.27447E-01
   1.40788E+01     2.27369E-01
   1.40800E+01     2.27284E-01
   1.40813E+01     2.27191E-01
   1.40825E+01     2.27090E-01
   1.40838E+01     2.26979E-01
   1.40850E+01     2.26860E-01
   1.40863E+01     2.26731E-01
   1.40875E+01     2.26593E-01
   1.40888E+01     2.26446E-01
   1.40900E+01     2.26290E-01
   1.40913E+01     2.26126E-01
   1.40925E+01     2.25953E-01
   1.40938E+01     2.25772E-01
   1.40950E+01     2.25584E-01
   1.40963E+01     2.25388E-01
   1.40975E+01     2.25186E-01
   1.40988E+01     2.24978E-01
   1.41000E+01     2.24765E-01
   1.41013E+01     2.24547E-01
   1.41025E+01     2.24325E-01
   1.41038E+01     2.24100E-01
   1.41050E+01     2.23872E-01
   1.41063E+01     2.23643E-01
   1.41075E+01     2.23412E-01
   1.41088E+01     2.23182E-01
   1.41100E+01     2.22952E-01
   1.41113E+01     2.22723E-01
   1.41125E+01     2.22497E-01
   1.41138E+01     2.22274E-01
   1.41150E+01     2.22055E-01
   1.41163E+01     2.21841E-01
   1.41175E+01     2.21632E-01
   1.41188E+01     2.21429E-01
   1.41200E+01     2.21233E-01
   1.41213E+01     2.21045E-01
   1.41225E+01     2.20866E-01
   1.41238E+01     2.20695E-01
   1.41250E+01     2.20533E-01
   1.41263E+01     2.20380E-01
   1.41275E+01     2.20238E-01
   1.41288E+01     2.20105E-01
   1.41300E+01     2.19983E-01
   1.41313E+01     2.19870E-01
   1.41325E+01     2.19767E-01
   1.41338E+01     2.19674E-01
   1.41350E+01     2.19590E-01
   1.41363E+01     2.19514E-01
   1.41375E+01     2.19446E-01
   1.41388E+01     2.19384E-01
   1.41400E+01     2.19329E-01
   1.41413E+01     2.19279E-01
   1.41425E+01     2.19233E-01
   1.41438E+01     2.19190E-01
   1.41450E+01     2.19148E-01
   1.41463E+01     2.19107E-01
   1.41475E+01     2.19065E-01
   1.41488E+01     2.19022E-01
   1.41500E+01     2.18975E-01
   1.41513E+01     2.18924E-01
   1.41525E+01     2.18868E-01
   1.41538E+01     2.18806E-01
   1.41550E+01     2.18736E-01
   1.41563E+01     2.18658E-01
   1.41575E+01     2.18571E-01
   1.41588E+01     2.18474E-01
   1.41600E+01     2.18367E-01
   1.41613E+01     2.18249E-01
   1.41625E+01     2.18119E-01
   1.41638E+01     2.17977E-01
   1.41650E+01     2.17822E-01
   1.41663E+01     2.17656E-01
   1.41675E+01     2.17476E-01
   1.41688E+01     2.17284E-01
   1.41700E+01     2.17078E-01
   1.41713E+01     2.16860E-01
   1.41725E+01     2.16630E-01
   1.41738E+01     2.16387E-01
   1.41750E+01     2.16132E-01
   1.41763E+01     2.15865E-01
   1.41775E+01     2.15586E-01
   1.41788E+01     2.15297E-01
   1.41800E+01     2.14997E-01
   1.41813E+01     2.14686E-01
   1.41825E+01     2.14366E-01
   1.41838E+01     2.14037E-01
   1.41850E+01     2.13699E-01
   1.41863E+01     2.13353E-01
   1.41875E+01     2.12999E-01
   1.41888E+01     2.12638E-01
   1.41900E+01     2.12270E-01
   1.41913E+01     2.11896E-01
   1.41925E+01     2.11517E-01
   1.41938E+01     2.11133E-01
   1.41950E+01     2.10744E-01
   1.41963E+01     2.10351E-01
   1.41975E+01     2.09955E-01
   1.41988E+01     2.09556E-01
   1.42000E+01     2.09155E-01
   1.42013E+01     2.08751E-01
   1.42025E+01     2.08346E-01
   1.42038E+01     2.07940E-01
   1.42050E+01     2.07533E-01
   1.42063E+01     2.07126E-01
   1.42075E+01     2.06719E-01
   1.42088E+01     2.06313E-01
   1.42100E+01     2.05908E-01
   1.42113E+01     2.05503E-01
   1.42125E+01     2.05100E-01
   1.42138E+01     2.04699E-01
   1.42150E+01     2.04300E-01
   1.42163E+01     2.03903E-01
   1.42175E+01     2.03509E-01
   1.42188E+01     2.03117E-01
   1.42200E+01     2.02728E-01
   1.42213E+01     2.02342E-01
   1.42225E+01     2.01959E-01
   1.42238E+01     2.01580E-01
   1.42250E+01     2.01203E-01
   1.42263E+01     2.00830E-01
   1.42275E+01     2.00461E-01
   1.42288E+01     2.00095E-01
   1.42300E+01     1.99733E-01
   1.42313E+01     1.99374E-01
   1.42325E+01     1.99019E-01
   1.42338E+01     1.98669E-01
   1.42350E+01     1.98322E-01
   1.42363E+01     1.97979E-01
   1.42375E+01     1.97640E-01
   1.42388E+01     1.97306E-01
   1.42400E+01     1.96976E-01
   1.42413E+01     1.96650E-01
   1.42425E+01     1.96329E-01
   1.42438E+01     1.96012E-01
   1.42450E+01     1.95701E-01
   1.42463E+01     1.95394E-01
   1.42475E+01     1.95093E-01
   1.42488E+01     1.94797E-01
   1.42500E+01     1.94507E-01
   1.42513E+01     1.94222E-01
   1.42525E+01     1.93943E-01
   1.42538E+01     1.93671E-01
   1.42550E+01     1.93405E-01
   1.42563E+01     1.93146E-01
   1.42575E+01     1.92894E-01
   1.42588E+01     1.92648E-01
   1.42600E+01     1.92410E-01
   1.42613E+01     1.92180E-01
   1.42625E+01     1.91957E-01
   1.42638E+01     1.91742E-01
   1.42650E+01     1.91535E-01
   1.42663E+01     1.91335E-01
   1.42675E+01     1.91144E-01
   1.42688E+01     1.90961E-01
   1.42700E+01     1.90787E-01
   1.42713E+01     1.90620E-01
   1.42725E+01     1.90461E-01
   1.42738E+01     1.90310E-01
   1.42750E+01     1.90167E-01
   1.42763E+01     1.90031E-01
   1.42775E+01     1.89903E-01
   1.42788E+01     1.89781E-01
   1.42800E+01     1.89666E-01
   1.42813E+01     1.89557E-01
   1.42825E+01     1.89454E-01
   1.42838E+01     1.89356E-01
   1.42850E+01     1.89263E-01
   1.42863E+01     1.89174E-01
   1.42875E+01     1.89089E-01
   1.42888E+01     1.89006E-01
   1.42900E+01     1.88927E-01
   1.42913E+01     1.88849E-01
   1.42925E+01     1.88772E-01
   1.42938E+01     1.88696E-01
   1.42950E+01     1.88620E-01
   1.42963E+01     1.88544E-01
   1.42975E+01     1.88467E-01
   1.42988E+01     1.88388E-01
   1.43000E+01     1.88307E-01
   1.43013E+01     1.88224E-01
   1.43025E+01     1.88138E-01
   1.43038E+01     1.88049E-01
   1.43050E+01     1.87957E-01
   1.43063E+01     1.87860E-01
   1.43075E+01     1.87760E-01
   1.43088E+01     1.87655E-01
   1.43100E+01     1.87546E-01
   1.43113E+01     1.87432E-01
   1.43125E+01     1.87314E-01
   1.43138E+01     1.87190E-01
   1.43150E+01     1.87062E-01
   1.43163E+01     1.86930E-01
   1.43175E+01     1.86793E-01
   1.43188E+01     1.86651E-01
   1.43200E+01     1.86505E-01
   1.43213E+01     1.86355E-01
   1.43225E+01     1.86201E-01
   1.43238E+01     1.86043E-01
   1.43250E+01     1.85882E-01
   1.43263E+01     1.85718E-01
   1.43275E+01     1.85551E-01
   1.43288E+01     1.85381E-01
   1.43300E+01     1.85209E-01
   1.43313E+01     1.85036E-01
   1.43325E+01     1.84860E-01
   1.43338E+01     1.84684E-01
   1.43350E+01     1.84507E-01
   1.43363E+01     1.84329E-01
   1.43375E+01     1.84151E-01
   1.43388E+01     1.83973E-01
   1.43400E+01     1.83796E-01
   1.43413E+01     1.83620E-01
   1.43425E+01     1.83445E-01
   1.43438E+01     1.83271E-01
   1.43450E+01     1.83099E-01
   1.43463E+01     1.82929E-01
   1.43475E+01     1.82760E-01
   1.43488E+01     1.82594E-01
   1.43500E+01     1.82431E-01
   1.43513E+01     1.82270E-01
   1.43525E+01     1.82111E-01
   1.43538E+01     1.81955E-01
   1.43550E+01     1.81801E-01
   1.43563E+01     1.81650E-01
   1.43575E+01     1.81501E-01
   1.43588E+01     1.81354E-01
   1.43600E+01     1.81209E-01
   1.43613E+01     1.81066E-01
   1.43625E+01     1.80925E-01
   1.43638E+01     1.80784E-01
   1.43650E+01     1.80645E-01
   1.43663E+01     1.80506E-01
   1.43675E+01     1.80367E-01
   1.43688E+01     1.80229E-01
   1.43700E+01     1.80089E-01
   1.43713E+01     1.79949E-01
   1.43725E+01     1.79808E-01
   1.43738E+01     1.79666E-01
   1.43750E+01     1.79521E-01
   1.43763E+01     1.79374E-01
   1.43775E+01     1.79224E-01
   1.43788E+01     1.79072E-01
   1.43800E+01     1.78916E-01
   1.43813E+01     1.78756E-01
   1.43825E+01     1.78593E-01
   1.43838E+01     1.78425E-01
   1.43850E+01     1.78253E-01
   1.43863E+01     1.78076E-01
   1.43875E+01     1.77894E-01
   1.43888E+01     1.77707E-01
   1.43900E+01     1.77515E-01
   1.43913E+01     1.77318E-01
   1.43925E+01     1.77115E-01
   1.43938E+01     1.76907E-01
   1.43950E+01     1.76694E-01
   1.43963E+01     1.76475E-01
   1.43975E+01     1.76251E-01
   1.43988E+01     1.76022E-01
   1.44000E+01     1.75788E-01

 *** End of list.
