# Supplementary material for: On the accuracy of displacement-based wave intensity analysis: Effect of vessel wall viscoelasticity and nonlinearity
Source: PLoS One. 2019 Nov 1;14(11):e0224390. doi: 10.1371/journal.pone.0224390 (PMC6824577; doi:10.1371/journal.pone.0224390)
Supplement: S1 File — (ZIP) [file pone.0224390.s001.zip › data/regular vessel wall/elastic condition/linear-pres-10cm-twostraight vessel-1.txt]

   1.28000E+01     2.03341E+04
   1.28013E+01     2.03061E+04
   1.28025E+01     2.02775E+04
   1.28038E+01     2.02485E+04
   1.28050E+01     2.02192E+04
   1.28063E+01     2.01896E+04
   1.28075E+01     2.01599E+04
   1.28088E+01     2.01301E+04
   1.28100E+01     2.01003E+04
   1.28113E+01     2.00702E+04
   1.28125E+01     2.00399E+04
   1.28138E+01     2.00094E+04
   1.28150E+01     1.99786E+04
   1.28163E+01     1.99476E+04
   1.28175E+01     1.99165E+04
   1.28188E+01     1.98855E+04
   1.28200E+01     1.98548E+04
   1.28213E+01     1.98245E+04
   1.28225E+01     1.97950E+04
   1.28238E+01     1.97665E+04
   1.28250E+01     1.97395E+04
   1.28263E+01     1.97143E+04
   1.28275E+01     1.96916E+04
   1.28288E+01     1.96720E+04
   1.28300E+01     1.96561E+04
   1.28313E+01     1.96446E+04
   1.28325E+01     1.96385E+04
   1.28338E+01     1.96384E+04
   1.28350E+01     1.96452E+04
   1.28363E+01     1.96597E+04
   1.28375E+01     1.96826E+04
   1.28388E+01     1.97144E+04
   1.28400E+01     1.97556E+04
   1.28413E+01     1.98065E+04
   1.28425E+01     1.98671E+04
   1.28438E+01     1.99373E+04
   1.28450E+01     2.00169E+04
   1.28463E+01     2.01053E+04
   1.28475E+01     2.02018E+04
   1.28488E+01     2.03057E+04
   1.28500E+01     2.04161E+04
   1.28513E+01     2.05320E+04
   1.28525E+01     2.06524E+04
   1.28538E+01     2.07765E+04
   1.28550E+01     2.09033E+04
   1.28563E+01     2.10321E+04
   1.28575E+01     2.11622E+04
   1.28588E+01     2.12930E+04
   1.28600E+01     2.14241E+04
   1.28613E+01     2.15551E+04
   1.28625E+01     2.16857E+04
   1.28638E+01     2.18157E+04
   1.28650E+01     2.19452E+04
   1.28663E+01     2.20739E+04
   1.28675E+01     2.22019E+04
   1.28688E+01     2.23292E+04
   1.28700E+01     2.24558E+04
   1.28713E+01     2.25817E+04
   1.28725E+01     2.27069E+04
   1.28738E+01     2.28314E+04
   1.28750E+01     2.29553E+04
   1.28763E+01     2.30785E+04
   1.28775E+01     2.32011E+04
   1.28788E+01     2.33230E+04
   1.28800E+01     2.34443E+04
   1.28813E+01     2.35648E+04
   1.28825E+01     2.36847E+04
   1.28838E+01     2.38039E+04
   1.28850E+01     2.39223E+04
   1.28863E+01     2.40400E+04
   1.28875E+01     2.41569E+04
   1.28888E+01     2.42731E+04
   1.28900E+01     2.43884E+04
   1.28913E+01     2.45030E+04
   1.28925E+01     2.46166E+04
   1.28938E+01     2.47295E+04
   1.28950E+01     2.48414E+04
   1.28963E+01     2.49525E+04
   1.28975E+01     2.50627E+04
   1.28988E+01     2.51719E+04
   1.29000E+01     2.52803E+04
   1.29013E+01     2.53877E+04
   1.29025E+01     2.54942E+04
   1.29038E+01     2.55997E+04
   1.29050E+01     2.57044E+04
   1.29063E+01     2.58081E+04
   1.29075E+01     2.59108E+04
   1.29088E+01     2.60127E+04
   1.29100E+01     2.61137E+04
   1.29113E+01     2.62137E+04
   1.29125E+01     2.63129E+04
   1.29138E+01     2.64111E+04
   1.29150E+01     2.65086E+04
   1.29163E+01     2.66051E+04
   1.29175E+01     2.67008E+04
   1.29188E+01     2.67957E+04
   1.29200E+01     2.68898E+04
   1.29213E+01     2.69830E+04
   1.29225E+01     2.70755E+04
   1.29238E+01     2.71671E+04
   1.29250E+01     2.72579E+04
   1.29263E+01     2.73478E+04
   1.29275E+01     2.74369E+04
   1.29288E+01     2.75252E+04
   1.29300E+01     2.76125E+04
   1.29313E+01     2.76989E+04
   1.29325E+01     2.77843E+04
   1.29338E+01     2.78687E+04
   1.29350E+01     2.79520E+04
   1.29363E+01     2.80342E+04
   1.29375E+01     2.81151E+04
   1.29388E+01     2.81949E+04
   1.29400E+01     2.82733E+04
   1.29413E+01     2.83504E+04
   1.29425E+01     2.84261E+04
   1.29438E+01     2.85002E+04
   1.29450E+01     2.85729E+04
   1.29463E+01     2.86440E+04
   1.29475E+01     2.87135E+04
   1.29488E+01     2.87814E+04
   1.29500E+01     2.88476E+04
   1.29513E+01     2.89122E+04
   1.29525E+01     2.89751E+04
   1.29538E+01     2.90364E+04
   1.29550E+01     2.90960E+04
   1.29563E+01     2.91540E+04
   1.29575E+01     2.92105E+04
   1.29588E+01     2.92655E+04
   1.29600E+01     2.93191E+04
   1.29613E+01     2.93712E+04
   1.29625E+01     2.94221E+04
   1.29638E+01     2.94719E+04
   1.29650E+01     2.95205E+04
   1.29663E+01     2.95681E+04
   1.29675E+01     2.96149E+04
   1.29688E+01     2.96610E+04
   1.29700E+01     2.97064E+04
   1.29713E+01     2.97514E+04
   1.29725E+01     2.97961E+04
   1.29738E+01     2.98407E+04
   1.29750E+01     2.98852E+04
   1.29763E+01     2.99299E+04
   1.29775E+01     2.99750E+04
   1.29788E+01     3.00205E+04
   1.29800E+01     3.00666E+04
   1.29813E+01     3.01136E+04
   1.29825E+01     3.01614E+04
   1.29838E+01     3.02104E+04
   1.29850E+01     3.02606E+04
   1.29863E+01     3.03120E+04
   1.29875E+01     3.03649E+04
   1.29888E+01     3.04193E+04
   1.29900E+01     3.04753E+04
   1.29913E+01     3.05328E+04
   1.29925E+01     3.05919E+04
   1.29938E+01     3.06526E+04
   1.29950E+01     3.07149E+04
   1.29963E+01     3.07785E+04
   1.29975E+01     3.08436E+04
   1.29988E+01     3.09098E+04
   1.30000E+01     3.09771E+04
   1.30013E+01     3.10452E+04
   1.30025E+01     3.11141E+04
   1.30038E+01     3.11833E+04
   1.30050E+01     3.12527E+04
   1.30063E+01     3.13221E+04
   1.30075E+01     3.13911E+04
   1.30088E+01     3.14595E+04
   1.30100E+01     3.15270E+04
   1.30113E+01     3.15933E+04
   1.30125E+01     3.16582E+04
   1.30138E+01     3.17215E+04
   1.30150E+01     3.17829E+04
   1.30163E+01     3.18421E+04
   1.30175E+01     3.18991E+04
   1.30188E+01     3.19535E+04
   1.30200E+01     3.20053E+04
   1.30213E+01     3.20543E+04
   1.30225E+01     3.21004E+04
   1.30238E+01     3.21434E+04
   1.30250E+01     3.21834E+04
   1.30263E+01     3.22202E+04
   1.30275E+01     3.22537E+04
   1.30288E+01     3.22840E+04
   1.30300E+01     3.23111E+04
   1.30313E+01     3.23348E+04
   1.30325E+01     3.23552E+04
   1.30338E+01     3.23723E+04
   1.30350E+01     3.23896E+04
   1.30363E+01     3.23996E+04
   1.30375E+01     3.24062E+04
   1.30388E+01     3.24096E+04
   1.30400E+01     3.24098E+04
   1.30413E+01     3.24069E+04
   1.30425E+01     3.24009E+04
   1.30438E+01     3.23927E+04
   1.30450E+01     3.23811E+04
   1.30463E+01     3.23667E+04
   1.30475E+01     3.23495E+04
   1.30488E+01     3.23297E+04
   1.30500E+01     3.23074E+04
   1.30513E+01     3.22827E+04
   1.30525E+01     3.22560E+04
   1.30538E+01     3.22273E+04
   1.30550E+01     3.21967E+04
   1.30563E+01     3.21644E+04
   1.30575E+01     3.21304E+04
   1.30588E+01     3.20949E+04
   1.30600E+01     3.20578E+04
   1.30613E+01     3.20193E+04
   1.30625E+01     3.19794E+04
   1.30638E+01     3.19383E+04
   1.30650E+01     3.18961E+04
   1.30663E+01     3.18528E+04
   1.30675E+01     3.18086E+04
   1.30688E+01     3.17637E+04
   1.30700E+01     3.17183E+04
   1.30713E+01     3.16726E+04
   1.30725E+01     3.16265E+04
   1.30738E+01     3.15803E+04
   1.30750E+01     3.15339E+04
   1.30763E+01     3.14875E+04
   1.30775E+01     3.14409E+04
   1.30788E+01     3.13943E+04
   1.30800E+01     3.13477E+04
   1.30813E+01     3.13010E+04
   1.30825E+01     3.12543E+04
   1.30838E+01     3.12075E+04
   1.30850E+01     3.11607E+04
   1.30863E+01     3.11139E+04
   1.30875E+01     3.10672E+04
   1.30888E+01     3.10208E+04
   1.30900E+01     3.09746E+04
   1.30913E+01     3.09291E+04
   1.30925E+01     3.08843E+04
   1.30938E+01     3.08407E+04
   1.30950E+01     3.07986E+04
   1.30963E+01     3.07585E+04
   1.30975E+01     3.07209E+04
   1.30988E+01     3.06863E+04
   1.31000E+01     3.06552E+04
   1.31013E+01     3.06282E+04
   1.31025E+01     3.06059E+04
   1.31038E+01     3.05885E+04
   1.31050E+01     3.05766E+04
   1.31063E+01     3.05702E+04
   1.31075E+01     3.05696E+04
   1.31088E+01     3.05746E+04
   1.31100E+01     3.05850E+04
   1.31113E+01     3.06007E+04
   1.31125E+01     3.06209E+04
   1.31138E+01     3.06453E+04
   1.31150E+01     3.06731E+04
   1.31163E+01     3.07036E+04
   1.31175E+01     3.07360E+04
   1.31188E+01     3.07697E+04
   1.31200E+01     3.08039E+04
   1.31213E+01     3.08380E+04
   1.31225E+01     3.08713E+04
   1.31238E+01     3.09035E+04
   1.31250E+01     3.09340E+04
   1.31263E+01     3.09625E+04
   1.31275E+01     3.09887E+04
   1.31288E+01     3.10123E+04
   1.31300E+01     3.10333E+04
   1.31313E+01     3.10515E+04
   1.31325E+01     3.10670E+04
   1.31338E+01     3.10796E+04
   1.31350E+01     3.10894E+04
   1.31363E+01     3.10965E+04
   1.31375E+01     3.11007E+04
   1.31388E+01     3.11024E+04
   1.31400E+01     3.11014E+04
   1.31413E+01     3.10979E+04
   1.31425E+01     3.10920E+04
   1.31438E+01     3.10837E+04
   1.31450E+01     3.10731E+04
   1.31463E+01     3.10602E+04
   1.31475E+01     3.10451E+04
   1.31488E+01     3.10278E+04
   1.31500E+01     3.10085E+04
   1.31513E+01     3.09871E+04
   1.31525E+01     3.09638E+04
   1.31538E+01     3.09384E+04
   1.31550E+01     3.09111E+04
   1.31563E+01     3.08818E+04
   1.31575E+01     3.08507E+04
   1.31588E+01     3.08178E+04
   1.31600E+01     3.07830E+04
   1.31613E+01     3.07465E+04
   1.31625E+01     3.07084E+04
   1.31638E+01     3.06685E+04
   1.31650E+01     3.06271E+04
   1.31663E+01     3.05842E+04
   1.31675E+01     3.05398E+04
   1.31688E+01     3.04941E+04
   1.31700E+01     3.04470E+04
   1.31713E+01     3.03986E+04
   1.31725E+01     3.03490E+04
   1.31738E+01     3.02983E+04
   1.31750E+01     3.02465E+04
   1.31763E+01     3.01937E+04
   1.31775E+01     3.01400E+04
   1.31788E+01     3.00854E+04
   1.31800E+01     3.00300E+04
   1.31813E+01     2.99739E+04
   1.31825E+01     2.99171E+04
   1.31838E+01     2.98596E+04
   1.31850E+01     2.98016E+04
   1.31863E+01     2.97431E+04
   1.31875E+01     2.96842E+04
   1.31888E+01     2.96248E+04
   1.31900E+01     2.95651E+04
   1.31913E+01     2.95050E+04
   1.31925E+01     2.94447E+04
   1.31938E+01     2.93840E+04
   1.31950E+01     2.93231E+04
   1.31963E+01     2.92620E+04
   1.31975E+01     2.92007E+04
   1.31988E+01     2.91391E+04
   1.32000E+01     2.90774E+04
   1.32013E+01     2.90154E+04
   1.32025E+01     2.89533E+04
   1.32038E+01     2.88910E+04
   1.32050E+01     2.88286E+04
   1.32063E+01     2.87659E+04
   1.32075E+01     2.87031E+04
   1.32088E+01     2.86402E+04
   1.32100E+01     2.85771E+04
   1.32113E+01     2.85139E+04
   1.32125E+01     2.84507E+04
   1.32138E+01     2.83873E+04
   1.32150E+01     2.83240E+04
   1.32163E+01     2.82607E+04
   1.32175E+01     2.81975E+04
   1.32188E+01     2.81343E+04
   1.32200E+01     2.80714E+04
   1.32213E+01     2.80088E+04
   1.32225E+01     2.79464E+04
   1.32238E+01     2.78845E+04
   1.32250E+01     2.78230E+04
   1.32263E+01     2.77621E+04
   1.32275E+01     2.77019E+04
   1.32288E+01     2.76424E+04
   1.32300E+01     2.75838E+04
   1.32313E+01     2.75262E+04
   1.32325E+01     2.74696E+04
   1.32338E+01     2.74142E+04
   1.32350E+01     2.73601E+04
   1.32363E+01     2.73074E+04
   1.32375E+01     2.72562E+04
   1.32388E+01     2.72067E+04
   1.32400E+01     2.71588E+04
   1.32413E+01     2.71127E+04
   1.32425E+01     2.70685E+04
   1.32438E+01     2.70264E+04
   1.32450E+01     2.69862E+04
   1.32463E+01     2.69482E+04
   1.32475E+01     2.69124E+04
   1.32488E+01     2.68788E+04
   1.32500E+01     2.68474E+04
   1.32513E+01     2.68182E+04
   1.32525E+01     2.67912E+04
   1.32538E+01     2.67664E+04
   1.32550E+01     2.67438E+04
   1.32563E+01     2.67232E+04
   1.32575E+01     2.67045E+04
   1.32588E+01     2.66877E+04
   1.32600E+01     2.66726E+04
   1.32613E+01     2.66590E+04
   1.32625E+01     2.66469E+04
   1.32638E+01     2.66360E+04
   1.32650E+01     2.66261E+04
   1.32663E+01     2.66172E+04
   1.32675E+01     2.66089E+04
   1.32688E+01     2.66010E+04
   1.32700E+01     2.65935E+04
   1.32713E+01     2.65861E+04
   1.32725E+01     2.65787E+04
   1.32738E+01     2.65710E+04
   1.32750E+01     2.65631E+04
   1.32763E+01     2.65547E+04
   1.32775E+01     2.65456E+04
   1.32788E+01     2.65358E+04
   1.32800E+01     2.65252E+04
   1.32813E+01     2.65137E+04
   1.32825E+01     2.65012E+04
   1.32838E+01     2.64877E+04
   1.32850E+01     2.64732E+04
   1.32863E+01     2.64577E+04
   1.32875E+01     2.64411E+04
   1.32888E+01     2.64235E+04
   1.32900E+01     2.64049E+04
   1.32913E+01     2.63854E+04
   1.32925E+01     2.63648E+04
   1.32938E+01     2.63434E+04
   1.32950E+01     2.63211E+04
   1.32963E+01     2.62980E+04
   1.32975E+01     2.62741E+04
   1.32988E+01     2.62496E+04
   1.33000E+01     2.62244E+04
   1.33013E+01     2.61987E+04
   1.33025E+01     2.61725E+04
   1.33038E+01     2.61459E+04
   1.33050E+01     2.61191E+04
   1.33063E+01     2.60920E+04
   1.33075E+01     2.60648E+04
   1.33088E+01     2.60376E+04
   1.33100E+01     2.60104E+04
   1.33113E+01     2.59834E+04
   1.33125E+01     2.59567E+04
   1.33138E+01     2.59303E+04
   1.33150E+01     2.59043E+04
   1.33163E+01     2.58789E+04
   1.33175E+01     2.58540E+04
   1.33188E+01     2.58299E+04
   1.33200E+01     2.58065E+04
   1.33213E+01     2.57840E+04
   1.33225E+01     2.57624E+04
   1.33238E+01     2.57418E+04
   1.33250E+01     2.57222E+04
   1.33263E+01     2.57036E+04
   1.33275E+01     2.56861E+04
   1.33288E+01     2.56698E+04
   1.33300E+01     2.56545E+04
   1.33313E+01     2.56403E+04
   1.33325E+01     2.56272E+04
   1.33338E+01     2.56152E+04
   1.33350E+01     2.56041E+04
   1.33363E+01     2.55939E+04
   1.33375E+01     2.55846E+04
   1.33388E+01     2.55761E+04
   1.33400E+01     2.55682E+04
   1.33413E+01     2.55609E+04
   1.33425E+01     2.55540E+04
   1.33438E+01     2.55473E+04
   1.33450E+01     2.55409E+04
   1.33463E+01     2.55344E+04
   1.33475E+01     2.55278E+04
   1.33488E+01     2.55210E+04
   1.33500E+01     2.55139E+04
   1.33513E+01     2.55062E+04
   1.33525E+01     2.54980E+04
   1.33538E+01     2.54891E+04
   1.33550E+01     2.54794E+04
   1.33563E+01     2.54688E+04
   1.33575E+01     2.54571E+04
   1.33588E+01     2.54444E+04
   1.33600E+01     2.54305E+04
   1.33613E+01     2.54154E+04
   1.33625E+01     2.53990E+04
   1.33638E+01     2.53813E+04
   1.33650E+01     2.53622E+04
   1.33663E+01     2.53417E+04
   1.33675E+01     2.53197E+04
   1.33688E+01     2.52964E+04
   1.33700E+01     2.52716E+04
   1.33713E+01     2.52454E+04
   1.33725E+01     2.52177E+04
   1.33738E+01     2.51887E+04
   1.33750E+01     2.51583E+04
   1.33763E+01     2.51266E+04
   1.33775E+01     2.50937E+04
   1.33788E+01     2.50594E+04
   1.33800E+01     2.50240E+04
   1.33813E+01     2.49874E+04
   1.33825E+01     2.49497E+04
   1.33838E+01     2.49110E+04
   1.33850E+01     2.48713E+04
   1.33863E+01     2.48306E+04
   1.33875E+01     2.47891E+04
   1.33888E+01     2.47468E+04
   1.33900E+01     2.47037E+04
   1.33913E+01     2.46600E+04
   1.33925E+01     2.46156E+04
   1.33938E+01     2.45707E+04
   1.33950E+01     2.45252E+04
   1.33963E+01     2.44793E+04
   1.33975E+01     2.44330E+04
   1.33988E+01     2.43864E+04
   1.34000E+01     2.43395E+04
   1.34013E+01     2.42924E+04
   1.34025E+01     2.42451E+04
   1.34038E+01     2.41976E+04
   1.34050E+01     2.41501E+04
   1.34063E+01     2.41026E+04
   1.34075E+01     2.40551E+04
   1.34088E+01     2.40076E+04
   1.34100E+01     2.39602E+04
   1.34113E+01     2.39130E+04
   1.34125E+01     2.38659E+04
   1.34138E+01     2.38190E+04
   1.34150E+01     2.37723E+04
   1.34163E+01     2.37259E+04
   1.34175E+01     2.36797E+04
   1.34188E+01     2.36338E+04
   1.34200E+01     2.35883E+04
   1.34213E+01     2.35431E+04
   1.34225E+01     2.34982E+04
   1.34238E+01     2.34537E+04
   1.34250E+01     2.34096E+04
   1.34263E+01     2.33658E+04
   1.34275E+01     2.33224E+04
   1.34288E+01     2.32795E+04
   1.34300E+01     2.32369E+04
   1.34313E+01     2.31948E+04
   1.34325E+01     2.31531E+04
   1.34338E+01     2.31119E+04
   1.34350E+01     2.30711E+04
   1.34363E+01     2.30307E+04
   1.34375E+01     2.29909E+04
   1.34388E+01     2.29515E+04
   1.34400E+01     2.29126E+04
   1.34413E+01     2.28742E+04
   1.34425E+01     2.28363E+04
   1.34438E+01     2.27989E+04
   1.34450E+01     2.27621E+04
   1.34463E+01     2.27259E+04
   1.34475E+01     2.26903E+04
   1.34488E+01     2.26552E+04
   1.34500E+01     2.26208E+04
   1.34513E+01     2.25871E+04
   1.34525E+01     2.25540E+04
   1.34538E+01     2.25216E+04
   1.34550E+01     2.24900E+04
   1.34563E+01     2.24591E+04
   1.34575E+01     2.24289E+04
   1.34588E+01     2.23996E+04
   1.34600E+01     2.23711E+04
   1.34613E+01     2.23434E+04
   1.34625E+01     2.23166E+04
   1.34638E+01     2.22907E+04
   1.34650E+01     2.22656E+04
   1.34663E+01     2.22414E+04
   1.34675E+01     2.22182E+04
   1.34688E+01     2.21958E+04
   1.34700E+01     2.21744E+04
   1.34713E+01     2.21539E+04
   1.34725E+01     2.21342E+04
   1.34738E+01     2.21155E+04
   1.34750E+01     2.20976E+04
   1.34763E+01     2.20806E+04
   1.34775E+01     2.20643E+04
   1.34788E+01     2.20489E+04
   1.34800E+01     2.20342E+04
   1.34813E+01     2.20202E+04
   1.34825E+01     2.20068E+04
   1.34838E+01     2.19941E+04
   1.34850E+01     2.19819E+04
   1.34863E+01     2.19702E+04
   1.34875E+01     2.19589E+04
   1.34888E+01     2.19479E+04
   1.34900E+01     2.19373E+04
   1.34913E+01     2.19269E+04
   1.34925E+01     2.19166E+04
   1.34938E+01     2.19064E+04
   1.34950E+01     2.18963E+04
   1.34963E+01     2.18862E+04
   1.34975E+01     2.18759E+04
   1.34988E+01     2.18655E+04
   1.35000E+01     2.18549E+04
   1.35013E+01     2.18440E+04
   1.35025E+01     2.18328E+04
   1.35038E+01     2.18213E+04
   1.35050E+01     2.18094E+04
   1.35063E+01     2.17971E+04
   1.35075E+01     2.17843E+04
   1.35088E+01     2.17710E+04
   1.35100E+01     2.17573E+04
   1.35113E+01     2.17431E+04
   1.35125E+01     2.17283E+04
   1.35138E+01     2.17130E+04
   1.35150E+01     2.16972E+04
   1.35163E+01     2.16809E+04
   1.35175E+01     2.16641E+04
   1.35188E+01     2.16467E+04
   1.35200E+01     2.16289E+04
   1.35213E+01     2.16106E+04
   1.35225E+01     2.15919E+04
   1.35238E+01     2.15728E+04
   1.35250E+01     2.15533E+04
   1.35263E+01     2.15335E+04
   1.35275E+01     2.15133E+04
   1.35288E+01     2.14928E+04
   1.35300E+01     2.14721E+04
   1.35313E+01     2.14512E+04
   1.35325E+01     2.14301E+04
   1.35338E+01     2.14089E+04
   1.35350E+01     2.13876E+04
   1.35363E+01     2.13662E+04
   1.35375E+01     2.13448E+04
   1.35388E+01     2.13235E+04
   1.35400E+01     2.13022E+04
   1.35413E+01     2.12810E+04
   1.35425E+01     2.12599E+04
   1.35438E+01     2.12389E+04
   1.35450E+01     2.12182E+04
   1.35463E+01     2.11976E+04
   1.35475E+01     2.11773E+04
   1.35488E+01     2.11572E+04
   1.35500E+01     2.11374E+04
   1.35513E+01     2.11179E+04
   1.35525E+01     2.10986E+04
   1.35538E+01     2.10796E+04
   1.35550E+01     2.10608E+04
   1.35563E+01     2.10423E+04
   1.35575E+01     2.10241E+04
   1.35588E+01     2.10061E+04
   1.35600E+01     2.09883E+04
   1.35613E+01     2.09707E+04
   1.35625E+01     2.09533E+04
   1.35638E+01     2.09360E+04
   1.35650E+01     2.09188E+04
   1.35663E+01     2.09017E+04
   1.35675E+01     2.08846E+04
   1.35688E+01     2.08675E+04
   1.35700E+01     2.08504E+04
   1.35713E+01     2.08331E+04
   1.35725E+01     2.08158E+04
   1.35738E+01     2.07982E+04
   1.35750E+01     2.07805E+04
   1.35763E+01     2.07625E+04
   1.35775E+01     2.07442E+04
   1.35788E+01     2.07256E+04
   1.35800E+01     2.07067E+04
   1.35813E+01     2.06873E+04
   1.35825E+01     2.06675E+04
   1.35838E+01     2.06472E+04
   1.35850E+01     2.06265E+04
   1.35863E+01     2.06052E+04
   1.35875E+01     2.05835E+04
   1.35888E+01     2.05611E+04
   1.35900E+01     2.05382E+04
   1.35913E+01     2.05148E+04
   1.35925E+01     2.04907E+04
   1.35938E+01     2.04661E+04
   1.35950E+01     2.04409E+04
   1.35963E+01     2.04150E+04
   1.35975E+01     2.03887E+04
   1.35988E+01     2.03617E+04
   1.36000E+01     2.03342E+04
