# Supplementary material for: On the accuracy of displacement-based wave intensity analysis: Effect of vessel wall viscoelasticity and nonlinearity
Source: PLoS One. 2019 Nov 1;14(11):e0224390. doi: 10.1371/journal.pone.0224390 (PMC6824577; doi:10.1371/journal.pone.0224390)
Supplement: S1 File — (ZIP) [file pone.0224390.s001.zip › data/regular vessel wall/elastic condition/linear-pres-10cm-twostraight vessel.txt]

   0.00000E+00     0.00000E+00
   1.25000E-03     5.43532E-03
   2.50000E-03     4.91147E-02
   3.75000E-03     2.28682E-01
   5.00000E-03     7.33439E-01
   6.25000E-03     1.82842E+00
   7.50000E-03     3.79229E+00
   8.75000E-03     6.84173E+00
   1.00000E-02     1.10832E+01
   1.12500E-02     1.65104E+01
   1.25000E-02     2.30354E+01
   1.37500E-02     3.05291E+01
   1.50000E-02     3.88507E+01
   1.62500E-02     4.78642E+01
   1.75000E-02     5.74454E+01
   1.87500E-02     6.74860E+01
   2.00000E-02     7.79010E+01
   2.12500E-02     8.86358E+01
   2.25000E-02     9.96750E+01
   2.37500E-02     1.11049E+02
   2.50000E-02     1.22836E+02
   2.62500E-02     1.35167E+02
   2.75000E-02     1.48225E+02
   2.87500E-02     1.62246E+02
   3.00000E-02     1.77519E+02
   3.12500E-02     1.94386E+02
   3.25000E-02     2.13243E+02
   3.37500E-02     2.34542E+02
   3.50000E-02     2.58785E+02
   3.62500E-02     2.86520E+02
   3.75000E-02     3.18378E+02
   3.87500E-02     3.55008E+02
   4.00000E-02     3.97111E+02
   4.12500E-02     4.45424E+02
   4.25000E-02     5.00710E+02
   4.37500E-02     5.63741E+02
   4.50000E-02     6.35283E+02
   4.62500E-02     7.16073E+02
   4.75000E-02     8.06792E+02
   4.87500E-02     9.08034E+02
   5.00000E-02     1.02027E+03
   5.12500E-02     1.14383E+03
   5.25000E-02     1.27885E+03
   5.37500E-02     1.42525E+03
   5.50000E-02     1.58274E+03
   5.62500E-02     1.75079E+03
   5.75000E-02     1.92865E+03
   5.87500E-02     2.11538E+03
   6.00000E-02     2.30985E+03
   6.12500E-02     2.51085E+03
   6.25000E-02     2.71710E+03
   6.37500E-02     2.92733E+03
   6.50000E-02     3.14036E+03
   6.62500E-02     3.35513E+03
   6.75000E-02     3.57075E+03
   6.87500E-02     3.78656E+03
   7.00000E-02     4.00209E+03
   7.12500E-02     4.21714E+03
   7.25000E-02     4.43167E+03
   7.37500E-02     4.64585E+03
   7.50000E-02     4.85996E+03
   7.62500E-02     5.07441E+03
   7.75000E-02     5.28965E+03
   7.87500E-02     5.50616E+03
   8.00000E-02     5.72439E+03
   8.12500E-02     5.94475E+03
   8.25000E-02     6.16759E+03
   8.37500E-02     6.39319E+03
   8.50000E-02     6.62171E+03
   8.62500E-02     6.85322E+03
   8.75000E-02     7.08772E+03
   8.87500E-02     7.32507E+03
   9.00000E-02     7.56506E+03
   9.12500E-02     7.80737E+03
   9.25000E-02     8.05162E+03
   9.37500E-02     8.29731E+03
   9.50000E-02     8.54391E+03
   9.62500E-02     8.79084E+03
   9.75000E-02     9.03744E+03
   9.87500E-02     9.28308E+03
   1.00000E-01     9.52709E+03
   1.01250E-01     9.76883E+03
   1.02500E-01     1.00077E+04
   1.03750E-01     1.02431E+04
   1.05000E-01     1.04746E+04
   1.06250E-01     1.07016E+04
   1.07500E-01     1.09239E+04
   1.08750E-01     1.11412E+04
   1.10000E-01     1.13533E+04
   1.11250E-01     1.15600E+04
   1.12500E-01     1.17613E+04
   1.13750E-01     1.19572E+04
   1.15000E-01     1.21478E+04
   1.16250E-01     1.23332E+04
   1.17500E-01     1.25135E+04
   1.18750E-01     1.26889E+04
   1.20000E-01     1.28595E+04
   1.21250E-01     1.30256E+04
   1.22500E-01     1.31873E+04
   1.23750E-01     1.33449E+04
   1.25000E-01     1.34985E+04
   1.26250E-01     1.36483E+04
   1.27500E-01     1.37945E+04
   1.28750E-01     1.39372E+04
   1.30000E-01     1.40767E+04
   1.31250E-01     1.42131E+04
   1.32500E-01     1.43464E+04
   1.33750E-01     1.44770E+04
   1.35000E-01     1.46049E+04
   1.36250E-01     1.47303E+04
   1.37500E-01     1.48533E+04
   1.38750E-01     1.49740E+04
   1.40000E-01     1.50926E+04
   1.41250E-01     1.52093E+04
   1.42500E-01     1.53240E+04
   1.43750E-01     1.54371E+04
   1.45000E-01     1.55485E+04
   1.46250E-01     1.56585E+04
   1.47500E-01     1.57670E+04
   1.48750E-01     1.58743E+04
   1.50000E-01     1.59804E+04
   1.51250E-01     1.60854E+04
   1.52500E-01     1.61893E+04
   1.53750E-01     1.62923E+04
   1.55000E-01     1.63944E+04
   1.56250E-01     1.64957E+04
   1.57500E-01     1.65961E+04
   1.58750E-01     1.66958E+04
   1.60000E-01     1.67948E+04
   1.61250E-01     1.68931E+04
   1.62500E-01     1.69907E+04
   1.63750E-01     1.70876E+04
   1.65000E-01     1.71840E+04
   1.66250E-01     1.72796E+04
   1.67500E-01     1.73746E+04
   1.68750E-01     1.74690E+04
   1.70000E-01     1.75628E+04
   1.71250E-01     1.76560E+04
   1.72500E-01     1.77484E+04
   1.73750E-01     1.78403E+04
   1.75000E-01     1.79314E+04
   1.76250E-01     1.80218E+04
   1.77500E-01     1.81114E+04
   1.78750E-01     1.82003E+04
   1.80000E-01     1.82883E+04
   1.81250E-01     1.83754E+04
   1.82500E-01     1.84616E+04
   1.83750E-01     1.85468E+04
   1.85000E-01     1.86310E+04
   1.86250E-01     1.87141E+04
   1.87500E-01     1.87961E+04
   1.88750E-01     1.88770E+04
   1.90000E-01     1.89567E+04
   1.91250E-01     1.90354E+04
   1.92500E-01     1.91130E+04
   1.93750E-01     1.91896E+04
   1.95000E-01     1.92652E+04
   1.96250E-01     1.93401E+04
   1.97500E-01     1.94143E+04
   1.98750E-01     1.94880E+04
   2.00000E-01     1.95615E+04
   2.01250E-01     1.96349E+04
   2.02500E-01     1.97086E+04
   2.03750E-01     1.97828E+04
   2.05000E-01     1.98579E+04
   2.06250E-01     1.99342E+04
   2.07500E-01     2.00120E+04
   2.08750E-01     2.00916E+04
   2.10000E-01     2.01734E+04
   2.11250E-01     2.02576E+04
   2.12500E-01     2.03445E+04
   2.13750E-01     2.04344E+04
   2.15000E-01     2.05273E+04
   2.16250E-01     2.06234E+04
   2.17500E-01     2.07226E+04
   2.18750E-01     2.08249E+04
   2.20000E-01     2.09302E+04
   2.21250E-01     2.10381E+04
   2.22500E-01     2.11484E+04
   2.23750E-01     2.12605E+04
   2.25000E-01     2.13740E+04
   2.26250E-01     2.14883E+04
   2.27500E-01     2.16026E+04
   2.28750E-01     2.17162E+04
   2.30000E-01     2.18285E+04
   2.31250E-01     2.19386E+04
   2.32500E-01     2.20457E+04
   2.33750E-01     2.21491E+04
   2.35000E-01     2.22481E+04
   2.36250E-01     2.23420E+04
   2.37500E-01     2.24303E+04
   2.38750E-01     2.25124E+04
   2.40000E-01     2.25877E+04
   2.41250E-01     2.26559E+04
   2.42500E-01     2.27167E+04
   2.43750E-01     2.27697E+04
   2.45000E-01     2.28151E+04
   2.46250E-01     2.28525E+04
   2.47500E-01     2.28823E+04
   2.48750E-01     2.29047E+04
   2.50000E-01     2.29199E+04
   2.51250E-01     2.29282E+04
   2.52500E-01     2.29296E+04
   2.53750E-01     2.29242E+04
   2.55000E-01     2.29121E+04
   2.56250E-01     2.28934E+04
   2.57500E-01     2.28683E+04
   2.58750E-01     2.28370E+04
   2.60000E-01     2.27996E+04
   2.61250E-01     2.27564E+04
   2.62500E-01     2.27077E+04
   2.63750E-01     2.26536E+04
   2.65000E-01     2.25944E+04
   2.66250E-01     2.25303E+04
   2.67500E-01     2.24615E+04
   2.68750E-01     2.23882E+04
   2.70000E-01     2.23108E+04
   2.71250E-01     2.22296E+04
   2.72500E-01     2.21448E+04
   2.73750E-01     2.20569E+04
   2.75000E-01     2.19660E+04
   2.76250E-01     2.18726E+04
   2.77500E-01     2.17770E+04
   2.78750E-01     2.16795E+04
   2.80000E-01     2.15804E+04
   2.81250E-01     2.14801E+04
   2.82500E-01     2.13789E+04
   2.83750E-01     2.12772E+04
   2.85000E-01     2.11754E+04
   2.86250E-01     2.10741E+04
   2.87500E-01     2.09736E+04
   2.88750E-01     2.08746E+04
   2.90000E-01     2.07774E+04
   2.91250E-01     2.06824E+04
   2.92500E-01     2.05909E+04
   2.93750E-01     2.05032E+04
   2.95000E-01     2.04199E+04
   2.96250E-01     2.03420E+04
   2.97500E-01     2.02700E+04
   2.98750E-01     2.02050E+04
   3.00000E-01     2.01476E+04
   3.01250E-01     2.00988E+04
   3.02500E-01     2.00595E+04
   3.03750E-01     2.00304E+04
   3.05000E-01     2.00122E+04
   3.06250E-01     2.00058E+04
   3.07500E-01     2.00114E+04
   3.08750E-01     2.00296E+04
   3.10000E-01     2.00605E+04
   3.11250E-01     2.01039E+04
   3.12500E-01     2.01595E+04
   3.13750E-01     2.02268E+04
   3.15000E-01     2.03049E+04
   3.16250E-01     2.03926E+04
   3.17500E-01     2.04888E+04
   3.18750E-01     2.05918E+04
   3.20000E-01     2.07001E+04
   3.21250E-01     2.08120E+04
   3.22500E-01     2.09258E+04
   3.23750E-01     2.10398E+04
   3.25000E-01     2.11524E+04
   3.26250E-01     2.12624E+04
   3.27500E-01     2.13686E+04
   3.28750E-01     2.14699E+04
   3.30000E-01     2.15656E+04
   3.31250E-01     2.16548E+04
   3.32500E-01     2.17373E+04
   3.33750E-01     2.18127E+04
   3.35000E-01     2.18809E+04
   3.36250E-01     2.19420E+04
   3.37500E-01     2.19961E+04
   3.38750E-01     2.20432E+04
   3.40000E-01     2.20837E+04
   3.41250E-01     2.21178E+04
   3.42500E-01     2.21457E+04
   3.43750E-01     2.21677E+04
   3.45000E-01     2.21839E+04
   3.46250E-01     2.21947E+04
   3.47500E-01     2.22002E+04
   3.48750E-01     2.22006E+04
   3.50000E-01     2.21961E+04
   3.51250E-01     2.21869E+04
   3.52500E-01     2.21731E+04
   3.53750E-01     2.21551E+04
   3.55000E-01     2.21329E+04
   3.56250E-01     2.21067E+04
   3.57500E-01     2.20769E+04
   3.58750E-01     2.20435E+04
   3.60000E-01     2.20068E+04
   3.61250E-01     2.19670E+04
   3.62500E-01     2.19244E+04
   3.63750E-01     2.18790E+04
   3.65000E-01     2.18312E+04
   3.66250E-01     2.17812E+04
   3.67500E-01     2.17291E+04
   3.68750E-01     2.16752E+04
   3.70000E-01     2.16197E+04
   3.71250E-01     2.15627E+04
   3.72500E-01     2.15045E+04
   3.73750E-01     2.14453E+04
   3.75000E-01     2.13852E+04
   3.76250E-01     2.13245E+04
   3.77500E-01     2.12633E+04
   3.78750E-01     2.12017E+04
   3.80000E-01     2.11400E+04
   3.81250E-01     2.10783E+04
   3.82500E-01     2.10167E+04
   3.83750E-01     2.09553E+04
   3.85000E-01     2.08944E+04
   3.86250E-01     2.08340E+04
   3.87500E-01     2.07742E+04
   3.88750E-01     2.07151E+04
   3.90000E-01     2.06568E+04
   3.91250E-01     2.05993E+04
   3.92500E-01     2.05428E+04
   3.93750E-01     2.04871E+04
   3.95000E-01     2.04325E+04
   3.96250E-01     2.03787E+04
   3.97500E-01     2.03259E+04
   3.98750E-01     2.02740E+04
   4.00000E-01     2.02230E+04
   4.01250E-01     2.01727E+04
   4.02500E-01     2.01232E+04
   4.03750E-01     2.00743E+04
   4.05000E-01     2.00259E+04
   4.06250E-01     1.99780E+04
   4.07500E-01     1.99304E+04
   4.08750E-01     1.98830E+04
   4.10000E-01     1.98356E+04
   4.11250E-01     1.97882E+04
   4.12500E-01     1.97407E+04
   4.13750E-01     1.96929E+04
   4.15000E-01     1.96447E+04
   4.16250E-01     1.95961E+04
   4.17500E-01     1.95469E+04
   4.18750E-01     1.94972E+04
   4.20000E-01     1.94468E+04
   4.21250E-01     1.93958E+04
   4.22500E-01     1.93441E+04
   4.23750E-01     1.92918E+04
   4.25000E-01     1.92388E+04
   4.26250E-01     1.91852E+04
   4.27500E-01     1.91312E+04
   4.28750E-01     1.90767E+04
   4.30000E-01     1.90220E+04
   4.31250E-01     1.89670E+04
   4.32500E-01     1.89120E+04
   4.33750E-01     1.88570E+04
   4.35000E-01     1.88024E+04
   4.36250E-01     1.87482E+04
   4.37500E-01     1.86947E+04
   4.38750E-01     1.86420E+04
   4.40000E-01     1.85905E+04
   4.41250E-01     1.85402E+04
   4.42500E-01     1.84915E+04
   4.43750E-01     1.84446E+04
   4.45000E-01     1.83997E+04
   4.46250E-01     1.83570E+04
   4.47500E-01     1.83170E+04
   4.48750E-01     1.82796E+04
   4.50000E-01     1.82453E+04
   4.51250E-01     1.82142E+04
   4.52500E-01     1.81866E+04
   4.53750E-01     1.81625E+04
   4.55000E-01     1.81423E+04
   4.56250E-01     1.81260E+04
   4.57500E-01     1.81138E+04
   4.58750E-01     1.81057E+04
   4.60000E-01     1.81017E+04
   4.61250E-01     1.81019E+04
   4.62500E-01     1.81061E+04
   4.63750E-01     1.81142E+04
   4.65000E-01     1.81261E+04
   4.66250E-01     1.81414E+04
   4.67500E-01     1.81598E+04
   4.68750E-01     1.81809E+04
   4.70000E-01     1.82042E+04
   4.71250E-01     1.82293E+04
   4.72500E-01     1.82555E+04
   4.73750E-01     1.82824E+04
   4.75000E-01     1.83095E+04
   4.76250E-01     1.83362E+04
   4.77500E-01     1.83622E+04
   4.78750E-01     1.83868E+04
   4.80000E-01     1.84098E+04
   4.81250E-01     1.84306E+04
   4.82500E-01     1.84490E+04
   4.83750E-01     1.84646E+04
   4.85000E-01     1.84773E+04
   4.86250E-01     1.84868E+04
   4.87500E-01     1.84931E+04
   4.88750E-01     1.84960E+04
   4.90000E-01     1.84955E+04
   4.91250E-01     1.84916E+04
   4.92500E-01     1.84843E+04
   4.93750E-01     1.84736E+04
   4.95000E-01     1.84597E+04
   4.96250E-01     1.84427E+04
   4.97500E-01     1.84227E+04
   4.98750E-01     1.83999E+04
   5.00000E-01     1.83744E+04
   5.01250E-01     1.83466E+04
   5.02500E-01     1.83164E+04
   5.03750E-01     1.82843E+04
   5.05000E-01     1.82502E+04
   5.06250E-01     1.82146E+04
   5.07500E-01     1.81775E+04
   5.08750E-01     1.81391E+04
   5.10000E-01     1.80998E+04
   5.11250E-01     1.80596E+04
   5.12500E-01     1.80188E+04
   5.13750E-01     1.79776E+04
   5.15000E-01     1.79363E+04
   5.16250E-01     1.78949E+04
   5.17500E-01     1.78537E+04
   5.18750E-01     1.78130E+04
   5.20000E-01     1.77729E+04
   5.21250E-01     1.77337E+04
   5.22500E-01     1.76956E+04
   5.23750E-01     1.76587E+04
   5.25000E-01     1.76234E+04
   5.26250E-01     1.75897E+04
   5.27500E-01     1.75580E+04
   5.28750E-01     1.75285E+04
   5.30000E-01     1.75013E+04
   5.31250E-01     1.74766E+04
   5.32500E-01     1.74546E+04
   5.33750E-01     1.74355E+04
   5.35000E-01     1.74195E+04
   5.36250E-01     1.74066E+04
   5.37500E-01     1.73970E+04
   5.38750E-01     1.73908E+04
   5.40000E-01     1.73881E+04
   5.41250E-01     1.73889E+04
   5.42500E-01     1.73931E+04
   5.43750E-01     1.74008E+04
   5.45000E-01     1.74118E+04
   5.46250E-01     1.74261E+04
   5.47500E-01     1.74434E+04
   5.48750E-01     1.74636E+04
   5.50000E-01     1.74864E+04
   5.51250E-01     1.75114E+04
   5.52500E-01     1.75384E+04
   5.53750E-01     1.75670E+04
   5.55000E-01     1.75968E+04
   5.56250E-01     1.76273E+04
   5.57500E-01     1.76582E+04
   5.58750E-01     1.76891E+04
   5.60000E-01     1.77196E+04
   5.61250E-01     1.77494E+04
   5.62500E-01     1.77781E+04
   5.63750E-01     1.78054E+04
   5.65000E-01     1.78310E+04
   5.66250E-01     1.78547E+04
   5.67500E-01     1.78761E+04
   5.68750E-01     1.78951E+04
   5.70000E-01     1.79113E+04
   5.71250E-01     1.79247E+04
   5.72500E-01     1.79352E+04
   5.73750E-01     1.79425E+04
   5.75000E-01     1.79466E+04
   5.76250E-01     1.79476E+04
   5.77500E-01     1.79453E+04
   5.78750E-01     1.79398E+04
   5.80000E-01     1.79312E+04
   5.81250E-01     1.79196E+04
   5.82500E-01     1.79049E+04
   5.83750E-01     1.78874E+04
   5.85000E-01     1.78672E+04
   5.86250E-01     1.78443E+04
   5.87500E-01     1.78190E+04
   5.88750E-01     1.77914E+04
   5.90000E-01     1.77616E+04
   5.91250E-01     1.77298E+04
   5.92500E-01     1.76961E+04
   5.93750E-01     1.76608E+04
   5.95000E-01     1.76239E+04
   5.96250E-01     1.75856E+04
   5.97500E-01     1.75461E+04
   5.98750E-01     1.75055E+04
   6.00000E-01     1.74639E+04
   6.01250E-01     1.74216E+04
   6.02500E-01     1.73785E+04
   6.03750E-01     1.73348E+04
   6.05000E-01     1.72907E+04
   6.06250E-01     1.72463E+04
   6.07500E-01     1.72016E+04
   6.08750E-01     1.71568E+04
   6.10000E-01     1.71119E+04
   6.11250E-01     1.70672E+04
   6.12500E-01     1.70226E+04
   6.13750E-01     1.69782E+04
   6.15000E-01     1.69342E+04
   6.16250E-01     1.68906E+04
   6.17500E-01     1.68474E+04
   6.18750E-01     1.68048E+04
   6.20000E-01     1.67627E+04
   6.21250E-01     1.67213E+04
   6.22500E-01     1.66806E+04
   6.23750E-01     1.66407E+04
   6.25000E-01     1.66015E+04
   6.26250E-01     1.65631E+04
   6.27500E-01     1.65256E+04
   6.28750E-01     1.64889E+04
   6.30000E-01     1.64530E+04
   6.31250E-01     1.64181E+04
   6.32500E-01     1.63839E+04
   6.33750E-01     1.63507E+04
   6.35000E-01     1.63183E+04
   6.36250E-01     1.62867E+04
   6.37500E-01     1.62559E+04
   6.38750E-01     1.62259E+04
   6.40000E-01     1.61967E+04
   6.41250E-01     1.61682E+04
   6.42500E-01     1.61403E+04
   6.43750E-01     1.61131E+04
   6.45000E-01     1.60865E+04
   6.46250E-01     1.60605E+04
   6.47500E-01     1.60349E+04
   6.48750E-01     1.60099E+04
   6.50000E-01     1.59853E+04
   6.51250E-01     1.59611E+04
   6.52500E-01     1.59373E+04
   6.53750E-01     1.59138E+04
   6.55000E-01     1.58907E+04
   6.56250E-01     1.58679E+04
   6.57500E-01     1.58454E+04
   6.58750E-01     1.58232E+04
   6.60000E-01     1.58013E+04
   6.61250E-01     1.57797E+04
   6.62500E-01     1.57585E+04
   6.63750E-01     1.57376E+04
   6.65000E-01     1.57172E+04
   6.66250E-01     1.56971E+04
   6.67500E-01     1.56775E+04
   6.68750E-01     1.56585E+04
   6.70000E-01     1.56400E+04
   6.71250E-01     1.56221E+04
   6.72500E-01     1.56049E+04
   6.73750E-01     1.55885E+04
   6.75000E-01     1.55729E+04
   6.76250E-01     1.55582E+04
   6.77500E-01     1.55445E+04
   6.78750E-01     1.55318E+04
   6.80000E-01     1.55201E+04
   6.81250E-01     1.55096E+04
   6.82500E-01     1.55002E+04
   6.83750E-01     1.54921E+04
   6.85000E-01     1.54852E+04
   6.86250E-01     1.54797E+04
   6.87500E-01     1.54754E+04
   6.88750E-01     1.54724E+04
   6.90000E-01     1.54707E+04
   6.91250E-01     1.54702E+04
   6.92500E-01     1.54710E+04
   6.93750E-01     1.54730E+04
   6.95000E-01     1.54760E+04
   6.96250E-01     1.54802E+04
   6.97500E-01     1.54852E+04
   6.98750E-01     1.54911E+04
   7.00000E-01     1.54977E+04
   7.01250E-01     1.55050E+04
   7.02500E-01     1.55127E+04
   7.03750E-01     1.55208E+04
   7.05000E-01     1.55291E+04
   7.06250E-01     1.55375E+04
   7.07500E-01     1.55459E+04
   7.08750E-01     1.55541E+04
   7.10000E-01     1.55620E+04
   7.11250E-01     1.55694E+04
   7.12500E-01     1.55763E+04
   7.13750E-01     1.55825E+04
   7.15000E-01     1.55879E+04
   7.16250E-01     1.55924E+04
   7.17500E-01     1.55959E+04
   7.18750E-01     1.55984E+04
   7.20000E-01     1.55997E+04
   7.21250E-01     1.55998E+04
   7.22500E-01     1.55987E+04
   7.23750E-01     1.55962E+04
   7.25000E-01     1.55925E+04
   7.26250E-01     1.55875E+04
   7.27500E-01     1.55812E+04
   7.28750E-01     1.55737E+04
   7.30000E-01     1.55648E+04
   7.31250E-01     1.55548E+04
   7.32500E-01     1.55436E+04
   7.33750E-01     1.55313E+04
   7.35000E-01     1.55179E+04
   7.36250E-01     1.55036E+04
   7.37500E-01     1.54883E+04
   7.38750E-01     1.54722E+04
   7.40000E-01     1.54554E+04
   7.41250E-01     1.54380E+04
   7.42500E-01     1.54199E+04
   7.43750E-01     1.54014E+04
   7.45000E-01     1.53826E+04
   7.46250E-01     1.53635E+04
   7.47500E-01     1.53441E+04
   7.48750E-01     1.53248E+04
   7.50000E-01     1.53054E+04
   7.51250E-01     1.52861E+04
   7.52500E-01     1.52671E+04
   7.53750E-01     1.52483E+04
   7.55000E-01     1.52300E+04
   7.56250E-01     1.52121E+04
   7.57500E-01     1.51948E+04
   7.58750E-01     1.51782E+04
   7.60000E-01     1.51623E+04
   7.61250E-01     1.51472E+04
   7.62500E-01     1.51330E+04
   7.63750E-01     1.51197E+04
   7.65000E-01     1.51074E+04
   7.66250E-01     1.50961E+04
   7.67500E-01     1.50859E+04
   7.68750E-01     1.50768E+04
   7.70000E-01     1.50688E+04
   7.71250E-01     1.50619E+04
   7.72500E-01     1.50561E+04
   7.73750E-01     1.50514E+04
   7.75000E-01     1.50478E+04
   7.76250E-01     1.50453E+04
   7.77500E-01     1.50437E+04
   7.78750E-01     1.50431E+04
   7.80000E-01     1.50434E+04
   7.81250E-01     1.50445E+04
   7.82500E-01     1.50463E+04
   7.83750E-01     1.50488E+04
   7.85000E-01     1.50518E+04
   7.86250E-01     1.50552E+04
   7.87500E-01     1.50590E+04
   7.88750E-01     1.50631E+04
   7.90000E-01     1.50672E+04
   7.91250E-01     1.50714E+04
   7.92500E-01     1.50755E+04
   7.93750E-01     1.50793E+04
   7.95000E-01     1.50828E+04
   7.96250E-01     1.50859E+04
   7.97500E-01     1.50884E+04
   7.98750E-01     1.50902E+04
   8.00000E-01     1.50913E+04
   8.01250E-01     1.50916E+04
   8.02500E-01     1.50910E+04
   8.03750E-01     1.50895E+04
   8.05000E-01     1.50872E+04
   8.06250E-01     1.50840E+04
   8.07500E-01     1.50802E+04
   8.08750E-01     1.50757E+04
   8.10000E-01     1.50704E+04
   8.11250E-01     1.50642E+04
   8.12500E-01     1.50569E+04
   8.13750E-01     1.50485E+04
   8.15000E-01     1.50388E+04
   8.16250E-01     1.50280E+04
   8.17500E-01     1.50161E+04
   8.18750E-01     1.50031E+04
   8.20000E-01     1.49894E+04
   8.21250E-01     1.49751E+04
   8.22500E-01     1.49603E+04
   8.23750E-01     1.49455E+04
   8.25000E-01     1.49310E+04
   8.26250E-01     1.49171E+04
   8.27500E-01     1.49045E+04
   8.28750E-01     1.48936E+04
   8.30000E-01     1.48851E+04
   8.31250E-01     1.48797E+04
   8.32500E-01     1.48783E+04
   8.33750E-01     1.48816E+04
   8.35000E-01     1.48905E+04
   8.36250E-01     1.49060E+04
   8.37500E-01     1.49288E+04
   8.38750E-01     1.49597E+04
   8.40000E-01     1.49994E+04
   8.41250E-01     1.50484E+04
   8.42500E-01     1.51071E+04
   8.43750E-01     1.51757E+04
   8.45000E-01     1.52542E+04
   8.46250E-01     1.53424E+04
   8.47500E-01     1.54399E+04
   8.48750E-01     1.55461E+04
   8.50000E-01     1.56602E+04
   8.51250E-01     1.57815E+04
   8.52500E-01     1.59088E+04
   8.53750E-01     1.60413E+04
   8.55000E-01     1.61780E+04
   8.56250E-01     1.63179E+04
   8.57500E-01     1.64602E+04
   8.58750E-01     1.66042E+04
   8.60000E-01     1.67491E+04
   8.61250E-01     1.68944E+04
   8.62500E-01     1.70399E+04
   8.63750E-01     1.71851E+04
   8.65000E-01     1.73298E+04
   8.66250E-01     1.74741E+04
   8.67500E-01     1.76177E+04
   8.68750E-01     1.77606E+04
   8.70000E-01     1.79030E+04
   8.71250E-01     1.80447E+04
   8.72500E-01     1.81858E+04
   8.73750E-01     1.83263E+04
   8.75000E-01     1.84663E+04
   8.76250E-01     1.86057E+04
   8.77500E-01     1.87446E+04
   8.78750E-01     1.88828E+04
   8.80000E-01     1.90204E+04
   8.81250E-01     1.91575E+04
   8.82500E-01     1.92938E+04
   8.83750E-01     1.94295E+04
   8.85000E-01     1.95644E+04
   8.86250E-01     1.96986E+04
   8.87500E-01     1.98319E+04
   8.88750E-01     1.99645E+04
   8.90000E-01     2.00961E+04
   8.91250E-01     2.02269E+04
   8.92500E-01     2.03568E+04
   8.93750E-01     2.04857E+04
   8.95000E-01     2.06136E+04
   8.96250E-01     2.07406E+04
   8.97500E-01     2.08665E+04
   8.98750E-01     2.09914E+04
   9.00000E-01     2.11154E+04
   9.01250E-01     2.12382E+04
   9.02500E-01     2.13601E+04
   9.03750E-01     2.14809E+04
   9.05000E-01     2.16008E+04
   9.06250E-01     2.17196E+04
   9.07500E-01     2.18374E+04
   9.08750E-01     2.19543E+04
   9.10000E-01     2.20702E+04
   9.11250E-01     2.21851E+04
   9.12500E-01     2.22992E+04
   9.13750E-01     2.24124E+04
   9.15000E-01     2.25247E+04
   9.16250E-01     2.26362E+04
   9.17500E-01     2.27469E+04
   9.18750E-01     2.28568E+04
   9.20000E-01     2.29661E+04
   9.21250E-01     2.30746E+04
   9.22500E-01     2.31824E+04
   9.23750E-01     2.32896E+04
   9.25000E-01     2.33961E+04
   9.26250E-01     2.35020E+04
   9.27500E-01     2.36073E+04
   9.28750E-01     2.37119E+04
   9.30000E-01     2.38159E+04
   9.31250E-01     2.39192E+04
   9.32500E-01     2.40218E+04
   9.33750E-01     2.41237E+04
   9.35000E-01     2.42247E+04
   9.36250E-01     2.43249E+04
   9.37500E-01     2.44241E+04
   9.38750E-01     2.45224E+04
   9.40000E-01     2.46195E+04
   9.41250E-01     2.47155E+04
   9.42500E-01     2.48102E+04
   9.43750E-01     2.49035E+04
   9.45000E-01     2.49954E+04
   9.46250E-01     2.50857E+04
   9.47500E-01     2.51743E+04
   9.48750E-01     2.52612E+04
   9.50000E-01     2.53463E+04
   9.51250E-01     2.54295E+04
   9.52500E-01     2.55107E+04
   9.53750E-01     2.55899E+04
   9.55000E-01     2.56670E+04
   9.56250E-01     2.57420E+04
   9.57500E-01     2.58150E+04
   9.58750E-01     2.58858E+04
   9.60000E-01     2.59545E+04
   9.61250E-01     2.60211E+04
   9.62500E-01     2.60856E+04
   9.63750E-01     2.61482E+04
   9.65000E-01     2.62089E+04
   9.66250E-01     2.62677E+04
   9.67500E-01     2.63248E+04
   9.68750E-01     2.63802E+04
   9.70000E-01     2.64341E+04
   9.71250E-01     2.64866E+04
   9.72500E-01     2.65378E+04
   9.73750E-01     2.65880E+04
   9.75000E-01     2.66372E+04
   9.76250E-01     2.66856E+04
   9.77500E-01     2.67334E+04
   9.78750E-01     2.67807E+04
   9.80000E-01     2.68279E+04
   9.81250E-01     2.68749E+04
   9.82500E-01     2.69222E+04
   9.83750E-01     2.69697E+04
   9.85000E-01     2.70178E+04
   9.86250E-01     2.70666E+04
   9.87500E-01     2.71162E+04
   9.88750E-01     2.71670E+04
   9.90000E-01     2.72189E+04
   9.91250E-01     2.72721E+04
   9.92500E-01     2.73269E+04
   9.93750E-01     2.73832E+04
   9.95000E-01     2.74411E+04
   9.96250E-01     2.75007E+04
   9.97500E-01     2.75620E+04
   9.98750E-01     2.76249E+04
   1.00000E+00     2.76895E+04
   1.00125E+00     2.77557E+04
   1.00250E+00     2.78232E+04
   1.00375E+00     2.78921E+04
   1.00500E+00     2.79620E+04
   1.00625E+00     2.80328E+04
   1.00750E+00     2.81043E+04
   1.00875E+00     2.81761E+04
   1.01000E+00     2.82480E+04
   1.01125E+00     2.83197E+04
   1.01250E+00     2.83909E+04
   1.01375E+00     2.84613E+04
   1.01500E+00     2.85305E+04
   1.01625E+00     2.85983E+04
   1.01750E+00     2.86644E+04
   1.01875E+00     2.87284E+04
   1.02000E+00     2.87903E+04
   1.02125E+00     2.88496E+04
   1.02250E+00     2.89061E+04
   1.02375E+00     2.89598E+04
   1.02500E+00     2.90104E+04
   1.02625E+00     2.90578E+04
   1.02750E+00     2.91018E+04
   1.02875E+00     2.91423E+04
   1.03000E+00     2.91794E+04
   1.03125E+00     2.92128E+04
   1.03250E+00     2.92426E+04
   1.03375E+00     2.92688E+04
   1.03500E+00     2.92913E+04
   1.03625E+00     2.93101E+04
   1.03750E+00     2.93252E+04
   1.03875E+00     2.93367E+04
   1.04000E+00     2.93445E+04
   1.04125E+00     2.93502E+04
   1.04250E+00     2.93501E+04
   1.04375E+00     2.93465E+04
   1.04500E+00     2.93393E+04
   1.04625E+00     2.93287E+04
   1.04750E+00     2.93146E+04
   1.04875E+00     2.92997E+04
   1.05000E+00     2.92798E+04
   1.05125E+00     2.92570E+04
   1.05250E+00     2.92313E+04
   1.05375E+00     2.92030E+04
   1.05500E+00     2.91722E+04
   1.05625E+00     2.91390E+04
   1.05750E+00     2.91037E+04
   1.05875E+00     2.90662E+04
   1.06000E+00     2.90266E+04
   1.06125E+00     2.89852E+04
   1.06250E+00     2.89419E+04
   1.06375E+00     2.88968E+04
   1.06500E+00     2.88500E+04
   1.06625E+00     2.88016E+04
   1.06750E+00     2.87518E+04
   1.06875E+00     2.87008E+04
   1.07000E+00     2.86487E+04
   1.07125E+00     2.85960E+04
   1.07250E+00     2.85427E+04
   1.07375E+00     2.84890E+04
   1.07500E+00     2.84351E+04
   1.07625E+00     2.83811E+04
   1.07750E+00     2.83270E+04
   1.07875E+00     2.82729E+04
   1.08000E+00     2.82190E+04
   1.08125E+00     2.81652E+04
   1.08250E+00     2.81116E+04
   1.08375E+00     2.80583E+04
   1.08500E+00     2.80054E+04
   1.08625E+00     2.79530E+04
   1.08750E+00     2.79011E+04
   1.08875E+00     2.78499E+04
   1.09000E+00     2.77996E+04
   1.09125E+00     2.77503E+04
   1.09250E+00     2.77024E+04
   1.09375E+00     2.76562E+04
   1.09500E+00     2.76119E+04
   1.09625E+00     2.75701E+04
   1.09750E+00     2.75312E+04
   1.09875E+00     2.74957E+04
   1.10000E+00     2.74641E+04
   1.10125E+00     2.74370E+04
   1.10250E+00     2.74148E+04
   1.10375E+00     2.73981E+04
   1.10500E+00     2.73872E+04
   1.10625E+00     2.73823E+04
   1.10750E+00     2.73836E+04
   1.10875E+00     2.73911E+04
   1.11000E+00     2.74046E+04
   1.11125E+00     2.74239E+04
   1.11250E+00     2.74486E+04
   1.11375E+00     2.74780E+04
   1.11500E+00     2.75115E+04
   1.11625E+00     2.75483E+04
   1.11750E+00     2.75877E+04
   1.11875E+00     2.76289E+04
   1.12000E+00     2.76710E+04
   1.12125E+00     2.77133E+04
   1.12250E+00     2.77552E+04
   1.12375E+00     2.77961E+04
   1.12500E+00     2.78354E+04
   1.12625E+00     2.78728E+04
   1.12750E+00     2.79079E+04
   1.12875E+00     2.79405E+04
   1.13000E+00     2.79705E+04
   1.13125E+00     2.79975E+04
   1.13250E+00     2.80217E+04
   1.13375E+00     2.80429E+04
   1.13500E+00     2.80612E+04
   1.13625E+00     2.80766E+04
   1.13750E+00     2.80892E+04
   1.13875E+00     2.80989E+04
   1.14000E+00     2.81059E+04
   1.14125E+00     2.81103E+04
   1.14250E+00     2.81120E+04
   1.14375E+00     2.81113E+04
   1.14500E+00     2.81081E+04
   1.14625E+00     2.81026E+04
   1.14750E+00     2.80948E+04
   1.14875E+00     2.80848E+04
   1.15000E+00     2.80726E+04
   1.15125E+00     2.80583E+04
   1.15250E+00     2.80420E+04
   1.15375E+00     2.80237E+04
   1.15500E+00     2.80034E+04
   1.15625E+00     2.79812E+04
   1.15750E+00     2.79571E+04
   1.15875E+00     2.79312E+04
   1.16000E+00     2.79035E+04
   1.16125E+00     2.78740E+04
   1.16250E+00     2.78427E+04
   1.16375E+00     2.78098E+04
   1.16500E+00     2.77752E+04
   1.16625E+00     2.77390E+04
   1.16750E+00     2.77013E+04
   1.16875E+00     2.76621E+04
   1.17000E+00     2.76214E+04
   1.17125E+00     2.75794E+04
   1.17250E+00     2.75360E+04
   1.17375E+00     2.74914E+04
   1.17500E+00     2.74456E+04
   1.17625E+00     2.73986E+04
   1.17750E+00     2.73506E+04
   1.17875E+00     2.73015E+04
   1.18000E+00     2.72515E+04
   1.18125E+00     2.72005E+04
   1.18250E+00     2.71488E+04
   1.18375E+00     2.70962E+04
   1.18500E+00     2.70429E+04
   1.18625E+00     2.69889E+04
   1.18750E+00     2.69343E+04
   1.18875E+00     2.68790E+04
   1.19000E+00     2.68232E+04
   1.19125E+00     2.67669E+04
   1.19250E+00     2.67101E+04
   1.19375E+00     2.66528E+04
   1.19500E+00     2.65950E+04
   1.19625E+00     2.65368E+04
   1.19750E+00     2.64782E+04
   1.19875E+00     2.64192E+04
   1.20000E+00     2.63598E+04
   1.20125E+00     2.63000E+04
   1.20250E+00     2.62398E+04
   1.20375E+00     2.61792E+04
   1.20500E+00     2.61183E+04
   1.20625E+00     2.60570E+04
   1.20750E+00     2.59953E+04
   1.20875E+00     2.59333E+04
   1.21000E+00     2.58710E+04
   1.21125E+00     2.58084E+04
   1.21250E+00     2.57455E+04
   1.21375E+00     2.56824E+04
   1.21500E+00     2.56191E+04
   1.21625E+00     2.55557E+04
   1.21750E+00     2.54921E+04
   1.21875E+00     2.54285E+04
   1.22000E+00     2.53649E+04
   1.22125E+00     2.53015E+04
   1.22250E+00     2.52382E+04
   1.22375E+00     2.51751E+04
   1.22500E+00     2.51124E+04
   1.22625E+00     2.50501E+04
   1.22750E+00     2.49883E+04
   1.22875E+00     2.49272E+04
   1.23000E+00     2.48668E+04
   1.23125E+00     2.48072E+04
   1.23250E+00     2.47486E+04
   1.23375E+00     2.46911E+04
   1.23500E+00     2.46348E+04
   1.23625E+00     2.45797E+04
   1.23750E+00     2.45261E+04
   1.23875E+00     2.44740E+04
   1.24000E+00     2.44236E+04
   1.24125E+00     2.43750E+04
   1.24250E+00     2.43282E+04
   1.24375E+00     2.42834E+04
   1.24500E+00     2.42407E+04
   1.24625E+00     2.42001E+04
   1.24750E+00     2.41618E+04
   1.24875E+00     2.41258E+04
   1.25000E+00     2.40921E+04
   1.25125E+00     2.40609E+04
   1.25250E+00     2.40320E+04
   1.25375E+00     2.40056E+04
   1.25500E+00     2.39815E+04
   1.25625E+00     2.39598E+04
   1.25750E+00     2.39404E+04
   1.25875E+00     2.39232E+04
   1.26000E+00     2.39080E+04
   1.26125E+00     2.38949E+04
   1.26250E+00     2.38835E+04
   1.26375E+00     2.38738E+04
   1.26500E+00     2.38656E+04
   1.26625E+00     2.38586E+04
   1.26750E+00     2.38528E+04
   1.26875E+00     2.38478E+04
   1.27000E+00     2.38434E+04
   1.27125E+00     2.38394E+04
   1.27250E+00     2.38357E+04
   1.27375E+00     2.38320E+04
   1.27500E+00     2.38281E+04
   1.27625E+00     2.38239E+04
   1.27750E+00     2.38192E+04
   1.27875E+00     2.38139E+04
   1.28000E+00     2.38078E+04
   1.28125E+00     2.38009E+04
   1.28250E+00     2.37929E+04
   1.28375E+00     2.37838E+04
   1.28500E+00     2.37735E+04
   1.28625E+00     2.37621E+04
   1.28750E+00     2.37494E+04
   1.28875E+00     2.37356E+04
   1.29000E+00     2.37206E+04
   1.29125E+00     2.37044E+04
   1.29250E+00     2.36870E+04
   1.29375E+00     2.36685E+04
   1.29500E+00     2.36489E+04
   1.29625E+00     2.36283E+04
   1.29750E+00     2.36067E+04
   1.29875E+00     2.35842E+04
   1.30000E+00     2.35609E+04
   1.30125E+00     2.35368E+04
   1.30250E+00     2.35120E+04
   1.30375E+00     2.34866E+04
   1.30500E+00     2.34607E+04
   1.30625E+00     2.34344E+04
   1.30750E+00     2.34077E+04
   1.30875E+00     2.33809E+04
   1.31000E+00     2.33539E+04
   1.31125E+00     2.33269E+04
   1.31250E+00     2.33000E+04
   1.31375E+00     2.32733E+04
   1.31500E+00     2.32469E+04
   1.31625E+00     2.32208E+04
   1.31750E+00     2.31953E+04
   1.31875E+00     2.31704E+04
   1.32000E+00     2.31462E+04
   1.32125E+00     2.31227E+04
   1.32250E+00     2.31002E+04
   1.32375E+00     2.30787E+04
   1.32500E+00     2.30582E+04
   1.32625E+00     2.30388E+04
   1.32750E+00     2.30207E+04
   1.32875E+00     2.30038E+04
   1.33000E+00     2.29882E+04
   1.33125E+00     2.29739E+04
   1.33250E+00     2.29610E+04
   1.33375E+00     2.29494E+04
   1.33500E+00     2.29391E+04
   1.33625E+00     2.29302E+04
   1.33750E+00     2.29225E+04
   1.33875E+00     2.29161E+04
   1.34000E+00     2.29108E+04
   1.34125E+00     2.29066E+04
   1.34250E+00     2.29033E+04
   1.34375E+00     2.29009E+04
   1.34500E+00     2.28992E+04
   1.34625E+00     2.28981E+04
   1.34750E+00     2.28975E+04
   1.34875E+00     2.28971E+04
   1.35000E+00     2.28968E+04
   1.35125E+00     2.28965E+04
   1.35250E+00     2.28961E+04
   1.35375E+00     2.28952E+04
   1.35500E+00     2.28939E+04
   1.35625E+00     2.28920E+04
   1.35750E+00     2.28893E+04
   1.35875E+00     2.28858E+04
   1.36000E+00     2.28813E+04
   1.36125E+00     2.28758E+04
   1.36250E+00     2.28691E+04
   1.36375E+00     2.28611E+04
   1.36500E+00     2.28519E+04
   1.36625E+00     2.28413E+04
   1.36750E+00     2.28292E+04
   1.36875E+00     2.28157E+04
   1.37000E+00     2.28007E+04
   1.37125E+00     2.27841E+04
   1.37250E+00     2.27661E+04
   1.37375E+00     2.27465E+04
   1.37500E+00     2.27253E+04
   1.37625E+00     2.27027E+04
   1.37750E+00     2.26786E+04
   1.37875E+00     2.26531E+04
   1.38000E+00     2.26262E+04
   1.38125E+00     2.25978E+04
   1.38250E+00     2.25682E+04
   1.38375E+00     2.25373E+04
   1.38500E+00     2.25051E+04
   1.38625E+00     2.24718E+04
   1.38750E+00     2.24373E+04
   1.38875E+00     2.24018E+04
   1.39000E+00     2.23653E+04
   1.39125E+00     2.23278E+04
   1.39250E+00     2.22895E+04
   1.39375E+00     2.22504E+04
   1.39500E+00     2.22105E+04
   1.39625E+00     2.21699E+04
   1.39750E+00     2.21287E+04
   1.39875E+00     2.20869E+04
   1.40000E+00     2.20445E+04
   1.40125E+00     2.20018E+04
   1.40250E+00     2.19586E+04
   1.40375E+00     2.19151E+04
   1.40500E+00     2.18713E+04
   1.40625E+00     2.18273E+04
   1.40750E+00     2.17831E+04
   1.40875E+00     2.17387E+04
   1.41000E+00     2.16943E+04
   1.41125E+00     2.16498E+04
   1.41250E+00     2.16053E+04
   1.41375E+00     2.15608E+04
   1.41500E+00     2.15164E+04
   1.41625E+00     2.14722E+04
   1.41750E+00     2.14280E+04
   1.41875E+00     2.13840E+04
   1.42000E+00     2.13402E+04
   1.42125E+00     2.12967E+04
   1.42250E+00     2.12534E+04
   1.42375E+00     2.12103E+04
   1.42500E+00     2.11675E+04
   1.42625E+00     2.11250E+04
   1.42750E+00     2.10828E+04
   1.42875E+00     2.10409E+04
   1.43000E+00     2.09994E+04
   1.43125E+00     2.09582E+04
   1.43250E+00     2.09173E+04
   1.43375E+00     2.08768E+04
   1.43500E+00     2.08367E+04
   1.43625E+00     2.07969E+04
   1.43750E+00     2.07576E+04
   1.43875E+00     2.07186E+04
   1.44000E+00     2.06800E+04
   1.44125E+00     2.06418E+04
   1.44250E+00     2.06041E+04
   1.44375E+00     2.05668E+04
   1.44500E+00     2.05299E+04
   1.44625E+00     2.04935E+04
   1.44750E+00     2.04576E+04
   1.44875E+00     2.04222E+04
   1.45000E+00     2.03873E+04
   1.45125E+00     2.03529E+04
   1.45250E+00     2.03191E+04
   1.45375E+00     2.02859E+04
   1.45500E+00     2.02533E+04
   1.45625E+00     2.02214E+04
   1.45750E+00     2.01901E+04
   1.45875E+00     2.01595E+04
   1.46000E+00     2.01297E+04
   1.46125E+00     2.01006E+04
   1.46250E+00     2.00723E+04
   1.46375E+00     2.00448E+04
   1.46500E+00     2.00182E+04
   1.46625E+00     1.99925E+04
   1.46750E+00     1.99676E+04
   1.46875E+00     1.99437E+04
   1.47000E+00     1.99207E+04
   1.47125E+00     1.98987E+04
   1.47250E+00     1.98777E+04
   1.47375E+00     1.98576E+04
   1.47500E+00     1.98386E+04
   1.47625E+00     1.98205E+04
   1.47750E+00     1.98034E+04
   1.47875E+00     1.97873E+04
   1.48000E+00     1.97722E+04
   1.48125E+00     1.97580E+04
   1.48250E+00     1.97447E+04
   1.48375E+00     1.97323E+04
   1.48500E+00     1.97207E+04
   1.48625E+00     1.97099E+04
   1.48750E+00     1.96998E+04
   1.48875E+00     1.96905E+04
   1.49000E+00     1.96817E+04
   1.49125E+00     1.96735E+04
   1.49250E+00     1.96658E+04
   1.49375E+00     1.96586E+04
   1.49500E+00     1.96517E+04
   1.49625E+00     1.96450E+04
   1.49750E+00     1.96386E+04
   1.49875E+00     1.96322E+04
   1.50000E+00     1.96260E+04
   1.50125E+00     1.96197E+04
   1.50250E+00     1.96133E+04
   1.50375E+00     1.96067E+04
   1.50500E+00     1.95999E+04
   1.50625E+00     1.95929E+04
   1.50750E+00     1.95855E+04
   1.50875E+00     1.95777E+04
   1.51000E+00     1.95695E+04
   1.51125E+00     1.95608E+04
   1.51250E+00     1.95516E+04
   1.51375E+00     1.95419E+04
   1.51500E+00     1.95316E+04
   1.51625E+00     1.95207E+04
   1.51750E+00     1.95093E+04
   1.51875E+00     1.94972E+04
   1.52000E+00     1.94846E+04
   1.52125E+00     1.94714E+04
   1.52250E+00     1.94575E+04
   1.52375E+00     1.94431E+04
   1.52500E+00     1.94282E+04
   1.52625E+00     1.94127E+04
   1.52750E+00     1.93968E+04
   1.52875E+00     1.93803E+04
   1.53000E+00     1.93634E+04
   1.53125E+00     1.93461E+04
   1.53250E+00     1.93284E+04
   1.53375E+00     1.93105E+04
   1.53500E+00     1.92922E+04
   1.53625E+00     1.92737E+04
   1.53750E+00     1.92549E+04
   1.53875E+00     1.92361E+04
   1.54000E+00     1.92171E+04
   1.54125E+00     1.91981E+04
   1.54250E+00     1.91791E+04
   1.54375E+00     1.91601E+04
   1.54500E+00     1.91412E+04
   1.54625E+00     1.91224E+04
   1.54750E+00     1.91038E+04
   1.54875E+00     1.90853E+04
   1.55000E+00     1.90671E+04
   1.55125E+00     1.90492E+04
   1.55250E+00     1.90316E+04
   1.55375E+00     1.90142E+04
   1.55500E+00     1.89973E+04
   1.55625E+00     1.89807E+04
   1.55750E+00     1.89644E+04
   1.55875E+00     1.89486E+04
   1.56000E+00     1.89331E+04
   1.56125E+00     1.89180E+04
   1.56250E+00     1.89033E+04
   1.56375E+00     1.88890E+04
   1.56500E+00     1.88750E+04
   1.56625E+00     1.88613E+04
   1.56750E+00     1.88479E+04
   1.56875E+00     1.88348E+04
   1.57000E+00     1.88220E+04
   1.57125E+00     1.88094E+04
   1.57250E+00     1.87969E+04
   1.57375E+00     1.87845E+04
   1.57500E+00     1.87723E+04
   1.57625E+00     1.87600E+04
   1.57750E+00     1.87477E+04
   1.57875E+00     1.87354E+04
   1.58000E+00     1.87230E+04
   1.58125E+00     1.87104E+04
   1.58250E+00     1.86975E+04
   1.58375E+00     1.86844E+04
   1.58500E+00     1.86710E+04
   1.58625E+00     1.86573E+04
   1.58750E+00     1.86431E+04
   1.58875E+00     1.86285E+04
   1.59000E+00     1.86134E+04
   1.59125E+00     1.85978E+04
   1.59250E+00     1.85816E+04
   1.59375E+00     1.85649E+04
   1.59500E+00     1.85476E+04
   1.59625E+00     1.85297E+04
   1.59750E+00     1.85111E+04
   1.59875E+00     1.84920E+04
   1.60000E+00     1.84721E+04
   1.60125E+00     1.84516E+04
   1.60250E+00     1.84305E+04
   1.60375E+00     1.84088E+04
   1.60500E+00     1.83866E+04
   1.60625E+00     1.83640E+04
   1.60750E+00     1.83412E+04
   1.60875E+00     1.83182E+04
   1.61000E+00     1.82949E+04
   1.61125E+00     1.82713E+04
   1.61250E+00     1.82472E+04
   1.61375E+00     1.82226E+04
   1.61500E+00     1.81976E+04
   1.61625E+00     1.81722E+04
   1.61750E+00     1.81464E+04
   1.61875E+00     1.81204E+04
   1.62000E+00     1.80944E+04
   1.62125E+00     1.80686E+04
   1.62250E+00     1.80432E+04
   1.62375E+00     1.80186E+04
   1.62500E+00     1.79951E+04
   1.62625E+00     1.79732E+04
   1.62750E+00     1.79534E+04
   1.62875E+00     1.79362E+04
   1.63000E+00     1.79224E+04
   1.63125E+00     1.79127E+04
   1.63250E+00     1.79079E+04
   1.63375E+00     1.79088E+04
   1.63500E+00     1.79162E+04
   1.63625E+00     1.79309E+04
   1.63750E+00     1.79538E+04
   1.63875E+00     1.79853E+04
   1.64000E+00     1.80261E+04
   1.64125E+00     1.80765E+04
   1.64250E+00     1.81367E+04
   1.64375E+00     1.82067E+04
   1.64500E+00     1.82861E+04
   1.64625E+00     1.83747E+04
   1.64750E+00     1.84718E+04
   1.64875E+00     1.85767E+04
   1.65000E+00     1.86884E+04
   1.65125E+00     1.88061E+04
   1.65250E+00     1.89288E+04
   1.65375E+00     1.90554E+04
   1.65500E+00     1.91851E+04
   1.65625E+00     1.93171E+04
   1.65750E+00     1.94506E+04
   1.65875E+00     1.95849E+04
   1.66000E+00     1.97196E+04
   1.66125E+00     1.98542E+04
   1.66250E+00     1.99885E+04
   1.66375E+00     2.01223E+04
   1.66500E+00     2.02554E+04
   1.66625E+00     2.03877E+04
   1.66750E+00     2.05192E+04
   1.66875E+00     2.06500E+04
   1.67000E+00     2.07800E+04
   1.67125E+00     2.09093E+04
   1.67250E+00     2.10379E+04
   1.67375E+00     2.11658E+04
   1.67500E+00     2.12930E+04
   1.67625E+00     2.14195E+04
   1.67750E+00     2.15454E+04
   1.67875E+00     2.16706E+04
   1.68000E+00     2.17951E+04
   1.68125E+00     2.19190E+04
   1.68250E+00     2.20422E+04
   1.68375E+00     2.21647E+04
   1.68500E+00     2.22864E+04
   1.68625E+00     2.24074E+04
   1.68750E+00     2.25277E+04
   1.68875E+00     2.26472E+04
   1.69000E+00     2.27659E+04
   1.69125E+00     2.28838E+04
   1.69250E+00     2.30009E+04
   1.69375E+00     2.31172E+04
   1.69500E+00     2.32326E+04
   1.69625E+00     2.33472E+04
   1.69750E+00     2.34610E+04
   1.69875E+00     2.35739E+04
   1.70000E+00     2.36859E+04
   1.70125E+00     2.37970E+04
   1.70250E+00     2.39073E+04
   1.70375E+00     2.40168E+04
   1.70500E+00     2.41253E+04
   1.70625E+00     2.42330E+04
   1.70750E+00     2.43398E+04
   1.70875E+00     2.44458E+04
   1.71000E+00     2.45510E+04
   1.71125E+00     2.46553E+04
   1.71250E+00     2.47589E+04
   1.71375E+00     2.48616E+04
   1.71500E+00     2.49635E+04
   1.71625E+00     2.50647E+04
   1.71750E+00     2.51651E+04
   1.71875E+00     2.52648E+04
   1.72000E+00     2.53638E+04
   1.72125E+00     2.54620E+04
   1.72250E+00     2.55595E+04
   1.72375E+00     2.56563E+04
   1.72500E+00     2.57524E+04
   1.72625E+00     2.58477E+04
   1.72750E+00     2.59423E+04
   1.72875E+00     2.60361E+04
   1.73000E+00     2.61292E+04
   1.73125E+00     2.62213E+04
   1.73250E+00     2.63126E+04
   1.73375E+00     2.64030E+04
   1.73500E+00     2.64924E+04
   1.73625E+00     2.65807E+04
   1.73750E+00     2.66679E+04
   1.73875E+00     2.67540E+04
   1.74000E+00     2.68388E+04
   1.74125E+00     2.69223E+04
   1.74250E+00     2.70044E+04
   1.74375E+00     2.70850E+04
   1.74500E+00     2.71641E+04
   1.74625E+00     2.72416E+04
   1.74750E+00     2.73175E+04
   1.74875E+00     2.73917E+04
   1.75000E+00     2.74641E+04
   1.75125E+00     2.75349E+04
   1.75250E+00     2.76038E+04
   1.75375E+00     2.76710E+04
   1.75500E+00     2.77363E+04
   1.75625E+00     2.78000E+04
   1.75750E+00     2.78618E+04
   1.75875E+00     2.79220E+04
   1.76000E+00     2.79806E+04
   1.76125E+00     2.80375E+04
   1.76250E+00     2.80929E+04
   1.76375E+00     2.81469E+04
   1.76500E+00     2.81995E+04
   1.76625E+00     2.82509E+04
   1.76750E+00     2.83012E+04
   1.76875E+00     2.83504E+04
   1.77000E+00     2.83988E+04
   1.77125E+00     2.84465E+04
   1.77250E+00     2.84936E+04
   1.77375E+00     2.85402E+04
   1.77500E+00     2.85866E+04
   1.77625E+00     2.86328E+04
   1.77750E+00     2.86791E+04
   1.77875E+00     2.87257E+04
   1.78000E+00     2.87726E+04
   1.78125E+00     2.88201E+04
   1.78250E+00     2.88683E+04
   1.78375E+00     2.89174E+04
   1.78500E+00     2.89675E+04
   1.78625E+00     2.90189E+04
   1.78750E+00     2.90715E+04
   1.78875E+00     2.91255E+04
   1.79000E+00     2.91810E+04
   1.79125E+00     2.92380E+04
   1.79250E+00     2.92967E+04
   1.79375E+00     2.93569E+04
   1.79500E+00     2.94188E+04
   1.79625E+00     2.94823E+04
   1.79750E+00     2.95472E+04
   1.79875E+00     2.96135E+04
   1.80000E+00     2.96810E+04
   1.80125E+00     2.97497E+04
   1.80250E+00     2.98192E+04
   1.80375E+00     2.98894E+04
   1.80500E+00     2.99601E+04
   1.80625E+00     3.00309E+04
   1.80750E+00     3.01016E+04
   1.80875E+00     3.01720E+04
   1.81000E+00     3.02418E+04
   1.81125E+00     3.03106E+04
   1.81250E+00     3.03782E+04
   1.81375E+00     3.04443E+04
   1.81500E+00     3.05087E+04
   1.81625E+00     3.05710E+04
   1.81750E+00     3.06312E+04
   1.81875E+00     3.06889E+04
   1.82000E+00     3.07441E+04
   1.82125E+00     3.07964E+04
   1.82250E+00     3.08458E+04
   1.82375E+00     3.08922E+04
   1.82500E+00     3.09354E+04
   1.82625E+00     3.09754E+04
   1.82750E+00     3.10121E+04
   1.82875E+00     3.10454E+04
   1.83000E+00     3.10754E+04
   1.83125E+00     3.11019E+04
   1.83250E+00     3.11250E+04
   1.83375E+00     3.11447E+04
   1.83500E+00     3.11610E+04
   1.83625E+00     3.11739E+04
   1.83750E+00     3.11860E+04
   1.83875E+00     3.11915E+04
   1.84000E+00     3.11937E+04
   1.84125E+00     3.11926E+04
   1.84250E+00     3.11882E+04
   1.84375E+00     3.11806E+04
   1.84500E+00     3.11710E+04
   1.84625E+00     3.11578E+04
   1.84750E+00     3.11416E+04
   1.84875E+00     3.11226E+04
   1.85000E+00     3.11009E+04
   1.85125E+00     3.10766E+04
   1.85250E+00     3.10500E+04
   1.85375E+00     3.10213E+04
   1.85500E+00     3.09905E+04
   1.85625E+00     3.09578E+04
   1.85750E+00     3.09233E+04
   1.85875E+00     3.08870E+04
   1.86000E+00     3.08491E+04
   1.86125E+00     3.08097E+04
   1.86250E+00     3.07687E+04
   1.86375E+00     3.07263E+04
   1.86500E+00     3.06826E+04
   1.86625E+00     3.06377E+04
   1.86750E+00     3.05918E+04
   1.86875E+00     3.05450E+04
   1.87000E+00     3.04976E+04
   1.87125E+00     3.04497E+04
   1.87250E+00     3.04015E+04
   1.87375E+00     3.03531E+04
   1.87500E+00     3.03045E+04
   1.87625E+00     3.02559E+04
   1.87750E+00     3.02072E+04
   1.87875E+00     3.01585E+04
   1.88000E+00     3.01098E+04
   1.88125E+00     3.00612E+04
   1.88250E+00     3.00126E+04
   1.88375E+00     2.99641E+04
   1.88500E+00     2.99156E+04
   1.88625E+00     2.98673E+04
   1.88750E+00     2.98193E+04
   1.88875E+00     2.97716E+04
   1.89000E+00     2.97244E+04
   1.89125E+00     2.96779E+04
   1.89250E+00     2.96323E+04
   1.89375E+00     2.95880E+04
   1.89500E+00     2.95454E+04
   1.89625E+00     2.95049E+04
   1.89750E+00     2.94669E+04
   1.89875E+00     2.94320E+04
   1.90000E+00     2.94008E+04
   1.90125E+00     2.93738E+04
   1.90250E+00     2.93514E+04
   1.90375E+00     2.93342E+04
   1.90500E+00     2.93224E+04
   1.90625E+00     2.93164E+04
   1.90750E+00     2.93163E+04
   1.90875E+00     2.93219E+04
   1.91000E+00     2.93333E+04
   1.91125E+00     2.93500E+04
   1.91250E+00     2.93716E+04
   1.91375E+00     2.93974E+04
   1.91500E+00     2.94270E+04
   1.91625E+00     2.94595E+04
   1.91750E+00     2.94941E+04
   1.91875E+00     2.95301E+04
   1.92000E+00     2.95668E+04
   1.92125E+00     2.96036E+04
   1.92250E+00     2.96397E+04
   1.92375E+00     2.96747E+04
   1.92500E+00     2.97081E+04
   1.92625E+00     2.97396E+04
   1.92750E+00     2.97687E+04
   1.92875E+00     2.97954E+04
   1.93000E+00     2.98194E+04
   1.93125E+00     2.98407E+04
   1.93250E+00     2.98591E+04
   1.93375E+00     2.98748E+04
   1.93500E+00     2.98876E+04
   1.93625E+00     2.98976E+04
   1.93750E+00     2.99048E+04
   1.93875E+00     2.99093E+04
   1.94000E+00     2.99112E+04
   1.94125E+00     2.99105E+04
   1.94250E+00     2.99074E+04
   1.94375E+00     2.99019E+04
   1.94500E+00     2.98940E+04
   1.94625E+00     2.98838E+04
   1.94750E+00     2.98714E+04
   1.94875E+00     2.98568E+04
   1.95000E+00     2.98402E+04
   1.95125E+00     2.98214E+04
   1.95250E+00     2.98007E+04
   1.95375E+00     2.97780E+04
   1.95500E+00     2.97533E+04
   1.95625E+00     2.97267E+04
   1.95750E+00     2.96982E+04
   1.95875E+00     2.96679E+04
   1.96000E+00     2.96358E+04
   1.96125E+00     2.96019E+04
   1.96250E+00     2.95662E+04
   1.96375E+00     2.95290E+04
   1.96500E+00     2.94900E+04
   1.96625E+00     2.94496E+04
   1.96750E+00     2.94076E+04
   1.96875E+00     2.93642E+04
   1.97000E+00     2.93194E+04
   1.97125E+00     2.92733E+04
   1.97250E+00     2.92259E+04
   1.97375E+00     2.91774E+04
   1.97500E+00     2.91277E+04
   1.97625E+00     2.90770E+04
   1.97750E+00     2.90253E+04
   1.97875E+00     2.89726E+04
   1.98000E+00     2.89191E+04
   1.98125E+00     2.88648E+04
   1.98250E+00     2.88098E+04
   1.98375E+00     2.87540E+04
   1.98500E+00     2.86977E+04
   1.98625E+00     2.86407E+04
   1.98750E+00     2.85833E+04
   1.98875E+00     2.85254E+04
   1.99000E+00     2.84670E+04
   1.99125E+00     2.84082E+04
   1.99250E+00     2.83490E+04
   1.99375E+00     2.82895E+04
   1.99500E+00     2.82297E+04
   1.99625E+00     2.81696E+04
   1.99750E+00     2.81092E+04
   1.99875E+00     2.80485E+04
   2.00000E+00     2.79876E+04
   2.00125E+00     2.79264E+04
   2.00250E+00     2.78650E+04
   2.00375E+00     2.78033E+04
   2.00500E+00     2.77414E+04
   2.00625E+00     2.76793E+04
   2.00750E+00     2.76169E+04
   2.00875E+00     2.75544E+04
   2.01000E+00     2.74916E+04
   2.01125E+00     2.74287E+04
   2.01250E+00     2.73657E+04
   2.01375E+00     2.73025E+04
   2.01500E+00     2.72393E+04
   2.01625E+00     2.71761E+04
   2.01750E+00     2.71129E+04
   2.01875E+00     2.70497E+04
   2.02000E+00     2.69867E+04
   2.02125E+00     2.69239E+04
   2.02250E+00     2.68613E+04
   2.02375E+00     2.67991E+04
   2.02500E+00     2.67374E+04
   2.02625E+00     2.66761E+04
   2.02750E+00     2.66155E+04
   2.02875E+00     2.65556E+04
   2.03000E+00     2.64965E+04
   2.03125E+00     2.64383E+04
   2.03250E+00     2.63812E+04
   2.03375E+00     2.63251E+04
   2.03500E+00     2.62703E+04
   2.03625E+00     2.62169E+04
   2.03750E+00     2.61650E+04
   2.03875E+00     2.61146E+04
   2.04000E+00     2.60659E+04
   2.04125E+00     2.60190E+04
   2.04250E+00     2.59739E+04
   2.04375E+00     2.59308E+04
   2.04500E+00     2.58898E+04
   2.04625E+00     2.58510E+04
   2.04750E+00     2.58143E+04
   2.04875E+00     2.57798E+04
   2.05000E+00     2.57476E+04
   2.05125E+00     2.57176E+04
   2.05250E+00     2.56900E+04
   2.05375E+00     2.56646E+04
   2.05500E+00     2.56414E+04
   2.05625E+00     2.56204E+04
   2.05750E+00     2.56014E+04
   2.05875E+00     2.55844E+04
   2.06000E+00     2.55692E+04
   2.06125E+00     2.55558E+04
   2.06250E+00     2.55439E+04
   2.06375E+00     2.55333E+04
   2.06500E+00     2.55240E+04
   2.06625E+00     2.55157E+04
   2.06750E+00     2.55082E+04
   2.06875E+00     2.55012E+04
   2.07000E+00     2.54948E+04
   2.07125E+00     2.54885E+04
   2.07250E+00     2.54823E+04
   2.07375E+00     2.54760E+04
   2.07500E+00     2.54694E+04
   2.07625E+00     2.54624E+04
   2.07750E+00     2.54548E+04
   2.07875E+00     2.54466E+04
   2.08000E+00     2.54375E+04
   2.08125E+00     2.54276E+04
   2.08250E+00     2.54166E+04
   2.08375E+00     2.54047E+04
   2.08500E+00     2.53916E+04
   2.08625E+00     2.53776E+04
   2.08750E+00     2.53624E+04
   2.08875E+00     2.53461E+04
   2.09000E+00     2.53288E+04
   2.09125E+00     2.53105E+04
   2.09250E+00     2.52911E+04
   2.09375E+00     2.52708E+04
   2.09500E+00     2.52495E+04
   2.09625E+00     2.52274E+04
   2.09750E+00     2.52044E+04
   2.09875E+00     2.51806E+04
   2.10000E+00     2.51562E+04
   2.10125E+00     2.51312E+04
   2.10250E+00     2.51056E+04
   2.10375E+00     2.50796E+04
   2.10500E+00     2.50532E+04
   2.10625E+00     2.50265E+04
   2.10750E+00     2.49996E+04
   2.10875E+00     2.49727E+04
   2.11000E+00     2.49457E+04
   2.11125E+00     2.49188E+04
   2.11250E+00     2.48922E+04
   2.11375E+00     2.48658E+04
   2.11500E+00     2.48398E+04
   2.11625E+00     2.48143E+04
   2.11750E+00     2.47893E+04
   2.11875E+00     2.47650E+04
   2.12000E+00     2.47415E+04
   2.12125E+00     2.47188E+04
   2.12250E+00     2.46970E+04
   2.12375E+00     2.46762E+04
   2.12500E+00     2.46564E+04
   2.12625E+00     2.46377E+04
   2.12750E+00     2.46201E+04
   2.12875E+00     2.46037E+04
   2.13000E+00     2.45885E+04
   2.13125E+00     2.45744E+04
   2.13250E+00     2.45615E+04
   2.13375E+00     2.45498E+04
   2.13500E+00     2.45392E+04
   2.13625E+00     2.45297E+04
   2.13750E+00     2.45211E+04
   2.13875E+00     2.45135E+04
   2.14000E+00     2.45067E+04
   2.14125E+00     2.45007E+04
   2.14250E+00     2.44953E+04
   2.14375E+00     2.44903E+04
   2.14500E+00     2.44858E+04
   2.14625E+00     2.44814E+04
   2.14750E+00     2.44771E+04
   2.14875E+00     2.44728E+04
   2.15000E+00     2.44682E+04
   2.15125E+00     2.44633E+04
   2.15250E+00     2.44579E+04
   2.15375E+00     2.44520E+04
   2.15500E+00     2.44453E+04
   2.15625E+00     2.44379E+04
   2.15750E+00     2.44295E+04
   2.15875E+00     2.44202E+04
   2.16000E+00     2.44098E+04
   2.16125E+00     2.43982E+04
   2.16250E+00     2.43853E+04
   2.16375E+00     2.43711E+04
   2.16500E+00     2.43556E+04
   2.16625E+00     2.43387E+04
   2.16750E+00     2.43204E+04
   2.16875E+00     2.43006E+04
   2.17000E+00     2.42794E+04
   2.17125E+00     2.42567E+04
   2.17250E+00     2.42326E+04
   2.17375E+00     2.42070E+04
   2.17500E+00     2.41800E+04
   2.17625E+00     2.41517E+04
   2.17750E+00     2.41219E+04
   2.17875E+00     2.40909E+04
   2.18000E+00     2.40586E+04
   2.18125E+00     2.40250E+04
   2.18250E+00     2.39903E+04
   2.18375E+00     2.39544E+04
   2.18500E+00     2.39175E+04
   2.18625E+00     2.38795E+04
   2.18750E+00     2.38406E+04
   2.18875E+00     2.38008E+04
   2.19000E+00     2.37601E+04
   2.19125E+00     2.37187E+04
   2.19250E+00     2.36765E+04
   2.19375E+00     2.36337E+04
   2.19500E+00     2.35903E+04
   2.19625E+00     2.35463E+04
   2.19750E+00     2.35019E+04
   2.19875E+00     2.34570E+04
   2.20000E+00     2.34118E+04
   2.20125E+00     2.33662E+04
   2.20250E+00     2.33205E+04
   2.20375E+00     2.32745E+04
   2.20500E+00     2.32283E+04
   2.20625E+00     2.31820E+04
   2.20750E+00     2.31357E+04
   2.20875E+00     2.30894E+04
   2.21000E+00     2.30431E+04
   2.21125E+00     2.29968E+04
   2.21250E+00     2.29507E+04
   2.21375E+00     2.29047E+04
   2.21500E+00     2.28588E+04
   2.21625E+00     2.28132E+04
   2.21750E+00     2.27678E+04
   2.21875E+00     2.27226E+04
   2.22000E+00     2.26777E+04
   2.22125E+00     2.26331E+04
   2.22250E+00     2.25888E+04
   2.22375E+00     2.25448E+04
   2.22500E+00     2.25011E+04
   2.22625E+00     2.24578E+04
   2.22750E+00     2.24149E+04
   2.22875E+00     2.23723E+04
   2.23000E+00     2.23301E+04
   2.23125E+00     2.22884E+04
   2.23250E+00     2.22470E+04
   2.23375E+00     2.22060E+04
   2.23500E+00     2.21654E+04
   2.23625E+00     2.21253E+04
   2.23750E+00     2.20856E+04
   2.23875E+00     2.20463E+04
   2.24000E+00     2.20075E+04
   2.24125E+00     2.19692E+04
   2.24250E+00     2.19314E+04
   2.24375E+00     2.18940E+04
   2.24500E+00     2.18572E+04
   2.24625E+00     2.18209E+04
   2.24750E+00     2.17851E+04
   2.24875E+00     2.17499E+04
   2.25000E+00     2.17153E+04
   2.25125E+00     2.16813E+04
   2.25250E+00     2.16480E+04
   2.25375E+00     2.16153E+04
   2.25500E+00     2.15833E+04
   2.25625E+00     2.15520E+04
   2.25750E+00     2.15215E+04
   2.25875E+00     2.14917E+04
   2.26000E+00     2.14627E+04
   2.26125E+00     2.14345E+04
   2.26250E+00     2.14071E+04
   2.26375E+00     2.13807E+04
   2.26500E+00     2.13551E+04
   2.26625E+00     2.13303E+04
   2.26750E+00     2.13065E+04
   2.26875E+00     2.12837E+04
   2.27000E+00     2.12617E+04
   2.27125E+00     2.12407E+04
   2.27250E+00     2.12206E+04
   2.27375E+00     2.12015E+04
   2.27500E+00     2.11833E+04
   2.27625E+00     2.11659E+04
   2.27750E+00     2.11495E+04
   2.27875E+00     2.11339E+04
   2.28000E+00     2.11192E+04
   2.28125E+00     2.11052E+04
   2.28250E+00     2.10920E+04
   2.28375E+00     2.10795E+04
   2.28500E+00     2.10676E+04
   2.28625E+00     2.10564E+04
   2.28750E+00     2.10457E+04
   2.28875E+00     2.10354E+04
   2.29000E+00     2.10256E+04
   2.29125E+00     2.10162E+04
   2.29250E+00     2.10070E+04
   2.29375E+00     2.09980E+04
   2.29500E+00     2.09892E+04
   2.29625E+00     2.09804E+04
   2.29750E+00     2.09717E+04
   2.29875E+00     2.09628E+04
   2.30000E+00     2.09539E+04
   2.30125E+00     2.09448E+04
   2.30250E+00     2.09354E+04
   2.30375E+00     2.09258E+04
   2.30500E+00     2.09158E+04
   2.30625E+00     2.09055E+04
   2.30750E+00     2.08947E+04
   2.30875E+00     2.08835E+04
   2.31000E+00     2.08718E+04
   2.31125E+00     2.08596E+04
   2.31250E+00     2.08469E+04
   2.31375E+00     2.08336E+04
   2.31500E+00     2.08199E+04
   2.31625E+00     2.08055E+04
   2.31750E+00     2.07907E+04
   2.31875E+00     2.07753E+04
   2.32000E+00     2.07593E+04
   2.32125E+00     2.07429E+04
   2.32250E+00     2.07260E+04
   2.32375E+00     2.07086E+04
   2.32500E+00     2.06907E+04
   2.32625E+00     2.06725E+04
   2.32750E+00     2.06538E+04
   2.32875E+00     2.06348E+04
   2.33000E+00     2.06155E+04
   2.33125E+00     2.05959E+04
   2.33250E+00     2.05761E+04
   2.33375E+00     2.05561E+04
   2.33500E+00     2.05359E+04
   2.33625E+00     2.05156E+04
   2.33750E+00     2.04952E+04
   2.33875E+00     2.04748E+04
   2.34000E+00     2.04544E+04
   2.34125E+00     2.04341E+04
   2.34250E+00     2.04138E+04
   2.34375E+00     2.03936E+04
   2.34500E+00     2.03736E+04
   2.34625E+00     2.03538E+04
   2.34750E+00     2.03342E+04
   2.34875E+00     2.03148E+04
   2.35000E+00     2.02957E+04
   2.35125E+00     2.02769E+04
   2.35250E+00     2.02583E+04
   2.35375E+00     2.02401E+04
   2.35500E+00     2.02221E+04
   2.35625E+00     2.02045E+04
   2.35750E+00     2.01872E+04
   2.35875E+00     2.01702E+04
   2.36000E+00     2.01534E+04
   2.36125E+00     2.01370E+04
   2.36250E+00     2.01208E+04
   2.36375E+00     2.01048E+04
   2.36500E+00     2.00890E+04
   2.36625E+00     2.00734E+04
   2.36750E+00     2.00579E+04
   2.36875E+00     2.00426E+04
   2.37000E+00     2.00272E+04
   2.37125E+00     2.00119E+04
   2.37250E+00     1.99966E+04
   2.37375E+00     1.99812E+04
   2.37500E+00     1.99657E+04
   2.37625E+00     1.99500E+04
   2.37750E+00     1.99342E+04
   2.37875E+00     1.99181E+04
   2.38000E+00     1.99017E+04
   2.38125E+00     1.98850E+04
   2.38250E+00     1.98679E+04
   2.38375E+00     1.98504E+04
   2.38500E+00     1.98325E+04
   2.38625E+00     1.98141E+04
   2.38750E+00     1.97952E+04
   2.38875E+00     1.97758E+04
   2.39000E+00     1.97559E+04
   2.39125E+00     1.97354E+04
   2.39250E+00     1.97143E+04
   2.39375E+00     1.96926E+04
   2.39500E+00     1.96704E+04
   2.39625E+00     1.96475E+04
   2.39750E+00     1.96240E+04
   2.39875E+00     1.95999E+04
   2.40000E+00     1.95752E+04
   2.40125E+00     1.95499E+04
   2.40250E+00     1.95241E+04
   2.40375E+00     1.94977E+04
   2.40500E+00     1.94710E+04
   2.40625E+00     1.94440E+04
   2.40750E+00     1.94168E+04
   2.40875E+00     1.93895E+04
   2.41000E+00     1.93620E+04
   2.41125E+00     1.93342E+04
   2.41250E+00     1.93062E+04
   2.41375E+00     1.92778E+04
   2.41500E+00     1.92491E+04
   2.41625E+00     1.92201E+04
   2.41750E+00     1.91909E+04
   2.41875E+00     1.91617E+04
   2.42000E+00     1.91327E+04
   2.42125E+00     1.91040E+04
   2.42250E+00     1.90759E+04
   2.42375E+00     1.90488E+04
   2.42500E+00     1.90230E+04
   2.42625E+00     1.89990E+04
   2.42750E+00     1.89773E+04
   2.42875E+00     1.89585E+04
   2.43000E+00     1.89433E+04
   2.43125E+00     1.89324E+04
   2.43250E+00     1.89267E+04
   2.43375E+00     1.89269E+04
   2.43500E+00     1.89338E+04
   2.43625E+00     1.89483E+04
   2.43750E+00     1.89711E+04
   2.43875E+00     1.90027E+04
   2.44000E+00     1.90437E+04
   2.44125E+00     1.90944E+04
   2.44250E+00     1.91548E+04
   2.44375E+00     1.92249E+04
   2.44500E+00     1.93044E+04
   2.44625E+00     1.93929E+04
   2.44750E+00     1.94896E+04
   2.44875E+00     1.95939E+04
   2.45000E+00     1.97049E+04
   2.45125E+00     1.98215E+04
   2.45250E+00     1.99429E+04
   2.45375E+00     2.00680E+04
   2.45500E+00     2.01961E+04
   2.45625E+00     2.03262E+04
   2.45750E+00     2.04576E+04
   2.45875E+00     2.05899E+04
   2.46000E+00     2.07224E+04
   2.46125E+00     2.08549E+04
   2.46250E+00     2.09870E+04
   2.46375E+00     2.11185E+04
   2.46500E+00     2.12494E+04
   2.46625E+00     2.13796E+04
   2.46750E+00     2.15091E+04
   2.46875E+00     2.16378E+04
   2.47000E+00     2.17658E+04
   2.47125E+00     2.18930E+04
   2.47250E+00     2.20196E+04
   2.47375E+00     2.21455E+04
   2.47500E+00     2.22707E+04
   2.47625E+00     2.23953E+04
   2.47750E+00     2.25192E+04
   2.47875E+00     2.26425E+04
   2.48000E+00     2.27651E+04
   2.48125E+00     2.28870E+04
   2.48250E+00     2.30082E+04
   2.48375E+00     2.31287E+04
   2.48500E+00     2.32485E+04
   2.48625E+00     2.33676E+04
   2.48750E+00     2.34859E+04
   2.48875E+00     2.36034E+04
   2.49000E+00     2.37201E+04
   2.49125E+00     2.38361E+04
   2.49250E+00     2.39512E+04
   2.49375E+00     2.40654E+04
   2.49500E+00     2.41788E+04
   2.49625E+00     2.42914E+04
   2.49750E+00     2.44030E+04
   2.49875E+00     2.45138E+04
   2.50000E+00     2.46237E+04
   2.50125E+00     2.47327E+04
   2.50250E+00     2.48407E+04
   2.50375E+00     2.49479E+04
   2.50500E+00     2.50542E+04
   2.50625E+00     2.51596E+04
   2.50750E+00     2.52640E+04
   2.50875E+00     2.53676E+04
   2.51000E+00     2.54703E+04
   2.51125E+00     2.55722E+04
   2.51250E+00     2.56731E+04
   2.51375E+00     2.57733E+04
   2.51500E+00     2.58725E+04
   2.51625E+00     2.59710E+04
   2.51750E+00     2.60687E+04
   2.51875E+00     2.61655E+04
   2.52000E+00     2.62616E+04
   2.52125E+00     2.63569E+04
   2.52250E+00     2.64514E+04
   2.52375E+00     2.65451E+04
   2.52500E+00     2.66380E+04
   2.52625E+00     2.67301E+04
   2.52750E+00     2.68214E+04
   2.52875E+00     2.69119E+04
   2.53000E+00     2.70015E+04
   2.53125E+00     2.70901E+04
   2.53250E+00     2.71779E+04
   2.53375E+00     2.72646E+04
   2.53500E+00     2.73503E+04
   2.53625E+00     2.74349E+04
   2.53750E+00     2.75183E+04
   2.53875E+00     2.76005E+04
   2.54000E+00     2.76814E+04
   2.54125E+00     2.77609E+04
   2.54250E+00     2.78391E+04
   2.54375E+00     2.79157E+04
   2.54500E+00     2.79909E+04
   2.54625E+00     2.80644E+04
   2.54750E+00     2.81364E+04
   2.54875E+00     2.82066E+04
   2.55000E+00     2.82752E+04
   2.55125E+00     2.83421E+04
   2.55250E+00     2.84073E+04
   2.55375E+00     2.84708E+04
   2.55500E+00     2.85326E+04
   2.55625E+00     2.85928E+04
   2.55750E+00     2.86513E+04
   2.55875E+00     2.87082E+04
   2.56000E+00     2.87636E+04
   2.56125E+00     2.88176E+04
   2.56250E+00     2.88701E+04
   2.56375E+00     2.89214E+04
   2.56500E+00     2.89715E+04
   2.56625E+00     2.90205E+04
   2.56750E+00     2.90686E+04
   2.56875E+00     2.91158E+04
   2.57000E+00     2.91624E+04
   2.57125E+00     2.92083E+04
   2.57250E+00     2.92539E+04
   2.57375E+00     2.92992E+04
   2.57500E+00     2.93444E+04
   2.57625E+00     2.93896E+04
   2.57750E+00     2.94351E+04
   2.57875E+00     2.94810E+04
   2.58000E+00     2.95274E+04
   2.58125E+00     2.95745E+04
   2.58250E+00     2.96225E+04
   2.58375E+00     2.96715E+04
   2.58500E+00     2.97216E+04
   2.58625E+00     2.97730E+04
   2.58750E+00     2.98258E+04
   2.58875E+00     2.98801E+04
   2.59000E+00     2.99358E+04
   2.59125E+00     2.99932E+04
   2.59250E+00     3.00522E+04
   2.59375E+00     3.01128E+04
   2.59500E+00     3.01749E+04
   2.59625E+00     3.02386E+04
   2.59750E+00     3.03037E+04
   2.59875E+00     3.03700E+04
   2.60000E+00     3.04375E+04
   2.60125E+00     3.05060E+04
   2.60250E+00     3.05752E+04
   2.60375E+00     3.06450E+04
   2.60500E+00     3.07150E+04
   2.60625E+00     3.07850E+04
   2.60750E+00     3.08549E+04
   2.60875E+00     3.09242E+04
   2.61000E+00     3.09927E+04
   2.61125E+00     3.10601E+04
   2.61250E+00     3.11262E+04
   2.61375E+00     3.11907E+04
   2.61500E+00     3.12534E+04
   2.61625E+00     3.13140E+04
   2.61750E+00     3.13723E+04
   2.61875E+00     3.14281E+04
   2.62000E+00     3.14813E+04
   2.62125E+00     3.15317E+04
   2.62250E+00     3.15792E+04
   2.62375E+00     3.16236E+04
   2.62500E+00     3.16649E+04
   2.62625E+00     3.17030E+04
   2.62750E+00     3.17378E+04
   2.62875E+00     3.17693E+04
   2.63000E+00     3.17975E+04
   2.63125E+00     3.18224E+04
   2.63250E+00     3.18439E+04
   2.63375E+00     3.18620E+04
   2.63500E+00     3.18768E+04
   2.63625E+00     3.18913E+04
   2.63750E+00     3.18989E+04
   2.63875E+00     3.19031E+04
   2.64000E+00     3.19041E+04
   2.64125E+00     3.19018E+04
   2.64250E+00     3.18964E+04
   2.64375E+00     3.18887E+04
   2.64500E+00     3.18777E+04
   2.64625E+00     3.18637E+04
   2.64750E+00     3.18469E+04
   2.64875E+00     3.18273E+04
   2.65000E+00     3.18052E+04
   2.65125E+00     3.17807E+04
   2.65250E+00     3.17539E+04
   2.65375E+00     3.17252E+04
   2.65500E+00     3.16945E+04
   2.65625E+00     3.16620E+04
   2.65750E+00     3.16277E+04
   2.65875E+00     3.15918E+04
   2.66000E+00     3.15544E+04
   2.66125E+00     3.15155E+04
   2.66250E+00     3.14751E+04
   2.66375E+00     3.14334E+04
   2.66500E+00     3.13906E+04
   2.66625E+00     3.13466E+04
   2.66750E+00     3.13017E+04
   2.66875E+00     3.12560E+04
   2.67000E+00     3.12098E+04
   2.67125E+00     3.11632E+04
   2.67250E+00     3.11163E+04
   2.67375E+00     3.10692E+04
   2.67500E+00     3.10220E+04
   2.67625E+00     3.09746E+04
   2.67750E+00     3.09273E+04
   2.67875E+00     3.08799E+04
   2.68000E+00     3.08325E+04
   2.68125E+00     3.07850E+04
   2.68250E+00     3.07376E+04
   2.68375E+00     3.06902E+04
   2.68500E+00     3.06428E+04
   2.68625E+00     3.05955E+04
   2.68750E+00     3.05484E+04
   2.68875E+00     3.05015E+04
   2.69000E+00     3.04550E+04
   2.69125E+00     3.04091E+04
   2.69250E+00     3.03641E+04
   2.69375E+00     3.03203E+04
   2.69500E+00     3.02781E+04
   2.69625E+00     3.02379E+04
   2.69750E+00     3.02002E+04
   2.69875E+00     3.01656E+04
   2.70000E+00     3.01346E+04
   2.70125E+00     3.01077E+04
   2.70250E+00     3.00854E+04
   2.70375E+00     3.00682E+04
   2.70500E+00     3.00564E+04
   2.70625E+00     3.00503E+04
   2.70750E+00     3.00499E+04
   2.70875E+00     3.00553E+04
   2.71000E+00     3.00662E+04
   2.71125E+00     3.00824E+04
   2.71250E+00     3.01032E+04
   2.71375E+00     3.01283E+04
   2.71500E+00     3.01569E+04
   2.71625E+00     3.01882E+04
   2.71750E+00     3.02216E+04
   2.71875E+00     3.02563E+04
   2.72000E+00     3.02916E+04
   2.72125E+00     3.03268E+04
   2.72250E+00     3.03613E+04
   2.72375E+00     3.03947E+04
   2.72500E+00     3.04264E+04
   2.72625E+00     3.04561E+04
   2.72750E+00     3.04836E+04
   2.72875E+00     3.05084E+04
   2.73000E+00     3.05307E+04
   2.73125E+00     3.05502E+04
   2.73250E+00     3.05668E+04
   2.73375E+00     3.05807E+04
   2.73500E+00     3.05917E+04
   2.73625E+00     3.05999E+04
   2.73750E+00     3.06054E+04
   2.73875E+00     3.06082E+04
   2.74000E+00     3.06084E+04
   2.74125E+00     3.06060E+04
   2.74250E+00     3.06012E+04
   2.74375E+00     3.05940E+04
   2.74500E+00     3.05844E+04
   2.74625E+00     3.05726E+04
   2.74750E+00     3.05585E+04
   2.74875E+00     3.05424E+04
   2.75000E+00     3.05241E+04
   2.75125E+00     3.05037E+04
   2.75250E+00     3.04814E+04
   2.75375E+00     3.04570E+04
   2.75500E+00     3.04307E+04
   2.75625E+00     3.04025E+04
   2.75750E+00     3.03724E+04
   2.75875E+00     3.03405E+04
   2.76000E+00     3.03067E+04
   2.76125E+00     3.02712E+04
   2.76250E+00     3.02340E+04
   2.76375E+00     3.01952E+04
   2.76500E+00     3.01547E+04
   2.76625E+00     3.01127E+04
   2.76750E+00     3.00692E+04
   2.76875E+00     3.00244E+04
   2.77000E+00     2.99781E+04
   2.77125E+00     2.99306E+04
   2.77250E+00     2.98818E+04
   2.77375E+00     2.98319E+04
   2.77500E+00     2.97809E+04
   2.77625E+00     2.97289E+04
   2.77750E+00     2.96759E+04
   2.77875E+00     2.96221E+04
   2.78000E+00     2.95674E+04
   2.78125E+00     2.95119E+04
   2.78250E+00     2.94557E+04
   2.78375E+00     2.93989E+04
   2.78500E+00     2.93415E+04
   2.78625E+00     2.92836E+04
   2.78750E+00     2.92252E+04
   2.78875E+00     2.91663E+04
   2.79000E+00     2.91071E+04
   2.79125E+00     2.90475E+04
   2.79250E+00     2.89875E+04
   2.79375E+00     2.89273E+04
   2.79500E+00     2.88668E+04
   2.79625E+00     2.88060E+04
   2.79750E+00     2.87450E+04
   2.79875E+00     2.86837E+04
   2.80000E+00     2.86223E+04
   2.80125E+00     2.85606E+04
   2.80250E+00     2.84987E+04
   2.80375E+00     2.84366E+04
   2.80500E+00     2.83743E+04
   2.80625E+00     2.83118E+04
   2.80750E+00     2.82492E+04
   2.80875E+00     2.81864E+04
   2.81000E+00     2.81234E+04
   2.81125E+00     2.80603E+04
   2.81250E+00     2.79971E+04
   2.81375E+00     2.79338E+04
   2.81500E+00     2.78705E+04
   2.81625E+00     2.78072E+04
   2.81750E+00     2.77439E+04
   2.81875E+00     2.76808E+04
   2.82000E+00     2.76178E+04
   2.82125E+00     2.75551E+04
   2.82250E+00     2.74926E+04
   2.82375E+00     2.74306E+04
   2.82500E+00     2.73690E+04
   2.82625E+00     2.73080E+04
   2.82750E+00     2.72476E+04
   2.82875E+00     2.71879E+04
   2.83000E+00     2.71292E+04
   2.83125E+00     2.70713E+04
   2.83250E+00     2.70145E+04
   2.83375E+00     2.69589E+04
   2.83500E+00     2.69045E+04
   2.83625E+00     2.68516E+04
   2.83750E+00     2.68001E+04
   2.83875E+00     2.67502E+04
   2.84000E+00     2.67020E+04
   2.84125E+00     2.66556E+04
   2.84250E+00     2.66112E+04
   2.84375E+00     2.65687E+04
   2.84500E+00     2.65282E+04
   2.84625E+00     2.64899E+04
   2.84750E+00     2.64538E+04
   2.84875E+00     2.64198E+04
   2.85000E+00     2.63882E+04
   2.85125E+00     2.63587E+04
   2.85250E+00     2.63316E+04
   2.85375E+00     2.63066E+04
   2.85500E+00     2.62838E+04
   2.85625E+00     2.62630E+04
   2.85750E+00     2.62443E+04
   2.85875E+00     2.62275E+04
   2.86000E+00     2.62124E+04
   2.86125E+00     2.61990E+04
   2.86250E+00     2.61870E+04
   2.86375E+00     2.61763E+04
   2.86500E+00     2.61667E+04
   2.86625E+00     2.61580E+04
   2.86750E+00     2.61500E+04
   2.86875E+00     2.61426E+04
   2.87000E+00     2.61356E+04
   2.87125E+00     2.61286E+04
   2.87250E+00     2.61217E+04
   2.87375E+00     2.61147E+04
   2.87500E+00     2.61073E+04
   2.87625E+00     2.60994E+04
   2.87750E+00     2.60910E+04
   2.87875E+00     2.60818E+04
   2.88000E+00     2.60718E+04
   2.88125E+00     2.60609E+04
   2.88250E+00     2.60491E+04
   2.88375E+00     2.60362E+04
   2.88500E+00     2.60223E+04
   2.88625E+00     2.60073E+04
   2.88750E+00     2.59913E+04
   2.88875E+00     2.59742E+04
   2.89000E+00     2.59562E+04
   2.89125E+00     2.59371E+04
   2.89250E+00     2.59170E+04
   2.89375E+00     2.58960E+04
   2.89500E+00     2.58741E+04
   2.89625E+00     2.58514E+04
   2.89750E+00     2.58279E+04
   2.89875E+00     2.58036E+04
   2.90000E+00     2.57788E+04
   2.90125E+00     2.57533E+04
   2.90250E+00     2.57274E+04
   2.90375E+00     2.57010E+04
   2.90500E+00     2.56743E+04
   2.90625E+00     2.56474E+04
   2.90750E+00     2.56204E+04
   2.90875E+00     2.55933E+04
   2.91000E+00     2.55662E+04
   2.91125E+00     2.55393E+04
   2.91250E+00     2.55126E+04
   2.91375E+00     2.54862E+04
   2.91500E+00     2.54603E+04
   2.91625E+00     2.54348E+04
   2.91750E+00     2.54100E+04
   2.91875E+00     2.53858E+04
   2.92000E+00     2.53624E+04
   2.92125E+00     2.53399E+04
   2.92250E+00     2.53182E+04
   2.92375E+00     2.52976E+04
   2.92500E+00     2.52779E+04
   2.92625E+00     2.52594E+04
   2.92750E+00     2.52419E+04
   2.92875E+00     2.52256E+04
   2.93000E+00     2.52104E+04
   2.93125E+00     2.51963E+04
   2.93250E+00     2.51834E+04
   2.93375E+00     2.51715E+04
   2.93500E+00     2.51607E+04
   2.93625E+00     2.51509E+04
   2.93750E+00     2.51420E+04
   2.93875E+00     2.51339E+04
   2.94000E+00     2.51265E+04
   2.94125E+00     2.51198E+04
   2.94250E+00     2.51135E+04
   2.94375E+00     2.51076E+04
   2.94500E+00     2.51020E+04
   2.94625E+00     2.50964E+04
   2.94750E+00     2.50908E+04
   2.94875E+00     2.50851E+04
   2.95000E+00     2.50790E+04
   2.95125E+00     2.50725E+04
   2.95250E+00     2.50654E+04
   2.95375E+00     2.50577E+04
   2.95500E+00     2.50493E+04
   2.95625E+00     2.50399E+04
   2.95750E+00     2.50297E+04
   2.95875E+00     2.50183E+04
   2.96000E+00     2.50058E+04
   2.96125E+00     2.49921E+04
   2.96250E+00     2.49771E+04
   2.96375E+00     2.49608E+04
   2.96500E+00     2.49431E+04
   2.96625E+00     2.49241E+04
   2.96750E+00     2.49036E+04
   2.96875E+00     2.48816E+04
   2.97000E+00     2.48582E+04
   2.97125E+00     2.48334E+04
   2.97250E+00     2.48072E+04
   2.97375E+00     2.47795E+04
   2.97500E+00     2.47504E+04
   2.97625E+00     2.47200E+04
   2.97750E+00     2.46883E+04
   2.97875E+00     2.46553E+04
   2.98000E+00     2.46211E+04
   2.98125E+00     2.45857E+04
   2.98250E+00     2.45491E+04
   2.98375E+00     2.45115E+04
   2.98500E+00     2.44729E+04
   2.98625E+00     2.44333E+04
   2.98750E+00     2.43927E+04
   2.98875E+00     2.43514E+04
   2.99000E+00     2.43092E+04
   2.99125E+00     2.42664E+04
   2.99250E+00     2.42229E+04
   2.99375E+00     2.41787E+04
   2.99500E+00     2.41340E+04
   2.99625E+00     2.40889E+04
   2.99750E+00     2.40433E+04
   2.99875E+00     2.39973E+04
   3.00000E+00     2.39511E+04
   3.00125E+00     2.39046E+04
   3.00250E+00     2.38578E+04
   3.00375E+00     2.38109E+04
   3.00500E+00     2.37639E+04
   3.00625E+00     2.37169E+04
   3.00750E+00     2.36698E+04
   3.00875E+00     2.36228E+04
   3.01000E+00     2.35758E+04
   3.01125E+00     2.35289E+04
   3.01250E+00     2.34822E+04
   3.01375E+00     2.34356E+04
   3.01500E+00     2.33892E+04
   3.01625E+00     2.33431E+04
   3.01750E+00     2.32972E+04
   3.01875E+00     2.32516E+04
   3.02000E+00     2.32063E+04
   3.02125E+00     2.31613E+04
   3.02250E+00     2.31166E+04
   3.02375E+00     2.30723E+04
   3.02500E+00     2.30284E+04
   3.02625E+00     2.29848E+04
   3.02750E+00     2.29416E+04
   3.02875E+00     2.28988E+04
   3.03000E+00     2.28564E+04
   3.03125E+00     2.28144E+04
   3.03250E+00     2.27728E+04
   3.03375E+00     2.27316E+04
   3.03500E+00     2.26909E+04
   3.03625E+00     2.26506E+04
   3.03750E+00     2.26108E+04
   3.03875E+00     2.25715E+04
   3.04000E+00     2.25326E+04
   3.04125E+00     2.24942E+04
   3.04250E+00     2.24564E+04
   3.04375E+00     2.24190E+04
   3.04500E+00     2.23822E+04
   3.04625E+00     2.23459E+04
   3.04750E+00     2.23103E+04
   3.04875E+00     2.22752E+04
   3.05000E+00     2.22407E+04
   3.05125E+00     2.22069E+04
   3.05250E+00     2.21737E+04
   3.05375E+00     2.21412E+04
   3.05500E+00     2.21094E+04
   3.05625E+00     2.20784E+04
   3.05750E+00     2.20481E+04
   3.05875E+00     2.20186E+04
   3.06000E+00     2.19899E+04
   3.06125E+00     2.19620E+04
   3.06250E+00     2.19350E+04
   3.06375E+00     2.19089E+04
   3.06500E+00     2.18836E+04
   3.06625E+00     2.18593E+04
   3.06750E+00     2.18359E+04
   3.06875E+00     2.18133E+04
   3.07000E+00     2.17917E+04
   3.07125E+00     2.17710E+04
   3.07250E+00     2.17513E+04
   3.07375E+00     2.17324E+04
   3.07500E+00     2.17145E+04
   3.07625E+00     2.16974E+04
   3.07750E+00     2.16811E+04
   3.07875E+00     2.16656E+04
   3.08000E+00     2.16510E+04
   3.08125E+00     2.16371E+04
   3.08250E+00     2.16238E+04
   3.08375E+00     2.16112E+04
   3.08500E+00     2.15992E+04
   3.08625E+00     2.15877E+04
   3.08750E+00     2.15767E+04
   3.08875E+00     2.15661E+04
   3.09000E+00     2.15559E+04
   3.09125E+00     2.15459E+04
   3.09250E+00     2.15361E+04
   3.09375E+00     2.15265E+04
   3.09500E+00     2.15169E+04
   3.09625E+00     2.15074E+04
   3.09750E+00     2.14978E+04
   3.09875E+00     2.14880E+04
   3.10000E+00     2.14781E+04
   3.10125E+00     2.14680E+04
   3.10250E+00     2.14576E+04
   3.10375E+00     2.14468E+04
   3.10500E+00     2.14357E+04
   3.10625E+00     2.14242E+04
   3.10750E+00     2.14122E+04
   3.10875E+00     2.13998E+04
   3.11000E+00     2.13869E+04
   3.11125E+00     2.13735E+04
   3.11250E+00     2.13595E+04
   3.11375E+00     2.13451E+04
   3.11500E+00     2.13301E+04
   3.11625E+00     2.13146E+04
   3.11750E+00     2.12985E+04
   3.11875E+00     2.12820E+04
   3.12000E+00     2.12649E+04
   3.12125E+00     2.12474E+04
   3.12250E+00     2.12294E+04
   3.12375E+00     2.12109E+04
   3.12500E+00     2.11921E+04
   3.12625E+00     2.11729E+04
   3.12750E+00     2.11533E+04
   3.12875E+00     2.11334E+04
   3.13000E+00     2.11133E+04
   3.13125E+00     2.10929E+04
   3.13250E+00     2.10723E+04
   3.13375E+00     2.10516E+04
   3.13500E+00     2.10307E+04
   3.13625E+00     2.10098E+04
   3.13750E+00     2.09888E+04
   3.13875E+00     2.09678E+04
   3.14000E+00     2.09469E+04
   3.14125E+00     2.09260E+04
   3.14250E+00     2.09053E+04
   3.14375E+00     2.08847E+04
   3.14500E+00     2.08642E+04
   3.14625E+00     2.08440E+04
   3.14750E+00     2.08240E+04
   3.14875E+00     2.08042E+04
   3.15000E+00     2.07847E+04
   3.15125E+00     2.07655E+04
   3.15250E+00     2.07465E+04
   3.15375E+00     2.07279E+04
   3.15500E+00     2.07095E+04
   3.15625E+00     2.06914E+04
   3.15750E+00     2.06736E+04
   3.15875E+00     2.06560E+04
   3.16000E+00     2.06387E+04
   3.16125E+00     2.06216E+04
   3.16250E+00     2.06047E+04
   3.16375E+00     2.05880E+04
   3.16500E+00     2.05714E+04
   3.16625E+00     2.05550E+04
   3.16750E+00     2.05386E+04
   3.16875E+00     2.05222E+04
   3.17000E+00     2.05059E+04
   3.17125E+00     2.04895E+04
   3.17250E+00     2.04730E+04
   3.17375E+00     2.04563E+04
   3.17500E+00     2.04395E+04
   3.17625E+00     2.04225E+04
   3.17750E+00     2.04052E+04
   3.17875E+00     2.03877E+04
   3.18000E+00     2.03698E+04
   3.18125E+00     2.03515E+04
   3.18250E+00     2.03328E+04
   3.18375E+00     2.03137E+04
   3.18500E+00     2.02941E+04
   3.18625E+00     2.02740E+04
   3.18750E+00     2.02534E+04
   3.18875E+00     2.02323E+04
   3.19000E+00     2.02105E+04
   3.19125E+00     2.01883E+04
   3.19250E+00     2.01654E+04
   3.19375E+00     2.01419E+04
   3.19500E+00     2.01179E+04
   3.19625E+00     2.00933E+04
   3.19750E+00     2.00680E+04
   3.19875E+00     2.00422E+04
   3.20000E+00     2.00158E+04
   3.20125E+00     1.99888E+04
   3.20250E+00     1.99613E+04
   3.20375E+00     1.99334E+04
   3.20500E+00     1.99050E+04
   3.20625E+00     1.98765E+04
   3.20750E+00     1.98478E+04
   3.20875E+00     1.98189E+04
   3.21000E+00     1.97900E+04
   3.21125E+00     1.97608E+04
   3.21250E+00     1.97314E+04
   3.21375E+00     1.97017E+04
   3.21500E+00     1.96717E+04
   3.21625E+00     1.96415E+04
   3.21750E+00     1.96112E+04
   3.21875E+00     1.95809E+04
   3.22000E+00     1.95508E+04
   3.22125E+00     1.95211E+04
   3.22250E+00     1.94922E+04
   3.22375E+00     1.94642E+04
   3.22500E+00     1.94376E+04
   3.22625E+00     1.94129E+04
   3.22750E+00     1.93906E+04
   3.22875E+00     1.93712E+04
   3.23000E+00     1.93556E+04
   3.23125E+00     1.93443E+04
   3.23250E+00     1.93383E+04
   3.23375E+00     1.93383E+04
   3.23500E+00     1.93452E+04
   3.23625E+00     1.93597E+04
   3.23750E+00     1.93825E+04
   3.23875E+00     1.94142E+04
   3.24000E+00     1.94553E+04
   3.24125E+00     1.95060E+04
   3.24250E+00     1.95666E+04
   3.24375E+00     1.96367E+04
   3.24500E+00     1.97163E+04
   3.24625E+00     1.98047E+04
   3.24750E+00     1.99013E+04
   3.24875E+00     2.00054E+04
   3.25000E+00     2.01160E+04
   3.25125E+00     2.02322E+04
   3.25250E+00     2.03530E+04
   3.25375E+00     2.04776E+04
   3.25500E+00     2.06049E+04
   3.25625E+00     2.07343E+04
   3.25750E+00     2.08649E+04
   3.25875E+00     2.09963E+04
   3.26000E+00     2.11280E+04
   3.26125E+00     2.12596E+04
   3.26250E+00     2.13908E+04
   3.26375E+00     2.15215E+04
   3.26500E+00     2.16516E+04
   3.26625E+00     2.17810E+04
   3.26750E+00     2.19096E+04
   3.26875E+00     2.20375E+04
   3.27000E+00     2.21647E+04
   3.27125E+00     2.22911E+04
   3.27250E+00     2.24169E+04
   3.27375E+00     2.25420E+04
   3.27500E+00     2.26665E+04
   3.27625E+00     2.27903E+04
   3.27750E+00     2.29134E+04
   3.27875E+00     2.30359E+04
   3.28000E+00     2.31578E+04
   3.28125E+00     2.32789E+04
   3.28250E+00     2.33994E+04
   3.28375E+00     2.35191E+04
   3.28500E+00     2.36382E+04
   3.28625E+00     2.37564E+04
   3.28750E+00     2.38740E+04
   3.28875E+00     2.39907E+04
   3.29000E+00     2.41067E+04
   3.29125E+00     2.42218E+04
   3.29250E+00     2.43361E+04
   3.29375E+00     2.44495E+04
   3.29500E+00     2.45621E+04
   3.29625E+00     2.46738E+04
   3.29750E+00     2.47846E+04
   3.29875E+00     2.48946E+04
   3.30000E+00     2.50036E+04
   3.30125E+00     2.51117E+04
   3.30250E+00     2.52189E+04
   3.30375E+00     2.53251E+04
   3.30500E+00     2.54305E+04
   3.30625E+00     2.55349E+04
   3.30750E+00     2.56384E+04
   3.30875E+00     2.57410E+04
   3.31000E+00     2.58427E+04
   3.31125E+00     2.59435E+04
   3.31250E+00     2.60434E+04
   3.31375E+00     2.61425E+04
   3.31500E+00     2.62407E+04
   3.31625E+00     2.63381E+04
   3.31750E+00     2.64346E+04
   3.31875E+00     2.65304E+04
   3.32000E+00     2.66253E+04
   3.32125E+00     2.67194E+04
   3.32250E+00     2.68127E+04
   3.32375E+00     2.69052E+04
   3.32500E+00     2.69969E+04
   3.32625E+00     2.70877E+04
   3.32750E+00     2.71777E+04
   3.32875E+00     2.72669E+04
   3.33000E+00     2.73551E+04
   3.33125E+00     2.74425E+04
   3.33250E+00     2.75288E+04
   3.33375E+00     2.76142E+04
   3.33500E+00     2.76985E+04
   3.33625E+00     2.77816E+04
   3.33750E+00     2.78636E+04
   3.33875E+00     2.79444E+04
   3.34000E+00     2.80238E+04
   3.34125E+00     2.81019E+04
   3.34250E+00     2.81785E+04
   3.34375E+00     2.82537E+04
   3.34500E+00     2.83274E+04
   3.34625E+00     2.83995E+04
   3.34750E+00     2.84700E+04
   3.34875E+00     2.85388E+04
   3.35000E+00     2.86060E+04
   3.35125E+00     2.86715E+04
   3.35250E+00     2.87353E+04
   3.35375E+00     2.87975E+04
   3.35500E+00     2.88580E+04
   3.35625E+00     2.89168E+04
   3.35750E+00     2.89741E+04
   3.35875E+00     2.90299E+04
   3.36000E+00     2.90842E+04
   3.36125E+00     2.91371E+04
   3.36250E+00     2.91886E+04
   3.36375E+00     2.92390E+04
   3.36500E+00     2.92882E+04
   3.36625E+00     2.93364E+04
   3.36750E+00     2.93836E+04
   3.36875E+00     2.94302E+04
   3.37000E+00     2.94760E+04
   3.37125E+00     2.95214E+04
   3.37250E+00     2.95664E+04
   3.37375E+00     2.96113E+04
   3.37500E+00     2.96561E+04
   3.37625E+00     2.97010E+04
   3.37750E+00     2.97462E+04
   3.37875E+00     2.97918E+04
   3.38000E+00     2.98381E+04
   3.38125E+00     2.98851E+04
   3.38250E+00     2.99330E+04
   3.38375E+00     2.99820E+04
   3.38500E+00     3.00321E+04
   3.38625E+00     3.00836E+04
   3.38750E+00     3.01364E+04
   3.38875E+00     3.01908E+04
   3.39000E+00     3.02467E+04
   3.39125E+00     3.03042E+04
   3.39250E+00     3.03632E+04
   3.39375E+00     3.04239E+04
   3.39500E+00     3.04861E+04
   3.39625E+00     3.05498E+04
   3.39750E+00     3.06149E+04
   3.39875E+00     3.06812E+04
   3.40000E+00     3.07486E+04
   3.40125E+00     3.08169E+04
   3.40250E+00     3.08860E+04
   3.40375E+00     3.09554E+04
   3.40500E+00     3.10251E+04
   3.40625E+00     3.10948E+04
   3.40750E+00     3.11642E+04
   3.40875E+00     3.12330E+04
   3.41000E+00     3.13009E+04
   3.41125E+00     3.13678E+04
   3.41250E+00     3.14332E+04
   3.41375E+00     3.14970E+04
   3.41500E+00     3.15590E+04
   3.41625E+00     3.16188E+04
   3.41750E+00     3.16763E+04
   3.41875E+00     3.17314E+04
   3.42000E+00     3.17838E+04
   3.42125E+00     3.18333E+04
   3.42250E+00     3.18800E+04
   3.42375E+00     3.19236E+04
   3.42500E+00     3.19642E+04
   3.42625E+00     3.20015E+04
   3.42750E+00     3.20356E+04
   3.42875E+00     3.20664E+04
   3.43000E+00     3.20939E+04
   3.43125E+00     3.21181E+04
   3.43250E+00     3.21390E+04
   3.43375E+00     3.21565E+04
   3.43500E+00     3.21707E+04
   3.43625E+00     3.21846E+04
   3.43750E+00     3.21917E+04
   3.43875E+00     3.21954E+04
   3.44000E+00     3.21959E+04
   3.44125E+00     3.21933E+04
   3.44250E+00     3.21875E+04
   3.44375E+00     3.21795E+04
   3.44500E+00     3.21682E+04
   3.44625E+00     3.21539E+04
   3.44750E+00     3.21369E+04
   3.44875E+00     3.21172E+04
   3.45000E+00     3.20950E+04
   3.45125E+00     3.20704E+04
   3.45250E+00     3.20436E+04
   3.45375E+00     3.20149E+04
   3.45500E+00     3.19843E+04
   3.45625E+00     3.19519E+04
   3.45750E+00     3.19179E+04
   3.45875E+00     3.18821E+04
   3.46000E+00     3.18449E+04
   3.46125E+00     3.18062E+04
   3.46250E+00     3.17662E+04
   3.46375E+00     3.17248E+04
   3.46500E+00     3.16823E+04
   3.46625E+00     3.16387E+04
   3.46750E+00     3.15942E+04
   3.46875E+00     3.15490E+04
   3.47000E+00     3.15032E+04
   3.47125E+00     3.14571E+04
   3.47250E+00     3.14107E+04
   3.47375E+00     3.13641E+04
   3.47500E+00     3.13174E+04
   3.47625E+00     3.12705E+04
   3.47750E+00     3.12236E+04
   3.47875E+00     3.11767E+04
   3.48000E+00     3.11298E+04
   3.48125E+00     3.10828E+04
   3.48250E+00     3.10358E+04
   3.48375E+00     3.09887E+04
   3.48500E+00     3.09417E+04
   3.48625E+00     3.08948E+04
   3.48750E+00     3.08479E+04
   3.48875E+00     3.08013E+04
   3.49000E+00     3.07550E+04
   3.49125E+00     3.07094E+04
   3.49250E+00     3.06645E+04
   3.49375E+00     3.06209E+04
   3.49500E+00     3.05788E+04
   3.49625E+00     3.05387E+04
   3.49750E+00     3.05011E+04
   3.49875E+00     3.04665E+04
   3.50000E+00     3.04355E+04
   3.50125E+00     3.04086E+04
   3.50250E+00     3.03863E+04
   3.50375E+00     3.03690E+04
   3.50500E+00     3.03571E+04
   3.50625E+00     3.03509E+04
   3.50750E+00     3.03504E+04
   3.50875E+00     3.03556E+04
   3.51000E+00     3.03663E+04
   3.51125E+00     3.03821E+04
   3.51250E+00     3.04027E+04
   3.51375E+00     3.04274E+04
   3.51500E+00     3.04555E+04
   3.51625E+00     3.04864E+04
   3.51750E+00     3.05192E+04
   3.51875E+00     3.05533E+04
   3.52000E+00     3.05880E+04
   3.52125E+00     3.06225E+04
   3.52250E+00     3.06564E+04
   3.52375E+00     3.06891E+04
   3.52500E+00     3.07201E+04
   3.52625E+00     3.07491E+04
   3.52750E+00     3.07758E+04
   3.52875E+00     3.07999E+04
   3.53000E+00     3.08214E+04
   3.53125E+00     3.08402E+04
   3.53250E+00     3.08562E+04
   3.53375E+00     3.08693E+04
   3.53500E+00     3.08796E+04
   3.53625E+00     3.08871E+04
   3.53750E+00     3.08919E+04
   3.53875E+00     3.08940E+04
   3.54000E+00     3.08935E+04
   3.54125E+00     3.08905E+04
   3.54250E+00     3.08850E+04
   3.54375E+00     3.08771E+04
   3.54500E+00     3.08669E+04
   3.54625E+00     3.08544E+04
   3.54750E+00     3.08398E+04
   3.54875E+00     3.08229E+04
   3.55000E+00     3.08040E+04
   3.55125E+00     3.07831E+04
   3.55250E+00     3.07601E+04
   3.55375E+00     3.07351E+04
   3.55500E+00     3.07082E+04
   3.55625E+00     3.06794E+04
   3.55750E+00     3.06486E+04
   3.55875E+00     3.06161E+04
   3.56000E+00     3.05817E+04
   3.56125E+00     3.05456E+04
   3.56250E+00     3.05078E+04
   3.56375E+00     3.04684E+04
   3.56500E+00     3.04274E+04
   3.56625E+00     3.03848E+04
   3.56750E+00     3.03408E+04
   3.56875E+00     3.02954E+04
   3.57000E+00     3.02486E+04
   3.57125E+00     3.02006E+04
   3.57250E+00     3.01513E+04
   3.57375E+00     3.01009E+04
   3.57500E+00     3.00494E+04
   3.57625E+00     2.99969E+04
   3.57750E+00     2.99435E+04
   3.57875E+00     2.98892E+04
   3.58000E+00     2.98341E+04
   3.58125E+00     2.97782E+04
   3.58250E+00     2.97216E+04
   3.58375E+00     2.96644E+04
   3.58500E+00     2.96067E+04
   3.58625E+00     2.95484E+04
   3.58750E+00     2.94897E+04
   3.58875E+00     2.94305E+04
   3.59000E+00     2.93709E+04
   3.59125E+00     2.93111E+04
   3.59250E+00     2.92508E+04
   3.59375E+00     2.91904E+04
   3.59500E+00     2.91296E+04
   3.59625E+00     2.90686E+04
   3.59750E+00     2.90074E+04
   3.59875E+00     2.89460E+04
   3.60000E+00     2.88843E+04
   3.60125E+00     2.88225E+04
   3.60250E+00     2.87604E+04
   3.60375E+00     2.86982E+04
   3.60500E+00     2.86358E+04
   3.60625E+00     2.85732E+04
   3.60750E+00     2.85105E+04
   3.60875E+00     2.84476E+04
   3.61000E+00     2.83845E+04
   3.61125E+00     2.83214E+04
   3.61250E+00     2.82581E+04
   3.61375E+00     2.81948E+04
   3.61500E+00     2.81315E+04
   3.61625E+00     2.80682E+04
   3.61750E+00     2.80049E+04
   3.61875E+00     2.79418E+04
   3.62000E+00     2.78788E+04
   3.62125E+00     2.78161E+04
   3.62250E+00     2.77537E+04
   3.62375E+00     2.76917E+04
   3.62500E+00     2.76302E+04
   3.62625E+00     2.75693E+04
   3.62750E+00     2.75090E+04
   3.62875E+00     2.74495E+04
   3.63000E+00     2.73908E+04
   3.63125E+00     2.73331E+04
   3.63250E+00     2.72764E+04
   3.63375E+00     2.72210E+04
   3.63500E+00     2.71668E+04
   3.63625E+00     2.71140E+04
   3.63750E+00     2.70627E+04
   3.63875E+00     2.70130E+04
   3.64000E+00     2.69650E+04
   3.64125E+00     2.69188E+04
   3.64250E+00     2.68745E+04
   3.64375E+00     2.68322E+04
   3.64500E+00     2.67920E+04
   3.64625E+00     2.67539E+04
   3.64750E+00     2.67180E+04
   3.64875E+00     2.66842E+04
   3.65000E+00     2.66528E+04
   3.65125E+00     2.66235E+04
   3.65250E+00     2.65965E+04
   3.65375E+00     2.65716E+04
   3.65500E+00     2.65490E+04
   3.65625E+00     2.65283E+04
   3.65750E+00     2.65097E+04
   3.65875E+00     2.64929E+04
   3.66000E+00     2.64778E+04
   3.66125E+00     2.64643E+04
   3.66250E+00     2.64523E+04
   3.66375E+00     2.64415E+04
   3.66500E+00     2.64318E+04
   3.66625E+00     2.64229E+04
   3.66750E+00     2.64148E+04
   3.66875E+00     2.64072E+04
   3.67000E+00     2.63998E+04
   3.67125E+00     2.63927E+04
   3.67250E+00     2.63855E+04
   3.67375E+00     2.63781E+04
   3.67500E+00     2.63704E+04
   3.67625E+00     2.63622E+04
   3.67750E+00     2.63534E+04
   3.67875E+00     2.63439E+04
   3.68000E+00     2.63335E+04
   3.68125E+00     2.63222E+04
   3.68250E+00     2.63100E+04
   3.68375E+00     2.62968E+04
   3.68500E+00     2.62825E+04
   3.68625E+00     2.62672E+04
   3.68750E+00     2.62509E+04
   3.68875E+00     2.62335E+04
   3.69000E+00     2.62151E+04
   3.69125E+00     2.61957E+04
   3.69250E+00     2.61754E+04
   3.69375E+00     2.61541E+04
   3.69500E+00     2.61320E+04
   3.69625E+00     2.61090E+04
   3.69750E+00     2.60853E+04
   3.69875E+00     2.60609E+04
   3.70000E+00     2.60358E+04
   3.70125E+00     2.60102E+04
   3.70250E+00     2.59841E+04
   3.70375E+00     2.59577E+04
   3.70500E+00     2.59309E+04
   3.70625E+00     2.59039E+04
   3.70750E+00     2.58767E+04
   3.70875E+00     2.58496E+04
   3.71000E+00     2.58225E+04
   3.71125E+00     2.57955E+04
   3.71250E+00     2.57688E+04
   3.71375E+00     2.57424E+04
   3.71500E+00     2.57164E+04
   3.71625E+00     2.56910E+04
   3.71750E+00     2.56661E+04
   3.71875E+00     2.56420E+04
   3.72000E+00     2.56186E+04
   3.72125E+00     2.55961E+04
   3.72250E+00     2.55745E+04
   3.72375E+00     2.55539E+04
   3.72500E+00     2.55343E+04
   3.72625E+00     2.55157E+04
   3.72750E+00     2.54983E+04
   3.72875E+00     2.54820E+04
   3.73000E+00     2.54667E+04
   3.73125E+00     2.54526E+04
   3.73250E+00     2.54396E+04
   3.73375E+00     2.54277E+04
   3.73500E+00     2.54167E+04
   3.73625E+00     2.54067E+04
   3.73750E+00     2.53976E+04
   3.73875E+00     2.53893E+04
   3.74000E+00     2.53816E+04
   3.74125E+00     2.53746E+04
   3.74250E+00     2.53679E+04
   3.74375E+00     2.53616E+04
   3.74500E+00     2.53555E+04
   3.74625E+00     2.53494E+04
   3.74750E+00     2.53433E+04
   3.74875E+00     2.53369E+04
   3.75000E+00     2.53302E+04
   3.75125E+00     2.53231E+04
   3.75250E+00     2.53153E+04
   3.75375E+00     2.53069E+04
   3.75500E+00     2.52977E+04
   3.75625E+00     2.52876E+04
   3.75750E+00     2.52765E+04
   3.75875E+00     2.52644E+04
   3.76000E+00     2.52511E+04
   3.76125E+00     2.52365E+04
   3.76250E+00     2.52207E+04
   3.76375E+00     2.52036E+04
   3.76500E+00     2.51850E+04
   3.76625E+00     2.51651E+04
   3.76750E+00     2.51438E+04
   3.76875E+00     2.51210E+04
   3.77000E+00     2.50967E+04
   3.77125E+00     2.50711E+04
   3.77250E+00     2.50440E+04
   3.77375E+00     2.50155E+04
   3.77500E+00     2.49857E+04
   3.77625E+00     2.49545E+04
   3.77750E+00     2.49220E+04
   3.77875E+00     2.48883E+04
   3.78000E+00     2.48533E+04
   3.78125E+00     2.48172E+04
   3.78250E+00     2.47800E+04
   3.78375E+00     2.47417E+04
   3.78500E+00     2.47024E+04
   3.78625E+00     2.46622E+04
   3.78750E+00     2.46210E+04
   3.78875E+00     2.45791E+04
   3.79000E+00     2.45364E+04
   3.79125E+00     2.44930E+04
   3.79250E+00     2.44490E+04
   3.79375E+00     2.44043E+04
   3.79500E+00     2.43592E+04
   3.79625E+00     2.43136E+04
   3.79750E+00     2.42676E+04
   3.79875E+00     2.42212E+04
   3.80000E+00     2.41746E+04
   3.80125E+00     2.41277E+04
   3.80250E+00     2.40806E+04
   3.80375E+00     2.40334E+04
   3.80500E+00     2.39861E+04
   3.80625E+00     2.39387E+04
   3.80750E+00     2.38914E+04
   3.80875E+00     2.38441E+04
   3.81000E+00     2.37968E+04
   3.81125E+00     2.37497E+04
   3.81250E+00     2.37028E+04
   3.81375E+00     2.36560E+04
   3.81500E+00     2.36095E+04
   3.81625E+00     2.35632E+04
   3.81750E+00     2.35171E+04
   3.81875E+00     2.34714E+04
   3.82000E+00     2.34259E+04
   3.82125E+00     2.33808E+04
   3.82250E+00     2.33360E+04
   3.82375E+00     2.32915E+04
   3.82500E+00     2.32475E+04
   3.82625E+00     2.32038E+04
   3.82750E+00     2.31605E+04
   3.82875E+00     2.31176E+04
   3.83000E+00     2.30751E+04
   3.83125E+00     2.30330E+04
   3.83250E+00     2.29914E+04
   3.83375E+00     2.29502E+04
   3.83500E+00     2.29094E+04
   3.83625E+00     2.28691E+04
   3.83750E+00     2.28293E+04
   3.83875E+00     2.27899E+04
   3.84000E+00     2.27510E+04
   3.84125E+00     2.27126E+04
   3.84250E+00     2.26748E+04
   3.84375E+00     2.26374E+04
   3.84500E+00     2.26006E+04
   3.84625E+00     2.25644E+04
   3.84750E+00     2.25287E+04
   3.84875E+00     2.24937E+04
   3.85000E+00     2.24592E+04
   3.85125E+00     2.24255E+04
   3.85250E+00     2.23924E+04
   3.85375E+00     2.23600E+04
   3.85500E+00     2.23283E+04
   3.85625E+00     2.22973E+04
   3.85750E+00     2.22671E+04
   3.85875E+00     2.22378E+04
   3.86000E+00     2.22092E+04
   3.86125E+00     2.21814E+04
   3.86250E+00     2.21546E+04
   3.86375E+00     2.21285E+04
   3.86500E+00     2.21034E+04
   3.86625E+00     2.20792E+04
   3.86750E+00     2.20559E+04
   3.86875E+00     2.20335E+04
   3.87000E+00     2.20120E+04
   3.87125E+00     2.19914E+04
   3.87250E+00     2.19718E+04
   3.87375E+00     2.19530E+04
   3.87500E+00     2.19351E+04
   3.87625E+00     2.19181E+04
   3.87750E+00     2.19019E+04
   3.87875E+00     2.18864E+04
   3.88000E+00     2.18718E+04
   3.88125E+00     2.18578E+04
   3.88250E+00     2.18445E+04
   3.88375E+00     2.18319E+04
   3.88500E+00     2.18198E+04
   3.88625E+00     2.18082E+04
   3.88750E+00     2.17970E+04
   3.88875E+00     2.17862E+04
   3.89000E+00     2.17758E+04
   3.89125E+00     2.17655E+04
   3.89250E+00     2.17555E+04
   3.89375E+00     2.17456E+04
   3.89500E+00     2.17357E+04
   3.89625E+00     2.17258E+04
   3.89750E+00     2.17158E+04
   3.89875E+00     2.17057E+04
   3.90000E+00     2.16954E+04
   3.90125E+00     2.16848E+04
   3.90250E+00     2.16740E+04
   3.90375E+00     2.16628E+04
   3.90500E+00     2.16512E+04
   3.90625E+00     2.16392E+04
   3.90750E+00     2.16268E+04
   3.90875E+00     2.16139E+04
   3.91000E+00     2.16005E+04
   3.91125E+00     2.15866E+04
   3.91250E+00     2.15722E+04
   3.91375E+00     2.15572E+04
   3.91500E+00     2.15417E+04
   3.91625E+00     2.15257E+04
   3.91750E+00     2.15092E+04
   3.91875E+00     2.14922E+04
   3.92000E+00     2.14747E+04
   3.92125E+00     2.14568E+04
   3.92250E+00     2.14383E+04
   3.92375E+00     2.14195E+04
   3.92500E+00     2.14003E+04
   3.92625E+00     2.13807E+04
   3.92750E+00     2.13607E+04
   3.92875E+00     2.13405E+04
   3.93000E+00     2.13200E+04
   3.93125E+00     2.12993E+04
   3.93250E+00     2.12785E+04
   3.93375E+00     2.12574E+04
   3.93500E+00     2.12363E+04
   3.93625E+00     2.12151E+04
   3.93750E+00     2.11939E+04
   3.93875E+00     2.11727E+04
   3.94000E+00     2.11516E+04
   3.94125E+00     2.11305E+04
   3.94250E+00     2.11095E+04
   3.94375E+00     2.10888E+04
   3.94500E+00     2.10681E+04
   3.94625E+00     2.10477E+04
   3.94750E+00     2.10275E+04
   3.94875E+00     2.10076E+04
   3.95000E+00     2.09879E+04
   3.95125E+00     2.09685E+04
   3.95250E+00     2.09494E+04
   3.95375E+00     2.09305E+04
   3.95500E+00     2.09119E+04
   3.95625E+00     2.08936E+04
   3.95750E+00     2.08756E+04
   3.95875E+00     2.08578E+04
   3.96000E+00     2.08402E+04
   3.96125E+00     2.08228E+04
   3.96250E+00     2.08056E+04
   3.96375E+00     2.07886E+04
   3.96500E+00     2.07717E+04
   3.96625E+00     2.07548E+04
   3.96750E+00     2.07380E+04
   3.96875E+00     2.07212E+04
   3.97000E+00     2.07044E+04
   3.97125E+00     2.06876E+04
   3.97250E+00     2.06706E+04
   3.97375E+00     2.06534E+04
   3.97500E+00     2.06361E+04
   3.97625E+00     2.06185E+04
   3.97750E+00     2.06006E+04
   3.97875E+00     2.05824E+04
   3.98000E+00     2.05639E+04
   3.98125E+00     2.05450E+04
   3.98250E+00     2.05257E+04
   3.98375E+00     2.05059E+04
   3.98500E+00     2.04856E+04
   3.98625E+00     2.04648E+04
   3.98750E+00     2.04435E+04
   3.98875E+00     2.04217E+04
   3.99000E+00     2.03993E+04
   3.99125E+00     2.03763E+04
   3.99250E+00     2.03527E+04
   3.99375E+00     2.03286E+04
   3.99500E+00     2.03038E+04
   3.99625E+00     2.02785E+04
   3.99750E+00     2.02526E+04
   3.99875E+00     2.02261E+04
   4.00000E+00     2.01990E+04
   4.00125E+00     2.01714E+04
   4.00250E+00     2.01432E+04
   4.00375E+00     2.01147E+04
   4.00500E+00     2.00857E+04
   4.00625E+00     2.00566E+04
   4.00750E+00     2.00273E+04
   4.00875E+00     1.99979E+04
   4.01000E+00     1.99684E+04
   4.01125E+00     1.99387E+04
   4.01250E+00     1.99088E+04
   4.01375E+00     1.98785E+04
   4.01500E+00     1.98481E+04
   4.01625E+00     1.98174E+04
   4.01750E+00     1.97866E+04
   4.01875E+00     1.97559E+04
   4.02000E+00     1.97254E+04
   4.02125E+00     1.96954E+04
   4.02250E+00     1.96661E+04
   4.02375E+00     1.96378E+04
   4.02500E+00     1.96110E+04
   4.02625E+00     1.95860E+04
   4.02750E+00     1.95634E+04
   4.02875E+00     1.95439E+04
   4.03000E+00     1.95281E+04
   4.03125E+00     1.95167E+04
   4.03250E+00     1.95106E+04
   4.03375E+00     1.95106E+04
   4.03500E+00     1.95174E+04
   4.03625E+00     1.95319E+04
   4.03750E+00     1.95548E+04
   4.03875E+00     1.95865E+04
   4.04000E+00     1.96277E+04
   4.04125E+00     1.96785E+04
   4.04250E+00     1.97390E+04
   4.04375E+00     1.98093E+04
   4.04500E+00     1.98888E+04
   4.04625E+00     1.99772E+04
   4.04750E+00     2.00738E+04
   4.04875E+00     2.01778E+04
   4.05000E+00     2.02882E+04
   4.05125E+00     2.04043E+04
   4.05250E+00     2.05249E+04
   4.05375E+00     2.06492E+04
   4.05500E+00     2.07762E+04
   4.05625E+00     2.09053E+04
   4.05750E+00     2.10356E+04
   4.05875E+00     2.11667E+04
   4.06000E+00     2.12980E+04
   4.06125E+00     2.14292E+04
   4.06250E+00     2.15601E+04
   4.06375E+00     2.16905E+04
   4.06500E+00     2.18202E+04
   4.06625E+00     2.19492E+04
   4.06750E+00     2.20775E+04
   4.06875E+00     2.22050E+04
   4.07000E+00     2.23318E+04
   4.07125E+00     2.24580E+04
   4.07250E+00     2.25834E+04
   4.07375E+00     2.27082E+04
   4.07500E+00     2.28324E+04
   4.07625E+00     2.29558E+04
   4.07750E+00     2.30787E+04
   4.07875E+00     2.32008E+04
   4.08000E+00     2.33223E+04
   4.08125E+00     2.34432E+04
   4.08250E+00     2.35633E+04
   4.08375E+00     2.36827E+04
   4.08500E+00     2.38014E+04
   4.08625E+00     2.39194E+04
   4.08750E+00     2.40366E+04
   4.08875E+00     2.41530E+04
   4.09000E+00     2.42686E+04
   4.09125E+00     2.43834E+04
   4.09250E+00     2.44973E+04
   4.09375E+00     2.46104E+04
   4.09500E+00     2.47226E+04
   4.09625E+00     2.48340E+04
   4.09750E+00     2.49444E+04
   4.09875E+00     2.50540E+04
   4.10000E+00     2.51626E+04
   4.10125E+00     2.52703E+04
   4.10250E+00     2.53771E+04
   4.10375E+00     2.54830E+04
   4.10500E+00     2.55879E+04
   4.10625E+00     2.56919E+04
   4.10750E+00     2.57950E+04
   4.10875E+00     2.58972E+04
   4.11000E+00     2.59985E+04
   4.11125E+00     2.60988E+04
   4.11250E+00     2.61983E+04
   4.11375E+00     2.62969E+04
   4.11500E+00     2.63947E+04
   4.11625E+00     2.64916E+04
   4.11750E+00     2.65877E+04
   4.11875E+00     2.66829E+04
   4.12000E+00     2.67773E+04
   4.12125E+00     2.68709E+04
   4.12250E+00     2.69637E+04
   4.12375E+00     2.70557E+04
   4.12500E+00     2.71469E+04
   4.12625E+00     2.72372E+04
   4.12750E+00     2.73267E+04
   4.12875E+00     2.74153E+04
   4.13000E+00     2.75030E+04
   4.13125E+00     2.75898E+04
   4.13250E+00     2.76756E+04
   4.13375E+00     2.77603E+04
   4.13500E+00     2.78441E+04
   4.13625E+00     2.79266E+04
   4.13750E+00     2.80080E+04
   4.13875E+00     2.80882E+04
   4.14000E+00     2.81670E+04
   4.14125E+00     2.82445E+04
   4.14250E+00     2.83206E+04
   4.14375E+00     2.83952E+04
   4.14500E+00     2.84682E+04
   4.14625E+00     2.85397E+04
   4.14750E+00     2.86096E+04
   4.14875E+00     2.86779E+04
   4.15000E+00     2.87445E+04
   4.15125E+00     2.88094E+04
   4.15250E+00     2.88727E+04
   4.15375E+00     2.89343E+04
   4.15500E+00     2.89943E+04
   4.15625E+00     2.90527E+04
   4.15750E+00     2.91095E+04
   4.15875E+00     2.91648E+04
   4.16000E+00     2.92187E+04
   4.16125E+00     2.92711E+04
   4.16250E+00     2.93223E+04
   4.16375E+00     2.93722E+04
   4.16500E+00     2.94211E+04
   4.16625E+00     2.94690E+04
   4.16750E+00     2.95160E+04
   4.16875E+00     2.95622E+04
   4.17000E+00     2.96078E+04
   4.17125E+00     2.96530E+04
   4.17250E+00     2.96978E+04
   4.17375E+00     2.97425E+04
   4.17500E+00     2.97871E+04
   4.17625E+00     2.98319E+04
   4.17750E+00     2.98770E+04
   4.17875E+00     2.99226E+04
   4.18000E+00     2.99688E+04
   4.18125E+00     3.00157E+04
   4.18250E+00     3.00636E+04
   4.18375E+00     3.01126E+04
   4.18500E+00     3.01627E+04
   4.18625E+00     3.02142E+04
   4.18750E+00     3.02671E+04
   4.18875E+00     3.03215E+04
   4.19000E+00     3.03774E+04
   4.19125E+00     3.04350E+04
   4.19250E+00     3.04941E+04
   4.19375E+00     3.05548E+04
   4.19500E+00     3.06170E+04
   4.19625E+00     3.06807E+04
   4.19750E+00     3.07458E+04
   4.19875E+00     3.08121E+04
   4.20000E+00     3.08794E+04
   4.20125E+00     3.09477E+04
   4.20250E+00     3.10166E+04
   4.20375E+00     3.10860E+04
   4.20500E+00     3.11555E+04
   4.20625E+00     3.12250E+04
   4.20750E+00     3.12942E+04
   4.20875E+00     3.13628E+04
   4.21000E+00     3.14305E+04
   4.21125E+00     3.14971E+04
   4.21250E+00     3.15623E+04
   4.21375E+00     3.16258E+04
   4.21500E+00     3.16874E+04
   4.21625E+00     3.17469E+04
   4.21750E+00     3.18041E+04
   4.21875E+00     3.18588E+04
   4.22000E+00     3.19109E+04
   4.22125E+00     3.19601E+04
   4.22250E+00     3.20065E+04
   4.22375E+00     3.20498E+04
   4.22500E+00     3.20900E+04
   4.22625E+00     3.21270E+04
   4.22750E+00     3.21608E+04
   4.22875E+00     3.21913E+04
   4.23000E+00     3.22185E+04
   4.23125E+00     3.22425E+04
   4.23250E+00     3.22631E+04
   4.23375E+00     3.22804E+04
   4.23500E+00     3.22943E+04
   4.23625E+00     3.23080E+04
   4.23750E+00     3.23148E+04
   4.23875E+00     3.23183E+04
   4.24000E+00     3.23187E+04
   4.24125E+00     3.23159E+04
   4.24250E+00     3.23099E+04
   4.24375E+00     3.23018E+04
   4.24500E+00     3.22904E+04
   4.24625E+00     3.22761E+04
   4.24750E+00     3.22589E+04
   4.24875E+00     3.22392E+04
   4.25000E+00     3.22169E+04
   4.25125E+00     3.21923E+04
   4.25250E+00     3.21656E+04
   4.25375E+00     3.21369E+04
   4.25500E+00     3.21063E+04
   4.25625E+00     3.20740E+04
   4.25750E+00     3.20400E+04
   4.25875E+00     3.20044E+04
   4.26000E+00     3.19672E+04
   4.26125E+00     3.19287E+04
   4.26250E+00     3.18887E+04
   4.26375E+00     3.18475E+04
   4.26500E+00     3.18051E+04
   4.26625E+00     3.17617E+04
   4.26750E+00     3.17174E+04
   4.26875E+00     3.16723E+04
   4.27000E+00     3.16268E+04
   4.27125E+00     3.15809E+04
   4.27250E+00     3.15347E+04
   4.27375E+00     3.14883E+04
   4.27500E+00     3.14418E+04
   4.27625E+00     3.13951E+04
   4.27750E+00     3.13484E+04
   4.27875E+00     3.13017E+04
   4.28000E+00     3.12549E+04
   4.28125E+00     3.12081E+04
   4.28250E+00     3.11613E+04
   4.28375E+00     3.11144E+04
   4.28500E+00     3.10675E+04
   4.28625E+00     3.10207E+04
   4.28750E+00     3.09740E+04
   4.28875E+00     3.09274E+04
   4.29000E+00     3.08813E+04
   4.29125E+00     3.08357E+04
   4.29250E+00     3.07909E+04
   4.29375E+00     3.07473E+04
   4.29500E+00     3.07052E+04
   4.29625E+00     3.06651E+04
   4.29750E+00     3.06275E+04
   4.29875E+00     3.05929E+04
   4.30000E+00     3.05619E+04
   4.30125E+00     3.05350E+04
   4.30250E+00     3.05127E+04
   4.30375E+00     3.04954E+04
   4.30500E+00     3.04835E+04
   4.30625E+00     3.04772E+04
   4.30750E+00     3.04766E+04
   4.30875E+00     3.04817E+04
   4.31000E+00     3.04923E+04
   4.31125E+00     3.05080E+04
   4.31250E+00     3.05284E+04
   4.31375E+00     3.05529E+04
   4.31500E+00     3.05809E+04
   4.31625E+00     3.06115E+04
   4.31750E+00     3.06441E+04
   4.31875E+00     3.06780E+04
   4.32000E+00     3.07124E+04
   4.32125E+00     3.07466E+04
   4.32250E+00     3.07802E+04
   4.32375E+00     3.08126E+04
   4.32500E+00     3.08433E+04
   4.32625E+00     3.08720E+04
   4.32750E+00     3.08984E+04
   4.32875E+00     3.09222E+04
   4.33000E+00     3.09434E+04
   4.33125E+00     3.09619E+04
   4.33250E+00     3.09775E+04
   4.33375E+00     3.09904E+04
   4.33500E+00     3.10004E+04
   4.33625E+00     3.10076E+04
   4.33750E+00     3.10121E+04
   4.33875E+00     3.10139E+04
   4.34000E+00     3.10131E+04
   4.34125E+00     3.10098E+04
   4.34250E+00     3.10040E+04
   4.34375E+00     3.09959E+04
   4.34500E+00     3.09854E+04
   4.34625E+00     3.09727E+04
   4.34750E+00     3.09578E+04
   4.34875E+00     3.09407E+04
   4.35000E+00     3.09215E+04
   4.35125E+00     3.09003E+04
   4.35250E+00     3.08771E+04
   4.35375E+00     3.08518E+04
   4.35500E+00     3.08247E+04
   4.35625E+00     3.07956E+04
   4.35750E+00     3.07646E+04
   4.35875E+00     3.07318E+04
   4.36000E+00     3.06972E+04
   4.36125E+00     3.06609E+04
   4.36250E+00     3.06228E+04
   4.36375E+00     3.05832E+04
   4.36500E+00     3.05419E+04
   4.36625E+00     3.04991E+04
   4.36750E+00     3.04549E+04
   4.36875E+00     3.04092E+04
   4.37000E+00     3.03623E+04
   4.37125E+00     3.03140E+04
   4.37250E+00     3.02645E+04
   4.37375E+00     3.02139E+04
   4.37500E+00     3.01623E+04
   4.37625E+00     3.01096E+04
   4.37750E+00     3.00560E+04
   4.37875E+00     3.00015E+04
   4.38000E+00     2.99462E+04
   4.38125E+00     2.98902E+04
   4.38250E+00     2.98335E+04
   4.38375E+00     2.97761E+04
   4.38500E+00     2.97182E+04
   4.38625E+00     2.96598E+04
   4.38750E+00     2.96010E+04
   4.38875E+00     2.95417E+04
   4.39000E+00     2.94820E+04
   4.39125E+00     2.94220E+04
   4.39250E+00     2.93617E+04
   4.39375E+00     2.93011E+04
   4.39500E+00     2.92403E+04
   4.39625E+00     2.91792E+04
   4.39750E+00     2.91179E+04
   4.39875E+00     2.90564E+04
   4.40000E+00     2.89947E+04
   4.40125E+00     2.89328E+04
   4.40250E+00     2.88707E+04
   4.40375E+00     2.88084E+04
   4.40500E+00     2.87460E+04
   4.40625E+00     2.86833E+04
   4.40750E+00     2.86206E+04
   4.40875E+00     2.85576E+04
   4.41000E+00     2.84946E+04
   4.41125E+00     2.84314E+04
   4.41250E+00     2.83681E+04
   4.41375E+00     2.83048E+04
   4.41500E+00     2.82415E+04
   4.41625E+00     2.81782E+04
   4.41750E+00     2.81149E+04
   4.41875E+00     2.80518E+04
   4.42000E+00     2.79889E+04
   4.42125E+00     2.79262E+04
   4.42250E+00     2.78638E+04
   4.42375E+00     2.78019E+04
   4.42500E+00     2.77404E+04
   4.42625E+00     2.76795E+04
   4.42750E+00     2.76192E+04
   4.42875E+00     2.75598E+04
   4.43000E+00     2.75011E+04
   4.43125E+00     2.74435E+04
   4.43250E+00     2.73869E+04
   4.43375E+00     2.73315E+04
   4.43500E+00     2.72773E+04
   4.43625E+00     2.72246E+04
   4.43750E+00     2.71734E+04
   4.43875E+00     2.71238E+04
   4.44000E+00     2.70759E+04
   4.44125E+00     2.70298E+04
   4.44250E+00     2.69856E+04
   4.44375E+00     2.69434E+04
   4.44500E+00     2.69032E+04
   4.44625E+00     2.68652E+04
   4.44750E+00     2.68294E+04
   4.44875E+00     2.67957E+04
   4.45000E+00     2.67643E+04
   4.45125E+00     2.67351E+04
   4.45250E+00     2.67082E+04
   4.45375E+00     2.66834E+04
   4.45500E+00     2.66607E+04
   4.45625E+00     2.66401E+04
   4.45750E+00     2.66215E+04
   4.45875E+00     2.66047E+04
   4.46000E+00     2.65897E+04
   4.46125E+00     2.65762E+04
   4.46250E+00     2.65641E+04
   4.46375E+00     2.65533E+04
   4.46500E+00     2.65435E+04
   4.46625E+00     2.65346E+04
   4.46750E+00     2.65263E+04
   4.46875E+00     2.65186E+04
   4.47000E+00     2.65112E+04
   4.47125E+00     2.65039E+04
   4.47250E+00     2.64966E+04
   4.47375E+00     2.64890E+04
   4.47500E+00     2.64812E+04
   4.47625E+00     2.64729E+04
   4.47750E+00     2.64639E+04
   4.47875E+00     2.64542E+04
   4.48000E+00     2.64437E+04
   4.48125E+00     2.64323E+04
   4.48250E+00     2.64199E+04
   4.48375E+00     2.64066E+04
   4.48500E+00     2.63922E+04
   4.48625E+00     2.63767E+04
   4.48750E+00     2.63602E+04
   4.48875E+00     2.63427E+04
   4.49000E+00     2.63242E+04
   4.49125E+00     2.63047E+04
   4.49250E+00     2.62843E+04
   4.49375E+00     2.62629E+04
   4.49500E+00     2.62407E+04
   4.49625E+00     2.62176E+04
   4.49750E+00     2.61938E+04
   4.49875E+00     2.61693E+04
   4.50000E+00     2.61442E+04
   4.50125E+00     2.61185E+04
   4.50250E+00     2.60923E+04
   4.50375E+00     2.60658E+04
   4.50500E+00     2.60390E+04
   4.50625E+00     2.60119E+04
   4.50750E+00     2.59848E+04
   4.50875E+00     2.59576E+04
   4.51000E+00     2.59304E+04
   4.51125E+00     2.59034E+04
   4.51250E+00     2.58767E+04
   4.51375E+00     2.58503E+04
   4.51500E+00     2.58243E+04
   4.51625E+00     2.57989E+04
   4.51750E+00     2.57741E+04
   4.51875E+00     2.57499E+04
   4.52000E+00     2.57266E+04
   4.52125E+00     2.57041E+04
   4.52250E+00     2.56825E+04
   4.52375E+00     2.56619E+04
   4.52500E+00     2.56423E+04
   4.52625E+00     2.56237E+04
   4.52750E+00     2.56063E+04
   4.52875E+00     2.55899E+04
   4.53000E+00     2.55747E+04
   4.53125E+00     2.55605E+04
   4.53250E+00     2.55475E+04
   4.53375E+00     2.55355E+04
   4.53500E+00     2.55245E+04
   4.53625E+00     2.55144E+04
   4.53750E+00     2.55052E+04
   4.53875E+00     2.54967E+04
   4.54000E+00     2.54890E+04
   4.54125E+00     2.54817E+04
   4.54250E+00     2.54750E+04
   4.54375E+00     2.54685E+04
   4.54500E+00     2.54621E+04
   4.54625E+00     2.54559E+04
   4.54750E+00     2.54495E+04
   4.54875E+00     2.54428E+04
   4.55000E+00     2.54359E+04
   4.55125E+00     2.54284E+04
   4.55250E+00     2.54204E+04
   4.55375E+00     2.54117E+04
   4.55500E+00     2.54022E+04
   4.55625E+00     2.53918E+04
   4.55750E+00     2.53804E+04
   4.55875E+00     2.53679E+04
   4.56000E+00     2.53543E+04
   4.56125E+00     2.53394E+04
   4.56250E+00     2.53232E+04
   4.56375E+00     2.53057E+04
   4.56500E+00     2.52868E+04
   4.56625E+00     2.52665E+04
   4.56750E+00     2.52448E+04
   4.56875E+00     2.52217E+04
   4.57000E+00     2.51971E+04
   4.57125E+00     2.51711E+04
   4.57250E+00     2.51437E+04
   4.57375E+00     2.51149E+04
   4.57500E+00     2.50847E+04
   4.57625E+00     2.50532E+04
   4.57750E+00     2.50204E+04
   4.57875E+00     2.49864E+04
   4.58000E+00     2.49511E+04
   4.58125E+00     2.49147E+04
   4.58250E+00     2.48772E+04
   4.58375E+00     2.48386E+04
   4.58500E+00     2.47991E+04
   4.58625E+00     2.47586E+04
   4.58750E+00     2.47172E+04
   4.58875E+00     2.46751E+04
   4.59000E+00     2.46322E+04
   4.59125E+00     2.45885E+04
   4.59250E+00     2.45443E+04
   4.59375E+00     2.44995E+04
   4.59500E+00     2.44541E+04
   4.59625E+00     2.44084E+04
   4.59750E+00     2.43622E+04
   4.59875E+00     2.43156E+04
   4.60000E+00     2.42688E+04
   4.60125E+00     2.42218E+04
   4.60250E+00     2.41746E+04
   4.60375E+00     2.41272E+04
   4.60500E+00     2.40798E+04
   4.60625E+00     2.40323E+04
   4.60750E+00     2.39849E+04
   4.60875E+00     2.39375E+04
   4.61000E+00     2.38902E+04
   4.61125E+00     2.38430E+04
   4.61250E+00     2.37959E+04
   4.61375E+00     2.37491E+04
   4.61500E+00     2.37025E+04
   4.61625E+00     2.36561E+04
   4.61750E+00     2.36100E+04
   4.61875E+00     2.35642E+04
   4.62000E+00     2.35187E+04
   4.62125E+00     2.34735E+04
   4.62250E+00     2.34286E+04
   4.62375E+00     2.33842E+04
   4.62500E+00     2.33401E+04
   4.62625E+00     2.32963E+04
   4.62750E+00     2.32530E+04
   4.62875E+00     2.32101E+04
   4.63000E+00     2.31676E+04
   4.63125E+00     2.31255E+04
   4.63250E+00     2.30838E+04
   4.63375E+00     2.30426E+04
   4.63500E+00     2.30018E+04
   4.63625E+00     2.29615E+04
   4.63750E+00     2.29216E+04
   4.63875E+00     2.28822E+04
   4.64000E+00     2.28433E+04
   4.64125E+00     2.28049E+04
   4.64250E+00     2.27671E+04
   4.64375E+00     2.27297E+04
   4.64500E+00     2.26929E+04
   4.64625E+00     2.26567E+04
   4.64750E+00     2.26211E+04
   4.64875E+00     2.25860E+04
   4.65000E+00     2.25516E+04
   4.65125E+00     2.25179E+04
   4.65250E+00     2.24848E+04
   4.65375E+00     2.24524E+04
   4.65500E+00     2.24208E+04
   4.65625E+00     2.23899E+04
   4.65750E+00     2.23597E+04
   4.65875E+00     2.23304E+04
   4.66000E+00     2.23019E+04
   4.66125E+00     2.22742E+04
   4.66250E+00     2.22474E+04
   4.66375E+00     2.22214E+04
   4.66500E+00     2.21963E+04
   4.66625E+00     2.21722E+04
   4.66750E+00     2.21489E+04
   4.66875E+00     2.21265E+04
   4.67000E+00     2.21051E+04
   4.67125E+00     2.20846E+04
   4.67250E+00     2.20649E+04
   4.67375E+00     2.20462E+04
   4.67500E+00     2.20283E+04
   4.67625E+00     2.20113E+04
   4.67750E+00     2.19951E+04
   4.67875E+00     2.19797E+04
   4.68000E+00     2.19650E+04
   4.68125E+00     2.19511E+04
   4.68250E+00     2.19378E+04
   4.68375E+00     2.19250E+04
   4.68500E+00     2.19129E+04
   4.68625E+00     2.19012E+04
   4.68750E+00     2.18900E+04
   4.68875E+00     2.18792E+04
   4.69000E+00     2.18686E+04
   4.69125E+00     2.18583E+04
   4.69250E+00     2.18481E+04
   4.69375E+00     2.18381E+04
   4.69500E+00     2.18280E+04
   4.69625E+00     2.18180E+04
   4.69750E+00     2.18079E+04
   4.69875E+00     2.17976E+04
   4.70000E+00     2.17871E+04
   4.70125E+00     2.17764E+04
   4.70250E+00     2.17653E+04
   4.70375E+00     2.17539E+04
   4.70500E+00     2.17422E+04
   4.70625E+00     2.17300E+04
   4.70750E+00     2.17173E+04
   4.70875E+00     2.17042E+04
   4.71000E+00     2.16906E+04
   4.71125E+00     2.16765E+04
   4.71250E+00     2.16619E+04
   4.71375E+00     2.16467E+04
   4.71500E+00     2.16311E+04
   4.71625E+00     2.16149E+04
   4.71750E+00     2.15982E+04
   4.71875E+00     2.15810E+04
   4.72000E+00     2.15633E+04
   4.72125E+00     2.15452E+04
   4.72250E+00     2.15266E+04
   4.72375E+00     2.15076E+04
   4.72500E+00     2.14882E+04
   4.72625E+00     2.14684E+04
   4.72750E+00     2.14483E+04
   4.72875E+00     2.14280E+04
   4.73000E+00     2.14073E+04
   4.73125E+00     2.13865E+04
   4.73250E+00     2.13655E+04
   4.73375E+00     2.13444E+04
   4.73500E+00     2.13231E+04
   4.73625E+00     2.13019E+04
   4.73750E+00     2.12805E+04
   4.73875E+00     2.12592E+04
   4.74000E+00     2.12380E+04
   4.74125E+00     2.12169E+04
   4.74250E+00     2.11958E+04
   4.74375E+00     2.11750E+04
   4.74500E+00     2.11543E+04
   4.74625E+00     2.11338E+04
   4.74750E+00     2.11135E+04
   4.74875E+00     2.10935E+04
   4.75000E+00     2.10737E+04
   4.75125E+00     2.10542E+04
   4.75250E+00     2.10350E+04
   4.75375E+00     2.10161E+04
   4.75500E+00     2.09974E+04
   4.75625E+00     2.09790E+04
   4.75750E+00     2.09608E+04
   4.75875E+00     2.09429E+04
   4.76000E+00     2.09252E+04
   4.76125E+00     2.09077E+04
   4.76250E+00     2.08904E+04
   4.76375E+00     2.08732E+04
   4.76500E+00     2.08562E+04
   4.76625E+00     2.08392E+04
   4.76750E+00     2.08222E+04
   4.76875E+00     2.08052E+04
   4.77000E+00     2.07882E+04
   4.77125E+00     2.07711E+04
   4.77250E+00     2.07539E+04
   4.77375E+00     2.07366E+04
   4.77500E+00     2.07190E+04
   4.77625E+00     2.07012E+04
   4.77750E+00     2.06831E+04
   4.77875E+00     2.06646E+04
   4.78000E+00     2.06458E+04
   4.78125E+00     2.06267E+04
   4.78250E+00     2.06071E+04
   4.78375E+00     2.05870E+04
   4.78500E+00     2.05664E+04
   4.78625E+00     2.05454E+04
   4.78750E+00     2.05238E+04
   4.78875E+00     2.05017E+04
   4.79000E+00     2.04790E+04
   4.79125E+00     2.04557E+04
   4.79250E+00     2.04318E+04
   4.79375E+00     2.04074E+04
   4.79500E+00     2.03823E+04
   4.79625E+00     2.03567E+04
   4.79750E+00     2.03305E+04
   4.79875E+00     2.03037E+04
   4.80000E+00     2.02764E+04
   4.80125E+00     2.02485E+04
   4.80250E+00     2.02201E+04
   4.80375E+00     2.01913E+04
   4.80500E+00     2.01621E+04
   4.80625E+00     2.01327E+04
   4.80750E+00     2.01032E+04
   4.80875E+00     2.00736E+04
   4.81000E+00     2.00438E+04
   4.81125E+00     2.00139E+04
   4.81250E+00     1.99838E+04
   4.81375E+00     1.99533E+04
   4.81500E+00     1.99227E+04
   4.81625E+00     1.98918E+04
   4.81750E+00     1.98609E+04
   4.81875E+00     1.98300E+04
   4.82000E+00     1.97994E+04
   4.82125E+00     1.97692E+04
   4.82250E+00     1.97397E+04
   4.82375E+00     1.97113E+04
   4.82500E+00     1.96844E+04
   4.82625E+00     1.96593E+04
   4.82750E+00     1.96367E+04
   4.82875E+00     1.96171E+04
   4.83000E+00     1.96012E+04
   4.83125E+00     1.95898E+04
   4.83250E+00     1.95836E+04
   4.83375E+00     1.95836E+04
   4.83500E+00     1.95904E+04
   4.83625E+00     1.96049E+04
   4.83750E+00     1.96278E+04
   4.83875E+00     1.96596E+04
   4.84000E+00     1.97007E+04
   4.84125E+00     1.97516E+04
   4.84250E+00     1.98122E+04
   4.84375E+00     1.98824E+04
   4.84500E+00     1.99619E+04
   4.84625E+00     2.00503E+04
   4.84750E+00     2.01469E+04
   4.84875E+00     2.02508E+04
   4.85000E+00     2.03613E+04
   4.85125E+00     2.04772E+04
   4.85250E+00     2.05977E+04
   4.85375E+00     2.07219E+04
   4.85500E+00     2.08489E+04
   4.85625E+00     2.09778E+04
   4.85750E+00     2.11080E+04
   4.85875E+00     2.12389E+04
   4.86000E+00     2.13701E+04
   4.86125E+00     2.15012E+04
   4.86250E+00     2.16319E+04
   4.86375E+00     2.17621E+04
   4.86500E+00     2.18916E+04
   4.86625E+00     2.20205E+04
   4.86750E+00     2.21486E+04
   4.86875E+00     2.22761E+04
   4.87000E+00     2.24027E+04
   4.87125E+00     2.25287E+04
   4.87250E+00     2.26541E+04
   4.87375E+00     2.27787E+04
   4.87500E+00     2.29027E+04
   4.87625E+00     2.30260E+04
   4.87750E+00     2.31487E+04
   4.87875E+00     2.32707E+04
   4.88000E+00     2.33921E+04
   4.88125E+00     2.35128E+04
   4.88250E+00     2.36328E+04
   4.88375E+00     2.37521E+04
   4.88500E+00     2.38706E+04
   4.88625E+00     2.39884E+04
   4.88750E+00     2.41055E+04
   4.88875E+00     2.42218E+04
   4.89000E+00     2.43372E+04
   4.89125E+00     2.44519E+04
   4.89250E+00     2.45657E+04
   4.89375E+00     2.46786E+04
   4.89500E+00     2.47907E+04
   4.89625E+00     2.49019E+04
   4.89750E+00     2.50121E+04
   4.89875E+00     2.51215E+04
   4.90000E+00     2.52300E+04
   4.90125E+00     2.53375E+04
   4.90250E+00     2.54442E+04
   4.90375E+00     2.55499E+04
   4.90500E+00     2.56546E+04
   4.90625E+00     2.57585E+04
   4.90750E+00     2.58614E+04
   4.90875E+00     2.59634E+04
   4.91000E+00     2.60644E+04
   4.91125E+00     2.61646E+04
   4.91250E+00     2.62639E+04
   4.91375E+00     2.63623E+04
   4.91500E+00     2.64599E+04
   4.91625E+00     2.65566E+04
   4.91750E+00     2.66525E+04
   4.91875E+00     2.67475E+04
   4.92000E+00     2.68417E+04
   4.92125E+00     2.69351E+04
   4.92250E+00     2.70277E+04
   4.92375E+00     2.71194E+04
   4.92500E+00     2.72104E+04
   4.92625E+00     2.73005E+04
   4.92750E+00     2.73897E+04
   4.92875E+00     2.74781E+04
   4.93000E+00     2.75656E+04
   4.93125E+00     2.76522E+04
   4.93250E+00     2.77377E+04
   4.93375E+00     2.78223E+04
   4.93500E+00     2.79057E+04
   4.93625E+00     2.79881E+04
   4.93750E+00     2.80692E+04
   4.93875E+00     2.81491E+04
   4.94000E+00     2.82277E+04
   4.94125E+00     2.83049E+04
   4.94250E+00     2.83807E+04
   4.94375E+00     2.84551E+04
   4.94500E+00     2.85279E+04
   4.94625E+00     2.85992E+04
   4.94750E+00     2.86688E+04
   4.94875E+00     2.87368E+04
   4.95000E+00     2.88032E+04
   4.95125E+00     2.88679E+04
   4.95250E+00     2.89310E+04
   4.95375E+00     2.89924E+04
   4.95500E+00     2.90522E+04
   4.95625E+00     2.91103E+04
   4.95750E+00     2.91670E+04
   4.95875E+00     2.92221E+04
   4.96000E+00     2.92757E+04
   4.96125E+00     2.93280E+04
   4.96250E+00     2.93790E+04
   4.96375E+00     2.94288E+04
   4.96500E+00     2.94775E+04
   4.96625E+00     2.95253E+04
   4.96750E+00     2.95721E+04
   4.96875E+00     2.96182E+04
   4.97000E+00     2.96638E+04
   4.97125E+00     2.97088E+04
   4.97250E+00     2.97536E+04
   4.97375E+00     2.97982E+04
   4.97500E+00     2.98428E+04
   4.97625E+00     2.98875E+04
   4.97750E+00     2.99325E+04
   4.97875E+00     2.99781E+04
   4.98000E+00     3.00242E+04
   4.98125E+00     3.00712E+04
   4.98250E+00     3.01191E+04
   4.98375E+00     3.01681E+04
   4.98500E+00     3.02182E+04
   4.98625E+00     3.02697E+04
   4.98750E+00     3.03226E+04
   4.98875E+00     3.03770E+04
   4.99000E+00     3.04330E+04
   4.99125E+00     3.04905E+04
   4.99250E+00     3.05496E+04
   4.99375E+00     3.06104E+04
   4.99500E+00     3.06726E+04
   4.99625E+00     3.07363E+04
   4.99750E+00     3.08014E+04
   4.99875E+00     3.08677E+04
   5.00000E+00     3.09350E+04
   5.00125E+00     3.10032E+04
   5.00250E+00     3.10721E+04
   5.00375E+00     3.11414E+04
   5.00500E+00     3.12109E+04
   5.00625E+00     3.12803E+04
   5.00750E+00     3.13494E+04
   5.00875E+00     3.14179E+04
   5.01000E+00     3.14855E+04
   5.01125E+00     3.15520E+04
   5.01250E+00     3.16170E+04
   5.01375E+00     3.16804E+04
   5.01500E+00     3.17419E+04
   5.01625E+00     3.18013E+04
   5.01750E+00     3.18584E+04
   5.01875E+00     3.19129E+04
   5.02000E+00     3.19648E+04
   5.02125E+00     3.20139E+04
   5.02250E+00     3.20601E+04
   5.02375E+00     3.21033E+04
   5.02500E+00     3.21434E+04
   5.02625E+00     3.21803E+04
   5.02750E+00     3.22139E+04
   5.02875E+00     3.22443E+04
   5.03000E+00     3.22714E+04
   5.03125E+00     3.22952E+04
   5.03250E+00     3.23157E+04
   5.03375E+00     3.23329E+04
   5.03500E+00     3.23468E+04
   5.03625E+00     3.23603E+04
   5.03750E+00     3.23671E+04
   5.03875E+00     3.23705E+04
   5.04000E+00     3.23708E+04
   5.04125E+00     3.23679E+04
   5.04250E+00     3.23619E+04
   5.04375E+00     3.23538E+04
   5.04500E+00     3.23423E+04
   5.04625E+00     3.23279E+04
   5.04750E+00     3.23108E+04
   5.04875E+00     3.22910E+04
   5.05000E+00     3.22687E+04
   5.05125E+00     3.22441E+04
   5.05250E+00     3.22174E+04
   5.05375E+00     3.21887E+04
   5.05500E+00     3.21582E+04
   5.05625E+00     3.21258E+04
   5.05750E+00     3.20919E+04
   5.05875E+00     3.20563E+04
   5.06000E+00     3.20192E+04
   5.06125E+00     3.19806E+04
   5.06250E+00     3.19408E+04
   5.06375E+00     3.18996E+04
   5.06500E+00     3.18573E+04
   5.06625E+00     3.18139E+04
   5.06750E+00     3.17697E+04
   5.06875E+00     3.17247E+04
   5.07000E+00     3.16793E+04
   5.07125E+00     3.16334E+04
   5.07250E+00     3.15873E+04
   5.07375E+00     3.15410E+04
   5.07500E+00     3.14946E+04
   5.07625E+00     3.14480E+04
   5.07750E+00     3.14014E+04
   5.07875E+00     3.13548E+04
   5.08000E+00     3.13081E+04
   5.08125E+00     3.12613E+04
   5.08250E+00     3.12146E+04
   5.08375E+00     3.11678E+04
   5.08500E+00     3.11209E+04
   5.08625E+00     3.10741E+04
   5.08750E+00     3.10275E+04
   5.08875E+00     3.09810E+04
   5.09000E+00     3.09348E+04
   5.09125E+00     3.08893E+04
   5.09250E+00     3.08445E+04
   5.09375E+00     3.08009E+04
   5.09500E+00     3.07589E+04
   5.09625E+00     3.07188E+04
   5.09750E+00     3.06812E+04
   5.09875E+00     3.06466E+04
   5.10000E+00     3.06156E+04
   5.10125E+00     3.05887E+04
   5.10250E+00     3.05663E+04
   5.10375E+00     3.05490E+04
   5.10500E+00     3.05371E+04
   5.10625E+00     3.05308E+04
   5.10750E+00     3.05302E+04
   5.10875E+00     3.05352E+04
   5.11000E+00     3.05458E+04
   5.11125E+00     3.05614E+04
   5.11250E+00     3.05818E+04
   5.11375E+00     3.06062E+04
   5.11500E+00     3.06340E+04
   5.11625E+00     3.06646E+04
   5.11750E+00     3.06971E+04
   5.11875E+00     3.07308E+04
   5.12000E+00     3.07651E+04
   5.12125E+00     3.07993E+04
   5.12250E+00     3.08327E+04
   5.12375E+00     3.08650E+04
   5.12500E+00     3.08956E+04
   5.12625E+00     3.09241E+04
   5.12750E+00     3.09504E+04
   5.12875E+00     3.09741E+04
   5.13000E+00     3.09952E+04
   5.13125E+00     3.10135E+04
   5.13250E+00     3.10290E+04
   5.13375E+00     3.10417E+04
   5.13500E+00     3.10516E+04
   5.13625E+00     3.10587E+04
   5.13750E+00     3.10630E+04
   5.13875E+00     3.10647E+04
   5.14000E+00     3.10638E+04
   5.14125E+00     3.10604E+04
   5.14250E+00     3.10545E+04
   5.14375E+00     3.10463E+04
   5.14500E+00     3.10357E+04
   5.14625E+00     3.10228E+04
   5.14750E+00     3.10078E+04
   5.14875E+00     3.09906E+04
   5.15000E+00     3.09713E+04
   5.15125E+00     3.09500E+04
   5.15250E+00     3.09267E+04
   5.15375E+00     3.09013E+04
   5.15500E+00     3.08741E+04
   5.15625E+00     3.08449E+04
   5.15750E+00     3.08138E+04
   5.15875E+00     3.07809E+04
   5.16000E+00     3.07462E+04
   5.16125E+00     3.07098E+04
   5.16250E+00     3.06716E+04
   5.16375E+00     3.06319E+04
   5.16500E+00     3.05905E+04
   5.16625E+00     3.05476E+04
   5.16750E+00     3.05033E+04
   5.16875E+00     3.04576E+04
   5.17000E+00     3.04105E+04
   5.17125E+00     3.03622E+04
   5.17250E+00     3.03126E+04
   5.17375E+00     3.02619E+04
   5.17500E+00     3.02102E+04
   5.17625E+00     3.01574E+04
   5.17750E+00     3.01038E+04
   5.17875E+00     3.00492E+04
   5.18000E+00     2.99938E+04
   5.18125E+00     2.99377E+04
   5.18250E+00     2.98810E+04
   5.18375E+00     2.98236E+04
   5.18500E+00     2.97656E+04
   5.18625E+00     2.97072E+04
   5.18750E+00     2.96482E+04
   5.18875E+00     2.95889E+04
   5.19000E+00     2.95292E+04
   5.19125E+00     2.94691E+04
   5.19250E+00     2.94088E+04
   5.19375E+00     2.93482E+04
   5.19500E+00     2.92873E+04
   5.19625E+00     2.92262E+04
   5.19750E+00     2.91648E+04
   5.19875E+00     2.91033E+04
   5.20000E+00     2.90416E+04
   5.20125E+00     2.89797E+04
   5.20250E+00     2.89175E+04
   5.20375E+00     2.88553E+04
   5.20500E+00     2.87928E+04
   5.20625E+00     2.87302E+04
   5.20750E+00     2.86674E+04
   5.20875E+00     2.86044E+04
   5.21000E+00     2.85414E+04
   5.21125E+00     2.84782E+04
   5.21250E+00     2.84149E+04
   5.21375E+00     2.83516E+04
   5.21500E+00     2.82883E+04
   5.21625E+00     2.82249E+04
   5.21750E+00     2.81617E+04
   5.21875E+00     2.80986E+04
   5.22000E+00     2.80357E+04
   5.22125E+00     2.79730E+04
   5.22250E+00     2.79106E+04
   5.22375E+00     2.78487E+04
   5.22500E+00     2.77872E+04
   5.22625E+00     2.77263E+04
   5.22750E+00     2.76661E+04
   5.22875E+00     2.76066E+04
   5.23000E+00     2.75480E+04
   5.23125E+00     2.74904E+04
   5.23250E+00     2.74338E+04
   5.23375E+00     2.73785E+04
   5.23500E+00     2.73244E+04
   5.23625E+00     2.72717E+04
   5.23750E+00     2.72205E+04
   5.23875E+00     2.71709E+04
   5.24000E+00     2.71230E+04
   5.24125E+00     2.70770E+04
   5.24250E+00     2.70328E+04
   5.24375E+00     2.69906E+04
   5.24500E+00     2.69505E+04
   5.24625E+00     2.69125E+04
   5.24750E+00     2.68767E+04
   5.24875E+00     2.68431E+04
   5.25000E+00     2.68117E+04
   5.25125E+00     2.67826E+04
   5.25250E+00     2.67556E+04
   5.25375E+00     2.67309E+04
   5.25500E+00     2.67082E+04
   5.25625E+00     2.66876E+04
   5.25750E+00     2.66690E+04
   5.25875E+00     2.66522E+04
   5.26000E+00     2.66372E+04
   5.26125E+00     2.66237E+04
   5.26250E+00     2.66116E+04
   5.26375E+00     2.66007E+04
   5.26500E+00     2.65909E+04
   5.26625E+00     2.65820E+04
   5.26750E+00     2.65737E+04
   5.26875E+00     2.65659E+04
   5.27000E+00     2.65585E+04
   5.27125E+00     2.65511E+04
   5.27250E+00     2.65437E+04
   5.27375E+00     2.65362E+04
   5.27500E+00     2.65283E+04
   5.27625E+00     2.65199E+04
   5.27750E+00     2.65109E+04
   5.27875E+00     2.65011E+04
   5.28000E+00     2.64906E+04
   5.28125E+00     2.64791E+04
   5.28250E+00     2.64666E+04
   5.28375E+00     2.64532E+04
   5.28500E+00     2.64387E+04
   5.28625E+00     2.64232E+04
   5.28750E+00     2.64067E+04
   5.28875E+00     2.63891E+04
   5.29000E+00     2.63706E+04
   5.29125E+00     2.63510E+04
   5.29250E+00     2.63305E+04
   5.29375E+00     2.63091E+04
   5.29500E+00     2.62868E+04
   5.29625E+00     2.62637E+04
   5.29750E+00     2.62399E+04
   5.29875E+00     2.62153E+04
   5.30000E+00     2.61902E+04
   5.30125E+00     2.61645E+04
   5.30250E+00     2.61383E+04
   5.30375E+00     2.61118E+04
   5.30500E+00     2.60849E+04
   5.30625E+00     2.60578E+04
   5.30750E+00     2.60307E+04
   5.30875E+00     2.60034E+04
   5.31000E+00     2.59763E+04
   5.31125E+00     2.59493E+04
   5.31250E+00     2.59226E+04
   5.31375E+00     2.58962E+04
   5.31500E+00     2.58702E+04
   5.31625E+00     2.58447E+04
   5.31750E+00     2.58199E+04
   5.31875E+00     2.57958E+04
   5.32000E+00     2.57724E+04
   5.32125E+00     2.57499E+04
   5.32250E+00     2.57283E+04
   5.32375E+00     2.57077E+04
   5.32500E+00     2.56881E+04
   5.32625E+00     2.56696E+04
   5.32750E+00     2.56521E+04
   5.32875E+00     2.56357E+04
   5.33000E+00     2.56205E+04
   5.33125E+00     2.56064E+04
   5.33250E+00     2.55933E+04
   5.33375E+00     2.55813E+04
   5.33500E+00     2.55702E+04
   5.33625E+00     2.55601E+04
   5.33750E+00     2.55509E+04
   5.33875E+00     2.55424E+04
   5.34000E+00     2.55345E+04
   5.34125E+00     2.55272E+04
   5.34250E+00     2.55204E+04
   5.34375E+00     2.55138E+04
   5.34500E+00     2.55074E+04
   5.34625E+00     2.55010E+04
   5.34750E+00     2.54945E+04
   5.34875E+00     2.54878E+04
   5.35000E+00     2.54807E+04
   5.35125E+00     2.54732E+04
   5.35250E+00     2.54650E+04
   5.35375E+00     2.54562E+04
   5.35500E+00     2.54465E+04
   5.35625E+00     2.54360E+04
   5.35750E+00     2.54245E+04
   5.35875E+00     2.54118E+04
   5.36000E+00     2.53980E+04
   5.36125E+00     2.53830E+04
   5.36250E+00     2.53667E+04
   5.36375E+00     2.53490E+04
   5.36500E+00     2.53300E+04
   5.36625E+00     2.53096E+04
   5.36750E+00     2.52877E+04
   5.36875E+00     2.52644E+04
   5.37000E+00     2.52397E+04
   5.37125E+00     2.52136E+04
   5.37250E+00     2.51860E+04
   5.37375E+00     2.51571E+04
   5.37500E+00     2.51268E+04
   5.37625E+00     2.50951E+04
   5.37750E+00     2.50622E+04
   5.37875E+00     2.50280E+04
   5.38000E+00     2.49927E+04
   5.38125E+00     2.49561E+04
   5.38250E+00     2.49185E+04
   5.38375E+00     2.48798E+04
   5.38500E+00     2.48402E+04
   5.38625E+00     2.47996E+04
   5.38750E+00     2.47581E+04
   5.38875E+00     2.47159E+04
   5.39000E+00     2.46729E+04
   5.39125E+00     2.46292E+04
   5.39250E+00     2.45848E+04
   5.39375E+00     2.45399E+04
   5.39500E+00     2.44945E+04
   5.39625E+00     2.44486E+04
   5.39750E+00     2.44024E+04
   5.39875E+00     2.43558E+04
   5.40000E+00     2.43089E+04
   5.40125E+00     2.42618E+04
   5.40250E+00     2.42146E+04
   5.40375E+00     2.41672E+04
   5.40500E+00     2.41197E+04
   5.40625E+00     2.40722E+04
   5.40750E+00     2.40247E+04
   5.40875E+00     2.39772E+04
   5.41000E+00     2.39299E+04
   5.41125E+00     2.38826E+04
   5.41250E+00     2.38356E+04
   5.41375E+00     2.37887E+04
   5.41500E+00     2.37421E+04
   5.41625E+00     2.36956E+04
   5.41750E+00     2.36495E+04
   5.41875E+00     2.36037E+04
   5.42000E+00     2.35581E+04
   5.42125E+00     2.35129E+04
   5.42250E+00     2.34681E+04
   5.42375E+00     2.34236E+04
   5.42500E+00     2.33795E+04
   5.42625E+00     2.33357E+04
   5.42750E+00     2.32924E+04
   5.42875E+00     2.32494E+04
   5.43000E+00     2.32069E+04
   5.43125E+00     2.31648E+04
   5.43250E+00     2.31231E+04
   5.43375E+00     2.30819E+04
   5.43500E+00     2.30411E+04
   5.43625E+00     2.30008E+04
   5.43750E+00     2.29609E+04
   5.43875E+00     2.29215E+04
   5.44000E+00     2.28826E+04
   5.44125E+00     2.28442E+04
   5.44250E+00     2.28064E+04
   5.44375E+00     2.27690E+04
   5.44500E+00     2.27322E+04
   5.44625E+00     2.26960E+04
   5.44750E+00     2.26604E+04
   5.44875E+00     2.26254E+04
   5.45000E+00     2.25910E+04
   5.45125E+00     2.25572E+04
   5.45250E+00     2.25242E+04
   5.45375E+00     2.24918E+04
   5.45500E+00     2.24602E+04
   5.45625E+00     2.24293E+04
   5.45750E+00     2.23992E+04
   5.45875E+00     2.23698E+04
   5.46000E+00     2.23413E+04
   5.46125E+00     2.23137E+04
   5.46250E+00     2.22868E+04
   5.46375E+00     2.22609E+04
   5.46500E+00     2.22359E+04
   5.46625E+00     2.22117E+04
   5.46750E+00     2.21885E+04
   5.46875E+00     2.21661E+04
   5.47000E+00     2.21447E+04
   5.47125E+00     2.21242E+04
   5.47250E+00     2.21046E+04
   5.47375E+00     2.20858E+04
   5.47500E+00     2.20680E+04
   5.47625E+00     2.20510E+04
   5.47750E+00     2.20348E+04
   5.47875E+00     2.20193E+04
   5.48000E+00     2.20047E+04
   5.48125E+00     2.19907E+04
   5.48250E+00     2.19774E+04
   5.48375E+00     2.19647E+04
   5.48500E+00     2.19525E+04
   5.48625E+00     2.19408E+04
   5.48750E+00     2.19295E+04
   5.48875E+00     2.19186E+04
   5.49000E+00     2.19080E+04
   5.49125E+00     2.18977E+04
   5.49250E+00     2.18875E+04
   5.49375E+00     2.18774E+04
   5.49500E+00     2.18673E+04
   5.49625E+00     2.18572E+04
   5.49750E+00     2.18470E+04
   5.49875E+00     2.18366E+04
   5.50000E+00     2.18261E+04
   5.50125E+00     2.18153E+04
   5.50250E+00     2.18041E+04
   5.50375E+00     2.17927E+04
   5.50500E+00     2.17808E+04
   5.50625E+00     2.17685E+04
   5.50750E+00     2.17558E+04
   5.50875E+00     2.17426E+04
   5.51000E+00     2.17289E+04
   5.51125E+00     2.17147E+04
   5.51250E+00     2.17000E+04
   5.51375E+00     2.16848E+04
   5.51500E+00     2.16691E+04
   5.51625E+00     2.16528E+04
   5.51750E+00     2.16360E+04
   5.51875E+00     2.16187E+04
   5.52000E+00     2.16010E+04
   5.52125E+00     2.15827E+04
   5.52250E+00     2.15641E+04
   5.52375E+00     2.15450E+04
   5.52500E+00     2.15255E+04
   5.52625E+00     2.15057E+04
   5.52750E+00     2.14856E+04
   5.52875E+00     2.14651E+04
   5.53000E+00     2.14445E+04
   5.53125E+00     2.14236E+04
   5.53250E+00     2.14025E+04
   5.53375E+00     2.13813E+04
   5.53500E+00     2.13601E+04
   5.53625E+00     2.13387E+04
   5.53750E+00     2.13174E+04
   5.53875E+00     2.12960E+04
   5.54000E+00     2.12748E+04
   5.54125E+00     2.12536E+04
   5.54250E+00     2.12325E+04
   5.54375E+00     2.12116E+04
   5.54500E+00     2.11909E+04
   5.54625E+00     2.11704E+04
   5.54750E+00     2.11501E+04
   5.54875E+00     2.11300E+04
   5.55000E+00     2.11102E+04
   5.55125E+00     2.10907E+04
   5.55250E+00     2.10714E+04
   5.55375E+00     2.10525E+04
   5.55500E+00     2.10337E+04
   5.55625E+00     2.10153E+04
   5.55750E+00     2.09971E+04
   5.55875E+00     2.09791E+04
   5.56000E+00     2.09614E+04
   5.56125E+00     2.09439E+04
   5.56250E+00     2.09265E+04
   5.56375E+00     2.09092E+04
   5.56500E+00     2.08921E+04
   5.56625E+00     2.08750E+04
   5.56750E+00     2.08580E+04
   5.56875E+00     2.08409E+04
   5.57000E+00     2.08239E+04
   5.57125E+00     2.08067E+04
   5.57250E+00     2.07894E+04
   5.57375E+00     2.07719E+04
   5.57500E+00     2.07542E+04
   5.57625E+00     2.07363E+04
   5.57750E+00     2.07181E+04
   5.57875E+00     2.06996E+04
   5.58000E+00     2.06807E+04
   5.58125E+00     2.06614E+04
   5.58250E+00     2.06416E+04
   5.58375E+00     2.06215E+04
   5.58500E+00     2.06008E+04
   5.58625E+00     2.05796E+04
   5.58750E+00     2.05579E+04
   5.58875E+00     2.05357E+04
   5.59000E+00     2.05128E+04
   5.59125E+00     2.04894E+04
   5.59250E+00     2.04655E+04
   5.59375E+00     2.04409E+04
   5.59500E+00     2.04157E+04
   5.59625E+00     2.03900E+04
   5.59750E+00     2.03637E+04
   5.59875E+00     2.03368E+04
   5.60000E+00     2.03093E+04
   5.60125E+00     2.02813E+04
   5.60250E+00     2.02528E+04
   5.60375E+00     2.02239E+04
   5.60500E+00     2.01946E+04
   5.60625E+00     2.01651E+04
   5.60750E+00     2.01355E+04
   5.60875E+00     2.01058E+04
   5.61000E+00     2.00759E+04
   5.61125E+00     2.00459E+04
   5.61250E+00     2.00157E+04
   5.61375E+00     1.99852E+04
   5.61500E+00     1.99544E+04
   5.61625E+00     1.99235E+04
   5.61750E+00     1.98925E+04
   5.61875E+00     1.98615E+04
   5.62000E+00     1.98308E+04
   5.62125E+00     1.98006E+04
   5.62250E+00     1.97711E+04
   5.62375E+00     1.97427E+04
   5.62500E+00     1.97157E+04
   5.62625E+00     1.96905E+04
   5.62750E+00     1.96679E+04
   5.62875E+00     1.96482E+04
   5.63000E+00     1.96323E+04
   5.63125E+00     1.96209E+04
   5.63250E+00     1.96147E+04
   5.63375E+00     1.96147E+04
   5.63500E+00     1.96215E+04
   5.63625E+00     1.96360E+04
   5.63750E+00     1.96589E+04
   5.63875E+00     1.96907E+04
   5.64000E+00     1.97319E+04
   5.64125E+00     1.97827E+04
   5.64250E+00     1.98433E+04
   5.64375E+00     1.99136E+04
   5.64500E+00     1.99931E+04
   5.64625E+00     2.00815E+04
   5.64750E+00     2.01781E+04
   5.64875E+00     2.02820E+04
   5.65000E+00     2.03924E+04
   5.65125E+00     2.05083E+04
   5.65250E+00     2.06288E+04
   5.65375E+00     2.07529E+04
   5.65500E+00     2.08798E+04
   5.65625E+00     2.10087E+04
   5.65750E+00     2.11388E+04
   5.65875E+00     2.12697E+04
   5.66000E+00     2.14008E+04
   5.66125E+00     2.15318E+04
   5.66250E+00     2.16625E+04
   5.66375E+00     2.17926E+04
   5.66500E+00     2.19221E+04
   5.66625E+00     2.20509E+04
   5.66750E+00     2.21790E+04
   5.66875E+00     2.23063E+04
   5.67000E+00     2.24330E+04
   5.67125E+00     2.25589E+04
   5.67250E+00     2.26841E+04
   5.67375E+00     2.28087E+04
   5.67500E+00     2.29327E+04
   5.67625E+00     2.30559E+04
   5.67750E+00     2.31786E+04
   5.67875E+00     2.33005E+04
   5.68000E+00     2.34218E+04
   5.68125E+00     2.35425E+04
   5.68250E+00     2.36624E+04
   5.68375E+00     2.37816E+04
   5.68500E+00     2.39001E+04
   5.68625E+00     2.40179E+04
   5.68750E+00     2.41349E+04
   5.68875E+00     2.42511E+04
   5.69000E+00     2.43665E+04
   5.69125E+00     2.44810E+04
   5.69250E+00     2.45948E+04
   5.69375E+00     2.47076E+04
   5.69500E+00     2.48196E+04
   5.69625E+00     2.49308E+04
   5.69750E+00     2.50410E+04
   5.69875E+00     2.51503E+04
   5.70000E+00     2.52587E+04
   5.70125E+00     2.53662E+04
   5.70250E+00     2.54727E+04
   5.70375E+00     2.55783E+04
   5.70500E+00     2.56830E+04
   5.70625E+00     2.57868E+04
   5.70750E+00     2.58896E+04
   5.70875E+00     2.59915E+04
   5.71000E+00     2.60925E+04
   5.71125E+00     2.61927E+04
   5.71250E+00     2.62919E+04
   5.71375E+00     2.63902E+04
   5.71500E+00     2.64877E+04
   5.71625E+00     2.65843E+04
   5.71750E+00     2.66801E+04
   5.71875E+00     2.67750E+04
   5.72000E+00     2.68691E+04
   5.72125E+00     2.69624E+04
   5.72250E+00     2.70549E+04
   5.72375E+00     2.71466E+04
   5.72500E+00     2.72374E+04
   5.72625E+00     2.73275E+04
   5.72750E+00     2.74166E+04
   5.72875E+00     2.75049E+04
   5.73000E+00     2.75923E+04
   5.73125E+00     2.76787E+04
   5.73250E+00     2.77642E+04
   5.73375E+00     2.78486E+04
   5.73500E+00     2.79320E+04
   5.73625E+00     2.80142E+04
   5.73750E+00     2.80953E+04
   5.73875E+00     2.81751E+04
   5.74000E+00     2.82536E+04
   5.74125E+00     2.83307E+04
   5.74250E+00     2.84064E+04
   5.74375E+00     2.84806E+04
   5.74500E+00     2.85534E+04
   5.74625E+00     2.86245E+04
   5.74750E+00     2.86941E+04
   5.74875E+00     2.87620E+04
   5.75000E+00     2.88283E+04
   5.75125E+00     2.88929E+04
   5.75250E+00     2.89558E+04
   5.75375E+00     2.90172E+04
   5.75500E+00     2.90768E+04
   5.75625E+00     2.91349E+04
   5.75750E+00     2.91915E+04
   5.75875E+00     2.92465E+04
   5.76000E+00     2.93001E+04
   5.76125E+00     2.93523E+04
   5.76250E+00     2.94032E+04
   5.76375E+00     2.94530E+04
   5.76500E+00     2.95016E+04
   5.76625E+00     2.95493E+04
   5.76750E+00     2.95961E+04
   5.76875E+00     2.96422E+04
   5.77000E+00     2.96877E+04
   5.77125E+00     2.97327E+04
   5.77250E+00     2.97774E+04
   5.77375E+00     2.98220E+04
   5.77500E+00     2.98665E+04
   5.77625E+00     2.99112E+04
   5.77750E+00     2.99563E+04
   5.77875E+00     3.00018E+04
   5.78000E+00     3.00480E+04
   5.78125E+00     3.00949E+04
   5.78250E+00     3.01428E+04
   5.78375E+00     3.01918E+04
   5.78500E+00     3.02419E+04
   5.78625E+00     3.02934E+04
   5.78750E+00     3.03463E+04
   5.78875E+00     3.04007E+04
   5.79000E+00     3.04567E+04
   5.79125E+00     3.05142E+04
   5.79250E+00     3.05734E+04
   5.79375E+00     3.06341E+04
   5.79500E+00     3.06963E+04
   5.79625E+00     3.07600E+04
   5.79750E+00     3.08251E+04
   5.79875E+00     3.08914E+04
   5.80000E+00     3.09587E+04
   5.80125E+00     3.10269E+04
   5.80250E+00     3.10958E+04
   5.80375E+00     3.11650E+04
   5.80500E+00     3.12345E+04
   5.80625E+00     3.13039E+04
   5.80750E+00     3.13730E+04
   5.80875E+00     3.14414E+04
   5.81000E+00     3.15090E+04
   5.81125E+00     3.15754E+04
   5.81250E+00     3.16404E+04
   5.81375E+00     3.17037E+04
   5.81500E+00     3.17652E+04
   5.81625E+00     3.18245E+04
   5.81750E+00     3.18815E+04
   5.81875E+00     3.19360E+04
   5.82000E+00     3.19878E+04
   5.82125E+00     3.20369E+04
   5.82250E+00     3.20830E+04
   5.82375E+00     3.21261E+04
   5.82500E+00     3.21661E+04
   5.82625E+00     3.22030E+04
   5.82750E+00     3.22366E+04
   5.82875E+00     3.22669E+04
   5.83000E+00     3.22940E+04
   5.83125E+00     3.23177E+04
   5.83250E+00     3.23382E+04
   5.83375E+00     3.23553E+04
   5.83500E+00     3.23727E+04
   5.83625E+00     3.23827E+04
   5.83750E+00     3.23894E+04
   5.83875E+00     3.23928E+04
   5.84000E+00     3.23930E+04
   5.84125E+00     3.23901E+04
   5.84250E+00     3.23841E+04
   5.84375E+00     3.23759E+04
   5.84500E+00     3.23644E+04
   5.84625E+00     3.23500E+04
   5.84750E+00     3.23328E+04
   5.84875E+00     3.23130E+04
   5.85000E+00     3.22906E+04
   5.85125E+00     3.22660E+04
   5.85250E+00     3.22393E+04
   5.85375E+00     3.22106E+04
   5.85500E+00     3.21800E+04
   5.85625E+00     3.21477E+04
   5.85750E+00     3.21137E+04
   5.85875E+00     3.20781E+04
   5.86000E+00     3.20410E+04
   5.86125E+00     3.20025E+04
   5.86250E+00     3.19626E+04
   5.86375E+00     3.19215E+04
   5.86500E+00     3.18792E+04
   5.86625E+00     3.18359E+04
   5.86750E+00     3.17917E+04
   5.86875E+00     3.17468E+04
   5.87000E+00     3.17014E+04
   5.87125E+00     3.16557E+04
   5.87250E+00     3.16096E+04
   5.87375E+00     3.15634E+04
   5.87500E+00     3.15170E+04
   5.87625E+00     3.14705E+04
   5.87750E+00     3.14240E+04
   5.87875E+00     3.13774E+04
   5.88000E+00     3.13307E+04
   5.88125E+00     3.12840E+04
   5.88250E+00     3.12373E+04
   5.88375E+00     3.11905E+04
   5.88500E+00     3.11437E+04
   5.88625E+00     3.10970E+04
   5.88750E+00     3.10503E+04
   5.88875E+00     3.10038E+04
   5.89000E+00     3.09577E+04
   5.89125E+00     3.09121E+04
   5.89250E+00     3.08674E+04
   5.89375E+00     3.08238E+04
   5.89500E+00     3.07817E+04
   5.89625E+00     3.07417E+04
   5.89750E+00     3.07041E+04
   5.89875E+00     3.06695E+04
   5.90000E+00     3.06384E+04
   5.90125E+00     3.06115E+04
   5.90250E+00     3.05891E+04
   5.90375E+00     3.05718E+04
   5.90500E+00     3.05599E+04
   5.90625E+00     3.05535E+04
   5.90750E+00     3.05529E+04
   5.90875E+00     3.05579E+04
   5.91000E+00     3.05684E+04
   5.91125E+00     3.05841E+04
   5.91250E+00     3.06044E+04
   5.91375E+00     3.06288E+04
   5.91500E+00     3.06566E+04
   5.91625E+00     3.06871E+04
   5.91750E+00     3.07196E+04
   5.91875E+00     3.07533E+04
   5.92000E+00     3.07875E+04
   5.92125E+00     3.08216E+04
   5.92250E+00     3.08550E+04
   5.92375E+00     3.08872E+04
   5.92500E+00     3.09178E+04
   5.92625E+00     3.09463E+04
   5.92750E+00     3.09725E+04
   5.92875E+00     3.09961E+04
   5.93000E+00     3.10171E+04
   5.93125E+00     3.10354E+04
   5.93250E+00     3.10509E+04
   5.93375E+00     3.10635E+04
   5.93500E+00     3.10734E+04
   5.93625E+00     3.10804E+04
   5.93750E+00     3.10847E+04
   5.93875E+00     3.10864E+04
   5.94000E+00     3.10854E+04
   5.94125E+00     3.10819E+04
   5.94250E+00     3.10760E+04
   5.94375E+00     3.10677E+04
   5.94500E+00     3.10571E+04
   5.94625E+00     3.10442E+04
   5.94750E+00     3.10291E+04
   5.94875E+00     3.10119E+04
   5.95000E+00     3.09926E+04
   5.95125E+00     3.09712E+04
   5.95250E+00     3.09479E+04
   5.95375E+00     3.09225E+04
   5.95500E+00     3.08952E+04
   5.95625E+00     3.08660E+04
   5.95750E+00     3.08348E+04
   5.95875E+00     3.08019E+04
   5.96000E+00     3.07672E+04
   5.96125E+00     3.07307E+04
   5.96250E+00     3.06925E+04
   5.96375E+00     3.06527E+04
   5.96500E+00     3.06113E+04
   5.96625E+00     3.05684E+04
   5.96750E+00     3.05240E+04
   5.96875E+00     3.04783E+04
   5.97000E+00     3.04312E+04
   5.97125E+00     3.03828E+04
   5.97250E+00     3.03332E+04
   5.97375E+00     3.02825E+04
   5.97500E+00     3.02307E+04
   5.97625E+00     3.01779E+04
   5.97750E+00     3.01242E+04
   5.97875E+00     3.00696E+04
   5.98000E+00     3.00142E+04
   5.98125E+00     2.99581E+04
   5.98250E+00     2.99013E+04
   5.98375E+00     2.98439E+04
   5.98500E+00     2.97859E+04
   5.98625E+00     2.97274E+04
   5.98750E+00     2.96685E+04
   5.98875E+00     2.96091E+04
   5.99000E+00     2.95494E+04
   5.99125E+00     2.94893E+04
   5.99250E+00     2.94289E+04
   5.99375E+00     2.93683E+04
   5.99500E+00     2.93074E+04
   5.99625E+00     2.92463E+04
   5.99750E+00     2.91849E+04
   5.99875E+00     2.91234E+04
   6.00000E+00     2.90616E+04
   6.00125E+00     2.89997E+04
   6.00250E+00     2.89376E+04
   6.00375E+00     2.88753E+04
   6.00500E+00     2.88128E+04
   6.00625E+00     2.87502E+04
   6.00750E+00     2.86874E+04
   6.00875E+00     2.86244E+04
   6.01000E+00     2.85614E+04
   6.01125E+00     2.84982E+04
   6.01250E+00     2.84349E+04
   6.01375E+00     2.83716E+04
   6.01500E+00     2.83083E+04
   6.01625E+00     2.82450E+04
   6.01750E+00     2.81817E+04
   6.01875E+00     2.81186E+04
   6.02000E+00     2.80557E+04
   6.02125E+00     2.79930E+04
   6.02250E+00     2.79307E+04
   6.02375E+00     2.78687E+04
   6.02500E+00     2.78073E+04
   6.02625E+00     2.77464E+04
   6.02750E+00     2.76862E+04
   6.02875E+00     2.76267E+04
   6.03000E+00     2.75682E+04
   6.03125E+00     2.75105E+04
   6.03250E+00     2.74540E+04
   6.03375E+00     2.73986E+04
   6.03500E+00     2.73445E+04
   6.03625E+00     2.72918E+04
   6.03750E+00     2.72406E+04
   6.03875E+00     2.71911E+04
   6.04000E+00     2.71432E+04
   6.04125E+00     2.70972E+04
   6.04250E+00     2.70530E+04
   6.04375E+00     2.70108E+04
   6.04500E+00     2.69707E+04
   6.04625E+00     2.69328E+04
   6.04750E+00     2.68969E+04
   6.04875E+00     2.68633E+04
   6.05000E+00     2.68320E+04
   6.05125E+00     2.68028E+04
   6.05250E+00     2.67759E+04
   6.05375E+00     2.67511E+04
   6.05500E+00     2.67285E+04
   6.05625E+00     2.67079E+04
   6.05750E+00     2.66892E+04
   6.05875E+00     2.66725E+04
   6.06000E+00     2.66574E+04
   6.06125E+00     2.66439E+04
   6.06250E+00     2.66318E+04
   6.06375E+00     2.66209E+04
   6.06500E+00     2.66111E+04
   6.06625E+00     2.66021E+04
   6.06750E+00     2.65938E+04
   6.06875E+00     2.65860E+04
   6.07000E+00     2.65785E+04
   6.07125E+00     2.65712E+04
   6.07250E+00     2.65637E+04
   6.07375E+00     2.65562E+04
   6.07500E+00     2.65482E+04
   6.07625E+00     2.65398E+04
   6.07750E+00     2.65308E+04
   6.07875E+00     2.65210E+04
   6.08000E+00     2.65104E+04
   6.08125E+00     2.64989E+04
   6.08250E+00     2.64864E+04
   6.08375E+00     2.64729E+04
   6.08500E+00     2.64585E+04
   6.08625E+00     2.64429E+04
   6.08750E+00     2.64264E+04
   6.08875E+00     2.64088E+04
   6.09000E+00     2.63902E+04
   6.09125E+00     2.63707E+04
   6.09250E+00     2.63502E+04
   6.09375E+00     2.63287E+04
   6.09500E+00     2.63064E+04
   6.09625E+00     2.62833E+04
   6.09750E+00     2.62595E+04
   6.09875E+00     2.62349E+04
   6.10000E+00     2.62097E+04
   6.10125E+00     2.61840E+04
   6.10250E+00     2.61579E+04
   6.10375E+00     2.61313E+04
   6.10500E+00     2.61044E+04
   6.10625E+00     2.60774E+04
   6.10750E+00     2.60502E+04
   6.10875E+00     2.60230E+04
   6.11000E+00     2.59958E+04
   6.11125E+00     2.59688E+04
   6.11250E+00     2.59421E+04
   6.11375E+00     2.59157E+04
   6.11500E+00     2.58897E+04
   6.11625E+00     2.58643E+04
   6.11750E+00     2.58395E+04
   6.11875E+00     2.58153E+04
   6.12000E+00     2.57920E+04
   6.12125E+00     2.57695E+04
   6.12250E+00     2.57479E+04
   6.12375E+00     2.57273E+04
   6.12500E+00     2.57076E+04
   6.12625E+00     2.56891E+04
   6.12750E+00     2.56716E+04
   6.12875E+00     2.56553E+04
   6.13000E+00     2.56400E+04
   6.13125E+00     2.56259E+04
   6.13250E+00     2.56128E+04
   6.13375E+00     2.56008E+04
   6.13500E+00     2.55897E+04
   6.13625E+00     2.55796E+04
   6.13750E+00     2.55703E+04
   6.13875E+00     2.55618E+04
   6.14000E+00     2.55539E+04
   6.14125E+00     2.55466E+04
   6.14250E+00     2.55397E+04
   6.14375E+00     2.55331E+04
   6.14500E+00     2.55267E+04
   6.14625E+00     2.55202E+04
   6.14750E+00     2.55137E+04
   6.14875E+00     2.55069E+04
   6.15000E+00     2.54998E+04
   6.15125E+00     2.54922E+04
   6.15250E+00     2.54840E+04
   6.15375E+00     2.54751E+04
   6.15500E+00     2.54654E+04
   6.15625E+00     2.54548E+04
   6.15750E+00     2.54432E+04
   6.15875E+00     2.54305E+04
   6.16000E+00     2.54167E+04
   6.16125E+00     2.54016E+04
   6.16250E+00     2.53852E+04
   6.16375E+00     2.53675E+04
   6.16500E+00     2.53484E+04
   6.16625E+00     2.53279E+04
   6.16750E+00     2.53060E+04
   6.16875E+00     2.52827E+04
   6.17000E+00     2.52579E+04
   6.17125E+00     2.52317E+04
   6.17250E+00     2.52041E+04
   6.17375E+00     2.51751E+04
   6.17500E+00     2.51447E+04
   6.17625E+00     2.51131E+04
   6.17750E+00     2.50801E+04
   6.17875E+00     2.50459E+04
   6.18000E+00     2.50104E+04
   6.18125E+00     2.49739E+04
   6.18250E+00     2.49362E+04
   6.18375E+00     2.48975E+04
   6.18500E+00     2.48578E+04
   6.18625E+00     2.48171E+04
   6.18750E+00     2.47756E+04
   6.18875E+00     2.47333E+04
   6.19000E+00     2.46903E+04
   6.19125E+00     2.46465E+04
   6.19250E+00     2.46022E+04
   6.19375E+00     2.45572E+04
   6.19500E+00     2.45118E+04
   6.19625E+00     2.44659E+04
   6.19750E+00     2.44196E+04
   6.19875E+00     2.43730E+04
   6.20000E+00     2.43261E+04
   6.20125E+00     2.42790E+04
   6.20250E+00     2.42317E+04
   6.20375E+00     2.41843E+04
   6.20500E+00     2.41368E+04
   6.20625E+00     2.40892E+04
   6.20750E+00     2.40417E+04
   6.20875E+00     2.39943E+04
   6.21000E+00     2.39469E+04
   6.21125E+00     2.38996E+04
   6.21250E+00     2.38525E+04
   6.21375E+00     2.38057E+04
   6.21500E+00     2.37590E+04
   6.21625E+00     2.37126E+04
   6.21750E+00     2.36664E+04
   6.21875E+00     2.36206E+04
   6.22000E+00     2.35750E+04
   6.22125E+00     2.35298E+04
   6.22250E+00     2.34849E+04
   6.22375E+00     2.34404E+04
   6.22500E+00     2.33963E+04
   6.22625E+00     2.33526E+04
   6.22750E+00     2.33092E+04
   6.22875E+00     2.32663E+04
   6.23000E+00     2.32237E+04
   6.23125E+00     2.31816E+04
   6.23250E+00     2.31399E+04
   6.23375E+00     2.30987E+04
   6.23500E+00     2.30579E+04
   6.23625E+00     2.30176E+04
   6.23750E+00     2.29777E+04
   6.23875E+00     2.29383E+04
   6.24000E+00     2.28994E+04
   6.24125E+00     2.28610E+04
   6.24250E+00     2.28232E+04
   6.24375E+00     2.27858E+04
   6.24500E+00     2.27490E+04
   6.24625E+00     2.27128E+04
   6.24750E+00     2.26772E+04
   6.24875E+00     2.26422E+04
   6.25000E+00     2.26078E+04
   6.25125E+00     2.25740E+04
   6.25250E+00     2.25410E+04
   6.25375E+00     2.25086E+04
   6.25500E+00     2.24770E+04
   6.25625E+00     2.24461E+04
   6.25750E+00     2.24160E+04
   6.25875E+00     2.23867E+04
   6.26000E+00     2.23582E+04
   6.26125E+00     2.23305E+04
   6.26250E+00     2.23037E+04
   6.26375E+00     2.22778E+04
   6.26500E+00     2.22527E+04
   6.26625E+00     2.22286E+04
   6.26750E+00     2.22053E+04
   6.26875E+00     2.21830E+04
   6.27000E+00     2.21616E+04
   6.27125E+00     2.21411E+04
   6.27250E+00     2.21215E+04
   6.27375E+00     2.21027E+04
   6.27500E+00     2.20849E+04
   6.27625E+00     2.20679E+04
   6.27750E+00     2.20517E+04
   6.27875E+00     2.20362E+04
   6.28000E+00     2.20216E+04
   6.28125E+00     2.20076E+04
   6.28250E+00     2.19942E+04
   6.28375E+00     2.19815E+04
   6.28500E+00     2.19693E+04
   6.28625E+00     2.19576E+04
   6.28750E+00     2.19464E+04
   6.28875E+00     2.19354E+04
   6.29000E+00     2.19248E+04
   6.29125E+00     2.19144E+04
   6.29250E+00     2.19042E+04
   6.29375E+00     2.18941E+04
   6.29500E+00     2.18840E+04
   6.29625E+00     2.18738E+04
   6.29750E+00     2.18636E+04
   6.29875E+00     2.18532E+04
   6.30000E+00     2.18426E+04
   6.30125E+00     2.18318E+04
   6.30250E+00     2.18206E+04
   6.30375E+00     2.18091E+04
   6.30500E+00     2.17972E+04
   6.30625E+00     2.17849E+04
   6.30750E+00     2.17722E+04
   6.30875E+00     2.17589E+04
   6.31000E+00     2.17452E+04
   6.31125E+00     2.17310E+04
   6.31250E+00     2.17162E+04
   6.31375E+00     2.17010E+04
   6.31500E+00     2.16852E+04
   6.31625E+00     2.16689E+04
   6.31750E+00     2.16521E+04
   6.31875E+00     2.16348E+04
   6.32000E+00     2.16170E+04
   6.32125E+00     2.15987E+04
   6.32250E+00     2.15800E+04
   6.32375E+00     2.15609E+04
   6.32500E+00     2.15414E+04
   6.32625E+00     2.15216E+04
   6.32750E+00     2.15014E+04
   6.32875E+00     2.14810E+04
   6.33000E+00     2.14603E+04
   6.33125E+00     2.14394E+04
   6.33250E+00     2.14183E+04
   6.33375E+00     2.13971E+04
   6.33500E+00     2.13758E+04
   6.33625E+00     2.13545E+04
   6.33750E+00     2.13331E+04
   6.33875E+00     2.13117E+04
   6.34000E+00     2.12904E+04
   6.34125E+00     2.12692E+04
   6.34250E+00     2.12482E+04
   6.34375E+00     2.12272E+04
   6.34500E+00     2.12065E+04
   6.34625E+00     2.11860E+04
   6.34750E+00     2.11657E+04
   6.34875E+00     2.11456E+04
   6.35000E+00     2.11258E+04
   6.35125E+00     2.11062E+04
   6.35250E+00     2.10870E+04
   6.35375E+00     2.10680E+04
   6.35500E+00     2.10493E+04
   6.35625E+00     2.10308E+04
   6.35750E+00     2.10126E+04
   6.35875E+00     2.09946E+04
   6.36000E+00     2.09768E+04
   6.36125E+00     2.09593E+04
   6.36250E+00     2.09419E+04
   6.36375E+00     2.09246E+04
   6.36500E+00     2.09074E+04
   6.36625E+00     2.08903E+04
   6.36750E+00     2.08732E+04
   6.36875E+00     2.08562E+04
   6.37000E+00     2.08390E+04
   6.37125E+00     2.08218E+04
   6.37250E+00     2.08045E+04
   6.37375E+00     2.07870E+04
   6.37500E+00     2.07693E+04
   6.37625E+00     2.07513E+04
   6.37750E+00     2.07331E+04
   6.37875E+00     2.07145E+04
   6.38000E+00     2.06955E+04
   6.38125E+00     2.06762E+04
   6.38250E+00     2.06564E+04
   6.38375E+00     2.06362E+04
   6.38500E+00     2.06155E+04
   6.38625E+00     2.05942E+04
   6.38750E+00     2.05725E+04
   6.38875E+00     2.05502E+04
   6.39000E+00     2.05273E+04
   6.39125E+00     2.05039E+04
   6.39250E+00     2.04798E+04
   6.39375E+00     2.04552E+04
   6.39500E+00     2.04300E+04
   6.39625E+00     2.04042E+04
   6.39750E+00     2.03778E+04
   6.39875E+00     2.03509E+04
   6.40000E+00     2.03234E+04
   6.40125E+00     2.02954E+04
   6.40250E+00     2.02668E+04
   6.40375E+00     2.02378E+04
   6.40500E+00     2.02085E+04
   6.40625E+00     2.01790E+04
   6.40750E+00     2.01493E+04
   6.40875E+00     2.01195E+04
   6.41000E+00     2.00897E+04
   6.41125E+00     2.00596E+04
   6.41250E+00     2.00294E+04
   6.41375E+00     1.99988E+04
   6.41500E+00     1.99680E+04
   6.41625E+00     1.99371E+04
   6.41750E+00     1.99060E+04
   6.41875E+00     1.98751E+04
   6.42000E+00     1.98443E+04
   6.42125E+00     1.98141E+04
   6.42250E+00     1.97845E+04
   6.42375E+00     1.97561E+04
   6.42500E+00     1.97290E+04
   6.42625E+00     1.97039E+04
   6.42750E+00     1.96812E+04
   6.42875E+00     1.96616E+04
   6.43000E+00     1.96457E+04
   6.43125E+00     1.96342E+04
   6.43250E+00     1.96281E+04
   6.43375E+00     1.96280E+04
   6.43500E+00     1.96348E+04
   6.43625E+00     1.96493E+04
   6.43750E+00     1.96722E+04
   6.43875E+00     1.97040E+04
   6.44000E+00     1.97452E+04
   6.44125E+00     1.97961E+04
   6.44250E+00     1.98567E+04
   6.44375E+00     1.99269E+04
   6.44500E+00     2.00065E+04
   6.44625E+00     2.00948E+04
   6.44750E+00     2.01914E+04
   6.44875E+00     2.02953E+04
   6.45000E+00     2.04057E+04
   6.45125E+00     2.05216E+04
   6.45250E+00     2.06421E+04
   6.45375E+00     2.07662E+04
   6.45500E+00     2.08930E+04
   6.45625E+00     2.10219E+04
   6.45750E+00     2.11520E+04
   6.45875E+00     2.12828E+04
   6.46000E+00     2.14139E+04
   6.46125E+00     2.15449E+04
   6.46250E+00     2.16755E+04
   6.46375E+00     2.18056E+04
   6.46500E+00     2.19351E+04
   6.46625E+00     2.20639E+04
   6.46750E+00     2.21919E+04
   6.46875E+00     2.23192E+04
   6.47000E+00     2.24459E+04
   6.47125E+00     2.25718E+04
   6.47250E+00     2.26970E+04
   6.47375E+00     2.28215E+04
   6.47500E+00     2.29455E+04
   6.47625E+00     2.30687E+04
   6.47750E+00     2.31913E+04
   6.47875E+00     2.33133E+04
   6.48000E+00     2.34345E+04
   6.48125E+00     2.35551E+04
   6.48250E+00     2.36750E+04
   6.48375E+00     2.37942E+04
   6.48500E+00     2.39127E+04
   6.48625E+00     2.40304E+04
   6.48750E+00     2.41474E+04
   6.48875E+00     2.42636E+04
   6.49000E+00     2.43789E+04
   6.49125E+00     2.44935E+04
   6.49250E+00     2.46072E+04
   6.49375E+00     2.47200E+04
   6.49500E+00     2.48320E+04
   6.49625E+00     2.49431E+04
   6.49750E+00     2.50533E+04
   6.49875E+00     2.51626E+04
   6.50000E+00     2.52709E+04
   6.50125E+00     2.53784E+04
   6.50250E+00     2.54849E+04
   6.50375E+00     2.55905E+04
   6.50500E+00     2.56951E+04
   6.50625E+00     2.57989E+04
   6.50750E+00     2.59017E+04
   6.50875E+00     2.60036E+04
   6.51000E+00     2.61045E+04
   6.51125E+00     2.62046E+04
   6.51250E+00     2.63038E+04
   6.51375E+00     2.64021E+04
   6.51500E+00     2.64995E+04
   6.51625E+00     2.65961E+04
   6.51750E+00     2.66918E+04
   6.51875E+00     2.67867E+04
   6.52000E+00     2.68808E+04
   6.52125E+00     2.69741E+04
   6.52250E+00     2.70665E+04
   6.52375E+00     2.71582E+04
   6.52500E+00     2.72490E+04
   6.52625E+00     2.73390E+04
   6.52750E+00     2.74281E+04
   6.52875E+00     2.75163E+04
   6.53000E+00     2.76037E+04
   6.53125E+00     2.76901E+04
   6.53250E+00     2.77755E+04
   6.53375E+00     2.78599E+04
   6.53500E+00     2.79432E+04
   6.53625E+00     2.80254E+04
   6.53750E+00     2.81064E+04
   6.53875E+00     2.81862E+04
   6.54000E+00     2.82646E+04
   6.54125E+00     2.83417E+04
   6.54250E+00     2.84174E+04
   6.54375E+00     2.84916E+04
   6.54500E+00     2.85642E+04
   6.54625E+00     2.86354E+04
   6.54750E+00     2.87049E+04
   6.54875E+00     2.87728E+04
   6.55000E+00     2.88390E+04
   6.55125E+00     2.89036E+04
   6.55250E+00     2.89665E+04
   6.55375E+00     2.90278E+04
   6.55500E+00     2.90874E+04
   6.55625E+00     2.91455E+04
   6.55750E+00     2.92020E+04
   6.55875E+00     2.92570E+04
   6.56000E+00     2.93105E+04
   6.56125E+00     2.93627E+04
   6.56250E+00     2.94136E+04
   6.56375E+00     2.94633E+04
   6.56500E+00     2.95120E+04
   6.56625E+00     2.95596E+04
   6.56750E+00     2.96064E+04
   6.56875E+00     2.96525E+04
   6.57000E+00     2.96979E+04
   6.57125E+00     2.97429E+04
   6.57250E+00     2.97876E+04
   6.57375E+00     2.98322E+04
   6.57500E+00     2.98767E+04
   6.57625E+00     2.99215E+04
   6.57750E+00     2.99665E+04
   6.57875E+00     3.00120E+04
   6.58000E+00     3.00581E+04
   6.58125E+00     3.01051E+04
   6.58250E+00     3.01530E+04
   6.58375E+00     3.02019E+04
   6.58500E+00     3.02521E+04
   6.58625E+00     3.03036E+04
   6.58750E+00     3.03565E+04
   6.58875E+00     3.04109E+04
   6.59000E+00     3.04669E+04
   6.59125E+00     3.05244E+04
   6.59250E+00     3.05836E+04
   6.59375E+00     3.06443E+04
   6.59500E+00     3.07065E+04
   6.59625E+00     3.07702E+04
   6.59750E+00     3.08353E+04
   6.59875E+00     3.09016E+04
   6.60000E+00     3.09689E+04
   6.60125E+00     3.10371E+04
   6.60250E+00     3.11059E+04
   6.60375E+00     3.11752E+04
   6.60500E+00     3.12446E+04
   6.60625E+00     3.13140E+04
   6.60750E+00     3.13831E+04
   6.60875E+00     3.14515E+04
   6.61000E+00     3.15190E+04
   6.61125E+00     3.15854E+04
   6.61250E+00     3.16504E+04
   6.61375E+00     3.17137E+04
   6.61500E+00     3.17751E+04
   6.61625E+00     3.18344E+04
   6.61750E+00     3.18914E+04
   6.61875E+00     3.19459E+04
   6.62000E+00     3.19977E+04
   6.62125E+00     3.20467E+04
   6.62250E+00     3.20928E+04
   6.62375E+00     3.21359E+04
   6.62500E+00     3.21759E+04
   6.62625E+00     3.22127E+04
   6.62750E+00     3.22463E+04
   6.62875E+00     3.22766E+04
   6.63000E+00     3.23036E+04
   6.63125E+00     3.23274E+04
   6.63250E+00     3.23478E+04
   6.63375E+00     3.23649E+04
   6.63500E+00     3.23823E+04
   6.63625E+00     3.23922E+04
   6.63750E+00     3.23989E+04
   6.63875E+00     3.24023E+04
   6.64000E+00     3.24025E+04
   6.64125E+00     3.23996E+04
   6.64250E+00     3.23936E+04
   6.64375E+00     3.23854E+04
   6.64500E+00     3.23738E+04
   6.64625E+00     3.23594E+04
   6.64750E+00     3.23422E+04
   6.64875E+00     3.23224E+04
   6.65000E+00     3.23001E+04
   6.65125E+00     3.22755E+04
   6.65250E+00     3.22487E+04
   6.65375E+00     3.22200E+04
   6.65500E+00     3.21894E+04
   6.65625E+00     3.21571E+04
   6.65750E+00     3.21231E+04
   6.65875E+00     3.20876E+04
   6.66000E+00     3.20505E+04
   6.66125E+00     3.20120E+04
   6.66250E+00     3.19721E+04
   6.66375E+00     3.19310E+04
   6.66500E+00     3.18887E+04
   6.66625E+00     3.18454E+04
   6.66750E+00     3.18013E+04
   6.66875E+00     3.17564E+04
   6.67000E+00     3.17110E+04
   6.67125E+00     3.16652E+04
   6.67250E+00     3.16192E+04
   6.67375E+00     3.15730E+04
   6.67500E+00     3.15266E+04
   6.67625E+00     3.14801E+04
   6.67750E+00     3.14336E+04
   6.67875E+00     3.13870E+04
   6.68000E+00     3.13404E+04
   6.68125E+00     3.12937E+04
   6.68250E+00     3.12470E+04
   6.68375E+00     3.12002E+04
   6.68500E+00     3.11534E+04
   6.68625E+00     3.11067E+04
   6.68750E+00     3.10600E+04
   6.68875E+00     3.10136E+04
   6.69000E+00     3.09674E+04
   6.69125E+00     3.09219E+04
   6.69250E+00     3.08771E+04
   6.69375E+00     3.08335E+04
   6.69500E+00     3.07915E+04
   6.69625E+00     3.07514E+04
   6.69750E+00     3.07138E+04
   6.69875E+00     3.06792E+04
   6.70000E+00     3.06482E+04
   6.70125E+00     3.06212E+04
   6.70250E+00     3.05989E+04
   6.70375E+00     3.05815E+04
   6.70500E+00     3.05696E+04
   6.70625E+00     3.05632E+04
   6.70750E+00     3.05626E+04
   6.70875E+00     3.05676E+04
   6.71000E+00     3.05781E+04
   6.71125E+00     3.05937E+04
   6.71250E+00     3.06140E+04
   6.71375E+00     3.06384E+04
   6.71500E+00     3.06662E+04
   6.71625E+00     3.06967E+04
   6.71750E+00     3.07291E+04
   6.71875E+00     3.07628E+04
   6.72000E+00     3.07970E+04
   6.72125E+00     3.08311E+04
   6.72250E+00     3.08645E+04
   6.72375E+00     3.08967E+04
   6.72500E+00     3.09272E+04
   6.72625E+00     3.09557E+04
   6.72750E+00     3.09819E+04
   6.72875E+00     3.10055E+04
   6.73000E+00     3.10265E+04
   6.73125E+00     3.10448E+04
   6.73250E+00     3.10602E+04
   6.73375E+00     3.10728E+04
   6.73500E+00     3.10826E+04
   6.73625E+00     3.10897E+04
   6.73750E+00     3.10939E+04
   6.73875E+00     3.10956E+04
   6.74000E+00     3.10946E+04
   6.74125E+00     3.10911E+04
   6.74250E+00     3.10852E+04
   6.74375E+00     3.10769E+04
   6.74500E+00     3.10662E+04
   6.74625E+00     3.10533E+04
   6.74750E+00     3.10382E+04
   6.74875E+00     3.10210E+04
   6.75000E+00     3.10017E+04
   6.75125E+00     3.09803E+04
   6.75250E+00     3.09569E+04
   6.75375E+00     3.09315E+04
   6.75500E+00     3.09042E+04
   6.75625E+00     3.08749E+04
   6.75750E+00     3.08438E+04
   6.75875E+00     3.08108E+04
   6.76000E+00     3.07761E+04
   6.76125E+00     3.07396E+04
   6.76250E+00     3.07014E+04
   6.76375E+00     3.06616E+04
   6.76500E+00     3.06202E+04
   6.76625E+00     3.05773E+04
   6.76750E+00     3.05329E+04
   6.76875E+00     3.04871E+04
   6.77000E+00     3.04400E+04
   6.77125E+00     3.03916E+04
   6.77250E+00     3.03420E+04
   6.77375E+00     3.02913E+04
   6.77500E+00     3.02395E+04
   6.77625E+00     3.01867E+04
   6.77750E+00     3.01330E+04
   6.77875E+00     3.00784E+04
   6.78000E+00     3.00230E+04
   6.78125E+00     2.99668E+04
   6.78250E+00     2.99100E+04
   6.78375E+00     2.98526E+04
   6.78500E+00     2.97946E+04
   6.78625E+00     2.97361E+04
   6.78750E+00     2.96771E+04
   6.78875E+00     2.96177E+04
   6.79000E+00     2.95580E+04
   6.79125E+00     2.94979E+04
   6.79250E+00     2.94376E+04
   6.79375E+00     2.93769E+04
   6.79500E+00     2.93160E+04
   6.79625E+00     2.92549E+04
   6.79750E+00     2.91935E+04
   6.79875E+00     2.91320E+04
   6.80000E+00     2.90702E+04
   6.80125E+00     2.90083E+04
   6.80250E+00     2.89462E+04
   6.80375E+00     2.88839E+04
   6.80500E+00     2.88214E+04
   6.80625E+00     2.87588E+04
   6.80750E+00     2.86960E+04
   6.80875E+00     2.86330E+04
   6.81000E+00     2.85700E+04
   6.81125E+00     2.85068E+04
   6.81250E+00     2.84435E+04
   6.81375E+00     2.83802E+04
   6.81500E+00     2.83169E+04
   6.81625E+00     2.82535E+04
   6.81750E+00     2.81903E+04
   6.81875E+00     2.81272E+04
   6.82000E+00     2.80643E+04
   6.82125E+00     2.80016E+04
   6.82250E+00     2.79393E+04
   6.82375E+00     2.78773E+04
   6.82500E+00     2.78159E+04
   6.82625E+00     2.77550E+04
   6.82750E+00     2.76948E+04
   6.82875E+00     2.76353E+04
   6.83000E+00     2.75768E+04
   6.83125E+00     2.75191E+04
   6.83250E+00     2.74626E+04
   6.83375E+00     2.74072E+04
   6.83500E+00     2.73531E+04
   6.83625E+00     2.73004E+04
   6.83750E+00     2.72493E+04
   6.83875E+00     2.71997E+04
   6.84000E+00     2.71518E+04
   6.84125E+00     2.71058E+04
   6.84250E+00     2.70616E+04
   6.84375E+00     2.70195E+04
   6.84500E+00     2.69794E+04
   6.84625E+00     2.69414E+04
   6.84750E+00     2.69056E+04
   6.84875E+00     2.68720E+04
   6.85000E+00     2.68406E+04
   6.85125E+00     2.68115E+04
   6.85250E+00     2.67845E+04
   6.85375E+00     2.67598E+04
   6.85500E+00     2.67371E+04
   6.85625E+00     2.67165E+04
   6.85750E+00     2.66979E+04
   6.85875E+00     2.66811E+04
   6.86000E+00     2.66660E+04
   6.86125E+00     2.66525E+04
   6.86250E+00     2.66404E+04
   6.86375E+00     2.66295E+04
   6.86500E+00     2.66197E+04
   6.86625E+00     2.66107E+04
   6.86750E+00     2.66024E+04
   6.86875E+00     2.65946E+04
   6.87000E+00     2.65871E+04
   6.87125E+00     2.65797E+04
   6.87250E+00     2.65723E+04
   6.87375E+00     2.65647E+04
   6.87500E+00     2.65568E+04
   6.87625E+00     2.65483E+04
   6.87750E+00     2.65393E+04
   6.87875E+00     2.65295E+04
   6.88000E+00     2.65189E+04
   6.88125E+00     2.65074E+04
   6.88250E+00     2.64949E+04
   6.88375E+00     2.64814E+04
   6.88500E+00     2.64669E+04
   6.88625E+00     2.64514E+04
   6.88750E+00     2.64348E+04
   6.88875E+00     2.64172E+04
   6.89000E+00     2.63987E+04
   6.89125E+00     2.63791E+04
   6.89250E+00     2.63586E+04
   6.89375E+00     2.63371E+04
   6.89500E+00     2.63148E+04
   6.89625E+00     2.62917E+04
   6.89750E+00     2.62678E+04
   6.89875E+00     2.62433E+04
   6.90000E+00     2.62181E+04
   6.90125E+00     2.61924E+04
   6.90250E+00     2.61662E+04
   6.90375E+00     2.61397E+04
   6.90500E+00     2.61128E+04
   6.90625E+00     2.60857E+04
   6.90750E+00     2.60585E+04
   6.90875E+00     2.60313E+04
   6.91000E+00     2.60042E+04
   6.91125E+00     2.59772E+04
   6.91250E+00     2.59504E+04
   6.91375E+00     2.59240E+04
   6.91500E+00     2.58981E+04
   6.91625E+00     2.58726E+04
   6.91750E+00     2.58478E+04
   6.91875E+00     2.58237E+04
   6.92000E+00     2.58003E+04
   6.92125E+00     2.57778E+04
   6.92250E+00     2.57562E+04
   6.92375E+00     2.57356E+04
   6.92500E+00     2.57160E+04
   6.92625E+00     2.56974E+04
   6.92750E+00     2.56800E+04
   6.92875E+00     2.56636E+04
   6.93000E+00     2.56483E+04
   6.93125E+00     2.56342E+04
   6.93250E+00     2.56211E+04
   6.93375E+00     2.56091E+04
   6.93500E+00     2.55980E+04
   6.93625E+00     2.55879E+04
   6.93750E+00     2.55786E+04
   6.93875E+00     2.55701E+04
   6.94000E+00     2.55622E+04
   6.94125E+00     2.55549E+04
   6.94250E+00     2.55480E+04
   6.94375E+00     2.55413E+04
   6.94500E+00     2.55349E+04
   6.94625E+00     2.55284E+04
   6.94750E+00     2.55219E+04
   6.94875E+00     2.55151E+04
   6.95000E+00     2.55079E+04
   6.95125E+00     2.55003E+04
   6.95250E+00     2.54921E+04
   6.95375E+00     2.54832E+04
   6.95500E+00     2.54735E+04
   6.95625E+00     2.54629E+04
   6.95750E+00     2.54512E+04
   6.95875E+00     2.54385E+04
   6.96000E+00     2.54246E+04
   6.96125E+00     2.54095E+04
   6.96250E+00     2.53931E+04
   6.96375E+00     2.53754E+04
   6.96500E+00     2.53563E+04
   6.96625E+00     2.53358E+04
   6.96750E+00     2.53138E+04
   6.96875E+00     2.52905E+04
   6.97000E+00     2.52657E+04
   6.97125E+00     2.52394E+04
   6.97250E+00     2.52118E+04
   6.97375E+00     2.51828E+04
   6.97500E+00     2.51524E+04
   6.97625E+00     2.51207E+04
   6.97750E+00     2.50877E+04
   6.97875E+00     2.50535E+04
   6.98000E+00     2.50180E+04
   6.98125E+00     2.49814E+04
   6.98250E+00     2.49437E+04
   6.98375E+00     2.49050E+04
   6.98500E+00     2.48653E+04
   6.98625E+00     2.48246E+04
   6.98750E+00     2.47831E+04
   6.98875E+00     2.47408E+04
   6.99000E+00     2.46977E+04
   6.99125E+00     2.46540E+04
   6.99250E+00     2.46096E+04
   6.99375E+00     2.45646E+04
   6.99500E+00     2.45192E+04
   6.99625E+00     2.44733E+04
   6.99750E+00     2.44270E+04
   6.99875E+00     2.43804E+04
   7.00000E+00     2.43335E+04
   7.00125E+00     2.42863E+04
   7.00250E+00     2.42390E+04
   7.00375E+00     2.41916E+04
   7.00500E+00     2.41441E+04
   7.00625E+00     2.40965E+04
   7.00750E+00     2.40490E+04
   7.00875E+00     2.40016E+04
   7.01000E+00     2.39542E+04
   7.01125E+00     2.39069E+04
   7.01250E+00     2.38598E+04
   7.01375E+00     2.38129E+04
   7.01500E+00     2.37663E+04
   7.01625E+00     2.37198E+04
   7.01750E+00     2.36737E+04
   7.01875E+00     2.36278E+04
   7.02000E+00     2.35823E+04
   7.02125E+00     2.35371E+04
   7.02250E+00     2.34922E+04
   7.02375E+00     2.34477E+04
   7.02500E+00     2.34035E+04
   7.02625E+00     2.33598E+04
   7.02750E+00     2.33164E+04
   7.02875E+00     2.32735E+04
   7.03000E+00     2.32310E+04
   7.03125E+00     2.31888E+04
   7.03250E+00     2.31472E+04
   7.03375E+00     2.31059E+04
   7.03500E+00     2.30651E+04
   7.03625E+00     2.30248E+04
   7.03750E+00     2.29849E+04
   7.03875E+00     2.29455E+04
   7.04000E+00     2.29066E+04
   7.04125E+00     2.28682E+04
   7.04250E+00     2.28304E+04
   7.04375E+00     2.27930E+04
   7.04500E+00     2.27562E+04
   7.04625E+00     2.27200E+04
   7.04750E+00     2.26844E+04
   7.04875E+00     2.26494E+04
   7.05000E+00     2.26150E+04
   7.05125E+00     2.25812E+04
   7.05250E+00     2.25482E+04
   7.05375E+00     2.25158E+04
   7.05500E+00     2.24842E+04
   7.05625E+00     2.24533E+04
   7.05750E+00     2.24232E+04
   7.05875E+00     2.23939E+04
   7.06000E+00     2.23654E+04
   7.06125E+00     2.23377E+04
   7.06250E+00     2.23109E+04
   7.06375E+00     2.22850E+04
   7.06500E+00     2.22599E+04
   7.06625E+00     2.22358E+04
   7.06750E+00     2.22126E+04
   7.06875E+00     2.21902E+04
   7.07000E+00     2.21688E+04
   7.07125E+00     2.21483E+04
   7.07250E+00     2.21287E+04
   7.07375E+00     2.21100E+04
   7.07500E+00     2.20921E+04
   7.07625E+00     2.20751E+04
   7.07750E+00     2.20589E+04
   7.07875E+00     2.20435E+04
   7.08000E+00     2.20288E+04
   7.08125E+00     2.20148E+04
   7.08250E+00     2.20015E+04
   7.08375E+00     2.19887E+04
   7.08500E+00     2.19765E+04
   7.08625E+00     2.19648E+04
   7.08750E+00     2.19535E+04
   7.08875E+00     2.19426E+04
   7.09000E+00     2.19320E+04
   7.09125E+00     2.19216E+04
   7.09250E+00     2.19113E+04
   7.09375E+00     2.19012E+04
   7.09500E+00     2.18911E+04
   7.09625E+00     2.18809E+04
   7.09750E+00     2.18707E+04
   7.09875E+00     2.18603E+04
   7.10000E+00     2.18497E+04
   7.10125E+00     2.18388E+04
   7.10250E+00     2.18277E+04
   7.10375E+00     2.18162E+04
   7.10500E+00     2.18043E+04
   7.10625E+00     2.17919E+04
   7.10750E+00     2.17792E+04
   7.10875E+00     2.17659E+04
   7.11000E+00     2.17522E+04
   7.11125E+00     2.17379E+04
   7.11250E+00     2.17232E+04
   7.11375E+00     2.17079E+04
   7.11500E+00     2.16921E+04
   7.11625E+00     2.16758E+04
   7.11750E+00     2.16590E+04
   7.11875E+00     2.16416E+04
   7.12000E+00     2.16238E+04
   7.12125E+00     2.16056E+04
   7.12250E+00     2.15869E+04
   7.12375E+00     2.15677E+04
   7.12500E+00     2.15482E+04
   7.12625E+00     2.15284E+04
   7.12750E+00     2.15082E+04
   7.12875E+00     2.14878E+04
   7.13000E+00     2.14670E+04
   7.13125E+00     2.14461E+04
   7.13250E+00     2.14251E+04
   7.13375E+00     2.14038E+04
   7.13500E+00     2.13825E+04
   7.13625E+00     2.13612E+04
   7.13750E+00     2.13398E+04
   7.13875E+00     2.13184E+04
   7.14000E+00     2.12971E+04
   7.14125E+00     2.12759E+04
   7.14250E+00     2.12548E+04
   7.14375E+00     2.12339E+04
   7.14500E+00     2.12132E+04
   7.14625E+00     2.11926E+04
   7.14750E+00     2.11723E+04
   7.14875E+00     2.11522E+04
   7.15000E+00     2.11324E+04
   7.15125E+00     2.11129E+04
   7.15250E+00     2.10936E+04
   7.15375E+00     2.10746E+04
   7.15500E+00     2.10559E+04
   7.15625E+00     2.10374E+04
   7.15750E+00     2.10192E+04
   7.15875E+00     2.10012E+04
   7.16000E+00     2.09834E+04
   7.16125E+00     2.09658E+04
   7.16250E+00     2.09484E+04
   7.16375E+00     2.09311E+04
   7.16500E+00     2.09139E+04
   7.16625E+00     2.08968E+04
   7.16750E+00     2.08798E+04
   7.16875E+00     2.08627E+04
   7.17000E+00     2.08455E+04
   7.17125E+00     2.08283E+04
   7.17250E+00     2.08109E+04
   7.17375E+00     2.07934E+04
   7.17500E+00     2.07757E+04
   7.17625E+00     2.07577E+04
   7.17750E+00     2.07394E+04
   7.17875E+00     2.07208E+04
   7.18000E+00     2.07019E+04
   7.18125E+00     2.06825E+04
   7.18250E+00     2.06627E+04
   7.18375E+00     2.06425E+04
   7.18500E+00     2.06217E+04
   7.18625E+00     2.06005E+04
   7.18750E+00     2.05787E+04
   7.18875E+00     2.05564E+04
   7.19000E+00     2.05335E+04
   7.19125E+00     2.05100E+04
   7.19250E+00     2.04860E+04
   7.19375E+00     2.04613E+04
   7.19500E+00     2.04361E+04
   7.19625E+00     2.04103E+04
   7.19750E+00     2.03839E+04
   7.19875E+00     2.03569E+04
   7.20000E+00     2.03294E+04
   7.20125E+00     2.03014E+04
   7.20250E+00     2.02728E+04
   7.20375E+00     2.02438E+04
   7.20500E+00     2.02144E+04
   7.20625E+00     2.01849E+04
   7.20750E+00     2.01552E+04
   7.20875E+00     2.01254E+04
   7.21000E+00     2.00956E+04
   7.21125E+00     2.00655E+04
   7.21250E+00     2.00352E+04
   7.21375E+00     2.00047E+04
   7.21500E+00     1.99739E+04
   7.21625E+00     1.99429E+04
   7.21750E+00     1.99118E+04
   7.21875E+00     1.98808E+04
   7.22000E+00     1.98501E+04
   7.22125E+00     1.98198E+04
   7.22250E+00     1.97903E+04
   7.22375E+00     1.97618E+04
   7.22500E+00     1.97348E+04
   7.22625E+00     1.97096E+04
   7.22750E+00     1.96869E+04
   7.22875E+00     1.96673E+04
   7.23000E+00     1.96514E+04
   7.23125E+00     1.96399E+04
   7.23250E+00     1.96338E+04
   7.23375E+00     1.96337E+04
   7.23500E+00     1.96406E+04
   7.23625E+00     1.96551E+04
   7.23750E+00     1.96779E+04
   7.23875E+00     1.97097E+04
   7.24000E+00     1.97509E+04
   7.24125E+00     1.98018E+04
   7.24250E+00     1.98624E+04
   7.24375E+00     1.99326E+04
   7.24500E+00     2.00122E+04
   7.24625E+00     2.01006E+04
   7.24750E+00     2.01971E+04
   7.24875E+00     2.03010E+04
   7.25000E+00     2.04114E+04
   7.25125E+00     2.05273E+04
   7.25250E+00     2.06478E+04
   7.25375E+00     2.07719E+04
   7.25500E+00     2.08987E+04
   7.25625E+00     2.10275E+04
   7.25750E+00     2.11577E+04
   7.25875E+00     2.12885E+04
   7.26000E+00     2.14195E+04
   7.26125E+00     2.15505E+04
   7.26250E+00     2.16811E+04
   7.26375E+00     2.18112E+04
   7.26500E+00     2.19407E+04
   7.26625E+00     2.20695E+04
   7.26750E+00     2.21975E+04
   7.26875E+00     2.23248E+04
   7.27000E+00     2.24514E+04
   7.27125E+00     2.25773E+04
   7.27250E+00     2.27025E+04
   7.27375E+00     2.28270E+04
   7.27500E+00     2.29509E+04
   7.27625E+00     2.30742E+04
   7.27750E+00     2.31968E+04
   7.27875E+00     2.33187E+04
   7.28000E+00     2.34400E+04
   7.28125E+00     2.35606E+04
   7.28250E+00     2.36805E+04
   7.28375E+00     2.37996E+04
   7.28500E+00     2.39181E+04
   7.28625E+00     2.40358E+04
   7.28750E+00     2.41528E+04
   7.28875E+00     2.42689E+04
   7.29000E+00     2.43843E+04
   7.29125E+00     2.44988E+04
   7.29250E+00     2.46125E+04
   7.29375E+00     2.47253E+04
   7.29500E+00     2.48373E+04
   7.29625E+00     2.49484E+04
   7.29750E+00     2.50586E+04
   7.29875E+00     2.51678E+04
   7.30000E+00     2.52762E+04
   7.30125E+00     2.53836E+04
   7.30250E+00     2.54901E+04
   7.30375E+00     2.55957E+04
   7.30500E+00     2.57003E+04
   7.30625E+00     2.58041E+04
   7.30750E+00     2.59068E+04
   7.30875E+00     2.60087E+04
   7.31000E+00     2.61097E+04
   7.31125E+00     2.62097E+04
   7.31250E+00     2.63089E+04
   7.31375E+00     2.64072E+04
   7.31500E+00     2.65046E+04
   7.31625E+00     2.66012E+04
   7.31750E+00     2.66969E+04
   7.31875E+00     2.67918E+04
   7.32000E+00     2.68858E+04
   7.32125E+00     2.69791E+04
   7.32250E+00     2.70715E+04
   7.32375E+00     2.71632E+04
   7.32500E+00     2.72539E+04
   7.32625E+00     2.73439E+04
   7.32750E+00     2.74330E+04
   7.32875E+00     2.75212E+04
   7.33000E+00     2.76086E+04
   7.33125E+00     2.76950E+04
   7.33250E+00     2.77804E+04
   7.33375E+00     2.78647E+04
   7.33500E+00     2.79480E+04
   7.33625E+00     2.80302E+04
   7.33750E+00     2.81112E+04
   7.33875E+00     2.81909E+04
   7.34000E+00     2.82694E+04
   7.34125E+00     2.83464E+04
   7.34250E+00     2.84221E+04
   7.34375E+00     2.84963E+04
   7.34500E+00     2.85689E+04
   7.34625E+00     2.86400E+04
   7.34750E+00     2.87095E+04
   7.34875E+00     2.87774E+04
   7.35000E+00     2.88436E+04
   7.35125E+00     2.89082E+04
   7.35250E+00     2.89711E+04
   7.35375E+00     2.90324E+04
   7.35500E+00     2.90920E+04
   7.35625E+00     2.91500E+04
   7.35750E+00     2.92065E+04
   7.35875E+00     2.92615E+04
   7.36000E+00     2.93150E+04
   7.36125E+00     2.93672E+04
   7.36250E+00     2.94181E+04
   7.36375E+00     2.94678E+04
   7.36500E+00     2.95164E+04
   7.36625E+00     2.95641E+04
   7.36750E+00     2.96109E+04
   7.36875E+00     2.96569E+04
   7.37000E+00     2.97024E+04
   7.37125E+00     2.97474E+04
   7.37250E+00     2.97921E+04
   7.37375E+00     2.98366E+04
   7.37500E+00     2.98812E+04
   7.37625E+00     2.99259E+04
   7.37750E+00     2.99709E+04
   7.37875E+00     3.00164E+04
   7.38000E+00     3.00626E+04
   7.38125E+00     3.01095E+04
   7.38250E+00     3.01574E+04
   7.38375E+00     3.02064E+04
   7.38500E+00     3.02565E+04
   7.38625E+00     3.03080E+04
   7.38750E+00     3.03609E+04
   7.38875E+00     3.04153E+04
   7.39000E+00     3.04713E+04
   7.39125E+00     3.05288E+04
   7.39250E+00     3.05880E+04
   7.39375E+00     3.06487E+04
   7.39500E+00     3.07109E+04
   7.39625E+00     3.07746E+04
   7.39750E+00     3.08397E+04
   7.39875E+00     3.09059E+04
   7.40000E+00     3.09733E+04
   7.40125E+00     3.10414E+04
   7.40250E+00     3.11103E+04
   7.40375E+00     3.11796E+04
   7.40500E+00     3.12490E+04
   7.40625E+00     3.13184E+04
   7.40750E+00     3.13874E+04
   7.40875E+00     3.14558E+04
   7.41000E+00     3.15234E+04
   7.41125E+00     3.15897E+04
   7.41250E+00     3.16547E+04
   7.41375E+00     3.17180E+04
   7.41500E+00     3.17794E+04
   7.41625E+00     3.18387E+04
   7.41750E+00     3.18956E+04
   7.41875E+00     3.19501E+04
   7.42000E+00     3.20019E+04
   7.42125E+00     3.20509E+04
   7.42250E+00     3.20970E+04
   7.42375E+00     3.21401E+04
   7.42500E+00     3.21800E+04
   7.42625E+00     3.22168E+04
   7.42750E+00     3.22504E+04
   7.42875E+00     3.22807E+04
   7.43000E+00     3.23078E+04
   7.43125E+00     3.23315E+04
   7.43250E+00     3.23519E+04
   7.43375E+00     3.23690E+04
   7.43500E+00     3.23864E+04
   7.43625E+00     3.23963E+04
   7.43750E+00     3.24030E+04
   7.43875E+00     3.24064E+04
   7.44000E+00     3.24066E+04
   7.44125E+00     3.24037E+04
   7.44250E+00     3.23976E+04
   7.44375E+00     3.23894E+04
   7.44500E+00     3.23779E+04
   7.44625E+00     3.23635E+04
   7.44750E+00     3.23463E+04
   7.44875E+00     3.23265E+04
   7.45000E+00     3.23041E+04
   7.45125E+00     3.22795E+04
   7.45250E+00     3.22528E+04
   7.45375E+00     3.22240E+04
   7.45500E+00     3.21935E+04
   7.45625E+00     3.21612E+04
   7.45750E+00     3.21272E+04
   7.45875E+00     3.20916E+04
   7.46000E+00     3.20546E+04
   7.46125E+00     3.20161E+04
   7.46250E+00     3.19762E+04
   7.46375E+00     3.19351E+04
   7.46500E+00     3.18928E+04
   7.46625E+00     3.18495E+04
   7.46750E+00     3.18053E+04
   7.46875E+00     3.17605E+04
   7.47000E+00     3.17151E+04
   7.47125E+00     3.16693E+04
   7.47250E+00     3.16233E+04
   7.47375E+00     3.15771E+04
   7.47500E+00     3.15307E+04
   7.47625E+00     3.14843E+04
   7.47750E+00     3.14377E+04
   7.47875E+00     3.13911E+04
   7.48000E+00     3.13445E+04
   7.48125E+00     3.12978E+04
   7.48250E+00     3.12511E+04
   7.48375E+00     3.12044E+04
   7.48500E+00     3.11576E+04
   7.48625E+00     3.11108E+04
   7.48750E+00     3.10642E+04
   7.48875E+00     3.10177E+04
   7.49000E+00     3.09716E+04
   7.49125E+00     3.09260E+04
   7.49250E+00     3.08813E+04
   7.49375E+00     3.08377E+04
   7.49500E+00     3.07956E+04
   7.49625E+00     3.07555E+04
   7.49750E+00     3.07179E+04
   7.49875E+00     3.06833E+04
   7.50000E+00     3.06523E+04
   7.50125E+00     3.06253E+04
   7.50250E+00     3.06030E+04
   7.50375E+00     3.05857E+04
   7.50500E+00     3.05737E+04
   7.50625E+00     3.05673E+04
   7.50750E+00     3.05667E+04
   7.50875E+00     3.05717E+04
   7.51000E+00     3.05822E+04
   7.51125E+00     3.05978E+04
   7.51250E+00     3.06181E+04
   7.51375E+00     3.06425E+04
   7.51500E+00     3.06703E+04
   7.51625E+00     3.07008E+04
   7.51750E+00     3.07332E+04
   7.51875E+00     3.07669E+04
   7.52000E+00     3.08011E+04
   7.52125E+00     3.08352E+04
   7.52250E+00     3.08686E+04
   7.52375E+00     3.09007E+04
   7.52500E+00     3.09312E+04
   7.52625E+00     3.09597E+04
   7.52750E+00     3.09859E+04
   7.52875E+00     3.10095E+04
   7.53000E+00     3.10305E+04
   7.53125E+00     3.10487E+04
   7.53250E+00     3.10642E+04
   7.53375E+00     3.10768E+04
   7.53500E+00     3.10866E+04
   7.53625E+00     3.10936E+04
   7.53750E+00     3.10979E+04
   7.53875E+00     3.10995E+04
   7.54000E+00     3.10985E+04
   7.54125E+00     3.10950E+04
   7.54250E+00     3.10891E+04
   7.54375E+00     3.10808E+04
   7.54500E+00     3.10701E+04
   7.54625E+00     3.10572E+04
   7.54750E+00     3.10421E+04
   7.54875E+00     3.10249E+04
   7.55000E+00     3.10055E+04
   7.55125E+00     3.09842E+04
   7.55250E+00     3.09607E+04
   7.55375E+00     3.09354E+04
   7.55500E+00     3.09080E+04
   7.55625E+00     3.08788E+04
   7.55750E+00     3.08476E+04
   7.55875E+00     3.08147E+04
   7.56000E+00     3.07799E+04
   7.56125E+00     3.07434E+04
   7.56250E+00     3.07052E+04
   7.56375E+00     3.06654E+04
   7.56500E+00     3.06240E+04
   7.56625E+00     3.05811E+04
   7.56750E+00     3.05367E+04
   7.56875E+00     3.04909E+04
   7.57000E+00     3.04438E+04
   7.57125E+00     3.03954E+04
   7.57250E+00     3.03458E+04
   7.57375E+00     3.02951E+04
   7.57500E+00     3.02433E+04
   7.57625E+00     3.01905E+04
   7.57750E+00     3.01367E+04
   7.57875E+00     3.00821E+04
   7.58000E+00     3.00267E+04
   7.58125E+00     2.99706E+04
   7.58250E+00     2.99138E+04
   7.58375E+00     2.98563E+04
   7.58500E+00     2.97983E+04
   7.58625E+00     2.97398E+04
   7.58750E+00     2.96809E+04
   7.58875E+00     2.96215E+04
   7.59000E+00     2.95617E+04
   7.59125E+00     2.95017E+04
   7.59250E+00     2.94413E+04
   7.59375E+00     2.93806E+04
   7.59500E+00     2.93197E+04
   7.59625E+00     2.92586E+04
   7.59750E+00     2.91973E+04
   7.59875E+00     2.91357E+04
   7.60000E+00     2.90740E+04
   7.60125E+00     2.90120E+04
   7.60250E+00     2.89499E+04
   7.60375E+00     2.88876E+04
   7.60500E+00     2.88251E+04
   7.60625E+00     2.87625E+04
   7.60750E+00     2.86997E+04
   7.60875E+00     2.86368E+04
   7.61000E+00     2.85737E+04
   7.61125E+00     2.85105E+04
   7.61250E+00     2.84472E+04
   7.61375E+00     2.83839E+04
   7.61500E+00     2.83206E+04
   7.61625E+00     2.82573E+04
   7.61750E+00     2.81940E+04
   7.61875E+00     2.81309E+04
   7.62000E+00     2.80680E+04
   7.62125E+00     2.80053E+04
   7.62250E+00     2.79430E+04
   7.62375E+00     2.78811E+04
   7.62500E+00     2.78196E+04
   7.62625E+00     2.77587E+04
   7.62750E+00     2.76985E+04
   7.62875E+00     2.76391E+04
   7.63000E+00     2.75805E+04
   7.63125E+00     2.75229E+04
   7.63250E+00     2.74663E+04
   7.63375E+00     2.74109E+04
   7.63500E+00     2.73569E+04
   7.63625E+00     2.73042E+04
   7.63750E+00     2.72530E+04
   7.63875E+00     2.72034E+04
   7.64000E+00     2.71556E+04
   7.64125E+00     2.71095E+04
   7.64250E+00     2.70654E+04
   7.64375E+00     2.70232E+04
   7.64500E+00     2.69831E+04
   7.64625E+00     2.69451E+04
   7.64750E+00     2.69093E+04
   7.64875E+00     2.68757E+04
   7.65000E+00     2.68443E+04
   7.65125E+00     2.68152E+04
   7.65250E+00     2.67882E+04
   7.65375E+00     2.67635E+04
   7.65500E+00     2.67408E+04
   7.65625E+00     2.67202E+04
   7.65750E+00     2.67016E+04
   7.65875E+00     2.66848E+04
   7.66000E+00     2.66697E+04
   7.66125E+00     2.66562E+04
   7.66250E+00     2.66441E+04
   7.66375E+00     2.66332E+04
   7.66500E+00     2.66234E+04
   7.66625E+00     2.66144E+04
   7.66750E+00     2.66061E+04
   7.66875E+00     2.65983E+04
   7.67000E+00     2.65908E+04
   7.67125E+00     2.65834E+04
   7.67250E+00     2.65760E+04
   7.67375E+00     2.65684E+04
   7.67500E+00     2.65604E+04
   7.67625E+00     2.65520E+04
   7.67750E+00     2.65429E+04
   7.67875E+00     2.65331E+04
   7.68000E+00     2.65225E+04
   7.68125E+00     2.65110E+04
   7.68250E+00     2.64985E+04
   7.68375E+00     2.64850E+04
   7.68500E+00     2.64705E+04
   7.68625E+00     2.64550E+04
   7.68750E+00     2.64384E+04
   7.68875E+00     2.64208E+04
   7.69000E+00     2.64023E+04
   7.69125E+00     2.63827E+04
   7.69250E+00     2.63622E+04
   7.69375E+00     2.63407E+04
   7.69500E+00     2.63184E+04
   7.69625E+00     2.62953E+04
   7.69750E+00     2.62714E+04
   7.69875E+00     2.62469E+04
   7.70000E+00     2.62217E+04
   7.70125E+00     2.61960E+04
   7.70250E+00     2.61698E+04
   7.70375E+00     2.61432E+04
   7.70500E+00     2.61164E+04
   7.70625E+00     2.60893E+04
   7.70750E+00     2.60621E+04
   7.70875E+00     2.60349E+04
   7.71000E+00     2.60077E+04
   7.71125E+00     2.59807E+04
   7.71250E+00     2.59540E+04
   7.71375E+00     2.59276E+04
   7.71500E+00     2.59016E+04
   7.71625E+00     2.58762E+04
   7.71750E+00     2.58514E+04
   7.71875E+00     2.58272E+04
   7.72000E+00     2.58039E+04
   7.72125E+00     2.57814E+04
   7.72250E+00     2.57598E+04
   7.72375E+00     2.57391E+04
   7.72500E+00     2.57195E+04
   7.72625E+00     2.57010E+04
   7.72750E+00     2.56835E+04
   7.72875E+00     2.56672E+04
   7.73000E+00     2.56519E+04
   7.73125E+00     2.56377E+04
   7.73250E+00     2.56247E+04
   7.73375E+00     2.56126E+04
   7.73500E+00     2.56015E+04
   7.73625E+00     2.55914E+04
   7.73750E+00     2.55821E+04
   7.73875E+00     2.55736E+04
   7.74000E+00     2.55657E+04
   7.74125E+00     2.55584E+04
   7.74250E+00     2.55515E+04
   7.74375E+00     2.55448E+04
   7.74500E+00     2.55384E+04
   7.74625E+00     2.55319E+04
   7.74750E+00     2.55254E+04
   7.74875E+00     2.55186E+04
   7.75000E+00     2.55114E+04
   7.75125E+00     2.55038E+04
   7.75250E+00     2.54956E+04
   7.75375E+00     2.54866E+04
   7.75500E+00     2.54769E+04
   7.75625E+00     2.54663E+04
   7.75750E+00     2.54546E+04
   7.75875E+00     2.54419E+04
   7.76000E+00     2.54280E+04
   7.76125E+00     2.54129E+04
   7.76250E+00     2.53965E+04
   7.76375E+00     2.53788E+04
   7.76500E+00     2.53596E+04
   7.76625E+00     2.53391E+04
   7.76750E+00     2.53172E+04
   7.76875E+00     2.52938E+04
   7.77000E+00     2.52690E+04
   7.77125E+00     2.52428E+04
   7.77250E+00     2.52151E+04
   7.77375E+00     2.51861E+04
   7.77500E+00     2.51557E+04
   7.77625E+00     2.51240E+04
   7.77750E+00     2.50910E+04
   7.77875E+00     2.50567E+04
   7.78000E+00     2.50213E+04
   7.78125E+00     2.49847E+04
   7.78250E+00     2.49470E+04
   7.78375E+00     2.49082E+04
   7.78500E+00     2.48685E+04
   7.78625E+00     2.48279E+04
   7.78750E+00     2.47863E+04
   7.78875E+00     2.47440E+04
   7.79000E+00     2.47009E+04
   7.79125E+00     2.46572E+04
   7.79250E+00     2.46128E+04
   7.79375E+00     2.45679E+04
   7.79500E+00     2.45224E+04
   7.79625E+00     2.44765E+04
   7.79750E+00     2.44302E+04
   7.79875E+00     2.43836E+04
   7.80000E+00     2.43366E+04
   7.80125E+00     2.42895E+04
   7.80250E+00     2.42422E+04
   7.80375E+00     2.41948E+04
   7.80500E+00     2.41473E+04
   7.80625E+00     2.40997E+04
   7.80750E+00     2.40522E+04
   7.80875E+00     2.40047E+04
   7.81000E+00     2.39573E+04
   7.81125E+00     2.39101E+04
   7.81250E+00     2.38630E+04
   7.81375E+00     2.38161E+04
   7.81500E+00     2.37694E+04
   7.81625E+00     2.37230E+04
   7.81750E+00     2.36768E+04
   7.81875E+00     2.36310E+04
   7.82000E+00     2.35854E+04
   7.82125E+00     2.35402E+04
   7.82250E+00     2.34953E+04
   7.82375E+00     2.34508E+04
   7.82500E+00     2.34067E+04
   7.82625E+00     2.33629E+04
   7.82750E+00     2.33196E+04
   7.82875E+00     2.32766E+04
   7.83000E+00     2.32341E+04
   7.83125E+00     2.31920E+04
   7.83250E+00     2.31503E+04
   7.83375E+00     2.31090E+04
   7.83500E+00     2.30682E+04
   7.83625E+00     2.30279E+04
   7.83750E+00     2.29880E+04
   7.83875E+00     2.29486E+04
   7.84000E+00     2.29098E+04
   7.84125E+00     2.28714E+04
   7.84250E+00     2.28335E+04
   7.84375E+00     2.27961E+04
   7.84500E+00     2.27594E+04
   7.84625E+00     2.27231E+04
   7.84750E+00     2.26875E+04
   7.84875E+00     2.26525E+04
   7.85000E+00     2.26181E+04
   7.85125E+00     2.25844E+04
   7.85250E+00     2.25513E+04
   7.85375E+00     2.25189E+04
   7.85500E+00     2.24873E+04
   7.85625E+00     2.24564E+04
   7.85750E+00     2.24263E+04
   7.85875E+00     2.23970E+04
   7.86000E+00     2.23685E+04
   7.86125E+00     2.23408E+04
   7.86250E+00     2.23140E+04
   7.86375E+00     2.22881E+04
   7.86500E+00     2.22630E+04
   7.86625E+00     2.22389E+04
   7.86750E+00     2.22157E+04
   7.86875E+00     2.21933E+04
   7.87000E+00     2.21719E+04
   7.87125E+00     2.21514E+04
   7.87250E+00     2.21318E+04
   7.87375E+00     2.21131E+04
   7.87500E+00     2.20952E+04
   7.87625E+00     2.20782E+04
   7.87750E+00     2.20620E+04
   7.87875E+00     2.20465E+04
   7.88000E+00     2.20319E+04
   7.88125E+00     2.20179E+04
   7.88250E+00     2.20045E+04
   7.88375E+00     2.19918E+04
   7.88500E+00     2.19796E+04
   7.88625E+00     2.19679E+04
   7.88750E+00     2.19566E+04
   7.88875E+00     2.19457E+04
   7.89000E+00     2.19350E+04
   7.89125E+00     2.19246E+04
   7.89250E+00     2.19144E+04
   7.89375E+00     2.19042E+04
   7.89500E+00     2.18941E+04
   7.89625E+00     2.18840E+04
   7.89750E+00     2.18737E+04
   7.89875E+00     2.18633E+04
   7.90000E+00     2.18527E+04
   7.90125E+00     2.18418E+04
   7.90250E+00     2.18307E+04
   7.90375E+00     2.18192E+04
   7.90500E+00     2.18072E+04
   7.90625E+00     2.17949E+04
   7.90750E+00     2.17821E+04
   7.90875E+00     2.17689E+04
   7.91000E+00     2.17551E+04
   7.91125E+00     2.17409E+04
   7.91250E+00     2.17261E+04
   7.91375E+00     2.17108E+04
   7.91500E+00     2.16950E+04
   7.91625E+00     2.16787E+04
   7.91750E+00     2.16619E+04
   7.91875E+00     2.16446E+04
   7.92000E+00     2.16267E+04
   7.92125E+00     2.16085E+04
   7.92250E+00     2.15898E+04
   7.92375E+00     2.15706E+04
   7.92500E+00     2.15511E+04
   7.92625E+00     2.15313E+04
   7.92750E+00     2.15111E+04
   7.92875E+00     2.14906E+04
   7.93000E+00     2.14699E+04
   7.93125E+00     2.14490E+04
   7.93250E+00     2.14279E+04
   7.93375E+00     2.14067E+04
   7.93500E+00     2.13854E+04
   7.93625E+00     2.13640E+04
   7.93750E+00     2.13427E+04
   7.93875E+00     2.13213E+04
   7.94000E+00     2.13000E+04
   7.94125E+00     2.12788E+04
   7.94250E+00     2.12577E+04
   7.94375E+00     2.12368E+04
   7.94500E+00     2.12160E+04
   7.94625E+00     2.11955E+04
   7.94750E+00     2.11752E+04
   7.94875E+00     2.11551E+04
   7.95000E+00     2.11353E+04
   7.95125E+00     2.11157E+04
   7.95250E+00     2.10964E+04
   7.95375E+00     2.10774E+04
   7.95500E+00     2.10587E+04
   7.95625E+00     2.10402E+04
   7.95750E+00     2.10220E+04
   7.95875E+00     2.10040E+04
   7.96000E+00     2.09862E+04
   7.96125E+00     2.09686E+04
   7.96250E+00     2.09512E+04
   7.96375E+00     2.09339E+04
   7.96500E+00     2.09167E+04
   7.96625E+00     2.08996E+04
   7.96750E+00     2.08825E+04
   7.96875E+00     2.08654E+04
   7.97000E+00     2.08483E+04
   7.97125E+00     2.08311E+04
   7.97250E+00     2.08137E+04
   7.97375E+00     2.07962E+04
   7.97500E+00     2.07784E+04
   7.97625E+00     2.07604E+04
   7.97750E+00     2.07422E+04
   7.97875E+00     2.07236E+04
   7.98000E+00     2.07046E+04
   7.98125E+00     2.06852E+04
   7.98250E+00     2.06654E+04
   7.98375E+00     2.06452E+04
   7.98500E+00     2.06244E+04
   7.98625E+00     2.06032E+04
   7.98750E+00     2.05814E+04
   7.98875E+00     2.05590E+04
   7.99000E+00     2.05361E+04
   7.99125E+00     2.05127E+04
   7.99250E+00     2.04886E+04
   7.99375E+00     2.04640E+04
   7.99500E+00     2.04387E+04
   7.99625E+00     2.04129E+04
   7.99750E+00     2.03865E+04
   7.99875E+00     2.03595E+04
   8.00000E+00     2.03320E+04
   8.00125E+00     2.03040E+04
   8.00250E+00     2.02754E+04
   8.00375E+00     2.02464E+04
   8.00500E+00     2.02170E+04
   8.00625E+00     2.01875E+04
   8.00750E+00     2.01578E+04
   8.00875E+00     2.01280E+04
   8.01000E+00     2.00981E+04
   8.01125E+00     2.00681E+04
   8.01250E+00     2.00378E+04
   8.01375E+00     2.00072E+04
   8.01500E+00     1.99764E+04
   8.01625E+00     1.99454E+04
   8.01750E+00     1.99143E+04
   8.01875E+00     1.98834E+04
   8.02000E+00     1.98526E+04
   8.02125E+00     1.98223E+04
   8.02250E+00     1.97928E+04
   8.02375E+00     1.97643E+04
   8.02500E+00     1.97373E+04
   8.02625E+00     1.97121E+04
   8.02750E+00     1.96894E+04
   8.02875E+00     1.96698E+04
   8.03000E+00     1.96539E+04
   8.03125E+00     1.96424E+04
   8.03250E+00     1.96363E+04
   8.03375E+00     1.96362E+04
   8.03500E+00     1.96430E+04
   8.03625E+00     1.96575E+04
   8.03750E+00     1.96804E+04
   8.03875E+00     1.97122E+04
   8.04000E+00     1.97534E+04
   8.04125E+00     1.98043E+04
   8.04250E+00     1.98649E+04
   8.04375E+00     1.99351E+04
   8.04500E+00     2.00147E+04
   8.04625E+00     2.01031E+04
   8.04750E+00     2.01996E+04
   8.04875E+00     2.03035E+04
   8.05000E+00     2.04139E+04
   8.05125E+00     2.05298E+04
   8.05250E+00     2.06503E+04
   8.05375E+00     2.07743E+04
   8.05500E+00     2.09012E+04
   8.05625E+00     2.10300E+04
   8.05750E+00     2.11601E+04
   8.05875E+00     2.12909E+04
   8.06000E+00     2.14220E+04
   8.06125E+00     2.15530E+04
   8.06250E+00     2.16836E+04
   8.06375E+00     2.18137E+04
   8.06500E+00     2.19431E+04
   8.06625E+00     2.20719E+04
   8.06750E+00     2.21999E+04
   8.06875E+00     2.23272E+04
   8.07000E+00     2.24538E+04
   8.07125E+00     2.25797E+04
   8.07250E+00     2.27049E+04
   8.07375E+00     2.28294E+04
   8.07500E+00     2.29533E+04
   8.07625E+00     2.30765E+04
   8.07750E+00     2.31991E+04
   8.07875E+00     2.33211E+04
   8.08000E+00     2.34423E+04
   8.08125E+00     2.35629E+04
   8.08250E+00     2.36828E+04
   8.08375E+00     2.38020E+04
   8.08500E+00     2.39204E+04
   8.08625E+00     2.40381E+04
   8.08750E+00     2.41551E+04
   8.08875E+00     2.42712E+04
   8.09000E+00     2.43866E+04
   8.09125E+00     2.45011E+04
   8.09250E+00     2.46148E+04
   8.09375E+00     2.47276E+04
   8.09500E+00     2.48396E+04
   8.09625E+00     2.49507E+04
   8.09750E+00     2.50608E+04
   8.09875E+00     2.51701E+04
   8.10000E+00     2.52784E+04
   8.10125E+00     2.53859E+04
   8.10250E+00     2.54924E+04
   8.10375E+00     2.55979E+04
   8.10500E+00     2.57026E+04
   8.10625E+00     2.58063E+04
   8.10750E+00     2.59091E+04
   8.10875E+00     2.60109E+04
   8.11000E+00     2.61119E+04
   8.11125E+00     2.62119E+04
   8.11250E+00     2.63111E+04
   8.11375E+00     2.64094E+04
   8.11500E+00     2.65068E+04
   8.11625E+00     2.66033E+04
   8.11750E+00     2.66991E+04
   8.11875E+00     2.67939E+04
   8.12000E+00     2.68880E+04
   8.12125E+00     2.69813E+04
   8.12250E+00     2.70737E+04
   8.12375E+00     2.71653E+04
   8.12500E+00     2.72561E+04
   8.12625E+00     2.73460E+04
   8.12750E+00     2.74351E+04
   8.12875E+00     2.75234E+04
   8.13000E+00     2.76107E+04
   8.13125E+00     2.76971E+04
   8.13250E+00     2.77825E+04
   8.13375E+00     2.78668E+04
   8.13500E+00     2.79501E+04
   8.13625E+00     2.80323E+04
   8.13750E+00     2.81133E+04
   8.13875E+00     2.81930E+04
   8.14000E+00     2.82714E+04
   8.14125E+00     2.83485E+04
   8.14250E+00     2.84242E+04
   8.14375E+00     2.84983E+04
   8.14500E+00     2.85710E+04
   8.14625E+00     2.86421E+04
   8.14750E+00     2.87116E+04
   8.14875E+00     2.87794E+04
   8.15000E+00     2.88457E+04
   8.15125E+00     2.89102E+04
   8.15250E+00     2.89731E+04
   8.15375E+00     2.90344E+04
   8.15500E+00     2.90940E+04
   8.15625E+00     2.91520E+04
   8.15750E+00     2.92085E+04
   8.15875E+00     2.92635E+04
   8.16000E+00     2.93170E+04
   8.16125E+00     2.93692E+04
   8.16250E+00     2.94201E+04
   8.16375E+00     2.94698E+04
   8.16500E+00     2.95184E+04
   8.16625E+00     2.95661E+04
   8.16750E+00     2.96128E+04
   8.16875E+00     2.96589E+04
   8.17000E+00     2.97043E+04
   8.17125E+00     2.97493E+04
   8.17250E+00     2.97940E+04
   8.17375E+00     2.98386E+04
   8.17500E+00     2.98831E+04
   8.17625E+00     2.99278E+04
   8.17750E+00     2.99729E+04
   8.17875E+00     3.00184E+04
   8.18000E+00     3.00645E+04
   8.18125E+00     3.01115E+04
   8.18250E+00     3.01594E+04
   8.18375E+00     3.02083E+04
   8.18500E+00     3.02585E+04
   8.18625E+00     3.03100E+04
   8.18750E+00     3.03629E+04
   8.18875E+00     3.04173E+04
   8.19000E+00     3.04732E+04
   8.19125E+00     3.05308E+04
   8.19250E+00     3.05899E+04
   8.19375E+00     3.06506E+04
   8.19500E+00     3.07129E+04
   8.19625E+00     3.07766E+04
   8.19750E+00     3.08416E+04
   8.19875E+00     3.09079E+04
   8.20000E+00     3.09752E+04
   8.20125E+00     3.10434E+04
   8.20250E+00     3.11122E+04
   8.20375E+00     3.11815E+04
   8.20500E+00     3.12509E+04
   8.20625E+00     3.13203E+04
   8.20750E+00     3.13893E+04
   8.20875E+00     3.14577E+04
   8.21000E+00     3.15252E+04
   8.21125E+00     3.15916E+04
   8.21250E+00     3.16566E+04
   8.21375E+00     3.17198E+04
   8.21500E+00     3.17812E+04
   8.21625E+00     3.18405E+04
   8.21750E+00     3.18975E+04
   8.21875E+00     3.19519E+04
   8.22000E+00     3.20037E+04
   8.22125E+00     3.20527E+04
   8.22250E+00     3.20988E+04
   8.22375E+00     3.21419E+04
   8.22500E+00     3.21819E+04
   8.22625E+00     3.22186E+04
   8.22750E+00     3.22522E+04
   8.22875E+00     3.22825E+04
   8.23000E+00     3.23095E+04
   8.23125E+00     3.23333E+04
   8.23250E+00     3.23537E+04
   8.23375E+00     3.23708E+04
   8.23500E+00     3.23882E+04
   8.23625E+00     3.23981E+04
   8.23750E+00     3.24047E+04
   8.23875E+00     3.24081E+04
   8.24000E+00     3.24084E+04
   8.24125E+00     3.24054E+04
   8.24250E+00     3.23994E+04
   8.24375E+00     3.23912E+04
   8.24500E+00     3.23797E+04
   8.24625E+00     3.23652E+04
   8.24750E+00     3.23480E+04
   8.24875E+00     3.23282E+04
   8.25000E+00     3.23059E+04
   8.25125E+00     3.22813E+04
   8.25250E+00     3.22545E+04
   8.25375E+00     3.22258E+04
   8.25500E+00     3.21953E+04
   8.25625E+00     3.21629E+04
   8.25750E+00     3.21290E+04
   8.25875E+00     3.20934E+04
   8.26000E+00     3.20563E+04
   8.26125E+00     3.20178E+04
   8.26250E+00     3.19780E+04
   8.26375E+00     3.19368E+04
   8.26500E+00     3.18946E+04
   8.26625E+00     3.18513E+04
   8.26750E+00     3.18071E+04
   8.26875E+00     3.17622E+04
   8.27000E+00     3.17168E+04
   8.27125E+00     3.16711E+04
   8.27250E+00     3.16251E+04
   8.27375E+00     3.15789E+04
   8.27500E+00     3.15325E+04
   8.27625E+00     3.14860E+04
   8.27750E+00     3.14395E+04
   8.27875E+00     3.13929E+04
   8.28000E+00     3.13463E+04
   8.28125E+00     3.12996E+04
   8.28250E+00     3.12529E+04
   8.28375E+00     3.12061E+04
   8.28500E+00     3.11594E+04
   8.28625E+00     3.11126E+04
   8.28750E+00     3.10659E+04
   8.28875E+00     3.10195E+04
   8.29000E+00     3.09734E+04
   8.29125E+00     3.09278E+04
   8.29250E+00     3.08830E+04
   8.29375E+00     3.08394E+04
   8.29500E+00     3.07974E+04
   8.29625E+00     3.07573E+04
   8.29750E+00     3.07197E+04
   8.29875E+00     3.06851E+04
   8.30000E+00     3.06540E+04
   8.30125E+00     3.06271E+04
   8.30250E+00     3.06047E+04
   8.30375E+00     3.05874E+04
   8.30500E+00     3.05754E+04
   8.30625E+00     3.05691E+04
   8.30750E+00     3.05684E+04
   8.30875E+00     3.05735E+04
   8.31000E+00     3.05839E+04
   8.31125E+00     3.05996E+04
   8.31250E+00     3.06198E+04
   8.31375E+00     3.06442E+04
   8.31500E+00     3.06720E+04
   8.31625E+00     3.07025E+04
   8.31750E+00     3.07349E+04
   8.31875E+00     3.07686E+04
   8.32000E+00     3.08028E+04
   8.32125E+00     3.08369E+04
   8.32250E+00     3.08703E+04
   8.32375E+00     3.09024E+04
   8.32500E+00     3.09329E+04
   8.32625E+00     3.09614E+04
   8.32750E+00     3.09876E+04
   8.32875E+00     3.10112E+04
   8.33000E+00     3.10322E+04
   8.33125E+00     3.10504E+04
   8.33250E+00     3.10659E+04
   8.33375E+00     3.10785E+04
   8.33500E+00     3.10883E+04
   8.33625E+00     3.10953E+04
   8.33750E+00     3.10996E+04
   8.33875E+00     3.11012E+04
   8.34000E+00     3.11002E+04
   8.34125E+00     3.10967E+04
   8.34250E+00     3.10908E+04
   8.34375E+00     3.10825E+04
   8.34500E+00     3.10718E+04
   8.34625E+00     3.10589E+04
   8.34750E+00     3.10438E+04
   8.34875E+00     3.10265E+04
   8.35000E+00     3.10072E+04
   8.35125E+00     3.09858E+04
   8.35250E+00     3.09624E+04
   8.35375E+00     3.09370E+04
   8.35500E+00     3.09097E+04
   8.35625E+00     3.08804E+04
   8.35750E+00     3.08493E+04
   8.35875E+00     3.08163E+04
   8.36000E+00     3.07816E+04
   8.36125E+00     3.07451E+04
   8.36250E+00     3.07069E+04
   8.36375E+00     3.06671E+04
   8.36500E+00     3.06257E+04
   8.36625E+00     3.05827E+04
   8.36750E+00     3.05383E+04
   8.36875E+00     3.04925E+04
   8.37000E+00     3.04454E+04
   8.37125E+00     3.03970E+04
   8.37250E+00     3.03474E+04
   8.37375E+00     3.02967E+04
   8.37500E+00     3.02449E+04
   8.37625E+00     3.01921E+04
   8.37750E+00     3.01384E+04
   8.37875E+00     3.00838E+04
   8.38000E+00     3.00284E+04
   8.38125E+00     2.99722E+04
   8.38250E+00     2.99154E+04
   8.38375E+00     2.98580E+04
   8.38500E+00     2.98000E+04
   8.38625E+00     2.97415E+04
   8.38750E+00     2.96825E+04
   8.38875E+00     2.96231E+04
   8.39000E+00     2.95634E+04
   8.39125E+00     2.95033E+04
   8.39250E+00     2.94429E+04
   8.39375E+00     2.93823E+04
   8.39500E+00     2.93214E+04
   8.39625E+00     2.92603E+04
   8.39750E+00     2.91989E+04
   8.39875E+00     2.91374E+04
   8.40000E+00     2.90756E+04
   8.40125E+00     2.90137E+04
   8.40250E+00     2.89516E+04
   8.40375E+00     2.88893E+04
   8.40500E+00     2.88268E+04
   8.40625E+00     2.87641E+04
   8.40750E+00     2.87013E+04
   8.40875E+00     2.86384E+04
   8.41000E+00     2.85753E+04
   8.41125E+00     2.85122E+04
   8.41250E+00     2.84489E+04
   8.41375E+00     2.83856E+04
   8.41500E+00     2.83222E+04
   8.41625E+00     2.82589E+04
   8.41750E+00     2.81957E+04
   8.41875E+00     2.81326E+04
   8.42000E+00     2.80697E+04
   8.42125E+00     2.80070E+04
   8.42250E+00     2.79447E+04
   8.42375E+00     2.78827E+04
   8.42500E+00     2.78213E+04
   8.42625E+00     2.77604E+04
   8.42750E+00     2.77002E+04
   8.42875E+00     2.76407E+04
   8.43000E+00     2.75821E+04
   8.43125E+00     2.75245E+04
   8.43250E+00     2.74680E+04
   8.43375E+00     2.74126E+04
   8.43500E+00     2.73585E+04
   8.43625E+00     2.73058E+04
   8.43750E+00     2.72546E+04
   8.43875E+00     2.72051E+04
   8.44000E+00     2.71572E+04
   8.44125E+00     2.71111E+04
   8.44250E+00     2.70670E+04
   8.44375E+00     2.70248E+04
   8.44500E+00     2.69847E+04
   8.44625E+00     2.69467E+04
   8.44750E+00     2.69109E+04
   8.44875E+00     2.68773E+04
   8.45000E+00     2.68459E+04
   8.45125E+00     2.68168E+04
   8.45250E+00     2.67898E+04
   8.45375E+00     2.67651E+04
   8.45500E+00     2.67424E+04
   8.45625E+00     2.67218E+04
   8.45750E+00     2.67032E+04
   8.45875E+00     2.66864E+04
   8.46000E+00     2.66713E+04
   8.46125E+00     2.66578E+04
   8.46250E+00     2.66457E+04
   8.46375E+00     2.66348E+04
   8.46500E+00     2.66250E+04
   8.46625E+00     2.66160E+04
   8.46750E+00     2.66077E+04
   8.46875E+00     2.65999E+04
   8.47000E+00     2.65923E+04
   8.47125E+00     2.65850E+04
   8.47250E+00     2.65775E+04
   8.47375E+00     2.65699E+04
   8.47500E+00     2.65620E+04
   8.47625E+00     2.65535E+04
   8.47750E+00     2.65445E+04
   8.47875E+00     2.65347E+04
   8.48000E+00     2.65241E+04
   8.48125E+00     2.65125E+04
   8.48250E+00     2.65001E+04
   8.48375E+00     2.64866E+04
   8.48500E+00     2.64721E+04
   8.48625E+00     2.64565E+04
   8.48750E+00     2.64400E+04
   8.48875E+00     2.64224E+04
   8.49000E+00     2.64038E+04
   8.49125E+00     2.63842E+04
   8.49250E+00     2.63637E+04
   8.49375E+00     2.63423E+04
   8.49500E+00     2.63199E+04
   8.49625E+00     2.62968E+04
   8.49750E+00     2.62730E+04
   8.49875E+00     2.62484E+04
   8.50000E+00     2.62232E+04
   8.50125E+00     2.61975E+04
   8.50250E+00     2.61713E+04
   8.50375E+00     2.61448E+04
   8.50500E+00     2.61179E+04
   8.50625E+00     2.60908E+04
   8.50750E+00     2.60636E+04
   8.50875E+00     2.60364E+04
   8.51000E+00     2.60093E+04
   8.51125E+00     2.59823E+04
   8.51250E+00     2.59555E+04
   8.51375E+00     2.59291E+04
   8.51500E+00     2.59032E+04
   8.51625E+00     2.58777E+04
   8.51750E+00     2.58529E+04
   8.51875E+00     2.58288E+04
   8.52000E+00     2.58054E+04
   8.52125E+00     2.57829E+04
   8.52250E+00     2.57613E+04
   8.52375E+00     2.57407E+04
   8.52500E+00     2.57211E+04
   8.52625E+00     2.57025E+04
   8.52750E+00     2.56850E+04
   8.52875E+00     2.56687E+04
   8.53000E+00     2.56534E+04
   8.53125E+00     2.56392E+04
   8.53250E+00     2.56262E+04
   8.53375E+00     2.56141E+04
   8.53500E+00     2.56030E+04
   8.53625E+00     2.55929E+04
   8.53750E+00     2.55836E+04
   8.53875E+00     2.55751E+04
   8.54000E+00     2.55672E+04
   8.54125E+00     2.55599E+04
   8.54250E+00     2.55530E+04
   8.54375E+00     2.55463E+04
   8.54500E+00     2.55399E+04
   8.54625E+00     2.55334E+04
   8.54750E+00     2.55268E+04
   8.54875E+00     2.55200E+04
   8.55000E+00     2.55129E+04
   8.55125E+00     2.55052E+04
   8.55250E+00     2.54970E+04
   8.55375E+00     2.54881E+04
   8.55500E+00     2.54784E+04
   8.55625E+00     2.54677E+04
   8.55750E+00     2.54561E+04
   8.55875E+00     2.54434E+04
   8.56000E+00     2.54295E+04
   8.56125E+00     2.54144E+04
   8.56250E+00     2.53980E+04
   8.56375E+00     2.53802E+04
   8.56500E+00     2.53611E+04
   8.56625E+00     2.53406E+04
   8.56750E+00     2.53186E+04
   8.56875E+00     2.52952E+04
   8.57000E+00     2.52704E+04
   8.57125E+00     2.52442E+04
   8.57250E+00     2.52166E+04
   8.57375E+00     2.51875E+04
   8.57500E+00     2.51571E+04
   8.57625E+00     2.51254E+04
   8.57750E+00     2.50924E+04
   8.57875E+00     2.50582E+04
   8.58000E+00     2.50227E+04
   8.58125E+00     2.49861E+04
   8.58250E+00     2.49484E+04
   8.58375E+00     2.49097E+04
   8.58500E+00     2.48699E+04
   8.58625E+00     2.48293E+04
   8.58750E+00     2.47878E+04
   8.58875E+00     2.47454E+04
   8.59000E+00     2.47024E+04
   8.59125E+00     2.46586E+04
   8.59250E+00     2.46142E+04
   8.59375E+00     2.45693E+04
   8.59500E+00     2.45238E+04
   8.59625E+00     2.44779E+04
   8.59750E+00     2.44316E+04
   8.59875E+00     2.43850E+04
   8.60000E+00     2.43381E+04
   8.60125E+00     2.42909E+04
   8.60250E+00     2.42436E+04
   8.60375E+00     2.41962E+04
   8.60500E+00     2.41487E+04
   8.60625E+00     2.41011E+04
   8.60750E+00     2.40536E+04
   8.60875E+00     2.40061E+04
   8.61000E+00     2.39587E+04
   8.61125E+00     2.39115E+04
   8.61250E+00     2.38644E+04
   8.61375E+00     2.38175E+04
   8.61500E+00     2.37708E+04
   8.61625E+00     2.37244E+04
   8.61750E+00     2.36782E+04
   8.61875E+00     2.36324E+04
   8.62000E+00     2.35868E+04
   8.62125E+00     2.35416E+04
   8.62250E+00     2.34967E+04
   8.62375E+00     2.34522E+04
   8.62500E+00     2.34081E+04
   8.62625E+00     2.33643E+04
   8.62750E+00     2.33210E+04
   8.62875E+00     2.32780E+04
   8.63000E+00     2.32355E+04
   8.63125E+00     2.31934E+04
   8.63250E+00     2.31517E+04
   8.63375E+00     2.31104E+04
   8.63500E+00     2.30696E+04
   8.63625E+00     2.30293E+04
   8.63750E+00     2.29894E+04
   8.63875E+00     2.29500E+04
   8.64000E+00     2.29111E+04
   8.64125E+00     2.28727E+04
   8.64250E+00     2.28349E+04
   8.64375E+00     2.27975E+04
   8.64500E+00     2.27607E+04
   8.64625E+00     2.27245E+04
   8.64750E+00     2.26889E+04
   8.64875E+00     2.26539E+04
   8.65000E+00     2.26195E+04
   8.65125E+00     2.25857E+04
   8.65250E+00     2.25527E+04
   8.65375E+00     2.25203E+04
   8.65500E+00     2.24887E+04
   8.65625E+00     2.24578E+04
   8.65750E+00     2.24277E+04
   8.65875E+00     2.23983E+04
   8.66000E+00     2.23698E+04
   8.66125E+00     2.23422E+04
   8.66250E+00     2.23154E+04
   8.66375E+00     2.22894E+04
   8.66500E+00     2.22644E+04
   8.66625E+00     2.22402E+04
   8.66750E+00     2.22170E+04
   8.66875E+00     2.21947E+04
   8.67000E+00     2.21732E+04
   8.67125E+00     2.21527E+04
   8.67250E+00     2.21331E+04
   8.67375E+00     2.21144E+04
   8.67500E+00     2.20965E+04
   8.67625E+00     2.20795E+04
   8.67750E+00     2.20633E+04
   8.67875E+00     2.20479E+04
   8.68000E+00     2.20332E+04
   8.68125E+00     2.20192E+04
   8.68250E+00     2.20058E+04
   8.68375E+00     2.19931E+04
   8.68500E+00     2.19809E+04
   8.68625E+00     2.19692E+04
   8.68750E+00     2.19579E+04
   8.68875E+00     2.19470E+04
   8.69000E+00     2.19363E+04
   8.69125E+00     2.19259E+04
   8.69250E+00     2.19157E+04
   8.69375E+00     2.19055E+04
   8.69500E+00     2.18954E+04
   8.69625E+00     2.18853E+04
   8.69750E+00     2.18750E+04
   8.69875E+00     2.18646E+04
   8.70000E+00     2.18540E+04
   8.70125E+00     2.18431E+04
   8.70250E+00     2.18319E+04
   8.70375E+00     2.18204E+04
   8.70500E+00     2.18085E+04
   8.70625E+00     2.17962E+04
   8.70750E+00     2.17834E+04
   8.70875E+00     2.17701E+04
   8.71000E+00     2.17564E+04
   8.71125E+00     2.17422E+04
   8.71250E+00     2.17274E+04
   8.71375E+00     2.17121E+04
   8.71500E+00     2.16963E+04
   8.71625E+00     2.16800E+04
   8.71750E+00     2.16631E+04
   8.71875E+00     2.16458E+04
   8.72000E+00     2.16280E+04
   8.72125E+00     2.16097E+04
   8.72250E+00     2.15910E+04
   8.72375E+00     2.15719E+04
   8.72500E+00     2.15524E+04
   8.72625E+00     2.15325E+04
   8.72750E+00     2.15123E+04
   8.72875E+00     2.14919E+04
   8.73000E+00     2.14712E+04
   8.73125E+00     2.14503E+04
   8.73250E+00     2.14292E+04
   8.73375E+00     2.14079E+04
   8.73500E+00     2.13866E+04
   8.73625E+00     2.13653E+04
   8.73750E+00     2.13439E+04
   8.73875E+00     2.13225E+04
   8.74000E+00     2.13012E+04
   8.74125E+00     2.12800E+04
   8.74250E+00     2.12589E+04
   8.74375E+00     2.12380E+04
   8.74500E+00     2.12172E+04
   8.74625E+00     2.11967E+04
   8.74750E+00     2.11764E+04
   8.74875E+00     2.11563E+04
   8.75000E+00     2.11365E+04
   8.75125E+00     2.11169E+04
   8.75250E+00     2.10977E+04
   8.75375E+00     2.10786E+04
   8.75500E+00     2.10599E+04
   8.75625E+00     2.10414E+04
   8.75750E+00     2.10232E+04
   8.75875E+00     2.10052E+04
   8.76000E+00     2.09874E+04
   8.76125E+00     2.09698E+04
   8.76250E+00     2.09524E+04
   8.76375E+00     2.09351E+04
   8.76500E+00     2.09179E+04
   8.76625E+00     2.09008E+04
   8.76750E+00     2.08837E+04
   8.76875E+00     2.08666E+04
   8.77000E+00     2.08495E+04
   8.77125E+00     2.08322E+04
   8.77250E+00     2.08149E+04
   8.77375E+00     2.07973E+04
   8.77500E+00     2.07796E+04
   8.77625E+00     2.07616E+04
   8.77750E+00     2.07433E+04
   8.77875E+00     2.07247E+04
   8.78000E+00     2.07057E+04
   8.78125E+00     2.06864E+04
   8.78250E+00     2.06666E+04
   8.78375E+00     2.06463E+04
   8.78500E+00     2.06256E+04
   8.78625E+00     2.06043E+04
   8.78750E+00     2.05825E+04
   8.78875E+00     2.05602E+04
   8.79000E+00     2.05373E+04
   8.79125E+00     2.05138E+04
   8.79250E+00     2.04897E+04
   8.79375E+00     2.04651E+04
   8.79500E+00     2.04399E+04
   8.79625E+00     2.04140E+04
   8.79750E+00     2.03876E+04
   8.79875E+00     2.03607E+04
   8.80000E+00     2.03331E+04
   8.80125E+00     2.03051E+04
   8.80250E+00     2.02765E+04
   8.80375E+00     2.02475E+04
   8.80500E+00     2.02181E+04
   8.80625E+00     2.01886E+04
   8.80750E+00     2.01589E+04
   8.80875E+00     2.01291E+04
   8.81000E+00     2.00992E+04
   8.81125E+00     2.00692E+04
   8.81250E+00     2.00389E+04
   8.81375E+00     2.00083E+04
   8.81500E+00     1.99775E+04
   8.81625E+00     1.99465E+04
   8.81750E+00     1.99155E+04
   8.81875E+00     1.98845E+04
   8.82000E+00     1.98537E+04
   8.82125E+00     1.98234E+04
   8.82250E+00     1.97939E+04
   8.82375E+00     1.97654E+04
   8.82500E+00     1.97384E+04
   8.82625E+00     1.97132E+04
   8.82750E+00     1.96905E+04
   8.82875E+00     1.96709E+04
   8.83000E+00     1.96550E+04
   8.83125E+00     1.96435E+04
   8.83250E+00     1.96374E+04
   8.83375E+00     1.96373E+04
   8.83500E+00     1.96441E+04
   8.83625E+00     1.96586E+04
   8.83750E+00     1.96815E+04
   8.83875E+00     1.97133E+04
   8.84000E+00     1.97545E+04
   8.84125E+00     1.98054E+04
   8.84250E+00     1.98660E+04
   8.84375E+00     1.99362E+04
   8.84500E+00     2.00158E+04
   8.84625E+00     2.01042E+04
   8.84750E+00     2.02007E+04
   8.84875E+00     2.03046E+04
   8.85000E+00     2.04150E+04
   8.85125E+00     2.05309E+04
   8.85250E+00     2.06513E+04
   8.85375E+00     2.07754E+04
   8.85500E+00     2.09023E+04
   8.85625E+00     2.10311E+04
   8.85750E+00     2.11612E+04
   8.85875E+00     2.12920E+04
   8.86000E+00     2.14231E+04
   8.86125E+00     2.15540E+04
   8.86250E+00     2.16846E+04
   8.86375E+00     2.18147E+04
   8.86500E+00     2.19442E+04
   8.86625E+00     2.20729E+04
   8.86750E+00     2.22009E+04
   8.86875E+00     2.23282E+04
   8.87000E+00     2.24548E+04
   8.87125E+00     2.25807E+04
   8.87250E+00     2.27059E+04
   8.87375E+00     2.28305E+04
   8.87500E+00     2.29543E+04
   8.87625E+00     2.30776E+04
   8.87750E+00     2.32002E+04
   8.87875E+00     2.33221E+04
   8.88000E+00     2.34433E+04
   8.88125E+00     2.35639E+04
   8.88250E+00     2.36838E+04
   8.88375E+00     2.38030E+04
   8.88500E+00     2.39214E+04
   8.88625E+00     2.40391E+04
   8.88750E+00     2.41561E+04
   8.88875E+00     2.42722E+04
   8.89000E+00     2.43876E+04
   8.89125E+00     2.45021E+04
   8.89250E+00     2.46158E+04
   8.89375E+00     2.47286E+04
   8.89500E+00     2.48406E+04
   8.89625E+00     2.49516E+04
   8.89750E+00     2.50618E+04
   8.89875E+00     2.51711E+04
   8.90000E+00     2.52794E+04
   8.90125E+00     2.53869E+04
   8.90250E+00     2.54933E+04
   8.90375E+00     2.55989E+04
   8.90500E+00     2.57035E+04
   8.90625E+00     2.58072E+04
   8.90750E+00     2.59100E+04
   8.90875E+00     2.60119E+04
   8.91000E+00     2.61128E+04
   8.91125E+00     2.62129E+04
   8.91250E+00     2.63120E+04
   8.91375E+00     2.64103E+04
   8.91500E+00     2.65077E+04
   8.91625E+00     2.66043E+04
   8.91750E+00     2.67000E+04
   8.91875E+00     2.67949E+04
   8.92000E+00     2.68890E+04
   8.92125E+00     2.69822E+04
   8.92250E+00     2.70746E+04
   8.92375E+00     2.71662E+04
   8.92500E+00     2.72570E+04
   8.92625E+00     2.73470E+04
   8.92750E+00     2.74361E+04
   8.92875E+00     2.75243E+04
   8.93000E+00     2.76116E+04
   8.93125E+00     2.76980E+04
   8.93250E+00     2.77834E+04
   8.93375E+00     2.78678E+04
   8.93500E+00     2.79511E+04
   8.93625E+00     2.80332E+04
   8.93750E+00     2.81142E+04
   8.93875E+00     2.81939E+04
   8.94000E+00     2.82724E+04
   8.94125E+00     2.83494E+04
   8.94250E+00     2.84251E+04
   8.94375E+00     2.84993E+04
   8.94500E+00     2.85719E+04
   8.94625E+00     2.86430E+04
   8.94750E+00     2.87125E+04
   8.94875E+00     2.87804E+04
   8.95000E+00     2.88466E+04
   8.95125E+00     2.89111E+04
   8.95250E+00     2.89740E+04
   8.95375E+00     2.90353E+04
   8.95500E+00     2.90949E+04
   8.95625E+00     2.91529E+04
   8.95750E+00     2.92094E+04
   8.95875E+00     2.92644E+04
   8.96000E+00     2.93179E+04
   8.96125E+00     2.93701E+04
   8.96250E+00     2.94210E+04
   8.96375E+00     2.94707E+04
   8.96500E+00     2.95193E+04
   8.96625E+00     2.95670E+04
   8.96750E+00     2.96137E+04
   8.96875E+00     2.96598E+04
   8.97000E+00     2.97053E+04
   8.97125E+00     2.97503E+04
   8.97250E+00     2.97950E+04
   8.97375E+00     2.98395E+04
   8.97500E+00     2.98840E+04
   8.97625E+00     2.99287E+04
   8.97750E+00     2.99738E+04
   8.97875E+00     3.00193E+04
   8.98000E+00     3.00654E+04
   8.98125E+00     3.01124E+04
   8.98250E+00     3.01603E+04
   8.98375E+00     3.02092E+04
   8.98500E+00     3.02594E+04
   8.98625E+00     3.03109E+04
   8.98750E+00     3.03638E+04
   8.98875E+00     3.04182E+04
   8.99000E+00     3.04741E+04
   8.99125E+00     3.05317E+04
   8.99250E+00     3.05908E+04
   8.99375E+00     3.06515E+04
   8.99500E+00     3.07138E+04
   8.99625E+00     3.07775E+04
   8.99750E+00     3.08425E+04
   8.99875E+00     3.09088E+04
   9.00000E+00     3.09761E+04
   9.00125E+00     3.10442E+04
   9.00250E+00     3.11131E+04
   9.00375E+00     3.11823E+04
   9.00500E+00     3.12518E+04
   9.00625E+00     3.13211E+04
   9.00750E+00     3.13902E+04
   9.00875E+00     3.14586E+04
   9.01000E+00     3.15261E+04
   9.01125E+00     3.15924E+04
   9.01250E+00     3.16574E+04
   9.01375E+00     3.17207E+04
   9.01500E+00     3.17821E+04
   9.01625E+00     3.18413E+04
   9.01750E+00     3.18983E+04
   9.01875E+00     3.19527E+04
   9.02000E+00     3.20045E+04
   9.02125E+00     3.20535E+04
   9.02250E+00     3.20996E+04
   9.02375E+00     3.21427E+04
   9.02500E+00     3.21826E+04
   9.02625E+00     3.22194E+04
   9.02750E+00     3.22530E+04
   9.02875E+00     3.22833E+04
   9.03000E+00     3.23103E+04
   9.03125E+00     3.23340E+04
   9.03250E+00     3.23545E+04
   9.03375E+00     3.23716E+04
   9.03500E+00     3.23889E+04
   9.03625E+00     3.23989E+04
   9.03750E+00     3.24055E+04
   9.03875E+00     3.24089E+04
   9.04000E+00     3.24091E+04
   9.04125E+00     3.24062E+04
   9.04250E+00     3.24001E+04
   9.04375E+00     3.23919E+04
   9.04500E+00     3.23804E+04
   9.04625E+00     3.23660E+04
   9.04750E+00     3.23488E+04
   9.04875E+00     3.23290E+04
   9.05000E+00     3.23067E+04
   9.05125E+00     3.22820E+04
   9.05250E+00     3.22553E+04
   9.05375E+00     3.22266E+04
   9.05500E+00     3.21960E+04
   9.05625E+00     3.21637E+04
   9.05750E+00     3.21297E+04
   9.05875E+00     3.20941E+04
   9.06000E+00     3.20571E+04
   9.06125E+00     3.20186E+04
   9.06250E+00     3.19787E+04
   9.06375E+00     3.19376E+04
   9.06500E+00     3.18954E+04
   9.06625E+00     3.18521E+04
   9.06750E+00     3.18079E+04
   9.06875E+00     3.17630E+04
   9.07000E+00     3.17176E+04
   9.07125E+00     3.16719E+04
   9.07250E+00     3.16259E+04
   9.07375E+00     3.15796E+04
   9.07500E+00     3.15333E+04
   9.07625E+00     3.14868E+04
   9.07750E+00     3.14403E+04
   9.07875E+00     3.13937E+04
   9.08000E+00     3.13471E+04
   9.08125E+00     3.13004E+04
   9.08250E+00     3.12537E+04
   9.08375E+00     3.12069E+04
   9.08500E+00     3.11601E+04
   9.08625E+00     3.11134E+04
   9.08750E+00     3.10667E+04
   9.08875E+00     3.10202E+04
   9.09000E+00     3.09741E+04
   9.09125E+00     3.09285E+04
   9.09250E+00     3.08838E+04
   9.09375E+00     3.08402E+04
   9.09500E+00     3.07981E+04
   9.09625E+00     3.07580E+04
   9.09750E+00     3.07204E+04
   9.09875E+00     3.06858E+04
   9.10000E+00     3.06548E+04
   9.10125E+00     3.06278E+04
   9.10250E+00     3.06055E+04
   9.10375E+00     3.05881E+04
   9.10500E+00     3.05762E+04
   9.10625E+00     3.05698E+04
   9.10750E+00     3.05692E+04
   9.10875E+00     3.05742E+04
   9.11000E+00     3.05847E+04
   9.11125E+00     3.06003E+04
   9.11250E+00     3.06206E+04
   9.11375E+00     3.06449E+04
   9.11500E+00     3.06727E+04
   9.11625E+00     3.07032E+04
   9.11750E+00     3.07356E+04
   9.11875E+00     3.07693E+04
   9.12000E+00     3.08035E+04
   9.12125E+00     3.08376E+04
   9.12250E+00     3.08710E+04
   9.12375E+00     3.09031E+04
   9.12500E+00     3.09336E+04
   9.12625E+00     3.09621E+04
   9.12750E+00     3.09883E+04
   9.12875E+00     3.10119E+04
   9.13000E+00     3.10329E+04
   9.13125E+00     3.10511E+04
   9.13250E+00     3.10666E+04
   9.13375E+00     3.10792E+04
   9.13500E+00     3.10890E+04
   9.13625E+00     3.10960E+04
   9.13750E+00     3.11003E+04
   9.13875E+00     3.11019E+04
   9.14000E+00     3.11009E+04
   9.14125E+00     3.10974E+04
   9.14250E+00     3.10915E+04
   9.14375E+00     3.10832E+04
   9.14500E+00     3.10725E+04
   9.14625E+00     3.10596E+04
   9.14750E+00     3.10445E+04
   9.14875E+00     3.10273E+04
   9.15000E+00     3.10079E+04
   9.15125E+00     3.09865E+04
   9.15250E+00     3.09631E+04
   9.15375E+00     3.09378E+04
   9.15500E+00     3.09104E+04
   9.15625E+00     3.08812E+04
   9.15750E+00     3.08500E+04
   9.15875E+00     3.08171E+04
   9.16000E+00     3.07823E+04
   9.16125E+00     3.07458E+04
   9.16250E+00     3.07076E+04
   9.16375E+00     3.06678E+04
   9.16500E+00     3.06264E+04
   9.16625E+00     3.05835E+04
   9.16750E+00     3.05391E+04
   9.16875E+00     3.04933E+04
   9.17000E+00     3.04462E+04
   9.17125E+00     3.03978E+04
   9.17250E+00     3.03482E+04
   9.17375E+00     3.02975E+04
   9.17500E+00     3.02457E+04
   9.17625E+00     3.01929E+04
   9.17750E+00     3.01391E+04
   9.17875E+00     3.00845E+04
   9.18000E+00     3.00291E+04
   9.18125E+00     2.99730E+04
   9.18250E+00     2.99162E+04
   9.18375E+00     2.98587E+04
   9.18500E+00     2.98007E+04
   9.18625E+00     2.97422E+04
   9.18750E+00     2.96833E+04
   9.18875E+00     2.96239E+04
   9.19000E+00     2.95642E+04
   9.19125E+00     2.95041E+04
   9.19250E+00     2.94437E+04
   9.19375E+00     2.93831E+04
   9.19500E+00     2.93222E+04
   9.19625E+00     2.92610E+04
   9.19750E+00     2.91997E+04
   9.19875E+00     2.91381E+04
   9.20000E+00     2.90764E+04
   9.20125E+00     2.90144E+04
   9.20250E+00     2.89523E+04
   9.20375E+00     2.88900E+04
   9.20500E+00     2.88275E+04
   9.20625E+00     2.87649E+04
   9.20750E+00     2.87021E+04
   9.20875E+00     2.86392E+04
   9.21000E+00     2.85761E+04
   9.21125E+00     2.85129E+04
   9.21250E+00     2.84497E+04
   9.21375E+00     2.83863E+04
   9.21500E+00     2.83230E+04
   9.21625E+00     2.82597E+04
   9.21750E+00     2.81965E+04
   9.21875E+00     2.81333E+04
   9.22000E+00     2.80704E+04
   9.22125E+00     2.80078E+04
   9.22250E+00     2.79454E+04
   9.22375E+00     2.78835E+04
   9.22500E+00     2.78220E+04
   9.22625E+00     2.77611E+04
   9.22750E+00     2.77009E+04
   9.22875E+00     2.76415E+04
   9.23000E+00     2.75829E+04
   9.23125E+00     2.75253E+04
   9.23250E+00     2.74687E+04
   9.23375E+00     2.74133E+04
   9.23500E+00     2.73592E+04
   9.23625E+00     2.73066E+04
   9.23750E+00     2.72554E+04
   9.23875E+00     2.72058E+04
   9.24000E+00     2.71579E+04
   9.24125E+00     2.71119E+04
   9.24250E+00     2.70677E+04
   9.24375E+00     2.70256E+04
   9.24500E+00     2.69855E+04
   9.24625E+00     2.69475E+04
   9.24750E+00     2.69117E+04
   9.24875E+00     2.68780E+04
   9.25000E+00     2.68467E+04
   9.25125E+00     2.68175E+04
   9.25250E+00     2.67906E+04
   9.25375E+00     2.67658E+04
   9.25500E+00     2.67431E+04
   9.25625E+00     2.67225E+04
   9.25750E+00     2.67039E+04
   9.25875E+00     2.66871E+04
   9.26000E+00     2.66720E+04
   9.26125E+00     2.66585E+04
   9.26250E+00     2.66464E+04
   9.26375E+00     2.66355E+04
   9.26500E+00     2.66256E+04
   9.26625E+00     2.66167E+04
   9.26750E+00     2.66084E+04
   9.26875E+00     2.66005E+04
   9.27000E+00     2.65930E+04
   9.27125E+00     2.65856E+04
   9.27250E+00     2.65782E+04
   9.27375E+00     2.65706E+04
   9.27500E+00     2.65626E+04
   9.27625E+00     2.65542E+04
   9.27750E+00     2.65451E+04
   9.27875E+00     2.65353E+04
   9.28000E+00     2.65247E+04
   9.28125E+00     2.65132E+04
   9.28250E+00     2.65007E+04
   9.28375E+00     2.64872E+04
   9.28500E+00     2.64727E+04
   9.28625E+00     2.64572E+04
   9.28750E+00     2.64406E+04
   9.28875E+00     2.64230E+04
   9.29000E+00     2.64044E+04
   9.29125E+00     2.63849E+04
   9.29250E+00     2.63643E+04
   9.29375E+00     2.63429E+04
   9.29500E+00     2.63206E+04
   9.29625E+00     2.62975E+04
   9.29750E+00     2.62736E+04
   9.29875E+00     2.62491E+04
   9.30000E+00     2.62239E+04
   9.30125E+00     2.61982E+04
   9.30250E+00     2.61720E+04
   9.30375E+00     2.61454E+04
   9.30500E+00     2.61186E+04
   9.30625E+00     2.60915E+04
   9.30750E+00     2.60643E+04
   9.30875E+00     2.60371E+04
   9.31000E+00     2.60099E+04
   9.31125E+00     2.59829E+04
   9.31250E+00     2.59562E+04
   9.31375E+00     2.59298E+04
   9.31500E+00     2.59038E+04
   9.31625E+00     2.58784E+04
   9.31750E+00     2.58535E+04
   9.31875E+00     2.58294E+04
   9.32000E+00     2.58060E+04
   9.32125E+00     2.57835E+04
   9.32250E+00     2.57619E+04
   9.32375E+00     2.57413E+04
   9.32500E+00     2.57217E+04
   9.32625E+00     2.57031E+04
   9.32750E+00     2.56857E+04
   9.32875E+00     2.56693E+04
   9.33000E+00     2.56541E+04
   9.33125E+00     2.56399E+04
   9.33250E+00     2.56268E+04
   9.33375E+00     2.56147E+04
   9.33500E+00     2.56037E+04
   9.33625E+00     2.55935E+04
   9.33750E+00     2.55842E+04
   9.33875E+00     2.55757E+04
   9.34000E+00     2.55678E+04
   9.34125E+00     2.55605E+04
   9.34250E+00     2.55536E+04
   9.34375E+00     2.55469E+04
   9.34500E+00     2.55405E+04
   9.34625E+00     2.55340E+04
   9.34750E+00     2.55275E+04
   9.34875E+00     2.55206E+04
   9.35000E+00     2.55135E+04
   9.35125E+00     2.55059E+04
   9.35250E+00     2.54976E+04
   9.35375E+00     2.54887E+04
   9.35500E+00     2.54790E+04
   9.35625E+00     2.54684E+04
   9.35750E+00     2.54567E+04
   9.35875E+00     2.54440E+04
   9.36000E+00     2.54301E+04
   9.36125E+00     2.54150E+04
   9.36250E+00     2.53986E+04
   9.36375E+00     2.53808E+04
   9.36500E+00     2.53617E+04
   9.36625E+00     2.53412E+04
   9.36750E+00     2.53192E+04
   9.36875E+00     2.52958E+04
   9.37000E+00     2.52710E+04
   9.37125E+00     2.52448E+04
   9.37250E+00     2.52172E+04
   9.37375E+00     2.51881E+04
   9.37500E+00     2.51578E+04
   9.37625E+00     2.51260E+04
   9.37750E+00     2.50930E+04
   9.37875E+00     2.50588E+04
   9.38000E+00     2.50233E+04
   9.38125E+00     2.49867E+04
   9.38250E+00     2.49490E+04
   9.38375E+00     2.49103E+04
   9.38500E+00     2.48706E+04
   9.38625E+00     2.48299E+04
   9.38750E+00     2.47884E+04
   9.38875E+00     2.47461E+04
   9.39000E+00     2.47030E+04
   9.39125E+00     2.46592E+04
   9.39250E+00     2.46148E+04
   9.39375E+00     2.45699E+04
   9.39500E+00     2.45244E+04
   9.39625E+00     2.44785E+04
   9.39750E+00     2.44322E+04
   9.39875E+00     2.43856E+04
   9.40000E+00     2.43387E+04
   9.40125E+00     2.42916E+04
   9.40250E+00     2.42442E+04
   9.40375E+00     2.41968E+04
   9.40500E+00     2.41493E+04
   9.40625E+00     2.41018E+04
   9.40750E+00     2.40542E+04
   9.40875E+00     2.40068E+04
   9.41000E+00     2.39594E+04
   9.41125E+00     2.39121E+04
   9.41250E+00     2.38650E+04
   9.41375E+00     2.38181E+04
   9.41500E+00     2.37715E+04
   9.41625E+00     2.37250E+04
   9.41750E+00     2.36789E+04
   9.41875E+00     2.36330E+04
   9.42000E+00     2.35875E+04
   9.42125E+00     2.35422E+04
   9.42250E+00     2.34974E+04
   9.42375E+00     2.34529E+04
   9.42500E+00     2.34087E+04
   9.42625E+00     2.33650E+04
   9.42750E+00     2.33216E+04
   9.42875E+00     2.32787E+04
   9.43000E+00     2.32361E+04
   9.43125E+00     2.31940E+04
   9.43250E+00     2.31523E+04
   9.43375E+00     2.31111E+04
   9.43500E+00     2.30703E+04
   9.43625E+00     2.30299E+04
   9.43750E+00     2.29901E+04
   9.43875E+00     2.29507E+04
   9.44000E+00     2.29118E+04
   9.44125E+00     2.28734E+04
   9.44250E+00     2.28355E+04
   9.44375E+00     2.27981E+04
   9.44500E+00     2.27614E+04
   9.44625E+00     2.27251E+04
   9.44750E+00     2.26895E+04
   9.44875E+00     2.26545E+04
   9.45000E+00     2.26201E+04
   9.45125E+00     2.25863E+04
   9.45250E+00     2.25533E+04
   9.45375E+00     2.25209E+04
   9.45500E+00     2.24893E+04
   9.45625E+00     2.24584E+04
   9.45750E+00     2.24283E+04
   9.45875E+00     2.23990E+04
   9.46000E+00     2.23704E+04
   9.46125E+00     2.23428E+04
   9.46250E+00     2.23160E+04
   9.46375E+00     2.22900E+04
   9.46500E+00     2.22650E+04
   9.46625E+00     2.22408E+04
   9.46750E+00     2.22176E+04
   9.46875E+00     2.21953E+04
   9.47000E+00     2.21738E+04
   9.47125E+00     2.21533E+04
   9.47250E+00     2.21337E+04
   9.47375E+00     2.21150E+04
   9.47500E+00     2.20971E+04
   9.47625E+00     2.20801E+04
   9.47750E+00     2.20639E+04
   9.47875E+00     2.20484E+04
   9.48000E+00     2.20337E+04
   9.48125E+00     2.20198E+04
   9.48250E+00     2.20064E+04
   9.48375E+00     2.19937E+04
   9.48500E+00     2.19815E+04
   9.48625E+00     2.19698E+04
   9.48750E+00     2.19585E+04
   9.48875E+00     2.19475E+04
   9.49000E+00     2.19369E+04
   9.49125E+00     2.19265E+04
   9.49250E+00     2.19162E+04
   9.49375E+00     2.19061E+04
   9.49500E+00     2.18960E+04
   9.49625E+00     2.18858E+04
   9.49750E+00     2.18756E+04
   9.49875E+00     2.18651E+04
   9.50000E+00     2.18545E+04
   9.50125E+00     2.18437E+04
   9.50250E+00     2.18325E+04
   9.50375E+00     2.18210E+04
   9.50500E+00     2.18090E+04
   9.50625E+00     2.17967E+04
   9.50750E+00     2.17839E+04
   9.50875E+00     2.17707E+04
   9.51000E+00     2.17569E+04
   9.51125E+00     2.17427E+04
   9.51250E+00     2.17279E+04
   9.51375E+00     2.17126E+04
   9.51500E+00     2.16968E+04
   9.51625E+00     2.16805E+04
   9.51750E+00     2.16637E+04
   9.51875E+00     2.16463E+04
   9.52000E+00     2.16285E+04
   9.52125E+00     2.16103E+04
   9.52250E+00     2.15915E+04
   9.52375E+00     2.15724E+04
   9.52500E+00     2.15529E+04
   9.52625E+00     2.15331E+04
   9.52750E+00     2.15129E+04
   9.52875E+00     2.14924E+04
   9.53000E+00     2.14717E+04
   9.53125E+00     2.14508E+04
   9.53250E+00     2.14297E+04
   9.53375E+00     2.14085E+04
   9.53500E+00     2.13872E+04
   9.53625E+00     2.13658E+04
   9.53750E+00     2.13444E+04
   9.53875E+00     2.13231E+04
   9.54000E+00     2.13018E+04
   9.54125E+00     2.12805E+04
   9.54250E+00     2.12595E+04
   9.54375E+00     2.12385E+04
   9.54500E+00     2.12178E+04
   9.54625E+00     2.11972E+04
   9.54750E+00     2.11769E+04
   9.54875E+00     2.11568E+04
   9.55000E+00     2.11370E+04
   9.55125E+00     2.11175E+04
   9.55250E+00     2.10982E+04
   9.55375E+00     2.10792E+04
   9.55500E+00     2.10604E+04
   9.55625E+00     2.10419E+04
   9.55750E+00     2.10237E+04
   9.55875E+00     2.10057E+04
   9.56000E+00     2.09879E+04
   9.56125E+00     2.09703E+04
   9.56250E+00     2.09529E+04
   9.56375E+00     2.09356E+04
   9.56500E+00     2.09184E+04
   9.56625E+00     2.09013E+04
   9.56750E+00     2.08842E+04
   9.56875E+00     2.08671E+04
   9.57000E+00     2.08500E+04
   9.57125E+00     2.08328E+04
   9.57250E+00     2.08154E+04
   9.57375E+00     2.07979E+04
   9.57500E+00     2.07801E+04
   9.57625E+00     2.07621E+04
   9.57750E+00     2.07438E+04
   9.57875E+00     2.07252E+04
   9.58000E+00     2.07062E+04
   9.58125E+00     2.06869E+04
   9.58250E+00     2.06671E+04
   9.58375E+00     2.06468E+04
   9.58500E+00     2.06261E+04
   9.58625E+00     2.06048E+04
   9.58750E+00     2.05830E+04
   9.58875E+00     2.05607E+04
   9.59000E+00     2.05378E+04
   9.59125E+00     2.05143E+04
   9.59250E+00     2.04902E+04
   9.59375E+00     2.04656E+04
   9.59500E+00     2.04404E+04
   9.59625E+00     2.04145E+04
   9.59750E+00     2.03881E+04
   9.59875E+00     2.03612E+04
   9.60000E+00     2.03336E+04
   9.60125E+00     2.03056E+04
   9.60250E+00     2.02770E+04
   9.60375E+00     2.02480E+04
   9.60500E+00     2.02186E+04
   9.60625E+00     2.01891E+04
   9.60750E+00     2.01594E+04
   9.60875E+00     2.01296E+04
   9.61000E+00     2.00997E+04
   9.61125E+00     2.00697E+04
   9.61250E+00     2.00394E+04
   9.61375E+00     2.00088E+04
   9.61500E+00     1.99780E+04
   9.61625E+00     1.99470E+04
   9.61750E+00     1.99160E+04
   9.61875E+00     1.98850E+04
   9.62000E+00     1.98542E+04
   9.62125E+00     1.98240E+04
   9.62250E+00     1.97944E+04
   9.62375E+00     1.97659E+04
   9.62500E+00     1.97389E+04
   9.62625E+00     1.97137E+04
   9.62750E+00     1.96910E+04
   9.62875E+00     1.96714E+04
   9.63000E+00     1.96555E+04
   9.63125E+00     1.96440E+04
   9.63250E+00     1.96379E+04
   9.63375E+00     1.96378E+04
   9.63500E+00     1.96447E+04
   9.63625E+00     1.96592E+04
   9.63750E+00     1.96820E+04
   9.63875E+00     1.97138E+04
   9.64000E+00     1.97550E+04
   9.64125E+00     1.98059E+04
   9.64250E+00     1.98665E+04
   9.64375E+00     1.99367E+04
   9.64500E+00     2.00163E+04
   9.64625E+00     2.01047E+04
   9.64750E+00     2.02012E+04
   9.64875E+00     2.03051E+04
   9.65000E+00     2.04155E+04
   9.65125E+00     2.05314E+04
   9.65250E+00     2.06518E+04
   9.65375E+00     2.07759E+04
   9.65500E+00     2.09028E+04
   9.65625E+00     2.10316E+04
   9.65750E+00     2.11617E+04
   9.65875E+00     2.12925E+04
   9.66000E+00     2.14236E+04
   9.66125E+00     2.15545E+04
   9.66250E+00     2.16851E+04
   9.66375E+00     2.18152E+04
   9.66500E+00     2.19447E+04
   9.66625E+00     2.20734E+04
   9.66750E+00     2.22014E+04
   9.66875E+00     2.23287E+04
   9.67000E+00     2.24553E+04
   9.67125E+00     2.25812E+04
   9.67250E+00     2.27064E+04
   9.67375E+00     2.28309E+04
   9.67500E+00     2.29548E+04
   9.67625E+00     2.30780E+04
   9.67750E+00     2.32006E+04
   9.67875E+00     2.33225E+04
   9.68000E+00     2.34438E+04
   9.68125E+00     2.35644E+04
   9.68250E+00     2.36843E+04
   9.68375E+00     2.38034E+04
   9.68500E+00     2.39219E+04
   9.68625E+00     2.40396E+04
   9.68750E+00     2.41565E+04
   9.68875E+00     2.42727E+04
   9.69000E+00     2.43880E+04
   9.69125E+00     2.45025E+04
   9.69250E+00     2.46162E+04
   9.69375E+00     2.47291E+04
   9.69500E+00     2.48410E+04
   9.69625E+00     2.49521E+04
   9.69750E+00     2.50623E+04
   9.69875E+00     2.51715E+04
   9.70000E+00     2.52799E+04
   9.70125E+00     2.53873E+04
   9.70250E+00     2.54938E+04
   9.70375E+00     2.55993E+04
   9.70500E+00     2.57040E+04
   9.70625E+00     2.58077E+04
   9.70750E+00     2.59105E+04
   9.70875E+00     2.60123E+04
   9.71000E+00     2.61133E+04
   9.71125E+00     2.62133E+04
   9.71250E+00     2.63125E+04
   9.71375E+00     2.64107E+04
   9.71500E+00     2.65082E+04
   9.71625E+00     2.66047E+04
   9.71750E+00     2.67004E+04
   9.71875E+00     2.67953E+04
   9.72000E+00     2.68894E+04
   9.72125E+00     2.69826E+04
   9.72250E+00     2.70750E+04
   9.72375E+00     2.71667E+04
   9.72500E+00     2.72574E+04
   9.72625E+00     2.73474E+04
   9.72750E+00     2.74365E+04
   9.72875E+00     2.75247E+04
   9.73000E+00     2.76120E+04
   9.73125E+00     2.76984E+04
   9.73250E+00     2.77838E+04
   9.73375E+00     2.78682E+04
   9.73500E+00     2.79515E+04
   9.73625E+00     2.80337E+04
   9.73750E+00     2.81146E+04
   9.73875E+00     2.81944E+04
   9.74000E+00     2.82728E+04
   9.74125E+00     2.83499E+04
   9.74250E+00     2.84255E+04
   9.74375E+00     2.84997E+04
   9.74500E+00     2.85723E+04
   9.74625E+00     2.86434E+04
   9.74750E+00     2.87129E+04
   9.74875E+00     2.87808E+04
   9.75000E+00     2.88470E+04
   9.75125E+00     2.89116E+04
   9.75250E+00     2.89745E+04
   9.75375E+00     2.90357E+04
   9.75500E+00     2.90954E+04
   9.75625E+00     2.91534E+04
   9.75750E+00     2.92099E+04
   9.75875E+00     2.92649E+04
   9.76000E+00     2.93184E+04
   9.76125E+00     2.93706E+04
   9.76250E+00     2.94215E+04
   9.76375E+00     2.94712E+04
   9.76500E+00     2.95198E+04
   9.76625E+00     2.95674E+04
   9.76750E+00     2.96142E+04
   9.76875E+00     2.96603E+04
   9.77000E+00     2.97057E+04
   9.77125E+00     2.97507E+04
   9.77250E+00     2.97954E+04
   9.77375E+00     2.98400E+04
   9.77500E+00     2.98845E+04
   9.77625E+00     2.99292E+04
   9.77750E+00     2.99742E+04
   9.77875E+00     3.00197E+04
   9.78000E+00     3.00659E+04
   9.78125E+00     3.01128E+04
   9.78250E+00     3.01607E+04
   9.78375E+00     3.02097E+04
   9.78500E+00     3.02598E+04
   9.78625E+00     3.03113E+04
   9.78750E+00     3.03642E+04
   9.78875E+00     3.04186E+04
   9.79000E+00     3.04746E+04
   9.79125E+00     3.05321E+04
   9.79250E+00     3.05913E+04
   9.79375E+00     3.06520E+04
   9.79500E+00     3.07142E+04
   9.79625E+00     3.07779E+04
   9.79750E+00     3.08429E+04
   9.79875E+00     3.09092E+04
   9.80000E+00     3.09765E+04
   9.80125E+00     3.10447E+04
   9.80250E+00     3.11135E+04
   9.80375E+00     3.11827E+04
   9.80500E+00     3.12522E+04
   9.80625E+00     3.13215E+04
   9.80750E+00     3.13906E+04
   9.80875E+00     3.14590E+04
   9.81000E+00     3.15265E+04
   9.81125E+00     3.15928E+04
   9.81250E+00     3.16578E+04
   9.81375E+00     3.17211E+04
   9.81500E+00     3.17824E+04
   9.81625E+00     3.18417E+04
   9.81750E+00     3.18987E+04
   9.81875E+00     3.19531E+04
   9.82000E+00     3.20049E+04
   9.82125E+00     3.20539E+04
   9.82250E+00     3.21000E+04
   9.82375E+00     3.21431E+04
   9.82500E+00     3.21830E+04
   9.82625E+00     3.22198E+04
   9.82750E+00     3.22534E+04
   9.82875E+00     3.22837E+04
   9.83000E+00     3.23107E+04
   9.83125E+00     3.23344E+04
   9.83250E+00     3.23548E+04
   9.83375E+00     3.23719E+04
   9.83500E+00     3.23893E+04
   9.83625E+00     3.23992E+04
   9.83750E+00     3.24059E+04
   9.83875E+00     3.24093E+04
   9.84000E+00     3.24095E+04
   9.84125E+00     3.24065E+04
   9.84250E+00     3.24005E+04
   9.84375E+00     3.23923E+04
   9.84500E+00     3.23808E+04
   9.84625E+00     3.23664E+04
   9.84750E+00     3.23492E+04
   9.84875E+00     3.23293E+04
   9.85000E+00     3.23070E+04
   9.85125E+00     3.22824E+04
   9.85250E+00     3.22556E+04
   9.85375E+00     3.22269E+04
   9.85500E+00     3.21964E+04
   9.85625E+00     3.21641E+04
   9.85750E+00     3.21301E+04
   9.85875E+00     3.20945E+04
   9.86000E+00     3.20574E+04
   9.86125E+00     3.20189E+04
   9.86250E+00     3.19791E+04
   9.86375E+00     3.19380E+04
   9.86500E+00     3.18957E+04
   9.86625E+00     3.18524E+04
   9.86750E+00     3.18082E+04
   9.86875E+00     3.17633E+04
   9.87000E+00     3.17180E+04
   9.87125E+00     3.16722E+04
   9.87250E+00     3.16262E+04
   9.87375E+00     3.15800E+04
   9.87500E+00     3.15336E+04
   9.87625E+00     3.14871E+04
   9.87750E+00     3.14406E+04
   9.87875E+00     3.13940E+04
   9.88000E+00     3.13474E+04
   9.88125E+00     3.13007E+04
   9.88250E+00     3.12540E+04
   9.88375E+00     3.12072E+04
   9.88500E+00     3.11604E+04
   9.88625E+00     3.11137E+04
   9.88750E+00     3.10670E+04
   9.88875E+00     3.10205E+04
   9.89000E+00     3.09744E+04
   9.89125E+00     3.09289E+04
   9.89250E+00     3.08841E+04
   9.89375E+00     3.08405E+04
   9.89500E+00     3.07984E+04
   9.89625E+00     3.07583E+04
   9.89750E+00     3.07207E+04
   9.89875E+00     3.06861E+04
   9.90000E+00     3.06551E+04
   9.90125E+00     3.06281E+04
   9.90250E+00     3.06058E+04
   9.90375E+00     3.05884E+04
   9.90500E+00     3.05765E+04
   9.90625E+00     3.05701E+04
   9.90750E+00     3.05695E+04
   9.90875E+00     3.05745E+04
   9.91000E+00     3.05849E+04
   9.91125E+00     3.06006E+04
   9.91250E+00     3.06208E+04
   9.91375E+00     3.06452E+04
   9.91500E+00     3.06730E+04
   9.91625E+00     3.07035E+04
   9.91750E+00     3.07359E+04
   9.91875E+00     3.07696E+04
   9.92000E+00     3.08038E+04
   9.92125E+00     3.08379E+04
   9.92250E+00     3.08713E+04
   9.92375E+00     3.09034E+04
   9.92500E+00     3.09339E+04
   9.92625E+00     3.09624E+04
   9.92750E+00     3.09885E+04
   9.92875E+00     3.10122E+04
   9.93000E+00     3.10332E+04
   9.93125E+00     3.10514E+04
   9.93250E+00     3.10669E+04
   9.93375E+00     3.10795E+04
   9.93500E+00     3.10893E+04
   9.93625E+00     3.10963E+04
   9.93750E+00     3.11006E+04
   9.93875E+00     3.11022E+04
   9.94000E+00     3.11012E+04
   9.94125E+00     3.10977E+04
   9.94250E+00     3.10918E+04
   9.94375E+00     3.10835E+04
   9.94500E+00     3.10728E+04
   9.94625E+00     3.10599E+04
   9.94750E+00     3.10448E+04
   9.94875E+00     3.10276E+04
   9.95000E+00     3.10082E+04
   9.95125E+00     3.09869E+04
   9.95250E+00     3.09635E+04
   9.95375E+00     3.09381E+04
   9.95500E+00     3.09107E+04
   9.95625E+00     3.08815E+04
   9.95750E+00     3.08504E+04
   9.95875E+00     3.08174E+04
   9.96000E+00     3.07826E+04
   9.96125E+00     3.07462E+04
   9.96250E+00     3.07080E+04
   9.96375E+00     3.06681E+04
   9.96500E+00     3.06267E+04
   9.96625E+00     3.05838E+04
   9.96750E+00     3.05394E+04
   9.96875E+00     3.04936E+04
   9.97000E+00     3.04465E+04
   9.97125E+00     3.03981E+04
   9.97250E+00     3.03485E+04
   9.97375E+00     3.02978E+04
   9.97500E+00     3.02460E+04
   9.97625E+00     3.01932E+04
   9.97750E+00     3.01395E+04
   9.97875E+00     3.00849E+04
   9.98000E+00     3.00295E+04
   9.98125E+00     2.99734E+04
   9.98250E+00     2.99165E+04
   9.98375E+00     2.98591E+04
   9.98500E+00     2.98011E+04
   9.98625E+00     2.97426E+04
   9.98750E+00     2.96836E+04
   9.98875E+00     2.96243E+04
   9.99000E+00     2.95645E+04
   9.99125E+00     2.95045E+04
   9.99250E+00     2.94441E+04
   9.99375E+00     2.93834E+04
   9.99500E+00     2.93225E+04
   9.99625E+00     2.92614E+04
   9.99750E+00     2.92001E+04
   9.99875E+00     2.91385E+04
   1.00000E+01     2.90768E+04
   1.00013E+01     2.90148E+04
   1.00025E+01     2.89527E+04
   1.00038E+01     2.88904E+04
   1.00050E+01     2.88279E+04
   1.00063E+01     2.87653E+04
   1.00075E+01     2.87025E+04
   1.00088E+01     2.86396E+04
   1.00100E+01     2.85765E+04
   1.00113E+01     2.85133E+04
   1.00125E+01     2.84500E+04
   1.00138E+01     2.83867E+04
   1.00150E+01     2.83234E+04
   1.00163E+01     2.82601E+04
   1.00175E+01     2.81968E+04
   1.00188E+01     2.81337E+04
   1.00200E+01     2.80708E+04
   1.00213E+01     2.80081E+04
   1.00225E+01     2.79458E+04
   1.00238E+01     2.78839E+04
   1.00250E+01     2.78224E+04
   1.00263E+01     2.77615E+04
   1.00275E+01     2.77013E+04
   1.00288E+01     2.76418E+04
   1.00300E+01     2.75833E+04
   1.00312E+01     2.75256E+04
   1.00325E+01     2.74691E+04
   1.00338E+01     2.74137E+04
   1.00350E+01     2.73596E+04
   1.00363E+01     2.73069E+04
   1.00375E+01     2.72557E+04
   1.00388E+01     2.72061E+04
   1.00400E+01     2.71583E+04
   1.00413E+01     2.71122E+04
   1.00425E+01     2.70681E+04
   1.00438E+01     2.70259E+04
   1.00450E+01     2.69858E+04
   1.00463E+01     2.69478E+04
   1.00475E+01     2.69120E+04
   1.00488E+01     2.68784E+04
   1.00500E+01     2.68470E+04
   1.00513E+01     2.68178E+04
   1.00525E+01     2.67909E+04
   1.00538E+01     2.67661E+04
   1.00550E+01     2.67435E+04
   1.00563E+01     2.67228E+04
   1.00575E+01     2.67042E+04
   1.00588E+01     2.66874E+04
   1.00600E+01     2.66723E+04
   1.00613E+01     2.66588E+04
   1.00625E+01     2.66467E+04
   1.00638E+01     2.66358E+04
   1.00650E+01     2.66259E+04
   1.00663E+01     2.66169E+04
   1.00675E+01     2.66086E+04
   1.00688E+01     2.66008E+04
   1.00700E+01     2.65933E+04
   1.00713E+01     2.65859E+04
   1.00725E+01     2.65785E+04
   1.00738E+01     2.65709E+04
   1.00750E+01     2.65629E+04
   1.00763E+01     2.65545E+04
   1.00775E+01     2.65454E+04
   1.00788E+01     2.65356E+04
   1.00800E+01     2.65250E+04
   1.00813E+01     2.65135E+04
   1.00825E+01     2.65010E+04
   1.00838E+01     2.64875E+04
   1.00850E+01     2.64730E+04
   1.00863E+01     2.64575E+04
   1.00875E+01     2.64409E+04
   1.00888E+01     2.64233E+04
   1.00900E+01     2.64047E+04
   1.00913E+01     2.63852E+04
   1.00925E+01     2.63646E+04
   1.00938E+01     2.63432E+04
   1.00950E+01     2.63209E+04
   1.00963E+01     2.62978E+04
   1.00975E+01     2.62739E+04
   1.00988E+01     2.62493E+04
   1.01000E+01     2.62242E+04
   1.01013E+01     2.61985E+04
   1.01025E+01     2.61723E+04
   1.01038E+01     2.61457E+04
   1.01050E+01     2.61188E+04
   1.01063E+01     2.60918E+04
   1.01075E+01     2.60646E+04
   1.01088E+01     2.60374E+04
   1.01100E+01     2.60102E+04
   1.01113E+01     2.59832E+04
   1.01125E+01     2.59565E+04
   1.01138E+01     2.59301E+04
   1.01150E+01     2.59041E+04
   1.01163E+01     2.58787E+04
   1.01175E+01     2.58538E+04
   1.01188E+01     2.58297E+04
   1.01200E+01     2.58063E+04
   1.01213E+01     2.57838E+04
   1.01225E+01     2.57622E+04
   1.01238E+01     2.57416E+04
   1.01250E+01     2.57220E+04
   1.01263E+01     2.57034E+04
   1.01275E+01     2.56859E+04
   1.01288E+01     2.56696E+04
   1.01300E+01     2.56543E+04
   1.01313E+01     2.56402E+04
   1.01325E+01     2.56271E+04
   1.01338E+01     2.56150E+04
   1.01350E+01     2.56039E+04
   1.01363E+01     2.55938E+04
   1.01375E+01     2.55845E+04
   1.01388E+01     2.55760E+04
   1.01400E+01     2.55681E+04
   1.01413E+01     2.55608E+04
   1.01425E+01     2.55538E+04
   1.01438E+01     2.55472E+04
   1.01450E+01     2.55407E+04
   1.01463E+01     2.55343E+04
   1.01475E+01     2.55277E+04
   1.01488E+01     2.55209E+04
   1.01500E+01     2.55137E+04
   1.01513E+01     2.55061E+04
   1.01525E+01     2.54979E+04
   1.01538E+01     2.54890E+04
   1.01550E+01     2.54792E+04
   1.01562E+01     2.54686E+04
   1.01575E+01     2.54570E+04
   1.01588E+01     2.54443E+04
   1.01600E+01     2.54304E+04
   1.01613E+01     2.54152E+04
   1.01625E+01     2.53988E+04
   1.01638E+01     2.53811E+04
   1.01650E+01     2.53620E+04
   1.01663E+01     2.53414E+04
   1.01675E+01     2.53195E+04
   1.01688E+01     2.52961E+04
   1.01700E+01     2.52713E+04
   1.01713E+01     2.52451E+04
   1.01725E+01     2.52175E+04
   1.01738E+01     2.51884E+04
   1.01750E+01     2.51580E+04
   1.01763E+01     2.51263E+04
   1.01775E+01     2.50933E+04
   1.01788E+01     2.50591E+04
   1.01800E+01     2.50236E+04
   1.01813E+01     2.49870E+04
   1.01825E+01     2.49493E+04
   1.01838E+01     2.49106E+04
   1.01850E+01     2.48709E+04
   1.01863E+01     2.48302E+04
   1.01875E+01     2.47887E+04
   1.01888E+01     2.47464E+04
   1.01900E+01     2.47033E+04
   1.01913E+01     2.46595E+04
   1.01925E+01     2.46152E+04
   1.01938E+01     2.45702E+04
   1.01950E+01     2.45248E+04
   1.01963E+01     2.44788E+04
   1.01975E+01     2.44326E+04
   1.01988E+01     2.43859E+04
   1.02000E+01     2.43390E+04
   1.02013E+01     2.42919E+04
   1.02025E+01     2.42446E+04
   1.02038E+01     2.41971E+04
   1.02050E+01     2.41496E+04
   1.02063E+01     2.41021E+04
   1.02075E+01     2.40546E+04
   1.02088E+01     2.40071E+04
   1.02100E+01     2.39597E+04
   1.02113E+01     2.39124E+04
   1.02125E+01     2.38654E+04
   1.02138E+01     2.38185E+04
   1.02150E+01     2.37718E+04
   1.02163E+01     2.37254E+04
   1.02175E+01     2.36792E+04
   1.02188E+01     2.36333E+04
   1.02200E+01     2.35878E+04
   1.02213E+01     2.35426E+04
   1.02225E+01     2.34977E+04
   1.02238E+01     2.34532E+04
   1.02250E+01     2.34090E+04
   1.02263E+01     2.33653E+04
   1.02275E+01     2.33219E+04
   1.02288E+01     2.32790E+04
   1.02300E+01     2.32364E+04
   1.02313E+01     2.31943E+04
   1.02325E+01     2.31526E+04
   1.02338E+01     2.31114E+04
   1.02350E+01     2.30706E+04
   1.02363E+01     2.30302E+04
   1.02375E+01     2.29904E+04
   1.02388E+01     2.29510E+04
   1.02400E+01     2.29121E+04
   1.02413E+01     2.28737E+04
   1.02425E+01     2.28358E+04
   1.02438E+01     2.27985E+04
   1.02450E+01     2.27617E+04
   1.02463E+01     2.27254E+04
   1.02475E+01     2.26898E+04
   1.02488E+01     2.26548E+04
   1.02500E+01     2.26204E+04
   1.02513E+01     2.25866E+04
   1.02525E+01     2.25536E+04
   1.02538E+01     2.25212E+04
   1.02550E+01     2.24896E+04
   1.02563E+01     2.24587E+04
   1.02575E+01     2.24286E+04
   1.02588E+01     2.23992E+04
   1.02600E+01     2.23707E+04
   1.02613E+01     2.23431E+04
   1.02625E+01     2.23163E+04
   1.02638E+01     2.22903E+04
   1.02650E+01     2.22653E+04
   1.02663E+01     2.22411E+04
   1.02675E+01     2.22179E+04
   1.02688E+01     2.21955E+04
   1.02700E+01     2.21741E+04
   1.02713E+01     2.21536E+04
   1.02725E+01     2.21340E+04
   1.02738E+01     2.21152E+04
   1.02750E+01     2.20974E+04
   1.02763E+01     2.20803E+04
   1.02775E+01     2.20641E+04
   1.02788E+01     2.20487E+04
   1.02800E+01     2.20340E+04
   1.02812E+01     2.20200E+04
   1.02825E+01     2.20067E+04
   1.02838E+01     2.19939E+04
   1.02850E+01     2.19817E+04
   1.02863E+01     2.19700E+04
   1.02875E+01     2.19587E+04
   1.02888E+01     2.19478E+04
   1.02900E+01     2.19371E+04
   1.02913E+01     2.19267E+04
   1.02925E+01     2.19165E+04
   1.02938E+01     2.19063E+04
   1.02950E+01     2.18962E+04
   1.02963E+01     2.18860E+04
   1.02975E+01     2.18758E+04
   1.02988E+01     2.18654E+04
   1.03000E+01     2.18548E+04
   1.03013E+01     2.18439E+04
   1.03025E+01     2.18327E+04
   1.03038E+01     2.18212E+04
   1.03050E+01     2.18093E+04
   1.03063E+01     2.17969E+04
   1.03075E+01     2.17842E+04
   1.03088E+01     2.17709E+04
   1.03100E+01     2.17572E+04
   1.03113E+01     2.17429E+04
   1.03125E+01     2.17281E+04
   1.03138E+01     2.17129E+04
   1.03150E+01     2.16971E+04
   1.03163E+01     2.16807E+04
   1.03175E+01     2.16639E+04
   1.03188E+01     2.16466E+04
   1.03200E+01     2.16288E+04
   1.03213E+01     2.16105E+04
   1.03225E+01     2.15918E+04
   1.03238E+01     2.15726E+04
   1.03250E+01     2.15531E+04
   1.03263E+01     2.15333E+04
   1.03275E+01     2.15131E+04
   1.03288E+01     2.14926E+04
   1.03300E+01     2.14719E+04
   1.03313E+01     2.14510E+04
   1.03325E+01     2.14299E+04
   1.03338E+01     2.14087E+04
   1.03350E+01     2.13874E+04
   1.03363E+01     2.13660E+04
   1.03375E+01     2.13447E+04
   1.03388E+01     2.13233E+04
   1.03400E+01     2.13020E+04
   1.03413E+01     2.12808E+04
   1.03425E+01     2.12597E+04
   1.03438E+01     2.12388E+04
   1.03450E+01     2.12180E+04
   1.03463E+01     2.11975E+04
   1.03475E+01     2.11771E+04
   1.03488E+01     2.11571E+04
   1.03500E+01     2.11372E+04
   1.03513E+01     2.11177E+04
   1.03525E+01     2.10984E+04
   1.03538E+01     2.10794E+04
   1.03550E+01     2.10606E+04
   1.03563E+01     2.10422E+04
   1.03575E+01     2.10239E+04
   1.03588E+01     2.10059E+04
   1.03600E+01     2.09882E+04
   1.03613E+01     2.09706E+04
   1.03625E+01     2.09531E+04
   1.03638E+01     2.09359E+04
   1.03650E+01     2.09187E+04
   1.03663E+01     2.09015E+04
   1.03675E+01     2.08845E+04
   1.03688E+01     2.08674E+04
   1.03700E+01     2.08502E+04
   1.03713E+01     2.08330E+04
   1.03725E+01     2.08156E+04
   1.03738E+01     2.07981E+04
   1.03750E+01     2.07803E+04
   1.03763E+01     2.07623E+04
   1.03775E+01     2.07441E+04
   1.03788E+01     2.07254E+04
   1.03800E+01     2.07065E+04
   1.03813E+01     2.06871E+04
   1.03825E+01     2.06673E+04
   1.03838E+01     2.06470E+04
   1.03850E+01     2.06263E+04
   1.03863E+01     2.06050E+04
   1.03875E+01     2.05832E+04
   1.03888E+01     2.05609E+04
   1.03900E+01     2.05380E+04
   1.03913E+01     2.05145E+04
   1.03925E+01     2.04905E+04
   1.03938E+01     2.04658E+04
   1.03950E+01     2.04406E+04
   1.03963E+01     2.04148E+04
   1.03975E+01     2.03884E+04
   1.03988E+01     2.03614E+04
   1.04000E+01     2.03339E+04
   1.04013E+01     2.03058E+04
   1.04025E+01     2.02772E+04
   1.04038E+01     2.02482E+04
   1.04050E+01     2.02189E+04
   1.04062E+01     2.01893E+04
   1.04075E+01     2.01596E+04
   1.04088E+01     2.01299E+04
   1.04100E+01     2.01000E+04
   1.04113E+01     2.00699E+04
   1.04125E+01     2.00396E+04
   1.04138E+01     2.00091E+04
   1.04150E+01     1.99783E+04
   1.04163E+01     1.99473E+04
   1.04175E+01     1.99162E+04
   1.04188E+01     1.98852E+04
   1.04200E+01     1.98545E+04
   1.04213E+01     1.98242E+04
   1.04225E+01     1.97947E+04
   1.04238E+01     1.97662E+04
   1.04250E+01     1.97391E+04
   1.04263E+01     1.97140E+04
   1.04275E+01     1.96913E+04
   1.04288E+01     1.96716E+04
   1.04300E+01     1.96557E+04
   1.04313E+01     1.96443E+04
   1.04325E+01     1.96381E+04
   1.04338E+01     1.96381E+04
   1.04350E+01     1.96449E+04
   1.04363E+01     1.96594E+04
   1.04375E+01     1.96823E+04
   1.04388E+01     1.97141E+04
   1.04400E+01     1.97553E+04
   1.04413E+01     1.98061E+04
   1.04425E+01     1.98667E+04
   1.04438E+01     1.99370E+04
   1.04450E+01     2.00165E+04
   1.04463E+01     2.01049E+04
   1.04475E+01     2.02015E+04
   1.04488E+01     2.03054E+04
   1.04500E+01     2.04157E+04
   1.04513E+01     2.05316E+04
   1.04525E+01     2.06521E+04
   1.04538E+01     2.07762E+04
   1.04550E+01     2.09030E+04
   1.04563E+01     2.10318E+04
   1.04575E+01     2.11619E+04
   1.04588E+01     2.12927E+04
   1.04600E+01     2.14238E+04
   1.04613E+01     2.15548E+04
   1.04625E+01     2.16854E+04
   1.04638E+01     2.18155E+04
   1.04650E+01     2.19449E+04
   1.04663E+01     2.20736E+04
   1.04675E+01     2.22017E+04
   1.04688E+01     2.23290E+04
   1.04700E+01     2.24555E+04
   1.04713E+01     2.25814E+04
   1.04725E+01     2.27066E+04
   1.04738E+01     2.28312E+04
   1.04750E+01     2.29550E+04
   1.04763E+01     2.30783E+04
   1.04775E+01     2.32008E+04
   1.04788E+01     2.33228E+04
   1.04800E+01     2.34440E+04
   1.04813E+01     2.35646E+04
   1.04825E+01     2.36845E+04
   1.04838E+01     2.38036E+04
   1.04850E+01     2.39221E+04
   1.04863E+01     2.40398E+04
   1.04875E+01     2.41567E+04
   1.04888E+01     2.42729E+04
   1.04900E+01     2.43882E+04
   1.04913E+01     2.45027E+04
   1.04925E+01     2.46164E+04
   1.04938E+01     2.47293E+04
   1.04950E+01     2.48412E+04
   1.04963E+01     2.49523E+04
   1.04975E+01     2.50625E+04
   1.04988E+01     2.51717E+04
   1.05000E+01     2.52801E+04
   1.05013E+01     2.53875E+04
   1.05025E+01     2.54940E+04
   1.05038E+01     2.55995E+04
   1.05050E+01     2.57042E+04
   1.05063E+01     2.58079E+04
   1.05075E+01     2.59106E+04
   1.05088E+01     2.60125E+04
   1.05100E+01     2.61135E+04
   1.05113E+01     2.62135E+04
   1.05125E+01     2.63127E+04
   1.05138E+01     2.64109E+04
   1.05150E+01     2.65084E+04
   1.05163E+01     2.66049E+04
   1.05175E+01     2.67006E+04
   1.05188E+01     2.67955E+04
   1.05200E+01     2.68896E+04
   1.05213E+01     2.69828E+04
   1.05225E+01     2.70752E+04
   1.05238E+01     2.71669E+04
   1.05250E+01     2.72576E+04
   1.05263E+01     2.73476E+04
   1.05275E+01     2.74367E+04
   1.05288E+01     2.75249E+04
   1.05300E+01     2.76122E+04
   1.05312E+01     2.76986E+04
   1.05325E+01     2.77840E+04
   1.05338E+01     2.78684E+04
   1.05350E+01     2.79517E+04
   1.05363E+01     2.80339E+04
   1.05375E+01     2.81149E+04
   1.05388E+01     2.81946E+04
   1.05400E+01     2.82730E+04
   1.05413E+01     2.83501E+04
   1.05425E+01     2.84257E+04
   1.05438E+01     2.84999E+04
   1.05450E+01     2.85726E+04
   1.05463E+01     2.86437E+04
   1.05475E+01     2.87132E+04
   1.05488E+01     2.87810E+04
   1.05500E+01     2.88472E+04
   1.05513E+01     2.89118E+04
   1.05525E+01     2.89747E+04
   1.05538E+01     2.90360E+04
   1.05550E+01     2.90956E+04
   1.05563E+01     2.91536E+04
   1.05575E+01     2.92101E+04
   1.05588E+01     2.92651E+04
   1.05600E+01     2.93186E+04
   1.05613E+01     2.93708E+04
   1.05625E+01     2.94217E+04
   1.05638E+01     2.94714E+04
   1.05650E+01     2.95200E+04
   1.05663E+01     2.95677E+04
   1.05675E+01     2.96145E+04
   1.05688E+01     2.96605E+04
   1.05700E+01     2.97060E+04
   1.05713E+01     2.97510E+04
   1.05725E+01     2.97957E+04
   1.05738E+01     2.98402E+04
   1.05750E+01     2.98848E+04
   1.05763E+01     2.99295E+04
   1.05775E+01     2.99745E+04
   1.05788E+01     3.00200E+04
   1.05800E+01     3.00662E+04
   1.05813E+01     3.01131E+04
   1.05825E+01     3.01610E+04
   1.05838E+01     3.02099E+04
   1.05850E+01     3.02601E+04
   1.05863E+01     3.03116E+04
   1.05875E+01     3.03645E+04
   1.05888E+01     3.04189E+04
   1.05900E+01     3.04748E+04
   1.05913E+01     3.05324E+04
   1.05925E+01     3.05915E+04
   1.05938E+01     3.06522E+04
   1.05950E+01     3.07144E+04
   1.05963E+01     3.07781E+04
   1.05975E+01     3.08432E+04
   1.05988E+01     3.09094E+04
   1.06000E+01     3.09767E+04
   1.06013E+01     3.10449E+04
   1.06025E+01     3.11137E+04
   1.06038E+01     3.11830E+04
   1.06050E+01     3.12524E+04
   1.06063E+01     3.13218E+04
   1.06075E+01     3.13908E+04
   1.06088E+01     3.14592E+04
   1.06100E+01     3.15267E+04
   1.06113E+01     3.15930E+04
   1.06125E+01     3.16580E+04
   1.06138E+01     3.17213E+04
   1.06150E+01     3.17826E+04
   1.06163E+01     3.18419E+04
   1.06175E+01     3.18989E+04
   1.06188E+01     3.19533E+04
   1.06200E+01     3.20051E+04
   1.06213E+01     3.20541E+04
   1.06225E+01     3.21002E+04
   1.06238E+01     3.21432E+04
   1.06250E+01     3.21832E+04
   1.06263E+01     3.22200E+04
   1.06275E+01     3.22535E+04
   1.06288E+01     3.22838E+04
   1.06300E+01     3.23109E+04
   1.06313E+01     3.23346E+04
   1.06325E+01     3.23550E+04
   1.06338E+01     3.23721E+04
   1.06350E+01     3.23895E+04
   1.06363E+01     3.23994E+04
   1.06375E+01     3.24060E+04
   1.06388E+01     3.24094E+04
   1.06400E+01     3.24096E+04
   1.06413E+01     3.24067E+04
   1.06425E+01     3.24007E+04
   1.06438E+01     3.23925E+04
   1.06450E+01     3.23809E+04
   1.06463E+01     3.23665E+04
   1.06475E+01     3.23493E+04
   1.06488E+01     3.23295E+04
   1.06500E+01     3.23072E+04
   1.06513E+01     3.22825E+04
   1.06525E+01     3.22558E+04
   1.06538E+01     3.22271E+04
   1.06550E+01     3.21965E+04
   1.06562E+01     3.21642E+04
   1.06575E+01     3.21302E+04
   1.06588E+01     3.20947E+04
   1.06600E+01     3.20576E+04
   1.06613E+01     3.20191E+04
   1.06625E+01     3.19792E+04
   1.06638E+01     3.19381E+04
   1.06650E+01     3.18959E+04
   1.06663E+01     3.18526E+04
   1.06675E+01     3.18084E+04
   1.06688E+01     3.17635E+04
   1.06700E+01     3.17181E+04
   1.06713E+01     3.16724E+04
   1.06725E+01     3.16264E+04
   1.06738E+01     3.15801E+04
   1.06750E+01     3.15338E+04
   1.06763E+01     3.14873E+04
   1.06775E+01     3.14408E+04
   1.06788E+01     3.13942E+04
   1.06800E+01     3.13475E+04
   1.06813E+01     3.13009E+04
   1.06825E+01     3.12541E+04
   1.06838E+01     3.12074E+04
   1.06850E+01     3.11606E+04
   1.06863E+01     3.11138E+04
   1.06875E+01     3.10672E+04
   1.06888E+01     3.10207E+04
   1.06900E+01     3.09746E+04
   1.06913E+01     3.09290E+04
   1.06925E+01     3.08842E+04
   1.06938E+01     3.08406E+04
   1.06950E+01     3.07985E+04
   1.06963E+01     3.07585E+04
   1.06975E+01     3.07208E+04
   1.06988E+01     3.06862E+04
   1.07000E+01     3.06552E+04
   1.07013E+01     3.06282E+04
   1.07025E+01     3.06059E+04
   1.07038E+01     3.05885E+04
   1.07050E+01     3.05766E+04
   1.07063E+01     3.05702E+04
   1.07075E+01     3.05696E+04
   1.07088E+01     3.05746E+04
   1.07100E+01     3.05851E+04
   1.07113E+01     3.06007E+04
   1.07125E+01     3.06209E+04
   1.07138E+01     3.06453E+04
   1.07150E+01     3.06731E+04
   1.07163E+01     3.07036E+04
   1.07175E+01     3.07360E+04
   1.07188E+01     3.07697E+04
   1.07200E+01     3.08039E+04
   1.07213E+01     3.08380E+04
   1.07225E+01     3.08714E+04
   1.07238E+01     3.09035E+04
   1.07250E+01     3.09340E+04
   1.07263E+01     3.09625E+04
   1.07275E+01     3.09887E+04
   1.07288E+01     3.10123E+04
   1.07300E+01     3.10333E+04
   1.07313E+01     3.10515E+04
   1.07325E+01     3.10670E+04
   1.07338E+01     3.10796E+04
   1.07350E+01     3.10894E+04
   1.07363E+01     3.10964E+04
   1.07375E+01     3.11007E+04
   1.07388E+01     3.11023E+04
   1.07400E+01     3.11013E+04
   1.07413E+01     3.10979E+04
   1.07425E+01     3.10919E+04
   1.07438E+01     3.10836E+04
   1.07450E+01     3.10730E+04
   1.07463E+01     3.10601E+04
   1.07475E+01     3.10450E+04
   1.07488E+01     3.10277E+04
   1.07500E+01     3.10084E+04
   1.07513E+01     3.09870E+04
   1.07525E+01     3.09636E+04
   1.07538E+01     3.09382E+04
   1.07550E+01     3.09109E+04
   1.07563E+01     3.08816E+04
   1.07575E+01     3.08505E+04
   1.07588E+01     3.08176E+04
   1.07600E+01     3.07828E+04
   1.07613E+01     3.07463E+04
   1.07625E+01     3.07081E+04
   1.07638E+01     3.06683E+04
   1.07650E+01     3.06269E+04
   1.07663E+01     3.05840E+04
   1.07675E+01     3.05396E+04
   1.07688E+01     3.04938E+04
   1.07700E+01     3.04467E+04
   1.07713E+01     3.03983E+04
   1.07725E+01     3.03487E+04
   1.07738E+01     3.02980E+04
   1.07750E+01     3.02462E+04
   1.07763E+01     3.01934E+04
   1.07775E+01     3.01397E+04
   1.07788E+01     3.00851E+04
   1.07800E+01     3.00297E+04
   1.07812E+01     2.99736E+04
   1.07825E+01     2.99167E+04
   1.07838E+01     2.98593E+04
   1.07850E+01     2.98013E+04
   1.07863E+01     2.97428E+04
   1.07875E+01     2.96839E+04
   1.07888E+01     2.96245E+04
   1.07900E+01     2.95647E+04
   1.07913E+01     2.95047E+04
   1.07925E+01     2.94443E+04
   1.07938E+01     2.93836E+04
   1.07950E+01     2.93227E+04
   1.07963E+01     2.92616E+04
   1.07975E+01     2.92003E+04
   1.07988E+01     2.91387E+04
   1.08000E+01     2.90770E+04
   1.08013E+01     2.90150E+04
   1.08025E+01     2.89529E+04
   1.08038E+01     2.88906E+04
   1.08050E+01     2.88282E+04
   1.08063E+01     2.87655E+04
   1.08075E+01     2.87027E+04
   1.08088E+01     2.86398E+04
   1.08100E+01     2.85767E+04
   1.08113E+01     2.85135E+04
   1.08125E+01     2.84503E+04
   1.08138E+01     2.83869E+04
   1.08150E+01     2.83236E+04
   1.08163E+01     2.82603E+04
   1.08175E+01     2.81971E+04
   1.08188E+01     2.81340E+04
   1.08200E+01     2.80710E+04
   1.08213E+01     2.80084E+04
   1.08225E+01     2.79460E+04
   1.08238E+01     2.78841E+04
   1.08250E+01     2.78226E+04
   1.08263E+01     2.77617E+04
   1.08275E+01     2.77015E+04
   1.08288E+01     2.76421E+04
   1.08300E+01     2.75835E+04
   1.08313E+01     2.75258E+04
   1.08325E+01     2.74693E+04
   1.08338E+01     2.74139E+04
   1.08350E+01     2.73598E+04
   1.08363E+01     2.73071E+04
   1.08375E+01     2.72559E+04
   1.08388E+01     2.72063E+04
   1.08400E+01     2.71585E+04
   1.08413E+01     2.71124E+04
   1.08425E+01     2.70683E+04
   1.08438E+01     2.70261E+04
   1.08450E+01     2.69860E+04
   1.08463E+01     2.69480E+04
   1.08475E+01     2.69122E+04
   1.08488E+01     2.68785E+04
   1.08500E+01     2.68472E+04
   1.08513E+01     2.68180E+04
   1.08525E+01     2.67910E+04
   1.08538E+01     2.67663E+04
   1.08550E+01     2.67436E+04
   1.08563E+01     2.67230E+04
   1.08575E+01     2.67043E+04
   1.08588E+01     2.66875E+04
   1.08600E+01     2.66724E+04
   1.08613E+01     2.66589E+04
   1.08625E+01     2.66468E+04
   1.08638E+01     2.66359E+04
   1.08650E+01     2.66261E+04
   1.08663E+01     2.66171E+04
   1.08675E+01     2.66088E+04
   1.08688E+01     2.66009E+04
   1.08700E+01     2.65934E+04
   1.08713E+01     2.65860E+04
   1.08725E+01     2.65786E+04
   1.08738E+01     2.65710E+04
   1.08750E+01     2.65630E+04
   1.08763E+01     2.65546E+04
   1.08775E+01     2.65455E+04
   1.08788E+01     2.65357E+04
   1.08800E+01     2.65251E+04
   1.08813E+01     2.65136E+04
   1.08825E+01     2.65011E+04
   1.08838E+01     2.64876E+04
   1.08850E+01     2.64731E+04
   1.08863E+01     2.64576E+04
   1.08875E+01     2.64410E+04
   1.08888E+01     2.64234E+04
   1.08900E+01     2.64049E+04
   1.08913E+01     2.63853E+04
   1.08925E+01     2.63648E+04
   1.08938E+01     2.63433E+04
   1.08950E+01     2.63210E+04
   1.08963E+01     2.62979E+04
   1.08975E+01     2.62740E+04
   1.08988E+01     2.62495E+04
   1.09000E+01     2.62243E+04
   1.09013E+01     2.61986E+04
   1.09025E+01     2.61724E+04
   1.09038E+01     2.61458E+04
   1.09050E+01     2.61190E+04
   1.09062E+01     2.60919E+04
   1.09075E+01     2.60647E+04
   1.09088E+01     2.60375E+04
   1.09100E+01     2.60103E+04
   1.09113E+01     2.59833E+04
   1.09125E+01     2.59566E+04
   1.09138E+01     2.59302E+04
   1.09150E+01     2.59042E+04
   1.09163E+01     2.58788E+04
   1.09175E+01     2.58539E+04
   1.09188E+01     2.58298E+04
   1.09200E+01     2.58065E+04
   1.09213E+01     2.57839E+04
   1.09225E+01     2.57623E+04
   1.09238E+01     2.57417E+04
   1.09250E+01     2.57221E+04
   1.09263E+01     2.57035E+04
   1.09275E+01     2.56861E+04
   1.09288E+01     2.56697E+04
   1.09300E+01     2.56544E+04
   1.09313E+01     2.56403E+04
   1.09325E+01     2.56272E+04
   1.09338E+01     2.56151E+04
   1.09350E+01     2.56040E+04
   1.09363E+01     2.55939E+04
   1.09375E+01     2.55846E+04
   1.09388E+01     2.55761E+04
   1.09400E+01     2.55682E+04
   1.09413E+01     2.55609E+04
   1.09425E+01     2.55539E+04
   1.09438E+01     2.55473E+04
   1.09450E+01     2.55408E+04
   1.09463E+01     2.55344E+04
   1.09475E+01     2.55278E+04
   1.09488E+01     2.55210E+04
   1.09500E+01     2.55138E+04
   1.09513E+01     2.55062E+04
   1.09525E+01     2.54980E+04
   1.09538E+01     2.54891E+04
   1.09550E+01     2.54793E+04
   1.09563E+01     2.54687E+04
   1.09575E+01     2.54571E+04
   1.09588E+01     2.54444E+04
   1.09600E+01     2.54305E+04
   1.09613E+01     2.54154E+04
   1.09625E+01     2.53989E+04
   1.09638E+01     2.53812E+04
   1.09650E+01     2.53621E+04
   1.09663E+01     2.53416E+04
   1.09675E+01     2.53196E+04
   1.09688E+01     2.52962E+04
   1.09700E+01     2.52714E+04
   1.09713E+01     2.52452E+04
   1.09725E+01     2.52176E+04
   1.09738E+01     2.51886E+04
   1.09750E+01     2.51582E+04
   1.09763E+01     2.51265E+04
   1.09775E+01     2.50935E+04
   1.09788E+01     2.50592E+04
   1.09800E+01     2.50238E+04
   1.09813E+01     2.49872E+04
   1.09825E+01     2.49495E+04
   1.09838E+01     2.49107E+04
   1.09850E+01     2.48710E+04
   1.09863E+01     2.48304E+04
   1.09875E+01     2.47889E+04
   1.09888E+01     2.47465E+04
   1.09900E+01     2.47035E+04
   1.09913E+01     2.46597E+04
   1.09925E+01     2.46153E+04
   1.09938E+01     2.45704E+04
   1.09950E+01     2.45249E+04
   1.09963E+01     2.44790E+04
   1.09975E+01     2.44327E+04
   1.09988E+01     2.43861E+04
   1.10000E+01     2.43392E+04
   1.10013E+01     2.42921E+04
   1.10025E+01     2.42448E+04
   1.10038E+01     2.41973E+04
   1.10050E+01     2.41498E+04
   1.10063E+01     2.41023E+04
   1.10075E+01     2.40547E+04
   1.10088E+01     2.40073E+04
   1.10100E+01     2.39599E+04
   1.10113E+01     2.39126E+04
   1.10125E+01     2.38655E+04
   1.10138E+01     2.38186E+04
   1.10150E+01     2.37720E+04
   1.10163E+01     2.37255E+04
   1.10175E+01     2.36794E+04
   1.10188E+01     2.36335E+04
   1.10200E+01     2.35880E+04
   1.10213E+01     2.35428E+04
   1.10225E+01     2.34979E+04
   1.10238E+01     2.34534E+04
   1.10250E+01     2.34092E+04
   1.10263E+01     2.33655E+04
   1.10275E+01     2.33221E+04
   1.10288E+01     2.32792E+04
   1.10300E+01     2.32366E+04
   1.10312E+01     2.31945E+04
   1.10325E+01     2.31528E+04
   1.10338E+01     2.31116E+04
   1.10350E+01     2.30708E+04
   1.10363E+01     2.30304E+04
   1.10375E+01     2.29905E+04
   1.10388E+01     2.29512E+04
   1.10400E+01     2.29123E+04
   1.10413E+01     2.28739E+04
   1.10425E+01     2.28360E+04
   1.10438E+01     2.27986E+04
   1.10450E+01     2.27618E+04
   1.10463E+01     2.27256E+04
   1.10475E+01     2.26900E+04
   1.10488E+01     2.26549E+04
   1.10500E+01     2.26206E+04
   1.10513E+01     2.25868E+04
   1.10525E+01     2.25537E+04
   1.10538E+01     2.25214E+04
   1.10550E+01     2.24897E+04
   1.10563E+01     2.24588E+04
   1.10575E+01     2.24287E+04
   1.10588E+01     2.23994E+04
   1.10600E+01     2.23709E+04
   1.10613E+01     2.23432E+04
   1.10625E+01     2.23164E+04
   1.10638E+01     2.22905E+04
   1.10650E+01     2.22654E+04
   1.10663E+01     2.22412E+04
   1.10675E+01     2.22180E+04
   1.10688E+01     2.21957E+04
   1.10700E+01     2.21742E+04
   1.10713E+01     2.21537E+04
   1.10725E+01     2.21341E+04
   1.10738E+01     2.21154E+04
   1.10750E+01     2.20975E+04
   1.10763E+01     2.20805E+04
   1.10775E+01     2.20642E+04
   1.10788E+01     2.20488E+04
   1.10800E+01     2.20341E+04
   1.10813E+01     2.20201E+04
   1.10825E+01     2.20068E+04
   1.10838E+01     2.19940E+04
   1.10850E+01     2.19818E+04
   1.10863E+01     2.19701E+04
   1.10875E+01     2.19588E+04
   1.10888E+01     2.19479E+04
   1.10900E+01     2.19372E+04
   1.10913E+01     2.19268E+04
   1.10925E+01     2.19166E+04
   1.10938E+01     2.19064E+04
   1.10950E+01     2.18963E+04
   1.10963E+01     2.18861E+04
   1.10975E+01     2.18759E+04
   1.10988E+01     2.18655E+04
   1.11000E+01     2.18548E+04
   1.11013E+01     2.18440E+04
   1.11025E+01     2.18328E+04
   1.11038E+01     2.18213E+04
   1.11050E+01     2.18094E+04
   1.11063E+01     2.17970E+04
   1.11075E+01     2.17842E+04
   1.11088E+01     2.17710E+04
   1.11100E+01     2.17573E+04
   1.11113E+01     2.17430E+04
   1.11125E+01     2.17282E+04
   1.11138E+01     2.17130E+04
   1.11150E+01     2.16972E+04
   1.11163E+01     2.16808E+04
   1.11175E+01     2.16640E+04
   1.11188E+01     2.16467E+04
   1.11200E+01     2.16289E+04
   1.11213E+01     2.16106E+04
   1.11225E+01     2.15919E+04
   1.11238E+01     2.15727E+04
   1.11250E+01     2.15532E+04
   1.11263E+01     2.15334E+04
   1.11275E+01     2.15132E+04
   1.11288E+01     2.14927E+04
   1.11300E+01     2.14720E+04
   1.11313E+01     2.14511E+04
   1.11325E+01     2.14300E+04
   1.11338E+01     2.14088E+04
   1.11350E+01     2.13875E+04
   1.11363E+01     2.13661E+04
   1.11375E+01     2.13448E+04
   1.11388E+01     2.13234E+04
   1.11400E+01     2.13021E+04
   1.11413E+01     2.12809E+04
   1.11425E+01     2.12598E+04
   1.11438E+01     2.12389E+04
   1.11450E+01     2.12181E+04
   1.11463E+01     2.11976E+04
   1.11475E+01     2.11772E+04
   1.11488E+01     2.11572E+04
   1.11500E+01     2.11373E+04
   1.11513E+01     2.11178E+04
   1.11525E+01     2.10985E+04
   1.11538E+01     2.10795E+04
   1.11550E+01     2.10607E+04
   1.11562E+01     2.10423E+04
   1.11575E+01     2.10240E+04
   1.11588E+01     2.10060E+04
   1.11600E+01     2.09883E+04
   1.11613E+01     2.09707E+04
   1.11625E+01     2.09532E+04
   1.11638E+01     2.09359E+04
   1.11650E+01     2.09188E+04
   1.11663E+01     2.09016E+04
   1.11675E+01     2.08845E+04
   1.11688E+01     2.08674E+04
   1.11700E+01     2.08503E+04
   1.11713E+01     2.08331E+04
   1.11725E+01     2.08157E+04
   1.11738E+01     2.07982E+04
   1.11750E+01     2.07804E+04
   1.11763E+01     2.07624E+04
   1.11775E+01     2.07441E+04
   1.11788E+01     2.07255E+04
   1.11800E+01     2.07066E+04
   1.11813E+01     2.06872E+04
   1.11825E+01     2.06674E+04
   1.11838E+01     2.06471E+04
   1.11850E+01     2.06264E+04
   1.11863E+01     2.06051E+04
   1.11875E+01     2.05833E+04
   1.11888E+01     2.05610E+04
   1.11900E+01     2.05381E+04
   1.11913E+01     2.05146E+04
   1.11925E+01     2.04906E+04
   1.11938E+01     2.04659E+04
   1.11950E+01     2.04407E+04
   1.11963E+01     2.04149E+04
   1.11975E+01     2.03885E+04
   1.11988E+01     2.03615E+04
   1.12000E+01     2.03340E+04
   1.12013E+01     2.03059E+04
   1.12025E+01     2.02774E+04
   1.12038E+01     2.02484E+04
   1.12050E+01     2.02190E+04
   1.12063E+01     2.01895E+04
   1.12075E+01     2.01598E+04
   1.12088E+01     2.01300E+04
   1.12100E+01     2.01001E+04
   1.12113E+01     2.00701E+04
   1.12125E+01     2.00398E+04
   1.12138E+01     2.00092E+04
   1.12150E+01     1.99784E+04
   1.12163E+01     1.99474E+04
   1.12175E+01     1.99164E+04
   1.12188E+01     1.98854E+04
   1.12200E+01     1.98546E+04
   1.12213E+01     1.98244E+04
   1.12225E+01     1.97948E+04
   1.12238E+01     1.97663E+04
   1.12250E+01     1.97393E+04
   1.12263E+01     1.97142E+04
   1.12275E+01     1.96914E+04
   1.12288E+01     1.96718E+04
   1.12300E+01     1.96559E+04
   1.12313E+01     1.96444E+04
   1.12325E+01     1.96383E+04
   1.12338E+01     1.96382E+04
   1.12350E+01     1.96451E+04
   1.12363E+01     1.96596E+04
   1.12375E+01     1.96824E+04
   1.12388E+01     1.97142E+04
   1.12400E+01     1.97554E+04
   1.12413E+01     1.98063E+04
   1.12425E+01     1.98669E+04
   1.12438E+01     1.99371E+04
   1.12450E+01     2.00167E+04
   1.12463E+01     2.01051E+04
   1.12475E+01     2.02016E+04
   1.12488E+01     2.03055E+04
   1.12500E+01     2.04159E+04
   1.12513E+01     2.05318E+04
   1.12525E+01     2.06522E+04
   1.12538E+01     2.07763E+04
   1.12550E+01     2.09032E+04
   1.12563E+01     2.10320E+04
   1.12575E+01     2.11621E+04
   1.12588E+01     2.12929E+04
   1.12600E+01     2.14239E+04
   1.12613E+01     2.15549E+04
   1.12625E+01     2.16855E+04
   1.12638E+01     2.18156E+04
   1.12650E+01     2.19450E+04
   1.12663E+01     2.20738E+04
   1.12675E+01     2.22018E+04
   1.12688E+01     2.23291E+04
   1.12700E+01     2.24557E+04
   1.12713E+01     2.25815E+04
   1.12725E+01     2.27067E+04
   1.12738E+01     2.28313E+04
   1.12750E+01     2.29552E+04
   1.12763E+01     2.30784E+04
   1.12775E+01     2.32010E+04
   1.12788E+01     2.33229E+04
   1.12800E+01     2.34441E+04
   1.12812E+01     2.35647E+04
   1.12825E+01     2.36846E+04
   1.12838E+01     2.38038E+04
   1.12850E+01     2.39222E+04
   1.12863E+01     2.40399E+04
   1.12875E+01     2.41568E+04
   1.12888E+01     2.42730E+04
   1.12900E+01     2.43883E+04
   1.12913E+01     2.45029E+04
   1.12925E+01     2.46165E+04
   1.12938E+01     2.47294E+04
   1.12950E+01     2.48413E+04
   1.12963E+01     2.49524E+04
   1.12975E+01     2.50626E+04
   1.12988E+01     2.51718E+04
   1.13000E+01     2.52802E+04
   1.13013E+01     2.53876E+04
   1.13025E+01     2.54941E+04
   1.13038E+01     2.55996E+04
   1.13050E+01     2.57043E+04
   1.13063E+01     2.58080E+04
   1.13075E+01     2.59107E+04
   1.13088E+01     2.60126E+04
   1.13100E+01     2.61136E+04
   1.13113E+01     2.62136E+04
   1.13125E+01     2.63128E+04
   1.13138E+01     2.64110E+04
   1.13150E+01     2.65085E+04
   1.13163E+01     2.66050E+04
   1.13175E+01     2.67007E+04
   1.13188E+01     2.67956E+04
   1.13200E+01     2.68897E+04
   1.13213E+01     2.69829E+04
   1.13225E+01     2.70754E+04
   1.13238E+01     2.71670E+04
   1.13250E+01     2.72578E+04
   1.13263E+01     2.73477E+04
   1.13275E+01     2.74368E+04
   1.13288E+01     2.75250E+04
   1.13300E+01     2.76124E+04
   1.13313E+01     2.76987E+04
   1.13325E+01     2.77842E+04
   1.13338E+01     2.78685E+04
   1.13350E+01     2.79518E+04
   1.13363E+01     2.80340E+04
   1.13375E+01     2.81150E+04
   1.13388E+01     2.81947E+04
   1.13400E+01     2.82732E+04
   1.13413E+01     2.83502E+04
   1.13425E+01     2.84259E+04
   1.13438E+01     2.85001E+04
   1.13450E+01     2.85727E+04
   1.13463E+01     2.86438E+04
   1.13475E+01     2.87133E+04
   1.13488E+01     2.87812E+04
   1.13500E+01     2.88474E+04
   1.13513E+01     2.89120E+04
   1.13525E+01     2.89749E+04
   1.13538E+01     2.90361E+04
   1.13550E+01     2.90958E+04
   1.13563E+01     2.91538E+04
   1.13575E+01     2.92103E+04
   1.13588E+01     2.92653E+04
   1.13600E+01     2.93188E+04
   1.13613E+01     2.93710E+04
   1.13625E+01     2.94219E+04
   1.13638E+01     2.94716E+04
   1.13650E+01     2.95202E+04
   1.13663E+01     2.95679E+04
   1.13675E+01     2.96146E+04
   1.13688E+01     2.96607E+04
   1.13700E+01     2.97062E+04
   1.13713E+01     2.97512E+04
   1.13725E+01     2.97959E+04
   1.13738E+01     2.98404E+04
   1.13750E+01     2.98850E+04
   1.13763E+01     2.99297E+04
   1.13775E+01     2.99747E+04
   1.13788E+01     3.00202E+04
   1.13800E+01     3.00663E+04
   1.13813E+01     3.01133E+04
   1.13825E+01     3.01612E+04
   1.13838E+01     3.02101E+04
   1.13850E+01     3.02603E+04
   1.13863E+01     3.03118E+04
   1.13875E+01     3.03647E+04
   1.13888E+01     3.04191E+04
   1.13900E+01     3.04750E+04
   1.13913E+01     3.05325E+04
   1.13925E+01     3.05917E+04
   1.13938E+01     3.06524E+04
   1.13950E+01     3.07146E+04
   1.13963E+01     3.07783E+04
   1.13975E+01     3.08433E+04
   1.13988E+01     3.09096E+04
   1.14000E+01     3.09769E+04
   1.14013E+01     3.10450E+04
   1.14025E+01     3.11139E+04
   1.14038E+01     3.11831E+04
   1.14050E+01     3.12525E+04
   1.14062E+01     3.13219E+04
   1.14075E+01     3.13909E+04
   1.14088E+01     3.14593E+04
   1.14100E+01     3.15268E+04
   1.14113E+01     3.15932E+04
   1.14125E+01     3.16581E+04
   1.14138E+01     3.17214E+04
   1.14150E+01     3.17827E+04
   1.14163E+01     3.18420E+04
   1.14175E+01     3.18990E+04
   1.14188E+01     3.19534E+04
   1.14200E+01     3.20052E+04
   1.14213E+01     3.20542E+04
   1.14225E+01     3.21003E+04
   1.14238E+01     3.21433E+04
   1.14250E+01     3.21833E+04
   1.14263E+01     3.22201E+04
   1.14275E+01     3.22536E+04
   1.14288E+01     3.22839E+04
   1.14300E+01     3.23109E+04
   1.14313E+01     3.23347E+04
   1.14325E+01     3.23551E+04
   1.14338E+01     3.23722E+04
   1.14350E+01     3.23895E+04
   1.14363E+01     3.23995E+04
   1.14375E+01     3.24061E+04
   1.14388E+01     3.24095E+04
   1.14400E+01     3.24097E+04
   1.14413E+01     3.24068E+04
   1.14425E+01     3.24008E+04
   1.14438E+01     3.23926E+04
   1.14450E+01     3.23810E+04
   1.14463E+01     3.23666E+04
   1.14475E+01     3.23494E+04
   1.14488E+01     3.23296E+04
   1.14500E+01     3.23073E+04
   1.14513E+01     3.22826E+04
   1.14525E+01     3.22559E+04
   1.14538E+01     3.22272E+04
   1.14550E+01     3.21966E+04
   1.14563E+01     3.21643E+04
   1.14575E+01     3.21303E+04
   1.14588E+01     3.20948E+04
   1.14600E+01     3.20577E+04
   1.14613E+01     3.20192E+04
   1.14625E+01     3.19793E+04
   1.14638E+01     3.19382E+04
   1.14650E+01     3.18960E+04
   1.14663E+01     3.18527E+04
   1.14675E+01     3.18085E+04
   1.14688E+01     3.17636E+04
   1.14700E+01     3.17182E+04
   1.14713E+01     3.16725E+04
   1.14725E+01     3.16264E+04
   1.14738E+01     3.15802E+04
   1.14750E+01     3.15339E+04
   1.14763E+01     3.14874E+04
   1.14775E+01     3.14408E+04
   1.14788E+01     3.13943E+04
   1.14800E+01     3.13476E+04
   1.14813E+01     3.13009E+04
   1.14825E+01     3.12542E+04
   1.14838E+01     3.12074E+04
   1.14850E+01     3.11606E+04
   1.14863E+01     3.11139E+04
   1.14875E+01     3.10672E+04
   1.14888E+01     3.10207E+04
   1.14900E+01     3.09746E+04
   1.14913E+01     3.09290E+04
   1.14925E+01     3.08843E+04
   1.14938E+01     3.08407E+04
   1.14950E+01     3.07986E+04
   1.14963E+01     3.07585E+04
   1.14975E+01     3.07209E+04
   1.14988E+01     3.06863E+04
   1.15000E+01     3.06552E+04
   1.15013E+01     3.06283E+04
   1.15025E+01     3.06059E+04
   1.15038E+01     3.05886E+04
   1.15050E+01     3.05766E+04
   1.15063E+01     3.05702E+04
   1.15075E+01     3.05696E+04
   1.15088E+01     3.05746E+04
   1.15100E+01     3.05851E+04
   1.15113E+01     3.06007E+04
   1.15125E+01     3.06210E+04
   1.15138E+01     3.06453E+04
   1.15150E+01     3.06731E+04
   1.15163E+01     3.07036E+04
   1.15175E+01     3.07361E+04
   1.15188E+01     3.07697E+04
   1.15200E+01     3.08039E+04
   1.15213E+01     3.08380E+04
   1.15225E+01     3.08714E+04
   1.15238E+01     3.09035E+04
   1.15250E+01     3.09340E+04
   1.15263E+01     3.09625E+04
   1.15275E+01     3.09887E+04
   1.15288E+01     3.10123E+04
   1.15300E+01     3.10333E+04
   1.15312E+01     3.10516E+04
   1.15325E+01     3.10670E+04
   1.15338E+01     3.10796E+04
   1.15350E+01     3.10894E+04
   1.15363E+01     3.10964E+04
   1.15375E+01     3.11007E+04
   1.15388E+01     3.11024E+04
   1.15400E+01     3.11014E+04
   1.15413E+01     3.10979E+04
   1.15425E+01     3.10920E+04
   1.15438E+01     3.10837E+04
   1.15450E+01     3.10730E+04
   1.15463E+01     3.10601E+04
   1.15475E+01     3.10450E+04
   1.15488E+01     3.10278E+04
   1.15500E+01     3.10085E+04
   1.15513E+01     3.09871E+04
   1.15525E+01     3.09637E+04
   1.15538E+01     3.09383E+04
   1.15550E+01     3.09110E+04
   1.15563E+01     3.08817E+04
   1.15575E+01     3.08506E+04
   1.15588E+01     3.08177E+04
   1.15600E+01     3.07829E+04
   1.15613E+01     3.07464E+04
   1.15625E+01     3.07082E+04
   1.15638E+01     3.06684E+04
   1.15650E+01     3.06270E+04
   1.15663E+01     3.05841E+04
   1.15675E+01     3.05397E+04
   1.15688E+01     3.04939E+04
   1.15700E+01     3.04468E+04
   1.15713E+01     3.03984E+04
   1.15725E+01     3.03488E+04
   1.15738E+01     3.02981E+04
   1.15750E+01     3.02463E+04
   1.15763E+01     3.01935E+04
   1.15775E+01     3.01398E+04
   1.15788E+01     3.00852E+04
   1.15800E+01     3.00298E+04
   1.15813E+01     2.99737E+04
   1.15825E+01     2.99169E+04
   1.15838E+01     2.98594E+04
   1.15850E+01     2.98014E+04
   1.15863E+01     2.97429E+04
   1.15875E+01     2.96840E+04
   1.15888E+01     2.96246E+04
   1.15900E+01     2.95649E+04
   1.15913E+01     2.95048E+04
   1.15925E+01     2.94444E+04
   1.15938E+01     2.93838E+04
   1.15950E+01     2.93229E+04
   1.15963E+01     2.92618E+04
   1.15975E+01     2.92004E+04
   1.15988E+01     2.91389E+04
   1.16000E+01     2.90771E+04
   1.16013E+01     2.90152E+04
   1.16025E+01     2.89531E+04
   1.16038E+01     2.88908E+04
   1.16050E+01     2.88283E+04
   1.16063E+01     2.87657E+04
   1.16075E+01     2.87029E+04
   1.16088E+01     2.86399E+04
   1.16100E+01     2.85769E+04
   1.16113E+01     2.85137E+04
   1.16125E+01     2.84504E+04
   1.16138E+01     2.83871E+04
   1.16150E+01     2.83238E+04
   1.16163E+01     2.82605E+04
   1.16175E+01     2.81972E+04
   1.16188E+01     2.81341E+04
   1.16200E+01     2.80712E+04
   1.16213E+01     2.80085E+04
   1.16225E+01     2.79462E+04
   1.16238E+01     2.78842E+04
   1.16250E+01     2.78228E+04
   1.16263E+01     2.77619E+04
   1.16275E+01     2.77017E+04
   1.16288E+01     2.76422E+04
   1.16300E+01     2.75836E+04
   1.16313E+01     2.75260E+04
   1.16325E+01     2.74694E+04
   1.16338E+01     2.74140E+04
   1.16350E+01     2.73599E+04
   1.16363E+01     2.73072E+04
   1.16375E+01     2.72561E+04
   1.16388E+01     2.72065E+04
   1.16400E+01     2.71586E+04
   1.16413E+01     2.71125E+04
   1.16425E+01     2.70684E+04
   1.16438E+01     2.70262E+04
   1.16450E+01     2.69861E+04
   1.16463E+01     2.69481E+04
   1.16475E+01     2.69123E+04
   1.16488E+01     2.68786E+04
   1.16500E+01     2.68472E+04
   1.16513E+01     2.68181E+04
   1.16525E+01     2.67911E+04
   1.16538E+01     2.67663E+04
   1.16550E+01     2.67437E+04
   1.16562E+01     2.67231E+04
   1.16575E+01     2.67044E+04
   1.16588E+01     2.66876E+04
   1.16600E+01     2.66725E+04
   1.16613E+01     2.66590E+04
   1.16625E+01     2.66468E+04
   1.16638E+01     2.66360E+04
   1.16650E+01     2.66261E+04
   1.16663E+01     2.66171E+04
   1.16675E+01     2.66088E+04
   1.16688E+01     2.66010E+04
   1.16700E+01     2.65935E+04
   1.16713E+01     2.65861E+04
   1.16725E+01     2.65786E+04
   1.16738E+01     2.65710E+04
   1.16750E+01     2.65631E+04
   1.16763E+01     2.65546E+04
   1.16775E+01     2.65456E+04
   1.16788E+01     2.65358E+04
   1.16800E+01     2.65252E+04
   1.16813E+01     2.65136E+04
   1.16825E+01     2.65012E+04
   1.16838E+01     2.64877E+04
   1.16850E+01     2.64732E+04
   1.16863E+01     2.64576E+04
   1.16875E+01     2.64411E+04
   1.16888E+01     2.64235E+04
   1.16900E+01     2.64049E+04
   1.16913E+01     2.63853E+04
   1.16925E+01     2.63648E+04
   1.16938E+01     2.63434E+04
   1.16950E+01     2.63211E+04
   1.16963E+01     2.62980E+04
   1.16975E+01     2.62741E+04
   1.16988E+01     2.62495E+04
   1.17000E+01     2.62244E+04
   1.17013E+01     2.61986E+04
   1.17025E+01     2.61725E+04
   1.17038E+01     2.61459E+04
   1.17050E+01     2.61190E+04
   1.17063E+01     2.60920E+04
   1.17075E+01     2.60648E+04
   1.17088E+01     2.60376E+04
   1.17100E+01     2.60104E+04
   1.17113E+01     2.59834E+04
   1.17125E+01     2.59566E+04
   1.17138E+01     2.59302E+04
   1.17150E+01     2.59043E+04
   1.17163E+01     2.58788E+04
   1.17175E+01     2.58540E+04
   1.17188E+01     2.58299E+04
   1.17200E+01     2.58065E+04
   1.17213E+01     2.57840E+04
   1.17225E+01     2.57624E+04
   1.17238E+01     2.57418E+04
   1.17250E+01     2.57221E+04
   1.17263E+01     2.57036E+04
   1.17275E+01     2.56861E+04
   1.17288E+01     2.56697E+04
   1.17300E+01     2.56545E+04
   1.17313E+01     2.56403E+04
   1.17325E+01     2.56272E+04
   1.17338E+01     2.56152E+04
   1.17350E+01     2.56041E+04
   1.17363E+01     2.55939E+04
   1.17375E+01     2.55846E+04
   1.17388E+01     2.55761E+04
   1.17400E+01     2.55682E+04
   1.17413E+01     2.55609E+04
   1.17425E+01     2.55540E+04
   1.17438E+01     2.55473E+04
   1.17450E+01     2.55409E+04
   1.17463E+01     2.55344E+04
   1.17475E+01     2.55278E+04
   1.17488E+01     2.55210E+04
   1.17500E+01     2.55139E+04
   1.17513E+01     2.55062E+04
   1.17525E+01     2.54980E+04
   1.17538E+01     2.54891E+04
   1.17550E+01     2.54794E+04
   1.17563E+01     2.54688E+04
   1.17575E+01     2.54571E+04
   1.17588E+01     2.54444E+04
   1.17600E+01     2.54305E+04
   1.17613E+01     2.54154E+04
   1.17625E+01     2.53990E+04
   1.17638E+01     2.53813E+04
   1.17650E+01     2.53621E+04
   1.17663E+01     2.53416E+04
   1.17675E+01     2.53197E+04
   1.17688E+01     2.52963E+04
   1.17700E+01     2.52715E+04
   1.17713E+01     2.52453E+04
   1.17725E+01     2.52177E+04
   1.17738E+01     2.51886E+04
   1.17750E+01     2.51583E+04
   1.17763E+01     2.51265E+04
   1.17775E+01     2.50936E+04
   1.17788E+01     2.50593E+04
   1.17800E+01     2.50239E+04
   1.17812E+01     2.49873E+04
   1.17825E+01     2.49496E+04
   1.17838E+01     2.49108E+04
   1.17850E+01     2.48711E+04
   1.17863E+01     2.48305E+04
   1.17875E+01     2.47890E+04
   1.17888E+01     2.47466E+04
   1.17900E+01     2.47036E+04
   1.17913E+01     2.46598E+04
   1.17925E+01     2.46154E+04
   1.17938E+01     2.45705E+04
   1.17950E+01     2.45250E+04
   1.17963E+01     2.44791E+04
   1.17975E+01     2.44328E+04
   1.17988E+01     2.43862E+04
   1.18000E+01     2.43393E+04
   1.18013E+01     2.42922E+04
   1.18025E+01     2.42449E+04
   1.18038E+01     2.41974E+04
   1.18050E+01     2.41499E+04
   1.18063E+01     2.41024E+04
   1.18075E+01     2.40549E+04
   1.18088E+01     2.40074E+04
   1.18100E+01     2.39600E+04
   1.18113E+01     2.39128E+04
   1.18125E+01     2.38657E+04
   1.18138E+01     2.38188E+04
   1.18150E+01     2.37721E+04
   1.18163E+01     2.37257E+04
   1.18175E+01     2.36795E+04
   1.18188E+01     2.36336E+04
   1.18200E+01     2.35881E+04
   1.18213E+01     2.35429E+04
   1.18225E+01     2.34980E+04
   1.18238E+01     2.34535E+04
   1.18250E+01     2.34094E+04
   1.18263E+01     2.33656E+04
   1.18275E+01     2.33222E+04
   1.18288E+01     2.32793E+04
   1.18300E+01     2.32367E+04
   1.18313E+01     2.31946E+04
   1.18325E+01     2.31529E+04
   1.18338E+01     2.31117E+04
   1.18350E+01     2.30709E+04
   1.18363E+01     2.30305E+04
   1.18375E+01     2.29907E+04
   1.18388E+01     2.29513E+04
   1.18400E+01     2.29124E+04
   1.18413E+01     2.28740E+04
   1.18425E+01     2.28361E+04
   1.18438E+01     2.27987E+04
   1.18450E+01     2.27620E+04
   1.18463E+01     2.27257E+04
   1.18475E+01     2.26901E+04
   1.18488E+01     2.26551E+04
   1.18500E+01     2.26207E+04
   1.18513E+01     2.25869E+04
   1.18525E+01     2.25538E+04
   1.18538E+01     2.25215E+04
   1.18550E+01     2.24898E+04
   1.18563E+01     2.24589E+04
   1.18575E+01     2.24288E+04
   1.18588E+01     2.23995E+04
   1.18600E+01     2.23710E+04
   1.18613E+01     2.23433E+04
   1.18625E+01     2.23165E+04
   1.18638E+01     2.22905E+04
   1.18650E+01     2.22655E+04
   1.18663E+01     2.22413E+04
   1.18675E+01     2.22181E+04
   1.18688E+01     2.21957E+04
   1.18700E+01     2.21743E+04
   1.18713E+01     2.21538E+04
   1.18725E+01     2.21342E+04
   1.18738E+01     2.21154E+04
   1.18750E+01     2.20975E+04
   1.18763E+01     2.20805E+04
   1.18775E+01     2.20643E+04
   1.18788E+01     2.20489E+04
   1.18800E+01     2.20342E+04
   1.18813E+01     2.20202E+04
   1.18825E+01     2.20068E+04
   1.18838E+01     2.19941E+04
   1.18850E+01     2.19819E+04
   1.18863E+01     2.19701E+04
   1.18875E+01     2.19588E+04
   1.18888E+01     2.19479E+04
   1.18900E+01     2.19373E+04
   1.18913E+01     2.19268E+04
   1.18925E+01     2.19166E+04
   1.18938E+01     2.19064E+04
   1.18950E+01     2.18963E+04
   1.18963E+01     2.18862E+04
   1.18975E+01     2.18759E+04
   1.18988E+01     2.18655E+04
   1.19000E+01     2.18549E+04
   1.19013E+01     2.18440E+04
   1.19025E+01     2.18328E+04
   1.19038E+01     2.18213E+04
   1.19050E+01     2.18094E+04
   1.19062E+01     2.17971E+04
   1.19075E+01     2.17843E+04
   1.19088E+01     2.17710E+04
   1.19100E+01     2.17573E+04
   1.19113E+01     2.17430E+04
   1.19125E+01     2.17283E+04
   1.19138E+01     2.17130E+04
   1.19150E+01     2.16972E+04
   1.19163E+01     2.16809E+04
   1.19175E+01     2.16640E+04
   1.19188E+01     2.16467E+04
   1.19200E+01     2.16289E+04
   1.19213E+01     2.16106E+04
   1.19225E+01     2.15919E+04
   1.19238E+01     2.15728E+04
   1.19250E+01     2.15533E+04
   1.19263E+01     2.15334E+04
   1.19275E+01     2.15133E+04
   1.19288E+01     2.14928E+04
   1.19300E+01     2.14721E+04
   1.19313E+01     2.14512E+04
   1.19325E+01     2.14301E+04
   1.19338E+01     2.14089E+04
   1.19350E+01     2.13876E+04
   1.19363E+01     2.13662E+04
   1.19375E+01     2.13448E+04
   1.19388E+01     2.13234E+04
   1.19400E+01     2.13021E+04
   1.19413E+01     2.12809E+04
   1.19425E+01     2.12598E+04
   1.19438E+01     2.12389E+04
   1.19450E+01     2.12182E+04
   1.19463E+01     2.11976E+04
   1.19475E+01     2.11773E+04
   1.19488E+01     2.11572E+04
   1.19500E+01     2.11374E+04
   1.19513E+01     2.11178E+04
   1.19525E+01     2.10985E+04
   1.19538E+01     2.10795E+04
   1.19550E+01     2.10608E+04
   1.19563E+01     2.10423E+04
   1.19575E+01     2.10241E+04
   1.19588E+01     2.10061E+04
   1.19600E+01     2.09883E+04
   1.19613E+01     2.09707E+04
   1.19625E+01     2.09533E+04
   1.19638E+01     2.09360E+04
   1.19650E+01     2.09188E+04
   1.19663E+01     2.09017E+04
   1.19675E+01     2.08846E+04
   1.19688E+01     2.08675E+04
   1.19700E+01     2.08503E+04
   1.19713E+01     2.08331E+04
   1.19725E+01     2.08157E+04
   1.19738E+01     2.07982E+04
   1.19750E+01     2.07805E+04
   1.19763E+01     2.07625E+04
   1.19775E+01     2.07442E+04
   1.19788E+01     2.07256E+04
   1.19800E+01     2.07066E+04
   1.19813E+01     2.06872E+04
   1.19825E+01     2.06674E+04
   1.19838E+01     2.06472E+04
   1.19850E+01     2.06264E+04
   1.19863E+01     2.06052E+04
   1.19875E+01     2.05834E+04
   1.19888E+01     2.05611E+04
   1.19900E+01     2.05382E+04
   1.19913E+01     2.05147E+04
   1.19925E+01     2.04906E+04
   1.19938E+01     2.04660E+04
   1.19950E+01     2.04408E+04
   1.19963E+01     2.04150E+04
   1.19975E+01     2.03886E+04
   1.19988E+01     2.03616E+04
   1.20000E+01     2.03341E+04
   1.20013E+01     2.03060E+04
   1.20025E+01     2.02775E+04
   1.20038E+01     2.02484E+04
   1.20050E+01     2.02191E+04
   1.20063E+01     2.01895E+04
   1.20075E+01     2.01598E+04
   1.20088E+01     2.01301E+04
   1.20100E+01     2.01002E+04
   1.20113E+01     2.00701E+04
   1.20125E+01     2.00399E+04
   1.20138E+01     2.00093E+04
   1.20150E+01     1.99785E+04
   1.20163E+01     1.99475E+04
   1.20175E+01     1.99165E+04
   1.20188E+01     1.98855E+04
   1.20200E+01     1.98547E+04
   1.20213E+01     1.98245E+04
   1.20225E+01     1.97949E+04
   1.20238E+01     1.97664E+04
   1.20250E+01     1.97394E+04
   1.20263E+01     1.97143E+04
   1.20275E+01     1.96915E+04
   1.20288E+01     1.96719E+04
   1.20300E+01     1.96560E+04
   1.20313E+01     1.96445E+04
   1.20325E+01     1.96384E+04
   1.20338E+01     1.96383E+04
   1.20350E+01     1.96452E+04
   1.20363E+01     1.96597E+04
   1.20375E+01     1.96825E+04
   1.20388E+01     1.97143E+04
   1.20400E+01     1.97555E+04
   1.20413E+01     1.98064E+04
   1.20425E+01     1.98670E+04
   1.20438E+01     1.99372E+04
   1.20450E+01     2.00168E+04
   1.20463E+01     2.01052E+04
   1.20475E+01     2.02017E+04
   1.20488E+01     2.03056E+04
   1.20500E+01     2.04160E+04
   1.20513E+01     2.05319E+04
   1.20525E+01     2.06523E+04
   1.20538E+01     2.07764E+04
   1.20550E+01     2.09033E+04
   1.20563E+01     2.10321E+04
   1.20575E+01     2.11622E+04
   1.20588E+01     2.12930E+04
   1.20600E+01     2.14240E+04
   1.20613E+01     2.15550E+04
   1.20625E+01     2.16856E+04
   1.20638E+01     2.18157E+04
   1.20650E+01     2.19451E+04
   1.20663E+01     2.20738E+04
   1.20675E+01     2.22019E+04
   1.20688E+01     2.23292E+04
   1.20700E+01     2.24557E+04
   1.20713E+01     2.25816E+04
   1.20725E+01     2.27068E+04
   1.20738E+01     2.28314E+04
   1.20750E+01     2.29552E+04
   1.20763E+01     2.30785E+04
   1.20775E+01     2.32010E+04
   1.20788E+01     2.33229E+04
   1.20800E+01     2.34442E+04
   1.20813E+01     2.35648E+04
   1.20825E+01     2.36847E+04
   1.20838E+01     2.38038E+04
   1.20850E+01     2.39223E+04
   1.20863E+01     2.40400E+04
   1.20875E+01     2.41569E+04
   1.20888E+01     2.42730E+04
   1.20900E+01     2.43884E+04
   1.20913E+01     2.45029E+04
   1.20925E+01     2.46166E+04
   1.20938E+01     2.47294E+04
   1.20950E+01     2.48414E+04
   1.20963E+01     2.49524E+04
   1.20975E+01     2.50626E+04
   1.20988E+01     2.51719E+04
   1.21000E+01     2.52802E+04
   1.21013E+01     2.53876E+04
   1.21025E+01     2.54941E+04
   1.21038E+01     2.55997E+04
   1.21050E+01     2.57043E+04
   1.21063E+01     2.58080E+04
   1.21075E+01     2.59108E+04
   1.21088E+01     2.60127E+04
   1.21100E+01     2.61136E+04
   1.21113E+01     2.62137E+04
   1.21125E+01     2.63128E+04
   1.21138E+01     2.64111E+04
   1.21150E+01     2.65085E+04
   1.21163E+01     2.66051E+04
   1.21175E+01     2.67008E+04
   1.21188E+01     2.67957E+04
   1.21200E+01     2.68897E+04
   1.21213E+01     2.69830E+04
   1.21225E+01     2.70754E+04
   1.21238E+01     2.71670E+04
   1.21250E+01     2.72578E+04
   1.21263E+01     2.73478E+04
   1.21275E+01     2.74369E+04
   1.21288E+01     2.75251E+04
   1.21300E+01     2.76124E+04
   1.21313E+01     2.76988E+04
   1.21325E+01     2.77842E+04
   1.21338E+01     2.78686E+04
   1.21350E+01     2.79519E+04
   1.21363E+01     2.80341E+04
   1.21375E+01     2.81151E+04
   1.21388E+01     2.81948E+04
   1.21400E+01     2.82732E+04
   1.21413E+01     2.83503E+04
   1.21425E+01     2.84260E+04
   1.21438E+01     2.85002E+04
   1.21450E+01     2.85728E+04
   1.21463E+01     2.86439E+04
   1.21475E+01     2.87134E+04
   1.21488E+01     2.87813E+04
   1.21500E+01     2.88475E+04
   1.21513E+01     2.89121E+04
   1.21525E+01     2.89750E+04
   1.21538E+01     2.90363E+04
   1.21550E+01     2.90959E+04
   1.21563E+01     2.91539E+04
   1.21575E+01     2.92104E+04
   1.21588E+01     2.92654E+04
   1.21600E+01     2.93189E+04
   1.21613E+01     2.93711E+04
   1.21625E+01     2.94220E+04
   1.21638E+01     2.94717E+04
   1.21650E+01     2.95204E+04
   1.21663E+01     2.95680E+04
   1.21675E+01     2.96148E+04
   1.21688E+01     2.96608E+04
   1.21700E+01     2.97063E+04
   1.21713E+01     2.97513E+04
   1.21725E+01     2.97960E+04
   1.21738E+01     2.98406E+04
   1.21750E+01     2.98851E+04
   1.21763E+01     2.99298E+04
   1.21775E+01     2.99748E+04
   1.21788E+01     3.00203E+04
   1.21800E+01     3.00665E+04
   1.21813E+01     3.01134E+04
   1.21825E+01     3.01613E+04
   1.21838E+01     3.02103E+04
   1.21850E+01     3.02604E+04
   1.21863E+01     3.03119E+04
   1.21875E+01     3.03648E+04
   1.21888E+01     3.04192E+04
   1.21900E+01     3.04752E+04
   1.21913E+01     3.05327E+04
   1.21925E+01     3.05918E+04
   1.21938E+01     3.06525E+04
   1.21950E+01     3.07147E+04
   1.21963E+01     3.07784E+04
   1.21975E+01     3.08434E+04
   1.21988E+01     3.09097E+04
   1.22000E+01     3.09770E+04
   1.22013E+01     3.10451E+04
   1.22025E+01     3.11140E+04
   1.22038E+01     3.11832E+04
   1.22050E+01     3.12526E+04
   1.22063E+01     3.13220E+04
   1.22075E+01     3.13910E+04
   1.22088E+01     3.14594E+04
   1.22100E+01     3.15269E+04
   1.22113E+01     3.15932E+04
   1.22125E+01     3.16582E+04
   1.22138E+01     3.17214E+04
   1.22150E+01     3.17828E+04
   1.22163E+01     3.18421E+04
   1.22175E+01     3.18990E+04
   1.22188E+01     3.19535E+04
   1.22200E+01     3.20053E+04
   1.22213E+01     3.20543E+04
   1.22225E+01     3.21003E+04
   1.22238E+01     3.21434E+04
   1.22250E+01     3.21833E+04
   1.22263E+01     3.22201E+04
   1.22275E+01     3.22537E+04
   1.22288E+01     3.22840E+04
   1.22300E+01     3.23110E+04
   1.22313E+01     3.23347E+04
   1.22325E+01     3.23551E+04
   1.22338E+01     3.23723E+04
   1.22350E+01     3.23896E+04
   1.22363E+01     3.23995E+04
   1.22375E+01     3.24062E+04
   1.22388E+01     3.24096E+04
   1.22400E+01     3.24098E+04
   1.22413E+01     3.24069E+04
   1.22425E+01     3.24008E+04
   1.22438E+01     3.23926E+04
   1.22450E+01     3.23811E+04
   1.22463E+01     3.23667E+04
   1.22475E+01     3.23495E+04
   1.22488E+01     3.23296E+04
   1.22500E+01     3.23073E+04
   1.22513E+01     3.22827E+04
   1.22525E+01     3.22559E+04
   1.22538E+01     3.22272E+04
   1.22550E+01     3.21967E+04
   1.22563E+01     3.21644E+04
   1.22575E+01     3.21304E+04
   1.22588E+01     3.20948E+04
   1.22600E+01     3.20577E+04
   1.22613E+01     3.20192E+04
   1.22625E+01     3.19794E+04
   1.22638E+01     3.19383E+04
   1.22650E+01     3.18960E+04
   1.22663E+01     3.18527E+04
   1.22675E+01     3.18085E+04
   1.22688E+01     3.17637E+04
   1.22700E+01     3.17183E+04
   1.22713E+01     3.16725E+04
   1.22725E+01     3.16265E+04
   1.22738E+01     3.15803E+04
   1.22750E+01     3.15339E+04
   1.22763E+01     3.14874E+04
   1.22775E+01     3.14409E+04
   1.22788E+01     3.13943E+04
   1.22800E+01     3.13477E+04
   1.22813E+01     3.13010E+04
   1.22825E+01     3.12542E+04
   1.22838E+01     3.12075E+04
   1.22850E+01     3.11607E+04
   1.22863E+01     3.11139E+04
   1.22875E+01     3.10672E+04
   1.22888E+01     3.10208E+04
   1.22900E+01     3.09746E+04
   1.22913E+01     3.09291E+04
   1.22925E+01     3.08843E+04
   1.22938E+01     3.08407E+04
   1.22950E+01     3.07986E+04
   1.22963E+01     3.07585E+04
   1.22975E+01     3.07209E+04
   1.22988E+01     3.06863E+04
   1.23000E+01     3.06552E+04
   1.23013E+01     3.06283E+04
   1.23025E+01     3.06059E+04
   1.23038E+01     3.05886E+04
   1.23050E+01     3.05766E+04
   1.23063E+01     3.05702E+04
   1.23075E+01     3.05696E+04
   1.23088E+01     3.05746E+04
   1.23100E+01     3.05851E+04
   1.23113E+01     3.06007E+04
   1.23125E+01     3.06210E+04
   1.23138E+01     3.06453E+04
   1.23150E+01     3.06731E+04
   1.23163E+01     3.07036E+04
   1.23175E+01     3.07360E+04
   1.23188E+01     3.07697E+04
   1.23200E+01     3.08039E+04
   1.23213E+01     3.08380E+04
   1.23225E+01     3.08714E+04
   1.23238E+01     3.09035E+04
   1.23250E+01     3.09340E+04
   1.23263E+01     3.09625E+04
   1.23275E+01     3.09887E+04
   1.23288E+01     3.10123E+04
   1.23300E+01     3.10333E+04
   1.23313E+01     3.10516E+04
   1.23325E+01     3.10670E+04
   1.23338E+01     3.10796E+04
   1.23350E+01     3.10894E+04
   1.23363E+01     3.10965E+04
   1.23375E+01     3.11007E+04
   1.23388E+01     3.11024E+04
   1.23400E+01     3.11014E+04
   1.23413E+01     3.10979E+04
   1.23425E+01     3.10920E+04
   1.23438E+01     3.10837E+04
   1.23450E+01     3.10730E+04
   1.23463E+01     3.10601E+04
   1.23475E+01     3.10451E+04
   1.23488E+01     3.10278E+04
   1.23500E+01     3.10085E+04
   1.23513E+01     3.09871E+04
   1.23525E+01     3.09637E+04
   1.23538E+01     3.09384E+04
   1.23550E+01     3.09110E+04
   1.23563E+01     3.08818E+04
   1.23575E+01     3.08507E+04
   1.23588E+01     3.08177E+04
   1.23600E+01     3.07830E+04
   1.23613E+01     3.07465E+04
   1.23625E+01     3.07083E+04
   1.23638E+01     3.06685E+04
   1.23650E+01     3.06271E+04
   1.23663E+01     3.05842E+04
   1.23675E+01     3.05398E+04
   1.23688E+01     3.04940E+04
   1.23700E+01     3.04469E+04
   1.23713E+01     3.03985E+04
   1.23725E+01     3.03489E+04
   1.23738E+01     3.02982E+04
   1.23750E+01     3.02464E+04
   1.23763E+01     3.01936E+04
   1.23775E+01     3.01399E+04
   1.23788E+01     3.00853E+04
   1.23800E+01     3.00299E+04
   1.23813E+01     2.99738E+04
   1.23825E+01     2.99170E+04
   1.23838E+01     2.98595E+04
   1.23850E+01     2.98016E+04
   1.23863E+01     2.97431E+04
   1.23875E+01     2.96841E+04
   1.23888E+01     2.96247E+04
   1.23900E+01     2.95650E+04
   1.23913E+01     2.95049E+04
   1.23925E+01     2.94446E+04
   1.23938E+01     2.93839E+04
   1.23950E+01     2.93230E+04
   1.23963E+01     2.92619E+04
   1.23975E+01     2.92005E+04
   1.23988E+01     2.91390E+04
   1.24000E+01     2.90773E+04
   1.24013E+01     2.90153E+04
   1.24025E+01     2.89532E+04
   1.24038E+01     2.88909E+04
   1.24050E+01     2.88284E+04
   1.24063E+01     2.87658E+04
   1.24075E+01     2.87030E+04
   1.24088E+01     2.86401E+04
   1.24100E+01     2.85770E+04
   1.24113E+01     2.85138E+04
   1.24125E+01     2.84506E+04
   1.24138E+01     2.83872E+04
   1.24150E+01     2.83239E+04
   1.24163E+01     2.82606E+04
   1.24175E+01     2.81973E+04
   1.24188E+01     2.81342E+04
   1.24200E+01     2.80713E+04
   1.24213E+01     2.80086E+04
   1.24225E+01     2.79463E+04
   1.24238E+01     2.78843E+04
   1.24250E+01     2.78229E+04
   1.24263E+01     2.77620E+04
   1.24275E+01     2.77018E+04
   1.24288E+01     2.76423E+04
   1.24300E+01     2.75837E+04
   1.24313E+01     2.75261E+04
   1.24325E+01     2.74695E+04
   1.24338E+01     2.74141E+04
   1.24350E+01     2.73601E+04
   1.24363E+01     2.73074E+04
   1.24375E+01     2.72562E+04
   1.24388E+01     2.72066E+04
   1.24400E+01     2.71587E+04
   1.24413E+01     2.71126E+04
   1.24425E+01     2.70685E+04
   1.24438E+01     2.70263E+04
   1.24450E+01     2.69862E+04
   1.24463E+01     2.69482E+04
   1.24475E+01     2.69123E+04
   1.24488E+01     2.68787E+04
   1.24500E+01     2.68473E+04
   1.24513E+01     2.68181E+04
   1.24525E+01     2.67912E+04
   1.24538E+01     2.67664E+04
   1.24550E+01     2.67437E+04
   1.24563E+01     2.67231E+04
   1.24575E+01     2.67045E+04
   1.24588E+01     2.66876E+04
   1.24600E+01     2.66725E+04
   1.24613E+01     2.66590E+04
   1.24625E+01     2.66469E+04
   1.24638E+01     2.66360E+04
   1.24650E+01     2.66261E+04
   1.24663E+01     2.66172E+04
   1.24675E+01     2.66088E+04
   1.24688E+01     2.66010E+04
   1.24700E+01     2.65935E+04
   1.24713E+01     2.65861E+04
   1.24725E+01     2.65787E+04
   1.24738E+01     2.65710E+04
   1.24750E+01     2.65631E+04
   1.24763E+01     2.65546E+04
   1.24775E+01     2.65456E+04
   1.24788E+01     2.65358E+04
   1.24800E+01     2.65252E+04
   1.24813E+01     2.65137E+04
   1.24825E+01     2.65012E+04
   1.24838E+01     2.64877E+04
   1.24850E+01     2.64732E+04
   1.24863E+01     2.64577E+04
   1.24875E+01     2.64411E+04
   1.24888E+01     2.64235E+04
   1.24900E+01     2.64049E+04
   1.24913E+01     2.63854E+04
   1.24925E+01     2.63648E+04
   1.24938E+01     2.63434E+04
   1.24950E+01     2.63211E+04
   1.24963E+01     2.62980E+04
   1.24975E+01     2.62741E+04
   1.24988E+01     2.62496E+04
   1.25000E+01     2.62244E+04
   1.25013E+01     2.61987E+04
   1.25025E+01     2.61725E+04
   1.25038E+01     2.61459E+04
   1.25050E+01     2.61191E+04
   1.25063E+01     2.60920E+04
   1.25075E+01     2.60648E+04
   1.25088E+01     2.60376E+04
   1.25100E+01     2.60104E+04
   1.25113E+01     2.59834E+04
   1.25125E+01     2.59567E+04
   1.25138E+01     2.59303E+04
   1.25150E+01     2.59043E+04
   1.25163E+01     2.58789E+04
   1.25175E+01     2.58540E+04
   1.25188E+01     2.58299E+04
   1.25200E+01     2.58065E+04
   1.25213E+01     2.57840E+04
   1.25225E+01     2.57624E+04
   1.25238E+01     2.57418E+04
   1.25250E+01     2.57222E+04
   1.25263E+01     2.57036E+04
   1.25275E+01     2.56861E+04
   1.25288E+01     2.56698E+04
   1.25300E+01     2.56545E+04
   1.25313E+01     2.56403E+04
   1.25325E+01     2.56272E+04
   1.25338E+01     2.56152E+04
   1.25350E+01     2.56041E+04
   1.25363E+01     2.55939E+04
   1.25375E+01     2.55847E+04
   1.25388E+01     2.55761E+04
   1.25400E+01     2.55682E+04
   1.25413E+01     2.55609E+04
   1.25425E+01     2.55540E+04
   1.25438E+01     2.55473E+04
   1.25450E+01     2.55409E+04
   1.25463E+01     2.55344E+04
   1.25475E+01     2.55278E+04
   1.25488E+01     2.55210E+04
   1.25500E+01     2.55139E+04
   1.25513E+01     2.55062E+04
   1.25525E+01     2.54980E+04
   1.25538E+01     2.54891E+04
   1.25550E+01     2.54794E+04
   1.25563E+01     2.54688E+04
   1.25575E+01     2.54571E+04
   1.25588E+01     2.54444E+04
   1.25600E+01     2.54305E+04
   1.25613E+01     2.54154E+04
   1.25625E+01     2.53990E+04
   1.25638E+01     2.53813E+04
   1.25650E+01     2.53622E+04
   1.25663E+01     2.53416E+04
   1.25675E+01     2.53197E+04
   1.25688E+01     2.52963E+04
   1.25700E+01     2.52715E+04
   1.25713E+01     2.52453E+04
   1.25725E+01     2.52177E+04
   1.25738E+01     2.51887E+04
   1.25750E+01     2.51583E+04
   1.25763E+01     2.51266E+04
   1.25775E+01     2.50936E+04
   1.25788E+01     2.50594E+04
   1.25800E+01     2.50239E+04
   1.25813E+01     2.49873E+04
   1.25825E+01     2.49496E+04
   1.25838E+01     2.49109E+04
   1.25850E+01     2.48712E+04
   1.25863E+01     2.48306E+04
   1.25875E+01     2.47890E+04
   1.25888E+01     2.47467E+04
   1.25900E+01     2.47037E+04
   1.25913E+01     2.46599E+04
   1.25925E+01     2.46155E+04
   1.25938E+01     2.45706E+04
   1.25950E+01     2.45251E+04
   1.25963E+01     2.44792E+04
   1.25975E+01     2.44329E+04
   1.25988E+01     2.43863E+04
   1.26000E+01     2.43394E+04
   1.26013E+01     2.42923E+04
   1.26025E+01     2.42450E+04
   1.26038E+01     2.41975E+04
   1.26050E+01     2.41500E+04
   1.26063E+01     2.41025E+04
   1.26075E+01     2.40550E+04
   1.26088E+01     2.40075E+04
   1.26100E+01     2.39601E+04
   1.26113E+01     2.39129E+04
   1.26125E+01     2.38658E+04
   1.26138E+01     2.38189E+04
   1.26150E+01     2.37722E+04
   1.26163E+01     2.37258E+04
   1.26175E+01     2.36796E+04
   1.26188E+01     2.36338E+04
   1.26200E+01     2.35882E+04
   1.26213E+01     2.35430E+04
   1.26225E+01     2.34981E+04
   1.26238E+01     2.34536E+04
   1.26250E+01     2.34095E+04
   1.26263E+01     2.33657E+04
   1.26275E+01     2.33223E+04
   1.26288E+01     2.32794E+04
   1.26300E+01     2.32368E+04
   1.26313E+01     2.31947E+04
   1.26325E+01     2.31530E+04
   1.26338E+01     2.31118E+04
   1.26350E+01     2.30710E+04
   1.26363E+01     2.30306E+04
   1.26375E+01     2.29908E+04
   1.26388E+01     2.29514E+04
   1.26400E+01     2.29125E+04
   1.26413E+01     2.28741E+04
   1.26425E+01     2.28362E+04
   1.26438E+01     2.27988E+04
   1.26450E+01     2.27620E+04
   1.26463E+01     2.27258E+04
   1.26475E+01     2.26902E+04
   1.26488E+01     2.26551E+04
   1.26500E+01     2.26207E+04
   1.26513E+01     2.25870E+04
   1.26525E+01     2.25539E+04
   1.26538E+01     2.25216E+04
   1.26550E+01     2.24899E+04
   1.26563E+01     2.24590E+04
   1.26575E+01     2.24289E+04
   1.26588E+01     2.23996E+04
   1.26600E+01     2.23710E+04
   1.26613E+01     2.23434E+04
   1.26625E+01     2.23165E+04
   1.26638E+01     2.22906E+04
   1.26650E+01     2.22655E+04
   1.26663E+01     2.22414E+04
   1.26675E+01     2.22181E+04
   1.26688E+01     2.21958E+04
   1.26700E+01     2.21744E+04
   1.26713E+01     2.21538E+04
   1.26725E+01     2.21342E+04
   1.26738E+01     2.21155E+04
   1.26750E+01     2.20976E+04
   1.26763E+01     2.20805E+04
   1.26775E+01     2.20643E+04
   1.26788E+01     2.20489E+04
   1.26800E+01     2.20342E+04
   1.26813E+01     2.20202E+04
   1.26825E+01     2.20068E+04
   1.26838E+01     2.19941E+04
   1.26850E+01     2.19819E+04
   1.26863E+01     2.19701E+04
   1.26875E+01     2.19588E+04
   1.26888E+01     2.19479E+04
   1.26900E+01     2.19373E+04
   1.26913E+01     2.19269E+04
   1.26925E+01     2.19166E+04
   1.26938E+01     2.19064E+04
   1.26950E+01     2.18963E+04
   1.26963E+01     2.18862E+04
   1.26975E+01     2.18759E+04
   1.26988E+01     2.18655E+04
   1.27000E+01     2.18549E+04
   1.27013E+01     2.18440E+04
   1.27025E+01     2.18328E+04
   1.27038E+01     2.18213E+04
   1.27050E+01     2.18094E+04
   1.27063E+01     2.17971E+04
   1.27075E+01     2.17843E+04
   1.27088E+01     2.17710E+04
   1.27100E+01     2.17573E+04
   1.27113E+01     2.17431E+04
   1.27125E+01     2.17283E+04
   1.27138E+01     2.17130E+04
   1.27150E+01     2.16972E+04
   1.27163E+01     2.16809E+04
   1.27175E+01     2.16640E+04
   1.27188E+01     2.16467E+04
   1.27200E+01     2.16289E+04
   1.27213E+01     2.16106E+04
   1.27225E+01     2.15919E+04
   1.27238E+01     2.15728E+04
   1.27250E+01     2.15533E+04
   1.27263E+01     2.15335E+04
   1.27275E+01     2.15133E+04
   1.27288E+01     2.14928E+04
   1.27300E+01     2.14721E+04
   1.27313E+01     2.14512E+04
   1.27325E+01     2.14301E+04
   1.27338E+01     2.14089E+04
   1.27350E+01     2.13876E+04
   1.27363E+01     2.13662E+04
   1.27375E+01     2.13448E+04
   1.27388E+01     2.13235E+04
   1.27400E+01     2.13022E+04
   1.27413E+01     2.12810E+04
   1.27425E+01     2.12599E+04
   1.27438E+01     2.12389E+04
   1.27450E+01     2.12182E+04
   1.27463E+01     2.11976E+04
   1.27475E+01     2.11773E+04
   1.27488E+01     2.11572E+04
   1.27500E+01     2.11374E+04
   1.27513E+01     2.11179E+04
   1.27525E+01     2.10986E+04
   1.27538E+01     2.10796E+04
   1.27550E+01     2.10608E+04
   1.27563E+01     2.10423E+04
   1.27575E+01     2.10241E+04
   1.27588E+01     2.10061E+04
   1.27600E+01     2.09883E+04
   1.27613E+01     2.09707E+04
   1.27625E+01     2.09533E+04
   1.27638E+01     2.09360E+04
   1.27650E+01     2.09188E+04
   1.27663E+01     2.09017E+04
   1.27675E+01     2.08846E+04
   1.27688E+01     2.08675E+04
   1.27700E+01     2.08504E+04
   1.27713E+01     2.08331E+04
   1.27725E+01     2.08158E+04
   1.27738E+01     2.07982E+04
   1.27750E+01     2.07805E+04
   1.27763E+01     2.07625E+04
   1.27775E+01     2.07442E+04
   1.27788E+01     2.07256E+04
   1.27800E+01     2.07066E+04
   1.27813E+01     2.06873E+04
   1.27825E+01     2.06675E+04
   1.27838E+01     2.06472E+04
   1.27850E+01     2.06265E+04
   1.27863E+01     2.06052E+04
   1.27875E+01     2.05834E+04
   1.27888E+01     2.05611E+04
   1.27900E+01     2.05382E+04
   1.27913E+01     2.05147E+04
   1.27925E+01     2.04907E+04
   1.27938E+01     2.04660E+04
   1.27950E+01     2.04408E+04
   1.27963E+01     2.04150E+04
   1.27975E+01     2.03886E+04
   1.27988E+01     2.03617E+04
   1.28000E+01     2.03341E+04
   1.28013E+01     2.03061E+04
   1.28025E+01     2.02775E+04
   1.28038E+01     2.02485E+04
   1.28050E+01     2.02192E+04
   1.28063E+01     2.01896E+04
   1.28075E+01     2.01599E+04
   1.28088E+01     2.01301E+04
   1.28100E+01     2.01003E+04
   1.28113E+01     2.00702E+04
   1.28125E+01     2.00399E+04
   1.28138E+01     2.00094E+04
   1.28150E+01     1.99786E+04
   1.28163E+01     1.99476E+04
   1.28175E+01     1.99165E+04
   1.28188E+01     1.98855E+04
   1.28200E+01     1.98548E+04
   1.28213E+01     1.98245E+04
   1.28225E+01     1.97950E+04
   1.28238E+01     1.97665E+04
   1.28250E+01     1.97395E+04
   1.28263E+01     1.97143E+04
   1.28275E+01     1.96916E+04
   1.28288E+01     1.96720E+04
   1.28300E+01     1.96561E+04
   1.28313E+01     1.96446E+04
   1.28325E+01     1.96385E+04
   1.28338E+01     1.96384E+04
   1.28350E+01     1.96452E+04
   1.28363E+01     1.96597E+04
   1.28375E+01     1.96826E+04
   1.28388E+01     1.97144E+04
   1.28400E+01     1.97556E+04
   1.28413E+01     1.98065E+04
   1.28425E+01     1.98671E+04
   1.28438E+01     1.99373E+04
   1.28450E+01     2.00169E+04
   1.28463E+01     2.01053E+04
   1.28475E+01     2.02018E+04
   1.28488E+01     2.03057E+04
   1.28500E+01     2.04161E+04
   1.28513E+01     2.05320E+04
   1.28525E+01     2.06524E+04
   1.28538E+01     2.07765E+04
   1.28550E+01     2.09033E+04
   1.28563E+01     2.10321E+04
   1.28575E+01     2.11622E+04
   1.28588E+01     2.12930E+04
   1.28600E+01     2.14241E+04
   1.28613E+01     2.15551E+04
   1.28625E+01     2.16857E+04
   1.28638E+01     2.18157E+04
   1.28650E+01     2.19452E+04
   1.28663E+01     2.20739E+04
   1.28675E+01     2.22019E+04
   1.28688E+01     2.23292E+04
   1.28700E+01     2.24558E+04
   1.28713E+01     2.25817E+04
   1.28725E+01     2.27069E+04
   1.28738E+01     2.28314E+04
   1.28750E+01     2.29553E+04
   1.28763E+01     2.30785E+04
   1.28775E+01     2.32011E+04
   1.28788E+01     2.33230E+04
   1.28800E+01     2.34443E+04
   1.28813E+01     2.35648E+04
   1.28825E+01     2.36847E+04
   1.28838E+01     2.38039E+04
   1.28850E+01     2.39223E+04
   1.28863E+01     2.40400E+04
   1.28875E+01     2.41569E+04
   1.28888E+01     2.42731E+04
   1.28900E+01     2.43884E+04
   1.28913E+01     2.45030E+04
   1.28925E+01     2.46166E+04
   1.28938E+01     2.47295E+04
   1.28950E+01     2.48414E+04
   1.28963E+01     2.49525E+04
   1.28975E+01     2.50627E+04
   1.28988E+01     2.51719E+04
   1.29000E+01     2.52803E+04
   1.29013E+01     2.53877E+04
   1.29025E+01     2.54942E+04
   1.29038E+01     2.55997E+04
   1.29050E+01     2.57044E+04
   1.29063E+01     2.58081E+04
   1.29075E+01     2.59108E+04
   1.29088E+01     2.60127E+04
   1.29100E+01     2.61137E+04
   1.29113E+01     2.62137E+04
   1.29125E+01     2.63129E+04
   1.29138E+01     2.64111E+04
   1.29150E+01     2.65086E+04
   1.29163E+01     2.66051E+04
   1.29175E+01     2.67008E+04
   1.29188E+01     2.67957E+04
   1.29200E+01     2.68898E+04
   1.29213E+01     2.69830E+04
   1.29225E+01     2.70755E+04
   1.29238E+01     2.71671E+04
   1.29250E+01     2.72579E+04
   1.29263E+01     2.73478E+04
   1.29275E+01     2.74369E+04
   1.29288E+01     2.75252E+04
   1.29300E+01     2.76125E+04
   1.29313E+01     2.76989E+04
   1.29325E+01     2.77843E+04
   1.29338E+01     2.78687E+04
   1.29350E+01     2.79520E+04
   1.29363E+01     2.80342E+04
   1.29375E+01     2.81151E+04
   1.29388E+01     2.81949E+04
   1.29400E+01     2.82733E+04
   1.29413E+01     2.83504E+04
   1.29425E+01     2.84261E+04
   1.29438E+01     2.85002E+04
   1.29450E+01     2.85729E+04
   1.29463E+01     2.86440E+04
   1.29475E+01     2.87135E+04
   1.29488E+01     2.87814E+04
   1.29500E+01     2.88476E+04
   1.29513E+01     2.89122E+04
   1.29525E+01     2.89751E+04
   1.29538E+01     2.90364E+04
   1.29550E+01     2.90960E+04
   1.29563E+01     2.91540E+04
   1.29575E+01     2.92105E+04
   1.29588E+01     2.92655E+04
   1.29600E+01     2.93191E+04
   1.29613E+01     2.93712E+04
   1.29625E+01     2.94221E+04
   1.29638E+01     2.94719E+04
   1.29650E+01     2.95205E+04
   1.29663E+01     2.95681E+04
   1.29675E+01     2.96149E+04
   1.29688E+01     2.96610E+04
   1.29700E+01     2.97064E+04
   1.29713E+01     2.97514E+04
   1.29725E+01     2.97961E+04
   1.29738E+01     2.98407E+04
   1.29750E+01     2.98852E+04
   1.29763E+01     2.99299E+04
   1.29775E+01     2.99750E+04
   1.29788E+01     3.00205E+04
   1.29800E+01     3.00666E+04
   1.29813E+01     3.01136E+04
   1.29825E+01     3.01614E+04
   1.29838E+01     3.02104E+04
   1.29850E+01     3.02606E+04
   1.29863E+01     3.03120E+04
   1.29875E+01     3.03649E+04
   1.29888E+01     3.04193E+04
   1.29900E+01     3.04753E+04
   1.29913E+01     3.05328E+04
   1.29925E+01     3.05919E+04
   1.29938E+01     3.06526E+04
   1.29950E+01     3.07149E+04
   1.29963E+01     3.07785E+04
   1.29975E+01     3.08436E+04
   1.29988E+01     3.09098E+04
   1.30000E+01     3.09771E+04
   1.30013E+01     3.10452E+04
   1.30025E+01     3.11141E+04
   1.30038E+01     3.11833E+04
   1.30050E+01     3.12527E+04
   1.30063E+01     3.13221E+04
   1.30075E+01     3.13911E+04
   1.30088E+01     3.14595E+04
   1.30100E+01     3.15270E+04
   1.30113E+01     3.15933E+04
   1.30125E+01     3.16582E+04
   1.30138E+01     3.17215E+04
   1.30150E+01     3.17829E+04
   1.30163E+01     3.18421E+04
   1.30175E+01     3.18991E+04
   1.30188E+01     3.19535E+04
   1.30200E+01     3.20053E+04
   1.30213E+01     3.20543E+04
   1.30225E+01     3.21004E+04
   1.30238E+01     3.21434E+04
   1.30250E+01     3.21834E+04
   1.30263E+01     3.22202E+04
   1.30275E+01     3.22537E+04
   1.30288E+01     3.22840E+04
   1.30300E+01     3.23111E+04
   1.30313E+01     3.23348E+04
   1.30325E+01     3.23552E+04
   1.30338E+01     3.23723E+04
   1.30350E+01     3.23896E+04
   1.30363E+01     3.23996E+04
   1.30375E+01     3.24062E+04
   1.30388E+01     3.24096E+04
   1.30400E+01     3.24098E+04
   1.30413E+01     3.24069E+04
   1.30425E+01     3.24009E+04
   1.30438E+01     3.23927E+04
   1.30450E+01     3.23811E+04
   1.30463E+01     3.23667E+04
   1.30475E+01     3.23495E+04
   1.30488E+01     3.23297E+04
   1.30500E+01     3.23074E+04
   1.30513E+01     3.22827E+04
   1.30525E+01     3.22560E+04
   1.30538E+01     3.22273E+04
   1.30550E+01     3.21967E+04
   1.30563E+01     3.21644E+04
   1.30575E+01     3.21304E+04
   1.30588E+01     3.20949E+04
   1.30600E+01     3.20578E+04
   1.30613E+01     3.20193E+04
   1.30625E+01     3.19794E+04
   1.30638E+01     3.19383E+04
   1.30650E+01     3.18961E+04
   1.30663E+01     3.18528E+04
   1.30675E+01     3.18086E+04
   1.30688E+01     3.17637E+04
   1.30700E+01     3.17183E+04
   1.30713E+01     3.16726E+04
   1.30725E+01     3.16265E+04
   1.30738E+01     3.15803E+04
   1.30750E+01     3.15339E+04
   1.30763E+01     3.14875E+04
   1.30775E+01     3.14409E+04
   1.30788E+01     3.13943E+04
   1.30800E+01     3.13477E+04
   1.30813E+01     3.13010E+04
   1.30825E+01     3.12543E+04
   1.30838E+01     3.12075E+04
   1.30850E+01     3.11607E+04
   1.30863E+01     3.11139E+04
   1.30875E+01     3.10672E+04
   1.30888E+01     3.10208E+04
   1.30900E+01     3.09746E+04
   1.30913E+01     3.09291E+04
   1.30925E+01     3.08843E+04
   1.30938E+01     3.08407E+04
   1.30950E+01     3.07986E+04
   1.30963E+01     3.07585E+04
   1.30975E+01     3.07209E+04
   1.30988E+01     3.06863E+04
   1.31000E+01     3.06552E+04
   1.31013E+01     3.06282E+04
   1.31025E+01     3.06059E+04
   1.31038E+01     3.05885E+04
   1.31050E+01     3.05766E+04
   1.31063E+01     3.05702E+04
   1.31075E+01     3.05696E+04
   1.31088E+01     3.05746E+04
   1.31100E+01     3.05850E+04
   1.31113E+01     3.06007E+04
   1.31125E+01     3.06209E+04
   1.31138E+01     3.06453E+04
   1.31150E+01     3.06731E+04
   1.31163E+01     3.07036E+04
   1.31175E+01     3.07360E+04
   1.31188E+01     3.07697E+04
   1.31200E+01     3.08039E+04
   1.31213E+01     3.08380E+04
   1.31225E+01     3.08713E+04
   1.31238E+01     3.09035E+04
   1.31250E+01     3.09340E+04
   1.31263E+01     3.09625E+04
   1.31275E+01     3.09887E+04
   1.31288E+01     3.10123E+04
   1.31300E+01     3.10333E+04
   1.31313E+01     3.10515E+04
   1.31325E+01     3.10670E+04
   1.31338E+01     3.10796E+04
   1.31350E+01     3.10894E+04
   1.31363E+01     3.10965E+04
   1.31375E+01     3.11007E+04
   1.31388E+01     3.11024E+04
   1.31400E+01     3.11014E+04
   1.31413E+01     3.10979E+04
   1.31425E+01     3.10920E+04
   1.31438E+01     3.10837E+04
   1.31450E+01     3.10731E+04
   1.31463E+01     3.10602E+04
   1.31475E+01     3.10451E+04
   1.31488E+01     3.10278E+04
   1.31500E+01     3.10085E+04
   1.31513E+01     3.09871E+04
   1.31525E+01     3.09638E+04
   1.31538E+01     3.09384E+04
   1.31550E+01     3.09111E+04
   1.31563E+01     3.08818E+04
   1.31575E+01     3.08507E+04
   1.31588E+01     3.08178E+04
   1.31600E+01     3.07830E+04
   1.31613E+01     3.07465E+04
   1.31625E+01     3.07084E+04
   1.31638E+01     3.06685E+04
   1.31650E+01     3.06271E+04
   1.31663E+01     3.05842E+04
   1.31675E+01     3.05398E+04
   1.31688E+01     3.04941E+04
   1.31700E+01     3.04470E+04
   1.31713E+01     3.03986E+04
   1.31725E+01     3.03490E+04
   1.31738E+01     3.02983E+04
   1.31750E+01     3.02465E+04
   1.31763E+01     3.01937E+04
   1.31775E+01     3.01400E+04
   1.31788E+01     3.00854E+04
   1.31800E+01     3.00300E+04
   1.31813E+01     2.99739E+04
   1.31825E+01     2.99171E+04
   1.31838E+01     2.98596E+04
   1.31850E+01     2.98016E+04
   1.31863E+01     2.97431E+04
   1.31875E+01     2.96842E+04
   1.31888E+01     2.96248E+04
   1.31900E+01     2.95651E+04
   1.31913E+01     2.95050E+04
   1.31925E+01     2.94447E+04
   1.31938E+01     2.93840E+04
   1.31950E+01     2.93231E+04
   1.31963E+01     2.92620E+04
   1.31975E+01     2.92007E+04
   1.31988E+01     2.91391E+04
   1.32000E+01     2.90774E+04
   1.32013E+01     2.90154E+04
   1.32025E+01     2.89533E+04
   1.32038E+01     2.88910E+04
   1.32050E+01     2.88286E+04
   1.32063E+01     2.87659E+04
   1.32075E+01     2.87031E+04
   1.32088E+01     2.86402E+04
   1.32100E+01     2.85771E+04
   1.32113E+01     2.85139E+04
   1.32125E+01     2.84507E+04
   1.32138E+01     2.83873E+04
   1.32150E+01     2.83240E+04
   1.32163E+01     2.82607E+04
   1.32175E+01     2.81975E+04
   1.32188E+01     2.81343E+04
   1.32200E+01     2.80714E+04
   1.32213E+01     2.80088E+04
   1.32225E+01     2.79464E+04
   1.32238E+01     2.78845E+04
   1.32250E+01     2.78230E+04
   1.32263E+01     2.77621E+04
   1.32275E+01     2.77019E+04
   1.32288E+01     2.76424E+04
   1.32300E+01     2.75838E+04
   1.32313E+01     2.75262E+04
   1.32325E+01     2.74696E+04
   1.32338E+01     2.74142E+04
   1.32350E+01     2.73601E+04
   1.32363E+01     2.73074E+04
   1.32375E+01     2.72562E+04
   1.32388E+01     2.72067E+04
   1.32400E+01     2.71588E+04
   1.32413E+01     2.71127E+04
   1.32425E+01     2.70685E+04
   1.32438E+01     2.70264E+04
   1.32450E+01     2.69862E+04
   1.32463E+01     2.69482E+04
   1.32475E+01     2.69124E+04
   1.32488E+01     2.68788E+04
   1.32500E+01     2.68474E+04
   1.32513E+01     2.68182E+04
   1.32525E+01     2.67912E+04
   1.32538E+01     2.67664E+04
   1.32550E+01     2.67438E+04
   1.32563E+01     2.67232E+04
   1.32575E+01     2.67045E+04
   1.32588E+01     2.66877E+04
   1.32600E+01     2.66726E+04
   1.32613E+01     2.66590E+04
   1.32625E+01     2.66469E+04
   1.32638E+01     2.66360E+04
   1.32650E+01     2.66261E+04
   1.32663E+01     2.66172E+04
   1.32675E+01     2.66089E+04
   1.32688E+01     2.66010E+04
   1.32700E+01     2.65935E+04
   1.32713E+01     2.65861E+04
   1.32725E+01     2.65787E+04
   1.32738E+01     2.65710E+04
   1.32750E+01     2.65631E+04
   1.32763E+01     2.65547E+04
   1.32775E+01     2.65456E+04
   1.32788E+01     2.65358E+04
   1.32800E+01     2.65252E+04
   1.32813E+01     2.65137E+04
   1.32825E+01     2.65012E+04
   1.32838E+01     2.64877E+04
   1.32850E+01     2.64732E+04
   1.32863E+01     2.64577E+04
   1.32875E+01     2.64411E+04
   1.32888E+01     2.64235E+04
   1.32900E+01     2.64049E+04
   1.32913E+01     2.63854E+04
   1.32925E+01     2.63648E+04
   1.32938E+01     2.63434E+04
   1.32950E+01     2.63211E+04
   1.32963E+01     2.62980E+04
   1.32975E+01     2.62741E+04
   1.32988E+01     2.62496E+04
   1.33000E+01     2.62244E+04
   1.33013E+01     2.61987E+04
   1.33025E+01     2.61725E+04
   1.33038E+01     2.61459E+04
   1.33050E+01     2.61191E+04
   1.33063E+01     2.60920E+04
   1.33075E+01     2.60648E+04
   1.33088E+01     2.60376E+04
   1.33100E+01     2.60104E+04
   1.33113E+01     2.59834E+04
   1.33125E+01     2.59567E+04
   1.33138E+01     2.59303E+04
   1.33150E+01     2.59043E+04
   1.33163E+01     2.58789E+04
   1.33175E+01     2.58540E+04
   1.33188E+01     2.58299E+04
   1.33200E+01     2.58065E+04
   1.33213E+01     2.57840E+04
   1.33225E+01     2.57624E+04
   1.33238E+01     2.57418E+04
   1.33250E+01     2.57222E+04
   1.33263E+01     2.57036E+04
   1.33275E+01     2.56861E+04
   1.33288E+01     2.56698E+04
   1.33300E+01     2.56545E+04
   1.33313E+01     2.56403E+04
   1.33325E+01     2.56272E+04
   1.33338E+01     2.56152E+04
   1.33350E+01     2.56041E+04
   1.33363E+01     2.55939E+04
   1.33375E+01     2.55846E+04
   1.33388E+01     2.55761E+04
   1.33400E+01     2.55682E+04
   1.33413E+01     2.55609E+04
   1.33425E+01     2.55540E+04
   1.33438E+01     2.55473E+04
   1.33450E+01     2.55409E+04
   1.33463E+01     2.55344E+04
   1.33475E+01     2.55278E+04
   1.33488E+01     2.55210E+04
   1.33500E+01     2.55139E+04
   1.33513E+01     2.55062E+04
   1.33525E+01     2.54980E+04
   1.33538E+01     2.54891E+04
   1.33550E+01     2.54794E+04
   1.33563E+01     2.54688E+04
   1.33575E+01     2.54571E+04
   1.33588E+01     2.54444E+04
   1.33600E+01     2.54305E+04
   1.33613E+01     2.54154E+04
   1.33625E+01     2.53990E+04
   1.33638E+01     2.53813E+04
   1.33650E+01     2.53622E+04
   1.33663E+01     2.53417E+04
   1.33675E+01     2.53197E+04
   1.33688E+01     2.52964E+04
   1.33700E+01     2.52716E+04
   1.33713E+01     2.52454E+04
   1.33725E+01     2.52177E+04
   1.33738E+01     2.51887E+04
   1.33750E+01     2.51583E+04
   1.33763E+01     2.51266E+04
   1.33775E+01     2.50937E+04
   1.33788E+01     2.50594E+04
   1.33800E+01     2.50240E+04
   1.33813E+01     2.49874E+04
   1.33825E+01     2.49497E+04
   1.33838E+01     2.49110E+04
   1.33850E+01     2.48713E+04
   1.33863E+01     2.48306E+04
   1.33875E+01     2.47891E+04
   1.33888E+01     2.47468E+04
   1.33900E+01     2.47037E+04
   1.33913E+01     2.46600E+04
   1.33925E+01     2.46156E+04
   1.33938E+01     2.45707E+04
   1.33950E+01     2.45252E+04
   1.33963E+01     2.44793E+04
   1.33975E+01     2.44330E+04
   1.33988E+01     2.43864E+04
   1.34000E+01     2.43395E+04
   1.34013E+01     2.42924E+04
   1.34025E+01     2.42451E+04
   1.34038E+01     2.41976E+04
   1.34050E+01     2.41501E+04
   1.34063E+01     2.41026E+04
   1.34075E+01     2.40551E+04
   1.34088E+01     2.40076E+04
   1.34100E+01     2.39602E+04
   1.34113E+01     2.39130E+04
   1.34125E+01     2.38659E+04
   1.34138E+01     2.38190E+04
   1.34150E+01     2.37723E+04
   1.34163E+01     2.37259E+04
   1.34175E+01     2.36797E+04
   1.34188E+01     2.36338E+04
   1.34200E+01     2.35883E+04
   1.34213E+01     2.35431E+04
   1.34225E+01     2.34982E+04
   1.34238E+01     2.34537E+04
   1.34250E+01     2.34096E+04
   1.34263E+01     2.33658E+04
   1.34275E+01     2.33224E+04
   1.34288E+01     2.32795E+04
   1.34300E+01     2.32369E+04
   1.34313E+01     2.31948E+04
   1.34325E+01     2.31531E+04
   1.34338E+01     2.31119E+04
   1.34350E+01     2.30711E+04
   1.34363E+01     2.30307E+04
   1.34375E+01     2.29909E+04
   1.34388E+01     2.29515E+04
   1.34400E+01     2.29126E+04
   1.34413E+01     2.28742E+04
   1.34425E+01     2.28363E+04
   1.34438E+01     2.27989E+04
   1.34450E+01     2.27621E+04
   1.34463E+01     2.27259E+04
   1.34475E+01     2.26903E+04
   1.34488E+01     2.26552E+04
   1.34500E+01     2.26208E+04
   1.34513E+01     2.25871E+04
   1.34525E+01     2.25540E+04
   1.34538E+01     2.25216E+04
   1.34550E+01     2.24900E+04
   1.34563E+01     2.24591E+04
   1.34575E+01     2.24289E+04
   1.34588E+01     2.23996E+04
   1.34600E+01     2.23711E+04
   1.34613E+01     2.23434E+04
   1.34625E+01     2.23166E+04
   1.34638E+01     2.22907E+04
   1.34650E+01     2.22656E+04
   1.34663E+01     2.22414E+04
   1.34675E+01     2.22182E+04
   1.34688E+01     2.21958E+04
   1.34700E+01     2.21744E+04
   1.34713E+01     2.21539E+04
   1.34725E+01     2.21342E+04
   1.34738E+01     2.21155E+04
   1.34750E+01     2.20976E+04
   1.34763E+01     2.20806E+04
   1.34775E+01     2.20643E+04
   1.34788E+01     2.20489E+04
   1.34800E+01     2.20342E+04
   1.34813E+01     2.20202E+04
   1.34825E+01     2.20068E+04
   1.34838E+01     2.19941E+04
   1.34850E+01     2.19819E+04
   1.34863E+01     2.19702E+04
   1.34875E+01     2.19589E+04
   1.34888E+01     2.19479E+04
   1.34900E+01     2.19373E+04
   1.34913E+01     2.19269E+04
   1.34925E+01     2.19166E+04
   1.34938E+01     2.19064E+04
   1.34950E+01     2.18963E+04
   1.34963E+01     2.18862E+04
   1.34975E+01     2.18759E+04
   1.34988E+01     2.18655E+04
   1.35000E+01     2.18549E+04
   1.35013E+01     2.18440E+04
   1.35025E+01     2.18328E+04
   1.35038E+01     2.18213E+04
   1.35050E+01     2.18094E+04
   1.35063E+01     2.17971E+04
   1.35075E+01     2.17843E+04
   1.35088E+01     2.17710E+04
   1.35100E+01     2.17573E+04
   1.35113E+01     2.17431E+04
   1.35125E+01     2.17283E+04
   1.35138E+01     2.17130E+04
   1.35150E+01     2.16972E+04
   1.35163E+01     2.16809E+04
   1.35175E+01     2.16641E+04
   1.35188E+01     2.16467E+04
   1.35200E+01     2.16289E+04
   1.35213E+01     2.16106E+04
   1.35225E+01     2.15919E+04
   1.35238E+01     2.15728E+04
   1.35250E+01     2.15533E+04
   1.35263E+01     2.15335E+04
   1.35275E+01     2.15133E+04
   1.35288E+01     2.14928E+04
   1.35300E+01     2.14721E+04
   1.35313E+01     2.14512E+04
   1.35325E+01     2.14301E+04
   1.35338E+01     2.14089E+04
   1.35350E+01     2.13876E+04
   1.35363E+01     2.13662E+04
   1.35375E+01     2.13448E+04
   1.35388E+01     2.13235E+04
   1.35400E+01     2.13022E+04
   1.35413E+01     2.12810E+04
   1.35425E+01     2.12599E+04
   1.35438E+01     2.12389E+04
   1.35450E+01     2.12182E+04
   1.35463E+01     2.11976E+04
   1.35475E+01     2.11773E+04
   1.35488E+01     2.11572E+04
   1.35500E+01     2.11374E+04
   1.35513E+01     2.11179E+04
   1.35525E+01     2.10986E+04
   1.35538E+01     2.10796E+04
   1.35550E+01     2.10608E+04
   1.35563E+01     2.10423E+04
   1.35575E+01     2.10241E+04
   1.35588E+01     2.10061E+04
   1.35600E+01     2.09883E+04
   1.35613E+01     2.09707E+04
   1.35625E+01     2.09533E+04
   1.35638E+01     2.09360E+04
   1.35650E+01     2.09188E+04
   1.35663E+01     2.09017E+04
   1.35675E+01     2.08846E+04
   1.35688E+01     2.08675E+04
   1.35700E+01     2.08504E+04
   1.35713E+01     2.08331E+04
   1.35725E+01     2.08158E+04
   1.35738E+01     2.07982E+04
   1.35750E+01     2.07805E+04
   1.35763E+01     2.07625E+04
   1.35775E+01     2.07442E+04
   1.35788E+01     2.07256E+04
   1.35800E+01     2.07067E+04
   1.35813E+01     2.06873E+04
   1.35825E+01     2.06675E+04
   1.35838E+01     2.06472E+04
   1.35850E+01     2.06265E+04
   1.35863E+01     2.06052E+04
   1.35875E+01     2.05835E+04
   1.35888E+01     2.05611E+04
   1.35900E+01     2.05382E+04
   1.35913E+01     2.05148E+04
   1.35925E+01     2.04907E+04
   1.35938E+01     2.04661E+04
   1.35950E+01     2.04409E+04
   1.35963E+01     2.04150E+04
   1.35975E+01     2.03887E+04
   1.35988E+01     2.03617E+04
   1.36000E+01     2.03342E+04
   1.36013E+01     2.03061E+04
   1.36025E+01     2.02776E+04
   1.36038E+01     2.02486E+04
   1.36050E+01     2.02192E+04
   1.36063E+01     2.01896E+04
   1.36075E+01     2.01600E+04
   1.36088E+01     2.01302E+04
   1.36100E+01     2.01003E+04
   1.36113E+01     2.00703E+04
   1.36125E+01     2.00400E+04
   1.36138E+01     2.00094E+04
   1.36150E+01     1.99786E+04
   1.36163E+01     1.99476E+04
   1.36175E+01     1.99166E+04
   1.36188E+01     1.98856E+04
   1.36200E+01     1.98549E+04
   1.36213E+01     1.98246E+04
   1.36225E+01     1.97951E+04
   1.36238E+01     1.97666E+04
   1.36250E+01     1.97395E+04
   1.36263E+01     1.97144E+04
   1.36275E+01     1.96917E+04
   1.36288E+01     1.96720E+04
   1.36300E+01     1.96561E+04
   1.36313E+01     1.96447E+04
   1.36325E+01     1.96385E+04
   1.36338E+01     1.96385E+04
   1.36350E+01     1.96453E+04
   1.36363E+01     1.96598E+04
   1.36375E+01     1.96827E+04
   1.36388E+01     1.97145E+04
   1.36400E+01     1.97557E+04
   1.36413E+01     1.98065E+04
   1.36425E+01     1.98672E+04
   1.36438E+01     1.99374E+04
   1.36450E+01     2.00169E+04
   1.36463E+01     2.01053E+04
   1.36475E+01     2.02019E+04
   1.36488E+01     2.03058E+04
   1.36500E+01     2.04161E+04
   1.36513E+01     2.05320E+04
   1.36525E+01     2.06525E+04
   1.36538E+01     2.07766E+04
   1.36550E+01     2.09034E+04
   1.36563E+01     2.10322E+04
   1.36575E+01     2.11623E+04
   1.36588E+01     2.12931E+04
   1.36600E+01     2.14242E+04
   1.36613E+01     2.15551E+04
   1.36625E+01     2.16857E+04
   1.36638E+01     2.18158E+04
   1.36650E+01     2.19452E+04
   1.36663E+01     2.20740E+04
   1.36675E+01     2.22020E+04
   1.36688E+01     2.23293E+04
   1.36700E+01     2.24559E+04
   1.36713E+01     2.25817E+04
   1.36725E+01     2.27069E+04
   1.36738E+01     2.28315E+04
   1.36750E+01     2.29553E+04
   1.36763E+01     2.30786E+04
   1.36775E+01     2.32011E+04
   1.36788E+01     2.33230E+04
   1.36800E+01     2.34443E+04
   1.36813E+01     2.35649E+04
   1.36825E+01     2.36847E+04
   1.36838E+01     2.38039E+04
   1.36850E+01     2.39224E+04
   1.36863E+01     2.40401E+04
   1.36875E+01     2.41570E+04
   1.36888E+01     2.42731E+04
   1.36900E+01     2.43885E+04
   1.36913E+01     2.45030E+04
   1.36925E+01     2.46167E+04
   1.36938E+01     2.47295E+04
   1.36950E+01     2.48415E+04
   1.36963E+01     2.49525E+04
   1.36975E+01     2.50627E+04
   1.36988E+01     2.51719E+04
   1.37000E+01     2.52803E+04
   1.37013E+01     2.53877E+04
   1.37025E+01     2.54942E+04
   1.37038E+01     2.55998E+04
   1.37050E+01     2.57044E+04
   1.37063E+01     2.58081E+04
   1.37075E+01     2.59109E+04
   1.37088E+01     2.60127E+04
   1.37100E+01     2.61137E+04
   1.37113E+01     2.62137E+04
   1.37125E+01     2.63129E+04
   1.37138E+01     2.64112E+04
   1.37150E+01     2.65086E+04
   1.37163E+01     2.66052E+04
   1.37175E+01     2.67009E+04
   1.37188E+01     2.67958E+04
   1.37200E+01     2.68898E+04
   1.37213E+01     2.69831E+04
   1.37225E+01     2.70755E+04
   1.37238E+01     2.71671E+04
   1.37250E+01     2.72579E+04
   1.37263E+01     2.73479E+04
   1.37275E+01     2.74370E+04
   1.37288E+01     2.75252E+04
   1.37300E+01     2.76126E+04
   1.37313E+01     2.76989E+04
   1.37325E+01     2.77844E+04
   1.37338E+01     2.78687E+04
   1.37350E+01     2.79520E+04
   1.37363E+01     2.80342E+04
   1.37375E+01     2.81152E+04
   1.37388E+01     2.81950E+04
   1.37400E+01     2.82734E+04
   1.37413E+01     2.83505E+04
   1.37425E+01     2.84261E+04
   1.37438E+01     2.85003E+04
   1.37450E+01     2.85730E+04
   1.37463E+01     2.86441E+04
   1.37475E+01     2.87136E+04
   1.37488E+01     2.87815E+04
   1.37500E+01     2.88477E+04
   1.37513E+01     2.89123E+04
   1.37525E+01     2.89752E+04
   1.37538E+01     2.90365E+04
   1.37550E+01     2.90961E+04
   1.37563E+01     2.91541E+04
   1.37575E+01     2.92106E+04
   1.37588E+01     2.92656E+04
   1.37600E+01     2.93192E+04
   1.37613E+01     2.93714E+04
   1.37625E+01     2.94223E+04
   1.37638E+01     2.94720E+04
   1.37650E+01     2.95206E+04
   1.37663E+01     2.95682E+04
   1.37675E+01     2.96150E+04
   1.37688E+01     2.96611E+04
   1.37700E+01     2.97066E+04
   1.37713E+01     2.97516E+04
   1.37725E+01     2.97963E+04
   1.37738E+01     2.98408E+04
   1.37750E+01     2.98854E+04
   1.37763E+01     2.99301E+04
   1.37775E+01     2.99751E+04
   1.37788E+01     3.00206E+04
   1.37800E+01     3.00668E+04
   1.37813E+01     3.01137E+04
   1.37825E+01     3.01616E+04
   1.37838E+01     3.02105E+04
   1.37850E+01     3.02607E+04
   1.37863E+01     3.03122E+04
   1.37875E+01     3.03651E+04
   1.37888E+01     3.04195E+04
   1.37900E+01     3.04754E+04
   1.37913E+01     3.05329E+04
   1.37925E+01     3.05920E+04
   1.37938E+01     3.06527E+04
   1.37950E+01     3.07150E+04
   1.37963E+01     3.07786E+04
   1.37975E+01     3.08437E+04
   1.37988E+01     3.09099E+04
   1.38000E+01     3.09772E+04
   1.38013E+01     3.10453E+04
   1.38025E+01     3.11141E+04
   1.38038E+01     3.11834E+04
   1.38050E+01     3.12528E+04
   1.38063E+01     3.13221E+04
   1.38075E+01     3.13911E+04
   1.38088E+01     3.14595E+04
   1.38100E+01     3.15270E+04
   1.38113E+01     3.15934E+04
   1.38125E+01     3.16583E+04
   1.38138E+01     3.17216E+04
   1.38150E+01     3.17829E+04
   1.38163E+01     3.18422E+04
   1.38175E+01     3.18991E+04
   1.38188E+01     3.19536E+04
   1.38200E+01     3.20054E+04
   1.38213E+01     3.20544E+04
   1.38225E+01     3.21004E+04
   1.38238E+01     3.21435E+04
   1.38250E+01     3.21834E+04
   1.38263E+01     3.22202E+04
   1.38275E+01     3.22538E+04
   1.38288E+01     3.22841E+04
   1.38300E+01     3.23111E+04
   1.38313E+01     3.23348E+04
   1.38325E+01     3.23552E+04
   1.38338E+01     3.23723E+04
   1.38350E+01     3.23897E+04
   1.38363E+01     3.23996E+04
   1.38375E+01     3.24063E+04
   1.38388E+01     3.24097E+04
   1.38400E+01     3.24099E+04
   1.38413E+01     3.24069E+04
   1.38425E+01     3.24009E+04
   1.38438E+01     3.23927E+04
   1.38450E+01     3.23812E+04
   1.38463E+01     3.23668E+04
   1.38475E+01     3.23496E+04
   1.38488E+01     3.23297E+04
   1.38500E+01     3.23074E+04
   1.38513E+01     3.22828E+04
   1.38525E+01     3.22560E+04
   1.38538E+01     3.22273E+04
   1.38550E+01     3.21968E+04
   1.38563E+01     3.21645E+04
   1.38575E+01     3.21305E+04
   1.38588E+01     3.20949E+04
   1.38600E+01     3.20578E+04
   1.38613E+01     3.20193E+04
   1.38625E+01     3.19795E+04
   1.38638E+01     3.19384E+04
   1.38650E+01     3.18961E+04
   1.38663E+01     3.18528E+04
   1.38675E+01     3.18086E+04
   1.38688E+01     3.17637E+04
   1.38700E+01     3.17184E+04
   1.38713E+01     3.16726E+04
   1.38725E+01     3.16266E+04
   1.38738E+01     3.15803E+04
   1.38750E+01     3.15340E+04
   1.38763E+01     3.14875E+04
   1.38775E+01     3.14409E+04
   1.38788E+01     3.13943E+04
   1.38800E+01     3.13477E+04
   1.38813E+01     3.13010E+04
   1.38825E+01     3.12543E+04
   1.38838E+01     3.12075E+04
   1.38850E+01     3.11607E+04
   1.38863E+01     3.11139E+04
   1.38875E+01     3.10672E+04
   1.38888E+01     3.10208E+04
   1.38900E+01     3.09746E+04
   1.38913E+01     3.09291E+04
   1.38925E+01     3.08843E+04
   1.38938E+01     3.08407E+04
   1.38950E+01     3.07986E+04
   1.38963E+01     3.07585E+04
   1.38975E+01     3.07209E+04
   1.38988E+01     3.06862E+04
   1.39000E+01     3.06552E+04
   1.39013E+01     3.06282E+04
   1.39025E+01     3.06059E+04
   1.39038E+01     3.05885E+04
   1.39050E+01     3.05765E+04
   1.39063E+01     3.05702E+04
   1.39075E+01     3.05695E+04
   1.39088E+01     3.05745E+04
   1.39100E+01     3.05850E+04
   1.39113E+01     3.06006E+04
   1.39125E+01     3.06209E+04
   1.39138E+01     3.06453E+04
   1.39150E+01     3.06731E+04
   1.39163E+01     3.07035E+04
   1.39175E+01     3.07360E+04
   1.39188E+01     3.07697E+04
   1.39200E+01     3.08039E+04
   1.39213E+01     3.08379E+04
   1.39225E+01     3.08713E+04
   1.39238E+01     3.09035E+04
   1.39250E+01     3.09340E+04
   1.39263E+01     3.09625E+04
   1.39275E+01     3.09886E+04
   1.39288E+01     3.10123E+04
   1.39300E+01     3.10333E+04
   1.39313E+01     3.10515E+04
   1.39325E+01     3.10670E+04
   1.39338E+01     3.10796E+04
   1.39350E+01     3.10894E+04
   1.39363E+01     3.10964E+04
   1.39375E+01     3.11007E+04
   1.39388E+01     3.11024E+04
   1.39400E+01     3.11014E+04
   1.39413E+01     3.10979E+04
   1.39425E+01     3.10920E+04
   1.39438E+01     3.10837E+04
   1.39450E+01     3.10731E+04
   1.39463E+01     3.10602E+04
   1.39475E+01     3.10451E+04
   1.39488E+01     3.10279E+04
   1.39500E+01     3.10085E+04
   1.39513E+01     3.09872E+04
   1.39525E+01     3.09638E+04
   1.39538E+01     3.09384E+04
   1.39550E+01     3.09111E+04
   1.39563E+01     3.08819E+04
   1.39575E+01     3.08507E+04
   1.39588E+01     3.08178E+04
   1.39600E+01     3.07831E+04
   1.39613E+01     3.07466E+04
   1.39625E+01     3.07084E+04
   1.39638E+01     3.06686E+04
   1.39650E+01     3.06272E+04
   1.39663E+01     3.05843E+04
   1.39675E+01     3.05399E+04
   1.39688E+01     3.04941E+04
   1.39700E+01     3.04470E+04
   1.39713E+01     3.03986E+04
   1.39725E+01     3.03491E+04
   1.39738E+01     3.02983E+04
   1.39750E+01     3.02466E+04
   1.39763E+01     3.01938E+04
   1.39775E+01     3.01401E+04
   1.39788E+01     3.00855E+04
   1.39800E+01     3.00301E+04
   1.39813E+01     2.99740E+04
   1.39825E+01     2.99171E+04
   1.39838E+01     2.98597E+04
   1.39850E+01     2.98017E+04
   1.39863E+01     2.97432E+04
   1.39875E+01     2.96843E+04
   1.39888E+01     2.96249E+04
   1.39900E+01     2.95652E+04
   1.39913E+01     2.95051E+04
   1.39925E+01     2.94448E+04
   1.39938E+01     2.93841E+04
   1.39950E+01     2.93232E+04
   1.39963E+01     2.92621E+04
   1.39975E+01     2.92008E+04
   1.39988E+01     2.91392E+04
   1.40000E+01     2.90775E+04
   1.40013E+01     2.90155E+04
   1.40025E+01     2.89534E+04
   1.40038E+01     2.88911E+04
   1.40050E+01     2.88287E+04
   1.40063E+01     2.87660E+04
   1.40075E+01     2.87032E+04
   1.40088E+01     2.86403E+04
   1.40100E+01     2.85772E+04
   1.40113E+01     2.85140E+04
   1.40125E+01     2.84508E+04
   1.40138E+01     2.83875E+04
   1.40150E+01     2.83241E+04
   1.40163E+01     2.82608E+04
   1.40175E+01     2.81976E+04
   1.40188E+01     2.81345E+04
   1.40200E+01     2.80715E+04
   1.40213E+01     2.80089E+04
   1.40225E+01     2.79465E+04
   1.40238E+01     2.78846E+04
   1.40250E+01     2.78231E+04
   1.40263E+01     2.77622E+04
   1.40275E+01     2.77020E+04
   1.40288E+01     2.76425E+04
   1.40300E+01     2.75839E+04
   1.40313E+01     2.75263E+04
   1.40325E+01     2.74697E+04
   1.40338E+01     2.74143E+04
   1.40350E+01     2.73602E+04
   1.40363E+01     2.73075E+04
   1.40375E+01     2.72563E+04
   1.40388E+01     2.72067E+04
   1.40400E+01     2.71588E+04
   1.40413E+01     2.71128E+04
   1.40425E+01     2.70686E+04
   1.40438E+01     2.70264E+04
   1.40450E+01     2.69863E+04
   1.40463E+01     2.69483E+04
   1.40475E+01     2.69124E+04
   1.40488E+01     2.68788E+04
   1.40500E+01     2.68474E+04
   1.40513E+01     2.68182E+04
   1.40525E+01     2.67913E+04
   1.40538E+01     2.67665E+04
   1.40550E+01     2.67438E+04
   1.40563E+01     2.67232E+04
   1.40575E+01     2.67045E+04
   1.40588E+01     2.66877E+04
   1.40600E+01     2.66726E+04
   1.40613E+01     2.66590E+04
   1.40625E+01     2.66469E+04
   1.40638E+01     2.66360E+04
   1.40650E+01     2.66262E+04
   1.40663E+01     2.66172E+04
   1.40675E+01     2.66089E+04
   1.40688E+01     2.66010E+04
   1.40700E+01     2.65935E+04
   1.40713E+01     2.65861E+04
   1.40725E+01     2.65787E+04
   1.40738E+01     2.65710E+04
   1.40750E+01     2.65631E+04
   1.40763E+01     2.65547E+04
   1.40775E+01     2.65456E+04
   1.40788E+01     2.65358E+04
   1.40800E+01     2.65252E+04
   1.40813E+01     2.65137E+04
   1.40825E+01     2.65012E+04
   1.40838E+01     2.64877E+04
   1.40850E+01     2.64732E+04
   1.40863E+01     2.64577E+04
   1.40875E+01     2.64411E+04
   1.40888E+01     2.64235E+04
   1.40900E+01     2.64049E+04
   1.40913E+01     2.63854E+04
   1.40925E+01     2.63649E+04
   1.40938E+01     2.63434E+04
   1.40950E+01     2.63211E+04
   1.40963E+01     2.62980E+04
   1.40975E+01     2.62741E+04
   1.40988E+01     2.62496E+04
   1.41000E+01     2.62244E+04
   1.41013E+01     2.61987E+04
   1.41025E+01     2.61725E+04
   1.41038E+01     2.61460E+04
   1.41050E+01     2.61191E+04
   1.41063E+01     2.60920E+04
   1.41075E+01     2.60648E+04
   1.41088E+01     2.60376E+04
   1.41100E+01     2.60105E+04
   1.41113E+01     2.59835E+04
   1.41125E+01     2.59567E+04
   1.41138E+01     2.59303E+04
   1.41150E+01     2.59043E+04
   1.41163E+01     2.58789E+04
   1.41175E+01     2.58541E+04
   1.41188E+01     2.58299E+04
   1.41200E+01     2.58065E+04
   1.41213E+01     2.57840E+04
   1.41225E+01     2.57624E+04
   1.41238E+01     2.57418E+04
   1.41250E+01     2.57222E+04
   1.41263E+01     2.57036E+04
   1.41275E+01     2.56861E+04
   1.41288E+01     2.56698E+04
   1.41300E+01     2.56545E+04
   1.41313E+01     2.56403E+04
   1.41325E+01     2.56272E+04
   1.41338E+01     2.56152E+04
   1.41350E+01     2.56041E+04
   1.41363E+01     2.55939E+04
   1.41375E+01     2.55846E+04
   1.41388E+01     2.55761E+04
   1.41400E+01     2.55682E+04
   1.41413E+01     2.55609E+04
   1.41425E+01     2.55539E+04
   1.41438E+01     2.55473E+04
   1.41450E+01     2.55408E+04
   1.41463E+01     2.55344E+04
   1.41475E+01     2.55278E+04
   1.41488E+01     2.55210E+04
   1.41500E+01     2.55139E+04
   1.41513E+01     2.55062E+04
   1.41525E+01     2.54980E+04
   1.41538E+01     2.54891E+04
   1.41550E+01     2.54794E+04
   1.41563E+01     2.54688E+04
   1.41575E+01     2.54571E+04
   1.41588E+01     2.54444E+04
   1.41600E+01     2.54305E+04
   1.41613E+01     2.54154E+04
   1.41625E+01     2.53990E+04
   1.41638E+01     2.53813E+04
   1.41650E+01     2.53622E+04
   1.41663E+01     2.53417E+04
   1.41675E+01     2.53197E+04
   1.41688E+01     2.52964E+04
   1.41700E+01     2.52716E+04
   1.41713E+01     2.52454E+04
   1.41725E+01     2.52178E+04
   1.41738E+01     2.51888E+04
   1.41750E+01     2.51584E+04
   1.41763E+01     2.51267E+04
   1.41775E+01     2.50937E+04
   1.41788E+01     2.50595E+04
   1.41800E+01     2.50240E+04
   1.41813E+01     2.49874E+04
   1.41825E+01     2.49497E+04
   1.41838E+01     2.49110E+04
   1.41850E+01     2.48713E+04
   1.41863E+01     2.48307E+04
   1.41875E+01     2.47892E+04
   1.41888E+01     2.47469E+04
   1.41900E+01     2.47038E+04
   1.41913E+01     2.46600E+04
   1.41925E+01     2.46157E+04
   1.41938E+01     2.45707E+04
   1.41950E+01     2.45253E+04
   1.41963E+01     2.44794E+04
   1.41975E+01     2.44331E+04
   1.41988E+01     2.43865E+04
   1.42000E+01     2.43396E+04
   1.42013E+01     2.42924E+04
   1.42025E+01     2.42451E+04
   1.42038E+01     2.41977E+04
   1.42050E+01     2.41502E+04
   1.42063E+01     2.41027E+04
   1.42075E+01     2.40551E+04
   1.42088E+01     2.40077E+04
   1.42100E+01     2.39603E+04
   1.42113E+01     2.39130E+04
   1.42125E+01     2.38660E+04
   1.42138E+01     2.38191E+04
   1.42150E+01     2.37724E+04
   1.42163E+01     2.37260E+04
   1.42175E+01     2.36798E+04
   1.42188E+01     2.36339E+04
   1.42200E+01     2.35884E+04
   1.42213E+01     2.35432E+04
   1.42225E+01     2.34983E+04
   1.42238E+01     2.34538E+04
   1.42250E+01     2.34096E+04
   1.42263E+01     2.33659E+04
   1.42275E+01     2.33225E+04
   1.42288E+01     2.32796E+04
   1.42300E+01     2.32370E+04
   1.42313E+01     2.31949E+04
   1.42325E+01     2.31532E+04
   1.42338E+01     2.31120E+04
   1.42350E+01     2.30712E+04
   1.42363E+01     2.30308E+04
   1.42375E+01     2.29909E+04
   1.42388E+01     2.29515E+04
   1.42400E+01     2.29126E+04
   1.42413E+01     2.28742E+04
   1.42425E+01     2.28363E+04
   1.42438E+01     2.27990E+04
   1.42450E+01     2.27622E+04
   1.42463E+01     2.27260E+04
   1.42475E+01     2.26903E+04
   1.42488E+01     2.26553E+04
   1.42500E+01     2.26209E+04
   1.42513E+01     2.25871E+04
   1.42525E+01     2.25541E+04
   1.42538E+01     2.25217E+04
   1.42550E+01     2.24900E+04
   1.42563E+01     2.24591E+04
   1.42575E+01     2.24290E+04
   1.42588E+01     2.23997E+04
   1.42600E+01     2.23712E+04
   1.42613E+01     2.23435E+04
   1.42625E+01     2.23166E+04
   1.42638E+01     2.22907E+04
   1.42650E+01     2.22656E+04
   1.42663E+01     2.22415E+04
   1.42675E+01     2.22182E+04
   1.42688E+01     2.21959E+04
   1.42700E+01     2.21744E+04
   1.42713E+01     2.21539E+04
   1.42725E+01     2.21343E+04
   1.42738E+01     2.21155E+04
   1.42750E+01     2.20976E+04
   1.42763E+01     2.20806E+04
   1.42775E+01     2.20644E+04
   1.42788E+01     2.20489E+04
   1.42800E+01     2.20342E+04
   1.42813E+01     2.20202E+04
   1.42825E+01     2.20068E+04
   1.42838E+01     2.19941E+04
   1.42850E+01     2.19819E+04
   1.42863E+01     2.19702E+04
   1.42875E+01     2.19589E+04
   1.42888E+01     2.19479E+04
   1.42900E+01     2.19373E+04
   1.42913E+01     2.19268E+04
   1.42925E+01     2.19166E+04
   1.42938E+01     2.19064E+04
   1.42950E+01     2.18963E+04
   1.42963E+01     2.18861E+04
   1.42975E+01     2.18759E+04
   1.42988E+01     2.18655E+04
   1.43000E+01     2.18549E+04
   1.43013E+01     2.18440E+04
   1.43025E+01     2.18328E+04
   1.43038E+01     2.18213E+04
   1.43050E+01     2.18094E+04
   1.43063E+01     2.17971E+04
   1.43075E+01     2.17843E+04
   1.43088E+01     2.17710E+04
   1.43100E+01     2.17573E+04
   1.43113E+01     2.17430E+04
   1.43125E+01     2.17283E+04
   1.43138E+01     2.17130E+04
   1.43150E+01     2.16972E+04
   1.43163E+01     2.16809E+04
   1.43175E+01     2.16641E+04
   1.43188E+01     2.16467E+04
   1.43200E+01     2.16289E+04
   1.43213E+01     2.16107E+04
   1.43225E+01     2.15919E+04
   1.43238E+01     2.15728E+04
   1.43250E+01     2.15533E+04
   1.43263E+01     2.15335E+04
   1.43275E+01     2.15133E+04
   1.43288E+01     2.14928E+04
   1.43300E+01     2.14721E+04
   1.43313E+01     2.14512E+04
   1.43325E+01     2.14301E+04
   1.43338E+01     2.14089E+04
   1.43350E+01     2.13876E+04
   1.43363E+01     2.13662E+04
   1.43375E+01     2.13449E+04
   1.43388E+01     2.13235E+04
   1.43400E+01     2.13022E+04
   1.43413E+01     2.12810E+04
   1.43425E+01     2.12599E+04
   1.43438E+01     2.12390E+04
   1.43450E+01     2.12182E+04
   1.43463E+01     2.11977E+04
   1.43475E+01     2.11773E+04
   1.43488E+01     2.11573E+04
   1.43500E+01     2.11374E+04
   1.43513E+01     2.11179E+04
   1.43525E+01     2.10986E+04
   1.43538E+01     2.10796E+04
   1.43550E+01     2.10608E+04
   1.43563E+01     2.10423E+04
   1.43575E+01     2.10241E+04
   1.43588E+01     2.10061E+04
   1.43600E+01     2.09883E+04
   1.43613E+01     2.09707E+04
   1.43625E+01     2.09533E+04
   1.43638E+01     2.09360E+04
   1.43650E+01     2.09188E+04
   1.43663E+01     2.09017E+04
   1.43675E+01     2.08846E+04
   1.43688E+01     2.08675E+04
   1.43700E+01     2.08504E+04
   1.43713E+01     2.08331E+04
   1.43725E+01     2.08158E+04
   1.43738E+01     2.07983E+04
   1.43750E+01     2.07805E+04
   1.43763E+01     2.07625E+04
   1.43775E+01     2.07442E+04
   1.43788E+01     2.07256E+04
   1.43800E+01     2.07067E+04
   1.43813E+01     2.06873E+04
   1.43825E+01     2.06675E+04
   1.43838E+01     2.06473E+04
   1.43850E+01     2.06265E+04
   1.43863E+01     2.06053E+04
   1.43875E+01     2.05835E+04
   1.43888E+01     2.05612E+04
   1.43900E+01     2.05383E+04
   1.43913E+01     2.05148E+04
   1.43925E+01     2.04907E+04
   1.43938E+01     2.04661E+04
   1.43950E+01     2.04409E+04
   1.43963E+01     2.04151E+04
   1.43975E+01     2.03887E+04
   1.43988E+01     2.03617E+04
   1.44000E+01     2.03342E+04

 *** End of list.
