# Supplementary material for: On the accuracy of displacement-based wave intensity analysis: Effect of vessel wall viscoelasticity and nonlinearity
Source: PLoS One. 2019 Nov 1;14(11):e0224390. doi: 10.1371/journal.pone.0224390 (PMC6824577; doi:10.1371/journal.pone.0224390)
Supplement: S1 File — (ZIP) [file pone.0224390.s001.zip › data/regular vessel wall/elastic condition/linear-vel-10cm-twostraight vessel-1.txt]

12.8		6.88146
12.8013		6.91583
12.8025		6.94556
12.8038		6.97074
12.805		6.9915
12.8063		7.00801
12.8075		7.02041
12.8088		7.0288
12.81		7.03324
12.8113		7.03376
12.8125		7.03041
12.8138		7.02332
12.815		7.01265
12.8163		6.99867
12.8175		6.98174
12.8188		6.96234
12.82		6.94107
12.8213		6.91872
12.8225		6.89629
12.8238		6.87502
12.825		6.85645
12.8263		6.84243
12.8275		6.83514
12.8288		6.83711
12.83		6.8512
12.8313		6.88051
12.8325		6.92838
12.8338		6.99826
12.835		7.09359
12.8363		7.21767
12.8375		7.37355
12.8388		7.56381
12.84		7.79047
12.8413		8.05485
12.8425		8.35746
12.8438		8.69794
12.845		9.07507
12.8463		9.48681
12.8475		9.93034
12.8488		10.4023
12.85		10.8987
12.8513		11.4156
12.8525		11.9488
12.8538		12.4942
12.855		13.0482
12.8563		13.6073
12.8575		14.1689
12.8588		14.7306
12.86		15.2906
12.8613		15.8477
12.8625		16.4011
12.8638		16.9503
12.865		17.4952
12.8663		18.0359
12.8675		18.5724
12.8688		19.1051
12.87		19.6342
12.8713		20.1599
12.8725		20.6826
12.8738		21.2023
12.875		21.7192
12.8763		22.2334
12.8775		22.7449
12.8788		23.2537
12.88		23.7598
12.8813		24.2629
12.8825		24.7631
12.8838		25.2601
12.885		25.754
12.8863		26.2443
12.8875		26.7311
12.8888		27.2142
12.89		27.6933
12.8913		28.1683
12.8925		28.6391
12.8938		29.1054
12.895		29.5671
12.8963		30.024
12.8975		30.476
12.8988		30.9228
12.9		31.3643
12.9013		31.8003
12.9025		32.2306
12.9038		32.6551
12.905		33.0734
12.9063		33.4855
12.9075		33.891
12.9088		34.2897
12.91		34.6814
12.9113		35.0659
12.9125		35.4428
12.9138		35.8121
12.915		36.1733
12.9163		36.5263
12.9175		36.8707
12.9188		37.2065
12.92		37.5333
12.9213		37.851
12.9225		38.1593
12.9238		38.4581
12.925		38.7472
12.9263		39.0266
12.9275		39.296
12.9288		39.5555
12.93		39.8049
12.9313		40.0442
12.9325		40.2736
12.9338		40.4929
12.935		40.7022
12.9363		40.9017
12.9375		41.0913
12.9388		41.2713
12.94		41.4417
12.9413		41.6027
12.9425		41.7544
12.9438		41.897
12.945		42.0306
12.9463		42.1553
12.9475		42.2712
12.9488		42.3784
12.95		42.477
12.9513		42.5671
12.9525		42.6486
12.9538		42.7215
12.955		42.7858
12.9563		42.8414
12.9575		42.8883
12.9588		42.9261
12.96		42.9548
12.9613		42.9741
12.9625		42.9838
12.9638		42.9835
12.965		42.973
12.9663		42.9517
12.9675		42.9194
12.9688		42.8757
12.97		42.8199
12.9713		42.7518
12.9725		42.6707
12.9738		42.5761
12.975		42.4675
12.9763		42.3445
12.9775		42.2063
12.9788		42.0525
12.98		41.8825
12.9813		41.6959
12.9825		41.4922
12.9838		41.2709
12.985		41.0315
12.9863		40.7739
12.9875		40.4976
12.9888		40.2024
12.99		39.8883
12.9913		39.5552
12.9925		39.2031
12.9938		38.8321
12.995		38.4425
12.9963		38.0347
12.9975		37.6091
12.9988		37.1663
13		36.707
13.0013		36.2318
13.0025		35.7417
13.0038		35.2375
13.005		34.7202
13.0063		34.1908
13.0075		33.6504
13.0088		33.1001
13.01		32.5409
13.0113		31.9738
13.0125		31.3999
13.0138		30.8201
13.015		30.2354
13.0163		29.6467
13.0175		29.0546
13.0188		28.4601
13.02		27.8636
13.0213		27.2658
13.0225		26.6673
13.0238		26.0684
13.025		25.4696
13.0263		24.8712
13.0275		24.2735
13.0288		23.6767
13.03		23.0812
13.0313		22.487
13.0325		21.8945
13.0338		21.3039
13.035		20.7152
13.0363		20.1288
13.0375		19.5448
13.0388		18.9634
13.04		18.3849
13.0413		17.8095
13.0425		17.2375
13.0438		16.6686
13.045		16.1035
13.0463		15.5426
13.0475		14.9861
13.0488		14.4345
13.05		13.8881
13.0513		13.3473
13.0525		12.8124
13.0538		12.2838
13.055		11.7617
13.0563		11.2465
13.0575		10.7383
13.0588		10.2376
13.06		9.74445
13.0613		9.25926
13.0625		8.78223
13.0638		8.31366
13.065		7.85381
13.0663		7.40301
13.0675		6.96161
13.0688		6.53003
13.07		6.10861
13.0713		5.69759
13.0725		5.29715
13.0738		4.90741
13.075		4.52842
13.0763		4.16026
13.0775		3.80291
13.0788		3.45633
13.08		3.12041
13.0813		2.79504
13.0825		2.48012
13.0838		2.17558
13.085		1.88142
13.0863		1.5977
13.0875		1.32459
13.0888		1.06244
13.09		0.811747
13.0913		0.573192
13.0925		0.347655
13.0938		0.136242
13.095	-	0.0597142
13.0963	-	0.23859
13.0975	-	0.398463
13.0988	-	0.5372
13.1	-	0.652565
13.1013	-	0.742333
13.1025	-	0.804404
13.1038	-	0.836933
13.105	-	0.838441
13.1063	-	0.807917
13.1075	-	0.744905
13.1088	-	0.649561
13.11	-	0.522677
13.1113	-	0.365682
13.1125	-	0.180618
13.1138		0.0299131
13.115		0.262831
13.1163		0.51485
13.1175		0.78268
13.1188		1.06313
13.12		1.35319
13.1213		1.65017
13.1225		1.95162
13.1238		2.25545
13.125		2.55985
13.1263		2.86341
13.1275		3.16502
13.1288		3.46391
13.13		3.75955
13.1313		4.05159
13.1325		4.33984
13.1338		4.62424
13.135		4.90479
13.1363		5.18155
13.1375		5.4546
13.1388		5.72402
13.14		5.98989
13.1413		6.25225
13.1425		6.51115
13.1438		6.76662
13.145		7.01865
13.1463		7.26724
13.1475		7.51234
13.1488		7.75392
13.15		7.99191
13.1513		8.22626
13.1525		8.45692
13.1538		8.68384
13.155		8.90697
13.1563		9.12626
13.1575		9.34167
13.1588		9.55315
13.16		9.76066
13.1613		9.96415
13.1625		10.1635
13.1638		10.3588
13.165		10.5498
13.1663		10.7366
13.1675		10.919
13.1688		11.0969
13.17		11.2703
13.1713		11.439
13.1725		11.6029
13.1738		11.7619
13.175		11.9159
13.1763		12.0647
13.1775		12.2082
13.1788		12.3463
13.18		12.4788
13.1813		12.6055
13.1825		12.7265
13.1838		12.8415
13.185		12.9504
13.1863		13.053
13.1875		13.1494
13.1888		13.2393
13.19		13.3228
13.1913		13.3997
13.1925		13.47
13.1938		13.5337
13.195		13.5907
13.1963		13.641
13.1975		13.6847
13.1988		13.7217
13.2		13.7521
13.2013		13.776
13.2025		13.7933
13.2038		13.8043
13.205		13.8088
13.2063		13.8071
13.2075		13.7992
13.2088		13.7852
13.21		13.7651
13.2113		13.7391
13.2125		13.7072
13.2138		13.6694
13.215		13.6259
13.2163		13.5765
13.2175		13.5215
13.2188		13.4606
13.22		13.3941
13.2213		13.3217
13.2225		13.2435
13.2238		13.1594
13.225		13.0693
13.2263		12.973
13.2275		12.8706
13.2288		12.7617
13.23		12.6462
13.2313		12.524
13.2325		12.3949
13.2338		12.2587
13.235		12.1151
13.2363		11.9639
13.2375		11.8051
13.2388		11.6383
13.24		11.4634
13.2413		11.2802
13.2425		11.0886
13.2438		10.8886
13.245		10.68
13.2463		10.4628
13.2475		10.2372
13.2488		10.0032
13.25		9.76099
13.2513		9.51083
13.2525		9.25302
13.2538		8.98798
13.255		8.71618
13.2563		8.43817
13.2575		8.15458
13.2588		7.86612
13.26		7.57353
13.2613		7.27765
13.2625		6.97935
13.2638		6.67953
13.265		6.37912
13.2663		6.07905
13.2675		5.78026
13.2688		5.48368
13.27		5.19018
13.2713		4.90062
13.2725		4.61579
13.2738		4.33646
13.275		4.06329
13.2763		3.79693
13.2775		3.53791
13.2788		3.28675
13.28		3.04386
13.2813		2.80962
13.2825		2.58433
13.2838		2.36827
13.285		2.16165
13.2863		1.96464
13.2875		1.77736
13.2888		1.59992
13.29		1.43237
13.2913		1.27474
13.2925		1.12706
13.2938		0.989318
13.295		0.86151
13.2963		0.743622
13.2975		0.635637
13.2988		0.537542
13.3		0.449329
13.3013		0.370997
13.3025		0.302549
13.3038		0.244001
13.305		0.195373
13.3063		0.156698
13.3075		0.128011
13.3088		0.109355
13.31		0.100778
13.3113		0.102325
13.3125		0.114041
13.3138		0.135967
13.315		0.168133
13.3163		0.210559
13.3175		0.26325
13.3188		0.326191
13.32		0.399348
13.3213		0.482662
13.3225		0.576049
13.3238		0.679395
13.325		0.792558
13.3263		0.915359
13.3275		1.04759
13.3288		1.18899
13.33		1.3393
13.3313		1.49817
13.3325		1.66525
13.3338		1.84012
13.335		2.02233
13.3363		2.21139
13.3375		2.40676
13.3388		2.60787
13.34		2.81413
13.3413		3.02489
13.3425		3.23951
13.3438		3.45732
13.345		3.67764
13.3463		3.89978
13.3475		4.12308
13.3488		4.34686
13.35		4.57045
13.3513		4.79322
13.3525		5.01455
13.3538		5.23384
13.355		5.45054
13.3563		5.66409
13.3575		5.87402
13.3588		6.07986
13.36		6.28119
13.3613		6.47764
13.3625		6.66887
13.3638		6.85459
13.365		7.03456
13.3663		7.20855
13.3675		7.3764
13.3688		7.53798
13.37		7.69317
13.3713		7.8419
13.3725		7.98414
13.3738		8.11986
13.375		8.24905
13.3763		8.37174
13.3775		8.48796
13.3788		8.59776
13.38		8.70119
13.3813		8.79833
13.3825		8.88925
13.3838		8.97402
13.385		9.05274
13.3863		9.12549
13.3875		9.19236
13.3888		9.25345
13.39		9.30885
13.3913		9.35865
13.3925		9.40295
13.3938		9.44184
13.395		9.47542
13.3963		9.50378
13.3975		9.52701
13.3988		9.54522
13.4		9.55848
13.4013		9.56689
13.4025		9.57054
13.4038		9.56953
13.405		9.56394
13.4063		9.55386
13.4075		9.53937
13.4088		9.52058
13.41		9.49755
13.4113		9.47039
13.4125		9.43917
13.4138		9.40399
13.415		9.36493
13.4163		9.32208
13.4175		9.27553
13.4188		9.22536
13.42		9.17167
13.4213		9.11454
13.4225		9.05407
13.4238		8.99034
13.425		8.92345
13.4263		8.85348
13.4275		8.78052
13.4288		8.70467
13.43		8.62601
13.4313		8.54462
13.4325		8.4606
13.4338		8.37401
13.435		8.28495
13.4363		8.19349
13.4375		8.09969
13.4388		8.00362
13.44		7.90535
13.4413		7.80494
13.4425		7.70243
13.4438		7.59786
13.445		7.4913
13.4463		7.38276
13.4475		7.27228
13.4488		7.1599
13.45		7.04563
13.4513		6.92949
13.4525		6.81152
13.4538		6.69171
13.455		6.5701
13.4563		6.44671
13.4575		6.32154
13.4588		6.19464
13.46		6.06602
13.4613		5.93572
13.4625		5.8038
13.4638		5.6703
13.465		5.53528
13.4663		5.39881
13.4675		5.261
13.4688		5.12193
13.47		4.98173
13.4713		4.84052
13.4725		4.69846
13.4738		4.55571
13.475		4.41245
13.4763		4.26889
13.4775		4.12524
13.4788		3.98173
13.48		3.83861
13.4813		3.69614
13.4825		3.5546
13.4838		3.41427
13.485		3.27546
13.4863		3.13845
13.4875		3.00357
13.4888		2.87112
13.49		2.74141
13.4913		2.61476
13.4925		2.49148
13.4938		2.37186
13.495		2.2562
13.4963		2.14478
13.4975		2.03788
13.4988		1.93575
13.5		1.83864
13.5013		1.74678
13.5025		1.66037
13.5038		1.57959
13.505		1.50463
13.5063		1.43562
13.5075		1.3727
13.5088		1.31597
13.51		1.26552
13.5113		1.2214
13.5125		1.18367
13.5138		1.15235
13.515		1.12744
13.5163		1.10894
13.5175		1.09683
13.5188		1.09106
13.52		1.09157
13.5213		1.09831
13.5225		1.1112
13.5238		1.13014
13.525		1.15504
13.5263		1.1858
13.5275		1.22231
13.5288		1.26445
13.53		1.31209
13.5313		1.36511
13.5325		1.42337
13.5338		1.48674
13.535		1.55508
13.5363		1.62824
13.5375		1.70607
13.5388		1.78842
13.54		1.87513
13.5413		1.96604
13.5425		2.06098
13.5438		2.15977
13.545		2.26224
13.5463		2.3682
13.5475		2.47746
13.5488		2.58981
13.55		2.70507
13.5513		2.823
13.5525		2.9434
13.5538		3.06604
13.555		3.19068
13.5563		3.31708
13.5575		3.44501
13.5588		3.5742
13.56		3.70439
13.5613		3.83533
13.5625		3.96675
13.5638		4.09837
13.565		4.22991
13.5663		4.36109
13.5675		4.49163
13.5688		4.62126
13.57		4.74968
13.5713		4.87662
13.5725		5.00179
13.5738		5.12494
13.575		5.2458
13.5763		5.3641
13.5775		5.4796
13.5788		5.59207
13.58		5.70129
13.5813		5.80703
13.5825		5.90911
13.5838		6.00734
13.585		6.10156
13.5863		6.19162
13.5875		6.27738
13.5888		6.35873
13.59		6.43556
13.5913		6.50781
13.5925		6.57539
13.5938		6.63826
13.595		6.69638
13.5963		6.74974
13.5975		6.79833
13.5988		6.84216
13.6		6.88125
