# Supplementary material for: On the accuracy of displacement-based wave intensity analysis: Effect of vessel wall viscoelasticity and nonlinearity
Source: PLoS One. 2019 Nov 1;14(11):e0224390. doi: 10.1371/journal.pone.0224390 (PMC6824577; doi:10.1371/journal.pone.0224390)
Supplement: S1 File — (ZIP) [file pone.0224390.s001.zip › data/regular vessel wall/elastic condition/linear-vel-10cm-twostraight vessel.txt]

 ADINA: AUI version 9.3.4, 19 August 2018:  *** NO HEADING DEFINED ***
 Licensed from ADINA R&D, Inc.
 Finite element program ADINA-F, response range type load-step:
 Listing for point 1369:
      TIME         Z-VELOCITY

   0.00000E+00     0.00000E+00
   1.25000E-03     4.78914E-06
   2.50000E-03     4.29744E-05
   3.75000E-03     1.98290E-04
   5.00000E-03     6.28283E-04
   6.25000E-03     1.54084E-03
   7.50000E-03     3.12676E-03
   8.75000E-03     5.48213E-03
   1.00000E-02     8.56398E-03
   1.12500E-02     1.22010E-02
   1.25000E-02     1.61489E-02
   1.37500E-02     2.01618E-02
   1.50000E-02     2.40513E-02
   1.62500E-02     2.77203E-02
   1.75000E-02     3.11716E-02
   1.87500E-02     3.45000E-02
   2.00000E-02     3.78791E-02
   2.12500E-02     4.15518E-02
   2.25000E-02     4.58297E-02
   2.37500E-02     5.11020E-02
   2.50000E-02     5.78525E-02
   2.62500E-02     6.66841E-02
   2.75000E-02     7.83460E-02
   2.87500E-02     9.37636E-02
   3.00000E-02     1.14069E-01
   3.12500E-02     1.40631E-01
   3.25000E-02     1.75085E-01
   3.37500E-02     2.19359E-01
   3.50000E-02     2.75699E-01
   3.62500E-02     3.46664E-01
   3.75000E-02     4.35197E-01
   3.87500E-02     5.44555E-01
   4.00000E-02     6.78313E-01
   4.12500E-02     8.40325E-01
   4.25000E-02     1.03466E+00
   4.37500E-02     1.26554E+00
   4.50000E-02     1.53718E+00
   4.62500E-02     1.85373E+00
   4.75000E-02     2.21904E+00
   4.87500E-02     2.63651E+00
   5.00000E-02     3.10890E+00
   5.12500E-02     3.63811E+00
   5.25000E-02     4.22498E+00
   5.37500E-02     4.86913E+00
   5.50000E-02     5.56885E+00
   5.62500E-02     6.32105E+00
   5.75000E-02     7.12126E+00
   5.87500E-02     7.96376E+00
   6.00000E-02     8.84177E+00
   6.12500E-02     9.74771E+00
   6.25000E-02     1.06736E+01
   6.37500E-02     1.16112E+01
   6.50000E-02     1.25528E+01
   6.62500E-02     1.34911E+01
   6.75000E-02     1.44198E+01
   6.87500E-02     1.53333E+01
   7.00000E-02     1.62276E+01
   7.12500E-02     1.70993E+01
   7.25000E-02     1.79463E+01
   7.37500E-02     1.87672E+01
   7.50000E-02     1.95611E+01
   7.62500E-02     2.03278E+01
   7.75000E-02     2.10672E+01
   7.87500E-02     2.17791E+01
   8.00000E-02     2.24636E+01
   8.12500E-02     2.31206E+01
   8.25000E-02     2.37500E+01
   8.37500E-02     2.43515E+01
   8.50000E-02     2.49251E+01
   8.62500E-02     2.54707E+01
   8.75000E-02     2.59883E+01
   8.87500E-02     2.64783E+01
   9.00000E-02     2.69413E+01
   9.12500E-02     2.73782E+01
   9.25000E-02     2.77903E+01
   9.37500E-02     2.81792E+01
   9.50000E-02     2.85469E+01
   9.62500E-02     2.88953E+01
   9.75000E-02     2.92270E+01
   9.87500E-02     2.95444E+01
   1.00000E-01     2.98500E+01
   1.01250E-01     3.01464E+01
   1.02500E-01     3.04359E+01
   1.03750E-01     3.07207E+01
   1.05000E-01     3.10030E+01
   1.06250E-01     3.12843E+01
   1.07500E-01     3.15661E+01
   1.08750E-01     3.18496E+01
   1.10000E-01     3.21355E+01
   1.11250E-01     3.24242E+01
   1.12500E-01     3.27159E+01
   1.13750E-01     3.30106E+01
   1.15000E-01     3.33080E+01
   1.16250E-01     3.36075E+01
   1.17500E-01     3.39086E+01
   1.18750E-01     3.42105E+01
   1.20000E-01     3.45125E+01
   1.21250E-01     3.48139E+01
   1.22500E-01     3.51137E+01
   1.23750E-01     3.54112E+01
   1.25000E-01     3.57057E+01
   1.26250E-01     3.59965E+01
   1.27500E-01     3.62829E+01
   1.28750E-01     3.65643E+01
   1.30000E-01     3.68401E+01
   1.31250E-01     3.71098E+01
   1.32500E-01     3.73729E+01
   1.33750E-01     3.76289E+01
   1.35000E-01     3.78775E+01
   1.36250E-01     3.81183E+01
   1.37500E-01     3.83510E+01
   1.38750E-01     3.85751E+01
   1.40000E-01     3.87906E+01
   1.41250E-01     3.89970E+01
   1.42500E-01     3.91943E+01
   1.43750E-01     3.93822E+01
   1.45000E-01     3.95608E+01
   1.46250E-01     3.97299E+01
   1.47500E-01     3.98895E+01
   1.48750E-01     4.00399E+01
   1.50000E-01     4.01810E+01
   1.51250E-01     4.03131E+01
   1.52500E-01     4.04365E+01
   1.53750E-01     4.05514E+01
   1.55000E-01     4.06583E+01
   1.56250E-01     4.07576E+01
   1.57500E-01     4.08498E+01
   1.58750E-01     4.09353E+01
   1.60000E-01     4.10147E+01
   1.61250E-01     4.10885E+01
   1.62500E-01     4.11573E+01
   1.63750E-01     4.12216E+01
   1.65000E-01     4.12819E+01
   1.66250E-01     4.13386E+01
   1.67500E-01     4.13921E+01
   1.68750E-01     4.14428E+01
   1.70000E-01     4.14909E+01
   1.71250E-01     4.15365E+01
   1.72500E-01     4.15798E+01
   1.73750E-01     4.16205E+01
   1.75000E-01     4.16586E+01
   1.76250E-01     4.16937E+01
   1.77500E-01     4.17254E+01
   1.78750E-01     4.17531E+01
   1.80000E-01     4.17761E+01
   1.81250E-01     4.17936E+01
   1.82500E-01     4.18047E+01
   1.83750E-01     4.18083E+01
   1.85000E-01     4.18034E+01
   1.86250E-01     4.17887E+01
   1.87500E-01     4.17630E+01
   1.88750E-01     4.17249E+01
   1.90000E-01     4.16730E+01
   1.91250E-01     4.16061E+01
   1.92500E-01     4.15225E+01
   1.93750E-01     4.14210E+01
   1.95000E-01     4.13001E+01
   1.96250E-01     4.11583E+01
   1.97500E-01     4.09944E+01
   1.98750E-01     4.08069E+01
   2.00000E-01     4.05946E+01
   2.01250E-01     4.03560E+01
   2.02500E-01     4.00901E+01
   2.03750E-01     3.97956E+01
   2.05000E-01     3.94714E+01
   2.06250E-01     3.91164E+01
   2.07500E-01     3.87297E+01
   2.08750E-01     3.83104E+01
   2.10000E-01     3.78578E+01
   2.11250E-01     3.73713E+01
   2.12500E-01     3.68505E+01
   2.13750E-01     3.62951E+01
   2.15000E-01     3.57053E+01
   2.16250E-01     3.50813E+01
   2.17500E-01     3.44237E+01
   2.18750E-01     3.37334E+01
   2.20000E-01     3.30117E+01
   2.21250E-01     3.22601E+01
   2.22500E-01     3.14805E+01
   2.23750E-01     3.06753E+01
   2.25000E-01     2.98470E+01
   2.26250E-01     2.89985E+01
   2.27500E-01     2.81330E+01
   2.28750E-01     2.72536E+01
   2.30000E-01     2.63640E+01
   2.31250E-01     2.54674E+01
   2.32500E-01     2.45674E+01
   2.33750E-01     2.36672E+01
   2.35000E-01     2.27702E+01
   2.36250E-01     2.18791E+01
   2.37500E-01     2.09968E+01
   2.38750E-01     2.01257E+01
   2.40000E-01     1.92679E+01
   2.41250E-01     1.84251E+01
   2.42500E-01     1.75985E+01
   2.43750E-01     1.67889E+01
   2.45000E-01     1.59968E+01
   2.46250E-01     1.52224E+01
   2.47500E-01     1.44655E+01
   2.48750E-01     1.37257E+01
   2.50000E-01     1.30028E+01
   2.51250E-01     1.22966E+01
   2.52500E-01     1.16067E+01
   2.53750E-01     1.09328E+01
   2.55000E-01     1.02743E+01
   2.56250E-01     9.63084E+00
   2.57500E-01     9.00202E+00
   2.58750E-01     8.38742E+00
   2.60000E-01     7.78676E+00
   2.61250E-01     7.19984E+00
   2.62500E-01     6.62642E+00
   2.63750E-01     6.06627E+00
   2.65000E-01     5.51917E+00
   2.66250E-01     4.98497E+00
   2.67500E-01     4.46364E+00
   2.68750E-01     3.95506E+00
   2.70000E-01     3.45914E+00
   2.71250E-01     2.97584E+00
   2.72500E-01     2.50518E+00
   2.73750E-01     2.04714E+00
   2.75000E-01     1.60173E+00
   2.76250E-01     1.16897E+00
   2.77500E-01     7.48774E-01
   2.78750E-01     3.40834E-01
   2.80000E-01    -5.55744E-02
   2.81250E-01    -4.41233E-01
   2.82500E-01    -8.16454E-01
   2.83750E-01    -1.18120E+00
   2.85000E-01    -1.53520E+00
   2.86250E-01    -1.87803E+00
   2.87500E-01    -2.20910E+00
   2.88750E-01    -2.52769E+00
   2.90000E-01    -2.83287E+00
   2.91250E-01    -3.12365E+00
   2.92500E-01    -3.39858E+00
   2.93750E-01    -3.65609E+00
   2.95000E-01    -3.89433E+00
   2.96250E-01    -4.11117E+00
   2.97500E-01    -4.30419E+00
   2.98750E-01    -4.47074E+00
   3.00000E-01    -4.60791E+00
   3.01250E-01    -4.71262E+00
   3.02500E-01    -4.78173E+00
   3.03750E-01    -4.81208E+00
   3.05000E-01    -4.80068E+00
   3.06250E-01    -4.74481E+00
   3.07500E-01    -4.64222E+00
   3.08750E-01    -4.49127E+00
   3.10000E-01    -4.29111E+00
   3.11250E-01    -4.04178E+00
   3.12500E-01    -3.74434E+00
   3.13750E-01    -3.40092E+00
   3.15000E-01    -3.01468E+00
   3.16250E-01    -2.58980E+00
   3.17500E-01    -2.13134E+00
   3.18750E-01    -1.64504E+00
   3.20000E-01    -1.13717E+00
   3.21250E-01    -6.14437E-01
   3.22500E-01    -8.39970E-02
   3.23750E-01     4.46519E-01
   3.25000E-01     9.70525E-01
   3.26250E-01     1.48279E+00
   3.27500E-01     1.97905E+00
   3.28750E-01     2.45597E+00
   3.30000E-01     2.91106E+00
   3.31250E-01     3.34265E+00
   3.32500E-01     3.74996E+00
   3.33750E-01     4.13298E+00
   3.35000E-01     4.49227E+00
   3.36250E-01     4.82877E+00
   3.37500E-01     5.14369E+00
   3.38750E-01     5.43838E+00
   3.40000E-01     5.71428E+00
   3.41250E-01     5.97283E+00
   3.42500E-01     6.21537E+00
   3.43750E-01     6.44318E+00
   3.45000E-01     6.65744E+00
   3.46250E-01     6.85920E+00
   3.47500E-01     7.04944E+00
   3.48750E-01     7.22909E+00
   3.50000E-01     7.39898E+00
   3.51250E-01     7.55992E+00
   3.52500E-01     7.71270E+00
   3.53750E-01     7.85805E+00
   3.55000E-01     7.99669E+00
   3.56250E-01     8.12930E+00
   3.57500E-01     8.25655E+00
   3.58750E-01     8.37906E+00
   3.60000E-01     8.49744E+00
   3.61250E-01     8.61226E+00
   3.62500E-01     8.72408E+00
   3.63750E-01     8.83341E+00
   3.65000E-01     8.94072E+00
   3.66250E-01     9.04648E+00
   3.67500E-01     9.15109E+00
   3.68750E-01     9.25493E+00
   3.70000E-01     9.35833E+00
   3.71250E-01     9.46157E+00
   3.72500E-01     9.56492E+00
   3.73750E-01     9.66857E+00
   3.75000E-01     9.77269E+00
   3.76250E-01     9.87738E+00
   3.77500E-01     9.98271E+00
   3.78750E-01     1.00887E+01
   3.80000E-01     1.01954E+01
   3.81250E-01     1.03026E+01
   3.82500E-01     1.04103E+01
   3.83750E-01     1.05184E+01
   3.85000E-01     1.06267E+01
   3.86250E-01     1.07350E+01
   3.87500E-01     1.08430E+01
   3.88750E-01     1.09506E+01
   3.90000E-01     1.10575E+01
   3.91250E-01     1.11634E+01
   3.92500E-01     1.12681E+01
   3.93750E-01     1.13712E+01
   3.95000E-01     1.14726E+01
   3.96250E-01     1.15719E+01
   3.97500E-01     1.16689E+01
   3.98750E-01     1.17635E+01
   4.00000E-01     1.18553E+01
   4.01250E-01     1.19443E+01
   4.02500E-01     1.20302E+01
   4.03750E-01     1.21129E+01
   4.05000E-01     1.21923E+01
   4.06250E-01     1.22683E+01
   4.07500E-01     1.23408E+01
   4.08750E-01     1.24098E+01
   4.10000E-01     1.24751E+01
   4.11250E-01     1.25368E+01
   4.12500E-01     1.25947E+01
   4.13750E-01     1.26488E+01
   4.15000E-01     1.26991E+01
   4.16250E-01     1.27455E+01
   4.17500E-01     1.27878E+01
   4.18750E-01     1.28260E+01
   4.20000E-01     1.28599E+01
   4.21250E-01     1.28894E+01
   4.22500E-01     1.29142E+01
   4.23750E-01     1.29341E+01
   4.25000E-01     1.29488E+01
   4.26250E-01     1.29580E+01
   4.27500E-01     1.29615E+01
   4.28750E-01     1.29588E+01
   4.30000E-01     1.29495E+01
   4.31250E-01     1.29332E+01
   4.32500E-01     1.29095E+01
   4.33750E-01     1.28777E+01
   4.35000E-01     1.28375E+01
   4.36250E-01     1.27882E+01
   4.37500E-01     1.27293E+01
   4.38750E-01     1.26601E+01
   4.40000E-01     1.25800E+01
   4.41250E-01     1.24885E+01
   4.42500E-01     1.23847E+01
   4.43750E-01     1.22680E+01
   4.45000E-01     1.21379E+01
   4.46250E-01     1.19935E+01
   4.47500E-01     1.18343E+01
   4.48750E-01     1.16595E+01
   4.50000E-01     1.14687E+01
   4.51250E-01     1.12612E+01
   4.52500E-01     1.10366E+01
   4.53750E-01     1.07944E+01
   4.55000E-01     1.05344E+01
   4.56250E-01     1.02564E+01
   4.57500E-01     9.96025E+00
   4.58750E-01     9.64614E+00
   4.60000E-01     9.31434E+00
   4.61250E-01     8.96533E+00
   4.62500E-01     8.59982E+00
   4.63750E-01     8.21874E+00
   4.65000E-01     7.82326E+00
   4.66250E-01     7.41481E+00
   4.67500E-01     6.99506E+00
   4.68750E-01     6.56593E+00
   4.70000E-01     6.12952E+00
   4.71250E-01     5.68809E+00
   4.72500E-01     5.24395E+00
   4.73750E-01     4.79944E+00
   4.75000E-01     4.35682E+00
   4.76250E-01     3.91835E+00
   4.77500E-01     3.48622E+00
   4.78750E-01     3.06254E+00
   4.80000E-01     2.64925E+00
   4.81250E-01     2.24811E+00
   4.82500E-01     1.86064E+00
   4.83750E-01     1.48815E+00
   4.85000E-01     1.13169E+00
   4.86250E-01     7.92102E-01
   4.87500E-01     4.69948E-01
   4.88750E-01     1.65524E-01
   4.90000E-01    -1.21143E-01
   4.91250E-01    -3.90196E-01
   4.92500E-01    -6.41861E-01
   4.93750E-01    -8.76457E-01
   4.95000E-01    -1.09439E+00
   4.96250E-01    -1.29616E+00
   4.97500E-01    -1.48231E+00
   4.98750E-01    -1.65345E+00
   5.00000E-01    -1.81020E+00
   5.01250E-01    -1.95320E+00
   5.02500E-01    -2.08309E+00
   5.03750E-01    -2.20047E+00
   5.05000E-01    -2.30592E+00
   5.06250E-01    -2.39997E+00
   5.07500E-01    -2.48311E+00
   5.08750E-01    -2.55575E+00
   5.10000E-01    -2.61827E+00
   5.11250E-01    -2.67098E+00
   5.12500E-01    -2.71412E+00
   5.13750E-01    -2.74787E+00
   5.15000E-01    -2.77235E+00
   5.16250E-01    -2.78764E+00
   5.17500E-01    -2.79373E+00
   5.18750E-01    -2.79058E+00
   5.20000E-01    -2.77811E+00
   5.21250E-01    -2.75618E+00
   5.22500E-01    -2.72460E+00
   5.23750E-01    -2.68318E+00
   5.25000E-01    -2.63167E+00
   5.26250E-01    -2.56981E+00
   5.27500E-01    -2.49730E+00
   5.28750E-01    -2.41386E+00
   5.30000E-01    -2.31918E+00
   5.31250E-01    -2.21297E+00
   5.32500E-01    -2.09495E+00
   5.33750E-01    -1.96484E+00
   5.35000E-01    -1.82242E+00
   5.36250E-01    -1.66750E+00
   5.37500E-01    -1.49994E+00
   5.38750E-01    -1.31968E+00
   5.40000E-01    -1.12672E+00
   5.41250E-01    -9.21187E-01
   5.42500E-01    -7.03298E-01
   5.43750E-01    -4.73418E-01
   5.45000E-01    -2.32074E-01
   5.46250E-01     2.00206E-02
   5.47500E-01     2.81957E-01
   5.48750E-01     5.52719E-01
   5.50000E-01     8.31204E-01
   5.51250E-01     1.11623E+00
   5.52500E-01     1.40652E+00
   5.53750E-01     1.70075E+00
   5.55000E-01     1.99755E+00
   5.56250E-01     2.29552E+00
   5.57500E-01     2.59329E+00
   5.58750E-01     2.88951E+00
   5.60000E-01     3.18288E+00
   5.61250E-01     3.47217E+00
   5.62500E-01     3.75618E+00
   5.63750E-01     4.03379E+00
   5.65000E-01     4.30393E+00
   5.66250E-01     4.56564E+00
   5.67500E-01     4.81804E+00
   5.68750E-01     5.06034E+00
   5.70000E-01     5.29190E+00
   5.71250E-01     5.51221E+00
   5.72500E-01     5.72086E+00
   5.73750E-01     5.91762E+00
   5.75000E-01     6.10234E+00
   5.76250E-01     6.27503E+00
   5.77500E-01     6.43579E+00
   5.78750E-01     6.58483E+00
   5.80000E-01     6.72243E+00
   5.81250E-01     6.84896E+00
   5.82500E-01     6.96484E+00
   5.83750E-01     7.07055E+00
   5.85000E-01     7.16660E+00
   5.86250E-01     7.25351E+00
   5.87500E-01     7.33182E+00
   5.88750E-01     7.40209E+00
   5.90000E-01     7.46484E+00
   5.91250E-01     7.52061E+00
   5.92500E-01     7.56989E+00
   5.93750E-01     7.61318E+00
   5.95000E-01     7.65093E+00
   5.96250E-01     7.68357E+00
   5.97500E-01     7.71150E+00
   5.98750E-01     7.73509E+00
   6.00000E-01     7.75468E+00
   6.01250E-01     7.77058E+00
   6.02500E-01     7.78306E+00
   6.03750E-01     7.79238E+00
   6.05000E-01     7.79874E+00
   6.06250E-01     7.80235E+00
   6.07500E-01     7.80338E+00
   6.08750E-01     7.80196E+00
   6.10000E-01     7.79823E+00
   6.11250E-01     7.79227E+00
   6.12500E-01     7.78417E+00
   6.13750E-01     7.77400E+00
   6.15000E-01     7.76180E+00
   6.16250E-01     7.74761E+00
   6.17500E-01     7.73144E+00
   6.18750E-01     7.71331E+00
   6.20000E-01     7.69321E+00
   6.21250E-01     7.67113E+00
   6.22500E-01     7.64707E+00
   6.23750E-01     7.62100E+00
   6.25000E-01     7.59290E+00
   6.26250E-01     7.56274E+00
   6.27500E-01     7.53051E+00
   6.28750E-01     7.49617E+00
   6.30000E-01     7.45971E+00
   6.31250E-01     7.42111E+00
   6.32500E-01     7.38036E+00
   6.33750E-01     7.33744E+00
   6.35000E-01     7.29235E+00
   6.36250E-01     7.24509E+00
   6.37500E-01     7.19567E+00
   6.38750E-01     7.14410E+00
   6.40000E-01     7.09038E+00
   6.41250E-01     7.03455E+00
   6.42500E-01     6.97662E+00
   6.43750E-01     6.91662E+00
   6.45000E-01     6.85456E+00
   6.46250E-01     6.79048E+00
   6.47500E-01     6.72439E+00
   6.48750E-01     6.65632E+00
   6.50000E-01     6.58626E+00
   6.51250E-01     6.51424E+00
   6.52500E-01     6.44024E+00
   6.53750E-01     6.36426E+00
   6.55000E-01     6.28626E+00
   6.56250E-01     6.20623E+00
   6.57500E-01     6.12410E+00
   6.58750E-01     6.03982E+00
   6.60000E-01     5.95330E+00
   6.61250E-01     5.86447E+00
   6.62500E-01     5.77322E+00
   6.63750E-01     5.67942E+00
   6.65000E-01     5.58296E+00
   6.66250E-01     5.48368E+00
   6.67500E-01     5.38145E+00
   6.68750E-01     5.27609E+00
   6.70000E-01     5.16745E+00
   6.71250E-01     5.05535E+00
   6.72500E-01     4.93964E+00
   6.73750E-01     4.82015E+00
   6.75000E-01     4.69671E+00
   6.76250E-01     4.56918E+00
   6.77500E-01     4.43743E+00
   6.78750E-01     4.30134E+00
   6.80000E-01     4.16081E+00
   6.81250E-01     4.01578E+00
   6.82500E-01     3.86622E+00
   6.83750E-01     3.71211E+00
   6.85000E-01     3.55351E+00
   6.86250E-01     3.39049E+00
   6.87500E-01     3.22319E+00
   6.88750E-01     3.05178E+00
   6.90000E-01     2.87650E+00
   6.91250E-01     2.69765E+00
   6.92500E-01     2.51555E+00
   6.93750E-01     2.33061E+00
   6.95000E-01     2.14328E+00
   6.96250E-01     1.95405E+00
   6.97500E-01     1.76347E+00
   6.98750E-01     1.57214E+00
   7.00000E-01     1.38067E+00
   7.01250E-01     1.18972E+00
   7.02500E-01     9.99975E-01
   7.03750E-01     8.12124E-01
   7.05000E-01     6.26869E-01
   7.06250E-01     4.44909E-01
   7.07500E-01     2.66935E-01
   7.08750E-01     9.36231E-02
   7.10000E-01    -7.43750E-02
   7.11250E-01    -2.36430E-01
   7.12500E-01    -3.91936E-01
   7.13750E-01    -5.40316E-01
   7.15000E-01    -6.81032E-01
   7.16250E-01    -8.13593E-01
   7.17500E-01    -9.37558E-01
   7.18750E-01    -1.05254E+00
   7.20000E-01    -1.15822E+00
   7.21250E-01    -1.25432E+00
   7.22500E-01    -1.34065E+00
   7.23750E-01    -1.41706E+00
   7.25000E-01    -1.48348E+00
   7.26250E-01    -1.53988E+00
   7.27500E-01    -1.58629E+00
   7.28750E-01    -1.62281E+00
   7.30000E-01    -1.64956E+00
   7.31250E-01    -1.66670E+00
   7.32500E-01    -1.67445E+00
   7.33750E-01    -1.67304E+00
   7.35000E-01    -1.66272E+00
   7.36250E-01    -1.64379E+00
   7.37500E-01    -1.61652E+00
   7.38750E-01    -1.58122E+00
   7.40000E-01    -1.53819E+00
   7.41250E-01    -1.48774E+00
   7.42500E-01    -1.43016E+00
   7.43750E-01    -1.36576E+00
   7.45000E-01    -1.29481E+00
   7.46250E-01    -1.21758E+00
   7.47500E-01    -1.13435E+00
   7.48750E-01    -1.04534E+00
   7.50000E-01    -9.50800E-01
   7.51250E-01    -8.50941E-01
   7.52500E-01    -7.45968E-01
   7.53750E-01    -6.36073E-01
   7.55000E-01    -5.21439E-01
   7.56250E-01    -4.02241E-01
   7.57500E-01    -2.78649E-01
   7.58750E-01    -1.50830E-01
   7.60000E-01    -1.89546E-02
   7.61250E-01     1.16804E-01
   7.62500E-01     2.56271E-01
   7.63750E-01     3.99272E-01
   7.65000E-01     5.45632E-01
   7.66250E-01     6.95169E-01
   7.67500E-01     8.47695E-01
   7.68750E-01     1.00301E+00
   7.70000E-01     1.16090E+00
   7.71250E-01     1.32113E+00
   7.72500E-01     1.48346E+00
   7.73750E-01     1.64762E+00
   7.75000E-01     1.81331E+00
   7.76250E-01     1.98023E+00
   7.77500E-01     2.14804E+00
   7.78750E-01     2.31639E+00
   7.80000E-01     2.48490E+00
   7.81250E-01     2.65317E+00
   7.82500E-01     2.82081E+00
   7.83750E-01     2.98738E+00
   7.85000E-01     3.15245E+00
   7.86250E-01     3.31558E+00
   7.87500E-01     3.47632E+00
   7.88750E-01     3.63422E+00
   7.90000E-01     3.78883E+00
   7.91250E-01     3.93970E+00
   7.92500E-01     4.08640E+00
   7.93750E-01     4.22851E+00
   7.95000E-01     4.36564E+00
   7.96250E-01     4.49741E+00
   7.97500E-01     4.62347E+00
   7.98750E-01     4.74349E+00
   8.00000E-01     4.85719E+00
   8.01250E-01     4.96432E+00
   8.02500E-01     5.06469E+00
   8.03750E-01     5.15817E+00
   8.05000E-01     5.24472E+00
   8.06250E-01     5.32437E+00
   8.07500E-01     5.39714E+00
   8.08750E-01     5.46305E+00
   8.10000E-01     5.52209E+00
   8.11250E-01     5.57420E+00
   8.12500E-01     5.61939E+00
   8.13750E-01     5.65773E+00
   8.15000E-01     5.68938E+00
   8.16250E-01     5.71462E+00
   8.17500E-01     5.73381E+00
   8.18750E-01     5.74746E+00
   8.20000E-01     5.75618E+00
   8.21250E-01     5.76076E+00
   8.22500E-01     5.76214E+00
   8.23750E-01     5.76153E+00
   8.25000E-01     5.76035E+00
   8.26250E-01     5.76034E+00
   8.27500E-01     5.76355E+00
   8.28750E-01     5.77237E+00
   8.30000E-01     5.78952E+00
   8.31250E-01     5.81804E+00
   8.32500E-01     5.86128E+00
   8.33750E-01     5.92279E+00
   8.35000E-01     6.00626E+00
   8.36250E-01     6.11542E+00
   8.37500E-01     6.25390E+00
   8.38750E-01     6.42509E+00
   8.40000E-01     6.63197E+00
   8.41250E-01     6.87699E+00
   8.42500E-01     7.16189E+00
   8.43750E-01     7.48762E+00
   8.45000E-01     7.85421E+00
   8.46250E-01     8.26079E+00
   8.47500E-01     8.70552E+00
   8.48750E-01     9.18574E+00
   8.50000E-01     9.69801E+00
   8.51250E-01     1.02383E+01
   8.52500E-01     1.08023E+01
   8.53750E-01     1.13855E+01
   8.55000E-01     1.19832E+01
   8.56250E-01     1.25912E+01
   8.57500E-01     1.32057E+01
   8.58750E-01     1.38233E+01
   8.60000E-01     1.44412E+01
   8.61250E-01     1.50574E+01
   8.62500E-01     1.56701E+01
   8.63750E-01     1.62784E+01
   8.65000E-01     1.68816E+01
   8.66250E-01     1.74796E+01
   8.67500E-01     1.80724E+01
   8.68750E-01     1.86601E+01
   8.70000E-01     1.92431E+01
   8.71250E-01     1.98216E+01
   8.72500E-01     2.03960E+01
   8.73750E-01     2.09666E+01
   8.75000E-01     2.15335E+01
   8.76250E-01     2.20969E+01
   8.77500E-01     2.26568E+01
   8.78750E-01     2.32134E+01
   8.80000E-01     2.37664E+01
   8.81250E-01     2.43159E+01
   8.82500E-01     2.48617E+01
   8.83750E-01     2.54037E+01
   8.85000E-01     2.59417E+01
   8.86250E-01     2.64754E+01
   8.87500E-01     2.70047E+01
   8.88750E-01     2.75294E+01
   8.90000E-01     2.80491E+01
   8.91250E-01     2.85638E+01
   8.92500E-01     2.90731E+01
   8.93750E-01     2.95768E+01
   8.95000E-01     3.00746E+01
   8.96250E-01     3.05664E+01
   8.97500E-01     3.10519E+01
   8.98750E-01     3.15308E+01
   9.00000E-01     3.20029E+01
   9.01250E-01     3.24679E+01
   9.02500E-01     3.29256E+01
   9.03750E-01     3.33758E+01
   9.05000E-01     3.38182E+01
   9.06250E-01     3.42525E+01
   9.07500E-01     3.46784E+01
   9.08750E-01     3.50958E+01
   9.10000E-01     3.55042E+01
   9.11250E-01     3.59035E+01
   9.12500E-01     3.62934E+01
   9.13750E-01     3.66736E+01
   9.15000E-01     3.70438E+01
   9.16250E-01     3.74037E+01
   9.17500E-01     3.77531E+01
   9.18750E-01     3.80918E+01
   9.20000E-01     3.84195E+01
   9.21250E-01     3.87359E+01
   9.22500E-01     3.90409E+01
   9.23750E-01     3.93344E+01
   9.25000E-01     3.96160E+01
   9.26250E-01     3.98858E+01
   9.27500E-01     4.01436E+01
   9.28750E-01     4.03894E+01
   9.30000E-01     4.06231E+01
   9.31250E-01     4.08448E+01
   9.32500E-01     4.10545E+01
   9.33750E-01     4.12522E+01
   9.35000E-01     4.14382E+01
   9.36250E-01     4.16126E+01
   9.37500E-01     4.17756E+01
   9.38750E-01     4.19274E+01
   9.40000E-01     4.20684E+01
   9.41250E-01     4.21987E+01
   9.42500E-01     4.23188E+01
   9.43750E-01     4.24290E+01
   9.45000E-01     4.25296E+01
   9.46250E-01     4.26209E+01
   9.47500E-01     4.27033E+01
   9.48750E-01     4.27772E+01
   9.50000E-01     4.28428E+01
   9.51250E-01     4.29005E+01
   9.52500E-01     4.29504E+01
   9.53750E-01     4.29929E+01
   9.55000E-01     4.30281E+01
   9.56250E-01     4.30562E+01
   9.57500E-01     4.30773E+01
   9.58750E-01     4.30913E+01
   9.60000E-01     4.30984E+01
   9.61250E-01     4.30985E+01
   9.62500E-01     4.30914E+01
   9.63750E-01     4.30771E+01
   9.65000E-01     4.30553E+01
   9.66250E-01     4.30258E+01
   9.67500E-01     4.29883E+01
   9.68750E-01     4.29424E+01
   9.70000E-01     4.28878E+01
   9.71250E-01     4.28240E+01
   9.72500E-01     4.27506E+01
   9.73750E-01     4.26670E+01
   9.75000E-01     4.25728E+01
   9.76250E-01     4.24674E+01
   9.77500E-01     4.23502E+01
   9.78750E-01     4.22206E+01
   9.80000E-01     4.20779E+01
   9.81250E-01     4.19217E+01
   9.82500E-01     4.17512E+01
   9.83750E-01     4.15658E+01
   9.85000E-01     4.13650E+01
   9.86250E-01     4.11481E+01
   9.87500E-01     4.09146E+01
   9.88750E-01     4.06639E+01
   9.90000E-01     4.03957E+01
   9.91250E-01     4.01096E+01
   9.92500E-01     3.98051E+01
   9.93750E-01     3.94820E+01
   9.95000E-01     3.91403E+01
   9.96250E-01     3.87798E+01
   9.97500E-01     3.84006E+01
   9.98750E-01     3.80028E+01
   1.00000E+00     3.75868E+01
   1.00125E+00     3.71528E+01
   1.00250E+00     3.67016E+01
   1.00375E+00     3.62336E+01
   1.00500E+00     3.57497E+01
   1.00625E+00     3.52506E+01
   1.00750E+00     3.47374E+01
   1.00875E+00     3.42110E+01
   1.01000E+00     3.36725E+01
   1.01125E+00     3.31231E+01
   1.01250E+00     3.25639E+01
   1.01375E+00     3.19961E+01
   1.01500E+00     3.14208E+01
   1.01625E+00     3.08391E+01
   1.01750E+00     3.02521E+01
   1.01875E+00     2.96609E+01
   1.02000E+00     2.90663E+01
   1.02125E+00     2.84692E+01
   1.02250E+00     2.78704E+01
   1.02375E+00     2.72705E+01
   1.02500E+00     2.66702E+01
   1.02625E+00     2.60699E+01
   1.02750E+00     2.54701E+01
   1.02875E+00     2.48711E+01
   1.03000E+00     2.42731E+01
   1.03125E+00     2.36763E+01
   1.03250E+00     2.30810E+01
   1.03375E+00     2.24872E+01
   1.03500E+00     2.18951E+01
   1.03625E+00     2.13046E+01
   1.03750E+00     2.07160E+01
   1.03875E+00     2.01291E+01
   1.04000E+00     1.95442E+01
   1.04125E+00     1.89614E+01
   1.04250E+00     1.83806E+01
   1.04375E+00     1.78021E+01
   1.04500E+00     1.72259E+01
   1.04625E+00     1.66522E+01
   1.04750E+00     1.60813E+01
   1.04875E+00     1.55131E+01
   1.05000E+00     1.49481E+01
   1.05125E+00     1.43866E+01
   1.05250E+00     1.38290E+01
   1.05375E+00     1.32757E+01
   1.05500E+00     1.27270E+01
   1.05625E+00     1.21831E+01
   1.05750E+00     1.16443E+01
   1.05875E+00     1.11108E+01
   1.06000E+00     1.05830E+01
   1.06125E+00     1.00610E+01
   1.06250E+00     9.54529E+00
   1.06375E+00     9.03595E+00
   1.06500E+00     8.53331E+00
   1.06625E+00     8.03768E+00
   1.06750E+00     7.54943E+00
   1.06875E+00     7.06903E+00
   1.07000E+00     6.59705E+00
   1.07125E+00     6.13398E+00
   1.07250E+00     5.68023E+00
   1.07375E+00     5.23611E+00
   1.07500E+00     4.80192E+00
   1.07625E+00     4.37792E+00
   1.07750E+00     3.96434E+00
   1.07875E+00     3.56138E+00
   1.08000E+00     3.16913E+00
   1.08125E+00     2.78771E+00
   1.08250E+00     2.41723E+00
   1.08375E+00     2.05785E+00
   1.08500E+00     1.70975E+00
   1.08625E+00     1.37316E+00
   1.08750E+00     1.04837E+00
   1.08875E+00     7.35799E-01
   1.09000E+00     4.35874E-01
   1.09125E+00     1.49123E-01
   1.09250E+00    -1.23829E-01
   1.09375E+00    -3.82054E-01
   1.09500E+00    -6.24201E-01
   1.09625E+00    -8.48569E-01
   1.09750E+00    -1.05318E+00
   1.09875E+00    -1.23586E+00
   1.10000E+00    -1.39431E+00
   1.10125E+00    -1.52623E+00
   1.10250E+00    -1.62940E+00
   1.10375E+00    -1.70180E+00
   1.10500E+00    -1.74173E+00
   1.10625E+00    -1.74793E+00
   1.10750E+00    -1.71966E+00
   1.10875E+00    -1.65676E+00
   1.11000E+00    -1.55973E+00
   1.11125E+00    -1.42970E+00
   1.11250E+00    -1.26843E+00
   1.11375E+00    -1.07821E+00
   1.11500E+00    -8.61790E-01
   1.11625E+00    -6.22296E-01
   1.11750E+00    -3.63095E-01
   1.11875E+00    -8.77352E-02
   1.12000E+00     2.00135E-01
   1.12125E+00     4.97060E-01
   1.12250E+00     8.00044E-01
   1.12375E+00     1.10653E+00
   1.12500E+00     1.41442E+00
   1.12625E+00     1.72205E+00
   1.12750E+00     2.02811E+00
   1.12875E+00     2.33162E+00
   1.13000E+00     2.63186E+00
   1.13125E+00     2.92837E+00
   1.13250E+00     3.22091E+00
   1.13375E+00     3.50939E+00
   1.13500E+00     3.79383E+00
   1.13625E+00     4.07428E+00
   1.13750E+00     4.35086E+00
   1.13875E+00     4.62369E+00
   1.14000E+00     4.89289E+00
   1.14125E+00     5.15858E+00
   1.14250E+00     5.42085E+00
   1.14375E+00     5.67979E+00
   1.14500E+00     5.93545E+00
   1.14625E+00     6.18787E+00
   1.14750E+00     6.43708E+00
   1.14875E+00     6.68311E+00
   1.15000E+00     6.92595E+00
   1.15125E+00     7.16561E+00
   1.15250E+00     7.40206E+00
   1.15375E+00     7.63529E+00
   1.15500E+00     7.86528E+00
   1.15625E+00     8.09201E+00
   1.15750E+00     8.31545E+00
   1.15875E+00     8.53559E+00
   1.16000E+00     8.75239E+00
   1.16125E+00     8.96584E+00
   1.16250E+00     9.17590E+00
   1.16375E+00     9.38254E+00
   1.16500E+00     9.58569E+00
   1.16625E+00     9.78531E+00
   1.16750E+00     9.98132E+00
   1.16875E+00     1.01737E+01
   1.17000E+00     1.03622E+01
   1.17125E+00     1.05469E+01
   1.17250E+00     1.07275E+01
   1.17375E+00     1.09041E+01
   1.17500E+00     1.10764E+01
   1.17625E+00     1.12443E+01
   1.17750E+00     1.14077E+01
   1.17875E+00     1.15663E+01
   1.18000E+00     1.17201E+01
   1.18125E+00     1.18690E+01
   1.18250E+00     1.20126E+01
   1.18375E+00     1.21510E+01
   1.18500E+00     1.22839E+01
   1.18625E+00     1.24112E+01
   1.18750E+00     1.25329E+01
   1.18875E+00     1.26488E+01
   1.19000E+00     1.27587E+01
   1.19125E+00     1.28628E+01
   1.19250E+00     1.29608E+01
   1.19375E+00     1.30527E+01
   1.19500E+00     1.31385E+01
   1.19625E+00     1.32181E+01
   1.19750E+00     1.32916E+01
   1.19875E+00     1.33590E+01
   1.20000E+00     1.34202E+01
   1.20125E+00     1.34754E+01
   1.20250E+00     1.35245E+01
   1.20375E+00     1.35676E+01
   1.20500E+00     1.36046E+01
   1.20625E+00     1.36358E+01
   1.20750E+00     1.36611E+01
   1.20875E+00     1.36805E+01
   1.21000E+00     1.36942E+01
   1.21125E+00     1.37021E+01
   1.21250E+00     1.37042E+01
   1.21375E+00     1.37007E+01
   1.21500E+00     1.36915E+01
   1.21625E+00     1.36766E+01
   1.21750E+00     1.36560E+01
   1.21875E+00     1.36296E+01
   1.22000E+00     1.35975E+01
   1.22125E+00     1.35594E+01
   1.22250E+00     1.35154E+01
   1.22375E+00     1.34654E+01
   1.22500E+00     1.34091E+01
   1.22625E+00     1.33465E+01
   1.22750E+00     1.32774E+01
   1.22875E+00     1.32016E+01
   1.23000E+00     1.31189E+01
   1.23125E+00     1.30291E+01
   1.23250E+00     1.29319E+01
   1.23375E+00     1.28270E+01
   1.23500E+00     1.27143E+01
   1.23625E+00     1.25935E+01
   1.23750E+00     1.24642E+01
   1.23875E+00     1.23263E+01
   1.24000E+00     1.21794E+01
   1.24125E+00     1.20233E+01
   1.24250E+00     1.18579E+01
   1.24375E+00     1.16828E+01
   1.24500E+00     1.14979E+01
   1.24625E+00     1.13031E+01
   1.24750E+00     1.10983E+01
   1.24875E+00     1.08835E+01
   1.25000E+00     1.06586E+01
   1.25125E+00     1.04238E+01
   1.25250E+00     1.01792E+01
   1.25375E+00     9.92509E+00
   1.25500E+00     9.66178E+00
   1.25625E+00     9.38966E+00
   1.25750E+00     9.10923E+00
   1.25875E+00     8.82107E+00
   1.26000E+00     8.52583E+00
   1.26125E+00     8.22426E+00
   1.26250E+00     7.91718E+00
   1.26375E+00     7.60545E+00
   1.26500E+00     7.29003E+00
   1.26625E+00     6.97189E+00
   1.26750E+00     6.65204E+00
   1.26875E+00     6.33152E+00
   1.27000E+00     6.01134E+00
   1.27125E+00     5.69254E+00
   1.27250E+00     5.37608E+00
   1.27375E+00     5.06291E+00
   1.27500E+00     4.75391E+00
   1.27625E+00     4.44992E+00
   1.27750E+00     4.15170E+00
   1.27875E+00     3.85994E+00
   1.28000E+00     3.57528E+00
   1.28125E+00     3.29826E+00
   1.28250E+00     3.02935E+00
   1.28375E+00     2.76896E+00
   1.28500E+00     2.51744E+00
   1.28625E+00     2.27508E+00
   1.28750E+00     2.04210E+00
   1.28875E+00     1.81869E+00
   1.29000E+00     1.60500E+00
   1.29125E+00     1.40111E+00
   1.29250E+00     1.20709E+00
   1.29375E+00     1.02296E+00
   1.29500E+00     8.48748E-01
   1.29625E+00     6.84426E-01
   1.29750E+00     5.29977E-01
   1.29875E+00     3.85375E-01
   1.30000E+00     2.50594E-01
   1.30125E+00     1.25610E-01
   1.30250E+00     1.04098E-02
   1.30375E+00    -9.50093E-02
   1.30500E+00    -1.90627E-01
   1.30625E+00    -2.76402E-01
   1.30750E+00    -3.52275E-01
   1.30875E+00    -4.18169E-01
   1.31000E+00    -4.73996E-01
   1.31125E+00    -5.19657E-01
   1.31250E+00    -5.55044E-01
   1.31375E+00    -5.80046E-01
   1.31500E+00    -5.94548E-01
   1.31625E+00    -5.98436E-01
   1.31750E+00    -5.91599E-01
   1.31875E+00    -5.73936E-01
   1.32000E+00    -5.45354E-01
   1.32125E+00    -5.05774E-01
   1.32250E+00    -4.55137E-01
   1.32375E+00    -3.93406E-01
   1.32500E+00    -3.20572E-01
   1.32625E+00    -2.36659E-01
   1.32750E+00    -1.41730E-01
   1.32875E+00    -3.58917E-02
   1.33000E+00     8.06931E-02
   1.33125E+00     2.07814E-01
   1.33250E+00     3.45215E-01
   1.33375E+00     4.92594E-01
   1.33500E+00     6.49608E-01
   1.33625E+00     8.15869E-01
   1.33750E+00     9.90943E-01
   1.33875E+00     1.17436E+00
   1.34000E+00     1.36560E+00
   1.34125E+00     1.56410E+00
   1.34250E+00     1.76926E+00
   1.34375E+00     1.98045E+00
   1.34500E+00     2.19698E+00
   1.34625E+00     2.41815E+00
   1.34750E+00     2.64323E+00
   1.34875E+00     2.87147E+00
   1.35000E+00     3.10213E+00
   1.35125E+00     3.33444E+00
   1.35250E+00     3.56769E+00
   1.35375E+00     3.80114E+00
   1.35500E+00     4.03409E+00
   1.35625E+00     4.26587E+00
   1.35750E+00     4.49584E+00
   1.35875E+00     4.72338E+00
   1.36000E+00     4.94791E+00
   1.36125E+00     5.16890E+00
   1.36250E+00     5.38583E+00
   1.36375E+00     5.59826E+00
   1.36500E+00     5.80578E+00
   1.36625E+00     6.00802E+00
   1.36750E+00     6.20466E+00
   1.36875E+00     6.39543E+00
   1.37000E+00     6.58011E+00
   1.37125E+00     6.75850E+00
   1.37250E+00     6.93048E+00
   1.37375E+00     7.09592E+00
   1.37500E+00     7.25477E+00
   1.37625E+00     7.40698E+00
   1.37750E+00     7.55255E+00
   1.37875E+00     7.69148E+00
   1.38000E+00     7.82381E+00
   1.38125E+00     7.94959E+00
   1.38250E+00     8.06890E+00
   1.38375E+00     8.18181E+00
   1.38500E+00     8.28842E+00
   1.38625E+00     8.38881E+00
   1.38750E+00     8.48309E+00
   1.38875E+00     8.57135E+00
   1.39000E+00     8.65372E+00
   1.39125E+00     8.73027E+00
   1.39250E+00     8.80113E+00
   1.39375E+00     8.86640E+00
   1.39500E+00     8.92616E+00
   1.39625E+00     8.98053E+00
   1.39750E+00     9.02960E+00
   1.39875E+00     9.07345E+00
   1.40000E+00     9.11219E+00
   1.40125E+00     9.14589E+00
   1.40250E+00     9.17466E+00
   1.40375E+00     9.19857E+00
   1.40500E+00     9.21771E+00
   1.40625E+00     9.23215E+00
   1.40750E+00     9.24199E+00
   1.40875E+00     9.24730E+00
   1.41000E+00     9.24816E+00
   1.41125E+00     9.24465E+00
   1.41250E+00     9.23685E+00
   1.41375E+00     9.22483E+00
   1.41500E+00     9.20867E+00
   1.41625E+00     9.18845E+00
   1.41750E+00     9.16425E+00
   1.41875E+00     9.13614E+00
   1.42000E+00     9.10420E+00
   1.42125E+00     9.06851E+00
   1.42250E+00     9.02915E+00
   1.42375E+00     8.98619E+00
   1.42500E+00     8.93972E+00
   1.42625E+00     8.88981E+00
   1.42750E+00     8.83655E+00
   1.42875E+00     8.78002E+00
   1.43000E+00     8.72029E+00
   1.43125E+00     8.65745E+00
   1.43250E+00     8.59158E+00
   1.43375E+00     8.52275E+00
   1.43500E+00     8.45106E+00
   1.43625E+00     8.37656E+00
   1.43750E+00     8.29933E+00
   1.43875E+00     8.21946E+00
   1.44000E+00     8.13699E+00
   1.44125E+00     8.05201E+00
   1.44250E+00     7.96456E+00
   1.44375E+00     7.87470E+00
   1.44500E+00     7.78248E+00
   1.44625E+00     7.68794E+00
   1.44750E+00     7.59112E+00
   1.44875E+00     7.49206E+00
   1.45000E+00     7.39076E+00
   1.45125E+00     7.28727E+00
   1.45250E+00     7.18158E+00
   1.45375E+00     7.07370E+00
   1.45500E+00     6.96364E+00
   1.45625E+00     6.85140E+00
   1.45750E+00     6.73697E+00
   1.45875E+00     6.62034E+00
   1.46000E+00     6.50151E+00
   1.46125E+00     6.38047E+00
   1.46250E+00     6.25722E+00
   1.46375E+00     6.13174E+00
   1.46500E+00     6.00405E+00
   1.46625E+00     5.87415E+00
   1.46750E+00     5.74205E+00
   1.46875E+00     5.60779E+00
   1.47000E+00     5.47139E+00
   1.47125E+00     5.33292E+00
   1.47250E+00     5.19242E+00
   1.47375E+00     5.04999E+00
   1.47500E+00     4.90571E+00
   1.47625E+00     4.75972E+00
   1.47750E+00     4.61213E+00
   1.47875E+00     4.46312E+00
   1.48000E+00     4.31285E+00
   1.48125E+00     4.16152E+00
   1.48250E+00     4.00936E+00
   1.48375E+00     3.85660E+00
   1.48500E+00     3.70351E+00
   1.48625E+00     3.55036E+00
   1.48750E+00     3.39745E+00
   1.48875E+00     3.24509E+00
   1.49000E+00     3.09361E+00
   1.49125E+00     2.94335E+00
   1.49250E+00     2.79465E+00
   1.49375E+00     2.64786E+00
   1.49500E+00     2.50334E+00
   1.49625E+00     2.36145E+00
   1.49750E+00     2.22254E+00
   1.49875E+00     2.08697E+00
   1.50000E+00     1.95508E+00
   1.50125E+00     1.82721E+00
   1.50250E+00     1.70367E+00
   1.50375E+00     1.58478E+00
   1.50500E+00     1.47083E+00
   1.50625E+00     1.36210E+00
   1.50750E+00     1.25883E+00
   1.50875E+00     1.16126E+00
   1.51000E+00     1.06959E+00
   1.51125E+00     9.84015E-01
   1.51250E+00     9.04692E-01
   1.51375E+00     8.31758E-01
   1.51500E+00     7.65325E-01
   1.51625E+00     7.05484E-01
   1.51750E+00     6.52302E-01
   1.51875E+00     6.05823E-01
   1.52000E+00     5.66074E-01
   1.52125E+00     5.33060E-01
   1.52250E+00     5.06771E-01
   1.52375E+00     4.87178E-01
   1.52500E+00     4.74239E-01
   1.52625E+00     4.67898E-01
   1.52750E+00     4.68087E-01
   1.52875E+00     4.74727E-01
   1.53000E+00     4.87729E-01
   1.53125E+00     5.06998E-01
   1.53250E+00     5.32429E-01
   1.53375E+00     5.63914E-01
   1.53500E+00     6.01337E-01
   1.53625E+00     6.44580E-01
   1.53750E+00     6.93518E-01
   1.53875E+00     7.48025E-01
   1.54000E+00     8.07971E-01
   1.54125E+00     8.73223E-01
   1.54250E+00     9.43645E-01
   1.54375E+00     1.01910E+00
   1.54500E+00     1.09944E+00
   1.54625E+00     1.18452E+00
   1.54750E+00     1.27420E+00
   1.54875E+00     1.36831E+00
   1.55000E+00     1.46670E+00
   1.55125E+00     1.56920E+00
   1.55250E+00     1.67563E+00
   1.55375E+00     1.78582E+00
   1.55500E+00     1.89957E+00
   1.55625E+00     2.01669E+00
   1.55750E+00     2.13697E+00
   1.55875E+00     2.26020E+00
   1.56000E+00     2.38614E+00
   1.56125E+00     2.51457E+00
   1.56250E+00     2.64523E+00
   1.56375E+00     2.77787E+00
   1.56500E+00     2.91223E+00
   1.56625E+00     3.04802E+00
   1.56750E+00     3.18498E+00
   1.56875E+00     3.32281E+00
   1.57000E+00     3.46122E+00
   1.57125E+00     3.59990E+00
   1.57250E+00     3.73857E+00
   1.57375E+00     3.87690E+00
   1.57500E+00     4.01460E+00
   1.57625E+00     4.15135E+00
   1.57750E+00     4.28685E+00
   1.57875E+00     4.42081E+00
   1.58000E+00     4.55290E+00
   1.58125E+00     4.68286E+00
   1.58250E+00     4.81038E+00
   1.58375E+00     4.93519E+00
   1.58500E+00     5.05703E+00
   1.58625E+00     5.17564E+00
   1.58750E+00     5.29079E+00
   1.58875E+00     5.40224E+00
   1.59000E+00     5.50979E+00
   1.59125E+00     5.61324E+00
   1.59250E+00     5.71242E+00
   1.59375E+00     5.80718E+00
   1.59500E+00     5.89737E+00
   1.59625E+00     5.98288E+00
   1.59750E+00     6.06361E+00
   1.59875E+00     6.13947E+00
   1.60000E+00     6.21041E+00
   1.60125E+00     6.27638E+00
   1.60250E+00     6.33736E+00
   1.60375E+00     6.39340E+00
   1.60500E+00     6.44457E+00
   1.60625E+00     6.49100E+00
   1.60750E+00     6.53279E+00
   1.60875E+00     6.57000E+00
   1.61000E+00     6.60265E+00
   1.61125E+00     6.63074E+00
   1.61250E+00     6.65427E+00
   1.61375E+00     6.67333E+00
   1.61500E+00     6.68805E+00
   1.61625E+00     6.69866E+00
   1.61750E+00     6.70551E+00
   1.61875E+00     6.70903E+00
   1.62000E+00     6.70981E+00
   1.62125E+00     6.70858E+00
   1.62250E+00     6.70628E+00
   1.62375E+00     6.70411E+00
   1.62500E+00     6.70353E+00
   1.62625E+00     6.70632E+00
   1.62750E+00     6.71459E+00
   1.62875E+00     6.73080E+00
   1.63000E+00     6.75774E+00
   1.63125E+00     6.79849E+00
   1.63250E+00     6.85638E+00
   1.63375E+00     6.93491E+00
   1.63500E+00     7.03761E+00
   1.63625E+00     7.16794E+00
   1.63750E+00     7.32915E+00
   1.63875E+00     7.52412E+00
   1.64000E+00     7.75518E+00
   1.64125E+00     8.02400E+00
   1.64250E+00     8.33149E+00
   1.64375E+00     8.67768E+00
   1.64500E+00     9.06169E+00
   1.64625E+00     9.48178E+00
   1.64750E+00     9.93537E+00
   1.64875E+00     1.04192E+01
   1.65000E+00     1.09294E+01
   1.65125E+00     1.14619E+01
   1.65250E+00     1.20124E+01
   1.65375E+00     1.25765E+01
   1.65500E+00     1.31503E+01
   1.65625E+00     1.37301E+01
   1.65750E+00     1.43129E+01
   1.65875E+00     1.48959E+01
   1.66000E+00     1.54771E+01
   1.66125E+00     1.60552E+01
   1.66250E+00     1.66291E+01
   1.66375E+00     1.71982E+01
   1.66500E+00     1.77622E+01
   1.66625E+00     1.83213E+01
   1.66750E+00     1.88755E+01
   1.66875E+00     1.94252E+01
   1.67000E+00     1.99706E+01
   1.67125E+00     2.05120E+01
   1.67250E+00     2.10498E+01
   1.67375E+00     2.15841E+01
   1.67500E+00     2.21151E+01
   1.67625E+00     2.26429E+01
   1.67750E+00     2.31676E+01
   1.67875E+00     2.36891E+01
   1.68000E+00     2.42074E+01
   1.68125E+00     2.47225E+01
   1.68250E+00     2.52341E+01
   1.68375E+00     2.57423E+01
   1.68500E+00     2.62468E+01
   1.68625E+00     2.67474E+01
   1.68750E+00     2.72440E+01
   1.68875E+00     2.77364E+01
   1.69000E+00     2.82244E+01
   1.69125E+00     2.87078E+01
   1.69250E+00     2.91865E+01
   1.69375E+00     2.96601E+01
   1.69500E+00     3.01286E+01
   1.69625E+00     3.05918E+01
   1.69750E+00     3.10494E+01
   1.69875E+00     3.15012E+01
   1.70000E+00     3.19471E+01
   1.70125E+00     3.23869E+01
   1.70250E+00     3.28204E+01
   1.70375E+00     3.32472E+01
   1.70500E+00     3.36674E+01
   1.70625E+00     3.40805E+01
   1.70750E+00     3.44864E+01
   1.70875E+00     3.48849E+01
   1.71000E+00     3.52756E+01
   1.71125E+00     3.56584E+01
   1.71250E+00     3.60331E+01
   1.71375E+00     3.63993E+01
   1.71500E+00     3.67568E+01
   1.71625E+00     3.71055E+01
   1.71750E+00     3.74449E+01
   1.71875E+00     3.77750E+01
   1.72000E+00     3.80955E+01
   1.72125E+00     3.84063E+01
   1.72250E+00     3.87070E+01
   1.72375E+00     3.89976E+01
   1.72500E+00     3.92779E+01
   1.72625E+00     3.95478E+01
   1.72750E+00     3.98072E+01
   1.72875E+00     4.00561E+01
   1.73000E+00     4.02944E+01
   1.73125E+00     4.05221E+01
   1.73250E+00     4.07392E+01
   1.73375E+00     4.09459E+01
   1.73500E+00     4.11421E+01
   1.73625E+00     4.13281E+01
   1.73750E+00     4.15039E+01
   1.73875E+00     4.16696E+01
   1.74000E+00     4.18256E+01
   1.74125E+00     4.19719E+01
   1.74250E+00     4.21088E+01
   1.74375E+00     4.22364E+01
   1.74500E+00     4.23550E+01
   1.74625E+00     4.24648E+01
   1.74750E+00     4.25659E+01
   1.74875E+00     4.26585E+01
   1.75000E+00     4.27427E+01
   1.75125E+00     4.28186E+01
   1.75250E+00     4.28864E+01
   1.75375E+00     4.29461E+01
   1.75500E+00     4.29977E+01
   1.75625E+00     4.30412E+01
   1.75750E+00     4.30765E+01
   1.75875E+00     4.31036E+01
   1.76000E+00     4.31223E+01
   1.76125E+00     4.31324E+01
   1.76250E+00     4.31337E+01
   1.76375E+00     4.31260E+01
   1.76500E+00     4.31089E+01
   1.76625E+00     4.30821E+01
   1.76750E+00     4.30453E+01
   1.76875E+00     4.29981E+01
   1.77000E+00     4.29399E+01
   1.77125E+00     4.28704E+01
   1.77250E+00     4.27891E+01
   1.77375E+00     4.26954E+01
   1.77500E+00     4.25888E+01
   1.77625E+00     4.24687E+01
   1.77750E+00     4.23346E+01
   1.77875E+00     4.21860E+01
   1.78000E+00     4.20222E+01
   1.78125E+00     4.18428E+01
   1.78250E+00     4.16471E+01
   1.78375E+00     4.14347E+01
   1.78500E+00     4.12051E+01
   1.78625E+00     4.09579E+01
   1.78750E+00     4.06927E+01
   1.78875E+00     4.04091E+01
   1.79000E+00     4.01070E+01
   1.79125E+00     3.97861E+01
   1.79250E+00     3.94464E+01
   1.79375E+00     3.90880E+01
   1.79500E+00     3.87109E+01
   1.79625E+00     3.83153E+01
   1.79750E+00     3.79017E+01
   1.79875E+00     3.74705E+01
   1.80000E+00     3.70222E+01
   1.80125E+00     3.65575E+01
   1.80250E+00     3.60771E+01
   1.80375E+00     3.55820E+01
   1.80500E+00     3.50730E+01
   1.80625E+00     3.45511E+01
   1.80750E+00     3.40174E+01
   1.80875E+00     3.34730E+01
   1.81000E+00     3.29189E+01
   1.81125E+00     3.23562E+01
   1.81250E+00     3.17860E+01
   1.81375E+00     3.12094E+01
   1.81500E+00     3.06273E+01
   1.81625E+00     3.00407E+01
   1.81750E+00     2.94505E+01
   1.81875E+00     2.88573E+01
   1.82000E+00     2.82621E+01
   1.82125E+00     2.76654E+01
   1.82250E+00     2.70677E+01
   1.82375E+00     2.64696E+01
   1.82500E+00     2.58715E+01
   1.82625E+00     2.52738E+01
   1.82750E+00     2.46767E+01
   1.82875E+00     2.40805E+01
   1.83000E+00     2.34854E+01
   1.83125E+00     2.28916E+01
   1.83250E+00     2.22994E+01
   1.83375E+00     2.17087E+01
   1.83500E+00     2.11199E+01
   1.83625E+00     2.05329E+01
   1.83750E+00     1.99481E+01
   1.83875E+00     1.93656E+01
   1.84000E+00     1.87855E+01
   1.84125E+00     1.82080E+01
   1.84250E+00     1.76334E+01
   1.84375E+00     1.70618E+01
   1.84500E+00     1.64931E+01
   1.84625E+00     1.59279E+01
   1.84750E+00     1.53665E+01
   1.84875E+00     1.48093E+01
   1.85000E+00     1.42566E+01
   1.85125E+00     1.37087E+01
   1.85250E+00     1.31660E+01
   1.85375E+00     1.26289E+01
   1.85500E+00     1.20977E+01
   1.85625E+00     1.15726E+01
   1.85750E+00     1.10539E+01
   1.85875E+00     1.05419E+01
   1.86000E+00     1.00369E+01
   1.86125E+00     9.53910E+00
   1.86250E+00     9.04879E+00
   1.86375E+00     8.56624E+00
   1.86500E+00     8.09175E+00
   1.86625E+00     7.62563E+00
   1.86750E+00     7.16826E+00
   1.86875E+00     6.72009E+00
   1.87000E+00     6.28156E+00
   1.87125E+00     5.85298E+00
   1.87250E+00     5.43462E+00
   1.87375E+00     5.02667E+00
   1.87500E+00     4.62926E+00
   1.87625E+00     4.24252E+00
   1.87750E+00     3.86652E+00
   1.87875E+00     3.50129E+00
   1.88000E+00     3.14678E+00
   1.88125E+00     2.80295E+00
   1.88250E+00     2.46975E+00
   1.88375E+00     2.14719E+00
   1.88500E+00     1.83531E+00
   1.88625E+00     1.53420E+00
   1.88750E+00     1.24408E+00
   1.88875E+00     9.65293E-01
   1.89000E+00     6.98325E-01
   1.89125E+00     4.43804E-01
   1.89250E+00     2.02539E-01
   1.89375E+00    -2.44663E-02
   1.89500E+00    -2.35942E-01
   1.89625E+00    -4.30250E-01
   1.89750E+00    -6.05452E-01
   1.89875E+00    -7.59399E-01
   1.90000E+00    -8.89829E-01
   1.90125E+00    -9.94478E-01
   1.90250E+00    -1.07119E+00
   1.90375E+00    -1.11806E+00
   1.90500E+00    -1.13350E+00
   1.90625E+00    -1.11641E+00
   1.90750E+00    -1.06620E+00
   1.90875E+00    -9.82922E-01
   1.91000E+00    -8.67227E-01
   1.91125E+00    -7.20418E-01
   1.91250E+00    -5.44393E-01
   1.91375E+00    -3.41593E-01
   1.91500E+00    -1.14936E-01
   1.91625E+00     1.32256E-01
   1.91750E+00     3.96464E-01
   1.91875E+00     6.74278E-01
   1.92000E+00     9.62512E-01
   1.92125E+00     1.25827E+00
   1.92250E+00     1.55899E+00
   1.92375E+00     1.86250E+00
   1.92500E+00     2.16694E+00
   1.92625E+00     2.47079E+00
   1.92750E+00     2.77287E+00
   1.92875E+00     3.07231E+00
   1.93000E+00     3.36852E+00
   1.93125E+00     3.66116E+00
   1.93250E+00     3.95002E+00
   1.93375E+00     4.23501E+00
   1.93500E+00     4.51614E+00
   1.93625E+00     4.79348E+00
   1.93750E+00     5.06710E+00
   1.93875E+00     5.33712E+00
   1.94000E+00     5.60362E+00
   1.94125E+00     5.86668E+00
   1.94250E+00     6.12636E+00
   1.94375E+00     6.38269E+00
   1.94500E+00     6.63570E+00
   1.94625E+00     6.88539E+00
   1.94750E+00     7.13177E+00
   1.94875E+00     7.37480E+00
   1.95000E+00     7.61444E+00
   1.95125E+00     7.85064E+00
   1.95250E+00     8.08337E+00
   1.95375E+00     8.31258E+00
   1.95500E+00     8.53822E+00
   1.95625E+00     8.76025E+00
   1.95750E+00     8.97863E+00
   1.95875E+00     9.19333E+00
   1.96000E+00     9.40430E+00
   1.96125E+00     9.61150E+00
   1.96250E+00     9.81487E+00
   1.96375E+00     1.00144E+01
   1.96500E+00     1.02099E+01
   1.96625E+00     1.04014E+01
   1.96750E+00     1.05889E+01
   1.96875E+00     1.07721E+01
   1.97000E+00     1.09510E+01
   1.97125E+00     1.11256E+01
   1.97250E+00     1.12956E+01
   1.97375E+00     1.14610E+01
   1.97500E+00     1.16217E+01
   1.97625E+00     1.17774E+01
   1.97750E+00     1.19281E+01
   1.97875E+00     1.20736E+01
   1.98000E+00     1.22137E+01
   1.98125E+00     1.23484E+01
   1.98250E+00     1.24775E+01
   1.98375E+00     1.26009E+01
   1.98500E+00     1.27183E+01
   1.98625E+00     1.28299E+01
   1.98750E+00     1.29353E+01
   1.98875E+00     1.30345E+01
   1.99000E+00     1.31275E+01
   1.99125E+00     1.32142E+01
   1.99250E+00     1.32944E+01
   1.99375E+00     1.33683E+01
   1.99500E+00     1.34356E+01
   1.99625E+00     1.34965E+01
   1.99750E+00     1.35510E+01
   1.99875E+00     1.35989E+01
   2.00000E+00     1.36405E+01
   2.00125E+00     1.36756E+01
   2.00250E+00     1.37044E+01
   2.00375E+00     1.37269E+01
   2.00500E+00     1.37432E+01
   2.00625E+00     1.37532E+01
   2.00750E+00     1.37572E+01
   2.00875E+00     1.37552E+01
   2.01000E+00     1.37471E+01
   2.01125E+00     1.37332E+01
   2.01250E+00     1.37134E+01
   2.01375E+00     1.36878E+01
   2.01500E+00     1.36564E+01
   2.01625E+00     1.36192E+01
   2.01750E+00     1.35763E+01
   2.01875E+00     1.35276E+01
   2.02000E+00     1.34731E+01
   2.02125E+00     1.34128E+01
   2.02250E+00     1.33465E+01
   2.02375E+00     1.32743E+01
   2.02500E+00     1.31960E+01
   2.02625E+00     1.31115E+01
   2.02750E+00     1.30206E+01
   2.02875E+00     1.29232E+01
   2.03000E+00     1.28191E+01
   2.03125E+00     1.27081E+01
   2.03250E+00     1.25900E+01
   2.03375E+00     1.24646E+01
   2.03500E+00     1.23317E+01
   2.03625E+00     1.21910E+01
   2.03750E+00     1.20424E+01
   2.03875E+00     1.18856E+01
   2.04000E+00     1.17203E+01
   2.04125E+00     1.15465E+01
   2.04250E+00     1.13639E+01
   2.04375E+00     1.11724E+01
   2.04500E+00     1.09720E+01
   2.04625E+00     1.07625E+01
   2.04750E+00     1.05440E+01
   2.04875E+00     1.03165E+01
   2.05000E+00     1.00802E+01
   2.05125E+00     9.83520E+00
   2.05250E+00     9.58182E+00
   2.05375E+00     9.32038E+00
   2.05500E+00     9.05131E+00
   2.05625E+00     8.77510E+00
   2.05750E+00     8.49234E+00
   2.05875E+00     8.20369E+00
   2.06000E+00     7.90987E+00
   2.06125E+00     7.61167E+00
   2.06250E+00     7.30996E+00
   2.06375E+00     7.00563E+00
   2.06500E+00     6.69961E+00
   2.06625E+00     6.39286E+00
   2.06750E+00     6.08635E+00
   2.06875E+00     5.78103E+00
   2.07000E+00     5.47785E+00
   2.07125E+00     5.17772E+00
   2.07250E+00     4.88149E+00
   2.07375E+00     4.58998E+00
   2.07500E+00     4.30395E+00
   2.07625E+00     4.02409E+00
   2.07750E+00     3.75104E+00
   2.07875E+00     3.48536E+00
   2.08000E+00     3.22753E+00
   2.08125E+00     2.97799E+00
   2.08250E+00     2.73710E+00
   2.08375E+00     2.50517E+00
   2.08500E+00     2.28247E+00
   2.08625E+00     2.06919E+00
   2.08750E+00     1.86551E+00
   2.08875E+00     1.67156E+00
   2.09000E+00     1.48741E+00
   2.09125E+00     1.31312E+00
   2.09250E+00     1.14873E+00
   2.09375E+00     9.94240E-01
   2.09500E+00     8.49653E-01
   2.09625E+00     7.14957E-01
   2.09750E+00     5.90137E-01
   2.09875E+00     4.75178E-01
   2.10000E+00     3.70071E-01
   2.10125E+00     2.74812E-01
   2.10250E+00     1.89405E-01
   2.10375E+00     1.13864E-01
   2.10500E+00     4.82154E-02
   2.10625E+00    -7.50543E-03
   2.10750E+00    -5.32509E-02
   2.10875E+00    -8.89637E-02
   2.11000E+00    -1.14579E-01
   2.11125E+00    -1.30027E-01
   2.11250E+00    -1.35237E-01
   2.11375E+00    -1.30138E-01
   2.11500E+00    -1.14665E-01
   2.11625E+00    -8.87587E-02
   2.11750E+00    -5.23735E-02
   2.11875E+00    -5.47899E-03
   2.12000E+00     5.19346E-02
   2.12125E+00     1.19853E-01
   2.12250E+00     1.98237E-01
   2.12375E+00     2.87016E-01
   2.12500E+00     3.86090E-01
   2.12625E+00     4.95322E-01
   2.12750E+00     6.14545E-01
   2.12875E+00     7.43553E-01
   2.13000E+00     8.82102E-01
   2.13125E+00     1.02991E+00
   2.13250E+00     1.18665E+00
   2.13375E+00     1.35197E+00
   2.13500E+00     1.52545E+00
   2.13625E+00     1.70665E+00
   2.13750E+00     1.89508E+00
   2.13875E+00     2.09020E+00
   2.14000E+00     2.29144E+00
   2.14125E+00     2.49818E+00
   2.14250E+00     2.70979E+00
   2.14375E+00     2.92560E+00
   2.14500E+00     3.14493E+00
   2.14625E+00     3.36708E+00
   2.14750E+00     3.59135E+00
   2.14875E+00     3.81704E+00
   2.15000E+00     4.04345E+00
   2.15125E+00     4.26992E+00
   2.15250E+00     4.49578E+00
   2.15375E+00     4.72040E+00
   2.15500E+00     4.94314E+00
   2.15625E+00     5.16344E+00
   2.15750E+00     5.38074E+00
   2.15875E+00     5.59453E+00
   2.16000E+00     5.80433E+00
   2.16125E+00     6.00969E+00
   2.16250E+00     6.21024E+00
   2.16375E+00     6.40562E+00
   2.16500E+00     6.59552E+00
   2.16625E+00     6.77968E+00
   2.16750E+00     6.95788E+00
   2.16875E+00     7.12994E+00
   2.17000E+00     7.29572E+00
   2.17125E+00     7.45510E+00
   2.17250E+00     7.60801E+00
   2.17375E+00     7.75441E+00
   2.17500E+00     7.89427E+00
   2.17625E+00     8.02760E+00
   2.17750E+00     8.15442E+00
   2.17875E+00     8.27476E+00
   2.18000E+00     8.38869E+00
   2.18125E+00     8.49626E+00
   2.18250E+00     8.59755E+00
   2.18375E+00     8.69264E+00
   2.18500E+00     8.78160E+00
   2.18625E+00     8.86454E+00
   2.18750E+00     8.94153E+00
   2.18875E+00     9.01268E+00
   2.19000E+00     9.07808E+00
   2.19125E+00     9.13781E+00
   2.19250E+00     9.19199E+00
   2.19375E+00     9.24069E+00
   2.19500E+00     9.28402E+00
   2.19625E+00     9.32206E+00
   2.19750E+00     9.35491E+00
   2.19875E+00     9.38265E+00
   2.20000E+00     9.40539E+00
   2.20125E+00     9.42320E+00
   2.20250E+00     9.43619E+00
   2.20375E+00     9.44442E+00
   2.20500E+00     9.44800E+00
   2.20625E+00     9.44700E+00
   2.20750E+00     9.44152E+00
   2.20875E+00     9.43163E+00
   2.21000E+00     9.41742E+00
   2.21125E+00     9.39898E+00
   2.21250E+00     9.37639E+00
   2.21375E+00     9.34974E+00
   2.21500E+00     9.31910E+00
   2.21625E+00     9.28456E+00
   2.21750E+00     9.24620E+00
   2.21875E+00     9.20412E+00
   2.22000E+00     9.15839E+00
   2.22125E+00     9.10909E+00
   2.22250E+00     9.05633E+00
   2.22375E+00     9.00017E+00
   2.22500E+00     8.94071E+00
   2.22625E+00     8.87803E+00
   2.22750E+00     8.81223E+00
   2.22875E+00     8.74338E+00
   2.23000E+00     8.67158E+00
   2.23125E+00     8.59690E+00
   2.23250E+00     8.51943E+00
   2.23375E+00     8.43925E+00
   2.23500E+00     8.35645E+00
   2.23625E+00     8.27109E+00
   2.23750E+00     8.18325E+00
   2.23875E+00     8.09299E+00
   2.24000E+00     8.00039E+00
   2.24125E+00     7.90551E+00
   2.24250E+00     7.80838E+00
   2.24375E+00     7.70908E+00
   2.24500E+00     7.60763E+00
   2.24625E+00     7.50408E+00
   2.24750E+00     7.39846E+00
   2.24875E+00     7.29080E+00
   2.25000E+00     7.18113E+00
   2.25125E+00     7.06945E+00
   2.25250E+00     6.95579E+00
   2.25375E+00     6.84016E+00
   2.25500E+00     6.72256E+00
   2.25625E+00     6.60301E+00
   2.25750E+00     6.48152E+00
   2.25875E+00     6.35810E+00
   2.26000E+00     6.23275E+00
   2.26125E+00     6.10551E+00
   2.26250E+00     5.97639E+00
   2.26375E+00     5.84542E+00
   2.26500E+00     5.71264E+00
   2.26625E+00     5.57810E+00
   2.26750E+00     5.44187E+00
   2.26875E+00     5.30400E+00
   2.27000E+00     5.16459E+00
   2.27125E+00     5.02375E+00
   2.27250E+00     4.88158E+00
   2.27375E+00     4.73824E+00
   2.27500E+00     4.59386E+00
   2.27625E+00     4.44862E+00
   2.27750E+00     4.30271E+00
   2.27875E+00     4.15634E+00
   2.28000E+00     4.00973E+00
   2.28125E+00     3.86313E+00
   2.28250E+00     3.71680E+00
   2.28375E+00     3.57101E+00
   2.28500E+00     3.42606E+00
   2.28625E+00     3.28223E+00
   2.28750E+00     3.13984E+00
   2.28875E+00     2.99921E+00
   2.29000E+00     2.86065E+00
   2.29125E+00     2.72451E+00
   2.29250E+00     2.59109E+00
   2.29375E+00     2.46073E+00
   2.29500E+00     2.33375E+00
   2.29625E+00     2.21046E+00
   2.29750E+00     2.09117E+00
   2.29875E+00     1.97617E+00
   2.30000E+00     1.86574E+00
   2.30125E+00     1.76016E+00
   2.30250E+00     1.65967E+00
   2.30375E+00     1.56450E+00
   2.30500E+00     1.47488E+00
   2.30625E+00     1.39098E+00
   2.30750E+00     1.31300E+00
   2.30875E+00     1.24106E+00
   2.31000E+00     1.17531E+00
   2.31125E+00     1.11585E+00
   2.31250E+00     1.06276E+00
   2.31375E+00     1.01611E+00
   2.31500E+00     9.75944E-01
   2.31625E+00     9.42279E-01
   2.31750E+00     9.15124E-01
   2.31875E+00     8.94468E-01
   2.32000E+00     8.80283E-01
   2.32125E+00     8.72529E-01
   2.32250E+00     8.71149E-01
   2.32375E+00     8.76076E-01
   2.32500E+00     8.87233E-01
   2.32625E+00     9.04531E-01
   2.32750E+00     9.27873E-01
   2.32875E+00     9.57157E-01
   2.33000E+00     9.92272E-01
   2.33125E+00     1.03310E+00
   2.33250E+00     1.07952E+00
   2.33375E+00     1.13141E+00
   2.33500E+00     1.18863E+00
   2.33625E+00     1.25106E+00
   2.33750E+00     1.31855E+00
   2.33875E+00     1.39097E+00
   2.34000E+00     1.46816E+00
   2.34125E+00     1.54999E+00
   2.34250E+00     1.63628E+00
   2.34375E+00     1.72690E+00
   2.34500E+00     1.82166E+00
   2.34625E+00     1.92041E+00
   2.34750E+00     2.02297E+00
   2.34875E+00     2.12915E+00
   2.35000E+00     2.23877E+00
   2.35125E+00     2.35164E+00
   2.35250E+00     2.46754E+00
   2.35375E+00     2.58627E+00
   2.35500E+00     2.70760E+00
   2.35625E+00     2.83132E+00
   2.35750E+00     2.95718E+00
   2.35875E+00     3.08494E+00
   2.36000E+00     3.21435E+00
   2.36125E+00     3.34515E+00
   2.36250E+00     3.47708E+00
   2.36375E+00     3.60987E+00
   2.36500E+00     3.74325E+00
   2.36625E+00     3.87693E+00
   2.36750E+00     4.01064E+00
   2.36875E+00     4.14408E+00
   2.37000E+00     4.27697E+00
   2.37125E+00     4.40901E+00
   2.37250E+00     4.53993E+00
   2.37375E+00     4.66943E+00
   2.37500E+00     4.79722E+00
   2.37625E+00     4.92304E+00
   2.37750E+00     5.04660E+00
   2.37875E+00     5.16765E+00
   2.38000E+00     5.28592E+00
   2.38125E+00     5.40117E+00
   2.38250E+00     5.51317E+00
   2.38375E+00     5.62170E+00
   2.38500E+00     5.72656E+00
   2.38625E+00     5.82755E+00
   2.38750E+00     5.92451E+00
   2.38875E+00     6.01727E+00
   2.39000E+00     6.10570E+00
   2.39125E+00     6.18967E+00
   2.39250E+00     6.26908E+00
   2.39375E+00     6.34384E+00
   2.39500E+00     6.41389E+00
   2.39625E+00     6.47916E+00
   2.39750E+00     6.53962E+00
   2.39875E+00     6.59525E+00
   2.40000E+00     6.64604E+00
   2.40125E+00     6.69201E+00
   2.40250E+00     6.73319E+00
   2.40375E+00     6.76965E+00
   2.40500E+00     6.80151E+00
   2.40625E+00     6.82893E+00
   2.40750E+00     6.85203E+00
   2.40875E+00     6.87090E+00
   2.41000E+00     6.88559E+00
   2.41125E+00     6.89612E+00
   2.41250E+00     6.90253E+00
   2.41375E+00     6.90492E+00
   2.41500E+00     6.90345E+00
   2.41625E+00     6.89837E+00
   2.41750E+00     6.89005E+00
   2.41875E+00     6.87893E+00
   2.42000E+00     6.86562E+00
   2.42125E+00     6.85089E+00
   2.42250E+00     6.83571E+00
   2.42375E+00     6.82131E+00
   2.42500E+00     6.80919E+00
   2.42625E+00     6.80116E+00
   2.42750E+00     6.79940E+00
   2.42875E+00     6.80640E+00
   2.43000E+00     6.82497E+00
   2.43125E+00     6.85824E+00
   2.43250E+00     6.90954E+00
   2.43375E+00     6.98232E+00
   2.43500E+00     7.08007E+00
   2.43625E+00     7.20617E+00
   2.43750E+00     7.36373E+00
   2.43875E+00     7.55546E+00
   2.44000E+00     7.78352E+00
   2.44125E+00     8.04935E+00
   2.44250E+00     8.35364E+00
   2.44375E+00     8.69616E+00
   2.44500E+00     9.07585E+00
   2.44625E+00     9.49076E+00
   2.44750E+00     9.93817E+00
   2.44875E+00     1.04147E+01
   2.45000E+00     1.09166E+01
   2.45125E+00     1.14396E+01
   2.45250E+00     1.19796E+01
   2.45375E+00     1.25324E+01
   2.45500E+00     1.30942E+01
   2.45625E+00     1.36615E+01
   2.45750E+00     1.42314E+01
   2.45875E+00     1.48014E+01
   2.46000E+00     1.53698E+01
   2.46125E+00     1.59351E+01
   2.46250E+00     1.64965E+01
   2.46375E+00     1.70536E+01
   2.46500E+00     1.76060E+01
   2.46625E+00     1.81539E+01
   2.46750E+00     1.86973E+01
   2.46875E+00     1.92367E+01
   2.47000E+00     1.97722E+01
   2.47125E+00     2.03041E+01
   2.47250E+00     2.08326E+01
   2.47375E+00     2.13581E+01
   2.47500E+00     2.18805E+01
   2.47625E+00     2.24001E+01
   2.47750E+00     2.29167E+01
   2.47875E+00     2.34305E+01
   2.48000E+00     2.39413E+01
   2.48125E+00     2.44491E+01
   2.48250E+00     2.49537E+01
   2.48375E+00     2.54551E+01
   2.48500E+00     2.59531E+01
   2.48625E+00     2.64474E+01
   2.48750E+00     2.69380E+01
   2.48875E+00     2.74246E+01
   2.49000E+00     2.79071E+01
   2.49125E+00     2.83853E+01
   2.49250E+00     2.88590E+01
   2.49375E+00     2.93281E+01
   2.49500E+00     2.97923E+01
   2.49625E+00     3.02515E+01
   2.49750E+00     3.07056E+01
   2.49875E+00     3.11542E+01
   2.50000E+00     3.15973E+01
   2.50125E+00     3.20346E+01
   2.50250E+00     3.24659E+01
   2.50375E+00     3.28912E+01
   2.50500E+00     3.33100E+01
   2.50625E+00     3.37223E+01
   2.50750E+00     3.41278E+01
   2.50875E+00     3.45262E+01
   2.51000E+00     3.49174E+01
   2.51125E+00     3.53010E+01
   2.51250E+00     3.56769E+01
   2.51375E+00     3.60448E+01
   2.51500E+00     3.64045E+01
   2.51625E+00     3.67556E+01
   2.51750E+00     3.70981E+01
   2.51875E+00     3.74315E+01
   2.52000E+00     3.77558E+01
   2.52125E+00     3.80707E+01
   2.52250E+00     3.83760E+01
   2.52375E+00     3.86716E+01
   2.52500E+00     3.89574E+01
   2.52625E+00     3.92331E+01
   2.52750E+00     3.94987E+01
   2.52875E+00     3.97541E+01
   2.53000E+00     3.99993E+01
   2.53125E+00     4.02343E+01
   2.53250E+00     4.04590E+01
   2.53375E+00     4.06736E+01
   2.53500E+00     4.08781E+01
   2.53625E+00     4.10725E+01
   2.53750E+00     4.12571E+01
   2.53875E+00     4.14318E+01
   2.54000E+00     4.15969E+01
   2.54125E+00     4.17526E+01
   2.54250E+00     4.18989E+01
   2.54375E+00     4.20361E+01
   2.54500E+00     4.21642E+01
   2.54625E+00     4.22835E+01
   2.54750E+00     4.23941E+01
   2.54875E+00     4.24961E+01
   2.55000E+00     4.25896E+01
   2.55125E+00     4.26747E+01
   2.55250E+00     4.27514E+01
   2.55375E+00     4.28197E+01
   2.55500E+00     4.28796E+01
   2.55625E+00     4.29310E+01
   2.55750E+00     4.29739E+01
   2.55875E+00     4.30081E+01
   2.56000E+00     4.30335E+01
   2.56125E+00     4.30497E+01
   2.56250E+00     4.30567E+01
   2.56375E+00     4.30541E+01
   2.56500E+00     4.30415E+01
   2.56625E+00     4.30187E+01
   2.56750E+00     4.29852E+01
   2.56875E+00     4.29406E+01
   2.57000E+00     4.28845E+01
   2.57125E+00     4.28163E+01
   2.57250E+00     4.27356E+01
   2.57375E+00     4.26419E+01
   2.57500E+00     4.25346E+01
   2.57625E+00     4.24131E+01
   2.57750E+00     4.22770E+01
   2.57875E+00     4.21257E+01
   2.58000E+00     4.19585E+01
   2.58125E+00     4.17751E+01
   2.58250E+00     4.15749E+01
   2.58375E+00     4.13574E+01
   2.58500E+00     4.11221E+01
   2.58625E+00     4.08688E+01
   2.58750E+00     4.05971E+01
   2.58875E+00     4.03066E+01
   2.59000E+00     3.99973E+01
   2.59125E+00     3.96690E+01
   2.59250E+00     3.93218E+01
   2.59375E+00     3.89557E+01
   2.59500E+00     3.85709E+01
   2.59625E+00     3.81678E+01
   2.59750E+00     3.77467E+01
   2.59875E+00     3.73081E+01
   2.60000E+00     3.68528E+01
   2.60125E+00     3.63814E+01
   2.60250E+00     3.58946E+01
   2.60375E+00     3.53935E+01
   2.60500E+00     3.48790E+01
   2.60625E+00     3.43521E+01
   2.60750E+00     3.38137E+01
   2.60875E+00     3.32651E+01
   2.61000E+00     3.27072E+01
   2.61125E+00     3.21412E+01
   2.61250E+00     3.15681E+01
   2.61375E+00     3.09889E+01
   2.61500E+00     3.04045E+01
   2.61625E+00     2.98159E+01
   2.61750E+00     2.92239E+01
   2.61875E+00     2.86291E+01
   2.62000E+00     2.80324E+01
   2.62125E+00     2.74343E+01
   2.62250E+00     2.68354E+01
   2.62375E+00     2.62361E+01
   2.62500E+00     2.56368E+01
   2.62625E+00     2.50379E+01
   2.62750E+00     2.44397E+01
   2.62875E+00     2.38424E+01
   2.63000E+00     2.32463E+01
   2.63125E+00     2.26516E+01
   2.63250E+00     2.20584E+01
   2.63375E+00     2.14670E+01
   2.63500E+00     2.08775E+01
   2.63625E+00     2.02902E+01
   2.63750E+00     1.97051E+01
   2.63875E+00     1.91226E+01
   2.64000E+00     1.85427E+01
   2.64125E+00     1.79658E+01
   2.64250E+00     1.73920E+01
   2.64375E+00     1.68212E+01
   2.64500E+00     1.62540E+01
   2.64625E+00     1.56908E+01
   2.64750E+00     1.51317E+01
   2.64875E+00     1.45772E+01
   2.65000E+00     1.40277E+01
   2.65125E+00     1.34834E+01
   2.65250E+00     1.29449E+01
   2.65375E+00     1.24123E+01
   2.65500E+00     1.18861E+01
   2.65625E+00     1.13664E+01
   2.65750E+00     1.08535E+01
   2.65875E+00     1.03478E+01
   2.66000E+00     9.84945E+00
   2.66125E+00     9.35879E+00
   2.66250E+00     8.87605E+00
   2.66375E+00     8.40150E+00
   2.66500E+00     7.93545E+00
   2.66625E+00     7.47819E+00
   2.66750E+00     7.03011E+00
   2.66875E+00     6.59165E+00
   2.67000E+00     6.16318E+00
   2.67125E+00     5.74497E+00
   2.67250E+00     5.33724E+00
   2.67375E+00     4.94012E+00
   2.67500E+00     4.55372E+00
   2.67625E+00     4.17812E+00
   2.67750E+00     3.81335E+00
   2.67875E+00     3.45938E+00
   2.68000E+00     3.11614E+00
   2.68125E+00     2.78353E+00
   2.68250E+00     2.46148E+00
   2.68375E+00     2.14996E+00
   2.68500E+00     1.84896E+00
   2.68625E+00     1.55857E+00
   2.68750E+00     1.27896E+00
   2.68875E+00     1.01049E+00
   2.69000E+00     7.53641E-01
   2.69125E+00     5.09068E-01
   2.69250E+00     2.77620E-01
   2.69375E+00     6.03592E-02
   2.69500E+00    -1.41418E-01
   2.69625E+00    -3.26081E-01
   2.69750E+00    -4.91698E-01
   2.69875E+00    -6.36128E-01
   2.70000E+00    -7.57122E-01
   2.70125E+00    -8.52439E-01
   2.70250E+00    -9.19957E-01
   2.70375E+00    -9.57799E-01
   2.70500E+00    -9.64450E-01
   2.70625E+00    -9.38855E-01
   2.70750E+00    -8.80511E-01
   2.70875E+00    -7.89523E-01
   2.71000E+00    -6.66630E-01
   2.71125E+00    -5.13206E-01
   2.71250E+00    -3.31230E-01
   2.71375E+00    -1.23234E-01
   2.71500E+00     1.07756E-01
   2.71625E+00     3.58383E-01
   2.71750E+00     6.25264E-01
   2.71875E+00     9.05125E-01
   2.72000E+00     1.19490E+00
   2.72125E+00     1.49180E+00
   2.72250E+00     1.79336E+00
   2.72375E+00     2.09745E+00
   2.72500E+00     2.40224E+00
   2.72625E+00     2.70627E+00
   2.72750E+00     3.00841E+00
   2.72875E+00     3.30783E+00
   2.73000E+00     3.60401E+00
   2.73125E+00     3.89658E+00
   2.73250E+00     4.18536E+00
   2.73375E+00     4.47026E+00
   2.73500E+00     4.75130E+00
   2.73625E+00     5.02854E+00
   2.73750E+00     5.30206E+00
   2.73875E+00     5.57196E+00
   2.74000E+00     5.83830E+00
   2.74125E+00     6.10117E+00
   2.74250E+00     6.36060E+00
   2.74375E+00     6.61662E+00
   2.74500E+00     6.86926E+00
   2.74625E+00     7.11850E+00
   2.74750E+00     7.36432E+00
   2.74875E+00     7.60669E+00
   2.75000E+00     7.84554E+00
   2.75125E+00     8.08084E+00
   2.75250E+00     8.31253E+00
   2.75375E+00     8.54056E+00
   2.75500E+00     8.76488E+00
   2.75625E+00     8.98546E+00
   2.75750E+00     9.20225E+00
   2.75875E+00     9.41520E+00
   2.76000E+00     9.62427E+00
   2.76125E+00     9.82941E+00
   2.76250E+00     1.00306E+01
   2.76375E+00     1.02277E+01
   2.76500E+00     1.04207E+01
   2.76625E+00     1.06095E+01
   2.76750E+00     1.07941E+01
   2.76875E+00     1.09742E+01
   2.77000E+00     1.11500E+01
   2.77125E+00     1.13211E+01
   2.77250E+00     1.14876E+01
   2.77375E+00     1.16493E+01
   2.77500E+00     1.18060E+01
   2.77625E+00     1.19577E+01
   2.77750E+00     1.21042E+01
   2.77875E+00     1.22453E+01
   2.78000E+00     1.23809E+01
   2.78125E+00     1.25109E+01
   2.78250E+00     1.26352E+01
   2.78375E+00     1.27536E+01
   2.78500E+00     1.28659E+01
   2.78625E+00     1.29722E+01
   2.78750E+00     1.30722E+01
   2.78875E+00     1.31659E+01
   2.79000E+00     1.32532E+01
   2.79125E+00     1.33340E+01
   2.79250E+00     1.34083E+01
   2.79375E+00     1.34760E+01
   2.79500E+00     1.35372E+01
   2.79625E+00     1.35917E+01
   2.79750E+00     1.36397E+01
   2.79875E+00     1.36810E+01
   2.80000E+00     1.37159E+01
   2.80125E+00     1.37442E+01
   2.80250E+00     1.37661E+01
   2.80375E+00     1.37816E+01
   2.80500E+00     1.37908E+01
   2.80625E+00     1.37937E+01
   2.80750E+00     1.37904E+01
   2.80875E+00     1.37811E+01
   2.81000E+00     1.37658E+01
   2.81125E+00     1.37444E+01
   2.81250E+00     1.37172E+01
   2.81375E+00     1.36842E+01
   2.81500E+00     1.36453E+01
   2.81625E+00     1.36007E+01
   2.81750E+00     1.35503E+01
   2.81875E+00     1.34941E+01
   2.82000E+00     1.34321E+01
   2.82125E+00     1.33644E+01
   2.82250E+00     1.32907E+01
   2.82375E+00     1.32111E+01
   2.82500E+00     1.31254E+01
   2.82625E+00     1.30335E+01
   2.82750E+00     1.29354E+01
   2.82875E+00     1.28308E+01
   2.83000E+00     1.27195E+01
   2.83125E+00     1.26015E+01
   2.83250E+00     1.24764E+01
   2.83375E+00     1.23441E+01
   2.83500E+00     1.22044E+01
   2.83625E+00     1.20571E+01
   2.83750E+00     1.19019E+01
   2.83875E+00     1.17386E+01
   2.84000E+00     1.15671E+01
   2.84125E+00     1.13873E+01
   2.84250E+00     1.11988E+01
   2.84375E+00     1.10017E+01
   2.84500E+00     1.07959E+01
   2.84625E+00     1.05813E+01
   2.84750E+00     1.03581E+01
   2.84875E+00     1.01261E+01
   2.85000E+00     9.88577E+00
   2.85125E+00     9.63716E+00
   2.85250E+00     9.38059E+00
   2.85375E+00     9.11646E+00
   2.85500E+00     8.84523E+00
   2.85625E+00     8.56741E+00
   2.85750E+00     8.28363E+00
   2.85875E+00     7.99457E+00
   2.86000E+00     7.70098E+00
   2.86125E+00     7.40367E+00
   2.86250E+00     7.10351E+00
   2.86375E+00     6.80141E+00
   2.86500E+00     6.49830E+00
   2.86625E+00     6.19512E+00
   2.86750E+00     5.89283E+00
   2.86875E+00     5.59236E+00
   2.87000E+00     5.29463E+00
   2.87125E+00     5.00049E+00
   2.87250E+00     4.71079E+00
   2.87375E+00     4.42630E+00
   2.87500E+00     4.14772E+00
   2.87625E+00     3.87573E+00
   2.87750E+00     3.61089E+00
   2.87875E+00     3.35374E+00
   2.88000E+00     3.10471E+00
   2.88125E+00     2.86422E+00
   2.88250E+00     2.63258E+00
   2.88375E+00     2.41009E+00
   2.88500E+00     2.19697E+00
   2.88625E+00     1.99340E+00
   2.88750E+00     1.79954E+00
   2.88875E+00     1.61549E+00
   2.89000E+00     1.44131E+00
   2.89125E+00     1.27705E+00
   2.89250E+00     1.12273E+00
   2.89375E+00     9.78346E-01
   2.89500E+00     8.43901E-01
   2.89625E+00     7.19377E-01
   2.89750E+00     6.04759E-01
   2.89875E+00     5.00034E-01
   2.90000E+00     4.05192E-01
   2.90125E+00     3.20231E-01
   2.90250E+00     2.45156E-01
   2.90375E+00     1.79982E-01
   2.90500E+00     1.24732E-01
   2.90625E+00     7.94401E-02
   2.90750E+00     4.41484E-02
   2.90875E+00     1.89056E-02
   2.91000E+00     3.76577E-03
   2.91125E+00    -1.21457E-03
   2.91250E+00     4.02058E-03
   2.91375E+00     1.95236E-02
   2.91500E+00     4.53396E-02
   2.91625E+00     8.15032E-02
   2.91750E+00     1.28035E-01
   2.91875E+00     1.84936E-01
   2.92000E+00     2.52190E-01
   2.92125E+00     3.29755E-01
   2.92250E+00     4.17560E-01
   2.92375E+00     5.15509E-01
   2.92500E+00     6.23475E-01
   2.92625E+00     7.41296E-01
   2.92750E+00     8.68777E-01
   2.92875E+00     1.00569E+00
   2.93000E+00     1.15175E+00
   2.93125E+00     1.30667E+00
   2.93250E+00     1.47009E+00
   2.93375E+00     1.64162E+00
   2.93500E+00     1.82083E+00
   2.93625E+00     2.00724E+00
   2.93750E+00     2.20033E+00
   2.93875E+00     2.39953E+00
   2.94000E+00     2.60427E+00
   2.94125E+00     2.81391E+00
   2.94250E+00     3.02781E+00
   2.94375E+00     3.24528E+00
   2.94500E+00     3.46566E+00
   2.94625E+00     3.68824E+00
   2.94750E+00     3.91235E+00
   2.94875E+00     4.13730E+00
   2.95000E+00     4.36242E+00
   2.95125E+00     4.58704E+00
   2.95250E+00     4.81054E+00
   2.95375E+00     5.03229E+00
   2.95500E+00     5.25172E+00
   2.95625E+00     5.46826E+00
   2.95750E+00     5.68141E+00
   2.95875E+00     5.89067E+00
   2.96000E+00     6.09561E+00
   2.96125E+00     6.29582E+00
   2.96250E+00     6.49096E+00
   2.96375E+00     6.68070E+00
   2.96500E+00     6.86477E+00
   2.96625E+00     7.04295E+00
   2.96750E+00     7.21504E+00
   2.96875E+00     7.38089E+00
   2.97000E+00     7.54038E+00
   2.97125E+00     7.69342E+00
   2.97250E+00     7.83997E+00
   2.97375E+00     7.97999E+00
   2.97500E+00     8.11347E+00
   2.97625E+00     8.24043E+00
   2.97750E+00     8.36090E+00
   2.97875E+00     8.47492E+00
   2.98000E+00     8.58255E+00
   2.98125E+00     8.68385E+00
   2.98250E+00     8.77891E+00
   2.98375E+00     8.86779E+00
   2.98500E+00     8.95059E+00
   2.98625E+00     9.02740E+00
   2.98750E+00     9.09829E+00
   2.98875E+00     9.16338E+00
   2.99000E+00     9.22274E+00
   2.99125E+00     9.27648E+00
   2.99250E+00     9.32469E+00
   2.99375E+00     9.36746E+00
   2.99500E+00     9.40489E+00
   2.99625E+00     9.43708E+00
   2.99750E+00     9.46410E+00
   2.99875E+00     9.48606E+00
   3.00000E+00     9.50305E+00
   3.00125E+00     9.51516E+00
   3.00250E+00     9.52248E+00
   3.00375E+00     9.52509E+00
   3.00500E+00     9.52309E+00
   3.00625E+00     9.51656E+00
   3.00750E+00     9.50559E+00
   3.00875E+00     9.49027E+00
   3.01000E+00     9.47068E+00
   3.01125E+00     9.44691E+00
   3.01250E+00     9.41904E+00
   3.01375E+00     9.38717E+00
   3.01500E+00     9.35137E+00
   3.01625E+00     9.31174E+00
   3.01750E+00     9.26835E+00
   3.01875E+00     9.22130E+00
   3.02000E+00     9.17067E+00
   3.02125E+00     9.11655E+00
   3.02250E+00     9.05903E+00
   3.02375E+00     8.99819E+00
   3.02500E+00     8.93414E+00
   3.02625E+00     8.86694E+00
   3.02750E+00     8.79670E+00
   3.02875E+00     8.72350E+00
   3.03000E+00     8.64743E+00
   3.03125E+00     8.56858E+00
   3.03250E+00     8.48702E+00
   3.03375E+00     8.40283E+00
   3.03500E+00     8.31611E+00
   3.03625E+00     8.22692E+00
   3.03750E+00     8.13534E+00
   3.03875E+00     8.04143E+00
   3.04000E+00     7.94525E+00
   3.04125E+00     7.84687E+00
   3.04250E+00     7.74633E+00
   3.04375E+00     7.64369E+00
   3.04500E+00     7.53899E+00
   3.04625E+00     7.43226E+00
   3.04750E+00     7.32353E+00
   3.04875E+00     7.21284E+00
   3.05000E+00     7.10021E+00
   3.05125E+00     6.98565E+00
   3.05250E+00     6.86919E+00
   3.05375E+00     6.75084E+00
   3.05500E+00     6.63062E+00
   3.05625E+00     6.50854E+00
   3.05750E+00     6.38461E+00
   3.05875E+00     6.25886E+00
   3.06000E+00     6.13130E+00
   3.06125E+00     6.00197E+00
   3.06250E+00     5.87091E+00
   3.06375E+00     5.73815E+00
   3.06500E+00     5.60375E+00
   3.06625E+00     5.46777E+00
   3.06750E+00     5.33029E+00
   3.06875E+00     5.19140E+00
   3.07000E+00     5.05121E+00
   3.07125E+00     4.90984E+00
   3.07250E+00     4.76741E+00
   3.07375E+00     4.62410E+00
   3.07500E+00     4.48006E+00
   3.07625E+00     4.33550E+00
   3.07750E+00     4.19061E+00
   3.07875E+00     4.04562E+00
   3.08000E+00     3.90077E+00
   3.08125E+00     3.75632E+00
   3.08250E+00     3.61253E+00
   3.08375E+00     3.46969E+00
   3.08500E+00     3.32810E+00
   3.08625E+00     3.18806E+00
   3.08750E+00     3.04987E+00
   3.08875E+00     2.91386E+00
   3.09000E+00     2.78034E+00
   3.09125E+00     2.64963E+00
   3.09250E+00     2.52204E+00
   3.09375E+00     2.39790E+00
   3.09500E+00     2.27750E+00
   3.09625E+00     2.16114E+00
   3.09750E+00     2.04910E+00
   3.09875E+00     1.94167E+00
   3.10000E+00     1.83910E+00
   3.10125E+00     1.74164E+00
   3.10250E+00     1.64950E+00
   3.10375E+00     1.56290E+00
   3.10500E+00     1.48202E+00
   3.10625E+00     1.40703E+00
   3.10750E+00     1.33808E+00
   3.10875E+00     1.27528E+00
   3.11000E+00     1.21874E+00
   3.11125E+00     1.16853E+00
   3.11250E+00     1.12473E+00
   3.11375E+00     1.08736E+00
   3.11500E+00     1.05645E+00
   3.11625E+00     1.03200E+00
   3.11750E+00     1.01400E+00
   3.11875E+00     1.00242E+00
   3.12000E+00     9.97220E-01
   3.12125E+00     9.98333E-01
   3.12250E+00     1.00569E+00
   3.12375E+00     1.01922E+00
   3.12500E+00     1.03883E+00
   3.12625E+00     1.06442E+00
   3.12750E+00     1.09589E+00
   3.12875E+00     1.13311E+00
   3.13000E+00     1.17598E+00
   3.13125E+00     1.22437E+00
   3.13250E+00     1.27816E+00
   3.13375E+00     1.33720E+00
   3.13500E+00     1.40136E+00
   3.13625E+00     1.47051E+00
   3.13750E+00     1.54449E+00
   3.13875E+00     1.62316E+00
   3.14000E+00     1.70636E+00
   3.14125E+00     1.79394E+00
   3.14250E+00     1.88574E+00
   3.14375E+00     1.98158E+00
   3.14500E+00     2.08130E+00
   3.14625E+00     2.18471E+00
   3.14750E+00     2.29163E+00
   3.14875E+00     2.40187E+00
   3.15000E+00     2.51522E+00
   3.15125E+00     2.63149E+00
   3.15250E+00     2.75045E+00
   3.15375E+00     2.87189E+00
   3.15500E+00     2.99557E+00
   3.15625E+00     3.12127E+00
   3.15750E+00     3.24873E+00
   3.15875E+00     3.37771E+00
   3.16000E+00     3.50795E+00
   3.16125E+00     3.63920E+00
   3.16250E+00     3.77118E+00
   3.16375E+00     3.90361E+00
   3.16500E+00     4.03623E+00
   3.16625E+00     4.16876E+00
   3.16750E+00     4.30090E+00
   3.16875E+00     4.43238E+00
   3.17000E+00     4.56291E+00
   3.17125E+00     4.69220E+00
   3.17250E+00     4.81998E+00
   3.17375E+00     4.94595E+00
   3.17500E+00     5.06986E+00
   3.17625E+00     5.19143E+00
   3.17750E+00     5.31041E+00
   3.17875E+00     5.42654E+00
   3.18000E+00     5.53959E+00
   3.18125E+00     5.64934E+00
   3.18250E+00     5.75557E+00
   3.18375E+00     5.85809E+00
   3.18500E+00     5.95671E+00
   3.18625E+00     6.05127E+00
   3.18750E+00     6.14162E+00
   3.18875E+00     6.22763E+00
   3.19000E+00     6.30918E+00
   3.19125E+00     6.38617E+00
   3.19250E+00     6.45852E+00
   3.19375E+00     6.52618E+00
   3.19500E+00     6.58908E+00
   3.19625E+00     6.64720E+00
   3.19750E+00     6.70052E+00
   3.19875E+00     6.74904E+00
   3.20000E+00     6.79277E+00
   3.20125E+00     6.83174E+00
   3.20250E+00     6.86599E+00
   3.20375E+00     6.89561E+00
   3.20500E+00     6.92074E+00
   3.20625E+00     6.94154E+00
   3.20750E+00     6.95813E+00
   3.20875E+00     6.97061E+00
   3.21000E+00     6.97905E+00
   3.21125E+00     6.98347E+00
   3.21250E+00     6.98392E+00
   3.21375E+00     6.98050E+00
   3.21500E+00     6.97339E+00
   3.21625E+00     6.96285E+00
   3.21750E+00     6.94924E+00
   3.21875E+00     6.93302E+00
   3.22000E+00     6.91481E+00
   3.22125E+00     6.89537E+00
   3.22250E+00     6.87571E+00
   3.22375E+00     6.85704E+00
   3.22500E+00     6.84091E+00
   3.22625E+00     6.82914E+00
   3.22750E+00     6.82391E+00
   3.22875E+00     6.82773E+00
   3.23000E+00     6.84345E+00
   3.23125E+00     6.87418E+00
   3.23250E+00     6.92325E+00
   3.23375E+00     6.99411E+00
   3.23500E+00     7.09022E+00
   3.23625E+00     7.21493E+00
   3.23750E+00     7.37130E+00
   3.23875E+00     7.56197E+00
   3.24000E+00     7.78901E+00
   3.24125E+00     8.05381E+00
   3.24250E+00     8.35692E+00
   3.24375E+00     8.69807E+00
   3.24500E+00     9.07609E+00
   3.24625E+00     9.48897E+00
   3.24750E+00     9.93395E+00
   3.24875E+00     1.04076E+01
   3.25000E+00     1.09062E+01
   3.25125E+00     1.14255E+01
   3.25250E+00     1.19613E+01
   3.25375E+00     1.25096E+01
   3.25500E+00     1.30667E+01
   3.25625E+00     1.36291E+01
   3.25750E+00     1.41939E+01
   3.25875E+00     1.47589E+01
   3.26000E+00     1.53222E+01
   3.26125E+00     1.58826E+01
   3.26250E+00     1.64392E+01
   3.26375E+00     1.69915E+01
   3.26500E+00     1.75394E+01
   3.26625E+00     1.80829E+01
   3.26750E+00     1.86221E+01
   3.26875E+00     1.91574E+01
   3.27000E+00     1.96890E+01
   3.27125E+00     2.02172E+01
   3.27250E+00     2.07422E+01
   3.27375E+00     2.12641E+01
   3.27500E+00     2.17832E+01
   3.27625E+00     2.22995E+01
   3.27750E+00     2.28130E+01
   3.27875E+00     2.33238E+01
   3.28000E+00     2.38316E+01
   3.28125E+00     2.43366E+01
   3.28250E+00     2.48385E+01
   3.28375E+00     2.53372E+01
   3.28500E+00     2.58326E+01
   3.28625E+00     2.63245E+01
   3.28750E+00     2.68127E+01
   3.28875E+00     2.72971E+01
   3.29000E+00     2.77775E+01
   3.29125E+00     2.82538E+01
   3.29250E+00     2.87256E+01
   3.29375E+00     2.91930E+01
   3.29500E+00     2.96556E+01
   3.29625E+00     3.01133E+01
   3.29750E+00     3.05660E+01
   3.29875E+00     3.10135E+01
   3.30000E+00     3.14555E+01
   3.30125E+00     3.18920E+01
   3.30250E+00     3.23226E+01
   3.30375E+00     3.27473E+01
   3.30500E+00     3.31658E+01
   3.30625E+00     3.35778E+01
   3.30750E+00     3.39832E+01
   3.30875E+00     3.43818E+01
   3.31000E+00     3.47732E+01
   3.31125E+00     3.51572E+01
   3.31250E+00     3.55337E+01
   3.31375E+00     3.59023E+01
   3.31500E+00     3.62629E+01
   3.31625E+00     3.66151E+01
   3.31750E+00     3.69587E+01
   3.31875E+00     3.72935E+01
   3.32000E+00     3.76192E+01
   3.32125E+00     3.79358E+01
   3.32250E+00     3.82429E+01
   3.32375E+00     3.85404E+01
   3.32500E+00     3.88281E+01
   3.32625E+00     3.91060E+01
   3.32750E+00     3.93739E+01
   3.32875E+00     3.96317E+01
   3.33000E+00     3.98795E+01
   3.33125E+00     4.01171E+01
   3.33250E+00     4.03447E+01
   3.33375E+00     4.05621E+01
   3.33500E+00     4.07696E+01
   3.33625E+00     4.09671E+01
   3.33750E+00     4.11547E+01
   3.33875E+00     4.13327E+01
   3.34000E+00     4.15011E+01
   3.34125E+00     4.16600E+01
   3.34250E+00     4.18097E+01
   3.34375E+00     4.19502E+01
   3.34500E+00     4.20817E+01
   3.34625E+00     4.22044E+01
   3.34750E+00     4.23183E+01
   3.34875E+00     4.24235E+01
   3.35000E+00     4.25202E+01
   3.35125E+00     4.26084E+01
   3.35250E+00     4.26881E+01
   3.35375E+00     4.27594E+01
   3.35500E+00     4.28221E+01
   3.35625E+00     4.28762E+01
   3.35750E+00     4.29216E+01
   3.35875E+00     4.29582E+01
   3.36000E+00     4.29857E+01
   3.36125E+00     4.30040E+01
   3.36250E+00     4.30127E+01
   3.36375E+00     4.30117E+01
   3.36500E+00     4.30005E+01
   3.36625E+00     4.29788E+01
   3.36750E+00     4.29462E+01
   3.36875E+00     4.29023E+01
   3.37000E+00     4.28466E+01
   3.37125E+00     4.27786E+01
   3.37250E+00     4.26978E+01
   3.37375E+00     4.26038E+01
   3.37500E+00     4.24959E+01
   3.37625E+00     4.23736E+01
   3.37750E+00     4.22364E+01
   3.37875E+00     4.20838E+01
   3.38000E+00     4.19151E+01
   3.38125E+00     4.17299E+01
   3.38250E+00     4.15277E+01
   3.38375E+00     4.13081E+01
   3.38500E+00     4.10705E+01
   3.38625E+00     4.08147E+01
   3.38750E+00     4.05403E+01
   3.38875E+00     4.02472E+01
   3.39000E+00     3.99350E+01
   3.39125E+00     3.96039E+01
   3.39250E+00     3.92538E+01
   3.39375E+00     3.88848E+01
   3.39500E+00     3.84972E+01
   3.39625E+00     3.80912E+01
   3.39750E+00     3.76674E+01
   3.39875E+00     3.72263E+01
   3.40000E+00     3.67685E+01
   3.40125E+00     3.62947E+01
   3.40250E+00     3.58059E+01
   3.40375E+00     3.53028E+01
   3.40500E+00     3.47866E+01
   3.40625E+00     3.42580E+01
   3.40750E+00     3.37184E+01
   3.40875E+00     3.31686E+01
   3.41000E+00     3.26097E+01
   3.41125E+00     3.20429E+01
   3.41250E+00     3.14692E+01
   3.41375E+00     3.08894E+01
   3.41500E+00     3.03047E+01
   3.41625E+00     2.97158E+01
   3.41750E+00     2.91236E+01
   3.41875E+00     2.85288E+01
   3.42000E+00     2.79320E+01
   3.42125E+00     2.73340E+01
   3.42250E+00     2.67351E+01
   3.42375E+00     2.61358E+01
   3.42500E+00     2.55367E+01
   3.42625E+00     2.49379E+01
   3.42750E+00     2.43398E+01
   3.42875E+00     2.37426E+01
   3.43000E+00     2.31467E+01
   3.43125E+00     2.25522E+01
   3.43250E+00     2.19592E+01
   3.43375E+00     2.13681E+01
   3.43500E+00     2.07789E+01
   3.43625E+00     2.01919E+01
   3.43750E+00     1.96073E+01
   3.43875E+00     1.90253E+01
   3.44000E+00     1.84462E+01
   3.44125E+00     1.78700E+01
   3.44250E+00     1.72971E+01
   3.44375E+00     1.67274E+01
   3.44500E+00     1.61613E+01
   3.44625E+00     1.55993E+01
   3.44750E+00     1.50417E+01
   3.44875E+00     1.44889E+01
   3.45000E+00     1.39411E+01
   3.45125E+00     1.33988E+01
   3.45250E+00     1.28624E+01
   3.45375E+00     1.23322E+01
   3.45500E+00     1.18083E+01
   3.45625E+00     1.12912E+01
   3.45750E+00     1.07811E+01
   3.45875E+00     1.02783E+01
   3.46000E+00     9.78297E+00
   3.46125E+00     9.29548E+00
   3.46250E+00     8.81605E+00
   3.46375E+00     8.34496E+00
   3.46500E+00     7.88250E+00
   3.46625E+00     7.42897E+00
   3.46750E+00     6.98476E+00
   3.46875E+00     6.55029E+00
   3.47000E+00     6.12590E+00
   3.47125E+00     5.71187E+00
   3.47250E+00     5.30838E+00
   3.47375E+00     4.91556E+00
   3.47500E+00     4.53349E+00
   3.47625E+00     4.16224E+00
   3.47750E+00     3.80184E+00
   3.47875E+00     3.45223E+00
   3.48000E+00     3.11333E+00
   3.48125E+00     2.78503E+00
   3.48250E+00     2.46724E+00
   3.48375E+00     2.15991E+00
   3.48500E+00     1.86304E+00
   3.48625E+00     1.57669E+00
   3.48750E+00     1.30105E+00
   3.48875E+00     1.03645E+00
   3.49000E+00     7.83395E-01
   3.49125E+00     5.42542E-01
   3.49250E+00     3.14759E-01
   3.49375E+00     1.01133E-01
   3.49500E+00    -9.70237E-02
   3.49625E+00    -2.78086E-01
   3.49750E+00    -4.40127E-01
   3.49875E+00    -5.81012E-01
   3.50000E+00    -6.98501E-01
   3.50125E+00    -7.90360E-01
   3.50250E+00    -8.54483E-01
   3.50375E+00    -8.89012E-01
   3.50500E+00    -8.92451E-01
   3.50625E+00    -8.63773E-01
   3.50750E+00    -8.02500E-01
   3.50875E+00    -7.08768E-01
   3.51000E+00    -5.83345E-01
   3.51125E+00    -4.27639E-01
   3.51250E+00    -2.43662E-01
   3.51375E+00    -3.39867E-02
   3.51500E+00     1.98320E-01
   3.51625E+00     4.49940E-01
   3.51750E+00     7.17544E-01
   3.51875E+00     9.97906E-01
   3.52000E+00     1.28800E+00
   3.52125E+00     1.58509E+00
   3.52250E+00     1.88673E+00
   3.52375E+00     2.19079E+00
   3.52500E+00     2.49548E+00
   3.52625E+00     2.79936E+00
   3.52750E+00     3.10129E+00
   3.52875E+00     3.40052E+00
   3.53000E+00     3.69648E+00
   3.53125E+00     3.98884E+00
   3.53250E+00     4.27740E+00
   3.53375E+00     4.56209E+00
   3.53500E+00     4.84292E+00
   3.53625E+00     5.11995E+00
   3.53750E+00     5.39327E+00
   3.53875E+00     5.66296E+00
   3.54000E+00     5.92910E+00
   3.54125E+00     6.19173E+00
   3.54250E+00     6.45091E+00
   3.54375E+00     6.70667E+00
   3.54500E+00     6.95901E+00
   3.54625E+00     7.20793E+00
   3.54750E+00     7.45338E+00
   3.54875E+00     7.69534E+00
   3.55000E+00     7.93374E+00
   3.55125E+00     8.16853E+00
   3.55250E+00     8.39966E+00
   3.55375E+00     8.62708E+00
   3.55500E+00     8.85075E+00
   3.55625E+00     9.07061E+00
   3.55750E+00     9.28662E+00
   3.55875E+00     9.49874E+00
   3.56000E+00     9.70693E+00
   3.56125E+00     9.91112E+00
   3.56250E+00     1.01113E+01
   3.56375E+00     1.03073E+01
   3.56500E+00     1.04992E+01
   3.56625E+00     1.06868E+01
   3.56750E+00     1.08701E+01
   3.56875E+00     1.10489E+01
   3.57000E+00     1.12233E+01
   3.57125E+00     1.13930E+01
   3.57250E+00     1.15579E+01
   3.57375E+00     1.17180E+01
   3.57500E+00     1.18731E+01
   3.57625E+00     1.20231E+01
   3.57750E+00     1.21678E+01
   3.57875E+00     1.23071E+01
   3.58000E+00     1.24409E+01
   3.58125E+00     1.25690E+01
   3.58250E+00     1.26912E+01
   3.58375E+00     1.28076E+01
   3.58500E+00     1.29179E+01
   3.58625E+00     1.30220E+01
   3.58750E+00     1.31198E+01
   3.58875E+00     1.32112E+01
   3.59000E+00     1.32962E+01
   3.59125E+00     1.33747E+01
   3.59250E+00     1.34466E+01
   3.59375E+00     1.35119E+01
   3.59500E+00     1.35705E+01
   3.59625E+00     1.36225E+01
   3.59750E+00     1.36679E+01
   3.59875E+00     1.37067E+01
   3.60000E+00     1.37389E+01
   3.60125E+00     1.37645E+01
   3.60250E+00     1.37837E+01
   3.60375E+00     1.37964E+01
   3.60500E+00     1.38028E+01
   3.60625E+00     1.38030E+01
   3.60750E+00     1.37969E+01
   3.60875E+00     1.37848E+01
   3.61000E+00     1.37666E+01
   3.61125E+00     1.37424E+01
   3.61250E+00     1.37124E+01
   3.61375E+00     1.36765E+01
   3.61500E+00     1.36348E+01
   3.61625E+00     1.35873E+01
   3.61750E+00     1.35341E+01
   3.61875E+00     1.34751E+01
   3.62000E+00     1.34104E+01
   3.62125E+00     1.33398E+01
   3.62250E+00     1.32634E+01
   3.62375E+00     1.31810E+01
   3.62500E+00     1.30926E+01
   3.62625E+00     1.29981E+01
   3.62750E+00     1.28973E+01
   3.62875E+00     1.27900E+01
   3.63000E+00     1.26762E+01
   3.63125E+00     1.25556E+01
   3.63250E+00     1.24280E+01
   3.63375E+00     1.22932E+01
   3.63500E+00     1.21511E+01
   3.63625E+00     1.20014E+01
   3.63750E+00     1.18439E+01
   3.63875E+00     1.16784E+01
   3.64000E+00     1.15047E+01
   3.64125E+00     1.13228E+01
   3.64250E+00     1.11323E+01
   3.64375E+00     1.09333E+01
   3.64500E+00     1.07257E+01
   3.64625E+00     1.05094E+01
   3.64750E+00     1.02846E+01
   3.64875E+00     1.00513E+01
   3.65000E+00     9.80967E+00
   3.65125E+00     9.55997E+00
   3.65250E+00     9.30251E+00
   3.65375E+00     9.03767E+00
   3.65500E+00     8.76594E+00
   3.65625E+00     8.48784E+00
   3.65750E+00     8.20401E+00
   3.65875E+00     7.91515E+00
   3.66000E+00     7.62200E+00
   3.66125E+00     7.32539E+00
   3.66250E+00     7.02619E+00
   3.66375E+00     6.72531E+00
   3.66500E+00     6.42367E+00
   3.66625E+00     6.12221E+00
   3.66750E+00     5.82188E+00
   3.66875E+00     5.52361E+00
   3.67000E+00     5.22829E+00
   3.67125E+00     4.93677E+00
   3.67250E+00     4.64988E+00
   3.67375E+00     4.36837E+00
   3.67500E+00     4.09294E+00
   3.67625E+00     3.82423E+00
   3.67750E+00     3.56280E+00
   3.67875E+00     3.30916E+00
   3.68000E+00     3.06374E+00
   3.68125E+00     2.82693E+00
   3.68250E+00     2.59904E+00
   3.68375E+00     2.38036E+00
   3.68500E+00     2.17109E+00
   3.68625E+00     1.97141E+00
   3.68750E+00     1.78147E+00
   3.68875E+00     1.60135E+00
   3.69000E+00     1.43113E+00
   3.69125E+00     1.27084E+00
   3.69250E+00     1.12049E+00
   3.69375E+00     9.80083E-01
   3.69500E+00     8.49619E-01
   3.69625E+00     7.29080E-01
   3.69750E+00     6.18450E-01
   3.69875E+00     5.17717E-01
   3.70000E+00     4.26870E-01
   3.70125E+00     3.45908E-01
   3.70250E+00     2.74837E-01
   3.70375E+00     2.13669E-01
   3.70500E+00     1.62429E-01
   3.70625E+00     1.21148E-01
   3.70750E+00     8.98658E-02
   3.70875E+00     6.86271E-02
   3.71000E+00     5.74818E-02
   3.71125E+00     5.64806E-02
   3.71250E+00     6.56730E-02
   3.71375E+00     8.51038E-02
   3.71500E+00     1.14810E-01
   3.71625E+00     1.54816E-01
   3.71750E+00     2.05134E-01
   3.71875E+00     2.65757E-01
   3.72000E+00     3.36654E-01
   3.72125E+00     4.17775E-01
   3.72250E+00     5.09040E-01
   3.72375E+00     6.10344E-01
   3.72500E+00     7.21547E-01
   3.72625E+00     8.42479E-01
   3.72750E+00     9.72935E-01
   3.72875E+00     1.11267E+00
   3.73000E+00     1.26142E+00
   3.73125E+00     1.41884E+00
   3.73250E+00     1.58460E+00
   3.73375E+00     1.75828E+00
   3.73500E+00     1.93943E+00
   3.73625E+00     2.12758E+00
   3.73750E+00     2.32218E+00
   3.73875E+00     2.52268E+00
   3.74000E+00     2.72848E+00
   3.74125E+00     2.93895E+00
   3.74250E+00     3.15342E+00
   3.74375E+00     3.37125E+00
   3.74500E+00     3.59174E+00
   3.74625E+00     3.81420E+00
   3.74750E+00     4.03797E+00
   3.74875E+00     4.26235E+00
   3.75000E+00     4.48668E+00
   3.75125E+00     4.71033E+00
   3.75250E+00     4.93265E+00
   3.75375E+00     5.15304E+00
   3.75500E+00     5.37094E+00
   3.75625E+00     5.58580E+00
   3.75750E+00     5.79711E+00
   3.75875E+00     6.00442E+00
   3.76000E+00     6.20728E+00
   3.76125E+00     6.40532E+00
   3.76250E+00     6.59819E+00
   3.76375E+00     6.78559E+00
   3.76500E+00     6.96726E+00
   3.76625E+00     7.14298E+00
   3.76750E+00     7.31258E+00
   3.76875E+00     7.47591E+00
   3.77000E+00     7.63286E+00
   3.77125E+00     7.78335E+00
   3.77250E+00     7.92734E+00
   3.77375E+00     8.06481E+00
   3.77500E+00     8.19574E+00
   3.77625E+00     8.32015E+00
   3.77750E+00     8.43809E+00
   3.77875E+00     8.54959E+00
   3.78000E+00     8.65471E+00
   3.78125E+00     8.75352E+00
   3.78250E+00     8.84609E+00
   3.78375E+00     8.93251E+00
   3.78500E+00     9.01286E+00
   3.78625E+00     9.08723E+00
   3.78750E+00     9.15571E+00
   3.78875E+00     9.21839E+00
   3.79000E+00     9.27536E+00
   3.79125E+00     9.32673E+00
   3.79250E+00     9.37258E+00
   3.79375E+00     9.41301E+00
   3.79500E+00     9.44811E+00
   3.79625E+00     9.47798E+00
   3.79750E+00     9.50272E+00
   3.79875E+00     9.52240E+00
   3.80000E+00     9.53713E+00
   3.80125E+00     9.54700E+00
   3.80250E+00     9.55210E+00
   3.80375E+00     9.55251E+00
   3.80500E+00     9.54833E+00
   3.80625E+00     9.53964E+00
   3.80750E+00     9.52654E+00
   3.80875E+00     9.50910E+00
   3.81000E+00     9.48742E+00
   3.81125E+00     9.46158E+00
   3.81250E+00     9.43168E+00
   3.81375E+00     9.39779E+00
   3.81500E+00     9.36000E+00
   3.81625E+00     9.31840E+00
   3.81750E+00     9.27308E+00
   3.81875E+00     9.22412E+00
   3.82000E+00     9.17161E+00
   3.82125E+00     9.11565E+00
   3.82250E+00     9.05632E+00
   3.82375E+00     8.99371E+00
   3.82500E+00     8.92791E+00
   3.82625E+00     8.85900E+00
   3.82750E+00     8.78709E+00
   3.82875E+00     8.71225E+00
   3.83000E+00     8.63458E+00
   3.83125E+00     8.55416E+00
   3.83250E+00     8.47108E+00
   3.83375E+00     8.38541E+00
   3.83500E+00     8.29723E+00
   3.83625E+00     8.20663E+00
   3.83750E+00     8.11366E+00
   3.83875E+00     8.01841E+00
   3.84000E+00     7.92092E+00
   3.84125E+00     7.82127E+00
   3.84250E+00     7.71949E+00
   3.84375E+00     7.61565E+00
   3.84500E+00     7.50977E+00
   3.84625E+00     7.40190E+00
   3.84750E+00     7.29206E+00
   3.84875E+00     7.18030E+00
   3.85000E+00     7.06662E+00
   3.85125E+00     6.95106E+00
   3.85250E+00     6.83363E+00
   3.85375E+00     6.71434E+00
   3.85500E+00     6.59322E+00
   3.85625E+00     6.47028E+00
   3.85750E+00     6.34554E+00
   3.85875E+00     6.21902E+00
   3.86000E+00     6.09076E+00
   3.86125E+00     5.96077E+00
   3.86250E+00     5.82911E+00
   3.86375E+00     5.69582E+00
   3.86500E+00     5.56097E+00
   3.86625E+00     5.42461E+00
   3.86750E+00     5.28685E+00
   3.86875E+00     5.14776E+00
   3.87000E+00     5.00747E+00
   3.87125E+00     4.86610E+00
   3.87250E+00     4.72380E+00
   3.87375E+00     4.58072E+00
   3.87500E+00     4.43706E+00
   3.87625E+00     4.29299E+00
   3.87750E+00     4.14874E+00
   3.87875E+00     4.00453E+00
   3.88000E+00     3.86062E+00
   3.88125E+00     3.71725E+00
   3.88250E+00     3.57471E+00
   3.88375E+00     3.43328E+00
   3.88500E+00     3.29326E+00
   3.88625E+00     3.15494E+00
   3.88750E+00     3.01864E+00
   3.88875E+00     2.88467E+00
   3.89000E+00     2.75335E+00
   3.89125E+00     2.62499E+00
   3.89250E+00     2.49990E+00
   3.89375E+00     2.37839E+00
   3.89500E+00     2.26076E+00
   3.89625E+00     2.14729E+00
   3.89750E+00     2.03828E+00
   3.89875E+00     1.93397E+00
   3.90000E+00     1.83463E+00
   3.90125E+00     1.74047E+00
   3.90250E+00     1.65173E+00
   3.90375E+00     1.56859E+00
   3.90500E+00     1.49123E+00
   3.90625E+00     1.41981E+00
   3.90750E+00     1.35446E+00
   3.90875E+00     1.29529E+00
   3.91000E+00     1.24240E+00
   3.91125E+00     1.19585E+00
   3.91250E+00     1.15570E+00
   3.91375E+00     1.12197E+00
   3.91500E+00     1.09468E+00
   3.91625E+00     1.07383E+00
   3.91750E+00     1.05939E+00
   3.91875E+00     1.05133E+00
   3.92000E+00     1.04960E+00
   3.92125E+00     1.05413E+00
   3.92250E+00     1.06485E+00
   3.92375E+00     1.08168E+00
   3.92500E+00     1.10452E+00
   3.92625E+00     1.13327E+00
   3.92750E+00     1.16783E+00
   3.92875E+00     1.20806E+00
   3.93000E+00     1.25387E+00
   3.93125E+00     1.30511E+00
   3.93250E+00     1.36165E+00
   3.93375E+00     1.42337E+00
   3.93500E+00     1.49012E+00
   3.93625E+00     1.56176E+00
   3.93750E+00     1.63814E+00
   3.93875E+00     1.71911E+00
   3.94000E+00     1.80451E+00
   3.94125E+00     1.89418E+00
   3.94250E+00     1.98795E+00
   3.94375E+00     2.08567E+00
   3.94500E+00     2.18714E+00
   3.94625E+00     2.29218E+00
   3.94750E+00     2.40061E+00
   3.94875E+00     2.51223E+00
   3.95000E+00     2.62684E+00
   3.95125E+00     2.74422E+00
   3.95250E+00     2.86416E+00
   3.95375E+00     2.98643E+00
   3.95500E+00     3.11080E+00
   3.95625E+00     3.23704E+00
   3.95750E+00     3.36489E+00
   3.95875E+00     3.49411E+00
   3.96000E+00     3.62445E+00
   3.96125E+00     3.75562E+00
   3.96250E+00     3.88738E+00
   3.96375E+00     4.01944E+00
   3.96500E+00     4.15152E+00
   3.96625E+00     4.28335E+00
   3.96750E+00     4.41465E+00
   3.96875E+00     4.54512E+00
   3.97000E+00     4.67449E+00
   3.97125E+00     4.80248E+00
   3.97250E+00     4.92879E+00
   3.97375E+00     5.05317E+00
   3.97500E+00     5.17534E+00
   3.97625E+00     5.29504E+00
   3.97750E+00     5.41202E+00
   3.97875E+00     5.52604E+00
   3.98000E+00     5.63686E+00
   3.98125E+00     5.74428E+00
   3.98250E+00     5.84809E+00
   3.98375E+00     5.94810E+00
   3.98500E+00     6.04413E+00
   3.98625E+00     6.13605E+00
   3.98750E+00     6.22369E+00
   3.98875E+00     6.30694E+00
   3.99000E+00     6.38570E+00
   3.99125E+00     6.45988E+00
   3.99250E+00     6.52939E+00
   3.99375E+00     6.59420E+00
   3.99500E+00     6.65425E+00
   3.99625E+00     6.70953E+00
   3.99750E+00     6.76002E+00
   3.99875E+00     6.80573E+00
   4.00000E+00     6.84667E+00
   4.00125E+00     6.88288E+00
   4.00250E+00     6.91442E+00
   4.00375E+00     6.94137E+00
   4.00500E+00     6.96388E+00
   4.00625E+00     6.98209E+00
   4.00750E+00     6.99615E+00
   4.00875E+00     7.00616E+00
   4.01000E+00     7.01218E+00
   4.01125E+00     7.01423E+00
   4.01250E+00     7.01239E+00
   4.01375E+00     7.00674E+00
   4.01500E+00     6.99746E+00
   4.01625E+00     6.98483E+00
   4.01750E+00     6.96919E+00
   4.01875E+00     6.95103E+00
   4.02000E+00     6.93094E+00
   4.02125E+00     6.90972E+00
   4.02250E+00     6.88835E+00
   4.02375E+00     6.86808E+00
   4.02500E+00     6.85044E+00
   4.02625E+00     6.83727E+00
   4.02750E+00     6.83075E+00
   4.02875E+00     6.83340E+00
   4.03000E+00     6.84808E+00
   4.03125E+00     6.87789E+00
   4.03250E+00     6.92617E+00
   4.03375E+00     6.99637E+00
   4.03500E+00     7.09193E+00
   4.03625E+00     7.21619E+00
   4.03750E+00     7.37218E+00
   4.03875E+00     7.56252E+00
   4.04000E+00     7.78925E+00
   4.04125E+00     8.05371E+00
   4.04250E+00     8.35644E+00
   4.04375E+00     8.69711E+00
   4.04500E+00     9.07453E+00
   4.04625E+00     9.48666E+00
   4.04750E+00     9.93071E+00
   4.04875E+00     1.04033E+01
   4.05000E+00     1.09005E+01
   4.05125E+00     1.14184E+01
   4.05250E+00     1.19526E+01
   4.05375E+00     1.24991E+01
   4.05500E+00     1.30543E+01
   4.05625E+00     1.36148E+01
   4.05750E+00     1.41776E+01
   4.05875E+00     1.47406E+01
   4.06000E+00     1.53019E+01
   4.06125E+00     1.58604E+01
   4.06250E+00     1.64150E+01
   4.06375E+00     1.69655E+01
   4.06500E+00     1.75116E+01
   4.06625E+00     1.80533E+01
   4.06750E+00     1.85910E+01
   4.06875E+00     1.91247E+01
   4.07000E+00     1.96547E+01
   4.07125E+00     2.01814E+01
   4.07250E+00     2.07050E+01
   4.07375E+00     2.12256E+01
   4.07500E+00     2.17434E+01
   4.07625E+00     2.22584E+01
   4.07750E+00     2.27707E+01
   4.07875E+00     2.32802E+01
   4.08000E+00     2.37869E+01
   4.08125E+00     2.42908E+01
   4.08250E+00     2.47916E+01
   4.08375E+00     2.52893E+01
   4.08500E+00     2.57837E+01
   4.08625E+00     2.62747E+01
   4.08750E+00     2.67620E+01
   4.08875E+00     2.72456E+01
   4.09000E+00     2.77252E+01
   4.09125E+00     2.82006E+01
   4.09250E+00     2.86718E+01
   4.09375E+00     2.91385E+01
   4.09500E+00     2.96005E+01
   4.09625E+00     3.00577E+01
   4.09750E+00     3.05099E+01
   4.09875E+00     3.09570E+01
   4.10000E+00     3.13987E+01
   4.10125E+00     3.18348E+01
   4.10250E+00     3.22653E+01
   4.10375E+00     3.26898E+01
   4.10500E+00     3.31081E+01
   4.10625E+00     3.35201E+01
   4.10750E+00     3.39256E+01
   4.10875E+00     3.43242E+01
   4.11000E+00     3.47158E+01
   4.11125E+00     3.51000E+01
   4.11250E+00     3.54768E+01
   4.11375E+00     3.58457E+01
   4.11500E+00     3.62067E+01
   4.11625E+00     3.65593E+01
   4.11750E+00     3.69034E+01
   4.11875E+00     3.72388E+01
   4.12000E+00     3.75652E+01
   4.12125E+00     3.78824E+01
   4.12250E+00     3.81902E+01
   4.12375E+00     3.84884E+01
   4.12500E+00     3.87770E+01
   4.12625E+00     3.90558E+01
   4.12750E+00     3.93246E+01
   4.12875E+00     3.95834E+01
   4.13000E+00     3.98322E+01
   4.13125E+00     4.00708E+01
   4.13250E+00     4.02995E+01
   4.13375E+00     4.05180E+01
   4.13500E+00     4.07266E+01
   4.13625E+00     4.09253E+01
   4.13750E+00     4.11142E+01
   4.13875E+00     4.12934E+01
   4.14000E+00     4.14630E+01
   4.14125E+00     4.16232E+01
   4.14250E+00     4.17741E+01
   4.14375E+00     4.19159E+01
   4.14500E+00     4.20487E+01
   4.14625E+00     4.21726E+01
   4.14750E+00     4.22877E+01
   4.14875E+00     4.23942E+01
   4.15000E+00     4.24921E+01
   4.15125E+00     4.25814E+01
   4.15250E+00     4.26622E+01
   4.15375E+00     4.27345E+01
   4.15500E+00     4.27983E+01
   4.15625E+00     4.28533E+01
   4.15750E+00     4.28996E+01
   4.15875E+00     4.29370E+01
   4.16000E+00     4.29653E+01
   4.16125E+00     4.29842E+01
   4.16250E+00     4.29936E+01
   4.16375E+00     4.29931E+01
   4.16500E+00     4.29823E+01
   4.16625E+00     4.29609E+01
   4.16750E+00     4.29286E+01
   4.16875E+00     4.28848E+01
   4.17000E+00     4.28291E+01
   4.17125E+00     4.27611E+01
   4.17250E+00     4.26801E+01
   4.17375E+00     4.25858E+01
   4.17500E+00     4.24776E+01
   4.17625E+00     4.23548E+01
   4.17750E+00     4.22171E+01
   4.17875E+00     4.20638E+01
   4.18000E+00     4.18944E+01
   4.18125E+00     4.17084E+01
   4.18250E+00     4.15053E+01
   4.18375E+00     4.12846E+01
   4.18500E+00     4.10460E+01
   4.18625E+00     4.07891E+01
   4.18750E+00     4.05135E+01
   4.18875E+00     4.02192E+01
   4.19000E+00     3.99059E+01
   4.19125E+00     3.95735E+01
   4.19250E+00     3.92221E+01
   4.19375E+00     3.88519E+01
   4.19500E+00     3.84631E+01
   4.19625E+00     3.80560E+01
   4.19750E+00     3.76311E+01
   4.19875E+00     3.71889E+01
   4.20000E+00     3.67300E+01
   4.20125E+00     3.62554E+01
   4.20250E+00     3.57657E+01
   4.20375E+00     3.52618E+01
   4.20500E+00     3.47449E+01
   4.20625E+00     3.42157E+01
   4.20750E+00     3.36755E+01
   4.20875E+00     3.31253E+01
   4.21000E+00     3.25662E+01
   4.21125E+00     3.19991E+01
   4.21250E+00     3.14251E+01
   4.21375E+00     3.08453E+01
   4.21500E+00     3.02605E+01
   4.21625E+00     2.96715E+01
   4.21750E+00     2.90793E+01
   4.21875E+00     2.84846E+01
   4.22000E+00     2.78879E+01
   4.22125E+00     2.72899E+01
   4.22250E+00     2.66912E+01
   4.22375E+00     2.60921E+01
   4.22500E+00     2.54930E+01
   4.22625E+00     2.48944E+01
   4.22750E+00     2.42964E+01
   4.22875E+00     2.36995E+01
   4.23000E+00     2.31037E+01
   4.23125E+00     2.25094E+01
   4.23250E+00     2.19166E+01
   4.23375E+00     2.13257E+01
   4.23500E+00     2.07368E+01
   4.23625E+00     2.01501E+01
   4.23750E+00     1.95658E+01
   4.23875E+00     1.89842E+01
   4.24000E+00     1.84054E+01
   4.24125E+00     1.78297E+01
   4.24250E+00     1.72573E+01
   4.24375E+00     1.66881E+01
   4.24500E+00     1.61227E+01
   4.24625E+00     1.55613E+01
   4.24750E+00     1.50045E+01
   4.24875E+00     1.44524E+01
   4.25000E+00     1.39055E+01
   4.25125E+00     1.33642E+01
   4.25250E+00     1.28287E+01
   4.25375E+00     1.22995E+01
   4.25500E+00     1.17768E+01
   4.25625E+00     1.12609E+01
   4.25750E+00     1.07520E+01
   4.25875E+00     1.02504E+01
   4.26000E+00     9.75649E+00
   4.26125E+00     9.27041E+00
   4.26250E+00     8.79244E+00
   4.26375E+00     8.32287E+00
   4.26500E+00     7.86198E+00
   4.26625E+00     7.41007E+00
   4.26750E+00     6.96754E+00
   4.26875E+00     6.53478E+00
   4.27000E+00     6.11216E+00
   4.27125E+00     5.69991E+00
   4.27250E+00     5.29823E+00
   4.27375E+00     4.90723E+00
   4.27500E+00     4.52700E+00
   4.27625E+00     4.15760E+00
   4.27750E+00     3.79904E+00
   4.27875E+00     3.45126E+00
   4.28000E+00     3.11418E+00
   4.28125E+00     2.78768E+00
   4.28250E+00     2.47167E+00
   4.28375E+00     2.16608E+00
   4.28500E+00     1.87092E+00
   4.28625E+00     1.58625E+00
   4.28750E+00     1.31225E+00
   4.28875E+00     1.04925E+00
   4.29000E+00     7.97745E-01
   4.29125E+00     5.58416E-01
   4.29250E+00     3.32133E-01
   4.29375E+00     1.19990E-01
   4.29500E+00    -7.66886E-02
   4.29625E+00    -2.56282E-01
   4.29750E+00    -4.16866E-01
   4.29875E+00    -5.56309E-01
   4.30000E+00    -6.72373E-01
   4.30125E+00    -7.62831E-01
   4.30250E+00    -8.25581E-01
   4.30375E+00    -8.58772E-01
   4.30500E+00    -8.60920E-01
   4.30625E+00    -8.31006E-01
   4.30750E+00    -7.68565E-01
   4.30875E+00    -6.73745E-01
   4.31000E+00    -5.47327E-01
   4.31125E+00    -3.90732E-01
   4.31250E+00    -2.05988E-01
   4.31375E+00     4.31302E-03
   4.31500E+00     2.37095E-01
   4.31625E+00     4.89059E-01
   4.31750E+00     7.56899E-01
   4.31875E+00     1.03741E+00
   4.32000E+00     1.32758E+00
   4.32125E+00     1.62468E+00
   4.32250E+00     1.92630E+00
   4.32375E+00     2.23030E+00
   4.32500E+00     2.53489E+00
   4.32625E+00     2.83864E+00
   4.32750E+00     3.14044E+00
   4.32875E+00     3.43953E+00
   4.33000E+00     3.73535E+00
   4.33125E+00     4.02757E+00
   4.33250E+00     4.31598E+00
   4.33375E+00     4.60053E+00
   4.33500E+00     4.88123E+00
   4.33625E+00     5.15813E+00
   4.33750E+00     5.43132E+00
   4.33875E+00     5.70087E+00
   4.34000E+00     5.96687E+00
   4.34125E+00     6.22936E+00
   4.34250E+00     6.48839E+00
   4.34375E+00     6.74398E+00
   4.34500E+00     6.99615E+00
   4.34625E+00     7.24488E+00
   4.34750E+00     7.49014E+00
   4.34875E+00     7.73187E+00
   4.35000E+00     7.97004E+00
   4.35125E+00     8.20457E+00
   4.35250E+00     8.43542E+00
   4.35375E+00     8.66254E+00
   4.35500E+00     8.88588E+00
   4.35625E+00     9.10539E+00
   4.35750E+00     9.32104E+00
   4.35875E+00     9.53277E+00
   4.36000E+00     9.74054E+00
   4.36125E+00     9.94429E+00
   4.36250E+00     1.01440E+01
   4.36375E+00     1.03395E+01
   4.36500E+00     1.05309E+01
   4.36625E+00     1.07180E+01
   4.36750E+00     1.09007E+01
   4.36875E+00     1.10789E+01
   4.37000E+00     1.12527E+01
   4.37125E+00     1.14217E+01
   4.37250E+00     1.15860E+01
   4.37375E+00     1.17454E+01
   4.37500E+00     1.18998E+01
   4.37625E+00     1.20490E+01
   4.37750E+00     1.21930E+01
   4.37875E+00     1.23315E+01
   4.38000E+00     1.24645E+01
   4.38125E+00     1.25917E+01
   4.38250E+00     1.27131E+01
   4.38375E+00     1.28286E+01
   4.38500E+00     1.29380E+01
   4.38625E+00     1.30412E+01
   4.38750E+00     1.31381E+01
   4.38875E+00     1.32286E+01
   4.39000E+00     1.33126E+01
   4.39125E+00     1.33901E+01
   4.39250E+00     1.34610E+01
   4.39375E+00     1.35252E+01
   4.39500E+00     1.35828E+01
   4.39625E+00     1.36338E+01
   4.39750E+00     1.36781E+01
   4.39875E+00     1.37157E+01
   4.40000E+00     1.37468E+01
   4.40125E+00     1.37713E+01
   4.40250E+00     1.37894E+01
   4.40375E+00     1.38010E+01
   4.40500E+00     1.38063E+01
   4.40625E+00     1.38053E+01
   4.40750E+00     1.37981E+01
   4.40875E+00     1.37847E+01
   4.41000E+00     1.37654E+01
   4.41125E+00     1.37401E+01
   4.41250E+00     1.37089E+01
   4.41375E+00     1.36718E+01
   4.41500E+00     1.36289E+01
   4.41625E+00     1.35803E+01
   4.41750E+00     1.35259E+01
   4.41875E+00     1.34658E+01
   4.42000E+00     1.33999E+01
   4.42125E+00     1.33283E+01
   4.42250E+00     1.32507E+01
   4.42375E+00     1.31673E+01
   4.42500E+00     1.30778E+01
   4.42625E+00     1.29822E+01
   4.42750E+00     1.28803E+01
   4.42875E+00     1.27720E+01
   4.43000E+00     1.26571E+01
   4.43125E+00     1.25355E+01
   4.43250E+00     1.24069E+01
   4.43375E+00     1.22712E+01
   4.43500E+00     1.21281E+01
   4.43625E+00     1.19775E+01
   4.43750E+00     1.18191E+01
   4.43875E+00     1.16528E+01
   4.44000E+00     1.14783E+01
   4.44125E+00     1.12955E+01
   4.44250E+00     1.11043E+01
   4.44375E+00     1.09046E+01
   4.44500E+00     1.06963E+01
   4.44625E+00     1.04794E+01
   4.44750E+00     1.02540E+01
   4.44875E+00     1.00202E+01
   4.45000E+00     9.77811E+00
   4.45125E+00     9.52804E+00
   4.45250E+00     9.27029E+00
   4.45375E+00     9.00524E+00
   4.45500E+00     8.73338E+00
   4.45625E+00     8.45526E+00
   4.45750E+00     8.17150E+00
   4.45875E+00     7.88279E+00
   4.46000E+00     7.58991E+00
   4.46125E+00     7.29368E+00
   4.46250E+00     6.99495E+00
   4.46375E+00     6.69465E+00
   4.46500E+00     6.39369E+00
   4.46625E+00     6.09303E+00
   4.46750E+00     5.79358E+00
   4.46875E+00     5.49629E+00
   4.47000E+00     5.20203E+00
   4.47125E+00     4.91167E+00
   4.47250E+00     4.62600E+00
   4.47375E+00     4.34579E+00
   4.47500E+00     4.07171E+00
   4.47625E+00     3.80441E+00
   4.47750E+00     3.54443E+00
   4.47875E+00     3.29229E+00
   4.48000E+00     3.04840E+00
   4.48125E+00     2.81315E+00
   4.48250E+00     2.58686E+00
   4.48375E+00     2.36978E+00
   4.48500E+00     2.16213E+00
   4.48625E+00     1.96409E+00
   4.48750E+00     1.77579E+00
   4.48875E+00     1.59732E+00
   4.49000E+00     1.42875E+00
   4.49125E+00     1.27011E+00
   4.49250E+00     1.12142E+00
   4.49375E+00     9.82669E-01
   4.49500E+00     8.53859E-01
   4.49625E+00     7.34974E-01
   4.49750E+00     6.25997E-01
   4.49875E+00     5.26915E-01
   4.50000E+00     4.37719E-01
   4.50125E+00     3.58407E-01
   4.50250E+00     2.88985E-01
   4.50375E+00     2.29466E-01
   4.50500E+00     1.79873E-01
   4.50625E+00     1.40236E-01
   4.50750E+00     1.10595E-01
   4.50875E+00     9.09925E-02
   4.51000E+00     8.14762E-02
   4.51125E+00     8.20946E-02
   4.51250E+00     9.28944E-02
   4.51375E+00     1.13917E-01
   4.51500E+00     1.45197E-01
   4.51625E+00     1.86754E-01
   4.51750E+00     2.38597E-01
   4.51875E+00     3.00713E-01
   4.52000E+00     3.73071E-01
   4.52125E+00     4.55613E-01
   4.52250E+00     5.48258E-01
   4.52375E+00     6.50894E-01
   4.52500E+00     7.63381E-01
   4.52625E+00     8.85542E-01
   4.52750E+00     1.01717E+00
   4.52875E+00     1.15802E+00
   4.53000E+00     1.30780E+00
   4.53125E+00     1.46620E+00
   4.53250E+00     1.63286E+00
   4.53375E+00     1.80735E+00
   4.53500E+00     1.98924E+00
   4.53625E+00     2.17804E+00
   4.53750E+00     2.37320E+00
   4.53875E+00     2.57416E+00
   4.54000E+00     2.78033E+00
   4.54125E+00     2.99106E+00
   4.54250E+00     3.20571E+00
   4.54375E+00     3.42360E+00
   4.54500E+00     3.64407E+00
   4.54625E+00     3.86641E+00
   4.54750E+00     4.08996E+00
   4.54875E+00     4.31405E+00
   4.55000E+00     4.53799E+00
   4.55125E+00     4.76117E+00
   4.55250E+00     4.98294E+00
   4.55375E+00     5.20271E+00
   4.55500E+00     5.41993E+00
   4.55625E+00     5.63403E+00
   4.55750E+00     5.84454E+00
   4.55875E+00     6.05099E+00
   4.56000E+00     6.25295E+00
   4.56125E+00     6.45004E+00
   4.56250E+00     6.64194E+00
   4.56375E+00     6.82833E+00
   4.56500E+00     7.00897E+00
   4.56625E+00     7.18365E+00
   4.56750E+00     7.35219E+00
   4.56875E+00     7.51445E+00
   4.57000E+00     7.67032E+00
   4.57125E+00     7.81974E+00
   4.57250E+00     7.96265E+00
   4.57375E+00     8.09904E+00
   4.57500E+00     8.22889E+00
   4.57625E+00     8.35224E+00
   4.57750E+00     8.46911E+00
   4.57875E+00     8.57955E+00
   4.58000E+00     8.68362E+00
   4.58125E+00     8.78139E+00
   4.58250E+00     8.87292E+00
   4.58375E+00     8.95831E+00
   4.58500E+00     9.03764E+00
   4.58625E+00     9.11099E+00
   4.58750E+00     9.17845E+00
   4.58875E+00     9.24013E+00
   4.59000E+00     9.29611E+00
   4.59125E+00     9.34648E+00
   4.59250E+00     9.39135E+00
   4.59375E+00     9.43081E+00
   4.59500E+00     9.46495E+00
   4.59625E+00     9.49386E+00
   4.59750E+00     9.51764E+00
   4.59875E+00     9.53638E+00
   4.60000E+00     9.55018E+00
   4.60125E+00     9.55912E+00
   4.60250E+00     9.56330E+00
   4.60375E+00     9.56281E+00
   4.60500E+00     9.55773E+00
   4.60625E+00     9.54815E+00
   4.60750E+00     9.53417E+00
   4.60875E+00     9.51586E+00
   4.61000E+00     9.49332E+00
   4.61125E+00     9.46664E+00
   4.61250E+00     9.43590E+00
   4.61375E+00     9.40118E+00
   4.61500E+00     9.36258E+00
   4.61625E+00     9.32018E+00
   4.61750E+00     9.27407E+00
   4.61875E+00     9.22434E+00
   4.62000E+00     9.17107E+00
   4.62125E+00     9.11436E+00
   4.62250E+00     9.05429E+00
   4.62375E+00     8.99096E+00
   4.62500E+00     8.92446E+00
   4.62625E+00     8.85487E+00
   4.62750E+00     8.78228E+00
   4.62875E+00     8.70679E+00
   4.63000E+00     8.62848E+00
   4.63125E+00     8.54743E+00
   4.63250E+00     8.46373E+00
   4.63375E+00     8.37747E+00
   4.63500E+00     8.28872E+00
   4.63625E+00     8.19755E+00
   4.63750E+00     8.10404E+00
   4.63875E+00     8.00826E+00
   4.64000E+00     7.91026E+00
   4.64125E+00     7.81011E+00
   4.64250E+00     7.70784E+00
   4.64375E+00     7.60353E+00
   4.64500E+00     7.49719E+00
   4.64625E+00     7.38888E+00
   4.64750E+00     7.27862E+00
   4.64875E+00     7.16644E+00
   4.65000E+00     7.05236E+00
   4.65125E+00     6.93642E+00
   4.65250E+00     6.81861E+00
   4.65375E+00     6.69898E+00
   4.65500E+00     6.57752E+00
   4.65625E+00     6.45426E+00
   4.65750E+00     6.32922E+00
   4.65875E+00     6.20243E+00
   4.66000E+00     6.07391E+00
   4.66125E+00     5.94369E+00
   4.66250E+00     5.81183E+00
   4.66375E+00     5.67837E+00
   4.66500E+00     5.54337E+00
   4.66625E+00     5.40690E+00
   4.66750E+00     5.26906E+00
   4.66875E+00     5.12994E+00
   4.67000E+00     4.98966E+00
   4.67125E+00     4.84834E+00
   4.67250E+00     4.70614E+00
   4.67375E+00     4.56322E+00
   4.67500E+00     4.41976E+00
   4.67625E+00     4.27595E+00
   4.67750E+00     4.13202E+00
   4.67875E+00     3.98820E+00
   4.68000E+00     3.84472E+00
   4.68125E+00     3.70186E+00
   4.68250E+00     3.55989E+00
   4.68375E+00     3.41909E+00
   4.68500E+00     3.27976E+00
   4.68625E+00     3.14221E+00
   4.68750E+00     3.00674E+00
   4.68875E+00     2.87366E+00
   4.69000E+00     2.74330E+00
   4.69125E+00     2.61595E+00
   4.69250E+00     2.49194E+00
   4.69375E+00     2.37156E+00
   4.69500E+00     2.25511E+00
   4.69625E+00     2.14289E+00
   4.69750E+00     2.03515E+00
   4.69875E+00     1.93216E+00
   4.70000E+00     1.83418E+00
   4.70125E+00     1.74142E+00
   4.70250E+00     1.65410E+00
   4.70375E+00     1.57242E+00
   4.70500E+00     1.49653E+00
   4.70625E+00     1.42660E+00
   4.70750E+00     1.36275E+00
   4.70875E+00     1.30509E+00
   4.71000E+00     1.25370E+00
   4.71125E+00     1.20867E+00
   4.71250E+00     1.17002E+00
   4.71375E+00     1.13780E+00
   4.71500E+00     1.11200E+00
   4.71625E+00     1.09263E+00
   4.71750E+00     1.07965E+00
   4.71875E+00     1.07303E+00
   4.72000E+00     1.07271E+00
   4.72125E+00     1.07864E+00
   4.72250E+00     1.09074E+00
   4.72375E+00     1.10891E+00
   4.72500E+00     1.13306E+00
   4.72625E+00     1.16309E+00
   4.72750E+00     1.19890E+00
   4.72875E+00     1.24035E+00
   4.73000E+00     1.28734E+00
   4.73125E+00     1.33972E+00
   4.73250E+00     1.39738E+00
   4.73375E+00     1.46017E+00
   4.73500E+00     1.52796E+00
   4.73625E+00     1.60059E+00
   4.73750E+00     1.67792E+00
   4.73875E+00     1.75980E+00
   4.74000E+00     1.84606E+00
   4.74125E+00     1.93656E+00
   4.74250E+00     2.03111E+00
   4.74375E+00     2.12955E+00
   4.74500E+00     2.23170E+00
   4.74625E+00     2.33737E+00
   4.74750E+00     2.44638E+00
   4.74875E+00     2.55852E+00
   4.75000E+00     2.67359E+00
   4.75125E+00     2.79137E+00
   4.75250E+00     2.91166E+00
   4.75375E+00     3.03422E+00
   4.75500E+00     3.15883E+00
   4.75625E+00     3.28523E+00
   4.75750E+00     3.41320E+00
   4.75875E+00     3.54246E+00
   4.76000E+00     3.67278E+00
   4.76125E+00     3.80387E+00
   4.76250E+00     3.93548E+00
   4.76375E+00     4.06733E+00
   4.76500E+00     4.19914E+00
   4.76625E+00     4.33063E+00
   4.76750E+00     4.46152E+00
   4.76875E+00     4.59153E+00
   4.77000E+00     4.72037E+00
   4.77125E+00     4.84776E+00
   4.77250E+00     4.97342E+00
   4.77375E+00     5.09709E+00
   4.77500E+00     5.21850E+00
   4.77625E+00     5.33738E+00
   4.77750E+00     5.45349E+00
   4.77875E+00     5.56659E+00
   4.78000E+00     5.67646E+00
   4.78125E+00     5.78288E+00
   4.78250E+00     5.88565E+00
   4.78375E+00     5.98459E+00
   4.78500E+00     6.07953E+00
   4.78625E+00     6.17032E+00
   4.78750E+00     6.25682E+00
   4.78875E+00     6.33892E+00
   4.79000E+00     6.41650E+00
   4.79125E+00     6.48950E+00
   4.79250E+00     6.55783E+00
   4.79375E+00     6.62144E+00
   4.79500E+00     6.68031E+00
   4.79625E+00     6.73440E+00
   4.79750E+00     6.78372E+00
   4.79875E+00     6.82826E+00
   4.80000E+00     6.86805E+00
   4.80125E+00     6.90312E+00
   4.80250E+00     6.93354E+00
   4.80375E+00     6.95939E+00
   4.80500E+00     6.98081E+00
   4.80625E+00     6.99796E+00
   4.80750E+00     7.01098E+00
   4.80875E+00     7.01998E+00
   4.81000E+00     7.02500E+00
   4.81125E+00     7.02610E+00
   4.81250E+00     7.02331E+00
   4.81375E+00     7.01675E+00
   4.81500E+00     7.00659E+00
   4.81625E+00     6.99310E+00
   4.81750E+00     6.97664E+00
   4.81875E+00     6.95769E+00
   4.82000E+00     6.93684E+00
   4.82125E+00     6.91490E+00
   4.82250E+00     6.89284E+00
   4.82375E+00     6.87192E+00
   4.82500E+00     6.85367E+00
   4.82625E+00     6.83994E+00
   4.82750E+00     6.83290E+00
   4.82875E+00     6.83510E+00
   4.83000E+00     6.84936E+00
   4.83125E+00     6.87881E+00
   4.83250E+00     6.92679E+00
   4.83375E+00     6.99673E+00
   4.83500E+00     7.09209E+00
   4.83625E+00     7.21618E+00
   4.83750E+00     7.37204E+00
   4.83875E+00     7.56226E+00
   4.84000E+00     7.78888E+00
   4.84125E+00     8.05323E+00
   4.84250E+00     8.35582E+00
   4.84375E+00     8.69631E+00
   4.84500E+00     9.07350E+00
   4.84625E+00     9.48534E+00
   4.84750E+00     9.92902E+00
   4.84875E+00     1.04012E+01
   4.85000E+00     1.08979E+01
   4.85125E+00     1.14151E+01
   4.85250E+00     1.19487E+01
   4.85375E+00     1.24945E+01
   4.85500E+00     1.30489E+01
   4.85625E+00     1.36086E+01
   4.85750E+00     1.41706E+01
   4.85875E+00     1.47328E+01
   4.86000E+00     1.52933E+01
   4.86125E+00     1.58509E+01
   4.86250E+00     1.64048E+01
   4.86375E+00     1.69545E+01
   4.86500E+00     1.74999E+01
   4.86625E+00     1.80409E+01
   4.86750E+00     1.85779E+01
   4.86875E+00     1.91109E+01
   4.87000E+00     1.96404E+01
   4.87125E+00     2.01665E+01
   4.87250E+00     2.06895E+01
   4.87375E+00     2.12095E+01
   4.87500E+00     2.17268E+01
   4.87625E+00     2.22413E+01
   4.87750E+00     2.27531E+01
   4.87875E+00     2.32621E+01
   4.88000E+00     2.37684E+01
   4.88125E+00     2.42718E+01
   4.88250E+00     2.47722E+01
   4.88375E+00     2.52695E+01
   4.88500E+00     2.57635E+01
   4.88625E+00     2.62541E+01
   4.88750E+00     2.67411E+01
   4.88875E+00     2.72243E+01
   4.89000E+00     2.77036E+01
   4.89125E+00     2.81787E+01
   4.89250E+00     2.86496E+01
   4.89375E+00     2.91160E+01
   4.89500E+00     2.95779E+01
   4.89625E+00     3.00349E+01
   4.89750E+00     3.04869E+01
   4.89875E+00     3.09338E+01
   4.90000E+00     3.13754E+01
   4.90125E+00     3.18114E+01
   4.90250E+00     3.22418E+01
   4.90375E+00     3.26662E+01
   4.90500E+00     3.30845E+01
   4.90625E+00     3.34965E+01
   4.90750E+00     3.39020E+01
   4.90875E+00     3.43007E+01
   4.91000E+00     3.46923E+01
   4.91125E+00     3.50767E+01
   4.91250E+00     3.54536E+01
   4.91375E+00     3.58227E+01
   4.91500E+00     3.61838E+01
   4.91625E+00     3.65366E+01
   4.91750E+00     3.68809E+01
   4.91875E+00     3.72165E+01
   4.92000E+00     3.75432E+01
   4.92125E+00     3.78607E+01
   4.92250E+00     3.81688E+01
   4.92375E+00     3.84674E+01
   4.92500E+00     3.87563E+01
   4.92625E+00     3.90354E+01
   4.92750E+00     3.93046E+01
   4.92875E+00     3.95638E+01
   4.93000E+00     3.98130E+01
   4.93125E+00     4.00521E+01
   4.93250E+00     4.02812E+01
   4.93375E+00     4.05002E+01
   4.93500E+00     4.07093E+01
   4.93625E+00     4.09084E+01
   4.93750E+00     4.10978E+01
   4.93875E+00     4.12775E+01
   4.94000E+00     4.14476E+01
   4.94125E+00     4.16083E+01
   4.94250E+00     4.17598E+01
   4.94375E+00     4.19021E+01
   4.94500E+00     4.20353E+01
   4.94625E+00     4.21597E+01
   4.94750E+00     4.22754E+01
   4.94875E+00     4.23823E+01
   4.95000E+00     4.24807E+01
   4.95125E+00     4.25705E+01
   4.95250E+00     4.26518E+01
   4.95375E+00     4.27245E+01
   4.95500E+00     4.27886E+01
   4.95625E+00     4.28440E+01
   4.95750E+00     4.28907E+01
   4.95875E+00     4.29284E+01
   4.96000E+00     4.29569E+01
   4.96125E+00     4.29761E+01
   4.96250E+00     4.29857E+01
   4.96375E+00     4.29854E+01
   4.96500E+00     4.29747E+01
   4.96625E+00     4.29535E+01
   4.96750E+00     4.29212E+01
   4.96875E+00     4.28774E+01
   4.97000E+00     4.28217E+01
   4.97125E+00     4.27536E+01
   4.97250E+00     4.26726E+01
   4.97375E+00     4.25782E+01
   4.97500E+00     4.24697E+01
   4.97625E+00     4.23468E+01
   4.97750E+00     4.22088E+01
   4.97875E+00     4.20552E+01
   4.98000E+00     4.18854E+01
   4.98125E+00     4.16991E+01
   4.98250E+00     4.14956E+01
   4.98375E+00     4.12745E+01
   4.98500E+00     4.10354E+01
   4.98625E+00     4.07780E+01
   4.98750E+00     4.05020E+01
   4.98875E+00     4.02071E+01
   4.99000E+00     3.98933E+01
   4.99125E+00     3.95604E+01
   4.99250E+00     3.92085E+01
   4.99375E+00     3.88378E+01
   4.99500E+00     3.84484E+01
   4.99625E+00     3.80408E+01
   4.99750E+00     3.76154E+01
   4.99875E+00     3.71728E+01
   5.00000E+00     3.67136E+01
   5.00125E+00     3.62385E+01
   5.00250E+00     3.57484E+01
   5.00375E+00     3.52443E+01
   5.00500E+00     3.47270E+01
   5.00625E+00     3.41977E+01
   5.00750E+00     3.36573E+01
   5.00875E+00     3.31069E+01
   5.01000E+00     3.25476E+01
   5.01125E+00     3.19804E+01
   5.01250E+00     3.14064E+01
   5.01375E+00     3.08265E+01
   5.01500E+00     3.02417E+01
   5.01625E+00     2.96528E+01
   5.01750E+00     2.90606E+01
   5.01875E+00     2.84659E+01
   5.02000E+00     2.78693E+01
   5.02125E+00     2.72713E+01
   5.02250E+00     2.66726E+01
   5.02375E+00     2.60736E+01
   5.02500E+00     2.54746E+01
   5.02625E+00     2.48761E+01
   5.02750E+00     2.42782E+01
   5.02875E+00     2.36814E+01
   5.03000E+00     2.30857E+01
   5.03125E+00     2.24914E+01
   5.03250E+00     2.18988E+01
   5.03375E+00     2.13080E+01
   5.03500E+00     2.07192E+01
   5.03625E+00     2.01327E+01
   5.03750E+00     1.95486E+01
   5.03875E+00     1.89671E+01
   5.04000E+00     1.83885E+01
   5.04125E+00     1.78130E+01
   5.04250E+00     1.72408E+01
   5.04375E+00     1.66719E+01
   5.04500E+00     1.61067E+01
   5.04625E+00     1.55457E+01
   5.04750E+00     1.49891E+01
   5.04875E+00     1.44374E+01
   5.05000E+00     1.38909E+01
   5.05125E+00     1.33499E+01
   5.05250E+00     1.28149E+01
   5.05375E+00     1.22862E+01
   5.05500E+00     1.17640E+01
   5.05625E+00     1.12486E+01
   5.05750E+00     1.07402E+01
   5.05875E+00     1.02392E+01
   5.06000E+00     9.74584E+00
   5.06125E+00     9.26036E+00
   5.06250E+00     8.78302E+00
   5.06375E+00     8.31410E+00
   5.06500E+00     7.85388E+00
   5.06625E+00     7.40266E+00
   5.06750E+00     6.96084E+00
   5.06875E+00     6.52882E+00
   5.07000E+00     6.10693E+00
   5.07125E+00     5.69544E+00
   5.07250E+00     5.29452E+00
   5.07375E+00     4.90430E+00
   5.07500E+00     4.52484E+00
   5.07625E+00     4.15622E+00
   5.07750E+00     3.79843E+00
   5.07875E+00     3.45142E+00
   5.08000E+00     3.11510E+00
   5.08125E+00     2.78936E+00
   5.08250E+00     2.47408E+00
   5.08375E+00     2.16923E+00
   5.08500E+00     1.87479E+00
   5.08625E+00     1.59081E+00
   5.08750E+00     1.31749E+00
   5.08875E+00     1.05515E+00
   5.09000E+00     8.04288E-01
   5.09125E+00     5.65591E-01
   5.09250E+00     3.39927E-01
   5.09375E+00     1.28397E-01
   5.09500E+00    -6.76715E-02
   5.09625E+00    -2.46658E-01
   5.09750E+00    -4.06641E-01
   5.09875E+00    -5.45488E-01
   5.10000E+00    -6.60965E-01
   5.10125E+00    -7.50844E-01
   5.10250E+00    -8.13029E-01
   5.10375E+00    -8.45670E-01
   5.10500E+00    -8.47288E-01
   5.10625E+00    -8.16867E-01
   5.10750E+00    -7.53949E-01
   5.10875E+00    -6.58684E-01
   5.11000E+00    -5.31863E-01
   5.11125E+00    -3.74909E-01
   5.11250E+00    -1.89859E-01
   5.11375E+00     2.06874E-02
   5.11500E+00     2.53652E-01
   5.11625E+00     5.05744E-01
   5.11750E+00     7.73668E-01
   5.11875E+00     1.05422E+00
   5.12000E+00     1.34441E+00
   5.12125E+00     1.64151E+00
   5.12250E+00     1.94310E+00
   5.12375E+00     2.24706E+00
   5.12500E+00     2.55160E+00
   5.12625E+00     2.85528E+00
   5.12750E+00     3.15702E+00
   5.12875E+00     3.45603E+00
   5.13000E+00     3.75178E+00
   5.13125E+00     4.04392E+00
   5.13250E+00     4.33227E+00
   5.13375E+00     4.61675E+00
   5.13500E+00     4.89738E+00
   5.13625E+00     5.17422E+00
   5.13750E+00     5.44734E+00
   5.13875E+00     5.71682E+00
   5.14000E+00     5.98275E+00
   5.14125E+00     6.24517E+00
   5.14250E+00     6.50412E+00
   5.14375E+00     6.75964E+00
   5.14500E+00     7.01173E+00
   5.14625E+00     7.26037E+00
   5.14750E+00     7.50553E+00
   5.14875E+00     7.74717E+00
   5.15000E+00     7.98522E+00
   5.15125E+00     8.21963E+00
   5.15250E+00     8.45036E+00
   5.15375E+00     8.67734E+00
   5.15500E+00     8.90054E+00
   5.15625E+00     9.11990E+00
   5.15750E+00     9.33538E+00
   5.15875E+00     9.54694E+00
   5.16000E+00     9.75452E+00
   5.16125E+00     9.95808E+00
   5.16250E+00     1.01576E+01
   5.16375E+00     1.03529E+01
   5.16500E+00     1.05440E+01
   5.16625E+00     1.07309E+01
   5.16750E+00     1.09133E+01
   5.16875E+00     1.10913E+01
   5.17000E+00     1.12648E+01
   5.17125E+00     1.14336E+01
   5.17250E+00     1.15976E+01
   5.17375E+00     1.17567E+01
   5.17500E+00     1.19108E+01
   5.17625E+00     1.20597E+01
   5.17750E+00     1.22033E+01
   5.17875E+00     1.23415E+01
   5.18000E+00     1.24741E+01
   5.18125E+00     1.26010E+01
   5.18250E+00     1.27221E+01
   5.18375E+00     1.28372E+01
   5.18500E+00     1.29462E+01
   5.18625E+00     1.30490E+01
   5.18750E+00     1.31455E+01
   5.18875E+00     1.32356E+01
   5.19000E+00     1.33192E+01
   5.19125E+00     1.33963E+01
   5.19250E+00     1.34668E+01
   5.19375E+00     1.35306E+01
   5.19500E+00     1.35878E+01
   5.19625E+00     1.36383E+01
   5.19750E+00     1.36821E+01
   5.19875E+00     1.37193E+01
   5.20000E+00     1.37499E+01
   5.20125E+00     1.37740E+01
   5.20250E+00     1.37915E+01
   5.20375E+00     1.38027E+01
   5.20500E+00     1.38075E+01
   5.20625E+00     1.38060E+01
   5.20750E+00     1.37983E+01
   5.20875E+00     1.37845E+01
   5.21000E+00     1.37646E+01
   5.21125E+00     1.37389E+01
   5.21250E+00     1.37072E+01
   5.21375E+00     1.36696E+01
   5.21500E+00     1.36263E+01
   5.21625E+00     1.35772E+01
   5.21750E+00     1.35223E+01
   5.21875E+00     1.34617E+01
   5.22000E+00     1.33954E+01
   5.22125E+00     1.33232E+01
   5.22250E+00     1.32452E+01
   5.22375E+00     1.31613E+01
   5.22500E+00     1.30714E+01
   5.22625E+00     1.29754E+01
   5.22750E+00     1.28730E+01
   5.22875E+00     1.27643E+01
   5.23000E+00     1.26490E+01
   5.23125E+00     1.25270E+01
   5.23250E+00     1.23980E+01
   5.23375E+00     1.22619E+01
   5.23500E+00     1.21185E+01
   5.23625E+00     1.19675E+01
   5.23750E+00     1.18087E+01
   5.23875E+00     1.16420E+01
   5.24000E+00     1.14672E+01
   5.24125E+00     1.12841E+01
   5.24250E+00     1.10926E+01
   5.24375E+00     1.08926E+01
   5.24500E+00     1.06840E+01
   5.24625E+00     1.04669E+01
   5.24750E+00     1.02413E+01
   5.24875E+00     1.00073E+01
   5.25000E+00     9.76504E+00
   5.25125E+00     9.51483E+00
   5.25250E+00     9.25697E+00
   5.25375E+00     8.99186E+00
   5.25500E+00     8.71997E+00
   5.25625E+00     8.44185E+00
   5.25750E+00     8.15813E+00
   5.25875E+00     7.86952E+00
   5.26000E+00     7.57677E+00
   5.26125E+00     7.28071E+00
   5.26250E+00     6.98220E+00
   5.26375E+00     6.68216E+00
   5.26500E+00     6.38151E+00
   5.26625E+00     6.08119E+00
   5.26750E+00     5.78213E+00
   5.26875E+00     5.48526E+00
   5.27000E+00     5.19147E+00
   5.27125E+00     4.90160E+00
   5.27250E+00     4.61646E+00
   5.27375E+00     4.33679E+00
   5.27500E+00     4.06330E+00
   5.27625E+00     3.79659E+00
   5.27750E+00     3.53724E+00
   5.27875E+00     3.28573E+00
   5.28000E+00     3.04249E+00
   5.28125E+00     2.80790E+00
   5.28250E+00     2.58227E+00
   5.28375E+00     2.36587E+00
   5.28500E+00     2.15891E+00
   5.28625E+00     1.96155E+00
   5.28750E+00     1.77394E+00
   5.28875E+00     1.59617E+00
   5.29000E+00     1.42829E+00
   5.29125E+00     1.27034E+00
   5.29250E+00     1.12234E+00
   5.29375E+00     9.84283E-01
   5.29500E+00     8.56165E-01
   5.29625E+00     7.37969E-01
   5.29750E+00     6.29680E-01
   5.29875E+00     5.31286E-01
   5.30000E+00     4.42777E-01
   5.30125E+00     3.64151E-01
   5.30250E+00     2.95414E-01
   5.30375E+00     2.36579E-01
   5.30500E+00     1.87669E-01
   5.30625E+00     1.48714E-01
   5.30750E+00     1.19752E-01
   5.30875E+00     1.00825E-01
   5.31000E+00     9.19821E-02
   5.31125E+00     9.32688E-02
   5.31250E+00     1.04731E-01
   5.31375E+00     1.26410E-01
   5.31500E+00     1.58336E-01
   5.31625E+00     2.00530E-01
   5.31750E+00     2.52998E-01
   5.31875E+00     3.15727E-01
   5.32000E+00     3.88682E-01
   5.32125E+00     4.71805E-01
   5.32250E+00     5.65012E-01
   5.32375E+00     6.68191E-01
   5.32500E+00     7.81199E-01
   5.32625E+00     9.03858E-01
   5.32750E+00     1.03596E+00
   5.32875E+00     1.17725E+00
   5.33000E+00     1.32746E+00
   5.33125E+00     1.48625E+00
   5.33250E+00     1.65326E+00
   5.33375E+00     1.82809E+00
   5.33500E+00     2.01027E+00
   5.33625E+00     2.19931E+00
   5.33750E+00     2.39469E+00
   5.33875E+00     2.59583E+00
   5.34000E+00     2.80213E+00
   5.34125E+00     3.01295E+00
   5.34250E+00     3.22765E+00
   5.34375E+00     3.44556E+00
   5.34500E+00     3.66600E+00
   5.34625E+00     3.88828E+00
   5.34750E+00     4.11172E+00
   5.34875E+00     4.33566E+00
   5.35000E+00     4.55944E+00
   5.35125E+00     4.78240E+00
   5.35250E+00     5.00393E+00
   5.35375E+00     5.22343E+00
   5.35500E+00     5.44034E+00
   5.35625E+00     5.65412E+00
   5.35750E+00     5.86428E+00
   5.35875E+00     6.07036E+00
   5.36000E+00     6.27193E+00
   5.36125E+00     6.46862E+00
   5.36250E+00     6.66010E+00
   5.36375E+00     6.84606E+00
   5.36500E+00     7.02627E+00
   5.36625E+00     7.20050E+00
   5.36750E+00     7.36859E+00
   5.36875E+00     7.53040E+00
   5.37000E+00     7.68582E+00
   5.37125E+00     7.83479E+00
   5.37250E+00     7.97724E+00
   5.37375E+00     8.11318E+00
   5.37500E+00     8.24258E+00
   5.37625E+00     8.36548E+00
   5.37750E+00     8.48190E+00
   5.37875E+00     8.59190E+00
   5.38000E+00     8.69552E+00
   5.38125E+00     8.79285E+00
   5.38250E+00     8.88395E+00
   5.38375E+00     8.96891E+00
   5.38500E+00     9.04780E+00
   5.38625E+00     9.12073E+00
   5.38750E+00     9.18777E+00
   5.38875E+00     9.24903E+00
   5.39000E+00     9.30459E+00
   5.39125E+00     9.35455E+00
   5.39250E+00     9.39901E+00
   5.39375E+00     9.43806E+00
   5.39500E+00     9.47180E+00
   5.39625E+00     9.50031E+00
   5.39750E+00     9.52370E+00
   5.39875E+00     9.54205E+00
   5.40000E+00     9.55546E+00
   5.40125E+00     9.56401E+00
   5.40250E+00     9.56781E+00
   5.40375E+00     9.56694E+00
   5.40500E+00     9.56149E+00
   5.40625E+00     9.55154E+00
   5.40750E+00     9.53719E+00
   5.40875E+00     9.51853E+00
   5.41000E+00     9.49563E+00
   5.41125E+00     9.46860E+00
   5.41250E+00     9.43751E+00
   5.41375E+00     9.40245E+00
   5.41500E+00     9.36351E+00
   5.41625E+00     9.32078E+00
   5.41750E+00     9.27435E+00
   5.41875E+00     9.22430E+00
   5.42000E+00     9.17072E+00
   5.42125E+00     9.11370E+00
   5.42250E+00     9.05333E+00
   5.42375E+00     8.98971E+00
   5.42500E+00     8.92291E+00
   5.42625E+00     8.85304E+00
   5.42750E+00     8.78018E+00
   5.42875E+00     8.70442E+00
   5.43000E+00     8.62584E+00
   5.43125E+00     8.54454E+00
   5.43250E+00     8.46060E+00
   5.43375E+00     8.37409E+00
   5.43500E+00     8.28511E+00
   5.43625E+00     8.19371E+00
   5.43750E+00     8.09998E+00
   5.43875E+00     8.00399E+00
   5.44000E+00     7.90578E+00
   5.44125E+00     7.80542E+00
   5.44250E+00     7.70297E+00
   5.44375E+00     7.59846E+00
   5.44500E+00     7.49194E+00
   5.44625E+00     7.38345E+00
   5.44750E+00     7.27302E+00
   5.44875E+00     7.16067E+00
   5.45000E+00     7.04644E+00
   5.45125E+00     6.93034E+00
   5.45250E+00     6.81239E+00
   5.45375E+00     6.69262E+00
   5.45500E+00     6.57103E+00
   5.45625E+00     6.44765E+00
   5.45750E+00     6.32249E+00
   5.45875E+00     6.19559E+00
   5.46000E+00     6.06698E+00
   5.46125E+00     5.93668E+00
   5.46250E+00     5.80474E+00
   5.46375E+00     5.67121E+00
   5.46500E+00     5.53616E+00
   5.46625E+00     5.39967E+00
   5.46750E+00     5.26181E+00
   5.46875E+00     5.12268E+00
   5.47000E+00     4.98242E+00
   5.47125E+00     4.84114E+00
   5.47250E+00     4.69899E+00
   5.47375E+00     4.55614E+00
   5.47500E+00     4.41278E+00
   5.47625E+00     4.26909E+00
   5.47750E+00     4.12531E+00
   5.47875E+00     3.98165E+00
   5.48000E+00     3.83837E+00
   5.48125E+00     3.69574E+00
   5.48250E+00     3.55401E+00
   5.48375E+00     3.41349E+00
   5.48500E+00     3.27447E+00
   5.48625E+00     3.13725E+00
   5.48750E+00     3.00213E+00
   5.48875E+00     2.86944E+00
   5.49000E+00     2.73949E+00
   5.49125E+00     2.61257E+00
   5.49250E+00     2.48902E+00
   5.49375E+00     2.36912E+00
   5.49500E+00     2.25318E+00
   5.49625E+00     2.14147E+00
   5.49750E+00     2.03428E+00
   5.49875E+00     1.93185E+00
   5.50000E+00     1.83444E+00
   5.50125E+00     1.74227E+00
   5.50250E+00     1.65555E+00
   5.50375E+00     1.57447E+00
   5.50500E+00     1.49920E+00
   5.50625E+00     1.42989E+00
   5.50750E+00     1.36666E+00
   5.50875E+00     1.30963E+00
   5.51000E+00     1.25888E+00
   5.51125E+00     1.21448E+00
   5.51250E+00     1.17646E+00
   5.51375E+00     1.14486E+00
   5.51500E+00     1.11968E+00
   5.51625E+00     1.10092E+00
   5.51750E+00     1.08855E+00
   5.51875E+00     1.08252E+00
   5.52000E+00     1.08280E+00
   5.52125E+00     1.08930E+00
   5.52250E+00     1.10196E+00
   5.52375E+00     1.12068E+00
   5.52500E+00     1.14538E+00
   5.52625E+00     1.17594E+00
   5.52750E+00     1.21226E+00
   5.52875E+00     1.25421E+00
   5.53000E+00     1.30168E+00
   5.53125E+00     1.35454E+00
   5.53250E+00     1.41265E+00
   5.53375E+00     1.47588E+00
   5.53500E+00     1.54408E+00
   5.53625E+00     1.61712E+00
   5.53750E+00     1.69484E+00
   5.53875E+00     1.77708E+00
   5.54000E+00     1.86370E+00
   5.54125E+00     1.95452E+00
   5.54250E+00     2.04939E+00
   5.54375E+00     2.14812E+00
   5.54500E+00     2.25054E+00
   5.54625E+00     2.35646E+00
   5.54750E+00     2.46569E+00
   5.54875E+00     2.57803E+00
   5.55000E+00     2.69329E+00
   5.55125E+00     2.81123E+00
   5.55250E+00     2.93165E+00
   5.55375E+00     3.05432E+00
   5.55500E+00     3.17901E+00
   5.55625E+00     3.30547E+00
   5.55750E+00     3.43346E+00
   5.55875E+00     3.56274E+00
   5.56000E+00     3.69303E+00
   5.56125E+00     3.82407E+00
   5.56250E+00     3.95561E+00
   5.56375E+00     4.08735E+00
   5.56500E+00     4.21904E+00
   5.56625E+00     4.35037E+00
   5.56750E+00     4.48108E+00
   5.56875E+00     4.61088E+00
   5.57000E+00     4.73949E+00
   5.57125E+00     4.86662E+00
   5.57250E+00     4.99200E+00
   5.57375E+00     5.11536E+00
   5.57500E+00     5.23644E+00
   5.57625E+00     5.35497E+00
   5.57750E+00     5.47071E+00
   5.57875E+00     5.58342E+00
   5.58000E+00     5.69288E+00
   5.58125E+00     5.79887E+00
   5.58250E+00     5.90120E+00
   5.58375E+00     5.99969E+00
   5.58500E+00     6.09417E+00
   5.58625E+00     6.18448E+00
   5.58750E+00     6.27050E+00
   5.58875E+00     6.35211E+00
   5.59000E+00     6.42920E+00
   5.59125E+00     6.50170E+00
   5.59250E+00     6.56953E+00
   5.59375E+00     6.63265E+00
   5.59500E+00     6.69102E+00
   5.59625E+00     6.74462E+00
   5.59750E+00     6.79344E+00
   5.59875E+00     6.83750E+00
   5.60000E+00     6.87681E+00
   5.60125E+00     6.91141E+00
   5.60250E+00     6.94135E+00
   5.60375E+00     6.96675E+00
   5.60500E+00     6.98772E+00
   5.60625E+00     7.00443E+00
   5.60750E+00     7.01702E+00
   5.60875E+00     7.02560E+00
   5.61000E+00     7.03021E+00
   5.61125E+00     7.03090E+00
   5.61250E+00     7.02773E+00
   5.61375E+00     7.02079E+00
   5.61500E+00     7.01027E+00
   5.61625E+00     6.99643E+00
   5.61750E+00     6.97963E+00
   5.61875E+00     6.96035E+00
   5.62000E+00     6.93919E+00
   5.62125E+00     6.91695E+00
   5.62250E+00     6.89461E+00
   5.62375E+00     6.87343E+00
   5.62500E+00     6.85493E+00
   5.62625E+00     6.84097E+00
   5.62750E+00     6.83373E+00
   5.62875E+00     6.83573E+00
   5.63000E+00     6.84983E+00
   5.63125E+00     6.87914E+00
   5.63250E+00     6.92700E+00
   5.63375E+00     6.99684E+00
   5.63500E+00     7.09212E+00
   5.63625E+00     7.21615E+00
   5.63750E+00     7.37196E+00
   5.63875E+00     7.56215E+00
   5.64000E+00     7.78873E+00
   5.64125E+00     8.05304E+00
   5.64250E+00     8.35558E+00
   5.64375E+00     8.69601E+00
   5.64500E+00     9.07311E+00
   5.64625E+00     9.48482E+00
   5.64750E+00     9.92837E+00
   5.64875E+00     1.04003E+01
   5.65000E+00     1.08968E+01
   5.65125E+00     1.14138E+01
   5.65250E+00     1.19471E+01
   5.65375E+00     1.24927E+01
   5.65500E+00     1.30468E+01
   5.65625E+00     1.36061E+01
   5.65750E+00     1.41678E+01
   5.65875E+00     1.47296E+01
   5.66000E+00     1.52898E+01
   5.66125E+00     1.58471E+01
   5.66250E+00     1.64006E+01
   5.66375E+00     1.69500E+01
   5.66500E+00     1.74951E+01
   5.66625E+00     1.80359E+01
   5.66750E+00     1.85725E+01
   5.66875E+00     1.91053E+01
   5.67000E+00     1.96345E+01
   5.67125E+00     2.01604E+01
   5.67250E+00     2.06831E+01
   5.67375E+00     2.12029E+01
   5.67500E+00     2.17200E+01
   5.67625E+00     2.22343E+01
   5.67750E+00     2.27458E+01
   5.67875E+00     2.32547E+01
   5.68000E+00     2.37608E+01
   5.68125E+00     2.42640E+01
   5.68250E+00     2.47643E+01
   5.68375E+00     2.52614E+01
   5.68500E+00     2.57552E+01
   5.68625E+00     2.62457E+01
   5.68750E+00     2.67325E+01
   5.68875E+00     2.72156E+01
   5.69000E+00     2.76947E+01
   5.69125E+00     2.81698E+01
   5.69250E+00     2.86406E+01
   5.69375E+00     2.91069E+01
   5.69500E+00     2.95686E+01
   5.69625E+00     3.00255E+01
   5.69750E+00     3.04775E+01
   5.69875E+00     3.09243E+01
   5.70000E+00     3.13659E+01
   5.70125E+00     3.18019E+01
   5.70250E+00     3.22322E+01
   5.70375E+00     3.26566E+01
   5.70500E+00     3.30749E+01
   5.70625E+00     3.34870E+01
   5.70750E+00     3.38924E+01
   5.70875E+00     3.42911E+01
   5.71000E+00     3.46828E+01
   5.71125E+00     3.50672E+01
   5.71250E+00     3.54442E+01
   5.71375E+00     3.58133E+01
   5.71500E+00     3.61745E+01
   5.71625E+00     3.65274E+01
   5.71750E+00     3.68719E+01
   5.71875E+00     3.72076E+01
   5.72000E+00     3.75343E+01
   5.72125E+00     3.78519E+01
   5.72250E+00     3.81602E+01
   5.72375E+00     3.84589E+01
   5.72500E+00     3.87480E+01
   5.72625E+00     3.90272E+01
   5.72750E+00     3.92966E+01
   5.72875E+00     3.95560E+01
   5.73000E+00     3.98053E+01
   5.73125E+00     4.00446E+01
   5.73250E+00     4.02739E+01
   5.73375E+00     4.04931E+01
   5.73500E+00     4.07023E+01
   5.73625E+00     4.09017E+01
   5.73750E+00     4.10913E+01
   5.73875E+00     4.12712E+01
   5.74000E+00     4.14415E+01
   5.74125E+00     4.16024E+01
   5.74250E+00     4.17541E+01
   5.74375E+00     4.18966E+01
   5.74500E+00     4.20300E+01
   5.74625E+00     4.21547E+01
   5.74750E+00     4.22705E+01
   5.74875E+00     4.23776E+01
   5.75000E+00     4.24762E+01
   5.75125E+00     4.25662E+01
   5.75250E+00     4.26476E+01
   5.75375E+00     4.27205E+01
   5.75500E+00     4.27848E+01
   5.75625E+00     4.28404E+01
   5.75750E+00     4.28871E+01
   5.75875E+00     4.29250E+01
   5.76000E+00     4.29537E+01
   5.76125E+00     4.29730E+01
   5.76250E+00     4.29826E+01
   5.76375E+00     4.29823E+01
   5.76500E+00     4.29718E+01
   5.76625E+00     4.29505E+01
   5.76750E+00     4.29183E+01
   5.76875E+00     4.28745E+01
   5.77000E+00     4.28188E+01
   5.77125E+00     4.27507E+01
   5.77250E+00     4.26696E+01
   5.77375E+00     4.25751E+01
   5.77500E+00     4.24666E+01
   5.77625E+00     4.23436E+01
   5.77750E+00     4.22054E+01
   5.77875E+00     4.20517E+01
   5.78000E+00     4.18818E+01
   5.78125E+00     4.16953E+01
   5.78250E+00     4.14916E+01
   5.78375E+00     4.12704E+01
   5.78500E+00     4.10311E+01
   5.78625E+00     4.07735E+01
   5.78750E+00     4.04973E+01
   5.78875E+00     4.02022E+01
   5.79000E+00     3.98881E+01
   5.79125E+00     3.95550E+01
   5.79250E+00     3.92029E+01
   5.79375E+00     3.88320E+01
   5.79500E+00     3.84424E+01
   5.79625E+00     3.80346E+01
   5.79750E+00     3.76090E+01
   5.79875E+00     3.71662E+01
   5.80000E+00     3.67068E+01
   5.80125E+00     3.62316E+01
   5.80250E+00     3.57414E+01
   5.80375E+00     3.52371E+01
   5.80500E+00     3.47198E+01
   5.80625E+00     3.41903E+01
   5.80750E+00     3.36498E+01
   5.80875E+00     3.30994E+01
   5.81000E+00     3.25401E+01
   5.81125E+00     3.19728E+01
   5.81250E+00     3.13988E+01
   5.81375E+00     3.08189E+01
   5.81500E+00     3.02341E+01
   5.81625E+00     2.96452E+01
   5.81750E+00     2.90530E+01
   5.81875E+00     2.84583E+01
   5.82000E+00     2.78617E+01
   5.82125E+00     2.72639E+01
   5.82250E+00     2.66652E+01
   5.82375E+00     2.60662E+01
   5.82500E+00     2.54673E+01
   5.82625E+00     2.48688E+01
   5.82750E+00     2.42710E+01
   5.82875E+00     2.36741E+01
   5.83000E+00     2.30785E+01
   5.83125E+00     2.24843E+01
   5.83250E+00     2.18917E+01
   5.83375E+00     2.13010E+01
   5.83500E+00     2.07122E+01
   5.83625E+00     2.01257E+01
   5.83750E+00     1.95417E+01
   5.83875E+00     1.89603E+01
   5.84000E+00     1.83817E+01
   5.84125E+00     1.78063E+01
   5.84250E+00     1.72342E+01
   5.84375E+00     1.66653E+01
   5.84500E+00     1.61001E+01
   5.84625E+00     1.55391E+01
   5.84750E+00     1.49826E+01
   5.84875E+00     1.44309E+01
   5.85000E+00     1.38845E+01
   5.85125E+00     1.33436E+01
   5.85250E+00     1.28086E+01
   5.85375E+00     1.22799E+01
   5.85500E+00     1.17578E+01
   5.85625E+00     1.12425E+01
   5.85750E+00     1.07343E+01
   5.85875E+00     1.02334E+01
   5.86000E+00     9.74025E+00
   5.86125E+00     9.25498E+00
   5.86250E+00     8.77788E+00
   5.86375E+00     8.30922E+00
   5.86500E+00     7.84930E+00
   5.86625E+00     7.39842E+00
   5.86750E+00     6.95695E+00
   5.86875E+00     6.52530E+00
   5.87000E+00     6.10382E+00
   5.87125E+00     5.69274E+00
   5.87250E+00     5.29224E+00
   5.87375E+00     4.90244E+00
   5.87500E+00     4.52341E+00
   5.87625E+00     4.15520E+00
   5.87750E+00     3.79782E+00
   5.87875E+00     3.45121E+00
   5.88000E+00     3.11527E+00
   5.88125E+00     2.78989E+00
   5.88250E+00     2.47495E+00
   5.88375E+00     2.17042E+00
   5.88500E+00     1.87627E+00
   5.88625E+00     1.59257E+00
   5.88750E+00     1.31949E+00
   5.88875E+00     1.05737E+00
   5.89000E+00     8.06720E-01
   5.89125E+00     5.68209E-01
   5.89250E+00     3.42718E-01
   5.89375E+00     1.31350E-01
   5.89500E+00    -6.45629E-02
   5.89625E+00    -2.43399E-01
   5.89750E+00    -4.03233E-01
   5.89875E+00    -5.41933E-01
   5.90000E+00    -6.57263E-01
   5.90125E+00    -7.46996E-01
   5.90250E+00    -8.09033E-01
   5.90375E+00    -8.41527E-01
   5.90500E+00    -8.42998E-01
   5.90625E+00    -8.12435E-01
   5.90750E+00    -7.49380E-01
   5.90875E+00    -6.53987E-01
   5.91000E+00    -5.27048E-01
   5.91125E+00    -3.69991E-01
   5.91250E+00    -1.84853E-01
   5.91375E+00     2.57620E-02
   5.91500E+00     2.58774E-01
   5.91625E+00     5.10897E-01
   5.91750E+00     7.78835E-01
   5.91875E+00     1.05939E+00
   5.92000E+00     1.34957E+00
   5.92125E+00     1.64666E+00
   5.92250E+00     1.94823E+00
   5.92375E+00     2.25216E+00
   5.92500E+00     2.55668E+00
   5.92625E+00     2.86034E+00
   5.92750E+00     3.16205E+00
   5.92875E+00     3.46104E+00
   5.93000E+00     3.75676E+00
   5.93125E+00     4.04889E+00
   5.93250E+00     4.33721E+00
   5.93375E+00     4.62168E+00
   5.93500E+00     4.90230E+00
   5.93625E+00     5.17912E+00
   5.93750E+00     5.45223E+00
   5.93875E+00     5.72171E+00
   5.94000E+00     5.98762E+00
   5.94125E+00     6.25003E+00
   5.94250E+00     6.50897E+00
   5.94375E+00     6.76448E+00
   5.94500E+00     7.01655E+00
   5.94625E+00     7.26517E+00
   5.94750E+00     7.51031E+00
   5.94875E+00     7.75191E+00
   5.95000E+00     7.98993E+00
   5.95125E+00     8.22432E+00
   5.95250E+00     8.45500E+00
   5.95375E+00     8.68195E+00
   5.95500E+00     8.90510E+00
   5.95625E+00     9.12441E+00
   5.95750E+00     9.33985E+00
   5.95875E+00     9.55136E+00
   5.96000E+00     9.75889E+00
   5.96125E+00     9.96240E+00
   5.96250E+00     1.01618E+01
   5.96375E+00     1.03571E+01
   5.96500E+00     1.05482E+01
   5.96625E+00     1.07349E+01
   5.96750E+00     1.09173E+01
   5.96875E+00     1.10953E+01
   5.97000E+00     1.12687E+01
   5.97125E+00     1.14374E+01
   5.97250E+00     1.16013E+01
   5.97375E+00     1.17604E+01
   5.97500E+00     1.19144E+01
   5.97625E+00     1.20632E+01
   5.97750E+00     1.22067E+01
   5.97875E+00     1.23448E+01
   5.98000E+00     1.24774E+01
   5.98125E+00     1.26042E+01
   5.98250E+00     1.27251E+01
   5.98375E+00     1.28402E+01
   5.98500E+00     1.29491E+01
   5.98625E+00     1.30518E+01
   5.98750E+00     1.31482E+01
   5.98875E+00     1.32381E+01
   5.99000E+00     1.33216E+01
   5.99125E+00     1.33986E+01
   5.99250E+00     1.34689E+01
   5.99375E+00     1.35326E+01
   5.99500E+00     1.35896E+01
   5.99625E+00     1.36400E+01
   5.99750E+00     1.36837E+01
   5.99875E+00     1.37208E+01
   6.00000E+00     1.37512E+01
   6.00125E+00     1.37751E+01
   6.00250E+00     1.37925E+01
   6.00375E+00     1.38035E+01
   6.00500E+00     1.38081E+01
   6.00625E+00     1.38064E+01
   6.00750E+00     1.37985E+01
   6.00875E+00     1.37846E+01
   6.01000E+00     1.37645E+01
   6.01125E+00     1.37385E+01
   6.01250E+00     1.37066E+01
   6.01375E+00     1.36689E+01
   6.01500E+00     1.36254E+01
   6.01625E+00     1.35761E+01
   6.01750E+00     1.35210E+01
   6.01875E+00     1.34602E+01
   6.02000E+00     1.33937E+01
   6.02125E+00     1.33213E+01
   6.02250E+00     1.32431E+01
   6.02375E+00     1.31590E+01
   6.02500E+00     1.30689E+01
   6.02625E+00     1.29727E+01
   6.02750E+00     1.28702E+01
   6.02875E+00     1.27613E+01
   6.03000E+00     1.26459E+01
   6.03125E+00     1.25237E+01
   6.03250E+00     1.23945E+01
   6.03375E+00     1.22582E+01
   6.03500E+00     1.21146E+01
   6.03625E+00     1.19635E+01
   6.03750E+00     1.18046E+01
   6.03875E+00     1.16377E+01
   6.04000E+00     1.14628E+01
   6.04125E+00     1.12796E+01
   6.04250E+00     1.10880E+01
   6.04375E+00     1.08878E+01
   6.04500E+00     1.06792E+01
   6.04625E+00     1.04620E+01
   6.04750E+00     1.02363E+01
   6.04875E+00     1.00022E+01
   6.05000E+00     9.75991E+00
   6.05125E+00     9.50966E+00
   6.05250E+00     9.25176E+00
   6.05375E+00     8.98663E+00
   6.05500E+00     8.71472E+00
   6.05625E+00     8.43661E+00
   6.05750E+00     8.15291E+00
   6.05875E+00     7.86433E+00
   6.06000E+00     7.57163E+00
   6.06125E+00     7.27563E+00
   6.06250E+00     6.97721E+00
   6.06375E+00     6.67726E+00
   6.06500E+00     6.37672E+00
   6.06625E+00     6.07653E+00
   6.06750E+00     5.77762E+00
   6.06875E+00     5.48091E+00
   6.07000E+00     5.18728E+00
   6.07125E+00     4.89760E+00
   6.07250E+00     4.61265E+00
   6.07375E+00     4.33320E+00
   6.07500E+00     4.05992E+00
   6.07625E+00     3.79344E+00
   6.07750E+00     3.53432E+00
   6.07875E+00     3.28305E+00
   6.08000E+00     3.04006E+00
   6.08125E+00     2.80573E+00
   6.08250E+00     2.58036E+00
   6.08375E+00     2.36422E+00
   6.08500E+00     2.15752E+00
   6.08625E+00     1.96043E+00
   6.08750E+00     1.77309E+00
   6.08875E+00     1.59559E+00
   6.09000E+00     1.42798E+00
   6.09125E+00     1.27030E+00
   6.09250E+00     1.12257E+00
   6.09375E+00     9.84792E-01
   6.09500E+00     8.56946E-01
   6.09625E+00     7.39024E-01
   6.09750E+00     6.31009E-01
   6.09875E+00     5.32888E-01
   6.10000E+00     4.44652E-01
   6.10125E+00     3.66299E-01
   6.10250E+00     2.97834E-01
   6.10375E+00     2.39271E-01
   6.10500E+00     1.90631E-01
   6.10625E+00     1.51946E-01
   6.10750E+00     1.23252E-01
   6.10875E+00     1.04593E-01
   6.11000E+00     9.60138E-02
   6.11125E+00     9.75627E-02
   6.11250E+00     1.09284E-01
   6.11375E+00     1.31218E-01
   6.11500E+00     1.63396E-01
   6.11625E+00     2.05837E-01
   6.11750E+00     2.58546E-01
   6.11875E+00     3.21509E-01
   6.12000E+00     3.94693E-01
   6.12125E+00     4.78037E-01
   6.12250E+00     5.71458E-01
   6.12375E+00     6.74842E-01
   6.12500E+00     7.88047E-01
   6.12625E+00     9.10893E-01
   6.12750E+00     1.04317E+00
   6.12875E+00     1.18463E+00
   6.13000E+00     1.33499E+00
   6.13125E+00     1.49393E+00
   6.13250E+00     1.66107E+00
   6.13375E+00     1.83601E+00
   6.13500E+00     2.01830E+00
   6.13625E+00     2.20743E+00
   6.13750E+00     2.40288E+00
   6.13875E+00     2.60408E+00
   6.14000E+00     2.81043E+00
   6.14125E+00     3.02128E+00
   6.14250E+00     3.23600E+00
   6.14375E+00     3.45391E+00
   6.14500E+00     3.67433E+00
   6.14625E+00     3.89658E+00
   6.14750E+00     4.11998E+00
   6.14875E+00     4.34386E+00
   6.15000E+00     4.56756E+00
   6.15125E+00     4.79044E+00
   6.15250E+00     5.01187E+00
   6.15375E+00     5.23127E+00
   6.15500E+00     5.44806E+00
   6.15625E+00     5.66172E+00
   6.15750E+00     5.87174E+00
   6.15875E+00     6.07768E+00
   6.16000E+00     6.27910E+00
   6.16125E+00     6.47564E+00
   6.16250E+00     6.66696E+00
   6.16375E+00     6.85276E+00
   6.16500E+00     7.03280E+00
   6.16625E+00     7.20687E+00
   6.16750E+00     7.37479E+00
   6.16875E+00     7.53643E+00
   6.17000E+00     7.69168E+00
   6.17125E+00     7.84048E+00
   6.17250E+00     7.98277E+00
   6.17375E+00     8.11853E+00
   6.17500E+00     8.24777E+00
   6.17625E+00     8.37050E+00
   6.17750E+00     8.48676E+00
   6.17875E+00     8.59660E+00
   6.18000E+00     8.70006E+00
   6.18125E+00     8.79723E+00
   6.18250E+00     8.88817E+00
   6.18375E+00     8.97297E+00
   6.18500E+00     9.05171E+00
   6.18625E+00     9.12449E+00
   6.18750E+00     9.19138E+00
   6.18875E+00     9.25248E+00
   6.19000E+00     9.30790E+00
   6.19125E+00     9.35771E+00
   6.19250E+00     9.40202E+00
   6.19375E+00     9.44093E+00
   6.19500E+00     9.47452E+00
   6.19625E+00     9.50289E+00
   6.19750E+00     9.52613E+00
   6.19875E+00     9.54434E+00
   6.20000E+00     9.55761E+00
   6.20125E+00     9.56603E+00
   6.20250E+00     9.56969E+00
   6.20375E+00     9.56869E+00
   6.20500E+00     9.56310E+00
   6.20625E+00     9.55302E+00
   6.20750E+00     9.53854E+00
   6.20875E+00     9.51975E+00
   6.21000E+00     9.49672E+00
   6.21125E+00     9.46956E+00
   6.21250E+00     9.43834E+00
   6.21375E+00     9.40316E+00
   6.21500E+00     9.36410E+00
   6.21625E+00     9.32125E+00
   6.21750E+00     9.27469E+00
   6.21875E+00     9.22452E+00
   6.22000E+00     9.17083E+00
   6.22125E+00     9.11369E+00
   6.22250E+00     9.05321E+00
   6.22375E+00     8.98948E+00
   6.22500E+00     8.92257E+00
   6.22625E+00     8.85259E+00
   6.22750E+00     8.77962E+00
   6.22875E+00     8.70375E+00
   6.23000E+00     8.62508E+00
   6.23125E+00     8.54368E+00
   6.23250E+00     8.45963E+00
   6.23375E+00     8.37303E+00
   6.23500E+00     8.28395E+00
   6.23625E+00     8.19247E+00
   6.23750E+00     8.09865E+00
   6.23875E+00     8.00256E+00
   6.24000E+00     7.90427E+00
   6.24125E+00     7.80382E+00
   6.24250E+00     7.70129E+00
   6.24375E+00     7.59670E+00
   6.24500E+00     7.49010E+00
   6.24625E+00     7.38153E+00
   6.24750E+00     7.27103E+00
   6.24875E+00     7.15861E+00
   6.25000E+00     7.04431E+00
   6.25125E+00     6.92814E+00
   6.25250E+00     6.81013E+00
   6.25375E+00     6.69029E+00
   6.25500E+00     6.56865E+00
   6.25625E+00     6.44521E+00
   6.25750E+00     6.32000E+00
   6.25875E+00     6.19306E+00
   6.26000E+00     6.06439E+00
   6.26125E+00     5.93405E+00
   6.26250E+00     5.80208E+00
   6.26375E+00     5.66853E+00
   6.26500E+00     5.53345E+00
   6.26625E+00     5.39694E+00
   6.26750E+00     5.25906E+00
   6.26875E+00     5.11994E+00
   6.27000E+00     4.97967E+00
   6.27125E+00     4.83840E+00
   6.27250E+00     4.69627E+00
   6.27375E+00     4.55345E+00
   6.27500E+00     4.41012E+00
   6.27625E+00     4.26649E+00
   6.27750E+00     4.12276E+00
   6.27875E+00     3.97917E+00
   6.28000E+00     3.83596E+00
   6.28125E+00     3.69341E+00
   6.28250E+00     3.55179E+00
   6.28375E+00     3.41138E+00
   6.28500E+00     3.27247E+00
   6.28625E+00     3.13538E+00
   6.28750E+00     3.00041E+00
   6.28875E+00     2.86787E+00
   6.29000E+00     2.73807E+00
   6.29125E+00     2.61133E+00
   6.29250E+00     2.48796E+00
   6.29375E+00     2.36825E+00
   6.29500E+00     2.25250E+00
   6.29625E+00     2.14100E+00
   6.29750E+00     2.03402E+00
   6.29875E+00     1.93181E+00
   6.30000E+00     1.83463E+00
   6.30125E+00     1.74269E+00
   6.30250E+00     1.65621E+00
   6.30375E+00     1.57537E+00
   6.30500E+00     1.50034E+00
   6.30625E+00     1.43127E+00
   6.30750E+00     1.36830E+00
   6.30875E+00     1.31152E+00
   6.31000E+00     1.26101E+00
   6.31125E+00     1.21686E+00
   6.31250E+00     1.17909E+00
   6.31375E+00     1.14773E+00
   6.31500E+00     1.12280E+00
   6.31625E+00     1.10428E+00
   6.31750E+00     1.09214E+00
   6.31875E+00     1.08636E+00
   6.32000E+00     1.08686E+00
   6.32125E+00     1.09359E+00
   6.32250E+00     1.10648E+00
   6.32375E+00     1.12542E+00
   6.32500E+00     1.15033E+00
   6.32625E+00     1.18110E+00
   6.32750E+00     1.21762E+00
   6.32875E+00     1.25977E+00
   6.33000E+00     1.30743E+00
   6.33125E+00     1.36048E+00
   6.33250E+00     1.41877E+00
   6.33375E+00     1.48217E+00
   6.33500E+00     1.55054E+00
   6.33625E+00     1.62374E+00
   6.33750E+00     1.70161E+00
   6.33875E+00     1.78400E+00
   6.34000E+00     1.87076E+00
   6.34125E+00     1.96171E+00
   6.34250E+00     2.05670E+00
   6.34375E+00     2.15554E+00
   6.34500E+00     2.25807E+00
   6.34625E+00     2.36409E+00
   6.34750E+00     2.47341E+00
   6.34875E+00     2.58583E+00
   6.35000E+00     2.70116E+00
   6.35125E+00     2.81916E+00
   6.35250E+00     2.93963E+00
   6.35375E+00     3.06234E+00
   6.35500E+00     3.18706E+00
   6.35625E+00     3.31355E+00
   6.35750E+00     3.44155E+00
   6.35875E+00     3.57082E+00
   6.36000E+00     3.70110E+00
   6.36125E+00     3.83213E+00
   6.36250E+00     3.96363E+00
   6.36375E+00     4.09534E+00
   6.36500E+00     4.22696E+00
   6.36625E+00     4.35824E+00
   6.36750E+00     4.48887E+00
   6.36875E+00     4.61859E+00
   6.37000E+00     4.74710E+00
   6.37125E+00     4.87413E+00
   6.37250E+00     4.99940E+00
   6.37375E+00     5.12264E+00
   6.37500E+00     5.24358E+00
   6.37625E+00     5.36197E+00
   6.37750E+00     5.47756E+00
   6.37875E+00     5.59012E+00
   6.38000E+00     5.69941E+00
   6.38125E+00     5.80524E+00
   6.38250E+00     5.90740E+00
   6.38375E+00     6.00571E+00
   6.38500E+00     6.10000E+00
   6.38625E+00     6.19013E+00
   6.38750E+00     6.27596E+00
   6.38875E+00     6.35738E+00
   6.39000E+00     6.43428E+00
   6.39125E+00     6.50658E+00
   6.39250E+00     6.57422E+00
   6.39375E+00     6.63715E+00
   6.39500E+00     6.69532E+00
   6.39625E+00     6.74873E+00
   6.39750E+00     6.79736E+00
   6.39875E+00     6.84123E+00
   6.40000E+00     6.88035E+00
   6.40125E+00     6.91477E+00
   6.40250E+00     6.94454E+00
   6.40375E+00     6.96975E+00
   6.40500E+00     6.99055E+00
   6.40625E+00     7.00709E+00
   6.40750E+00     7.01952E+00
   6.40875E+00     7.02793E+00
   6.41000E+00     7.03239E+00
   6.41125E+00     7.03293E+00
   6.41250E+00     7.02960E+00
   6.41375E+00     7.02252E+00
   6.41500E+00     7.01186E+00
   6.41625E+00     6.99789E+00
   6.41750E+00     6.98097E+00
   6.41875E+00     6.96156E+00
   6.42000E+00     6.94029E+00
   6.42125E+00     6.91793E+00
   6.42250E+00     6.89549E+00
   6.42375E+00     6.87421E+00
   6.42500E+00     6.85562E+00
   6.42625E+00     6.84157E+00
   6.42750E+00     6.83425E+00
   6.42875E+00     6.83619E+00
   6.43000E+00     6.85023E+00
   6.43125E+00     6.87950E+00
   6.43250E+00     6.92731E+00
   6.43375E+00     6.99713E+00
   6.43500E+00     7.09239E+00
   6.43625E+00     7.21640E+00
   6.43750E+00     7.37220E+00
   6.43875E+00     7.56238E+00
   6.44000E+00     7.78896E+00
   6.44125E+00     8.05326E+00
   6.44250E+00     8.35579E+00
   6.44375E+00     8.69620E+00
   6.44500E+00     9.07327E+00
   6.44625E+00     9.48494E+00
   6.44750E+00     9.92843E+00
   6.44875E+00     1.04003E+01
   6.45000E+00     1.08967E+01
   6.45125E+00     1.14136E+01
   6.45250E+00     1.19468E+01
   6.45375E+00     1.24922E+01
   6.45500E+00     1.30462E+01
   6.45625E+00     1.36054E+01
   6.45750E+00     1.41670E+01
   6.45875E+00     1.47287E+01
   6.46000E+00     1.52887E+01
   6.46125E+00     1.58458E+01
   6.46250E+00     1.63993E+01
   6.46375E+00     1.69485E+01
   6.46500E+00     1.74935E+01
   6.46625E+00     1.80341E+01
   6.46750E+00     1.85707E+01
   6.46875E+00     1.91033E+01
   6.47000E+00     1.96324E+01
   6.47125E+00     2.01582E+01
   6.47250E+00     2.06808E+01
   6.47375E+00     2.12005E+01
   6.47500E+00     2.17175E+01
   6.47625E+00     2.22317E+01
   6.47750E+00     2.27432E+01
   6.47875E+00     2.32520E+01
   6.48000E+00     2.37580E+01
   6.48125E+00     2.42611E+01
   6.48250E+00     2.47613E+01
   6.48375E+00     2.52583E+01
   6.48500E+00     2.57521E+01
   6.48625E+00     2.62425E+01
   6.48750E+00     2.67292E+01
   6.48875E+00     2.72123E+01
   6.49000E+00     2.76914E+01
   6.49125E+00     2.81664E+01
   6.49250E+00     2.86371E+01
   6.49375E+00     2.91034E+01
   6.49500E+00     2.95651E+01
   6.49625E+00     3.00220E+01
   6.49750E+00     3.04739E+01
   6.49875E+00     3.09207E+01
   6.50000E+00     3.13622E+01
   6.50125E+00     3.17982E+01
   6.50250E+00     3.22285E+01
   6.50375E+00     3.26529E+01
   6.50500E+00     3.30712E+01
   6.50625E+00     3.34832E+01
   6.50750E+00     3.38887E+01
   6.50875E+00     3.42874E+01
   6.51000E+00     3.46791E+01
   6.51125E+00     3.50636E+01
   6.51250E+00     3.54405E+01
   6.51375E+00     3.58097E+01
   6.51500E+00     3.61709E+01
   6.51625E+00     3.65239E+01
   6.51750E+00     3.68683E+01
   6.51875E+00     3.72041E+01
   6.52000E+00     3.75309E+01
   6.52125E+00     3.78485E+01
   6.52250E+00     3.81568E+01
   6.52375E+00     3.84556E+01
   6.52500E+00     3.87447E+01
   6.52625E+00     3.90240E+01
   6.52750E+00     3.92935E+01
   6.52875E+00     3.95529E+01
   6.53000E+00     3.98023E+01
   6.53125E+00     4.00417E+01
   6.53250E+00     4.02710E+01
   6.53375E+00     4.04903E+01
   6.53500E+00     4.06996E+01
   6.53625E+00     4.08991E+01
   6.53750E+00     4.10887E+01
   6.53875E+00     4.12687E+01
   6.54000E+00     4.14391E+01
   6.54125E+00     4.16001E+01
   6.54250E+00     4.17518E+01
   6.54375E+00     4.18944E+01
   6.54500E+00     4.20280E+01
   6.54625E+00     4.21527E+01
   6.54750E+00     4.22686E+01
   6.54875E+00     4.23758E+01
   6.55000E+00     4.24744E+01
   6.55125E+00     4.25645E+01
   6.55250E+00     4.26460E+01
   6.55375E+00     4.27189E+01
   6.55500E+00     4.27833E+01
   6.55625E+00     4.28389E+01
   6.55750E+00     4.28858E+01
   6.55875E+00     4.29237E+01
   6.56000E+00     4.29524E+01
   6.56125E+00     4.29717E+01
   6.56250E+00     4.29814E+01
   6.56375E+00     4.29811E+01
   6.56500E+00     4.29706E+01
   6.56625E+00     4.29494E+01
   6.56750E+00     4.29171E+01
   6.56875E+00     4.28734E+01
   6.57000E+00     4.28177E+01
   6.57125E+00     4.27495E+01
   6.57250E+00     4.26685E+01
   6.57375E+00     4.25739E+01
   6.57500E+00     4.24654E+01
   6.57625E+00     4.23423E+01
   6.57750E+00     4.22041E+01
   6.57875E+00     4.20504E+01
   6.58000E+00     4.18804E+01
   6.58125E+00     4.16938E+01
   6.58250E+00     4.14901E+01
   6.58375E+00     4.12688E+01
   6.58500E+00     4.10294E+01
   6.58625E+00     4.07717E+01
   6.58750E+00     4.04954E+01
   6.58875E+00     4.02003E+01
   6.59000E+00     3.98861E+01
   6.59125E+00     3.95530E+01
   6.59250E+00     3.92008E+01
   6.59375E+00     3.88298E+01
   6.59500E+00     3.84401E+01
   6.59625E+00     3.80323E+01
   6.59750E+00     3.76066E+01
   6.59875E+00     3.71637E+01
   6.60000E+00     3.67042E+01
   6.60125E+00     3.62290E+01
   6.60250E+00     3.57387E+01
   6.60375E+00     3.52344E+01
   6.60500E+00     3.47170E+01
   6.60625E+00     3.41876E+01
   6.60750E+00     3.36471E+01
   6.60875E+00     3.30966E+01
   6.61000E+00     3.25373E+01
   6.61125E+00     3.19701E+01
   6.61250E+00     3.13960E+01
   6.61375E+00     3.08161E+01
   6.61500E+00     3.02313E+01
   6.61625E+00     2.96425E+01
   6.61750E+00     2.90503E+01
   6.61875E+00     2.84556E+01
   6.62000E+00     2.78591E+01
   6.62125E+00     2.72612E+01
   6.62250E+00     2.66626E+01
   6.62375E+00     2.60636E+01
   6.62500E+00     2.54647E+01
   6.62625E+00     2.48662E+01
   6.62750E+00     2.42684E+01
   6.62875E+00     2.36716E+01
   6.63000E+00     2.30760E+01
   6.63125E+00     2.24819E+01
   6.63250E+00     2.18893E+01
   6.63375E+00     2.12986E+01
   6.63500E+00     2.07099E+01
   6.63625E+00     2.01234E+01
   6.63750E+00     1.95394E+01
   6.63875E+00     1.89580E+01
   6.64000E+00     1.83795E+01
   6.64125E+00     1.78041E+01
   6.64250E+00     1.72321E+01
   6.64375E+00     1.66632E+01
   6.64500E+00     1.60981E+01
   6.64625E+00     1.55372E+01
   6.64750E+00     1.49807E+01
   6.64875E+00     1.44291E+01
   6.65000E+00     1.38827E+01
   6.65125E+00     1.33418E+01
   6.65250E+00     1.28070E+01
   6.65375E+00     1.22784E+01
   6.65500E+00     1.17563E+01
   6.65625E+00     1.12411E+01
   6.65750E+00     1.07329E+01
   6.65875E+00     1.02322E+01
   6.66000E+00     9.73912E+00
   6.66125E+00     9.25395E+00
   6.66250E+00     8.77695E+00
   6.66375E+00     8.30840E+00
   6.66500E+00     7.84859E+00
   6.66625E+00     7.39781E+00
   6.66750E+00     6.95646E+00
   6.66875E+00     6.52493E+00
   6.67000E+00     6.10356E+00
   6.67125E+00     5.69260E+00
   6.67250E+00     5.29222E+00
   6.67375E+00     4.90255E+00
   6.67500E+00     4.52363E+00
   6.67625E+00     4.15554E+00
   6.67750E+00     3.79828E+00
   6.67875E+00     3.45179E+00
   6.68000E+00     3.11596E+00
   6.68125E+00     2.79069E+00
   6.68250E+00     2.47587E+00
   6.68375E+00     2.17144E+00
   6.68500E+00     1.87739E+00
   6.68625E+00     1.59379E+00
   6.68750E+00     1.32081E+00
   6.68875E+00     1.05879E+00
   6.69000E+00     8.08226E-01
   6.69125E+00     5.69803E-01
   6.69250E+00     3.44398E-01
   6.69375E+00     1.33115E-01
   6.69500E+00    -6.27136E-02
   6.69625E+00    -2.41465E-01
   6.69750E+00    -4.01215E-01
   6.69875E+00    -5.39833E-01
   6.70000E+00    -6.55081E-01
   6.70125E+00    -7.44733E-01
   6.70250E+00    -8.06692E-01
   6.70375E+00    -8.39110E-01
   6.70500E+00    -8.40508E-01
   6.70625E+00    -8.09876E-01
   6.70750E+00    -7.46757E-01
   6.70875E+00    -6.51305E-01
   6.71000E+00    -5.24313E-01
   6.71125E+00    -3.67211E-01
   6.71250E+00    -1.82038E-01
   6.71375E+00     2.86024E-02
   6.71500E+00     2.61630E-01
   6.71625E+00     5.13759E-01
   6.71750E+00     7.81697E-01
   6.71875E+00     1.06225E+00
   6.72000E+00     1.35242E+00
   6.72125E+00     1.64949E+00
   6.72250E+00     1.95104E+00
   6.72375E+00     2.25496E+00
   6.72500E+00     2.55945E+00
   6.72625E+00     2.86309E+00
   6.72750E+00     3.16478E+00
   6.72875E+00     3.46375E+00
   6.73000E+00     3.75945E+00
   6.73125E+00     4.05156E+00
   6.73250E+00     4.33987E+00
   6.73375E+00     4.62432E+00
   6.73500E+00     4.90491E+00
   6.73625E+00     5.18172E+00
   6.73750E+00     5.45481E+00
   6.73875E+00     5.72427E+00
   6.74000E+00     5.99017E+00
   6.74125E+00     6.25257E+00
   6.74250E+00     6.51149E+00
   6.74375E+00     6.76698E+00
   6.74500E+00     7.01904E+00
   6.74625E+00     7.26764E+00
   6.74750E+00     7.51276E+00
   6.74875E+00     7.75435E+00
   6.75000E+00     7.99235E+00
   6.75125E+00     8.22671E+00
   6.75250E+00     8.45738E+00
   6.75375E+00     8.68430E+00
   6.75500E+00     8.90743E+00
   6.75625E+00     9.12672E+00
   6.75750E+00     9.34213E+00
   6.75875E+00     9.55361E+00
   6.76000E+00     9.76111E+00
   6.76125E+00     9.96459E+00
   6.76250E+00     1.01640E+01
   6.76375E+00     1.03592E+01
   6.76500E+00     1.05503E+01
   6.76625E+00     1.07370E+01
   6.76750E+00     1.09194E+01
   6.76875E+00     1.10973E+01
   6.77000E+00     1.12706E+01
   6.77125E+00     1.14393E+01
   6.77250E+00     1.16032E+01
   6.77375E+00     1.17622E+01
   6.77500E+00     1.19161E+01
   6.77625E+00     1.20649E+01
   6.77750E+00     1.22084E+01
   6.77875E+00     1.23464E+01
   6.78000E+00     1.24789E+01
   6.78125E+00     1.26057E+01
   6.78250E+00     1.27266E+01
   6.78375E+00     1.28415E+01
   6.78500E+00     1.29504E+01
   6.78625E+00     1.30530E+01
   6.78750E+00     1.31494E+01
   6.78875E+00     1.32393E+01
   6.79000E+00     1.33227E+01
   6.79125E+00     1.33996E+01
   6.79250E+00     1.34699E+01
   6.79375E+00     1.35335E+01
   6.79500E+00     1.35905E+01
   6.79625E+00     1.36407E+01
   6.79750E+00     1.36844E+01
   6.79875E+00     1.37214E+01
   6.80000E+00     1.37517E+01
   6.80125E+00     1.37756E+01
   6.80250E+00     1.37929E+01
   6.80375E+00     1.38038E+01
   6.80500E+00     1.38083E+01
   6.80625E+00     1.38066E+01
   6.80750E+00     1.37986E+01
   6.80875E+00     1.37846E+01
   6.81000E+00     1.37645E+01
   6.81125E+00     1.37384E+01
   6.81250E+00     1.37064E+01
   6.81375E+00     1.36686E+01
   6.81500E+00     1.36250E+01
   6.81625E+00     1.35756E+01
   6.81750E+00     1.35205E+01
   6.81875E+00     1.34596E+01
   6.82000E+00     1.33930E+01
   6.82125E+00     1.33206E+01
   6.82250E+00     1.32424E+01
   6.82375E+00     1.31582E+01
   6.82500E+00     1.30680E+01
   6.82625E+00     1.29717E+01
   6.82750E+00     1.28691E+01
   6.82875E+00     1.27602E+01
   6.83000E+00     1.26447E+01
   6.83125E+00     1.25224E+01
   6.83250E+00     1.23932E+01
   6.83375E+00     1.22569E+01
   6.83500E+00     1.21132E+01
   6.83625E+00     1.19620E+01
   6.83750E+00     1.18031E+01
   6.83875E+00     1.16362E+01
   6.84000E+00     1.14612E+01
   6.84125E+00     1.12779E+01
   6.84250E+00     1.10863E+01
   6.84375E+00     1.08861E+01
   6.84500E+00     1.06774E+01
   6.84625E+00     1.04602E+01
   6.84750E+00     1.02345E+01
   6.84875E+00     1.00004E+01
   6.85000E+00     9.75808E+00
   6.85125E+00     9.50781E+00
   6.85250E+00     9.24991E+00
   6.85375E+00     8.98477E+00
   6.85500E+00     8.71288E+00
   6.85625E+00     8.43477E+00
   6.85750E+00     8.15109E+00
   6.85875E+00     7.86254E+00
   6.86000E+00     7.56987E+00
   6.86125E+00     7.27391E+00
   6.86250E+00     6.97553E+00
   6.86375E+00     6.67564E+00
   6.86500E+00     6.37516E+00
   6.86625E+00     6.07503E+00
   6.86750E+00     5.77619E+00
   6.86875E+00     5.47956E+00
   6.87000E+00     5.18602E+00
   6.87125E+00     4.89642E+00
   6.87250E+00     4.61156E+00
   6.87375E+00     4.33220E+00
   6.87500E+00     4.05902E+00
   6.87625E+00     3.79264E+00
   6.87750E+00     3.53363E+00
   6.87875E+00     3.28246E+00
   6.88000E+00     3.03958E+00
   6.88125E+00     2.80535E+00
   6.88250E+00     2.58009E+00
   6.88375E+00     2.36406E+00
   6.88500E+00     2.15747E+00
   6.88625E+00     1.96049E+00
   6.88750E+00     1.77326E+00
   6.88875E+00     1.59586E+00
   6.89000E+00     1.42837E+00
   6.89125E+00     1.27080E+00
   6.89250E+00     1.12318E+00
   6.89375E+00     9.85502E-01
   6.89500E+00     8.57763E-01
   6.89625E+00     7.39947E-01
   6.89750E+00     6.32037E-01
   6.89875E+00     5.34021E-01
   6.90000E+00     4.45889E-01
   6.90125E+00     3.67640E-01
   6.90250E+00     2.99278E-01
   6.90375E+00     2.40818E-01
   6.90500E+00     1.92281E-01
   6.90625E+00     1.53697E-01
   6.90750E+00     1.25105E-01
   6.90875E+00     1.06546E-01
   6.91000E+00     9.80671E-02
   6.91125E+00     9.97146E-02
   6.91250E+00     1.11534E-01
   6.91375E+00     1.33564E-01
   6.91500E+00     1.65836E-01
   6.91625E+00     2.08370E-01
   6.91750E+00     2.61169E-01
   6.91875E+00     3.24221E-01
   6.92000E+00     3.97490E-01
   6.92125E+00     4.80917E-01
   6.92250E+00     5.74417E-01
   6.92375E+00     6.77878E-01
   6.92500E+00     7.91155E-01
   6.92625E+00     9.14071E-01
   6.92750E+00     1.04641E+00
   6.92875E+00     1.18794E+00
   6.93000E+00     1.33835E+00
   6.93125E+00     1.49734E+00
   6.93250E+00     1.66453E+00
   6.93375E+00     1.83951E+00
   6.93500E+00     2.02183E+00
   6.93625E+00     2.21099E+00
   6.93750E+00     2.40647E+00
   6.93875E+00     2.60768E+00
   6.94000E+00     2.81404E+00
   6.94125E+00     3.02490E+00
   6.94250E+00     3.23961E+00
   6.94375E+00     3.45751E+00
   6.94500E+00     3.67792E+00
   6.94625E+00     3.90015E+00
   6.94750E+00     4.12352E+00
   6.94875E+00     4.34737E+00
   6.95000E+00     4.57103E+00
   6.95125E+00     4.79387E+00
   6.95250E+00     5.01525E+00
   6.95375E+00     5.23460E+00
   6.95500E+00     5.45134E+00
   6.95625E+00     5.66493E+00
   6.95750E+00     5.87490E+00
   6.95875E+00     6.08077E+00
   6.96000E+00     6.28212E+00
   6.96125E+00     6.47859E+00
   6.96250E+00     6.66984E+00
   6.96375E+00     6.85557E+00
   6.96500E+00     7.03554E+00
   6.96625E+00     7.20954E+00
   6.96750E+00     7.37738E+00
   6.96875E+00     7.53895E+00
   6.97000E+00     7.69413E+00
   6.97125E+00     7.84285E+00
   6.97250E+00     7.98507E+00
   6.97375E+00     8.12076E+00
   6.97500E+00     8.24992E+00
   6.97625E+00     8.37259E+00
   6.97750E+00     8.48877E+00
   6.97875E+00     8.59854E+00
   6.98000E+00     8.70194E+00
   6.98125E+00     8.79904E+00
   6.98250E+00     8.88991E+00
   6.98375E+00     8.97465E+00
   6.98500E+00     9.05332E+00
   6.98625E+00     9.12603E+00
   6.98750E+00     9.19285E+00
   6.98875E+00     9.25389E+00
   6.99000E+00     9.30924E+00
   6.99125E+00     9.35900E+00
   6.99250E+00     9.40325E+00
   6.99375E+00     9.44209E+00
   6.99500E+00     9.47562E+00
   6.99625E+00     9.50393E+00
   6.99750E+00     9.52711E+00
   6.99875E+00     9.54526E+00
   7.00000E+00     9.55848E+00
   7.00125E+00     9.56684E+00
   7.00250E+00     9.57044E+00
   7.00375E+00     9.56938E+00
   7.00500E+00     9.56373E+00
   7.00625E+00     9.55360E+00
   7.00750E+00     9.53907E+00
   7.00875E+00     9.52022E+00
   7.01000E+00     9.49714E+00
   7.01125E+00     9.46993E+00
   7.01250E+00     9.43866E+00
   7.01375E+00     9.40343E+00
   7.01500E+00     9.36432E+00
   7.01625E+00     9.32142E+00
   7.01750E+00     9.27481E+00
   7.01875E+00     9.22460E+00
   7.02000E+00     9.17085E+00
   7.02125E+00     9.11367E+00
   7.02250E+00     9.05315E+00
   7.02375E+00     8.98937E+00
   7.02500E+00     8.92242E+00
   7.02625E+00     8.85240E+00
   7.02750E+00     8.77939E+00
   7.02875E+00     8.70349E+00
   7.03000E+00     8.62477E+00
   7.03125E+00     8.54333E+00
   7.03250E+00     8.45926E+00
   7.03375E+00     8.37262E+00
   7.03500E+00     8.28351E+00
   7.03625E+00     8.19199E+00
   7.03750E+00     8.09814E+00
   7.03875E+00     8.00202E+00
   7.04000E+00     7.90370E+00
   7.04125E+00     7.80323E+00
   7.04250E+00     7.70067E+00
   7.04375E+00     7.59605E+00
   7.04500E+00     7.48943E+00
   7.04625E+00     7.38084E+00
   7.04750E+00     7.27031E+00
   7.04875E+00     7.15788E+00
   7.05000E+00     7.04355E+00
   7.05125E+00     6.92737E+00
   7.05250E+00     6.80934E+00
   7.05375E+00     6.68948E+00
   7.05500E+00     6.56782E+00
   7.05625E+00     6.44437E+00
   7.05750E+00     6.31915E+00
   7.05875E+00     6.19219E+00
   7.06000E+00     6.06352E+00
   7.06125E+00     5.93317E+00
   7.06250E+00     5.80119E+00
   7.06375E+00     5.66763E+00
   7.06500E+00     5.53256E+00
   7.06625E+00     5.39604E+00
   7.06750E+00     5.25817E+00
   7.06875E+00     5.11905E+00
   7.07000E+00     4.97879E+00
   7.07125E+00     4.83754E+00
   7.07250E+00     4.69542E+00
   7.07375E+00     4.55262E+00
   7.07500E+00     4.40931E+00
   7.07625E+00     4.26570E+00
   7.07750E+00     4.12200E+00
   7.07875E+00     3.97845E+00
   7.08000E+00     3.83528E+00
   7.08125E+00     3.69277E+00
   7.08250E+00     3.55120E+00
   7.08375E+00     3.41083E+00
   7.08500E+00     3.27198E+00
   7.08625E+00     3.13495E+00
   7.08750E+00     3.00004E+00
   7.08875E+00     2.86757E+00
   7.09000E+00     2.73784E+00
   7.09125E+00     2.61118E+00
   7.09250E+00     2.48788E+00
   7.09375E+00     2.36825E+00
   7.09500E+00     2.25259E+00
   7.09625E+00     2.14118E+00
   7.09750E+00     2.03428E+00
   7.09875E+00     1.93217E+00
   7.10000E+00     1.83507E+00
   7.10125E+00     1.74323E+00
   7.10250E+00     1.65684E+00
   7.10375E+00     1.57610E+00
   7.10500E+00     1.50117E+00
   7.10625E+00     1.43221E+00
   7.10750E+00     1.36933E+00
   7.10875E+00     1.31265E+00
   7.11000E+00     1.26224E+00
   7.11125E+00     1.21818E+00
   7.11250E+00     1.18051E+00
   7.11375E+00     1.14925E+00
   7.11500E+00     1.12441E+00
   7.11625E+00     1.10599E+00
   7.11750E+00     1.09395E+00
   7.11875E+00     1.08825E+00
   7.12000E+00     1.08884E+00
   7.12125E+00     1.09566E+00
   7.12250E+00     1.10863E+00
   7.12375E+00     1.12765E+00
   7.12500E+00     1.15264E+00
   7.12625E+00     1.18349E+00
   7.12750E+00     1.22009E+00
   7.12875E+00     1.26231E+00
   7.13000E+00     1.31004E+00
   7.13125E+00     1.36315E+00
   7.13250E+00     1.42151E+00
   7.13375E+00     1.48497E+00
   7.13500E+00     1.55341E+00
   7.13625E+00     1.62666E+00
   7.13750E+00     1.70458E+00
   7.13875E+00     1.78703E+00
   7.14000E+00     1.87383E+00
   7.14125E+00     1.96483E+00
   7.14250E+00     2.05986E+00
   7.14375E+00     2.15874E+00
   7.14500E+00     2.26130E+00
   7.14625E+00     2.36735E+00
   7.14750E+00     2.47670E+00
   7.14875E+00     2.58915E+00
   7.15000E+00     2.70449E+00
   7.15125E+00     2.82251E+00
   7.15250E+00     2.94299E+00
   7.15375E+00     3.06571E+00
   7.15500E+00     3.19044E+00
   7.15625E+00     3.31692E+00
   7.15750E+00     3.44492E+00
   7.15875E+00     3.57418E+00
   7.16000E+00     3.70445E+00
   7.16125E+00     3.83546E+00
   7.16250E+00     3.96695E+00
   7.16375E+00     4.09863E+00
   7.16500E+00     4.23023E+00
   7.16625E+00     4.36147E+00
   7.16750E+00     4.49207E+00
   7.16875E+00     4.62174E+00
   7.17000E+00     4.75021E+00
   7.17125E+00     4.87719E+00
   7.17250E+00     5.00241E+00
   7.17375E+00     5.12559E+00
   7.17500E+00     5.24647E+00
   7.17625E+00     5.36480E+00
   7.17750E+00     5.48033E+00
   7.17875E+00     5.59282E+00
   7.18000E+00     5.70205E+00
   7.18125E+00     5.80780E+00
   7.18250E+00     5.90989E+00
   7.18375E+00     6.00812E+00
   7.18500E+00     6.10234E+00
   7.18625E+00     6.19239E+00
   7.18750E+00     6.27814E+00
   7.18875E+00     6.35948E+00
   7.19000E+00     6.43630E+00
   7.19125E+00     6.50852E+00
   7.19250E+00     6.57608E+00
   7.19375E+00     6.63892E+00
   7.19500E+00     6.69702E+00
   7.19625E+00     6.75035E+00
   7.19750E+00     6.79890E+00
   7.19875E+00     6.84269E+00
   7.20000E+00     6.88174E+00
   7.20125E+00     6.91608E+00
   7.20250E+00     6.94578E+00
   7.20375E+00     6.97093E+00
   7.20500E+00     6.99166E+00
   7.20625E+00     7.00813E+00
   7.20750E+00     7.02049E+00
   7.20875E+00     7.02884E+00
   7.21000E+00     7.03324E+00
   7.21125E+00     7.03372E+00
   7.21250E+00     7.03033E+00
   7.21375E+00     7.02320E+00
   7.21500E+00     7.01248E+00
   7.21625E+00     6.99846E+00
   7.21750E+00     6.98148E+00
   7.21875E+00     6.96203E+00
   7.22000E+00     6.94071E+00
   7.22125E+00     6.91832E+00
   7.22250E+00     6.89584E+00
   7.22375E+00     6.87452E+00
   7.22500E+00     6.85589E+00
   7.22625E+00     6.84181E+00
   7.22750E+00     6.83447E+00
   7.22875E+00     6.83639E+00
   7.23000E+00     6.85041E+00
   7.23125E+00     6.87966E+00
   7.23250E+00     6.92746E+00
   7.23375E+00     6.99727E+00
   7.23500E+00     7.09253E+00
   7.23625E+00     7.21654E+00
   7.23750E+00     7.37234E+00
   7.23875E+00     7.56252E+00
   7.24000E+00     7.78911E+00
   7.24125E+00     8.05341E+00
   7.24250E+00     8.35594E+00
   7.24375E+00     8.69634E+00
   7.24500E+00     9.07341E+00
   7.24625E+00     9.48507E+00
   7.24750E+00     9.92854E+00
   7.24875E+00     1.04004E+01
   7.25000E+00     1.08968E+01
   7.25125E+00     1.14137E+01
   7.25250E+00     1.19468E+01
   7.25375E+00     1.24922E+01
   7.25500E+00     1.30461E+01
   7.25625E+00     1.36052E+01
   7.25750E+00     1.41668E+01
   7.25875E+00     1.47284E+01
   7.26000E+00     1.52884E+01
   7.26125E+00     1.58455E+01
   7.26250E+00     1.63988E+01
   7.26375E+00     1.69481E+01
   7.26500E+00     1.74930E+01
   7.26625E+00     1.80336E+01
   7.26750E+00     1.85701E+01
   7.26875E+00     1.91027E+01
   7.27000E+00     1.96317E+01
   7.27125E+00     2.01575E+01
   7.27250E+00     2.06801E+01
   7.27375E+00     2.11998E+01
   7.27500E+00     2.17167E+01
   7.27625E+00     2.22308E+01
   7.27750E+00     2.27423E+01
   7.27875E+00     2.32511E+01
   7.28000E+00     2.37571E+01
   7.28125E+00     2.42602E+01
   7.28250E+00     2.47603E+01
   7.28375E+00     2.52573E+01
   7.28500E+00     2.57511E+01
   7.28625E+00     2.62414E+01
   7.28750E+00     2.67282E+01
   7.28875E+00     2.72112E+01
   7.29000E+00     2.76903E+01
   7.29125E+00     2.81653E+01
   7.29250E+00     2.86360E+01
   7.29375E+00     2.91023E+01
   7.29500E+00     2.95639E+01
   7.29625E+00     3.00208E+01
   7.29750E+00     3.04727E+01
   7.29875E+00     3.09195E+01
   7.30000E+00     3.13610E+01
   7.30125E+00     3.17970E+01
   7.30250E+00     3.22273E+01
   7.30375E+00     3.26517E+01
   7.30500E+00     3.30701E+01
   7.30625E+00     3.34821E+01
   7.30750E+00     3.38875E+01
   7.30875E+00     3.42863E+01
   7.31000E+00     3.46780E+01
   7.31125E+00     3.50624E+01
   7.31250E+00     3.54394E+01
   7.31375E+00     3.58086E+01
   7.31500E+00     3.61698E+01
   7.31625E+00     3.65228E+01
   7.31750E+00     3.68672E+01
   7.31875E+00     3.72030E+01
   7.32000E+00     3.75298E+01
   7.32125E+00     3.78475E+01
   7.32250E+00     3.81558E+01
   7.32375E+00     3.84546E+01
   7.32500E+00     3.87438E+01
   7.32625E+00     3.90231E+01
   7.32750E+00     3.92925E+01
   7.32875E+00     3.95520E+01
   7.33000E+00     3.98015E+01
   7.33125E+00     4.00408E+01
   7.33250E+00     4.02702E+01
   7.33375E+00     4.04895E+01
   7.33500E+00     4.06989E+01
   7.33625E+00     4.08983E+01
   7.33750E+00     4.10880E+01
   7.33875E+00     4.12680E+01
   7.34000E+00     4.14385E+01
   7.34125E+00     4.15995E+01
   7.34250E+00     4.17513E+01
   7.34375E+00     4.18939E+01
   7.34500E+00     4.20275E+01
   7.34625E+00     4.21522E+01
   7.34750E+00     4.22681E+01
   7.34875E+00     4.23754E+01
   7.35000E+00     4.24740E+01
   7.35125E+00     4.25641E+01
   7.35250E+00     4.26457E+01
   7.35375E+00     4.27186E+01
   7.35500E+00     4.27830E+01
   7.35625E+00     4.28387E+01
   7.35750E+00     4.28855E+01
   7.35875E+00     4.29234E+01
   7.36000E+00     4.29521E+01
   7.36125E+00     4.29715E+01
   7.36250E+00     4.29812E+01
   7.36375E+00     4.29809E+01
   7.36500E+00     4.29704E+01
   7.36625E+00     4.29492E+01
   7.36750E+00     4.29169E+01
   7.36875E+00     4.28732E+01
   7.37000E+00     4.28175E+01
   7.37125E+00     4.27493E+01
   7.37250E+00     4.26682E+01
   7.37375E+00     4.25737E+01
   7.37500E+00     4.24651E+01
   7.37625E+00     4.23420E+01
   7.37750E+00     4.22039E+01
   7.37875E+00     4.20501E+01
   7.38000E+00     4.18801E+01
   7.38125E+00     4.16935E+01
   7.38250E+00     4.14897E+01
   7.38375E+00     4.12683E+01
   7.38500E+00     4.10290E+01
   7.38625E+00     4.07713E+01
   7.38750E+00     4.04950E+01
   7.38875E+00     4.01998E+01
   7.39000E+00     3.98856E+01
   7.39125E+00     3.95524E+01
   7.39250E+00     3.92002E+01
   7.39375E+00     3.88291E+01
   7.39500E+00     3.84395E+01
   7.39625E+00     3.80316E+01
   7.39750E+00     3.76059E+01
   7.39875E+00     3.71630E+01
   7.40000E+00     3.67035E+01
   7.40125E+00     3.62282E+01
   7.40250E+00     3.57380E+01
   7.40375E+00     3.52337E+01
   7.40500E+00     3.47163E+01
   7.40625E+00     3.41868E+01
   7.40750E+00     3.36463E+01
   7.40875E+00     3.30959E+01
   7.41000E+00     3.25365E+01
   7.41125E+00     3.19693E+01
   7.41250E+00     3.13953E+01
   7.41375E+00     3.08154E+01
   7.41500E+00     3.02306E+01
   7.41625E+00     2.96418E+01
   7.41750E+00     2.90496E+01
   7.41875E+00     2.84550E+01
   7.42000E+00     2.78584E+01
   7.42125E+00     2.72606E+01
   7.42250E+00     2.66620E+01
   7.42375E+00     2.60630E+01
   7.42500E+00     2.54641E+01
   7.42625E+00     2.48657E+01
   7.42750E+00     2.42679E+01
   7.42875E+00     2.36711E+01
   7.43000E+00     2.30755E+01
   7.43125E+00     2.24814E+01
   7.43250E+00     2.18888E+01
   7.43375E+00     2.12981E+01
   7.43500E+00     2.07094E+01
   7.43625E+00     2.01230E+01
   7.43750E+00     1.95390E+01
   7.43875E+00     1.89576E+01
   7.44000E+00     1.83791E+01
   7.44125E+00     1.78037E+01
   7.44250E+00     1.72317E+01
   7.44375E+00     1.66628E+01
   7.44500E+00     1.60978E+01
   7.44625E+00     1.55368E+01
   7.44750E+00     1.49804E+01
   7.44875E+00     1.44288E+01
   7.45000E+00     1.38824E+01
   7.45125E+00     1.33416E+01
   7.45250E+00     1.28068E+01
   7.45375E+00     1.22782E+01
   7.45500E+00     1.17562E+01
   7.45625E+00     1.12410E+01
   7.45750E+00     1.07329E+01
   7.45875E+00     1.02321E+01
   7.46000E+00     9.73909E+00
   7.46125E+00     9.25396E+00
   7.46250E+00     8.77700E+00
   7.46375E+00     8.30848E+00
   7.46500E+00     7.84871E+00
   7.46625E+00     7.39798E+00
   7.46750E+00     6.95666E+00
   7.46875E+00     6.52517E+00
   7.47000E+00     6.10385E+00
   7.47125E+00     5.69293E+00
   7.47250E+00     5.29259E+00
   7.47375E+00     4.90295E+00
   7.47500E+00     4.52408E+00
   7.47625E+00     4.15603E+00
   7.47750E+00     3.79880E+00
   7.47875E+00     3.45235E+00
   7.48000E+00     3.11656E+00
   7.48125E+00     2.79132E+00
   7.48250E+00     2.47653E+00
   7.48375E+00     2.17213E+00
   7.48500E+00     1.87812E+00
   7.48625E+00     1.59454E+00
   7.48750E+00     1.32159E+00
   7.48875E+00     1.05959E+00
   7.49000E+00     8.09056E-01
   7.49125E+00     5.70656E-01
   7.49250E+00     3.45273E-01
   7.49375E+00     1.34013E-01
   7.49500E+00    -6.17933E-02
   7.49625E+00    -2.40522E-01
   7.49750E+00    -4.00250E-01
   7.49875E+00    -5.38845E-01
   7.50000E+00    -6.54071E-01
   7.50125E+00    -7.43701E-01
   7.50250E+00    -8.05638E-01
   7.50375E+00    -8.38036E-01
   7.50500E+00    -8.39415E-01
   7.50625E+00    -8.08764E-01
   7.50750E+00    -7.45628E-01
   7.50875E+00    -6.50162E-01
   7.51000E+00    -5.23159E-01
   7.51125E+00    -3.66048E-01
   7.51250E+00    -1.80869E-01
   7.51375E+00     2.97732E-02
   7.51500E+00     2.62799E-01
   7.51625E+00     5.14922E-01
   7.51750E+00     7.82852E-01
   7.51875E+00     1.06339E+00
   7.52000E+00     1.35355E+00
   7.52125E+00     1.65061E+00
   7.52250E+00     1.95215E+00
   7.52375E+00     2.25605E+00
   7.52500E+00     2.56053E+00
   7.52625E+00     2.86416E+00
   7.52750E+00     3.16583E+00
   7.52875E+00     3.46479E+00
   7.53000E+00     3.76048E+00
   7.53125E+00     4.05257E+00
   7.53250E+00     4.34087E+00
   7.53375E+00     4.62531E+00
   7.53500E+00     4.90590E+00
   7.53625E+00     5.18269E+00
   7.53750E+00     5.45578E+00
   7.53875E+00     5.72523E+00
   7.54000E+00     5.99112E+00
   7.54125E+00     6.25350E+00
   7.54250E+00     6.51242E+00
   7.54375E+00     6.76790E+00
   7.54500E+00     7.01995E+00
   7.54625E+00     7.26855E+00
   7.54750E+00     7.51366E+00
   7.54875E+00     7.75524E+00
   7.55000E+00     7.99323E+00
   7.55125E+00     8.22758E+00
   7.55250E+00     8.45824E+00
   7.55375E+00     8.68515E+00
   7.55500E+00     8.90827E+00
   7.55625E+00     9.12755E+00
   7.55750E+00     9.34295E+00
   7.55875E+00     9.55442E+00
   7.56000E+00     9.76191E+00
   7.56125E+00     9.96538E+00
   7.56250E+00     1.01648E+01
   7.56375E+00     1.03600E+01
   7.56500E+00     1.05510E+01
   7.56625E+00     1.07377E+01
   7.56750E+00     1.09201E+01
   7.56875E+00     1.10980E+01
   7.57000E+00     1.12713E+01
   7.57125E+00     1.14400E+01
   7.57250E+00     1.16038E+01
   7.57375E+00     1.17628E+01
   7.57500E+00     1.19167E+01
   7.57625E+00     1.20655E+01
   7.57750E+00     1.22090E+01
   7.57875E+00     1.23470E+01
   7.58000E+00     1.24795E+01
   7.58125E+00     1.26062E+01
   7.58250E+00     1.27271E+01
   7.58375E+00     1.28420E+01
   7.58500E+00     1.29509E+01
   7.58625E+00     1.30535E+01
   7.58750E+00     1.31498E+01
   7.58875E+00     1.32397E+01
   7.59000E+00     1.33231E+01
   7.59125E+00     1.34000E+01
   7.59250E+00     1.34702E+01
   7.59375E+00     1.35338E+01
   7.59500E+00     1.35908E+01
   7.59625E+00     1.36410E+01
   7.59750E+00     1.36846E+01
   7.59875E+00     1.37216E+01
   7.60000E+00     1.37520E+01
   7.60125E+00     1.37758E+01
   7.60250E+00     1.37931E+01
   7.60375E+00     1.38039E+01
   7.60500E+00     1.38084E+01
   7.60625E+00     1.38067E+01
   7.60750E+00     1.37987E+01
   7.60875E+00     1.37846E+01
   7.61000E+00     1.37645E+01
   7.61125E+00     1.37384E+01
   7.61250E+00     1.37064E+01
   7.61375E+00     1.36686E+01
   7.61500E+00     1.36249E+01
   7.61625E+00     1.35755E+01
   7.61750E+00     1.35204E+01
   7.61875E+00     1.34595E+01
   7.62000E+00     1.33929E+01
   7.62125E+00     1.33204E+01
   7.62250E+00     1.32421E+01
   7.62375E+00     1.31580E+01
   7.62500E+00     1.30677E+01
   7.62625E+00     1.29714E+01
   7.62750E+00     1.28689E+01
   7.62875E+00     1.27599E+01
   7.63000E+00     1.26444E+01
   7.63125E+00     1.25221E+01
   7.63250E+00     1.23929E+01
   7.63375E+00     1.22565E+01
   7.63500E+00     1.21128E+01
   7.63625E+00     1.19616E+01
   7.63750E+00     1.18027E+01
   7.63875E+00     1.16358E+01
   7.64000E+00     1.14608E+01
   7.64125E+00     1.12775E+01
   7.64250E+00     1.10858E+01
   7.64375E+00     1.08857E+01
   7.64500E+00     1.06770E+01
   7.64625E+00     1.04597E+01
   7.64750E+00     1.02340E+01
   7.64875E+00     9.99992E+00
   7.65000E+00     9.75761E+00
   7.65125E+00     9.50735E+00
   7.65250E+00     9.24946E+00
   7.65375E+00     8.98433E+00
   7.65500E+00     8.71244E+00
   7.65625E+00     8.43435E+00
   7.65750E+00     8.15069E+00
   7.65875E+00     7.86215E+00
   7.66000E+00     7.56950E+00
   7.66125E+00     7.27356E+00
   7.66250E+00     6.97520E+00
   7.66375E+00     6.67533E+00
   7.66500E+00     6.37488E+00
   7.66625E+00     6.07478E+00
   7.66750E+00     5.77597E+00
   7.66875E+00     5.47937E+00
   7.67000E+00     5.18586E+00
   7.67125E+00     4.89630E+00
   7.67250E+00     4.61148E+00
   7.67375E+00     4.33216E+00
   7.67500E+00     4.05901E+00
   7.67625E+00     3.79267E+00
   7.67750E+00     3.53370E+00
   7.67875E+00     3.28257E+00
   7.68000E+00     3.03973E+00
   7.68125E+00     2.80554E+00
   7.68250E+00     2.58032E+00
   7.68375E+00     2.36432E+00
   7.68500E+00     2.15777E+00
   7.68625E+00     1.96084E+00
   7.68750E+00     1.77364E+00
   7.68875E+00     1.59628E+00
   7.69000E+00     1.42882E+00
   7.69125E+00     1.27129E+00
   7.69250E+00     1.12370E+00
   7.69375E+00     9.86062E-01
   7.69500E+00     8.58357E-01
   7.69625E+00     7.40574E-01
   7.69750E+00     6.32698E-01
   7.69875E+00     5.34715E-01
   7.70000E+00     4.46616E-01
   7.70125E+00     3.68399E-01
   7.70250E+00     3.00069E-01
   7.70375E+00     2.41640E-01
   7.70500E+00     1.93135E-01
   7.70625E+00     1.54582E-01
   7.70750E+00     1.26020E-01
   7.70875E+00     1.07492E-01
   7.71000E+00     9.90423E-02
   7.71125E+00     1.00719E-01
   7.71250E+00     1.12566E-01
   7.71375E+00     1.34624E-01
   7.71500E+00     1.66924E-01
   7.71625E+00     2.09484E-01
   7.71750E+00     2.62309E-01
   7.71875E+00     3.25385E-01
   7.72000E+00     3.98677E-01
   7.72125E+00     4.82126E-01
   7.72250E+00     5.75647E-01
   7.72375E+00     6.79128E-01
   7.72500E+00     7.92423E-01
   7.72625E+00     9.15355E-01
   7.72750E+00     1.04771E+00
   7.72875E+00     1.18925E+00
   7.73000E+00     1.33968E+00
   7.73125E+00     1.49867E+00
   7.73250E+00     1.66587E+00
   7.73375E+00     1.84086E+00
   7.73500E+00     2.02318E+00
   7.73625E+00     2.21235E+00
   7.73750E+00     2.40782E+00
   7.73875E+00     2.60904E+00
   7.74000E+00     2.81539E+00
   7.74125E+00     3.02625E+00
   7.74250E+00     3.24095E+00
   7.74375E+00     3.45884E+00
   7.74500E+00     3.67923E+00
   7.74625E+00     3.90145E+00
   7.74750E+00     4.12481E+00
   7.74875E+00     4.34864E+00
   7.75000E+00     4.57228E+00
   7.75125E+00     4.79509E+00
   7.75250E+00     5.01646E+00
   7.75375E+00     5.23578E+00
   7.75500E+00     5.45249E+00
   7.75625E+00     5.66607E+00
   7.75750E+00     5.87600E+00
   7.75875E+00     6.08185E+00
   7.76000E+00     6.28318E+00
   7.76125E+00     6.47962E+00
   7.76250E+00     6.67084E+00
   7.76375E+00     6.85654E+00
   7.76500E+00     7.03649E+00
   7.76625E+00     7.21045E+00
   7.76750E+00     7.37827E+00
   7.76875E+00     7.53981E+00
   7.77000E+00     7.69496E+00
   7.77125E+00     7.84366E+00
   7.77250E+00     7.98585E+00
   7.77375E+00     8.12152E+00
   7.77500E+00     8.25066E+00
   7.77625E+00     8.37329E+00
   7.77750E+00     8.48946E+00
   7.77875E+00     8.59920E+00
   7.78000E+00     8.70257E+00
   7.78125E+00     8.79965E+00
   7.78250E+00     8.89051E+00
   7.78375E+00     8.97522E+00
   7.78500E+00     9.05387E+00
   7.78625E+00     9.12656E+00
   7.78750E+00     9.19336E+00
   7.78875E+00     9.25438E+00
   7.79000E+00     9.30971E+00
   7.79125E+00     9.35944E+00
   7.79250E+00     9.40367E+00
   7.79375E+00     9.44250E+00
   7.79500E+00     9.47601E+00
   7.79625E+00     9.50430E+00
   7.79750E+00     9.52746E+00
   7.79875E+00     9.54560E+00
   7.80000E+00     9.55879E+00
   7.80125E+00     9.56714E+00
   7.80250E+00     9.57072E+00
   7.80375E+00     9.56964E+00
   7.80500E+00     9.56398E+00
   7.80625E+00     9.55383E+00
   7.80750E+00     9.53928E+00
   7.80875E+00     9.52042E+00
   7.81000E+00     9.49732E+00
   7.81125E+00     9.47009E+00
   7.81250E+00     9.43881E+00
   7.81375E+00     9.40356E+00
   7.81500E+00     9.36444E+00
   7.81625E+00     9.32152E+00
   7.81750E+00     9.27491E+00
   7.81875E+00     9.22468E+00
   7.82000E+00     9.17092E+00
   7.82125E+00     9.11373E+00
   7.82250E+00     9.05319E+00
   7.82375E+00     8.98940E+00
   7.82500E+00     8.92244E+00
   7.82625E+00     8.85241E+00
   7.82750E+00     8.77939E+00
   7.82875E+00     8.70347E+00
   7.83000E+00     8.62475E+00
   7.83125E+00     8.54330E+00
   7.83250E+00     8.45922E+00
   7.83375E+00     8.37257E+00
   7.83500E+00     8.28345E+00
   7.83625E+00     8.19192E+00
   7.83750E+00     8.09807E+00
   7.83875E+00     8.00194E+00
   7.84000E+00     7.90361E+00
   7.84125E+00     7.80314E+00
   7.84250E+00     7.70057E+00
   7.84375E+00     7.59595E+00
   7.84500E+00     7.48932E+00
   7.84625E+00     7.38073E+00
   7.84750E+00     7.27020E+00
   7.84875E+00     7.15776E+00
   7.85000E+00     7.04343E+00
   7.85125E+00     6.92724E+00
   7.85250E+00     6.80921E+00
   7.85375E+00     6.68935E+00
   7.85500E+00     6.56769E+00
   7.85625E+00     6.44423E+00
   7.85750E+00     6.31902E+00
   7.85875E+00     6.19206E+00
   7.86000E+00     6.06339E+00
   7.86125E+00     5.93304E+00
   7.86250E+00     5.80106E+00
   7.86375E+00     5.66751E+00
   7.86500E+00     5.53243E+00
   7.86625E+00     5.39592E+00
   7.86750E+00     5.25806E+00
   7.86875E+00     5.11894E+00
   7.87000E+00     4.97870E+00
   7.87125E+00     4.83744E+00
   7.87250E+00     4.69534E+00
   7.87375E+00     4.55255E+00
   7.87500E+00     4.40926E+00
   7.87625E+00     4.26566E+00
   7.87750E+00     4.12197E+00
   7.87875E+00     3.97843E+00
   7.88000E+00     3.83529E+00
   7.88125E+00     3.69280E+00
   7.88250E+00     3.55124E+00
   7.88375E+00     3.41090E+00
   7.88500E+00     3.27207E+00
   7.88625E+00     3.13506E+00
   7.88750E+00     3.00018E+00
   7.88875E+00     2.86773E+00
   7.89000E+00     2.73803E+00
   7.89125E+00     2.61140E+00
   7.89250E+00     2.48813E+00
   7.89375E+00     2.36853E+00
   7.89500E+00     2.25290E+00
   7.89625E+00     2.14152E+00
   7.89750E+00     2.03466E+00
   7.89875E+00     1.93258E+00
   7.90000E+00     1.83552E+00
   7.90125E+00     1.74371E+00
   7.90250E+00     1.65735E+00
   7.90375E+00     1.57665E+00
   7.90500E+00     1.50175E+00
   7.90625E+00     1.43282E+00
   7.90750E+00     1.36998E+00
   7.90875E+00     1.31333E+00
   7.91000E+00     1.26295E+00
   7.91125E+00     1.21893E+00
   7.91250E+00     1.18129E+00
   7.91375E+00     1.15006E+00
   7.91500E+00     1.12525E+00
   7.91625E+00     1.10685E+00
   7.91750E+00     1.09484E+00
   7.91875E+00     1.08917E+00
   7.92000E+00     1.08979E+00
   7.92125E+00     1.09664E+00
   7.92250E+00     1.10963E+00
   7.92375E+00     1.12868E+00
   7.92500E+00     1.15369E+00
   7.92625E+00     1.18456E+00
   7.92750E+00     1.22118E+00
   7.92875E+00     1.26342E+00
   7.93000E+00     1.31117E+00
   7.93125E+00     1.36430E+00
   7.93250E+00     1.42267E+00
   7.93375E+00     1.48615E+00
   7.93500E+00     1.55460E+00
   7.93625E+00     1.62787E+00
   7.93750E+00     1.70580E+00
   7.93875E+00     1.78826E+00
   7.94000E+00     1.87507E+00
   7.94125E+00     1.96608E+00
   7.94250E+00     2.06112E+00
   7.94375E+00     2.16001E+00
   7.94500E+00     2.26257E+00
   7.94625E+00     2.36863E+00
   7.94750E+00     2.47798E+00
   7.94875E+00     2.59043E+00
   7.95000E+00     2.70577E+00
   7.95125E+00     2.82379E+00
   7.95250E+00     2.94427E+00
   7.95375E+00     3.06699E+00
   7.95500E+00     3.19171E+00
   7.95625E+00     3.31818E+00
   7.95750E+00     3.44618E+00
   7.95875E+00     3.57543E+00
   7.96000E+00     3.70569E+00
   7.96125E+00     3.83669E+00
   7.96250E+00     3.96816E+00
   7.96375E+00     4.09983E+00
   7.96500E+00     4.23141E+00
   7.96625E+00     4.36263E+00
   7.96750E+00     4.49322E+00
   7.96875E+00     4.62287E+00
   7.97000E+00     4.75132E+00
   7.97125E+00     4.87828E+00
   7.97250E+00     5.00347E+00
   7.97375E+00     5.12663E+00
   7.97500E+00     5.24749E+00
   7.97625E+00     5.36580E+00
   7.97750E+00     5.48130E+00
   7.97875E+00     5.59376E+00
   7.98000E+00     5.70296E+00
   7.98125E+00     5.80869E+00
   7.98250E+00     5.91075E+00
   7.98375E+00     6.00895E+00
   7.98500E+00     6.10314E+00
   7.98625E+00     6.19316E+00
   7.98750E+00     6.27889E+00
   7.98875E+00     6.36019E+00
   7.99000E+00     6.43699E+00
   7.99125E+00     6.50918E+00
   7.99250E+00     6.57671E+00
   7.99375E+00     6.63953E+00
   7.99500E+00     6.69760E+00
   7.99625E+00     6.75090E+00
   7.99750E+00     6.79943E+00
   7.99875E+00     6.84319E+00
   8.00000E+00     6.88222E+00
   8.00125E+00     6.91654E+00
   8.00250E+00     6.94621E+00
   8.00375E+00     6.97133E+00
   8.00500E+00     6.99204E+00
   8.00625E+00     7.00849E+00
   8.00750E+00     7.02083E+00
   8.00875E+00     7.02916E+00
   8.01000E+00     7.03354E+00
   8.01125E+00     7.03400E+00
   8.01250E+00     7.03060E+00
   8.01375E+00     7.02345E+00
   8.01500E+00     7.01272E+00
   8.01625E+00     6.99868E+00
   8.01750E+00     6.98169E+00
   8.01875E+00     6.96222E+00
   8.02000E+00     6.94089E+00
   8.02125E+00     6.91849E+00
   8.02250E+00     6.89600E+00
   8.02375E+00     6.87467E+00
   8.02500E+00     6.85604E+00
   8.02625E+00     6.84195E+00
   8.02750E+00     6.83460E+00
   8.02875E+00     6.83652E+00
   8.03000E+00     6.85054E+00
   8.03125E+00     6.87979E+00
   8.03250E+00     6.92759E+00
   8.03375E+00     6.99741E+00
   8.03500E+00     7.09267E+00
   8.03625E+00     7.21669E+00
   8.03750E+00     7.37249E+00
   8.03875E+00     7.56268E+00
   8.04000E+00     7.78928E+00
   8.04125E+00     8.05359E+00
   8.04250E+00     8.35612E+00
   8.04375E+00     8.69654E+00
   8.04500E+00     9.07360E+00
   8.04625E+00     9.48527E+00
   8.04750E+00     9.92874E+00
   8.04875E+00     1.04006E+01
   8.05000E+00     1.08970E+01
   8.05125E+00     1.14138E+01
   8.05250E+00     1.19470E+01
   8.05375E+00     1.24923E+01
   8.05500E+00     1.30463E+01
   8.05625E+00     1.36054E+01
   8.05750E+00     1.41669E+01
   8.05875E+00     1.47285E+01
   8.06000E+00     1.52885E+01
   8.06125E+00     1.58455E+01
   8.06250E+00     1.63989E+01
   8.06375E+00     1.69481E+01
   8.06500E+00     1.74930E+01
   8.06625E+00     1.80336E+01
   8.06750E+00     1.85701E+01
   8.06875E+00     1.91027E+01
   8.07000E+00     1.96317E+01
   8.07125E+00     2.01574E+01
   8.07250E+00     2.06800E+01
   8.07375E+00     2.11997E+01
   8.07500E+00     2.17166E+01
   8.07625E+00     2.22308E+01
   8.07750E+00     2.27422E+01
   8.07875E+00     2.32510E+01
   8.08000E+00     2.37570E+01
   8.08125E+00     2.42601E+01
   8.08250E+00     2.47602E+01
   8.08375E+00     2.52572E+01
   8.08500E+00     2.57510E+01
   8.08625E+00     2.62413E+01
   8.08750E+00     2.67281E+01
   8.08875E+00     2.72111E+01
   8.09000E+00     2.76902E+01
   8.09125E+00     2.81651E+01
   8.09250E+00     2.86359E+01
   8.09375E+00     2.91021E+01
   8.09500E+00     2.95638E+01
   8.09625E+00     3.00207E+01
   8.09750E+00     3.04726E+01
   8.09875E+00     3.09194E+01
   8.10000E+00     3.13609E+01
   8.10125E+00     3.17969E+01
   8.10250E+00     3.22272E+01
   8.10375E+00     3.26516E+01
   8.10500E+00     3.30699E+01
   8.10625E+00     3.34820E+01
   8.10750E+00     3.38874E+01
   8.10875E+00     3.42862E+01
   8.11000E+00     3.46779E+01
   8.11125E+00     3.50623E+01
   8.11250E+00     3.54393E+01
   8.11375E+00     3.58085E+01
   8.11500E+00     3.61697E+01
   8.11625E+00     3.65227E+01
   8.11750E+00     3.68672E+01
   8.11875E+00     3.72029E+01
   8.12000E+00     3.75298E+01
   8.12125E+00     3.78474E+01
   8.12250E+00     3.81558E+01
   8.12375E+00     3.84546E+01
   8.12500E+00     3.87437E+01
   8.12625E+00     3.90231E+01
   8.12750E+00     3.92925E+01
   8.12875E+00     3.95520E+01
   8.13000E+00     3.98015E+01
   8.13125E+00     4.00409E+01
   8.13250E+00     4.02702E+01
   8.13375E+00     4.04895E+01
   8.13500E+00     4.06989E+01
   8.13625E+00     4.08984E+01
   8.13750E+00     4.10881E+01
   8.13875E+00     4.12681E+01
   8.14000E+00     4.14385E+01
   8.14125E+00     4.15996E+01
   8.14250E+00     4.17513E+01
   8.14375E+00     4.18940E+01
   8.14500E+00     4.20276E+01
   8.14625E+00     4.21523E+01
   8.14750E+00     4.22682E+01
   8.14875E+00     4.23755E+01
   8.15000E+00     4.24742E+01
   8.15125E+00     4.25643E+01
   8.15250E+00     4.26458E+01
   8.15375E+00     4.27188E+01
   8.15500E+00     4.27831E+01
   8.15625E+00     4.28388E+01
   8.15750E+00     4.28857E+01
   8.15875E+00     4.29236E+01
   8.16000E+00     4.29523E+01
   8.16125E+00     4.29717E+01
   8.16250E+00     4.29814E+01
   8.16375E+00     4.29811E+01
   8.16500E+00     4.29706E+01
   8.16625E+00     4.29494E+01
   8.16750E+00     4.29171E+01
   8.16875E+00     4.28733E+01
   8.17000E+00     4.28176E+01
   8.17125E+00     4.27495E+01
   8.17250E+00     4.26684E+01
   8.17375E+00     4.25738E+01
   8.17500E+00     4.24653E+01
   8.17625E+00     4.23422E+01
   8.17750E+00     4.22040E+01
   8.17875E+00     4.20502E+01
   8.18000E+00     4.18802E+01
   8.18125E+00     4.16936E+01
   8.18250E+00     4.14898E+01
   8.18375E+00     4.12684E+01
   8.18500E+00     4.10291E+01
   8.18625E+00     4.07714E+01
   8.18750E+00     4.04950E+01
   8.18875E+00     4.01998E+01
   8.19000E+00     3.98856E+01
   8.19125E+00     3.95524E+01
   8.19250E+00     3.92002E+01
   8.19375E+00     3.88292E+01
   8.19500E+00     3.84395E+01
   8.19625E+00     3.80316E+01
   8.19750E+00     3.76060E+01
   8.19875E+00     3.71630E+01
   8.20000E+00     3.67036E+01
   8.20125E+00     3.62283E+01
   8.20250E+00     3.57381E+01
   8.20375E+00     3.52338E+01
   8.20500E+00     3.47164E+01
   8.20625E+00     3.41869E+01
   8.20750E+00     3.36464E+01
   8.20875E+00     3.30960E+01
   8.21000E+00     3.25367E+01
   8.21125E+00     3.19695E+01
   8.21250E+00     3.13955E+01
   8.21375E+00     3.08156E+01
   8.21500E+00     3.02308E+01
   8.21625E+00     2.96420E+01
   8.21750E+00     2.90499E+01
   8.21875E+00     2.84552E+01
   8.22000E+00     2.78587E+01
   8.22125E+00     2.72609E+01
   8.22250E+00     2.66622E+01
   8.22375E+00     2.60633E+01
   8.22500E+00     2.54644E+01
   8.22625E+00     2.48660E+01
   8.22750E+00     2.42682E+01
   8.22875E+00     2.36714E+01
   8.23000E+00     2.30758E+01
   8.23125E+00     2.24817E+01
   8.23250E+00     2.18892E+01
   8.23375E+00     2.12985E+01
   8.23500E+00     2.07098E+01
   8.23625E+00     2.01233E+01
   8.23750E+00     1.95393E+01
   8.23875E+00     1.89580E+01
   8.24000E+00     1.83795E+01
   8.24125E+00     1.78041E+01
   8.24250E+00     1.72321E+01
   8.24375E+00     1.66632E+01
   8.24500E+00     1.60982E+01
   8.24625E+00     1.55372E+01
   8.24750E+00     1.49808E+01
   8.24875E+00     1.44292E+01
   8.25000E+00     1.38828E+01
   8.25125E+00     1.33420E+01
   8.25250E+00     1.28072E+01
   8.25375E+00     1.22786E+01
   8.25500E+00     1.17566E+01
   8.25625E+00     1.12414E+01
   8.25750E+00     1.07333E+01
   8.25875E+00     1.02326E+01
   8.26000E+00     9.73957E+00
   8.26125E+00     9.25445E+00
   8.26250E+00     8.77749E+00
   8.26375E+00     8.30899E+00
   8.26500E+00     7.84922E+00
   8.26625E+00     7.39850E+00
   8.26750E+00     6.95719E+00
   8.26875E+00     6.52570E+00
   8.27000E+00     6.10438E+00
   8.27125E+00     5.69347E+00
   8.27250E+00     5.29313E+00
   8.27375E+00     4.90350E+00
   8.27500E+00     4.52463E+00
   8.27625E+00     4.15658E+00
   8.27750E+00     3.79936E+00
   8.27875E+00     3.45291E+00
   8.28000E+00     3.11712E+00
   8.28125E+00     2.79188E+00
   8.28250E+00     2.47709E+00
   8.28375E+00     2.17270E+00
   8.28500E+00     1.87868E+00
   8.28625E+00     1.59510E+00
   8.28750E+00     1.32215E+00
   8.28875E+00     1.06014E+00
   8.29000E+00     8.09598E-01
   8.29125E+00     5.71193E-01
   8.29250E+00     3.45804E-01
   8.29375E+00     1.34538E-01
   8.29500E+00    -6.12736E-02
   8.29625E+00    -2.40008E-01
   8.29750E+00    -3.99741E-01
   8.29875E+00    -5.38341E-01
   8.30000E+00    -6.53571E-01
   8.30125E+00    -7.43206E-01
   8.30250E+00    -8.05147E-01
   8.30375E+00    -8.37550E-01
   8.30500E+00    -8.38933E-01
   8.30625E+00    -8.08288E-01
   8.30750E+00    -7.45157E-01
   8.30875E+00    -6.49697E-01
   8.31000E+00    -5.22700E-01
   8.31125E+00    -3.65597E-01
   8.31250E+00    -1.80426E-01
   8.31375E+00     3.02066E-02
   8.31500E+00     2.63221E-01
   8.31625E+00     5.15334E-01
   8.31750E+00     7.83252E-01
   8.31875E+00     1.06378E+00
   8.32000E+00     1.35393E+00
   8.32125E+00     1.65098E+00
   8.32250E+00     1.95250E+00
   8.32375E+00     2.25639E+00
   8.32500E+00     2.56086E+00
   8.32625E+00     2.86447E+00
   8.32750E+00     3.16613E+00
   8.32875E+00     3.46508E+00
   8.33000E+00     3.76076E+00
   8.33125E+00     4.05285E+00
   8.33250E+00     4.34114E+00
   8.33375E+00     4.62557E+00
   8.33500E+00     4.90615E+00
   8.33625E+00     5.18294E+00
   8.33750E+00     5.45601E+00
   8.33875E+00     5.72546E+00
   8.34000E+00     5.99135E+00
   8.34125E+00     6.25373E+00
   8.34250E+00     6.51264E+00
   8.34375E+00     6.76812E+00
   8.34500E+00     7.02016E+00
   8.34625E+00     7.26875E+00
   8.34750E+00     7.51386E+00
   8.34875E+00     7.75544E+00
   8.35000E+00     7.99343E+00
   8.35125E+00     8.22778E+00
   8.35250E+00     8.45843E+00
   8.35375E+00     8.68534E+00
   8.35500E+00     8.90846E+00
   8.35625E+00     9.12774E+00
   8.35750E+00     9.34313E+00
   8.35875E+00     9.55460E+00
   8.36000E+00     9.76209E+00
   8.36125E+00     9.96555E+00
   8.36250E+00     1.01649E+01
   8.36375E+00     1.03602E+01
   8.36500E+00     1.05512E+01
   8.36625E+00     1.07379E+01
   8.36750E+00     1.09203E+01
   8.36875E+00     1.10981E+01
   8.37000E+00     1.12715E+01
   8.37125E+00     1.14401E+01
   8.37250E+00     1.16040E+01
   8.37375E+00     1.17630E+01
   8.37500E+00     1.19169E+01
   8.37625E+00     1.20657E+01
   8.37750E+00     1.22091E+01
   8.37875E+00     1.23472E+01
   8.38000E+00     1.24796E+01
   8.38125E+00     1.26064E+01
   8.38250E+00     1.27273E+01
   8.38375E+00     1.28422E+01
   8.38500E+00     1.29510E+01
   8.38625E+00     1.30536E+01
   8.38750E+00     1.31499E+01
   8.38875E+00     1.32398E+01
   8.39000E+00     1.33232E+01
   8.39125E+00     1.34001E+01
   8.39250E+00     1.34703E+01
   8.39375E+00     1.35339E+01
   8.39500E+00     1.35909E+01
   8.39625E+00     1.36411E+01
   8.39750E+00     1.36847E+01
   8.39875E+00     1.37217E+01
   8.40000E+00     1.37520E+01
   8.40125E+00     1.37758E+01
   8.40250E+00     1.37931E+01
   8.40375E+00     1.38040E+01
   8.40500E+00     1.38085E+01
   8.40625E+00     1.38067E+01
   8.40750E+00     1.37988E+01
   8.40875E+00     1.37847E+01
   8.41000E+00     1.37645E+01
   8.41125E+00     1.37384E+01
   8.41250E+00     1.37065E+01
   8.41375E+00     1.36686E+01
   8.41500E+00     1.36250E+01
   8.41625E+00     1.35756E+01
   8.41750E+00     1.35204E+01
   8.41875E+00     1.34596E+01
   8.42000E+00     1.33929E+01
   8.42125E+00     1.33205E+01
   8.42250E+00     1.32422E+01
   8.42375E+00     1.31580E+01
   8.42500E+00     1.30678E+01
   8.42625E+00     1.29715E+01
   8.42750E+00     1.28689E+01
   8.42875E+00     1.27599E+01
   8.43000E+00     1.26444E+01
   8.43125E+00     1.25221E+01
   8.43250E+00     1.23929E+01
   8.43375E+00     1.22566E+01
   8.43500E+00     1.21129E+01
   8.43625E+00     1.19617E+01
   8.43750E+00     1.18027E+01
   8.43875E+00     1.16358E+01
   8.44000E+00     1.14608E+01
   8.44125E+00     1.12776E+01
   8.44250E+00     1.10859E+01
   8.44375E+00     1.08858E+01
   8.44500E+00     1.06771E+01
   8.44625E+00     1.04599E+01
   8.44750E+00     1.02341E+01
   8.44875E+00     1.00001E+01
   8.45000E+00     9.75776E+00
   8.45125E+00     9.50750E+00
   8.45250E+00     9.24962E+00
   8.45375E+00     8.98450E+00
   8.45500E+00     8.71263E+00
   8.45625E+00     8.43455E+00
   8.45750E+00     8.15089E+00
   8.45875E+00     7.86237E+00
   8.46000E+00     7.56973E+00
   8.46125E+00     7.27380E+00
   8.46250E+00     6.97546E+00
   8.46375E+00     6.67561E+00
   8.46500E+00     6.37517E+00
   8.46625E+00     6.07508E+00
   8.46750E+00     5.77628E+00
   8.46875E+00     5.47970E+00
   8.47000E+00     5.18620E+00
   8.47125E+00     4.89665E+00
   8.47250E+00     4.61184E+00
   8.47375E+00     4.33253E+00
   8.47500E+00     4.05940E+00
   8.47625E+00     3.79307E+00
   8.47750E+00     3.53411E+00
   8.47875E+00     3.28299E+00
   8.48000E+00     3.04016E+00
   8.48125E+00     2.80598E+00
   8.48250E+00     2.58077E+00
   8.48375E+00     2.36478E+00
   8.48500E+00     2.15824E+00
   8.48625E+00     1.96130E+00
   8.48750E+00     1.77412E+00
   8.48875E+00     1.59676E+00
   8.49000E+00     1.42931E+00
   8.49125E+00     1.27178E+00
   8.49250E+00     1.12420E+00
   8.49375E+00     9.86559E-01
   8.49500E+00     8.58857E-01
   8.49625E+00     7.41077E-01
   8.49750E+00     6.33203E-01
   8.49875E+00     5.35222E-01
   8.50000E+00     4.47124E-01
   8.50125E+00     3.68908E-01
   8.50250E+00     3.00579E-01
   8.50375E+00     2.42151E-01
   8.50500E+00     1.93645E-01
   8.50625E+00     1.55092E-01
   8.50750E+00     1.26530E-01
   8.50875E+00     1.08001E-01
   8.51000E+00     9.95503E-02
   8.51125E+00     1.01226E-01
   8.51250E+00     1.13071E-01
   8.51375E+00     1.35127E-01
   8.51500E+00     1.67424E-01
   8.51625E+00     2.09981E-01
   8.51750E+00     2.62803E-01
   8.51875E+00     3.25876E-01
   8.52000E+00     3.99164E-01
   8.52125E+00     4.82609E-01
   8.52250E+00     5.76126E-01
   8.52375E+00     6.79601E-01
   8.52500E+00     7.92890E-01
   8.52625E+00     9.15817E-01
   8.52750E+00     1.04817E+00
   8.52875E+00     1.18970E+00
   8.53000E+00     1.34012E+00
   8.53125E+00     1.49911E+00
   8.53250E+00     1.66630E+00
   8.53375E+00     1.84128E+00
   8.53500E+00     2.02359E+00
   8.53625E+00     2.21275E+00
   8.53750E+00     2.40822E+00
   8.53875E+00     2.60942E+00
   8.54000E+00     2.81576E+00
   8.54125E+00     3.02661E+00
   8.54250E+00     3.24130E+00
   8.54375E+00     3.45918E+00
   8.54500E+00     3.67956E+00
   8.54625E+00     3.90176E+00
   8.54750E+00     4.12511E+00
   8.54875E+00     4.34893E+00
   8.55000E+00     4.57256E+00
   8.55125E+00     4.79536E+00
   8.55250E+00     5.01672E+00
   8.55375E+00     5.23603E+00
   8.55500E+00     5.45273E+00
   8.55625E+00     5.66629E+00
   8.55750E+00     5.87622E+00
   8.55875E+00     6.08205E+00
   8.56000E+00     6.28337E+00
   8.56125E+00     6.47981E+00
   8.56250E+00     6.67102E+00
   8.56375E+00     6.85671E+00
   8.56500E+00     7.03665E+00
   8.56625E+00     7.21061E+00
   8.56750E+00     7.37842E+00
   8.56875E+00     7.53995E+00
   8.57000E+00     7.69510E+00
   8.57125E+00     7.84379E+00
   8.57250E+00     7.98597E+00
   8.57375E+00     8.12164E+00
   8.57500E+00     8.25077E+00
   8.57625E+00     8.37341E+00
   8.57750E+00     8.48957E+00
   8.57875E+00     8.59931E+00
   8.58000E+00     8.70268E+00
   8.58125E+00     8.79975E+00
   8.58250E+00     8.89060E+00
   8.58375E+00     8.97531E+00
   8.58500E+00     9.05397E+00
   8.58625E+00     9.12665E+00
   8.58750E+00     9.19345E+00
   8.58875E+00     9.25447E+00
   8.59000E+00     9.30980E+00
   8.59125E+00     9.35953E+00
   8.59250E+00     9.40376E+00
   8.59375E+00     9.44259E+00
   8.59500E+00     9.47609E+00
   8.59625E+00     9.50439E+00
   8.59750E+00     9.52755E+00
   8.59875E+00     9.54568E+00
   8.60000E+00     9.55888E+00
   8.60125E+00     9.56722E+00
   8.60250E+00     9.57081E+00
   8.60375E+00     9.56973E+00
   8.60500E+00     9.56407E+00
   8.60625E+00     9.55392E+00
   8.60750E+00     9.53937E+00
   8.60875E+00     9.52050E+00
   8.61000E+00     9.49741E+00
   8.61125E+00     9.47018E+00
   8.61250E+00     9.43890E+00
   8.61375E+00     9.40365E+00
   8.61500E+00     9.36453E+00
   8.61625E+00     9.32161E+00
   8.61750E+00     9.27500E+00
   8.61875E+00     9.22477E+00
   8.62000E+00     9.17101E+00
   8.62125E+00     9.11382E+00
   8.62250E+00     9.05329E+00
   8.62375E+00     8.98950E+00
   8.62500E+00     8.92254E+00
   8.62625E+00     8.85251E+00
   8.62750E+00     8.77949E+00
   8.62875E+00     8.70358E+00
   8.63000E+00     8.62486E+00
   8.63125E+00     8.54341E+00
   8.63250E+00     8.45933E+00
   8.63375E+00     8.37269E+00
   8.63500E+00     8.28357E+00
   8.63625E+00     8.19204E+00
   8.63750E+00     8.09819E+00
   8.63875E+00     8.00207E+00
   8.64000E+00     7.90374E+00
   8.64125E+00     7.80327E+00
   8.64250E+00     7.70070E+00
   8.64375E+00     7.59609E+00
   8.64500E+00     7.48947E+00
   8.64625E+00     7.38088E+00
   8.64750E+00     7.27035E+00
   8.64875E+00     7.15791E+00
   8.65000E+00     7.04359E+00
   8.65125E+00     6.92740E+00
   8.65250E+00     6.80937E+00
   8.65375E+00     6.68952E+00
   8.65500E+00     6.56786E+00
   8.65625E+00     6.44441E+00
   8.65750E+00     6.31920E+00
   8.65875E+00     6.19224E+00
   8.66000E+00     6.06358E+00
   8.66125E+00     5.93324E+00
   8.66250E+00     5.80126E+00
   8.66375E+00     5.66771E+00
   8.66500E+00     5.53265E+00
   8.66625E+00     5.39614E+00
   8.66750E+00     5.25829E+00
   8.66875E+00     5.11918E+00
   8.67000E+00     4.97894E+00
   8.67125E+00     4.83769E+00
   8.67250E+00     4.69560E+00
   8.67375E+00     4.55281E+00
   8.67500E+00     4.40953E+00
   8.67625E+00     4.26594E+00
   8.67750E+00     4.12226E+00
   8.67875E+00     3.97873E+00
   8.68000E+00     3.83559E+00
   8.68125E+00     3.69311E+00
   8.68250E+00     3.55156E+00
   8.68375E+00     3.41123E+00
   8.68500E+00     3.27241E+00
   8.68625E+00     3.13541E+00
   8.68750E+00     3.00054E+00
   8.68875E+00     2.86810E+00
   8.69000E+00     2.73841E+00
   8.69125E+00     2.61178E+00
   8.69250E+00     2.48852E+00
   8.69375E+00     2.36894E+00
   8.69500E+00     2.25331E+00
   8.69625E+00     2.14194E+00
   8.69750E+00     2.03509E+00
   8.69875E+00     1.93301E+00
   8.70000E+00     1.83596E+00
   8.70125E+00     1.74416E+00
   8.70250E+00     1.65781E+00
   8.70375E+00     1.57711E+00
   8.70500E+00     1.50222E+00
   8.70625E+00     1.43329E+00
   8.70750E+00     1.37046E+00
   8.70875E+00     1.31381E+00
   8.71000E+00     1.26344E+00
   8.71125E+00     1.21942E+00
   8.71250E+00     1.18178E+00
   8.71375E+00     1.15056E+00
   8.71500E+00     1.12575E+00
   8.71625E+00     1.10735E+00
   8.71750E+00     1.09534E+00
   8.71875E+00     1.08967E+00
   8.72000E+00     1.09030E+00
   8.72125E+00     1.09714E+00
   8.72250E+00     1.11013E+00
   8.72375E+00     1.12918E+00
   8.72500E+00     1.15419E+00
   8.72625E+00     1.18506E+00
   8.72750E+00     1.22167E+00
   8.72875E+00     1.26391E+00
   8.73000E+00     1.31166E+00
   8.73125E+00     1.36479E+00
   8.73250E+00     1.42315E+00
   8.73375E+00     1.48663E+00
   8.73500E+00     1.55507E+00
   8.73625E+00     1.62833E+00
   8.73750E+00     1.70627E+00
   8.73875E+00     1.78872E+00
   8.74000E+00     1.87552E+00
   8.74125E+00     1.96652E+00
   8.74250E+00     2.06156E+00
   8.74375E+00     2.16044E+00
   8.74500E+00     2.26300E+00
   8.74625E+00     2.36905E+00
   8.74750E+00     2.47839E+00
   8.74875E+00     2.59083E+00
   8.75000E+00     2.70617E+00
   8.75125E+00     2.82418E+00
   8.75250E+00     2.94465E+00
   8.75375E+00     3.06736E+00
   8.75500E+00     3.19207E+00
   8.75625E+00     3.31854E+00
   8.75750E+00     3.44652E+00
   8.75875E+00     3.57577E+00
   8.76000E+00     3.70602E+00
   8.76125E+00     3.83701E+00
   8.76250E+00     3.96847E+00
   8.76375E+00     4.10012E+00
   8.76500E+00     4.23170E+00
   8.76625E+00     4.36291E+00
   8.76750E+00     4.49348E+00
   8.76875E+00     4.62313E+00
   8.77000E+00     4.75157E+00
   8.77125E+00     4.87852E+00
   8.77250E+00     5.00370E+00
   8.77375E+00     5.12685E+00
   8.77500E+00     5.24771E+00
   8.77625E+00     5.36600E+00
   8.77750E+00     5.48149E+00
   8.77875E+00     5.59395E+00
   8.78000E+00     5.70314E+00
   8.78125E+00     5.80886E+00
   8.78250E+00     5.91091E+00
   8.78375E+00     6.00910E+00
   8.78500E+00     6.10329E+00
   8.78625E+00     6.19330E+00
   8.78750E+00     6.27902E+00
   8.78875E+00     6.36032E+00
   8.79000E+00     6.43711E+00
   8.79125E+00     6.50929E+00
   8.79250E+00     6.57682E+00
   8.79375E+00     6.63963E+00
   8.79500E+00     6.69770E+00
   8.79625E+00     6.75099E+00
   8.79750E+00     6.79952E+00
   8.79875E+00     6.84328E+00
   8.80000E+00     6.88230E+00
   8.80125E+00     6.91662E+00
   8.80250E+00     6.94629E+00
   8.80375E+00     6.97141E+00
   8.80500E+00     6.99211E+00
   8.80625E+00     7.00857E+00
   8.80750E+00     7.02091E+00
   8.80875E+00     7.02924E+00
   8.81000E+00     7.03361E+00
   8.81125E+00     7.03407E+00
   8.81250E+00     7.03067E+00
   8.81375E+00     7.02352E+00
   8.81500E+00     7.01279E+00
   8.81625E+00     6.99875E+00
   8.81750E+00     6.98177E+00
   8.81875E+00     6.96230E+00
   8.82000E+00     6.94098E+00
   8.82125E+00     6.91857E+00
   8.82250E+00     6.89609E+00
   8.82375E+00     6.87476E+00
   8.82500E+00     6.85613E+00
   8.82625E+00     6.84205E+00
   8.82750E+00     6.83471E+00
   8.82875E+00     6.83663E+00
   8.83000E+00     6.85065E+00
   8.83125E+00     6.87991E+00
   8.83250E+00     6.92773E+00
   8.83375E+00     6.99755E+00
   8.83500E+00     7.09282E+00
   8.83625E+00     7.21685E+00
   8.83750E+00     7.37266E+00
   8.83875E+00     7.56286E+00
   8.84000E+00     7.78947E+00
   8.84125E+00     8.05379E+00
   8.84250E+00     8.35633E+00
   8.84375E+00     8.69676E+00
   8.84500E+00     9.07383E+00
   8.84625E+00     9.48551E+00
   8.84750E+00     9.92899E+00
   8.84875E+00     1.04009E+01
   8.85000E+00     1.08973E+01
   8.85125E+00     1.14141E+01
   8.85250E+00     1.19472E+01
   8.85375E+00     1.24926E+01
   8.85500E+00     1.30465E+01
   8.85625E+00     1.36056E+01
   8.85750E+00     1.41672E+01
   8.85875E+00     1.47288E+01
   8.86000E+00     1.52887E+01
   8.86125E+00     1.58458E+01
   8.86250E+00     1.63992E+01
   8.86375E+00     1.69484E+01
   8.86500E+00     1.74932E+01
   8.86625E+00     1.80338E+01
   8.86750E+00     1.85703E+01
   8.86875E+00     1.91029E+01
   8.87000E+00     1.96320E+01
   8.87125E+00     2.01577E+01
   8.87250E+00     2.06803E+01
   8.87375E+00     2.12000E+01
   8.87500E+00     2.17169E+01
   8.87625E+00     2.22310E+01
   8.87750E+00     2.27425E+01
   8.87875E+00     2.32513E+01
   8.88000E+00     2.37572E+01
   8.88125E+00     2.42604E+01
   8.88250E+00     2.47605E+01
   8.88375E+00     2.52575E+01
   8.88500E+00     2.57513E+01
   8.88625E+00     2.62416E+01
   8.88750E+00     2.67284E+01
   8.88875E+00     2.72114E+01
   8.89000E+00     2.76905E+01
   8.89125E+00     2.81655E+01
   8.89250E+00     2.86362E+01
   8.89375E+00     2.91024E+01
   8.89500E+00     2.95641E+01
   8.89625E+00     3.00210E+01
   8.89750E+00     3.04729E+01
   8.89875E+00     3.09197E+01
   8.90000E+00     3.13612E+01
   8.90125E+00     3.17972E+01
   8.90250E+00     3.22275E+01
   8.90375E+00     3.26519E+01
   8.90500E+00     3.30703E+01
   8.90625E+00     3.34823E+01
   8.90750E+00     3.38878E+01
   8.90875E+00     3.42865E+01
   8.91000E+00     3.46782E+01
   8.91125E+00     3.50627E+01
   8.91250E+00     3.54396E+01
   8.91375E+00     3.58089E+01
   8.91500E+00     3.61701E+01
   8.91625E+00     3.65230E+01
   8.91750E+00     3.68675E+01
   8.91875E+00     3.72033E+01
   8.92000E+00     3.75301E+01
   8.92125E+00     3.78478E+01
   8.92250E+00     3.81561E+01
   8.92375E+00     3.84550E+01
   8.92500E+00     3.87441E+01
   8.92625E+00     3.90235E+01
   8.92750E+00     3.92929E+01
   8.92875E+00     3.95524E+01
   8.93000E+00     3.98018E+01
   8.93125E+00     4.00412E+01
   8.93250E+00     4.02706E+01
   8.93375E+00     4.04899E+01
   8.93500E+00     4.06993E+01
   8.93625E+00     4.08988E+01
   8.93750E+00     4.10884E+01
   8.93875E+00     4.12685E+01
   8.94000E+00     4.14389E+01
   8.94125E+00     4.15999E+01
   8.94250E+00     4.17517E+01
   8.94375E+00     4.18943E+01
   8.94500E+00     4.20279E+01
   8.94625E+00     4.21527E+01
   8.94750E+00     4.22686E+01
   8.94875E+00     4.23759E+01
   8.95000E+00     4.24745E+01
   8.95125E+00     4.25646E+01
   8.95250E+00     4.26461E+01
   8.95375E+00     4.27191E+01
   8.95500E+00     4.27835E+01
   8.95625E+00     4.28392E+01
   8.95750E+00     4.28860E+01
   8.95875E+00     4.29239E+01
   8.96000E+00     4.29526E+01
   8.96125E+00     4.29720E+01
   8.96250E+00     4.29817E+01
   8.96375E+00     4.29814E+01
   8.96500E+00     4.29709E+01
   8.96625E+00     4.29497E+01
   8.96750E+00     4.29174E+01
   8.96875E+00     4.28737E+01
   8.97000E+00     4.28179E+01
   8.97125E+00     4.27498E+01
   8.97250E+00     4.26687E+01
   8.97375E+00     4.25741E+01
   8.97500E+00     4.24656E+01
   8.97625E+00     4.23425E+01
   8.97750E+00     4.22043E+01
   8.97875E+00     4.20505E+01
   8.98000E+00     4.18805E+01
   8.98125E+00     4.16939E+01
   8.98250E+00     4.14901E+01
   8.98375E+00     4.12687E+01
   8.98500E+00     4.10294E+01
   8.98625E+00     4.07717E+01
   8.98750E+00     4.04953E+01
   8.98875E+00     4.02001E+01
   8.99000E+00     3.98860E+01
   8.99125E+00     3.95528E+01
   8.99250E+00     3.92006E+01
   8.99375E+00     3.88295E+01
   8.99500E+00     3.84399E+01
   8.99625E+00     3.80320E+01
   8.99750E+00     3.76063E+01
   8.99875E+00     3.71634E+01
   9.00000E+00     3.67040E+01
   9.00125E+00     3.62287E+01
   9.00250E+00     3.57385E+01
   9.00375E+00     3.52342E+01
   9.00500E+00     3.47168E+01
   9.00625E+00     3.41874E+01
   9.00750E+00     3.36469E+01
   9.00875E+00     3.30965E+01
   9.01000E+00     3.25372E+01
   9.01125E+00     3.19700E+01
   9.01250E+00     3.13960E+01
   9.01375E+00     3.08162E+01
   9.01500E+00     3.02314E+01
   9.01625E+00     2.96426E+01
   9.01750E+00     2.90505E+01
   9.01875E+00     2.84558E+01
   9.02000E+00     2.78593E+01
   9.02125E+00     2.72615E+01
   9.02250E+00     2.66629E+01
   9.02375E+00     2.60640E+01
   9.02500E+00     2.54651E+01
   9.02625E+00     2.48666E+01
   9.02750E+00     2.42689E+01
   9.02875E+00     2.36721E+01
   9.03000E+00     2.30765E+01
   9.03125E+00     2.24824E+01
   9.03250E+00     2.18899E+01
   9.03375E+00     2.12992E+01
   9.03500E+00     2.07105E+01
   9.03625E+00     2.01241E+01
   9.03750E+00     1.95401E+01
   9.03875E+00     1.89587E+01
   9.04000E+00     1.83802E+01
   9.04125E+00     1.78048E+01
   9.04250E+00     1.72328E+01
   9.04375E+00     1.66639E+01
   9.04500E+00     1.60989E+01
   9.04625E+00     1.55380E+01
   9.04750E+00     1.49815E+01
   9.04875E+00     1.44299E+01
   9.05000E+00     1.38836E+01
   9.05125E+00     1.33427E+01
   9.05250E+00     1.28079E+01
   9.05375E+00     1.22793E+01
   9.05500E+00     1.17573E+01
   9.05625E+00     1.12421E+01
   9.05750E+00     1.07340E+01
   9.05875E+00     1.02333E+01
   9.06000E+00     9.74027E+00
   9.06125E+00     9.25514E+00
   9.06250E+00     8.77818E+00
   9.06375E+00     8.30967E+00
   9.06500E+00     7.84990E+00
   9.06625E+00     7.39917E+00
   9.06750E+00     6.95785E+00
   9.06875E+00     6.52636E+00
   9.07000E+00     6.10503E+00
   9.07125E+00     5.69410E+00
   9.07250E+00     5.29376E+00
   9.07375E+00     4.90412E+00
   9.07500E+00     4.52524E+00
   9.07625E+00     4.15718E+00
   9.07750E+00     3.79994E+00
   9.07875E+00     3.45348E+00
   9.08000E+00     3.11767E+00
   9.08125E+00     2.79242E+00
   9.08250E+00     2.47762E+00
   9.08375E+00     2.17320E+00
   9.08500E+00     1.87917E+00
   9.08625E+00     1.59558E+00
   9.08750E+00     1.32260E+00
   9.08875E+00     1.06058E+00
   9.09000E+00     8.10020E-01
   9.09125E+00     5.71596E-01
   9.09250E+00     3.46189E-01
   9.09375E+00     1.34905E-01
   9.09500E+00    -6.09243E-02
   9.09625E+00    -2.39675E-01
   9.09750E+00    -3.99425E-01
   9.09875E+00    -5.38042E-01
   9.10000E+00    -6.53289E-01
   9.10125E+00    -7.42940E-01
   9.10250E+00    -8.04897E-01
   9.10375E+00    -8.37315E-01
   9.10500E+00    -8.38713E-01
   9.10625E+00    -8.08083E-01
   9.10750E+00    -7.44967E-01
   9.10875E+00    -6.49522E-01
   9.11000E+00    -5.22539E-01
   9.11125E+00    -3.65450E-01
   9.11250E+00    -1.80294E-01
   9.11375E+00     3.03244E-02
   9.11500E+00     2.63325E-01
   9.11625E+00     5.15423E-01
   9.11750E+00     7.83327E-01
   9.11875E+00     1.06384E+00
   9.12000E+00     1.35398E+00
   9.12125E+00     1.65101E+00
   9.12250E+00     1.95253E+00
   9.12375E+00     2.25641E+00
   9.12500E+00     2.56086E+00
   9.12625E+00     2.86446E+00
   9.12750E+00     3.16612E+00
   9.12875E+00     3.46505E+00
   9.13000E+00     3.76073E+00
   9.13125E+00     4.05280E+00
   9.13250E+00     4.34109E+00
   9.13375E+00     4.62551E+00
   9.13500E+00     4.90609E+00
   9.13625E+00     5.18287E+00
   9.13750E+00     5.45594E+00
   9.13875E+00     5.72538E+00
   9.14000E+00     5.99127E+00
   9.14125E+00     6.25364E+00
   9.14250E+00     6.51255E+00
   9.14375E+00     6.76803E+00
   9.14500E+00     7.02007E+00
   9.14625E+00     7.26866E+00
   9.14750E+00     7.51377E+00
   9.14875E+00     7.75534E+00
   9.15000E+00     7.99333E+00
   9.15125E+00     8.22768E+00
   9.15250E+00     8.45833E+00
   9.15375E+00     8.68524E+00
   9.15500E+00     8.90836E+00
   9.15625E+00     9.12764E+00
   9.15750E+00     9.34303E+00
   9.15875E+00     9.55450E+00
   9.16000E+00     9.76199E+00
   9.16125E+00     9.96546E+00
   9.16250E+00     1.01648E+01
   9.16375E+00     1.03601E+01
   9.16500E+00     1.05511E+01
   9.16625E+00     1.07378E+01
   9.16750E+00     1.09202E+01
   9.16875E+00     1.10981E+01
   9.17000E+00     1.12714E+01
   9.17125E+00     1.14400E+01
   9.17250E+00     1.16039E+01
   9.17375E+00     1.17629E+01
   9.17500E+00     1.19168E+01
   9.17625E+00     1.20656E+01
   9.17750E+00     1.22091E+01
   9.17875E+00     1.23471E+01
   9.18000E+00     1.24796E+01
   9.18125E+00     1.26063E+01
   9.18250E+00     1.27272E+01
   9.18375E+00     1.28421E+01
   9.18500E+00     1.29510E+01
   9.18625E+00     1.30536E+01
   9.18750E+00     1.31499E+01
   9.18875E+00     1.32398E+01
   9.19000E+00     1.33232E+01
   9.19125E+00     1.34001E+01
   9.19250E+00     1.34703E+01
   9.19375E+00     1.35340E+01
   9.19500E+00     1.35909E+01
   9.19625E+00     1.36412E+01
   9.19750E+00     1.36848E+01
   9.19875E+00     1.37217E+01
   9.20000E+00     1.37521E+01
   9.20125E+00     1.37759E+01
   9.20250E+00     1.37932E+01
   9.20375E+00     1.38041E+01
   9.20500E+00     1.38086E+01
   9.20625E+00     1.38068E+01
   9.20750E+00     1.37988E+01
   9.20875E+00     1.37848E+01
   9.21000E+00     1.37646E+01
   9.21125E+00     1.37385E+01
   9.21250E+00     1.37066E+01
   9.21375E+00     1.36687E+01
   9.21500E+00     1.36251E+01
   9.21625E+00     1.35757E+01
   9.21750E+00     1.35206E+01
   9.21875E+00     1.34597E+01
   9.22000E+00     1.33931E+01
   9.22125E+00     1.33206E+01
   9.22250E+00     1.32424E+01
   9.22375E+00     1.31582E+01
   9.22500E+00     1.30680E+01
   9.22625E+00     1.29717E+01
   9.22750E+00     1.28691E+01
   9.22875E+00     1.27601E+01
   9.23000E+00     1.26446E+01
   9.23125E+00     1.25224E+01
   9.23250E+00     1.23932E+01
   9.23375E+00     1.22568E+01
   9.23500E+00     1.21132E+01
   9.23625E+00     1.19620E+01
   9.23750E+00     1.18030E+01
   9.23875E+00     1.16361E+01
   9.24000E+00     1.14611E+01
   9.24125E+00     1.12779E+01
   9.24250E+00     1.10862E+01
   9.24375E+00     1.08861E+01
   9.24500E+00     1.06774E+01
   9.24625E+00     1.04602E+01
   9.24750E+00     1.02345E+01
   9.24875E+00     1.00004E+01
   9.25000E+00     9.75816E+00
   9.25125E+00     9.50792E+00
   9.25250E+00     9.25005E+00
   9.25375E+00     8.98494E+00
   9.25500E+00     8.71308E+00
   9.25625E+00     8.43501E+00
   9.25750E+00     8.15137E+00
   9.25875E+00     7.86285E+00
   9.26000E+00     7.57022E+00
   9.26125E+00     7.27431E+00
   9.26250E+00     6.97598E+00
   9.26375E+00     6.67613E+00
   9.26500E+00     6.37570E+00
   9.26625E+00     6.07562E+00
   9.26750E+00     5.77683E+00
   9.26875E+00     5.48024E+00
   9.27000E+00     5.18675E+00
   9.27125E+00     4.89720E+00
   9.27250E+00     4.61240E+00
   9.27375E+00     4.33309E+00
   9.27500E+00     4.05996E+00
   9.27625E+00     3.79363E+00
   9.27750E+00     3.53466E+00
   9.27875E+00     3.28355E+00
   9.28000E+00     3.04071E+00
   9.28125E+00     2.80653E+00
   9.28250E+00     2.58131E+00
   9.28375E+00     2.36532E+00
   9.28500E+00     2.15877E+00
   9.28625E+00     1.96183E+00
   9.28750E+00     1.77463E+00
   9.28875E+00     1.59727E+00
   9.29000E+00     1.42981E+00
   9.29125E+00     1.27227E+00
   9.29250E+00     1.12468E+00
   9.29375E+00     9.87031E-01
   9.29500E+00     8.59319E-01
   9.29625E+00     7.41528E-01
   9.29750E+00     6.33642E-01
   9.29875E+00     5.35649E-01
   9.30000E+00     4.47539E-01
   9.30125E+00     3.69311E-01
   9.30250E+00     3.00969E-01
   9.30375E+00     2.42528E-01
   9.30500E+00     1.94009E-01
   9.30625E+00     1.55443E-01
   9.30750E+00     1.26867E-01
   9.30875E+00     1.08324E-01
   9.31000E+00     9.98592E-02
   9.31125E+00     1.01520E-01
   9.31250E+00     1.13351E-01
   9.31375E+00     1.35392E-01
   9.31500E+00     1.67674E-01
   9.31625E+00     2.10216E-01
   9.31750E+00     2.63023E-01
   9.31875E+00     3.26080E-01
   9.32000E+00     3.99352E-01
   9.32125E+00     4.82781E-01
   9.32250E+00     5.76282E-01
   9.32375E+00     6.79742E-01
   9.32500E+00     7.93015E-01
   9.32625E+00     9.15926E-01
   9.32750E+00     1.04826E+00
   9.32875E+00     1.18978E+00
   9.33000E+00     1.34018E+00
   9.33125E+00     1.49916E+00
   9.33250E+00     1.66633E+00
   9.33375E+00     1.84130E+00
   9.33500E+00     2.02360E+00
   9.33625E+00     2.21274E+00
   9.33750E+00     2.40819E+00
   9.33875E+00     2.60938E+00
   9.34000E+00     2.81571E+00
   9.34125E+00     3.02654E+00
   9.34250E+00     3.24123E+00
   9.34375E+00     3.45909E+00
   9.34500E+00     3.67946E+00
   9.34625E+00     3.90166E+00
   9.34750E+00     4.12500E+00
   9.34875E+00     4.34881E+00
   9.35000E+00     4.57243E+00
   9.35125E+00     4.79523E+00
   9.35250E+00     5.01657E+00
   9.35375E+00     5.23588E+00
   9.35500E+00     5.45258E+00
   9.35625E+00     5.66613E+00
   9.35750E+00     5.87606E+00
   9.35875E+00     6.08189E+00
   9.36000E+00     6.28320E+00
   9.36125E+00     6.47964E+00
   9.36250E+00     6.67085E+00
   9.36375E+00     6.85654E+00
   9.36500E+00     7.03648E+00
   9.36625E+00     7.21044E+00
   9.36750E+00     7.37825E+00
   9.36875E+00     7.53979E+00
   9.37000E+00     7.69494E+00
   9.37125E+00     7.84363E+00
   9.37250E+00     7.98582E+00
   9.37375E+00     8.12148E+00
   9.37500E+00     8.25063E+00
   9.37625E+00     8.37327E+00
   9.37750E+00     8.48943E+00
   9.37875E+00     8.59917E+00
   9.38000E+00     8.70255E+00
   9.38125E+00     8.79963E+00
   9.38250E+00     8.89049E+00
   9.38375E+00     8.97521E+00
   9.38500E+00     9.05387E+00
   9.38625E+00     9.12656E+00
   9.38750E+00     9.19337E+00
   9.38875E+00     9.25439E+00
   9.39000E+00     9.30973E+00
   9.39125E+00     9.35947E+00
   9.39250E+00     9.40371E+00
   9.39375E+00     9.44253E+00
   9.39500E+00     9.47605E+00
   9.39625E+00     9.50435E+00
   9.39750E+00     9.52752E+00
   9.39875E+00     9.54566E+00
   9.40000E+00     9.55886E+00
   9.40125E+00     9.56722E+00
   9.40250E+00     9.57081E+00
   9.40375E+00     9.56974E+00
   9.40500E+00     9.56408E+00
   9.40625E+00     9.55394E+00
   9.40750E+00     9.53940E+00
   9.40875E+00     9.52054E+00
   9.41000E+00     9.49746E+00
   9.41125E+00     9.47023E+00
   9.41250E+00     9.43896E+00
   9.41375E+00     9.40372E+00
   9.41500E+00     9.36460E+00
   9.41625E+00     9.32170E+00
   9.41750E+00     9.27509E+00
   9.41875E+00     9.22487E+00
   9.42000E+00     9.17112E+00
   9.42125E+00     9.11394E+00
   9.42250E+00     9.05341E+00
   9.42375E+00     8.98962E+00
   9.42500E+00     8.92267E+00
   9.42625E+00     8.85265E+00
   9.42750E+00     8.77964E+00
   9.42875E+00     8.70373E+00
   9.43000E+00     8.62502E+00
   9.43125E+00     8.54358E+00
   9.43250E+00     8.45950E+00
   9.43375E+00     8.37287E+00
   9.43500E+00     8.28376E+00
   9.43625E+00     8.19224E+00
   9.43750E+00     8.09840E+00
   9.43875E+00     8.00228E+00
   9.44000E+00     7.90396E+00
   9.44125E+00     7.80350E+00
   9.44250E+00     7.70094E+00
   9.44375E+00     7.59633E+00
   9.44500E+00     7.48971E+00
   9.44625E+00     7.38113E+00
   9.44750E+00     7.27061E+00
   9.44875E+00     7.15818E+00
   9.45000E+00     7.04386E+00
   9.45125E+00     6.92769E+00
   9.45250E+00     6.80967E+00
   9.45375E+00     6.68982E+00
   9.45500E+00     6.56817E+00
   9.45625E+00     6.44472E+00
   9.45750E+00     6.31952E+00
   9.45875E+00     6.19257E+00
   9.46000E+00     6.06391E+00
   9.46125E+00     5.93358E+00
   9.46250E+00     5.80161E+00
   9.46375E+00     5.66807E+00
   9.46500E+00     5.53301E+00
   9.46625E+00     5.39651E+00
   9.46750E+00     5.25866E+00
   9.46875E+00     5.11956E+00
   9.47000E+00     4.97932E+00
   9.47125E+00     4.83809E+00
   9.47250E+00     4.69600E+00
   9.47375E+00     4.55322E+00
   9.47500E+00     4.40994E+00
   9.47625E+00     4.26636E+00
   9.47750E+00     4.12269E+00
   9.47875E+00     3.97916E+00
   9.48000E+00     3.83603E+00
   9.48125E+00     3.69355E+00
   9.48250E+00     3.55200E+00
   9.48375E+00     3.41168E+00
   9.48500E+00     3.27286E+00
   9.48625E+00     3.13586E+00
   9.48750E+00     3.00099E+00
   9.48875E+00     2.86855E+00
   9.49000E+00     2.73887E+00
   9.49125E+00     2.61224E+00
   9.49250E+00     2.48898E+00
   9.49375E+00     2.36939E+00
   9.49500E+00     2.25377E+00
   9.49625E+00     2.14239E+00
   9.49750E+00     2.03554E+00
   9.49875E+00     1.93346E+00
   9.50000E+00     1.83641E+00
   9.50125E+00     1.74460E+00
   9.50250E+00     1.65825E+00
   9.50375E+00     1.57754E+00
   9.50500E+00     1.50265E+00
   9.50625E+00     1.43371E+00
   9.50750E+00     1.37087E+00
   9.50875E+00     1.31421E+00
   9.51000E+00     1.26384E+00
   9.51125E+00     1.21980E+00
   9.51250E+00     1.18216E+00
   9.51375E+00     1.15092E+00
   9.51500E+00     1.12611E+00
   9.51625E+00     1.10770E+00
   9.51750E+00     1.09568E+00
   9.51875E+00     1.09000E+00
   9.52000E+00     1.09061E+00
   9.52125E+00     1.09744E+00
   9.52250E+00     1.11042E+00
   9.52375E+00     1.12946E+00
   9.52500E+00     1.15445E+00
   9.52625E+00     1.18531E+00
   9.52750E+00     1.22191E+00
   9.52875E+00     1.26414E+00
   9.53000E+00     1.31188E+00
   9.53125E+00     1.36499E+00
   9.53250E+00     1.42334E+00
   9.53375E+00     1.48681E+00
   9.53500E+00     1.55524E+00
   9.53625E+00     1.62849E+00
   9.53750E+00     1.70641E+00
   9.53875E+00     1.78884E+00
   9.54000E+00     1.87564E+00
   9.54125E+00     1.96663E+00
   9.54250E+00     2.06164E+00
   9.54375E+00     2.16052E+00
   9.54500E+00     2.26306E+00
   9.54625E+00     2.36910E+00
   9.54750E+00     2.47843E+00
   9.54875E+00     2.59086E+00
   9.55000E+00     2.70618E+00
   9.55125E+00     2.82419E+00
   9.55250E+00     2.94465E+00
   9.55375E+00     3.06735E+00
   9.55500E+00     3.19204E+00
   9.55625E+00     3.31850E+00
   9.55750E+00     3.44648E+00
   9.55875E+00     3.57571E+00
   9.56000E+00     3.70595E+00
   9.56125E+00     3.83693E+00
   9.56250E+00     3.96839E+00
   9.56375E+00     4.10003E+00
   9.56500E+00     4.23160E+00
   9.56625E+00     4.36281E+00
   9.56750E+00     4.49338E+00
   9.56875E+00     4.62302E+00
   9.57000E+00     4.75145E+00
   9.57125E+00     4.87839E+00
   9.57250E+00     5.00357E+00
   9.57375E+00     5.12672E+00
   9.57500E+00     5.24757E+00
   9.57625E+00     5.36586E+00
   9.57750E+00     5.48135E+00
   9.57875E+00     5.59381E+00
   9.58000E+00     5.70300E+00
   9.58125E+00     5.80872E+00
   9.58250E+00     5.91077E+00
   9.58375E+00     6.00897E+00
   9.58500E+00     6.10315E+00
   9.58625E+00     6.19317E+00
   9.58750E+00     6.27888E+00
   9.58875E+00     6.36019E+00
   9.59000E+00     6.43698E+00
   9.59125E+00     6.50917E+00
   9.59250E+00     6.57670E+00
   9.59375E+00     6.63952E+00
   9.59500E+00     6.69759E+00
   9.59625E+00     6.75089E+00
   9.59750E+00     6.79942E+00
   9.59875E+00     6.84319E+00
   9.60000E+00     6.88221E+00
   9.60125E+00     6.91654E+00
   9.60250E+00     6.94622E+00
   9.60375E+00     6.97134E+00
   9.60500E+00     6.99206E+00
   9.60625E+00     7.00852E+00
   9.60750E+00     7.02087E+00
   9.60875E+00     7.02920E+00
   9.61000E+00     7.03359E+00
   9.61125E+00     7.03405E+00
   9.61250E+00     7.03066E+00
   9.61375E+00     7.02352E+00
   9.61500E+00     7.01280E+00
   9.61625E+00     6.99877E+00
   9.61750E+00     6.98179E+00
   9.61875E+00     6.96233E+00
   9.62000E+00     6.94102E+00
   9.62125E+00     6.91862E+00
   9.62250E+00     6.89614E+00
   9.62375E+00     6.87483E+00
   9.62500E+00     6.85621E+00
   9.62625E+00     6.84214E+00
   9.62750E+00     6.83480E+00
   9.62875E+00     6.83673E+00
   9.63000E+00     6.85077E+00
   9.63125E+00     6.88003E+00
   9.63250E+00     6.92786E+00
   9.63375E+00     6.99769E+00
   9.63500E+00     7.09297E+00
   9.63625E+00     7.21701E+00
   9.63750E+00     7.37284E+00
   9.63875E+00     7.56305E+00
   9.64000E+00     7.78966E+00
   9.64125E+00     8.05400E+00
   9.64250E+00     8.35655E+00
   9.64375E+00     8.69699E+00
   9.64500E+00     9.07408E+00
   9.64625E+00     9.48576E+00
   9.64750E+00     9.92925E+00
   9.64875E+00     1.04011E+01
   9.65000E+00     1.08975E+01
   9.65125E+00     1.14144E+01
   9.65250E+00     1.19475E+01
   9.65375E+00     1.24929E+01
   9.65500E+00     1.30468E+01
   9.65625E+00     1.36060E+01
   9.65750E+00     1.41675E+01
   9.65875E+00     1.47291E+01
   9.66000E+00     1.52891E+01
   9.66125E+00     1.58461E+01
   9.66250E+00     1.63995E+01
   9.66375E+00     1.69487E+01
   9.66500E+00     1.74936E+01
   9.66625E+00     1.80342E+01
   9.66750E+00     1.85707E+01
   9.66875E+00     1.91033E+01
   9.67000E+00     1.96324E+01
   9.67125E+00     2.01581E+01
   9.67250E+00     2.06807E+01
   9.67375E+00     2.12004E+01
   9.67500E+00     2.17173E+01
   9.67625E+00     2.22314E+01
   9.67750E+00     2.27429E+01
   9.67875E+00     2.32517E+01
   9.68000E+00     2.37577E+01
   9.68125E+00     2.42608E+01
   9.68250E+00     2.47609E+01
   9.68375E+00     2.52580E+01
   9.68500E+00     2.57517E+01
   9.68625E+00     2.62421E+01
   9.68750E+00     2.67288E+01
   9.68875E+00     2.72119E+01
   9.69000E+00     2.76909E+01
   9.69125E+00     2.81659E+01
   9.69250E+00     2.86367E+01
   9.69375E+00     2.91029E+01
   9.69500E+00     2.95646E+01
   9.69625E+00     3.00215E+01
   9.69750E+00     3.04734E+01
   9.69875E+00     3.09202E+01
   9.70000E+00     3.13617E+01
   9.70125E+00     3.17977E+01
   9.70250E+00     3.22281E+01
   9.70375E+00     3.26525E+01
   9.70500E+00     3.30708E+01
   9.70625E+00     3.34828E+01
   9.70750E+00     3.38883E+01
   9.70875E+00     3.42870E+01
   9.71000E+00     3.46788E+01
   9.71125E+00     3.50632E+01
   9.71250E+00     3.54402E+01
   9.71375E+00     3.58094E+01
   9.71500E+00     3.61706E+01
   9.71625E+00     3.65236E+01
   9.71750E+00     3.68681E+01
   9.71875E+00     3.72038E+01
   9.72000E+00     3.75307E+01
   9.72125E+00     3.78483E+01
   9.72250E+00     3.81567E+01
   9.72375E+00     3.84555E+01
   9.72500E+00     3.87446E+01
   9.72625E+00     3.90240E+01
   9.72750E+00     3.92934E+01
   9.72875E+00     3.95529E+01
   9.73000E+00     3.98024E+01
   9.73125E+00     4.00418E+01
   9.73250E+00     4.02711E+01
   9.73375E+00     4.04904E+01
   9.73500E+00     4.06998E+01
   9.73625E+00     4.08993E+01
   9.73750E+00     4.10889E+01
   9.73875E+00     4.12690E+01
   9.74000E+00     4.14394E+01
   9.74125E+00     4.16004E+01
   9.74250E+00     4.17522E+01
   9.74375E+00     4.18948E+01
   9.74500E+00     4.20284E+01
   9.74625E+00     4.21531E+01
   9.74750E+00     4.22691E+01
   9.74875E+00     4.23763E+01
   9.75000E+00     4.24750E+01
   9.75125E+00     4.25651E+01
   9.75250E+00     4.26466E+01
   9.75375E+00     4.27196E+01
   9.75500E+00     4.27839E+01
   9.75625E+00     4.28396E+01
   9.75750E+00     4.28864E+01
   9.75875E+00     4.29243E+01
   9.76000E+00     4.29530E+01
   9.76125E+00     4.29724E+01
   9.76250E+00     4.29821E+01
   9.76375E+00     4.29818E+01
   9.76500E+00     4.29713E+01
   9.76625E+00     4.29501E+01
   9.76750E+00     4.29178E+01
   9.76875E+00     4.28740E+01
   9.77000E+00     4.28183E+01
   9.77125E+00     4.27502E+01
   9.77250E+00     4.26691E+01
   9.77375E+00     4.25745E+01
   9.77500E+00     4.24659E+01
   9.77625E+00     4.23428E+01
   9.77750E+00     4.22046E+01
   9.77875E+00     4.20508E+01
   9.78000E+00     4.18809E+01
   9.78125E+00     4.16942E+01
   9.78250E+00     4.14905E+01
   9.78375E+00     4.12691E+01
   9.78500E+00     4.10298E+01
   9.78625E+00     4.07721E+01
   9.78750E+00     4.04957E+01
   9.78875E+00     4.02005E+01
   9.79000E+00     3.98864E+01
   9.79125E+00     3.95532E+01
   9.79250E+00     3.92010E+01
   9.79375E+00     3.88300E+01
   9.79500E+00     3.84403E+01
   9.79625E+00     3.80325E+01
   9.79750E+00     3.76068E+01
   9.79875E+00     3.71639E+01
   9.80000E+00     3.67045E+01
   9.80125E+00     3.62293E+01
   9.80250E+00     3.57390E+01
   9.80375E+00     3.52348E+01
   9.80500E+00     3.47174E+01
   9.80625E+00     3.41880E+01
   9.80750E+00     3.36475E+01
   9.80875E+00     3.30971E+01
   9.81000E+00     3.25378E+01
   9.81125E+00     3.19707E+01
   9.81250E+00     3.13967E+01
   9.81375E+00     3.08169E+01
   9.81500E+00     3.02321E+01
   9.81625E+00     2.96433E+01
   9.81750E+00     2.90512E+01
   9.81875E+00     2.84566E+01
   9.82000E+00     2.78601E+01
   9.82125E+00     2.72623E+01
   9.82250E+00     2.66637E+01
   9.82375E+00     2.60648E+01
   9.82500E+00     2.54659E+01
   9.82625E+00     2.48675E+01
   9.82750E+00     2.42697E+01
   9.82875E+00     2.36730E+01
   9.83000E+00     2.30774E+01
   9.83125E+00     2.24833E+01
   9.83250E+00     2.18907E+01
   9.83375E+00     2.13000E+01
   9.83500E+00     2.07114E+01
   9.83625E+00     2.01249E+01
   9.83750E+00     1.95409E+01
   9.83875E+00     1.89596E+01
   9.84000E+00     1.83811E+01
   9.84125E+00     1.78057E+01
   9.84250E+00     1.72337E+01
   9.84375E+00     1.66648E+01
   9.84500E+00     1.60997E+01
   9.84625E+00     1.55388E+01
   9.84750E+00     1.49824E+01
   9.84875E+00     1.44308E+01
   9.85000E+00     1.38844E+01
   9.85125E+00     1.33436E+01
   9.85250E+00     1.28087E+01
   9.85375E+00     1.22802E+01
   9.85500E+00     1.17582E+01
   9.85625E+00     1.12429E+01
   9.85750E+00     1.07348E+01
   9.85875E+00     1.02341E+01
   9.86000E+00     9.74106E+00
   9.86125E+00     9.25592E+00
   9.86250E+00     8.77895E+00
   9.86375E+00     8.31043E+00
   9.86500E+00     7.85065E+00
   9.86625E+00     7.39990E+00
   9.86750E+00     6.95857E+00
   9.86875E+00     6.52707E+00
   9.87000E+00     6.10572E+00
   9.87125E+00     5.69478E+00
   9.87250E+00     5.29442E+00
   9.87375E+00     4.90476E+00
   9.87500E+00     4.52586E+00
   9.87625E+00     4.15778E+00
   9.87750E+00     3.80053E+00
   9.87875E+00     3.45405E+00
   9.88000E+00     3.11822E+00
   9.88125E+00     2.79295E+00
   9.88250E+00     2.47813E+00
   9.88375E+00     2.17369E+00
   9.88500E+00     1.87963E+00
   9.88625E+00     1.59602E+00
   9.88750E+00     1.32302E+00
   9.88875E+00     1.06098E+00
   9.89000E+00     8.10390E-01
   9.89125E+00     5.71943E-01
   9.89250E+00     3.46512E-01
   9.89375E+00     1.35205E-01
   9.89500E+00    -6.06472E-02
   9.89625E+00    -2.39421E-01
   9.89750E+00    -3.99193E-01
   9.89875E+00    -5.37831E-01
   9.90000E+00    -6.53099E-01
   9.90125E+00    -7.42771E-01
   9.90250E+00    -8.04749E-01
   9.90375E+00    -8.37186E-01
   9.90500E+00    -8.38605E-01
   9.90625E+00    -8.07993E-01
   9.90750E+00    -7.44896E-01
   9.90875E+00    -6.49469E-01
   9.91000E+00    -5.22505E-01
   9.91125E+00    -3.65433E-01
   9.91250E+00    -1.80294E-01
   9.91375E+00     3.03078E-02
   9.91500E+00     2.63292E-01
   9.91625E+00     5.15376E-01
   9.91750E+00     7.83265E-01
   9.91875E+00     1.06377E+00
   9.92000E+00     1.35389E+00
   9.92125E+00     1.65091E+00
   9.92250E+00     1.95241E+00
   9.92375E+00     2.25628E+00
   9.92500E+00     2.56073E+00
   9.92625E+00     2.86432E+00
   9.92750E+00     3.16596E+00
   9.92875E+00     3.46489E+00
   9.93000E+00     3.76056E+00
   9.93125E+00     4.05263E+00
   9.93250E+00     4.34090E+00
   9.93375E+00     4.62532E+00
   9.93500E+00     4.90589E+00
   9.93625E+00     5.18267E+00
   9.93750E+00     5.45574E+00
   9.93875E+00     5.72518E+00
   9.94000E+00     5.99105E+00
   9.94125E+00     6.25343E+00
   9.94250E+00     6.51234E+00
   9.94375E+00     6.76781E+00
   9.94500E+00     7.01985E+00
   9.94625E+00     7.26844E+00
   9.94750E+00     7.51354E+00
   9.94875E+00     7.75512E+00
   9.95000E+00     7.99311E+00
   9.95125E+00     8.22746E+00
   9.95250E+00     8.45811E+00
   9.95375E+00     8.68502E+00
   9.95500E+00     8.90814E+00
   9.95625E+00     9.12742E+00
   9.95750E+00     9.34282E+00
   9.95875E+00     9.55429E+00
   9.96000E+00     9.76178E+00
   9.96125E+00     9.96525E+00
   9.96250E+00     1.01646E+01
   9.96375E+00     1.03599E+01
   9.96500E+00     1.05509E+01
   9.96625E+00     1.07376E+01
   9.96750E+00     1.09200E+01
   9.96875E+00     1.10979E+01
   9.97000E+00     1.12712E+01
   9.97125E+00     1.14399E+01
   9.97250E+00     1.16038E+01
   9.97375E+00     1.17627E+01
   9.97500E+00     1.19167E+01
   9.97625E+00     1.20655E+01
   9.97750E+00     1.22089E+01
   9.97875E+00     1.23470E+01
   9.98000E+00     1.24794E+01
   9.98125E+00     1.26062E+01
   9.98250E+00     1.27271E+01
   9.98375E+00     1.28420E+01
   9.98500E+00     1.29509E+01
   9.98625E+00     1.30535E+01
   9.98750E+00     1.31498E+01
   9.98875E+00     1.32397E+01
   9.99000E+00     1.33232E+01
   9.99125E+00     1.34000E+01
   9.99250E+00     1.34703E+01
   9.99375E+00     1.35339E+01
   9.99500E+00     1.35909E+01
   9.99625E+00     1.36411E+01
   9.99750E+00     1.36848E+01
   9.99875E+00     1.37217E+01
   1.00000E+01     1.37521E+01
   1.00013E+01     1.37759E+01
   1.00025E+01     1.37932E+01
   1.00038E+01     1.38041E+01
   1.00050E+01     1.38086E+01
   1.00063E+01     1.38069E+01
   1.00075E+01     1.37989E+01
   1.00088E+01     1.37848E+01
   1.00100E+01     1.37647E+01
   1.00113E+01     1.37387E+01
   1.00125E+01     1.37067E+01
   1.00138E+01     1.36689E+01
   1.00150E+01     1.36252E+01
   1.00163E+01     1.35759E+01
   1.00175E+01     1.35207E+01
   1.00188E+01     1.34599E+01
   1.00200E+01     1.33932E+01
   1.00213E+01     1.33208E+01
   1.00225E+01     1.32426E+01
   1.00238E+01     1.31584E+01
   1.00250E+01     1.30682E+01
   1.00263E+01     1.29719E+01
   1.00275E+01     1.28694E+01
   1.00288E+01     1.27604E+01
   1.00300E+01     1.26449E+01
   1.00312E+01     1.25227E+01
   1.00325E+01     1.23935E+01
   1.00338E+01     1.22572E+01
   1.00350E+01     1.21135E+01
   1.00363E+01     1.19623E+01
   1.00375E+01     1.18034E+01
   1.00388E+01     1.16365E+01
   1.00400E+01     1.14615E+01
   1.00413E+01     1.12783E+01
   1.00425E+01     1.10867E+01
   1.00438E+01     1.08866E+01
   1.00450E+01     1.06779E+01
   1.00463E+01     1.04607E+01
   1.00475E+01     1.02350E+01
   1.00488E+01     1.00009E+01
   1.00500E+01     9.75867E+00
   1.00513E+01     9.50845E+00
   1.00525E+01     9.25059E+00
   1.00538E+01     8.98549E+00
   1.00550E+01     8.71364E+00
   1.00563E+01     8.43559E+00
   1.00575E+01     8.15196E+00
   1.00588E+01     7.86345E+00
   1.00600E+01     7.57083E+00
   1.00613E+01     7.27493E+00
   1.00625E+01     6.97660E+00
   1.00638E+01     6.67676E+00
   1.00650E+01     6.37633E+00
   1.00663E+01     6.07625E+00
   1.00675E+01     5.77747E+00
   1.00688E+01     5.48088E+00
   1.00700E+01     5.18739E+00
   1.00713E+01     4.89785E+00
   1.00725E+01     4.61304E+00
   1.00738E+01     4.33373E+00
   1.00750E+01     4.06059E+00
   1.00763E+01     3.79426E+00
   1.00775E+01     3.53528E+00
   1.00788E+01     3.28416E+00
   1.00800E+01     3.04131E+00
   1.00813E+01     2.80712E+00
   1.00825E+01     2.58189E+00
   1.00838E+01     2.36589E+00
   1.00850E+01     2.15933E+00
   1.00863E+01     1.96238E+00
   1.00875E+01     1.77517E+00
   1.00888E+01     1.59779E+00
   1.00900E+01     1.43031E+00
   1.00913E+01     1.27276E+00
   1.00925E+01     1.12516E+00
   1.00938E+01     9.87493E-01
   1.00950E+01     8.59765E-01
   1.00963E+01     7.41957E-01
   1.00975E+01     6.34054E-01
   1.00988E+01     5.36043E-01
   1.01000E+01     4.47916E-01
   1.01013E+01     3.69669E-01
   1.01025E+01     3.01310E-01
   1.01038E+01     2.42850E-01
   1.01050E+01     1.94312E-01
   1.01063E+01     1.55727E-01
   1.01075E+01     1.27131E-01
   1.01088E+01     1.08568E-01
   1.01100E+01     1.00084E-01
   1.01113E+01     1.01724E-01
   1.01125E+01     1.13535E-01
   1.01138E+01     1.35556E-01
   1.01150E+01     1.67817E-01
   1.01163E+01     2.10339E-01
   1.01175E+01     2.63125E-01
   1.01188E+01     3.26161E-01
   1.01200E+01     3.99413E-01
   1.01213E+01     4.82822E-01
   1.01225E+01     5.76302E-01
   1.01238E+01     6.79741E-01
   1.01250E+01     7.92995E-01
   1.01263E+01     9.15886E-01
   1.01275E+01     1.04820E+00
   1.01288E+01     1.18970E+00
   1.01300E+01     1.34008E+00
   1.01313E+01     1.49904E+00
   1.01325E+01     1.66620E+00
   1.01338E+01     1.84114E+00
   1.01350E+01     2.02343E+00
   1.01363E+01     2.21255E+00
   1.01375E+01     2.40799E+00
   1.01388E+01     2.60917E+00
   1.01400E+01     2.81548E+00
   1.01413E+01     3.02630E+00
   1.01425E+01     3.24097E+00
   1.01438E+01     3.45883E+00
   1.01450E+01     3.67919E+00
   1.01463E+01     3.90137E+00
   1.01475E+01     4.12470E+00
   1.01488E+01     4.34850E+00
   1.01500E+01     4.57212E+00
   1.01513E+01     4.79491E+00
   1.01525E+01     5.01625E+00
   1.01538E+01     5.23555E+00
   1.01550E+01     5.45225E+00
   1.01562E+01     5.66581E+00
   1.01575E+01     5.87573E+00
   1.01588E+01     6.08156E+00
   1.01600E+01     6.28288E+00
   1.01613E+01     6.47931E+00
   1.01625E+01     6.67052E+00
   1.01638E+01     6.85623E+00
   1.01650E+01     7.03616E+00
   1.01663E+01     7.21013E+00
   1.01675E+01     7.37795E+00
   1.01688E+01     7.53949E+00
   1.01700E+01     7.69465E+00
   1.01713E+01     7.84335E+00
   1.01725E+01     7.98554E+00
   1.01738E+01     8.12122E+00
   1.01750E+01     8.25037E+00
   1.01763E+01     8.37301E+00
   1.01775E+01     8.48919E+00
   1.01788E+01     8.59894E+00
   1.01800E+01     8.70233E+00
   1.01813E+01     8.79942E+00
   1.01825E+01     8.89029E+00
   1.01838E+01     8.97501E+00
   1.01850E+01     9.05368E+00
   1.01863E+01     9.12638E+00
   1.01875E+01     9.19320E+00
   1.01888E+01     9.25424E+00
   1.01900E+01     9.30959E+00
   1.01913E+01     9.35934E+00
   1.01925E+01     9.40358E+00
   1.01938E+01     9.44243E+00
   1.01950E+01     9.47595E+00
   1.01963E+01     9.50426E+00
   1.01975E+01     9.52744E+00
   1.01988E+01     9.54560E+00
   1.02000E+01     9.55881E+00
   1.02013E+01     9.56717E+00
   1.02025E+01     9.57077E+00
   1.02038E+01     9.56971E+00
   1.02050E+01     9.56407E+00
   1.02063E+01     9.55394E+00
   1.02075E+01     9.53940E+00
   1.02088E+01     9.52056E+00
   1.02100E+01     9.49748E+00
   1.02113E+01     9.47027E+00
   1.02125E+01     9.43901E+00
   1.02138E+01     9.40378E+00
   1.02150E+01     9.36467E+00
   1.02163E+01     9.32178E+00
   1.02175E+01     9.27518E+00
   1.02188E+01     9.22496E+00
   1.02200E+01     9.17123E+00
   1.02213E+01     9.11405E+00
   1.02225E+01     9.05354E+00
   1.02238E+01     8.98976E+00
   1.02250E+01     8.92282E+00
   1.02263E+01     8.85281E+00
   1.02275E+01     8.77981E+00
   1.02288E+01     8.70391E+00
   1.02300E+01     8.62521E+00
   1.02313E+01     8.54378E+00
   1.02325E+01     8.45971E+00
   1.02338E+01     8.37309E+00
   1.02350E+01     8.28398E+00
   1.02363E+01     8.19248E+00
   1.02375E+01     8.09864E+00
   1.02388E+01     8.00253E+00
   1.02400E+01     7.90422E+00
   1.02413E+01     7.80377E+00
   1.02425E+01     7.70121E+00
   1.02438E+01     7.59662E+00
   1.02450E+01     7.49001E+00
   1.02463E+01     7.38143E+00
   1.02475E+01     7.27092E+00
   1.02488E+01     7.15850E+00
   1.02500E+01     7.04419E+00
   1.02513E+01     6.92802E+00
   1.02525E+01     6.81001E+00
   1.02538E+01     6.69017E+00
   1.02550E+01     6.56853E+00
   1.02563E+01     6.44509E+00
   1.02575E+01     6.31989E+00
   1.02588E+01     6.19295E+00
   1.02600E+01     6.06430E+00
   1.02613E+01     5.93398E+00
   1.02625E+01     5.80202E+00
   1.02638E+01     5.66848E+00
   1.02650E+01     5.53343E+00
   1.02663E+01     5.39694E+00
   1.02675E+01     5.25910E+00
   1.02688E+01     5.12000E+00
   1.02700E+01     4.97977E+00
   1.02713E+01     4.83854E+00
   1.02725E+01     4.69646E+00
   1.02738E+01     4.55369E+00
   1.02750E+01     4.41041E+00
   1.02763E+01     4.26683E+00
   1.02775E+01     4.12317E+00
   1.02788E+01     3.97964E+00
   1.02800E+01     3.83652E+00
   1.02812E+01     3.69404E+00
   1.02825E+01     3.55250E+00
   1.02838E+01     3.41217E+00
   1.02850E+01     3.27336E+00
   1.02863E+01     3.13636E+00
   1.02875E+01     3.00149E+00
   1.02888E+01     2.86905E+00
   1.02900E+01     2.73936E+00
   1.02913E+01     2.61273E+00
   1.02925E+01     2.48947E+00
   1.02938E+01     2.36987E+00
   1.02950E+01     2.25425E+00
   1.02963E+01     2.14286E+00
   1.02975E+01     2.03600E+00
   1.02988E+01     1.93392E+00
   1.03000E+01     1.83685E+00
   1.03013E+01     1.74504E+00
   1.03025E+01     1.65868E+00
   1.03038E+01     1.57796E+00
   1.03050E+01     1.50305E+00
   1.03063E+01     1.43411E+00
   1.03075E+01     1.37125E+00
   1.03088E+01     1.31458E+00
   1.03100E+01     1.26419E+00
   1.03113E+01     1.22014E+00
   1.03125E+01     1.18248E+00
   1.03138E+01     1.15123E+00
   1.03150E+01     1.12640E+00
   1.03163E+01     1.10798E+00
   1.03175E+01     1.09594E+00
   1.03188E+01     1.09025E+00
   1.03200E+01     1.09084E+00
   1.03213E+01     1.09766E+00
   1.03225E+01     1.11062E+00
   1.03238E+01     1.12964E+00
   1.03250E+01     1.15462E+00
   1.03263E+01     1.18546E+00
   1.03275E+01     1.22204E+00
   1.03288E+01     1.26426E+00
   1.03300E+01     1.31197E+00
   1.03313E+01     1.36507E+00
   1.03325E+01     1.42341E+00
   1.03338E+01     1.48686E+00
   1.03350E+01     1.55527E+00
   1.03363E+01     1.62850E+00
   1.03375E+01     1.70641E+00
   1.03388E+01     1.78883E+00
   1.03400E+01     1.87561E+00
   1.03413E+01     1.96658E+00
   1.03425E+01     2.06158E+00
   1.03438E+01     2.16044E+00
   1.03450E+01     2.26297E+00
   1.03463E+01     2.36899E+00
   1.03475E+01     2.47831E+00
   1.03488E+01     2.59073E+00
   1.03500E+01     2.70604E+00
   1.03513E+01     2.82403E+00
   1.03525E+01     2.94448E+00
   1.03538E+01     3.06716E+00
   1.03550E+01     3.19185E+00
   1.03563E+01     3.31830E+00
   1.03575E+01     3.44626E+00
   1.03588E+01     3.57549E+00
   1.03600E+01     3.70572E+00
   1.03613E+01     3.83670E+00
   1.03625E+01     3.96814E+00
   1.03638E+01     4.09978E+00
   1.03650E+01     4.23134E+00
   1.03663E+01     4.36255E+00
   1.03675E+01     4.49311E+00
   1.03688E+01     4.62274E+00
   1.03700E+01     4.75117E+00
   1.03713E+01     4.87811E+00
   1.03725E+01     5.00329E+00
   1.03738E+01     5.12644E+00
   1.03750E+01     5.24729E+00
   1.03763E+01     5.36558E+00
   1.03775E+01     5.48107E+00
   1.03788E+01     5.59353E+00
   1.03800E+01     5.70272E+00
   1.03813E+01     5.80844E+00
   1.03825E+01     5.91050E+00
   1.03838E+01     6.00870E+00
   1.03850E+01     6.10289E+00
   1.03863E+01     6.19291E+00
   1.03875E+01     6.27864E+00
   1.03888E+01     6.35995E+00
   1.03900E+01     6.43675E+00
   1.03913E+01     6.50895E+00
   1.03925E+01     6.57649E+00
   1.03938E+01     6.63931E+00
   1.03950E+01     6.69739E+00
   1.03963E+01     6.75070E+00
   1.03975E+01     6.79924E+00
   1.03988E+01     6.84302E+00
   1.04000E+01     6.88206E+00
   1.04013E+01     6.91639E+00
   1.04025E+01     6.94608E+00
   1.04038E+01     6.97122E+00
   1.04050E+01     6.99194E+00
   1.04062E+01     7.00841E+00
   1.04075E+01     7.02077E+00
   1.04088E+01     7.02912E+00
   1.04100E+01     7.03352E+00
   1.04113E+01     7.03400E+00
   1.04125E+01     7.03062E+00
   1.04138E+01     7.02348E+00
   1.04150E+01     7.01277E+00
   1.04163E+01     6.99876E+00
   1.04175E+01     6.98179E+00
   1.04188E+01     6.96234E+00
   1.04200E+01     6.94104E+00
   1.04213E+01     6.91865E+00
   1.04225E+01     6.89619E+00
   1.04238E+01     6.87488E+00
   1.04250E+01     6.85627E+00
   1.04263E+01     6.84221E+00
   1.04275E+01     6.83489E+00
   1.04288E+01     6.83683E+00
   1.04300E+01     6.85087E+00
   1.04313E+01     6.88015E+00
   1.04325E+01     6.92799E+00
   1.04338E+01     6.99783E+00
   1.04350E+01     7.09312E+00
   1.04363E+01     7.21717E+00
   1.04375E+01     7.37302E+00
   1.04388E+01     7.56324E+00
   1.04400E+01     7.78987E+00
   1.04413E+01     8.05421E+00
   1.04425E+01     8.35678E+00
   1.04438E+01     8.69722E+00
   1.04450E+01     9.07432E+00
   1.04463E+01     9.48602E+00
   1.04475E+01     9.92952E+00
   1.04488E+01     1.04014E+01
   1.04500E+01     1.08978E+01
   1.04513E+01     1.14147E+01
   1.04525E+01     1.19478E+01
   1.04538E+01     1.24932E+01
   1.04550E+01     1.30472E+01
   1.04563E+01     1.36063E+01
   1.04575E+01     1.41678E+01
   1.04588E+01     1.47294E+01
   1.04600E+01     1.52894E+01
   1.04613E+01     1.58465E+01
   1.04625E+01     1.63999E+01
   1.04638E+01     1.69491E+01
   1.04650E+01     1.74940E+01
   1.04663E+01     1.80346E+01
   1.04675E+01     1.85711E+01
   1.04688E+01     1.91037E+01
   1.04700E+01     1.96328E+01
   1.04713E+01     2.01585E+01
   1.04725E+01     2.06811E+01
   1.04738E+01     2.12008E+01
   1.04750E+01     2.17177E+01
   1.04763E+01     2.22319E+01
   1.04775E+01     2.27434E+01
   1.04788E+01     2.32522E+01
   1.04800E+01     2.37582E+01
   1.04813E+01     2.42613E+01
   1.04825E+01     2.47614E+01
   1.04838E+01     2.52585E+01
   1.04850E+01     2.57523E+01
   1.04863E+01     2.62426E+01
   1.04875E+01     2.67294E+01
   1.04888E+01     2.72124E+01
   1.04900E+01     2.76915E+01
   1.04913E+01     2.81665E+01
   1.04925E+01     2.86372E+01
   1.04938E+01     2.91035E+01
   1.04950E+01     2.95652E+01
   1.04963E+01     3.00221E+01
   1.04975E+01     3.04740E+01
   1.04988E+01     3.09208E+01
   1.05000E+01     3.13623E+01
   1.05013E+01     3.17983E+01
   1.05025E+01     3.22287E+01
   1.05038E+01     3.26531E+01
   1.05050E+01     3.30714E+01
   1.05063E+01     3.34835E+01
   1.05075E+01     3.38889E+01
   1.05088E+01     3.42877E+01
   1.05100E+01     3.46794E+01
   1.05113E+01     3.50638E+01
   1.05125E+01     3.54408E+01
   1.05138E+01     3.58100E+01
   1.05150E+01     3.61713E+01
   1.05163E+01     3.65242E+01
   1.05175E+01     3.68687E+01
   1.05188E+01     3.72045E+01
   1.05200E+01     3.75313E+01
   1.05213E+01     3.78490E+01
   1.05225E+01     3.81573E+01
   1.05238E+01     3.84561E+01
   1.05250E+01     3.87453E+01
   1.05263E+01     3.90246E+01
   1.05275E+01     3.92941E+01
   1.05288E+01     3.95535E+01
   1.05300E+01     3.98030E+01
   1.05312E+01     4.00424E+01
   1.05325E+01     4.02717E+01
   1.05338E+01     4.04910E+01
   1.05350E+01     4.07004E+01
   1.05363E+01     4.08998E+01
   1.05375E+01     4.10895E+01
   1.05388E+01     4.12695E+01
   1.05400E+01     4.14400E+01
   1.05413E+01     4.16010E+01
   1.05425E+01     4.17527E+01
   1.05438E+01     4.18953E+01
   1.05450E+01     4.20289E+01
   1.05463E+01     4.21536E+01
   1.05475E+01     4.22696E+01
   1.05488E+01     4.23768E+01
   1.05500E+01     4.24755E+01
   1.05513E+01     4.25655E+01
   1.05525E+01     4.26471E+01
   1.05538E+01     4.27200E+01
   1.05550E+01     4.27844E+01
   1.05563E+01     4.28400E+01
   1.05575E+01     4.28869E+01
   1.05588E+01     4.29247E+01
   1.05600E+01     4.29535E+01
   1.05613E+01     4.29728E+01
   1.05625E+01     4.29825E+01
   1.05638E+01     4.29822E+01
   1.05650E+01     4.29717E+01
   1.05663E+01     4.29505E+01
   1.05675E+01     4.29182E+01
   1.05688E+01     4.28744E+01
   1.05700E+01     4.28187E+01
   1.05713E+01     4.27505E+01
   1.05725E+01     4.26694E+01
   1.05738E+01     4.25749E+01
   1.05750E+01     4.24663E+01
   1.05763E+01     4.23432E+01
   1.05775E+01     4.22050E+01
   1.05788E+01     4.20512E+01
   1.05800E+01     4.18813E+01
   1.05813E+01     4.16946E+01
   1.05825E+01     4.14909E+01
   1.05838E+01     4.12695E+01
   1.05850E+01     4.10302E+01
   1.05863E+01     4.07725E+01
   1.05875E+01     4.04962E+01
   1.05888E+01     4.02010E+01
   1.05900E+01     3.98869E+01
   1.05913E+01     3.95537E+01
   1.05925E+01     3.92015E+01
   1.05938E+01     3.88305E+01
   1.05950E+01     3.84409E+01
   1.05963E+01     3.80330E+01
   1.05975E+01     3.76074E+01
   1.05988E+01     3.71645E+01
   1.06000E+01     3.67051E+01
   1.06013E+01     3.62299E+01
   1.06025E+01     3.57397E+01
   1.06038E+01     3.52354E+01
   1.06050E+01     3.47181E+01
   1.06063E+01     3.41887E+01
   1.06075E+01     3.36482E+01
   1.06088E+01     3.30978E+01
   1.06100E+01     3.25386E+01
   1.06113E+01     3.19714E+01
   1.06125E+01     3.13975E+01
   1.06138E+01     3.08177E+01
   1.06150E+01     3.02329E+01
   1.06163E+01     2.96441E+01
   1.06175E+01     2.90520E+01
   1.06188E+01     2.84574E+01
   1.06200E+01     2.78609E+01
   1.06213E+01     2.72631E+01
   1.06225E+01     2.66646E+01
   1.06238E+01     2.60656E+01
   1.06250E+01     2.54668E+01
   1.06263E+01     2.48684E+01
   1.06275E+01     2.42706E+01
   1.06288E+01     2.36739E+01
   1.06300E+01     2.30783E+01
   1.06313E+01     2.24842E+01
   1.06325E+01     2.18917E+01
   1.06338E+01     2.13010E+01
   1.06350E+01     2.07123E+01
   1.06363E+01     2.01259E+01
   1.06375E+01     1.95419E+01
   1.06388E+01     1.89605E+01
   1.06400E+01     1.83820E+01
   1.06413E+01     1.78066E+01
   1.06425E+01     1.72346E+01
   1.06438E+01     1.66657E+01
   1.06450E+01     1.61007E+01
   1.06463E+01     1.55397E+01
   1.06475E+01     1.49833E+01
   1.06488E+01     1.44317E+01
   1.06500E+01     1.38853E+01
   1.06513E+01     1.33445E+01
   1.06525E+01     1.28096E+01
   1.06538E+01     1.22811E+01
   1.06550E+01     1.17590E+01
   1.06562E+01     1.12438E+01
   1.06575E+01     1.07357E+01
   1.06588E+01     1.02350E+01
   1.06600E+01     9.74189E+00
   1.06613E+01     9.25674E+00
   1.06625E+01     8.77976E+00
   1.06638E+01     8.31122E+00
   1.06650E+01     7.85143E+00
   1.06663E+01     7.40067E+00
   1.06675E+01     6.95932E+00
   1.06688E+01     6.52780E+00
   1.06700E+01     6.10643E+00
   1.06713E+01     5.69548E+00
   1.06725E+01     5.29510E+00
   1.06738E+01     4.90542E+00
   1.06750E+01     4.52650E+00
   1.06763E+01     4.15840E+00
   1.06775E+01     3.80113E+00
   1.06788E+01     3.45462E+00
   1.06800E+01     3.11877E+00
   1.06813E+01     2.79348E+00
   1.06825E+01     2.47863E+00
   1.06838E+01     2.17416E+00
   1.06850E+01     1.88008E+00
   1.06863E+01     1.59644E+00
   1.06875E+01     1.32342E+00
   1.06888E+01     1.06135E+00
   1.06900E+01     8.10739E-01
   1.06913E+01     5.72265E-01
   1.06925E+01     3.46809E-01
   1.06938E+01     1.35476E-01
   1.06950E+01    -6.04008E-02
   1.06963E+01    -2.39199E-01
   1.06975E+01    -3.98995E-01
   1.06988E+01    -5.37657E-01
   1.07000E+01    -6.52949E-01
   1.07013E+01    -7.42643E-01
   1.07025E+01    -8.04644E-01
   1.07038E+01    -8.37104E-01
   1.07050E+01    -8.38543E-01
   1.07063E+01    -8.07953E-01
   1.07075E+01    -7.44877E-01
   1.07088E+01    -6.49470E-01
   1.07100E+01    -5.22525E-01
   1.07113E+01    -3.65472E-01
   1.07125E+01    -1.80351E-01
   1.07138E+01     3.02337E-02
   1.07150E+01     2.63202E-01
   1.07163E+01     5.15269E-01
   1.07175E+01     7.83144E-01
   1.07188E+01     1.06363E+00
   1.07200E+01     1.35374E+00
   1.07213E+01     1.65075E+00
   1.07225E+01     1.95224E+00
   1.07238E+01     2.25610E+00
   1.07250E+01     2.56053E+00
   1.07263E+01     2.86412E+00
   1.07275E+01     3.16575E+00
   1.07288E+01     3.46467E+00
   1.07300E+01     3.76033E+00
   1.07313E+01     4.05239E+00
   1.07325E+01     4.34066E+00
   1.07338E+01     4.62508E+00
   1.07350E+01     4.90564E+00
   1.07363E+01     5.18241E+00
   1.07375E+01     5.45548E+00
   1.07388E+01     5.72491E+00
   1.07400E+01     5.99079E+00
   1.07413E+01     6.25316E+00
   1.07425E+01     6.51206E+00
   1.07438E+01     6.76753E+00
   1.07450E+01     7.01957E+00
   1.07463E+01     7.26816E+00
   1.07475E+01     7.51327E+00
   1.07488E+01     7.75484E+00
   1.07500E+01     7.99283E+00
   1.07513E+01     8.22718E+00
   1.07525E+01     8.45784E+00
   1.07538E+01     8.68475E+00
   1.07550E+01     8.90787E+00
   1.07563E+01     9.12715E+00
   1.07575E+01     9.34255E+00
   1.07588E+01     9.55403E+00
   1.07600E+01     9.76153E+00
   1.07613E+01     9.96500E+00
   1.07625E+01     1.01644E+01
   1.07638E+01     1.03596E+01
   1.07650E+01     1.05506E+01
   1.07663E+01     1.07374E+01
   1.07675E+01     1.09198E+01
   1.07688E+01     1.10977E+01
   1.07700E+01     1.12710E+01
   1.07713E+01     1.14397E+01
   1.07725E+01     1.16036E+01
   1.07738E+01     1.17625E+01
   1.07750E+01     1.19165E+01
   1.07763E+01     1.20653E+01
   1.07775E+01     1.22088E+01
   1.07788E+01     1.23468E+01
   1.07800E+01     1.24793E+01
   1.07812E+01     1.26060E+01
   1.07825E+01     1.27270E+01
   1.07838E+01     1.28419E+01
   1.07850E+01     1.29508E+01
   1.07863E+01     1.30534E+01
   1.07875E+01     1.31497E+01
   1.07888E+01     1.32397E+01
   1.07900E+01     1.33231E+01
   1.07913E+01     1.34000E+01
   1.07925E+01     1.34702E+01
   1.07938E+01     1.35339E+01
   1.07950E+01     1.35908E+01
   1.07963E+01     1.36411E+01
   1.07975E+01     1.36847E+01
   1.07988E+01     1.37217E+01
   1.08000E+01     1.37521E+01
   1.08013E+01     1.37759E+01
   1.08025E+01     1.37933E+01
   1.08038E+01     1.38041E+01
   1.08050E+01     1.38087E+01
   1.08063E+01     1.38069E+01
   1.08075E+01     1.37990E+01
   1.08088E+01     1.37849E+01
   1.08100E+01     1.37648E+01
   1.08113E+01     1.37388E+01
   1.08125E+01     1.37068E+01
   1.08138E+01     1.36690E+01
   1.08150E+01     1.36254E+01
   1.08163E+01     1.35760E+01
   1.08175E+01     1.35209E+01
   1.08188E+01     1.34601E+01
   1.08200E+01     1.33934E+01
   1.08213E+01     1.33210E+01
   1.08225E+01     1.32428E+01
   1.08238E+01     1.31586E+01
   1.08250E+01     1.30685E+01
   1.08263E+01     1.29722E+01
   1.08275E+01     1.28697E+01
   1.08288E+01     1.27607E+01
   1.08300E+01     1.26452E+01
   1.08313E+01     1.25230E+01
   1.08325E+01     1.23938E+01
   1.08338E+01     1.22575E+01
   1.08350E+01     1.21139E+01
   1.08363E+01     1.19627E+01
   1.08375E+01     1.18038E+01
   1.08388E+01     1.16369E+01
   1.08400E+01     1.14620E+01
   1.08413E+01     1.12788E+01
   1.08425E+01     1.10871E+01
   1.08438E+01     1.08870E+01
   1.08450E+01     1.06784E+01
   1.08463E+01     1.04612E+01
   1.08475E+01     1.02355E+01
   1.08488E+01     1.00015E+01
   1.08500E+01     9.75923E+00
   1.08513E+01     9.50902E+00
   1.08525E+01     9.25118E+00
   1.08538E+01     8.98610E+00
   1.08550E+01     8.71426E+00
   1.08563E+01     8.43621E+00
   1.08575E+01     8.15259E+00
   1.08588E+01     7.86410E+00
   1.08600E+01     7.57149E+00
   1.08613E+01     7.27559E+00
   1.08625E+01     6.97727E+00
   1.08638E+01     6.67743E+00
   1.08650E+01     6.37701E+00
   1.08663E+01     6.07693E+00
   1.08675E+01     5.77815E+00
   1.08688E+01     5.48157E+00
   1.08700E+01     5.18807E+00
   1.08713E+01     4.89852E+00
   1.08725E+01     4.61371E+00
   1.08738E+01     4.33439E+00
   1.08750E+01     4.06125E+00
   1.08763E+01     3.79491E+00
   1.08775E+01     3.53593E+00
   1.08788E+01     3.28480E+00
   1.08800E+01     3.04194E+00
   1.08813E+01     2.80774E+00
   1.08825E+01     2.58250E+00
   1.08838E+01     2.36648E+00
   1.08850E+01     2.15990E+00
   1.08863E+01     1.96294E+00
   1.08875E+01     1.77571E+00
   1.08888E+01     1.59832E+00
   1.08900E+01     1.43083E+00
   1.08913E+01     1.27326E+00
   1.08925E+01     1.12563E+00
   1.08938E+01     9.87951E-01
   1.08950E+01     8.60204E-01
   1.08963E+01     7.42377E-01
   1.08975E+01     6.34455E-01
   1.08988E+01     5.36424E-01
   1.09000E+01     4.48276E-01
   1.09013E+01     3.70009E-01
   1.09025E+01     3.01628E-01
   1.09038E+01     2.43147E-01
   1.09050E+01     1.94588E-01
   1.09062E+01     1.55981E-01
   1.09075E+01     1.27364E-01
   1.09088E+01     1.08779E-01
   1.09100E+01     1.00272E-01
   1.09113E+01     1.01891E-01
   1.09125E+01     1.13679E-01
   1.09138E+01     1.35677E-01
   1.09150E+01     1.67915E-01
   1.09163E+01     2.10414E-01
   1.09175E+01     2.63177E-01
   1.09188E+01     3.26191E-01
   1.09200E+01     3.99420E-01
   1.09213E+01     4.82806E-01
   1.09225E+01     5.76263E-01
   1.09238E+01     6.79680E-01
   1.09250E+01     7.92912E-01
   1.09263E+01     9.15781E-01
   1.09275E+01     1.04808E+00
   1.09288E+01     1.18955E+00
   1.09300E+01     1.33992E+00
   1.09313E+01     1.49885E+00
   1.09325E+01     1.66599E+00
   1.09338E+01     1.84092E+00
   1.09350E+01     2.02318E+00
   1.09363E+01     2.21229E+00
   1.09375E+01     2.40771E+00
   1.09388E+01     2.60888E+00
   1.09400E+01     2.81518E+00
   1.09413E+01     3.02598E+00
   1.09425E+01     3.24064E+00
   1.09438E+01     3.45848E+00
   1.09450E+01     3.67883E+00
   1.09463E+01     3.90101E+00
   1.09475E+01     4.12433E+00
   1.09488E+01     4.34812E+00
   1.09500E+01     4.57174E+00
   1.09513E+01     4.79452E+00
   1.09525E+01     5.01586E+00
   1.09538E+01     5.23516E+00
   1.09550E+01     5.45185E+00
   1.09563E+01     5.66541E+00
   1.09575E+01     5.87533E+00
   1.09588E+01     6.08116E+00
   1.09600E+01     6.28249E+00
   1.09613E+01     6.47892E+00
   1.09625E+01     6.67014E+00
   1.09638E+01     6.85584E+00
   1.09650E+01     7.03579E+00
   1.09663E+01     7.20976E+00
   1.09675E+01     7.37759E+00
   1.09688E+01     7.53914E+00
   1.09700E+01     7.69430E+00
   1.09713E+01     7.84301E+00
   1.09725E+01     7.98521E+00
   1.09738E+01     8.12090E+00
   1.09750E+01     8.25006E+00
   1.09763E+01     8.37272E+00
   1.09775E+01     8.48890E+00
   1.09788E+01     8.59867E+00
   1.09800E+01     8.70206E+00
   1.09813E+01     8.79917E+00
   1.09825E+01     8.89004E+00
   1.09838E+01     8.97478E+00
   1.09850E+01     9.05346E+00
   1.09863E+01     9.12617E+00
   1.09875E+01     9.19301E+00
   1.09888E+01     9.25406E+00
   1.09900E+01     9.30942E+00
   1.09913E+01     9.35918E+00
   1.09925E+01     9.40344E+00
   1.09938E+01     9.44229E+00
   1.09950E+01     9.47583E+00
   1.09963E+01     9.50415E+00
   1.09975E+01     9.52735E+00
   1.09988E+01     9.54551E+00
   1.10000E+01     9.55873E+00
   1.10013E+01     9.56711E+00
   1.10025E+01     9.57072E+00
   1.10038E+01     9.56967E+00
   1.10050E+01     9.56404E+00
   1.10063E+01     9.55392E+00
   1.10075E+01     9.53940E+00
   1.10088E+01     9.52057E+00
   1.10100E+01     9.49750E+00
   1.10113E+01     9.47030E+00
   1.10125E+01     9.43905E+00
   1.10138E+01     9.40383E+00
   1.10150E+01     9.36474E+00
   1.10163E+01     9.32185E+00
   1.10175E+01     9.27526E+00
   1.10188E+01     9.22506E+00
   1.10200E+01     9.17134E+00
   1.10213E+01     9.11418E+00
   1.10225E+01     9.05367E+00
   1.10238E+01     8.98991E+00
   1.10250E+01     8.92298E+00
   1.10263E+01     8.85297E+00
   1.10275E+01     8.77998E+00
   1.10288E+01     8.70410E+00
   1.10300E+01     8.62540E+00
   1.10312E+01     8.54398E+00
   1.10325E+01     8.45993E+00
   1.10338E+01     8.37331E+00
   1.10350E+01     8.28422E+00
   1.10363E+01     8.19272E+00
   1.10375E+01     8.09889E+00
   1.10388E+01     8.00280E+00
   1.10400E+01     7.90450E+00
   1.10413E+01     7.80405E+00
   1.10425E+01     7.70151E+00
   1.10438E+01     7.59692E+00
   1.10450E+01     7.49032E+00
   1.10463E+01     7.38176E+00
   1.10475E+01     7.27125E+00
   1.10488E+01     7.15884E+00
   1.10500E+01     7.04454E+00
   1.10513E+01     6.92838E+00
   1.10525E+01     6.81038E+00
   1.10538E+01     6.69055E+00
   1.10550E+01     6.56891E+00
   1.10563E+01     6.44549E+00
   1.10575E+01     6.32030E+00
   1.10588E+01     6.19336E+00
   1.10600E+01     6.06472E+00
   1.10613E+01     5.93440E+00
   1.10625E+01     5.80245E+00
   1.10638E+01     5.66893E+00
   1.10650E+01     5.53388E+00
   1.10663E+01     5.39740E+00
   1.10675E+01     5.25956E+00
   1.10688E+01     5.12047E+00
   1.10700E+01     4.98025E+00
   1.10713E+01     4.83903E+00
   1.10725E+01     4.69695E+00
   1.10738E+01     4.55418E+00
   1.10750E+01     4.41091E+00
   1.10763E+01     4.26734E+00
   1.10775E+01     4.12367E+00
   1.10788E+01     3.98016E+00
   1.10800E+01     3.83703E+00
   1.10813E+01     3.69456E+00
   1.10825E+01     3.55301E+00
   1.10838E+01     3.41269E+00
   1.10850E+01     3.27387E+00
   1.10863E+01     3.13688E+00
   1.10875E+01     3.00200E+00
   1.10888E+01     2.86956E+00
   1.10900E+01     2.73987E+00
   1.10913E+01     2.61323E+00
   1.10925E+01     2.48996E+00
   1.10938E+01     2.37037E+00
   1.10950E+01     2.25473E+00
   1.10963E+01     2.14334E+00
   1.10975E+01     2.03647E+00
   1.10988E+01     1.93438E+00
   1.11000E+01     1.83730E+00
   1.11013E+01     1.74547E+00
   1.11025E+01     1.65910E+00
   1.11038E+01     1.57837E+00
   1.11050E+01     1.50345E+00
   1.11063E+01     1.43449E+00
   1.11075E+01     1.37162E+00
   1.11088E+01     1.31493E+00
   1.11100E+01     1.26453E+00
   1.11113E+01     1.22047E+00
   1.11125E+01     1.18279E+00
   1.11138E+01     1.15152E+00
   1.11150E+01     1.12667E+00
   1.11163E+01     1.10823E+00
   1.11175E+01     1.09618E+00
   1.11188E+01     1.09046E+00
   1.11200E+01     1.09104E+00
   1.11213E+01     1.09784E+00
   1.11225E+01     1.11078E+00
   1.11238E+01     1.12978E+00
   1.11250E+01     1.15474E+00
   1.11263E+01     1.18556E+00
   1.11275E+01     1.22213E+00
   1.11288E+01     1.26432E+00
   1.11300E+01     1.31202E+00
   1.11313E+01     1.36510E+00
   1.11325E+01     1.42342E+00
   1.11338E+01     1.48685E+00
   1.11350E+01     1.55525E+00
   1.11363E+01     1.62846E+00
   1.11375E+01     1.70635E+00
   1.11388E+01     1.78875E+00
   1.11400E+01     1.87551E+00
   1.11413E+01     1.96647E+00
   1.11425E+01     2.06146E+00
   1.11438E+01     2.16030E+00
   1.11450E+01     2.26282E+00
   1.11463E+01     2.36882E+00
   1.11475E+01     2.47813E+00
   1.11488E+01     2.59053E+00
   1.11500E+01     2.70583E+00
   1.11513E+01     2.82380E+00
   1.11525E+01     2.94424E+00
   1.11538E+01     3.06691E+00
   1.11550E+01     3.19159E+00
   1.11562E+01     3.31803E+00
   1.11575E+01     3.44598E+00
   1.11588E+01     3.57520E+00
   1.11600E+01     3.70542E+00
   1.11613E+01     3.83639E+00
   1.11625E+01     3.96782E+00
   1.11638E+01     4.09946E+00
   1.11650E+01     4.23101E+00
   1.11663E+01     4.36221E+00
   1.11675E+01     4.49277E+00
   1.11688E+01     4.62240E+00
   1.11700E+01     4.75083E+00
   1.11713E+01     4.87777E+00
   1.11725E+01     5.00295E+00
   1.11738E+01     5.12609E+00
   1.11750E+01     5.24694E+00
   1.11763E+01     5.36524E+00
   1.11775E+01     5.48073E+00
   1.11788E+01     5.59319E+00
   1.11800E+01     5.70239E+00
   1.11813E+01     5.80811E+00
   1.11825E+01     5.91017E+00
   1.11838E+01     6.00838E+00
   1.11850E+01     6.10258E+00
   1.11863E+01     6.19261E+00
   1.11875E+01     6.27834E+00
   1.11888E+01     6.35966E+00
   1.11900E+01     6.43647E+00
   1.11913E+01     6.50868E+00
   1.11925E+01     6.57623E+00
   1.11938E+01     6.63907E+00
   1.11950E+01     6.69716E+00
   1.11963E+01     6.75048E+00
   1.11975E+01     6.79903E+00
   1.11988E+01     6.84282E+00
   1.12000E+01     6.88187E+00
   1.12013E+01     6.91622E+00
   1.12025E+01     6.94592E+00
   1.12038E+01     6.97107E+00
   1.12050E+01     6.99181E+00
   1.12063E+01     7.00829E+00
   1.12075E+01     7.02066E+00
   1.12088E+01     7.02902E+00
   1.12100E+01     7.03343E+00
   1.12113E+01     7.03392E+00
   1.12125E+01     7.03055E+00
   1.12138E+01     7.02343E+00
   1.12150E+01     7.01274E+00
   1.12163E+01     6.99873E+00
   1.12175E+01     6.98178E+00
   1.12188E+01     6.96234E+00
   1.12200E+01     6.94105E+00
   1.12213E+01     6.91868E+00
   1.12225E+01     6.89622E+00
   1.12238E+01     6.87493E+00
   1.12250E+01     6.85633E+00
   1.12263E+01     6.84229E+00
   1.12275E+01     6.83497E+00
   1.12288E+01     6.83692E+00
   1.12300E+01     6.85098E+00
   1.12313E+01     6.88027E+00
   1.12325E+01     6.92812E+00
   1.12338E+01     6.99797E+00
   1.12350E+01     7.09328E+00
   1.12363E+01     7.21734E+00
   1.12375E+01     7.37319E+00
   1.12388E+01     7.56343E+00
   1.12400E+01     7.79007E+00
   1.12413E+01     8.05442E+00
   1.12425E+01     8.35700E+00
   1.12438E+01     8.69746E+00
   1.12450E+01     9.07457E+00
   1.12463E+01     9.48628E+00
   1.12475E+01     9.92979E+00
   1.12488E+01     1.04017E+01
   1.12500E+01     1.08981E+01
   1.12513E+01     1.14150E+01
   1.12525E+01     1.19481E+01
   1.12538E+01     1.24936E+01
   1.12550E+01     1.30475E+01
   1.12563E+01     1.36066E+01
   1.12575E+01     1.41682E+01
   1.12588E+01     1.47298E+01
   1.12600E+01     1.52898E+01
   1.12613E+01     1.58469E+01
   1.12625E+01     1.64003E+01
   1.12638E+01     1.69495E+01
   1.12650E+01     1.74944E+01
   1.12663E+01     1.80350E+01
   1.12675E+01     1.85715E+01
   1.12688E+01     1.91042E+01
   1.12700E+01     1.96332E+01
   1.12713E+01     2.01590E+01
   1.12725E+01     2.06816E+01
   1.12738E+01     2.12013E+01
   1.12750E+01     2.17182E+01
   1.12763E+01     2.22324E+01
   1.12775E+01     2.27439E+01
   1.12788E+01     2.32527E+01
   1.12800E+01     2.37587E+01
   1.12812E+01     2.42618E+01
   1.12825E+01     2.47620E+01
   1.12838E+01     2.52590E+01
   1.12850E+01     2.57528E+01
   1.12863E+01     2.62432E+01
   1.12875E+01     2.67300E+01
   1.12888E+01     2.72130E+01
   1.12900E+01     2.76921E+01
   1.12913E+01     2.81671E+01
   1.12925E+01     2.86378E+01
   1.12938E+01     2.91041E+01
   1.12950E+01     2.95658E+01
   1.12963E+01     3.00227E+01
   1.12975E+01     3.04747E+01
   1.12988E+01     3.09215E+01
   1.13000E+01     3.13630E+01
   1.13013E+01     3.17990E+01
   1.13025E+01     3.22293E+01
   1.13038E+01     3.26537E+01
   1.13050E+01     3.30721E+01
   1.13063E+01     3.34841E+01
   1.13075E+01     3.38896E+01
   1.13088E+01     3.42883E+01
   1.13100E+01     3.46800E+01
   1.13113E+01     3.50645E+01
   1.13125E+01     3.54415E+01
   1.13138E+01     3.58107E+01
   1.13150E+01     3.61719E+01
   1.13163E+01     3.65249E+01
   1.13175E+01     3.68694E+01
   1.13188E+01     3.72051E+01
   1.13200E+01     3.75320E+01
   1.13213E+01     3.78496E+01
   1.13225E+01     3.81580E+01
   1.13238E+01     3.84568E+01
   1.13250E+01     3.87459E+01
   1.13263E+01     3.90252E+01
   1.13275E+01     3.92947E+01
   1.13288E+01     3.95542E+01
   1.13300E+01     3.98036E+01
   1.13313E+01     4.00430E+01
   1.13325E+01     4.02723E+01
   1.13338E+01     4.04916E+01
   1.13350E+01     4.07010E+01
   1.13363E+01     4.09004E+01
   1.13375E+01     4.10901E+01
   1.13388E+01     4.12701E+01
   1.13400E+01     4.14405E+01
   1.13413E+01     4.16016E+01
   1.13425E+01     4.17533E+01
   1.13438E+01     4.18959E+01
   1.13450E+01     4.20295E+01
   1.13463E+01     4.21542E+01
   1.13475E+01     4.22701E+01
   1.13488E+01     4.23773E+01
   1.13500E+01     4.24760E+01
   1.13513E+01     4.25660E+01
   1.13525E+01     4.26476E+01
   1.13538E+01     4.27205E+01
   1.13550E+01     4.27848E+01
   1.13563E+01     4.28405E+01
   1.13575E+01     4.28873E+01
   1.13588E+01     4.29252E+01
   1.13600E+01     4.29539E+01
   1.13613E+01     4.29732E+01
   1.13625E+01     4.29829E+01
   1.13638E+01     4.29827E+01
   1.13650E+01     4.29721E+01
   1.13663E+01     4.29509E+01
   1.13675E+01     4.29186E+01
   1.13688E+01     4.28748E+01
   1.13700E+01     4.28191E+01
   1.13713E+01     4.27509E+01
   1.13725E+01     4.26698E+01
   1.13738E+01     4.25753E+01
   1.13750E+01     4.24667E+01
   1.13763E+01     4.23436E+01
   1.13775E+01     4.22054E+01
   1.13788E+01     4.20516E+01
   1.13800E+01     4.18817E+01
   1.13813E+01     4.16951E+01
   1.13825E+01     4.14913E+01
   1.13838E+01     4.12700E+01
   1.13850E+01     4.10306E+01
   1.13863E+01     4.07729E+01
   1.13875E+01     4.04966E+01
   1.13888E+01     4.02015E+01
   1.13900E+01     3.98873E+01
   1.13913E+01     3.95542E+01
   1.13925E+01     3.92020E+01
   1.13938E+01     3.88310E+01
   1.13950E+01     3.84414E+01
   1.13963E+01     3.80336E+01
   1.13975E+01     3.76080E+01
   1.13988E+01     3.71651E+01
   1.14000E+01     3.67057E+01
   1.14013E+01     3.62305E+01
   1.14025E+01     3.57403E+01
   1.14038E+01     3.52361E+01
   1.14050E+01     3.47188E+01
   1.14062E+01     3.41894E+01
   1.14075E+01     3.36490E+01
   1.14088E+01     3.30986E+01
   1.14100E+01     3.25393E+01
   1.14113E+01     3.19722E+01
   1.14125E+01     3.13983E+01
   1.14138E+01     3.08185E+01
   1.14150E+01     3.02337E+01
   1.14163E+01     2.96449E+01
   1.14175E+01     2.90529E+01
   1.14188E+01     2.84583E+01
   1.14200E+01     2.78618E+01
   1.14213E+01     2.72640E+01
   1.14225E+01     2.66655E+01
   1.14238E+01     2.60666E+01
   1.14250E+01     2.54677E+01
   1.14263E+01     2.48693E+01
   1.14275E+01     2.42716E+01
   1.14288E+01     2.36748E+01
   1.14300E+01     2.30793E+01
   1.14313E+01     2.24851E+01
   1.14325E+01     2.18926E+01
   1.14338E+01     2.13019E+01
   1.14350E+01     2.07132E+01
   1.14363E+01     2.01268E+01
   1.14375E+01     1.95428E+01
   1.14388E+01     1.89615E+01
   1.14400E+01     1.83830E+01
   1.14413E+01     1.78076E+01
   1.14425E+01     1.72355E+01
   1.14438E+01     1.66667E+01
   1.14450E+01     1.61016E+01
   1.14463E+01     1.55407E+01
   1.14475E+01     1.49842E+01
   1.14488E+01     1.44326E+01
   1.14500E+01     1.38862E+01
   1.14513E+01     1.33454E+01
   1.14525E+01     1.28105E+01
   1.14538E+01     1.22820E+01
   1.14550E+01     1.17599E+01
   1.14563E+01     1.12447E+01
   1.14575E+01     1.07366E+01
   1.14588E+01     1.02358E+01
   1.14600E+01     9.74274E+00
   1.14613E+01     9.25757E+00
   1.14625E+01     8.78058E+00
   1.14638E+01     8.31203E+00
   1.14650E+01     7.85222E+00
   1.14663E+01     7.40144E+00
   1.14675E+01     6.96008E+00
   1.14688E+01     6.52854E+00
   1.14700E+01     6.10716E+00
   1.14713E+01     5.69618E+00
   1.14725E+01     5.29578E+00
   1.14738E+01     4.90608E+00
   1.14750E+01     4.52714E+00
   1.14763E+01     4.15902E+00
   1.14775E+01     3.80172E+00
   1.14788E+01     3.45519E+00
   1.14800E+01     3.11932E+00
   1.14813E+01     2.79400E+00
   1.14825E+01     2.47912E+00
   1.14838E+01     2.17464E+00
   1.14850E+01     1.88053E+00
   1.14863E+01     1.59686E+00
   1.14875E+01     1.32381E+00
   1.14888E+01     1.06172E+00
   1.14900E+01     8.11078E-01
   1.14913E+01     5.72578E-01
   1.14925E+01     3.47095E-01
   1.14938E+01     1.35736E-01
   1.14950E+01    -6.01675E-02
   1.14963E+01    -2.38991E-01
   1.14975E+01    -3.98812E-01
   1.14988E+01    -5.37499E-01
   1.15000E+01    -6.52815E-01
   1.15013E+01    -7.42534E-01
   1.15025E+01    -8.04557E-01
   1.15038E+01    -8.37040E-01
   1.15050E+01    -8.38502E-01
   1.15063E+01    -8.07934E-01
   1.15075E+01    -7.44879E-01
   1.15088E+01    -6.49492E-01
   1.15100E+01    -5.22567E-01
   1.15113E+01    -3.65534E-01
   1.15125E+01    -1.80431E-01
   1.15138E+01     3.01353E-02
   1.15150E+01     2.63087E-01
   1.15163E+01     5.15138E-01
   1.15175E+01     7.82998E-01
   1.15188E+01     1.06347E+00
   1.15200E+01     1.35357E+00
   1.15213E+01     1.65056E+00
   1.15225E+01     1.95205E+00
   1.15238E+01     2.25589E+00
   1.15250E+01     2.56032E+00
   1.15263E+01     2.86389E+00
   1.15275E+01     3.16552E+00
   1.15288E+01     3.46443E+00
   1.15300E+01     3.76008E+00
   1.15312E+01     4.05213E+00
   1.15325E+01     4.34040E+00
   1.15338E+01     4.62480E+00
   1.15350E+01     4.90536E+00
   1.15363E+01     5.18213E+00
   1.15375E+01     5.45519E+00
   1.15388E+01     5.72462E+00
   1.15400E+01     5.99050E+00
   1.15413E+01     6.25286E+00
   1.15425E+01     6.51177E+00
   1.15438E+01     6.76724E+00
   1.15450E+01     7.01927E+00
   1.15463E+01     7.26786E+00
   1.15475E+01     7.51297E+00
   1.15488E+01     7.75454E+00
   1.15500E+01     7.99253E+00
   1.15513E+01     8.22688E+00
   1.15525E+01     8.45754E+00
   1.15538E+01     8.68445E+00
   1.15550E+01     8.90758E+00
   1.15563E+01     9.12686E+00
   1.15575E+01     9.34227E+00
   1.15588E+01     9.55374E+00
   1.15600E+01     9.76125E+00
   1.15613E+01     9.96472E+00
   1.15625E+01     1.01641E+01
   1.15638E+01     1.03594E+01
   1.15650E+01     1.05504E+01
   1.15663E+01     1.07371E+01
   1.15675E+01     1.09195E+01
   1.15688E+01     1.10974E+01
   1.15700E+01     1.12708E+01
   1.15713E+01     1.14394E+01
   1.15725E+01     1.16033E+01
   1.15738E+01     1.17623E+01
   1.15750E+01     1.19163E+01
   1.15763E+01     1.20651E+01
   1.15775E+01     1.22086E+01
   1.15788E+01     1.23466E+01
   1.15800E+01     1.24791E+01
   1.15813E+01     1.26059E+01
   1.15825E+01     1.27268E+01
   1.15838E+01     1.28418E+01
   1.15850E+01     1.29506E+01
   1.15863E+01     1.30533E+01
   1.15875E+01     1.31496E+01
   1.15888E+01     1.32396E+01
   1.15900E+01     1.33230E+01
   1.15913E+01     1.33999E+01
   1.15925E+01     1.34702E+01
   1.15938E+01     1.35338E+01
   1.15950E+01     1.35908E+01
   1.15963E+01     1.36411E+01
   1.15975E+01     1.36847E+01
   1.15988E+01     1.37217E+01
   1.16000E+01     1.37521E+01
   1.16013E+01     1.37759E+01
   1.16025E+01     1.37933E+01
   1.16038E+01     1.38042E+01
   1.16050E+01     1.38087E+01
   1.16063E+01     1.38070E+01
   1.16075E+01     1.37991E+01
   1.16088E+01     1.37850E+01
   1.16100E+01     1.37649E+01
   1.16113E+01     1.37389E+01
   1.16125E+01     1.37069E+01
   1.16138E+01     1.36691E+01
   1.16150E+01     1.36255E+01
   1.16163E+01     1.35762E+01
   1.16175E+01     1.35211E+01
   1.16188E+01     1.34602E+01
   1.16200E+01     1.33937E+01
   1.16213E+01     1.33213E+01
   1.16225E+01     1.32430E+01
   1.16238E+01     1.31589E+01
   1.16250E+01     1.30687E+01
   1.16263E+01     1.29725E+01
   1.16275E+01     1.28699E+01
   1.16288E+01     1.27610E+01
   1.16300E+01     1.26456E+01
   1.16313E+01     1.25233E+01
   1.16325E+01     1.23942E+01
   1.16338E+01     1.22579E+01
   1.16350E+01     1.21143E+01
   1.16363E+01     1.19631E+01
   1.16375E+01     1.18042E+01
   1.16388E+01     1.16374E+01
   1.16400E+01     1.14624E+01
   1.16413E+01     1.12792E+01
   1.16425E+01     1.10876E+01
   1.16438E+01     1.08875E+01
   1.16450E+01     1.06789E+01
   1.16463E+01     1.04617E+01
   1.16475E+01     1.02361E+01
   1.16488E+01     1.00021E+01
   1.16500E+01     9.75981E+00
   1.16513E+01     9.50962E+00
   1.16525E+01     9.25178E+00
   1.16538E+01     8.98672E+00
   1.16550E+01     8.71489E+00
   1.16562E+01     8.43686E+00
   1.16575E+01     8.15325E+00
   1.16588E+01     7.86476E+00
   1.16600E+01     7.57216E+00
   1.16613E+01     7.27627E+00
   1.16625E+01     6.97796E+00
   1.16638E+01     6.67812E+00
   1.16650E+01     6.37770E+00
   1.16663E+01     6.07763E+00
   1.16675E+01     5.77885E+00
   1.16688E+01     5.48226E+00
   1.16700E+01     5.18877E+00
   1.16713E+01     4.89922E+00
   1.16725E+01     4.61440E+00
   1.16738E+01     4.33508E+00
   1.16750E+01     4.06193E+00
   1.16763E+01     3.79558E+00
   1.16775E+01     3.53659E+00
   1.16788E+01     3.28544E+00
   1.16800E+01     3.04258E+00
   1.16813E+01     2.80836E+00
   1.16825E+01     2.58310E+00
   1.16838E+01     2.36708E+00
   1.16850E+01     2.16049E+00
   1.16863E+01     1.96350E+00
   1.16875E+01     1.77626E+00
   1.16888E+01     1.59885E+00
   1.16900E+01     1.43134E+00
   1.16913E+01     1.27375E+00
   1.16925E+01     1.12611E+00
   1.16938E+01     9.88407E-01
   1.16950E+01     8.60640E-01
   1.16963E+01     7.42793E-01
   1.16975E+01     6.34850E-01
   1.16988E+01     5.36798E-01
   1.17000E+01     4.48629E-01
   1.17013E+01     3.70341E-01
   1.17025E+01     3.01938E-01
   1.17038E+01     2.43435E-01
   1.17050E+01     1.94853E-01
   1.17063E+01     1.56224E-01
   1.17075E+01     1.27584E-01
   1.17088E+01     1.08976E-01
   1.17100E+01     1.00446E-01
   1.17113E+01     1.02041E-01
   1.17125E+01     1.13805E-01
   1.17138E+01     1.35780E-01
   1.17150E+01     1.67994E-01
   1.17163E+01     2.10469E-01
   1.17175E+01     2.63208E-01
   1.17188E+01     3.26198E-01
   1.17200E+01     3.99403E-01
   1.17213E+01     4.82766E-01
   1.17225E+01     5.76200E-01
   1.17238E+01     6.79594E-01
   1.17250E+01     7.92803E-01
   1.17263E+01     9.15649E-01
   1.17275E+01     1.04792E+00
   1.17288E+01     1.18937E+00
   1.17300E+01     1.33972E+00
   1.17313E+01     1.49864E+00
   1.17325E+01     1.66575E+00
   1.17338E+01     1.84066E+00
   1.17350E+01     2.02291E+00
   1.17363E+01     2.21200E+00
   1.17375E+01     2.40741E+00
   1.17388E+01     2.60855E+00
   1.17400E+01     2.81484E+00
   1.17413E+01     3.02563E+00
   1.17425E+01     3.24027E+00
   1.17438E+01     3.45811E+00
   1.17450E+01     3.67844E+00
   1.17463E+01     3.90061E+00
   1.17475E+01     4.12392E+00
   1.17488E+01     4.34771E+00
   1.17500E+01     4.57132E+00
   1.17513E+01     4.79410E+00
   1.17525E+01     5.01543E+00
   1.17538E+01     5.23473E+00
   1.17550E+01     5.45142E+00
   1.17563E+01     5.66498E+00
   1.17575E+01     5.87490E+00
   1.17588E+01     6.08074E+00
   1.17600E+01     6.28206E+00
   1.17613E+01     6.47850E+00
   1.17625E+01     6.66973E+00
   1.17638E+01     6.85544E+00
   1.17650E+01     7.03539E+00
   1.17663E+01     7.20937E+00
   1.17675E+01     7.37720E+00
   1.17688E+01     7.53876E+00
   1.17700E+01     7.69393E+00
   1.17713E+01     7.84265E+00
   1.17725E+01     7.98486E+00
   1.17738E+01     8.12056E+00
   1.17750E+01     8.24973E+00
   1.17763E+01     8.37240E+00
   1.17775E+01     8.48860E+00
   1.17788E+01     8.59837E+00
   1.17800E+01     8.70178E+00
   1.17812E+01     8.79889E+00
   1.17825E+01     8.88979E+00
   1.17838E+01     8.97454E+00
   1.17850E+01     9.05323E+00
   1.17863E+01     9.12595E+00
   1.17875E+01     9.19280E+00
   1.17888E+01     9.25386E+00
   1.17900E+01     9.30923E+00
   1.17913E+01     9.35901E+00
   1.17925E+01     9.40328E+00
   1.17938E+01     9.44214E+00
   1.17950E+01     9.47570E+00
   1.17963E+01     9.50403E+00
   1.17975E+01     9.52724E+00
   1.17988E+01     9.54541E+00
   1.18000E+01     9.55865E+00
   1.18013E+01     9.56704E+00
   1.18025E+01     9.57067E+00
   1.18038E+01     9.56963E+00
   1.18050E+01     9.56401E+00
   1.18063E+01     9.55390E+00
   1.18075E+01     9.53939E+00
   1.18088E+01     9.52057E+00
   1.18100E+01     9.49752E+00
   1.18113E+01     9.47033E+00
   1.18125E+01     9.43909E+00
   1.18138E+01     9.40389E+00
   1.18150E+01     9.36480E+00
   1.18163E+01     9.32193E+00
   1.18175E+01     9.27535E+00
   1.18188E+01     9.22516E+00
   1.18200E+01     9.17145E+00
   1.18213E+01     9.11430E+00
   1.18225E+01     9.05380E+00
   1.18238E+01     8.99005E+00
   1.18250E+01     8.92313E+00
   1.18263E+01     8.85314E+00
   1.18275E+01     8.78016E+00
   1.18288E+01     8.70429E+00
   1.18300E+01     8.62560E+00
   1.18313E+01     8.54419E+00
   1.18325E+01     8.46015E+00
   1.18338E+01     8.37354E+00
   1.18350E+01     8.28446E+00
   1.18363E+01     8.19298E+00
   1.18375E+01     8.09916E+00
   1.18388E+01     8.00307E+00
   1.18400E+01     7.90478E+00
   1.18413E+01     7.80434E+00
   1.18425E+01     7.70181E+00
   1.18438E+01     7.59723E+00
   1.18450E+01     7.49064E+00
   1.18463E+01     7.38209E+00
   1.18475E+01     7.27159E+00
   1.18488E+01     7.15919E+00
   1.18500E+01     7.04490E+00
   1.18513E+01     6.92875E+00
   1.18525E+01     6.81075E+00
   1.18538E+01     6.69093E+00
   1.18550E+01     6.56931E+00
   1.18563E+01     6.44589E+00
   1.18575E+01     6.32071E+00
   1.18588E+01     6.19378E+00
   1.18600E+01     6.06515E+00
   1.18613E+01     5.93484E+00
   1.18625E+01     5.80290E+00
   1.18638E+01     5.66938E+00
   1.18650E+01     5.53434E+00
   1.18663E+01     5.39787E+00
   1.18675E+01     5.26004E+00
   1.18688E+01     5.12096E+00
   1.18700E+01     4.98074E+00
   1.18713E+01     4.83952E+00
   1.18725E+01     4.69745E+00
   1.18738E+01     4.55469E+00
   1.18750E+01     4.41142E+00
   1.18763E+01     4.26785E+00
   1.18775E+01     4.12419E+00
   1.18788E+01     3.98068E+00
   1.18800E+01     3.83755E+00
   1.18813E+01     3.69508E+00
   1.18825E+01     3.55354E+00
   1.18838E+01     3.41321E+00
   1.18850E+01     3.27440E+00
   1.18863E+01     3.13740E+00
   1.18875E+01     3.00252E+00
   1.18888E+01     2.87008E+00
   1.18900E+01     2.74038E+00
   1.18913E+01     2.61374E+00
   1.18925E+01     2.49047E+00
   1.18938E+01     2.37086E+00
   1.18950E+01     2.25522E+00
   1.18963E+01     2.14382E+00
   1.18975E+01     2.03694E+00
   1.18988E+01     1.93483E+00
   1.19000E+01     1.83775E+00
   1.19013E+01     1.74591E+00
   1.19025E+01     1.65952E+00
   1.19038E+01     1.57878E+00
   1.19050E+01     1.50384E+00
   1.19062E+01     1.43487E+00
   1.19075E+01     1.37198E+00
   1.19088E+01     1.31528E+00
   1.19100E+01     1.26486E+00
   1.19113E+01     1.22078E+00
   1.19125E+01     1.18308E+00
   1.19138E+01     1.15180E+00
   1.19150E+01     1.12693E+00
   1.19163E+01     1.10847E+00
   1.19175E+01     1.09640E+00
   1.19188E+01     1.09067E+00
   1.19200E+01     1.09122E+00
   1.19213E+01     1.09800E+00
   1.19225E+01     1.11092E+00
   1.19238E+01     1.12991E+00
   1.19250E+01     1.15485E+00
   1.19263E+01     1.18565E+00
   1.19275E+01     1.22220E+00
   1.19288E+01     1.26437E+00
   1.19300E+01     1.31205E+00
   1.19313E+01     1.36511E+00
   1.19325E+01     1.42341E+00
   1.19338E+01     1.48682E+00
   1.19350E+01     1.55520E+00
   1.19363E+01     1.62840E+00
   1.19375E+01     1.70626E+00
   1.19388E+01     1.78865E+00
   1.19400E+01     1.87540E+00
   1.19413E+01     1.96634E+00
   1.19425E+01     2.06131E+00
   1.19438E+01     2.16013E+00
   1.19450E+01     2.26263E+00
   1.19463E+01     2.36862E+00
   1.19475E+01     2.47791E+00
   1.19488E+01     2.59030E+00
   1.19500E+01     2.70558E+00
   1.19513E+01     2.82355E+00
   1.19525E+01     2.94397E+00
   1.19538E+01     3.06663E+00
   1.19550E+01     3.19130E+00
   1.19563E+01     3.31772E+00
   1.19575E+01     3.44567E+00
   1.19588E+01     3.57487E+00
   1.19600E+01     3.70509E+00
   1.19613E+01     3.83605E+00
   1.19625E+01     3.96747E+00
   1.19638E+01     4.09910E+00
   1.19650E+01     4.23065E+00
   1.19663E+01     4.36185E+00
   1.19675E+01     4.49240E+00
   1.19688E+01     4.62203E+00
   1.19700E+01     4.75045E+00
   1.19713E+01     4.87739E+00
   1.19725E+01     5.00257E+00
   1.19738E+01     5.12572E+00
   1.19750E+01     5.24657E+00
   1.19763E+01     5.36487E+00
   1.19775E+01     5.48036E+00
   1.19788E+01     5.59283E+00
   1.19800E+01     5.70203E+00
   1.19813E+01     5.80776E+00
   1.19825E+01     5.90983E+00
   1.19838E+01     6.00804E+00
   1.19850E+01     6.10225E+00
   1.19863E+01     6.19229E+00
   1.19875E+01     6.27803E+00
   1.19888E+01     6.35936E+00
   1.19900E+01     6.43618E+00
   1.19913E+01     6.50840E+00
   1.19925E+01     6.57596E+00
   1.19938E+01     6.63880E+00
   1.19950E+01     6.69690E+00
   1.19963E+01     6.75024E+00
   1.19975E+01     6.79880E+00
   1.19988E+01     6.84261E+00
   1.20000E+01     6.88167E+00
   1.20013E+01     6.91603E+00
   1.20025E+01     6.94574E+00
   1.20038E+01     6.97091E+00
   1.20050E+01     6.99166E+00
   1.20063E+01     7.00815E+00
   1.20075E+01     7.02054E+00
   1.20088E+01     7.02891E+00
   1.20100E+01     7.03334E+00
   1.20113E+01     7.03384E+00
   1.20125E+01     7.03049E+00
   1.20138E+01     7.02338E+00
   1.20150E+01     7.01270E+00
   1.20163E+01     6.99870E+00
   1.20175E+01     6.98176E+00
   1.20188E+01     6.96234E+00
   1.20200E+01     6.94106E+00
   1.20213E+01     6.91870E+00
   1.20225E+01     6.89626E+00
   1.20238E+01     6.87498E+00
   1.20250E+01     6.85639E+00
   1.20263E+01     6.84236E+00
   1.20275E+01     6.83506E+00
   1.20288E+01     6.83702E+00
   1.20300E+01     6.85109E+00
   1.20313E+01     6.88039E+00
   1.20325E+01     6.92825E+00
   1.20338E+01     6.99812E+00
   1.20350E+01     7.09343E+00
   1.20363E+01     7.21751E+00
   1.20375E+01     7.37337E+00
   1.20388E+01     7.56362E+00
   1.20400E+01     7.79027E+00
   1.20413E+01     8.05464E+00
   1.20425E+01     8.35723E+00
   1.20438E+01     8.69770E+00
   1.20450E+01     9.07482E+00
   1.20463E+01     9.48654E+00
   1.20475E+01     9.93006E+00
   1.20488E+01     1.04020E+01
   1.20500E+01     1.08984E+01
   1.20513E+01     1.14153E+01
   1.20525E+01     1.19485E+01
   1.20538E+01     1.24939E+01
   1.20550E+01     1.30478E+01
   1.20563E+01     1.36070E+01
   1.20575E+01     1.41685E+01
   1.20588E+01     1.47302E+01
   1.20600E+01     1.52902E+01
   1.20613E+01     1.58473E+01
   1.20625E+01     1.64007E+01
   1.20638E+01     1.69499E+01
   1.20650E+01     1.74948E+01
   1.20663E+01     1.80354E+01
   1.20675E+01     1.85720E+01
   1.20688E+01     1.91046E+01
   1.20700E+01     1.96337E+01
   1.20713E+01     2.01594E+01
   1.20725E+01     2.06821E+01
   1.20738E+01     2.12018E+01
   1.20750E+01     2.17187E+01
   1.20763E+01     2.22329E+01
   1.20775E+01     2.27444E+01
   1.20788E+01     2.32532E+01
   1.20800E+01     2.37592E+01
   1.20813E+01     2.42624E+01
   1.20825E+01     2.47625E+01
   1.20838E+01     2.52596E+01
   1.20850E+01     2.57534E+01
   1.20863E+01     2.62438E+01
   1.20875E+01     2.67305E+01
   1.20888E+01     2.72136E+01
   1.20900E+01     2.76927E+01
   1.20913E+01     2.81677E+01
   1.20925E+01     2.86384E+01
   1.20938E+01     2.91047E+01
   1.20950E+01     2.95664E+01
   1.20963E+01     3.00233E+01
   1.20975E+01     3.04753E+01
   1.20988E+01     3.09221E+01
   1.21000E+01     3.13636E+01
   1.21013E+01     3.17996E+01
   1.21025E+01     3.22300E+01
   1.21038E+01     3.26544E+01
   1.21050E+01     3.30728E+01
   1.21063E+01     3.34848E+01
   1.21075E+01     3.38903E+01
   1.21088E+01     3.42890E+01
   1.21100E+01     3.46807E+01
   1.21113E+01     3.50652E+01
   1.21125E+01     3.54422E+01
   1.21138E+01     3.58114E+01
   1.21150E+01     3.61726E+01
   1.21163E+01     3.65256E+01
   1.21175E+01     3.68700E+01
   1.21188E+01     3.72058E+01
   1.21200E+01     3.75326E+01
   1.21213E+01     3.78503E+01
   1.21225E+01     3.81586E+01
   1.21238E+01     3.84574E+01
   1.21250E+01     3.87466E+01
   1.21263E+01     3.90259E+01
   1.21275E+01     3.92953E+01
   1.21288E+01     3.95548E+01
   1.21300E+01     3.98042E+01
   1.21313E+01     4.00436E+01
   1.21325E+01     4.02729E+01
   1.21338E+01     4.04922E+01
   1.21350E+01     4.07016E+01
   1.21363E+01     4.09010E+01
   1.21375E+01     4.10907E+01
   1.21388E+01     4.12707E+01
   1.21400E+01     4.14411E+01
   1.21413E+01     4.16021E+01
   1.21425E+01     4.17539E+01
   1.21438E+01     4.18964E+01
   1.21450E+01     4.20300E+01
   1.21463E+01     4.21547E+01
   1.21475E+01     4.22706E+01
   1.21488E+01     4.23779E+01
   1.21500E+01     4.24765E+01
   1.21513E+01     4.25665E+01
   1.21525E+01     4.26481E+01
   1.21538E+01     4.27210E+01
   1.21550E+01     4.27853E+01
   1.21563E+01     4.28410E+01
   1.21575E+01     4.28878E+01
   1.21588E+01     4.29257E+01
   1.21600E+01     4.29544E+01
   1.21613E+01     4.29737E+01
   1.21625E+01     4.29834E+01
   1.21638E+01     4.29831E+01
   1.21650E+01     4.29725E+01
   1.21663E+01     4.29513E+01
   1.21675E+01     4.29190E+01
   1.21688E+01     4.28752E+01
   1.21700E+01     4.28195E+01
   1.21713E+01     4.27514E+01
   1.21725E+01     4.26703E+01
   1.21738E+01     4.25757E+01
   1.21750E+01     4.24671E+01
   1.21763E+01     4.23440E+01
   1.21775E+01     4.22059E+01
   1.21788E+01     4.20521E+01
   1.21800E+01     4.18821E+01
   1.21813E+01     4.16955E+01
   1.21825E+01     4.14917E+01
   1.21838E+01     4.12704E+01
   1.21850E+01     4.10311E+01
   1.21863E+01     4.07734E+01
   1.21875E+01     4.04971E+01
   1.21888E+01     4.02020E+01
   1.21900E+01     3.98878E+01
   1.21913E+01     3.95547E+01
   1.21925E+01     3.92025E+01
   1.21938E+01     3.88316E+01
   1.21950E+01     3.84420E+01
   1.21963E+01     3.80341E+01
   1.21975E+01     3.76085E+01
   1.21988E+01     3.71657E+01
   1.22000E+01     3.67063E+01
   1.22013E+01     3.62311E+01
   1.22025E+01     3.57410E+01
   1.22038E+01     3.52368E+01
   1.22050E+01     3.47195E+01
   1.22063E+01     3.41901E+01
   1.22075E+01     3.36497E+01
   1.22088E+01     3.30993E+01
   1.22100E+01     3.25401E+01
   1.22113E+01     3.19730E+01
   1.22125E+01     3.13991E+01
   1.22138E+01     3.08193E+01
   1.22150E+01     3.02346E+01
   1.22163E+01     2.96458E+01
   1.22175E+01     2.90538E+01
   1.22188E+01     2.84592E+01
   1.22200E+01     2.78627E+01
   1.22213E+01     2.72649E+01
   1.22225E+01     2.66664E+01
   1.22238E+01     2.60675E+01
   1.22250E+01     2.54686E+01
   1.22263E+01     2.48702E+01
   1.22275E+01     2.42725E+01
   1.22288E+01     2.36758E+01
   1.22300E+01     2.30802E+01
   1.22313E+01     2.24861E+01
   1.22325E+01     2.18936E+01
   1.22338E+01     2.13029E+01
   1.22350E+01     2.07142E+01
   1.22363E+01     2.01278E+01
   1.22375E+01     1.95438E+01
   1.22388E+01     1.89624E+01
   1.22400E+01     1.83839E+01
   1.22413E+01     1.78086E+01
   1.22425E+01     1.72365E+01
   1.22438E+01     1.66676E+01
   1.22450E+01     1.61026E+01
   1.22463E+01     1.55416E+01
   1.22475E+01     1.49852E+01
   1.22488E+01     1.44336E+01
   1.22500E+01     1.38872E+01
   1.22513E+01     1.33463E+01
   1.22525E+01     1.28115E+01
   1.22538E+01     1.22829E+01
   1.22550E+01     1.17608E+01
   1.22563E+01     1.12456E+01
   1.22575E+01     1.07374E+01
   1.22588E+01     1.02367E+01
   1.22600E+01     9.74359E+00
   1.22613E+01     9.25841E+00
   1.22625E+01     8.78140E+00
   1.22638E+01     8.31284E+00
   1.22650E+01     7.85301E+00
   1.22663E+01     7.40222E+00
   1.22675E+01     6.96084E+00
   1.22688E+01     6.52928E+00
   1.22700E+01     6.10788E+00
   1.22713E+01     5.69688E+00
   1.22725E+01     5.29647E+00
   1.22738E+01     4.90674E+00
   1.22750E+01     4.52778E+00
   1.22763E+01     4.15964E+00
   1.22775E+01     3.80232E+00
   1.22788E+01     3.45576E+00
   1.22800E+01     3.11987E+00
   1.22813E+01     2.79452E+00
   1.22825E+01     2.47962E+00
   1.22838E+01     2.17511E+00
   1.22850E+01     1.88097E+00
   1.22863E+01     1.59728E+00
   1.22875E+01     1.32420E+00
   1.22888E+01     1.06208E+00
   1.22900E+01     8.11413E-01
   1.22913E+01     5.72886E-01
   1.22925E+01     3.47376E-01
   1.22938E+01     1.35990E-01
   1.22950E+01    -5.99397E-02
   1.22963E+01    -2.38789E-01
   1.22975E+01    -3.98636E-01
   1.22988E+01    -5.37348E-01
   1.23000E+01    -6.52689E-01
   1.23013E+01    -7.42432E-01
   1.23025E+01    -8.04479E-01
   1.23038E+01    -8.36985E-01
   1.23050E+01    -8.38470E-01
   1.23063E+01    -8.07923E-01
   1.23075E+01    -7.44890E-01
   1.23088E+01    -6.49524E-01
   1.23100E+01    -5.22620E-01
   1.23113E+01    -3.65606E-01
   1.23125E+01    -1.80522E-01
   1.23138E+01     3.00265E-02
   1.23150E+01     2.62961E-01
   1.23163E+01     5.14997E-01
   1.23175E+01     7.82842E-01
   1.23188E+01     1.06330E+00
   1.23200E+01     1.35338E+00
   1.23213E+01     1.65037E+00
   1.23225E+01     1.95184E+00
   1.23238E+01     2.25567E+00
   1.23250E+01     2.56009E+00
   1.23263E+01     2.86365E+00
   1.23275E+01     3.16527E+00
   1.23288E+01     3.46417E+00
   1.23300E+01     3.75982E+00
   1.23313E+01     4.05186E+00
   1.23325E+01     4.34012E+00
   1.23338E+01     4.62452E+00
   1.23350E+01     4.90508E+00
   1.23363E+01     5.18184E+00
   1.23375E+01     5.45490E+00
   1.23388E+01     5.72433E+00
   1.23400E+01     5.99019E+00
   1.23413E+01     6.25256E+00
   1.23425E+01     6.51146E+00
   1.23438E+01     6.76693E+00
   1.23450E+01     7.01896E+00
   1.23463E+01     7.26755E+00
   1.23475E+01     7.51266E+00
   1.23488E+01     7.75423E+00
   1.23500E+01     7.99222E+00
   1.23513E+01     8.22657E+00
   1.23525E+01     8.45723E+00
   1.23538E+01     8.68415E+00
   1.23550E+01     8.90727E+00
   1.23563E+01     9.12656E+00
   1.23575E+01     9.34197E+00
   1.23588E+01     9.55345E+00
   1.23600E+01     9.76096E+00
   1.23613E+01     9.96443E+00
   1.23625E+01     1.01638E+01
   1.23638E+01     1.03591E+01
   1.23650E+01     1.05501E+01
   1.23663E+01     1.07369E+01
   1.23675E+01     1.09192E+01
   1.23688E+01     1.10972E+01
   1.23700E+01     1.12705E+01
   1.23713E+01     1.14392E+01
   1.23725E+01     1.16031E+01
   1.23738E+01     1.17621E+01
   1.23750E+01     1.19161E+01
   1.23763E+01     1.20649E+01
   1.23775E+01     1.22084E+01
   1.23788E+01     1.23464E+01
   1.23800E+01     1.24789E+01
   1.23813E+01     1.26057E+01
   1.23825E+01     1.27267E+01
   1.23838E+01     1.28416E+01
   1.23850E+01     1.29505E+01
   1.23863E+01     1.30532E+01
   1.23875E+01     1.31495E+01
   1.23888E+01     1.32394E+01
   1.23900E+01     1.33229E+01
   1.23913E+01     1.33998E+01
   1.23925E+01     1.34701E+01
   1.23938E+01     1.35337E+01
   1.23950E+01     1.35907E+01
   1.23963E+01     1.36410E+01
   1.23975E+01     1.36847E+01
   1.23988E+01     1.37217E+01
   1.24000E+01     1.37521E+01
   1.24013E+01     1.37760E+01
   1.24025E+01     1.37933E+01
   1.24038E+01     1.38042E+01
   1.24050E+01     1.38088E+01
   1.24063E+01     1.38071E+01
   1.24075E+01     1.37991E+01
   1.24088E+01     1.37851E+01
   1.24100E+01     1.37650E+01
   1.24113E+01     1.37390E+01
   1.24125E+01     1.37071E+01
   1.24138E+01     1.36693E+01
   1.24150E+01     1.36257E+01
   1.24163E+01     1.35764E+01
   1.24175E+01     1.35213E+01
   1.24188E+01     1.34604E+01
   1.24200E+01     1.33939E+01
   1.24213E+01     1.33215E+01
   1.24225E+01     1.32433E+01
   1.24238E+01     1.31591E+01
   1.24250E+01     1.30690E+01
   1.24263E+01     1.29728E+01
   1.24275E+01     1.28703E+01
   1.24288E+01     1.27613E+01
   1.24300E+01     1.26459E+01
   1.24313E+01     1.25237E+01
   1.24325E+01     1.23945E+01
   1.24338E+01     1.22583E+01
   1.24350E+01     1.21147E+01
   1.24363E+01     1.19635E+01
   1.24375E+01     1.18046E+01
   1.24388E+01     1.16378E+01
   1.24400E+01     1.14629E+01
   1.24413E+01     1.12797E+01
   1.24425E+01     1.10881E+01
   1.24438E+01     1.08881E+01
   1.24450E+01     1.06794E+01
   1.24463E+01     1.04623E+01
   1.24475E+01     1.02367E+01
   1.24488E+01     1.00026E+01
   1.24500E+01     9.76040E+00
   1.24513E+01     9.51022E+00
   1.24525E+01     9.25240E+00
   1.24538E+01     8.98735E+00
   1.24550E+01     8.71553E+00
   1.24563E+01     8.43751E+00
   1.24575E+01     8.15391E+00
   1.24588E+01     7.86544E+00
   1.24600E+01     7.57284E+00
   1.24613E+01     7.27696E+00
   1.24625E+01     6.97865E+00
   1.24638E+01     6.67882E+00
   1.24650E+01     6.37841E+00
   1.24663E+01     6.07834E+00
   1.24675E+01     5.77955E+00
   1.24688E+01     5.48297E+00
   1.24700E+01     5.18947E+00
   1.24713E+01     4.89992E+00
   1.24725E+01     4.61510E+00
   1.24738E+01     4.33577E+00
   1.24750E+01     4.06261E+00
   1.24763E+01     3.79625E+00
   1.24775E+01     3.53725E+00
   1.24788E+01     3.28609E+00
   1.24800E+01     3.04322E+00
   1.24813E+01     2.80899E+00
   1.24825E+01     2.58372E+00
   1.24838E+01     2.36767E+00
   1.24850E+01     2.16107E+00
   1.24863E+01     1.96407E+00
   1.24875E+01     1.77681E+00
   1.24888E+01     1.59939E+00
   1.24900E+01     1.43185E+00
   1.24913E+01     1.27425E+00
   1.24925E+01     1.12658E+00
   1.24938E+01     9.88862E-01
   1.24950E+01     8.61075E-01
   1.24963E+01     7.43207E-01
   1.24975E+01     6.35244E-01
   1.24988E+01     5.37171E-01
   1.25000E+01     4.48980E-01
   1.25013E+01     3.70669E-01
   1.25025E+01     3.02244E-01
   1.25038E+01     2.43719E-01
   1.25050E+01     1.95114E-01
   1.25063E+01     1.56462E-01
   1.25075E+01     1.27798E-01
   1.25088E+01     1.09166E-01
   1.25100E+01     1.00613E-01
   1.25113E+01     1.02184E-01
   1.25125E+01     1.13925E-01
   1.25138E+01     1.35875E-01
   1.25150E+01     1.68065E-01
   1.25163E+01     2.10516E-01
   1.25175E+01     2.63231E-01
   1.25188E+01     3.26196E-01
   1.25200E+01     3.99377E-01
   1.25213E+01     4.82716E-01
   1.25225E+01     5.76127E-01
   1.25238E+01     6.79497E-01
   1.25250E+01     7.92682E-01
   1.25263E+01     9.15506E-01
   1.25275E+01     1.04776E+00
   1.25288E+01     1.18919E+00
   1.25300E+01     1.33951E+00
   1.25313E+01     1.49841E+00
   1.25325E+01     1.66550E+00
   1.25338E+01     1.84039E+00
   1.25350E+01     2.02262E+00
   1.25363E+01     2.21170E+00
   1.25375E+01     2.40708E+00
   1.25388E+01     2.60821E+00
   1.25400E+01     2.81448E+00
   1.25413E+01     3.02526E+00
   1.25425E+01     3.23989E+00
   1.25438E+01     3.45771E+00
   1.25450E+01     3.67804E+00
   1.25463E+01     3.90020E+00
   1.25475E+01     4.12351E+00
   1.25488E+01     4.34729E+00
   1.25500E+01     4.57089E+00
   1.25513E+01     4.79366E+00
   1.25525E+01     5.01500E+00
   1.25538E+01     5.23429E+00
   1.25550E+01     5.45098E+00
   1.25563E+01     5.66454E+00
   1.25575E+01     5.87446E+00
   1.25588E+01     6.08030E+00
   1.25600E+01     6.28163E+00
   1.25613E+01     6.47807E+00
   1.25625E+01     6.66930E+00
   1.25638E+01     6.85502E+00
   1.25650E+01     7.03497E+00
   1.25663E+01     7.20896E+00
   1.25675E+01     7.37680E+00
   1.25688E+01     7.53837E+00
   1.25700E+01     7.69355E+00
   1.25713E+01     7.84228E+00
   1.25725E+01     7.98451E+00
   1.25738E+01     8.12021E+00
   1.25750E+01     8.24939E+00
   1.25763E+01     8.37207E+00
   1.25775E+01     8.48828E+00
   1.25788E+01     8.59807E+00
   1.25800E+01     8.70149E+00
   1.25813E+01     8.79861E+00
   1.25825E+01     8.88952E+00
   1.25838E+01     8.97428E+00
   1.25850E+01     9.05299E+00
   1.25863E+01     9.12572E+00
   1.25875E+01     9.19258E+00
   1.25888E+01     9.25366E+00
   1.25900E+01     9.30904E+00
   1.25913E+01     9.35883E+00
   1.25925E+01     9.40311E+00
   1.25938E+01     9.44199E+00
   1.25950E+01     9.47556E+00
   1.25963E+01     9.50391E+00
   1.25975E+01     9.52713E+00
   1.25988E+01     9.54532E+00
   1.26000E+01     9.55856E+00
   1.26013E+01     9.56696E+00
   1.26025E+01     9.57061E+00
   1.26038E+01     9.56958E+00
   1.26050E+01     9.56397E+00
   1.26063E+01     9.55388E+00
   1.26075E+01     9.53938E+00
   1.26088E+01     9.52057E+00
   1.26100E+01     9.49754E+00
   1.26113E+01     9.47036E+00
   1.26125E+01     9.43913E+00
   1.26138E+01     9.40394E+00
   1.26150E+01     9.36487E+00
   1.26163E+01     9.32200E+00
   1.26175E+01     9.27544E+00
   1.26188E+01     9.22526E+00
   1.26200E+01     9.17156E+00
   1.26213E+01     9.11442E+00
   1.26225E+01     9.05394E+00
   1.26238E+01     8.99020E+00
   1.26250E+01     8.92329E+00
   1.26263E+01     8.85331E+00
   1.26275E+01     8.78034E+00
   1.26288E+01     8.70448E+00
   1.26300E+01     8.62580E+00
   1.26313E+01     8.54441E+00
   1.26325E+01     8.46037E+00
   1.26338E+01     8.37378E+00
   1.26350E+01     8.28471E+00
   1.26363E+01     8.19323E+00
   1.26375E+01     8.09942E+00
   1.26388E+01     8.00335E+00
   1.26400E+01     7.90507E+00
   1.26413E+01     7.80464E+00
   1.26425E+01     7.70212E+00
   1.26438E+01     7.59755E+00
   1.26450E+01     7.49097E+00
   1.26463E+01     7.38242E+00
   1.26475E+01     7.27194E+00
   1.26488E+01     7.15954E+00
   1.26500E+01     7.04526E+00
   1.26513E+01     6.92912E+00
   1.26525E+01     6.81113E+00
   1.26538E+01     6.69132E+00
   1.26550E+01     6.56970E+00
   1.26563E+01     6.44630E+00
   1.26575E+01     6.32112E+00
   1.26588E+01     6.19421E+00
   1.26600E+01     6.06558E+00
   1.26613E+01     5.93528E+00
   1.26625E+01     5.80335E+00
   1.26638E+01     5.66984E+00
   1.26650E+01     5.53481E+00
   1.26663E+01     5.39834E+00
   1.26675E+01     5.26052E+00
   1.26688E+01     5.12144E+00
   1.26700E+01     4.98123E+00
   1.26713E+01     4.84002E+00
   1.26725E+01     4.69795E+00
   1.26738E+01     4.55520E+00
   1.26750E+01     4.41194E+00
   1.26763E+01     4.26837E+00
   1.26775E+01     4.12471E+00
   1.26788E+01     3.98120E+00
   1.26800E+01     3.83808E+00
   1.26813E+01     3.69561E+00
   1.26825E+01     3.55407E+00
   1.26838E+01     3.41374E+00
   1.26850E+01     3.27493E+00
   1.26863E+01     3.13793E+00
   1.26875E+01     3.00304E+00
   1.26888E+01     2.87060E+00
   1.26900E+01     2.74090E+00
   1.26913E+01     2.61425E+00
   1.26925E+01     2.49097E+00
   1.26938E+01     2.37136E+00
   1.26950E+01     2.25571E+00
   1.26963E+01     2.14430E+00
   1.26975E+01     2.03741E+00
   1.26988E+01     1.93529E+00
   1.27000E+01     1.83820E+00
   1.27013E+01     1.74634E+00
   1.27025E+01     1.65994E+00
   1.27038E+01     1.57919E+00
   1.27050E+01     1.50424E+00
   1.27063E+01     1.43525E+00
   1.27075E+01     1.37234E+00
   1.27088E+01     1.31563E+00
   1.27100E+01     1.26519E+00
   1.27113E+01     1.22109E+00
   1.27125E+01     1.18338E+00
   1.27138E+01     1.15207E+00
   1.27150E+01     1.12719E+00
   1.27163E+01     1.10871E+00
   1.27175E+01     1.09662E+00
   1.27188E+01     1.09086E+00
   1.27200E+01     1.09140E+00
   1.27213E+01     1.09816E+00
   1.27225E+01     1.11106E+00
   1.27238E+01     1.13002E+00
   1.27250E+01     1.15495E+00
   1.27263E+01     1.18573E+00
   1.27275E+01     1.22225E+00
   1.27288E+01     1.26441E+00
   1.27300E+01     1.31207E+00
   1.27313E+01     1.36511E+00
   1.27325E+01     1.42339E+00
   1.27338E+01     1.48679E+00
   1.27350E+01     1.55514E+00
   1.27363E+01     1.62832E+00
   1.27375E+01     1.70617E+00
   1.27388E+01     1.78854E+00
   1.27400E+01     1.87527E+00
   1.27413E+01     1.96619E+00
   1.27425E+01     2.06114E+00
   1.27438E+01     2.15995E+00
   1.27450E+01     2.26244E+00
   1.27463E+01     2.36841E+00
   1.27475E+01     2.47769E+00
   1.27488E+01     2.59006E+00
   1.27500E+01     2.70533E+00
   1.27513E+01     2.82328E+00
   1.27525E+01     2.94369E+00
   1.27538E+01     3.06634E+00
   1.27550E+01     3.19099E+00
   1.27563E+01     3.31741E+00
   1.27575E+01     3.44534E+00
   1.27588E+01     3.57454E+00
   1.27600E+01     3.70474E+00
   1.27613E+01     3.83569E+00
   1.27625E+01     3.96711E+00
   1.27638E+01     4.09874E+00
   1.27650E+01     4.23028E+00
   1.27663E+01     4.36147E+00
   1.27675E+01     4.49202E+00
   1.27688E+01     4.62165E+00
   1.27700E+01     4.75007E+00
   1.27713E+01     4.87701E+00
   1.27725E+01     5.00219E+00
   1.27738E+01     5.12533E+00
   1.27750E+01     5.24619E+00
   1.27763E+01     5.36449E+00
   1.27775E+01     5.47999E+00
   1.27788E+01     5.59245E+00
   1.27800E+01     5.70166E+00
   1.27813E+01     5.80740E+00
   1.27825E+01     5.90947E+00
   1.27838E+01     6.00769E+00
   1.27850E+01     6.10191E+00
   1.27863E+01     6.19195E+00
   1.27875E+01     6.27770E+00
   1.27888E+01     6.35904E+00
   1.27900E+01     6.43587E+00
   1.27913E+01     6.50810E+00
   1.27925E+01     6.57567E+00
   1.27938E+01     6.63853E+00
   1.27950E+01     6.69665E+00
   1.27963E+01     6.74999E+00
   1.27975E+01     6.79857E+00
   1.27988E+01     6.84239E+00
   1.28000E+01     6.88146E+00
   1.28013E+01     6.91583E+00
   1.28025E+01     6.94556E+00
   1.28038E+01     6.97074E+00
   1.28050E+01     6.99150E+00
   1.28063E+01     7.00801E+00
   1.28075E+01     7.02041E+00
   1.28088E+01     7.02880E+00
   1.28100E+01     7.03324E+00
   1.28113E+01     7.03376E+00
   1.28125E+01     7.03041E+00
   1.28138E+01     7.02332E+00
   1.28150E+01     7.01265E+00
   1.28163E+01     6.99867E+00
   1.28175E+01     6.98174E+00
   1.28188E+01     6.96234E+00
   1.28200E+01     6.94107E+00
   1.28213E+01     6.91872E+00
   1.28225E+01     6.89629E+00
   1.28238E+01     6.87502E+00
   1.28250E+01     6.85645E+00
   1.28263E+01     6.84243E+00
   1.28275E+01     6.83514E+00
   1.28288E+01     6.83711E+00
   1.28300E+01     6.85120E+00
   1.28313E+01     6.88051E+00
   1.28325E+01     6.92838E+00
   1.28338E+01     6.99826E+00
   1.28350E+01     7.09359E+00
   1.28363E+01     7.21767E+00
   1.28375E+01     7.37355E+00
   1.28388E+01     7.56381E+00
   1.28400E+01     7.79047E+00
   1.28413E+01     8.05485E+00
   1.28425E+01     8.35746E+00
   1.28438E+01     8.69794E+00
   1.28450E+01     9.07507E+00
   1.28463E+01     9.48681E+00
   1.28475E+01     9.93034E+00
   1.28488E+01     1.04023E+01
   1.28500E+01     1.08987E+01
   1.28513E+01     1.14156E+01
   1.28525E+01     1.19488E+01
   1.28538E+01     1.24942E+01
   1.28550E+01     1.30482E+01
   1.28563E+01     1.36073E+01
   1.28575E+01     1.41689E+01
   1.28588E+01     1.47306E+01
   1.28600E+01     1.52906E+01
   1.28613E+01     1.58477E+01
   1.28625E+01     1.64011E+01
   1.28638E+01     1.69503E+01
   1.28650E+01     1.74952E+01
   1.28663E+01     1.80359E+01
   1.28675E+01     1.85724E+01
   1.28688E+01     1.91051E+01
   1.28700E+01     1.96342E+01
   1.28713E+01     2.01599E+01
   1.28725E+01     2.06826E+01
   1.28738E+01     2.12023E+01
   1.28750E+01     2.17192E+01
   1.28763E+01     2.22334E+01
   1.28775E+01     2.27449E+01
   1.28788E+01     2.32537E+01
   1.28800E+01     2.37598E+01
   1.28813E+01     2.42629E+01
   1.28825E+01     2.47631E+01
   1.28838E+01     2.52601E+01
   1.28850E+01     2.57540E+01
   1.28863E+01     2.62443E+01
   1.28875E+01     2.67311E+01
   1.28888E+01     2.72142E+01
   1.28900E+01     2.76933E+01
   1.28913E+01     2.81683E+01
   1.28925E+01     2.86391E+01
   1.28938E+01     2.91054E+01
   1.28950E+01     2.95671E+01
   1.28963E+01     3.00240E+01
   1.28975E+01     3.04760E+01
   1.28988E+01     3.09228E+01
   1.29000E+01     3.13643E+01
   1.29013E+01     3.18003E+01
   1.29025E+01     3.22306E+01
   1.29038E+01     3.26551E+01
   1.29050E+01     3.30734E+01
   1.29063E+01     3.34855E+01
   1.29075E+01     3.38910E+01
   1.29088E+01     3.42897E+01
   1.29100E+01     3.46814E+01
   1.29113E+01     3.50659E+01
   1.29125E+01     3.54428E+01
   1.29138E+01     3.58121E+01
   1.29150E+01     3.61733E+01
   1.29163E+01     3.65263E+01
   1.29175E+01     3.68707E+01
   1.29188E+01     3.72065E+01
   1.29200E+01     3.75333E+01
   1.29213E+01     3.78510E+01
   1.29225E+01     3.81593E+01
   1.29238E+01     3.84581E+01
   1.29250E+01     3.87472E+01
   1.29263E+01     3.90266E+01
   1.29275E+01     3.92960E+01
   1.29288E+01     3.95555E+01
   1.29300E+01     3.98049E+01
   1.29313E+01     4.00442E+01
   1.29325E+01     4.02736E+01
   1.29338E+01     4.04929E+01
   1.29350E+01     4.07022E+01
   1.29363E+01     4.09017E+01
   1.29375E+01     4.10913E+01
   1.29388E+01     4.12713E+01
   1.29400E+01     4.14417E+01
   1.29413E+01     4.16027E+01
   1.29425E+01     4.17544E+01
   1.29438E+01     4.18970E+01
   1.29450E+01     4.20306E+01
   1.29463E+01     4.21553E+01
   1.29475E+01     4.22712E+01
   1.29488E+01     4.23784E+01
   1.29500E+01     4.24770E+01
   1.29513E+01     4.25671E+01
   1.29525E+01     4.26486E+01
   1.29538E+01     4.27215E+01
   1.29550E+01     4.27858E+01
   1.29563E+01     4.28414E+01
   1.29575E+01     4.28883E+01
   1.29588E+01     4.29261E+01
   1.29600E+01     4.29548E+01
   1.29613E+01     4.29741E+01
   1.29625E+01     4.29838E+01
   1.29638E+01     4.29835E+01
   1.29650E+01     4.29730E+01
   1.29663E+01     4.29517E+01
   1.29675E+01     4.29194E+01
   1.29688E+01     4.28757E+01
   1.29700E+01     4.28199E+01
   1.29713E+01     4.27518E+01
   1.29725E+01     4.26707E+01
   1.29738E+01     4.25761E+01
   1.29750E+01     4.24675E+01
   1.29763E+01     4.23445E+01
   1.29775E+01     4.22063E+01
   1.29788E+01     4.20525E+01
   1.29800E+01     4.18825E+01
   1.29813E+01     4.16959E+01
   1.29825E+01     4.14922E+01
   1.29838E+01     4.12709E+01
   1.29850E+01     4.10315E+01
   1.29863E+01     4.07739E+01
   1.29875E+01     4.04976E+01
   1.29888E+01     4.02024E+01
   1.29900E+01     3.98883E+01
   1.29913E+01     3.95552E+01
   1.29925E+01     3.92031E+01
   1.29938E+01     3.88321E+01
   1.29950E+01     3.84425E+01
   1.29963E+01     3.80347E+01
   1.29975E+01     3.76091E+01
   1.29988E+01     3.71663E+01
   1.30000E+01     3.67070E+01
   1.30013E+01     3.62318E+01
   1.30025E+01     3.57417E+01
   1.30038E+01     3.52375E+01
   1.30050E+01     3.47202E+01
   1.30063E+01     3.41908E+01
   1.30075E+01     3.36504E+01
   1.30088E+01     3.31001E+01
   1.30100E+01     3.25409E+01
   1.30113E+01     3.19738E+01
   1.30125E+01     3.13999E+01
   1.30138E+01     3.08201E+01
   1.30150E+01     3.02354E+01
   1.30163E+01     2.96467E+01
   1.30175E+01     2.90546E+01
   1.30188E+01     2.84601E+01
   1.30200E+01     2.78636E+01
   1.30213E+01     2.72658E+01
   1.30225E+01     2.66673E+01
   1.30238E+01     2.60684E+01
   1.30250E+01     2.54696E+01
   1.30263E+01     2.48712E+01
   1.30275E+01     2.42735E+01
   1.30288E+01     2.36767E+01
   1.30300E+01     2.30812E+01
   1.30313E+01     2.24870E+01
   1.30325E+01     2.18945E+01
   1.30338E+01     2.13039E+01
   1.30350E+01     2.07152E+01
   1.30363E+01     2.01288E+01
   1.30375E+01     1.95448E+01
   1.30388E+01     1.89634E+01
   1.30400E+01     1.83849E+01
   1.30413E+01     1.78095E+01
   1.30425E+01     1.72375E+01
   1.30438E+01     1.66686E+01
   1.30450E+01     1.61035E+01
   1.30463E+01     1.55426E+01
   1.30475E+01     1.49861E+01
   1.30488E+01     1.44345E+01
   1.30500E+01     1.38881E+01
   1.30513E+01     1.33473E+01
   1.30525E+01     1.28124E+01
   1.30538E+01     1.22838E+01
   1.30550E+01     1.17617E+01
   1.30563E+01     1.12465E+01
   1.30575E+01     1.07383E+01
   1.30588E+01     1.02376E+01
   1.30600E+01     9.74445E+00
   1.30613E+01     9.25926E+00
   1.30625E+01     8.78223E+00
   1.30638E+01     8.31366E+00
   1.30650E+01     7.85381E+00
   1.30663E+01     7.40301E+00
   1.30675E+01     6.96161E+00
   1.30688E+01     6.53003E+00
   1.30700E+01     6.10861E+00
   1.30713E+01     5.69759E+00
   1.30725E+01     5.29715E+00
   1.30738E+01     4.90741E+00
   1.30750E+01     4.52842E+00
   1.30763E+01     4.16026E+00
   1.30775E+01     3.80291E+00
   1.30788E+01     3.45633E+00
   1.30800E+01     3.12041E+00
   1.30813E+01     2.79504E+00
   1.30825E+01     2.48012E+00
   1.30838E+01     2.17558E+00
   1.30850E+01     1.88142E+00
   1.30863E+01     1.59770E+00
   1.30875E+01     1.32459E+00
   1.30888E+01     1.06244E+00
   1.30900E+01     8.11747E-01
   1.30913E+01     5.73192E-01
   1.30925E+01     3.47655E-01
   1.30938E+01     1.36242E-01
   1.30950E+01    -5.97142E-02
   1.30963E+01    -2.38590E-01
   1.30975E+01    -3.98463E-01
   1.30988E+01    -5.37200E-01
   1.31000E+01    -6.52565E-01
   1.31013E+01    -7.42333E-01
   1.31025E+01    -8.04404E-01
   1.31038E+01    -8.36933E-01
   1.31050E+01    -8.38441E-01
   1.31063E+01    -8.07917E-01
   1.31075E+01    -7.44905E-01
   1.31088E+01    -6.49561E-01
   1.31100E+01    -5.22677E-01
   1.31113E+01    -3.65682E-01
   1.31125E+01    -1.80618E-01
   1.31138E+01     2.99131E-02
   1.31150E+01     2.62831E-01
   1.31163E+01     5.14850E-01
   1.31175E+01     7.82680E-01
   1.31188E+01     1.06313E+00
   1.31200E+01     1.35319E+00
   1.31213E+01     1.65017E+00
   1.31225E+01     1.95162E+00
   1.31238E+01     2.25545E+00
   1.31250E+01     2.55985E+00
   1.31263E+01     2.86341E+00
   1.31275E+01     3.16502E+00
   1.31288E+01     3.46391E+00
   1.31300E+01     3.75955E+00
   1.31313E+01     4.05159E+00
   1.31325E+01     4.33984E+00
   1.31338E+01     4.62424E+00
   1.31350E+01     4.90479E+00
   1.31363E+01     5.18155E+00
   1.31375E+01     5.45460E+00
   1.31388E+01     5.72402E+00
   1.31400E+01     5.98989E+00
   1.31413E+01     6.25225E+00
   1.31425E+01     6.51115E+00
   1.31438E+01     6.76662E+00
   1.31450E+01     7.01865E+00
   1.31463E+01     7.26724E+00
   1.31475E+01     7.51234E+00
   1.31488E+01     7.75392E+00
   1.31500E+01     7.99191E+00
   1.31513E+01     8.22626E+00
   1.31525E+01     8.45692E+00
   1.31538E+01     8.68384E+00
   1.31550E+01     8.90697E+00
   1.31563E+01     9.12626E+00
   1.31575E+01     9.34167E+00
   1.31588E+01     9.55315E+00
   1.31600E+01     9.76066E+00
   1.31613E+01     9.96415E+00
   1.31625E+01     1.01635E+01
   1.31638E+01     1.03588E+01
   1.31650E+01     1.05498E+01
   1.31663E+01     1.07366E+01
   1.31675E+01     1.09190E+01
   1.31688E+01     1.10969E+01
   1.31700E+01     1.12703E+01
   1.31713E+01     1.14390E+01
   1.31725E+01     1.16029E+01
   1.31738E+01     1.17619E+01
   1.31750E+01     1.19159E+01
   1.31763E+01     1.20647E+01
   1.31775E+01     1.22082E+01
   1.31788E+01     1.23463E+01
   1.31800E+01     1.24788E+01
   1.31813E+01     1.26055E+01
   1.31825E+01     1.27265E+01
   1.31838E+01     1.28415E+01
   1.31850E+01     1.29504E+01
   1.31863E+01     1.30530E+01
   1.31875E+01     1.31494E+01
   1.31888E+01     1.32393E+01
   1.31900E+01     1.33228E+01
   1.31913E+01     1.33997E+01
   1.31925E+01     1.34700E+01
   1.31938E+01     1.35337E+01
   1.31950E+01     1.35907E+01
   1.31963E+01     1.36410E+01
   1.31975E+01     1.36847E+01
   1.31988E+01     1.37217E+01
   1.32000E+01     1.37521E+01
   1.32013E+01     1.37760E+01
   1.32025E+01     1.37933E+01
   1.32038E+01     1.38043E+01
   1.32050E+01     1.38088E+01
   1.32063E+01     1.38071E+01
   1.32075E+01     1.37992E+01
   1.32088E+01     1.37852E+01
   1.32100E+01     1.37651E+01
   1.32113E+01     1.37391E+01
   1.32125E+01     1.37072E+01
   1.32138E+01     1.36694E+01
   1.32150E+01     1.36259E+01
   1.32163E+01     1.35765E+01
   1.32175E+01     1.35215E+01
   1.32188E+01     1.34606E+01
   1.32200E+01     1.33941E+01
   1.32213E+01     1.33217E+01
   1.32225E+01     1.32435E+01
   1.32238E+01     1.31594E+01
   1.32250E+01     1.30693E+01
   1.32263E+01     1.29730E+01
   1.32275E+01     1.28706E+01
   1.32288E+01     1.27617E+01
   1.32300E+01     1.26462E+01
   1.32313E+01     1.25240E+01
   1.32325E+01     1.23949E+01
   1.32338E+01     1.22587E+01
   1.32350E+01     1.21151E+01
   1.32363E+01     1.19639E+01
   1.32375E+01     1.18051E+01
   1.32388E+01     1.16383E+01
   1.32400E+01     1.14634E+01
   1.32413E+01     1.12802E+01
   1.32425E+01     1.10886E+01
   1.32438E+01     1.08886E+01
   1.32450E+01     1.06800E+01
   1.32463E+01     1.04628E+01
   1.32475E+01     1.02372E+01
   1.32488E+01     1.00032E+01
   1.32500E+01     9.76099E+00
   1.32513E+01     9.51083E+00
   1.32525E+01     9.25302E+00
   1.32538E+01     8.98798E+00
   1.32550E+01     8.71618E+00
   1.32563E+01     8.43817E+00
   1.32575E+01     8.15458E+00
   1.32588E+01     7.86612E+00
   1.32600E+01     7.57353E+00
   1.32613E+01     7.27765E+00
   1.32625E+01     6.97935E+00
   1.32638E+01     6.67953E+00
   1.32650E+01     6.37912E+00
   1.32663E+01     6.07905E+00
   1.32675E+01     5.78026E+00
   1.32688E+01     5.48368E+00
   1.32700E+01     5.19018E+00
   1.32713E+01     4.90062E+00
   1.32725E+01     4.61579E+00
   1.32738E+01     4.33646E+00
   1.32750E+01     4.06329E+00
   1.32763E+01     3.79693E+00
   1.32775E+01     3.53791E+00
   1.32788E+01     3.28675E+00
   1.32800E+01     3.04386E+00
   1.32813E+01     2.80962E+00
   1.32825E+01     2.58433E+00
   1.32838E+01     2.36827E+00
   1.32850E+01     2.16165E+00
   1.32863E+01     1.96464E+00
   1.32875E+01     1.77736E+00
   1.32888E+01     1.59992E+00
   1.32900E+01     1.43237E+00
   1.32913E+01     1.27474E+00
   1.32925E+01     1.12706E+00
   1.32938E+01     9.89318E-01
   1.32950E+01     8.61510E-01
   1.32963E+01     7.43622E-01
   1.32975E+01     6.35637E-01
   1.32988E+01     5.37542E-01
   1.33000E+01     4.49329E-01
   1.33013E+01     3.70997E-01
   1.33025E+01     3.02549E-01
   1.33038E+01     2.44001E-01
   1.33050E+01     1.95373E-01
   1.33063E+01     1.56698E-01
   1.33075E+01     1.28011E-01
   1.33088E+01     1.09355E-01
   1.33100E+01     1.00778E-01
   1.33113E+01     1.02325E-01
   1.33125E+01     1.14041E-01
   1.33138E+01     1.35967E-01
   1.33150E+01     1.68133E-01
   1.33163E+01     2.10559E-01
   1.33175E+01     2.63250E-01
   1.33188E+01     3.26191E-01
   1.33200E+01     3.99348E-01
   1.33213E+01     4.82662E-01
   1.33225E+01     5.76049E-01
   1.33238E+01     6.79395E-01
   1.33250E+01     7.92558E-01
   1.33263E+01     9.15359E-01
   1.33275E+01     1.04759E+00
   1.33288E+01     1.18899E+00
   1.33300E+01     1.33930E+00
   1.33313E+01     1.49817E+00
   1.33325E+01     1.66525E+00
   1.33338E+01     1.84012E+00
   1.33350E+01     2.02233E+00
   1.33363E+01     2.21139E+00
   1.33375E+01     2.40676E+00
   1.33388E+01     2.60787E+00
   1.33400E+01     2.81413E+00
   1.33413E+01     3.02489E+00
   1.33425E+01     3.23951E+00
   1.33438E+01     3.45732E+00
   1.33450E+01     3.67764E+00
   1.33463E+01     3.89978E+00
   1.33475E+01     4.12308E+00
   1.33488E+01     4.34686E+00
   1.33500E+01     4.57045E+00
   1.33513E+01     4.79322E+00
   1.33525E+01     5.01455E+00
   1.33538E+01     5.23384E+00
   1.33550E+01     5.45054E+00
   1.33563E+01     5.66409E+00
   1.33575E+01     5.87402E+00
   1.33588E+01     6.07986E+00
   1.33600E+01     6.28119E+00
   1.33613E+01     6.47764E+00
   1.33625E+01     6.66887E+00
   1.33638E+01     6.85459E+00
   1.33650E+01     7.03456E+00
   1.33663E+01     7.20855E+00
   1.33675E+01     7.37640E+00
   1.33688E+01     7.53798E+00
   1.33700E+01     7.69317E+00
   1.33713E+01     7.84190E+00
   1.33725E+01     7.98414E+00
   1.33738E+01     8.11986E+00
   1.33750E+01     8.24905E+00
   1.33763E+01     8.37174E+00
   1.33775E+01     8.48796E+00
   1.33788E+01     8.59776E+00
   1.33800E+01     8.70119E+00
   1.33813E+01     8.79833E+00
   1.33825E+01     8.88925E+00
   1.33838E+01     8.97402E+00
   1.33850E+01     9.05274E+00
   1.33863E+01     9.12549E+00
   1.33875E+01     9.19236E+00
   1.33888E+01     9.25345E+00
   1.33900E+01     9.30885E+00
   1.33913E+01     9.35865E+00
   1.33925E+01     9.40295E+00
   1.33938E+01     9.44184E+00
   1.33950E+01     9.47542E+00
   1.33963E+01     9.50378E+00
   1.33975E+01     9.52701E+00
   1.33988E+01     9.54522E+00
   1.34000E+01     9.55848E+00
   1.34013E+01     9.56689E+00
   1.34025E+01     9.57054E+00
   1.34038E+01     9.56953E+00
   1.34050E+01     9.56394E+00
   1.34063E+01     9.55386E+00
   1.34075E+01     9.53937E+00
   1.34088E+01     9.52058E+00
   1.34100E+01     9.49755E+00
   1.34113E+01     9.47039E+00
   1.34125E+01     9.43917E+00
   1.34138E+01     9.40399E+00
   1.34150E+01     9.36493E+00
   1.34163E+01     9.32208E+00
   1.34175E+01     9.27553E+00
   1.34188E+01     9.22536E+00
   1.34200E+01     9.17167E+00
   1.34213E+01     9.11454E+00
   1.34225E+01     9.05407E+00
   1.34238E+01     8.99034E+00
   1.34250E+01     8.92345E+00
   1.34263E+01     8.85348E+00
   1.34275E+01     8.78052E+00
   1.34288E+01     8.70467E+00
   1.34300E+01     8.62601E+00
   1.34313E+01     8.54462E+00
   1.34325E+01     8.46060E+00
   1.34338E+01     8.37401E+00
   1.34350E+01     8.28495E+00
   1.34363E+01     8.19349E+00
   1.34375E+01     8.09969E+00
   1.34388E+01     8.00362E+00
   1.34400E+01     7.90535E+00
   1.34413E+01     7.80494E+00
   1.34425E+01     7.70243E+00
   1.34438E+01     7.59786E+00
   1.34450E+01     7.49130E+00
   1.34463E+01     7.38276E+00
   1.34475E+01     7.27228E+00
   1.34488E+01     7.15990E+00
   1.34500E+01     7.04563E+00
   1.34513E+01     6.92949E+00
   1.34525E+01     6.81152E+00
   1.34538E+01     6.69171E+00
   1.34550E+01     6.57010E+00
   1.34563E+01     6.44671E+00
   1.34575E+01     6.32154E+00
   1.34588E+01     6.19464E+00
   1.34600E+01     6.06602E+00
   1.34613E+01     5.93572E+00
   1.34625E+01     5.80380E+00
   1.34638E+01     5.67030E+00
   1.34650E+01     5.53528E+00
   1.34663E+01     5.39881E+00
   1.34675E+01     5.26100E+00
   1.34688E+01     5.12193E+00
   1.34700E+01     4.98173E+00
   1.34713E+01     4.84052E+00
   1.34725E+01     4.69846E+00
   1.34738E+01     4.55571E+00
   1.34750E+01     4.41245E+00
   1.34763E+01     4.26889E+00
   1.34775E+01     4.12524E+00
   1.34788E+01     3.98173E+00
   1.34800E+01     3.83861E+00
   1.34813E+01     3.69614E+00
   1.34825E+01     3.55460E+00
   1.34838E+01     3.41427E+00
   1.34850E+01     3.27546E+00
   1.34863E+01     3.13845E+00
   1.34875E+01     3.00357E+00
   1.34888E+01     2.87112E+00
   1.34900E+01     2.74141E+00
   1.34913E+01     2.61476E+00
   1.34925E+01     2.49148E+00
   1.34938E+01     2.37186E+00
   1.34950E+01     2.25620E+00
   1.34963E+01     2.14478E+00
   1.34975E+01     2.03788E+00
   1.34988E+01     1.93575E+00
   1.35000E+01     1.83864E+00
   1.35013E+01     1.74678E+00
   1.35025E+01     1.66037E+00
   1.35038E+01     1.57959E+00
   1.35050E+01     1.50463E+00
   1.35063E+01     1.43562E+00
   1.35075E+01     1.37270E+00
   1.35088E+01     1.31597E+00
   1.35100E+01     1.26552E+00
   1.35113E+01     1.22140E+00
   1.35125E+01     1.18367E+00
   1.35138E+01     1.15235E+00
   1.35150E+01     1.12744E+00
   1.35163E+01     1.10894E+00
   1.35175E+01     1.09683E+00
   1.35188E+01     1.09106E+00
   1.35200E+01     1.09157E+00
   1.35213E+01     1.09831E+00
   1.35225E+01     1.11120E+00
   1.35238E+01     1.13014E+00
   1.35250E+01     1.15504E+00
   1.35263E+01     1.18580E+00
   1.35275E+01     1.22231E+00
   1.35288E+01     1.26445E+00
   1.35300E+01     1.31209E+00
   1.35313E+01     1.36511E+00
   1.35325E+01     1.42337E+00
   1.35338E+01     1.48674E+00
   1.35350E+01     1.55508E+00
   1.35363E+01     1.62824E+00
   1.35375E+01     1.70607E+00
   1.35388E+01     1.78842E+00
   1.35400E+01     1.87513E+00
   1.35413E+01     1.96604E+00
   1.35425E+01     2.06098E+00
   1.35438E+01     2.15977E+00
   1.35450E+01     2.26224E+00
   1.35463E+01     2.36820E+00
   1.35475E+01     2.47746E+00
   1.35488E+01     2.58981E+00
   1.35500E+01     2.70507E+00
   1.35513E+01     2.82300E+00
   1.35525E+01     2.94340E+00
   1.35538E+01     3.06604E+00
   1.35550E+01     3.19068E+00
   1.35563E+01     3.31708E+00
   1.35575E+01     3.44501E+00
   1.35588E+01     3.57420E+00
   1.35600E+01     3.70439E+00
   1.35613E+01     3.83533E+00
   1.35625E+01     3.96675E+00
   1.35638E+01     4.09837E+00
   1.35650E+01     4.22991E+00
   1.35663E+01     4.36109E+00
   1.35675E+01     4.49163E+00
   1.35688E+01     4.62126E+00
   1.35700E+01     4.74968E+00
   1.35713E+01     4.87662E+00
   1.35725E+01     5.00179E+00
   1.35738E+01     5.12494E+00
   1.35750E+01     5.24580E+00
   1.35763E+01     5.36410E+00
   1.35775E+01     5.47960E+00
   1.35788E+01     5.59207E+00
   1.35800E+01     5.70129E+00
   1.35813E+01     5.80703E+00
   1.35825E+01     5.90911E+00
   1.35838E+01     6.00734E+00
   1.35850E+01     6.10156E+00
   1.35863E+01     6.19162E+00
   1.35875E+01     6.27738E+00
   1.35888E+01     6.35873E+00
   1.35900E+01     6.43556E+00
   1.35913E+01     6.50781E+00
   1.35925E+01     6.57539E+00
   1.35938E+01     6.63826E+00
   1.35950E+01     6.69638E+00
   1.35963E+01     6.74974E+00
   1.35975E+01     6.79833E+00
   1.35988E+01     6.84216E+00
   1.36000E+01     6.88125E+00
   1.36013E+01     6.91564E+00
   1.36025E+01     6.94538E+00
   1.36038E+01     6.97057E+00
   1.36050E+01     6.99135E+00
   1.36063E+01     7.00787E+00
   1.36075E+01     7.02029E+00
   1.36088E+01     7.02869E+00
   1.36100E+01     7.03314E+00
   1.36113E+01     7.03367E+00
   1.36125E+01     7.03034E+00
   1.36138E+01     7.02326E+00
   1.36150E+01     7.01260E+00
   1.36163E+01     6.99864E+00
   1.36175E+01     6.98172E+00
   1.36188E+01     6.96233E+00
   1.36200E+01     6.94107E+00
   1.36213E+01     6.91874E+00
   1.36225E+01     6.89632E+00
   1.36238E+01     6.87507E+00
   1.36250E+01     6.85651E+00
   1.36263E+01     6.84250E+00
   1.36275E+01     6.83522E+00
   1.36288E+01     6.83721E+00
   1.36300E+01     6.85130E+00
   1.36313E+01     6.88063E+00
   1.36325E+01     6.92851E+00
   1.36338E+01     6.99840E+00
   1.36350E+01     7.09374E+00
   1.36363E+01     7.21784E+00
   1.36375E+01     7.37373E+00
   1.36388E+01     7.56400E+00
   1.36400E+01     7.79068E+00
   1.36413E+01     8.05507E+00
   1.36425E+01     8.35768E+00
   1.36438E+01     8.69818E+00
   1.36450E+01     9.07532E+00
   1.36463E+01     9.48707E+00
   1.36475E+01     9.93061E+00
   1.36488E+01     1.04025E+01
   1.36500E+01     1.08990E+01
   1.36513E+01     1.14159E+01
   1.36525E+01     1.19491E+01
   1.36538E+01     1.24946E+01
   1.36550E+01     1.30485E+01
   1.36563E+01     1.36077E+01
   1.36575E+01     1.41693E+01
   1.36588E+01     1.47309E+01
   1.36600E+01     1.52910E+01
   1.36613E+01     1.58481E+01
   1.36625E+01     1.64015E+01
   1.36638E+01     1.69507E+01
   1.36650E+01     1.74957E+01
   1.36663E+01     1.80363E+01
   1.36675E+01     1.85729E+01
   1.36688E+01     1.91055E+01
   1.36700E+01     1.96346E+01
   1.36713E+01     2.01604E+01
   1.36725E+01     2.06830E+01
   1.36738E+01     2.12028E+01
   1.36750E+01     2.17197E+01
   1.36763E+01     2.22339E+01
   1.36775E+01     2.27455E+01
   1.36788E+01     2.32543E+01
   1.36800E+01     2.37603E+01
   1.36813E+01     2.42635E+01
   1.36825E+01     2.47636E+01
   1.36838E+01     2.52607E+01
   1.36850E+01     2.57545E+01
   1.36863E+01     2.62449E+01
   1.36875E+01     2.67317E+01
   1.36888E+01     2.72148E+01
   1.36900E+01     2.76939E+01
   1.36913E+01     2.81689E+01
   1.36925E+01     2.86397E+01
   1.36938E+01     2.91060E+01
   1.36950E+01     2.95677E+01
   1.36963E+01     3.00246E+01
   1.36975E+01     3.04766E+01
   1.36988E+01     3.09234E+01
   1.37000E+01     3.13650E+01
   1.37013E+01     3.18010E+01
   1.37025E+01     3.22313E+01
   1.37038E+01     3.26558E+01
   1.37050E+01     3.30741E+01
   1.37063E+01     3.34861E+01
   1.37075E+01     3.38916E+01
   1.37088E+01     3.42904E+01
   1.37100E+01     3.46821E+01
   1.37113E+01     3.50666E+01
   1.37125E+01     3.54435E+01
   1.37138E+01     3.58128E+01
   1.37150E+01     3.61740E+01
   1.37163E+01     3.65269E+01
   1.37175E+01     3.68714E+01
   1.37188E+01     3.72072E+01
   1.37200E+01     3.75340E+01
   1.37213E+01     3.78517E+01
   1.37225E+01     3.81600E+01
   1.37238E+01     3.84588E+01
   1.37250E+01     3.87479E+01
   1.37263E+01     3.90272E+01
   1.37275E+01     3.92967E+01
   1.37288E+01     3.95561E+01
   1.37300E+01     3.98055E+01
   1.37313E+01     4.00449E+01
   1.37325E+01     4.02742E+01
   1.37338E+01     4.04935E+01
   1.37350E+01     4.07028E+01
   1.37363E+01     4.09023E+01
   1.37375E+01     4.10919E+01
   1.37388E+01     4.12719E+01
   1.37400E+01     4.14423E+01
   1.37413E+01     4.16033E+01
   1.37425E+01     4.17550E+01
   1.37438E+01     4.18976E+01
   1.37450E+01     4.20311E+01
   1.37463E+01     4.21558E+01
   1.37475E+01     4.22717E+01
   1.37488E+01     4.23789E+01
   1.37500E+01     4.24775E+01
   1.37513E+01     4.25676E+01
   1.37525E+01     4.26491E+01
   1.37538E+01     4.27220E+01
   1.37550E+01     4.27863E+01
   1.37563E+01     4.28419E+01
   1.37575E+01     4.28887E+01
   1.37588E+01     4.29266E+01
   1.37600E+01     4.29553E+01
   1.37613E+01     4.29746E+01
   1.37625E+01     4.29843E+01
   1.37638E+01     4.29840E+01
   1.37650E+01     4.29734E+01
   1.37663E+01     4.29522E+01
   1.37675E+01     4.29199E+01
   1.37688E+01     4.28761E+01
   1.37700E+01     4.28204E+01
   1.37713E+01     4.27522E+01
   1.37725E+01     4.26711E+01
   1.37738E+01     4.25765E+01
   1.37750E+01     4.24680E+01
   1.37763E+01     4.23449E+01
   1.37775E+01     4.22067E+01
   1.37788E+01     4.20529E+01
   1.37800E+01     4.18830E+01
   1.37813E+01     4.16964E+01
   1.37825E+01     4.14926E+01
   1.37838E+01     4.12713E+01
   1.37850E+01     4.10320E+01
   1.37863E+01     4.07743E+01
   1.37875E+01     4.04981E+01
   1.37888E+01     4.02029E+01
   1.37900E+01     3.98888E+01
   1.37913E+01     3.95557E+01
   1.37925E+01     3.92036E+01
   1.37938E+01     3.88326E+01
   1.37950E+01     3.84431E+01
   1.37963E+01     3.80353E+01
   1.37975E+01     3.76097E+01
   1.37988E+01     3.71669E+01
   1.38000E+01     3.67076E+01
   1.38013E+01     3.62324E+01
   1.38025E+01     3.57423E+01
   1.38038E+01     3.52382E+01
   1.38050E+01     3.47209E+01
   1.38063E+01     3.41916E+01
   1.38075E+01     3.36512E+01
   1.38088E+01     3.31009E+01
   1.38100E+01     3.25417E+01
   1.38113E+01     3.19746E+01
   1.38125E+01     3.14007E+01
   1.38138E+01     3.08209E+01
   1.38150E+01     3.02363E+01
   1.38163E+01     2.96475E+01
   1.38175E+01     2.90555E+01
   1.38188E+01     2.84609E+01
   1.38200E+01     2.78645E+01
   1.38213E+01     2.72667E+01
   1.38225E+01     2.66682E+01
   1.38238E+01     2.60693E+01
   1.38250E+01     2.54705E+01
   1.38263E+01     2.48721E+01
   1.38275E+01     2.42744E+01
   1.38288E+01     2.36777E+01
   1.38300E+01     2.30821E+01
   1.38313E+01     2.24880E+01
   1.38325E+01     2.18955E+01
   1.38338E+01     2.13048E+01
   1.38350E+01     2.07162E+01
   1.38363E+01     2.01297E+01
   1.38375E+01     1.95457E+01
   1.38388E+01     1.89644E+01
   1.38400E+01     1.83859E+01
   1.38413E+01     1.78105E+01
   1.38425E+01     1.72385E+01
   1.38438E+01     1.66696E+01
   1.38450E+01     1.61045E+01
   1.38463E+01     1.55436E+01
   1.38475E+01     1.49871E+01
   1.38488E+01     1.44355E+01
   1.38500E+01     1.38890E+01
   1.38513E+01     1.33482E+01
   1.38525E+01     1.28133E+01
   1.38538E+01     1.22847E+01
   1.38550E+01     1.17626E+01
   1.38563E+01     1.12474E+01
   1.38575E+01     1.07392E+01
   1.38588E+01     1.02384E+01
   1.38600E+01     9.74531E+00
   1.38613E+01     9.26010E+00
   1.38625E+01     8.78307E+00
   1.38638E+01     8.31447E+00
   1.38650E+01     7.85462E+00
   1.38663E+01     7.40379E+00
   1.38675E+01     6.96237E+00
   1.38688E+01     6.53078E+00
   1.38700E+01     6.10934E+00
   1.38713E+01     5.69830E+00
   1.38725E+01     5.29784E+00
   1.38738E+01     4.90807E+00
   1.38750E+01     4.52906E+00
   1.38763E+01     4.16088E+00
   1.38775E+01     3.80351E+00
   1.38788E+01     3.45690E+00
   1.38800E+01     3.12096E+00
   1.38813E+01     2.79556E+00
   1.38825E+01     2.48061E+00
   1.38838E+01     2.17605E+00
   1.38850E+01     1.88186E+00
   1.38863E+01     1.59811E+00
   1.38875E+01     1.32498E+00
   1.38888E+01     1.06280E+00
   1.38900E+01     8.12080E-01
   1.38913E+01     5.73497E-01
   1.38925E+01     3.47933E-01
   1.38938E+01     1.36493E-01
   1.38950E+01    -5.94897E-02
   1.38963E+01    -2.38392E-01
   1.38975E+01    -3.98290E-01
   1.38988E+01    -5.37053E-01
   1.39000E+01    -6.52443E-01
   1.39013E+01    -7.42235E-01
   1.39025E+01    -8.04330E-01
   1.39038E+01    -8.36883E-01
   1.39050E+01    -8.38414E-01
   1.39063E+01    -8.07912E-01
   1.39075E+01    -7.44922E-01
   1.39088E+01    -6.49599E-01
   1.39100E+01    -5.22735E-01
   1.39113E+01    -3.65761E-01
   1.39125E+01    -1.80715E-01
   1.39138E+01     2.97979E-02
   1.39150E+01     2.62698E-01
   1.39163E+01     5.14702E-01
   1.39175E+01     7.82517E-01
   1.39188E+01     1.06295E+00
   1.39200E+01     1.35300E+00
   1.39213E+01     1.64996E+00
   1.39225E+01     1.95141E+00
   1.39238E+01     2.25522E+00
   1.39250E+01     2.55962E+00
   1.39263E+01     2.86316E+00
   1.39275E+01     3.16476E+00
   1.39288E+01     3.46365E+00
   1.39300E+01     3.75928E+00
   1.39313E+01     4.05131E+00
   1.39325E+01     4.33956E+00
   1.39338E+01     4.62395E+00
   1.39350E+01     4.90449E+00
   1.39363E+01     5.18125E+00
   1.39375E+01     5.45430E+00
   1.39388E+01     5.72372E+00
   1.39400E+01     5.98958E+00
   1.39413E+01     6.25194E+00
   1.39425E+01     6.51084E+00
   1.39438E+01     6.76630E+00
   1.39450E+01     7.01833E+00
   1.39463E+01     7.26692E+00
   1.39475E+01     7.51203E+00
   1.39488E+01     7.75360E+00
   1.39500E+01     7.99159E+00
   1.39513E+01     8.22595E+00
   1.39525E+01     8.45661E+00
   1.39538E+01     8.68353E+00
   1.39550E+01     8.90666E+00
   1.39563E+01     9.12595E+00
   1.39575E+01     9.34137E+00
   1.39588E+01     9.55285E+00
   1.39600E+01     9.76037E+00
   1.39613E+01     9.96386E+00
   1.39625E+01     1.01633E+01
   1.39638E+01     1.03585E+01
   1.39650E+01     1.05496E+01
   1.39663E+01     1.07363E+01
   1.39675E+01     1.09187E+01
   1.39688E+01     1.10967E+01
   1.39700E+01     1.12700E+01
   1.39713E+01     1.14387E+01
   1.39725E+01     1.16026E+01
   1.39738E+01     1.17617E+01
   1.39750E+01     1.19156E+01
   1.39763E+01     1.20645E+01
   1.39775E+01     1.22080E+01
   1.39788E+01     1.23461E+01
   1.39800E+01     1.24786E+01
   1.39813E+01     1.26054E+01
   1.39825E+01     1.27263E+01
   1.39838E+01     1.28413E+01
   1.39850E+01     1.29502E+01
   1.39863E+01     1.30529E+01
   1.39875E+01     1.31493E+01
   1.39888E+01     1.32392E+01
   1.39900E+01     1.33227E+01
   1.39913E+01     1.33996E+01
   1.39925E+01     1.34699E+01
   1.39938E+01     1.35336E+01
   1.39950E+01     1.35906E+01
   1.39963E+01     1.36410E+01
   1.39975E+01     1.36846E+01
   1.39988E+01     1.37217E+01
   1.40000E+01     1.37521E+01
   1.40013E+01     1.37760E+01
   1.40025E+01     1.37933E+01
   1.40038E+01     1.38043E+01
   1.40050E+01     1.38089E+01
   1.40063E+01     1.38072E+01
   1.40075E+01     1.37993E+01
   1.40088E+01     1.37853E+01
   1.40100E+01     1.37652E+01
   1.40113E+01     1.37392E+01
   1.40125E+01     1.37073E+01
   1.40138E+01     1.36696E+01
   1.40150E+01     1.36260E+01
   1.40163E+01     1.35767E+01
   1.40175E+01     1.35216E+01
   1.40188E+01     1.34608E+01
   1.40200E+01     1.33943E+01
   1.40213E+01     1.33219E+01
   1.40225E+01     1.32438E+01
   1.40238E+01     1.31597E+01
   1.40250E+01     1.30696E+01
   1.40263E+01     1.29733E+01
   1.40275E+01     1.28709E+01
   1.40288E+01     1.27620E+01
   1.40300E+01     1.26466E+01
   1.40313E+01     1.25244E+01
   1.40325E+01     1.23953E+01
   1.40338E+01     1.22590E+01
   1.40350E+01     1.21155E+01
   1.40363E+01     1.19644E+01
   1.40375E+01     1.18055E+01
   1.40388E+01     1.16387E+01
   1.40400E+01     1.14638E+01
   1.40413E+01     1.12807E+01
   1.40425E+01     1.10891E+01
   1.40438E+01     1.08891E+01
   1.40450E+01     1.06805E+01
   1.40463E+01     1.04634E+01
   1.40475E+01     1.02378E+01
   1.40488E+01     1.00038E+01
   1.40500E+01     9.76159E+00
   1.40513E+01     9.51143E+00
   1.40525E+01     9.25364E+00
   1.40538E+01     8.98862E+00
   1.40550E+01     8.71683E+00
   1.40563E+01     8.43883E+00
   1.40575E+01     8.15525E+00
   1.40588E+01     7.86680E+00
   1.40600E+01     7.57422E+00
   1.40613E+01     7.27835E+00
   1.40625E+01     6.98005E+00
   1.40638E+01     6.68024E+00
   1.40650E+01     6.37983E+00
   1.40663E+01     6.07976E+00
   1.40675E+01     5.78098E+00
   1.40688E+01     5.48439E+00
   1.40700E+01     5.19089E+00
   1.40713E+01     4.90132E+00
   1.40725E+01     4.61649E+00
   1.40738E+01     4.33715E+00
   1.40750E+01     4.06398E+00
   1.40763E+01     3.79760E+00
   1.40775E+01     3.53858E+00
   1.40788E+01     3.28740E+00
   1.40800E+01     3.04450E+00
   1.40813E+01     2.81025E+00
   1.40825E+01     2.58495E+00
   1.40838E+01     2.36888E+00
   1.40850E+01     2.16224E+00
   1.40863E+01     1.96521E+00
   1.40875E+01     1.77791E+00
   1.40888E+01     1.60045E+00
   1.40900E+01     1.43288E+00
   1.40913E+01     1.27524E+00
   1.40925E+01     1.12754E+00
   1.40938E+01     9.89774E-01
   1.40950E+01     8.61946E-01
   1.40963E+01     7.44036E-01
   1.40975E+01     6.36030E-01
   1.40988E+01     5.37914E-01
   1.41000E+01     4.49679E-01
   1.41013E+01     3.71324E-01
   1.41025E+01     3.02854E-01
   1.41038E+01     2.44283E-01
   1.41050E+01     1.95632E-01
   1.41063E+01     1.56933E-01
   1.41075E+01     1.28222E-01
   1.41088E+01     1.09543E-01
   1.41100E+01     1.00942E-01
   1.41113E+01     1.02465E-01
   1.41125E+01     1.14157E-01
   1.41138E+01     1.36058E-01
   1.41150E+01     1.68200E-01
   1.41163E+01     2.10601E-01
   1.41175E+01     2.63267E-01
   1.41188E+01     3.26184E-01
   1.41200E+01     3.99317E-01
   1.41213E+01     4.82607E-01
   1.41225E+01     5.75970E-01
   1.41238E+01     6.79292E-01
   1.41250E+01     7.92431E-01
   1.41263E+01     9.15209E-01
   1.41275E+01     1.04741E+00
   1.41288E+01     1.18880E+00
   1.41300E+01     1.33908E+00
   1.41313E+01     1.49794E+00
   1.41325E+01     1.66499E+00
   1.41338E+01     1.83984E+00
   1.41350E+01     2.02203E+00
   1.41363E+01     2.21107E+00
   1.41375E+01     2.40643E+00
   1.41388E+01     2.60752E+00
   1.41400E+01     2.81376E+00
   1.41413E+01     3.02451E+00
   1.41425E+01     3.23912E+00
   1.41438E+01     3.45692E+00
   1.41450E+01     3.67723E+00
   1.41463E+01     3.89936E+00
   1.41475E+01     4.12265E+00
   1.41488E+01     4.34642E+00
   1.41500E+01     4.57001E+00
   1.41513E+01     4.79278E+00
   1.41525E+01     5.01410E+00
   1.41538E+01     5.23340E+00
   1.41550E+01     5.45009E+00
   1.41563E+01     5.66364E+00
   1.41575E+01     5.87357E+00
   1.41588E+01     6.07941E+00
   1.41600E+01     6.28075E+00
   1.41613E+01     6.47720E+00
   1.41625E+01     6.66844E+00
   1.41638E+01     6.85417E+00
   1.41650E+01     7.03414E+00
   1.41663E+01     7.20814E+00
   1.41675E+01     7.37600E+00
   1.41688E+01     7.53758E+00
   1.41700E+01     7.69278E+00
   1.41713E+01     7.84153E+00
   1.41725E+01     7.98378E+00
   1.41738E+01     8.11950E+00
   1.41750E+01     8.24871E+00
   1.41763E+01     8.37141E+00
   1.41775E+01     8.48764E+00
   1.41788E+01     8.59745E+00
   1.41800E+01     8.70090E+00
   1.41813E+01     8.79805E+00
   1.41825E+01     8.88898E+00
   1.41838E+01     8.97376E+00
   1.41850E+01     9.05250E+00
   1.41863E+01     9.12526E+00
   1.41875E+01     9.19214E+00
   1.41888E+01     9.25325E+00
   1.41900E+01     9.30866E+00
   1.41913E+01     9.35847E+00
   1.41925E+01     9.40278E+00
   1.41938E+01     9.44169E+00
   1.41950E+01     9.47528E+00
   1.41963E+01     9.50365E+00
   1.41975E+01     9.52690E+00
   1.41988E+01     9.54511E+00
   1.42000E+01     9.55839E+00
   1.42013E+01     9.56681E+00
   1.42025E+01     9.57048E+00
   1.42038E+01     9.56948E+00
   1.42050E+01     9.56390E+00
   1.42063E+01     9.55383E+00
   1.42075E+01     9.53936E+00
   1.42088E+01     9.52058E+00
   1.42100E+01     9.49756E+00
   1.42113E+01     9.47041E+00
   1.42125E+01     9.43921E+00
   1.42138E+01     9.40404E+00
   1.42150E+01     9.36499E+00
   1.42163E+01     9.32216E+00
   1.42175E+01     9.27562E+00
   1.42188E+01     9.22546E+00
   1.42200E+01     9.17178E+00
   1.42213E+01     9.11467E+00
   1.42225E+01     9.05421E+00
   1.42238E+01     8.99049E+00
   1.42250E+01     8.92361E+00
   1.42263E+01     8.85365E+00
   1.42275E+01     8.78070E+00
   1.42288E+01     8.70486E+00
   1.42300E+01     8.62621E+00
   1.42313E+01     8.54484E+00
   1.42325E+01     8.46082E+00
   1.42338E+01     8.37425E+00
   1.42350E+01     8.28520E+00
   1.42363E+01     8.19374E+00
   1.42375E+01     8.09996E+00
   1.42388E+01     8.00390E+00
   1.42400E+01     7.90564E+00
   1.42413E+01     7.80524E+00
   1.42425E+01     7.70273E+00
   1.42438E+01     7.59818E+00
   1.42450E+01     7.49162E+00
   1.42463E+01     7.38310E+00
   1.42475E+01     7.27263E+00
   1.42488E+01     7.16025E+00
   1.42500E+01     7.04599E+00
   1.42513E+01     6.92987E+00
   1.42525E+01     6.81190E+00
   1.42538E+01     6.69211E+00
   1.42550E+01     6.57051E+00
   1.42563E+01     6.44712E+00
   1.42575E+01     6.32196E+00
   1.42588E+01     6.19506E+00
   1.42600E+01     6.06645E+00
   1.42613E+01     5.93617E+00
   1.42625E+01     5.80425E+00
   1.42638E+01     5.67076E+00
   1.42650E+01     5.53574E+00
   1.42663E+01     5.39929E+00
   1.42675E+01     5.26148E+00
   1.42688E+01     5.12242E+00
   1.42700E+01     4.98222E+00
   1.42713E+01     4.84102E+00
   1.42725E+01     4.69897E+00
   1.42738E+01     4.55622E+00
   1.42750E+01     4.41297E+00
   1.42763E+01     4.26941E+00
   1.42775E+01     4.12576E+00
   1.42788E+01     3.98226E+00
   1.42800E+01     3.83914E+00
   1.42813E+01     3.69667E+00
   1.42825E+01     3.55513E+00
   1.42838E+01     3.41481E+00
   1.42850E+01     3.27599E+00
   1.42863E+01     3.13898E+00
   1.42875E+01     3.00410E+00
   1.42888E+01     2.87164E+00
   1.42900E+01     2.74193E+00
   1.42913E+01     2.61528E+00
   1.42925E+01     2.49198E+00
   1.42938E+01     2.37236E+00
   1.42950E+01     2.25669E+00
   1.42963E+01     2.14526E+00
   1.42975E+01     2.03835E+00
   1.42988E+01     1.93621E+00
   1.43000E+01     1.83909E+00
   1.43013E+01     1.74722E+00
   1.43025E+01     1.66079E+00
   1.43038E+01     1.58000E+00
   1.43050E+01     1.50502E+00
   1.43063E+01     1.43600E+00
   1.43075E+01     1.37306E+00
   1.43088E+01     1.31632E+00
   1.43100E+01     1.26584E+00
   1.43113E+01     1.22171E+00
   1.43125E+01     1.18396E+00
   1.43138E+01     1.15262E+00
   1.43150E+01     1.12769E+00
   1.43163E+01     1.10918E+00
   1.43175E+01     1.09704E+00
   1.43188E+01     1.09125E+00
   1.43200E+01     1.09175E+00
   1.43213E+01     1.09847E+00
   1.43225E+01     1.11133E+00
   1.43238E+01     1.13025E+00
   1.43250E+01     1.15514E+00
   1.43263E+01     1.18588E+00
   1.43275E+01     1.22237E+00
   1.43288E+01     1.26448E+00
   1.43300E+01     1.31210E+00
   1.43313E+01     1.36510E+00
   1.43325E+01     1.42335E+00
   1.43338E+01     1.48670E+00
   1.43350E+01     1.55502E+00
   1.43363E+01     1.62816E+00
   1.43375E+01     1.70598E+00
   1.43388E+01     1.78831E+00
   1.43400E+01     1.87500E+00
   1.43413E+01     1.96589E+00
   1.43425E+01     2.06081E+00
   1.43438E+01     2.15958E+00
   1.43450E+01     2.26204E+00
   1.43463E+01     2.36798E+00
   1.43475E+01     2.47722E+00
   1.43488E+01     2.58957E+00
   1.43500E+01     2.70481E+00
   1.43513E+01     2.82273E+00
   1.43525E+01     2.94312E+00
   1.43538E+01     3.06574E+00
   1.43550E+01     3.19037E+00
   1.43563E+01     3.31676E+00
   1.43575E+01     3.44467E+00
   1.43588E+01     3.57385E+00
   1.43600E+01     3.70404E+00
   1.43613E+01     3.83497E+00
   1.43625E+01     3.96638E+00
   1.43638E+01     4.09799E+00
   1.43650E+01     4.22953E+00
   1.43663E+01     4.36070E+00
   1.43675E+01     4.49125E+00
   1.43688E+01     4.62087E+00
   1.43700E+01     4.74928E+00
   1.43713E+01     4.87622E+00
   1.43725E+01     5.00140E+00
   1.43738E+01     5.12455E+00
   1.43750E+01     5.24540E+00
   1.43763E+01     5.36371E+00
   1.43775E+01     5.47922E+00
   1.43788E+01     5.59169E+00
   1.43800E+01     5.70091E+00
   1.43813E+01     5.80666E+00
   1.43825E+01     5.90874E+00
   1.43838E+01     6.00698E+00
   1.43850E+01     6.10121E+00
   1.43863E+01     6.19128E+00
   1.43875E+01     6.27705E+00
   1.43888E+01     6.35841E+00
   1.43900E+01     6.43525E+00
   1.43913E+01     6.50751E+00
   1.43925E+01     6.57510E+00
   1.43938E+01     6.63798E+00
   1.43950E+01     6.69612E+00
   1.43963E+01     6.74949E+00
   1.43975E+01     6.79810E+00
   1.43988E+01     6.84194E+00
   1.44000E+01     6.88104E+00

 *** End of list.
