# Supplementary material for: On the accuracy of displacement-based wave intensity analysis: Effect of vessel wall viscoelasticity and nonlinearity
Source: PLoS One. 2019 Nov 1;14(11):e0224390. doi: 10.1371/journal.pone.0224390 (PMC6824577; doi:10.1371/journal.pone.0224390)
Supplement: S1 File — (ZIP) [file pone.0224390.s001.zip › data/regular vessel wall/nonlinear condition/twostraight-nonlinear-disp-1.txt]

   1.28000E+01     1.31110E-01
   1.28013E+01     1.31113E-01
   1.28025E+01     1.31115E-01
   1.28038E+01     1.31116E-01
   1.28050E+01     1.31116E-01
   1.28063E+01     1.31115E-01
   1.28075E+01     1.31113E-01
   1.28088E+01     1.31110E-01
   1.28100E+01     1.31105E-01
   1.28113E+01     1.31099E-01
   1.28125E+01     1.31091E-01
   1.28138E+01     1.31081E-01
   1.28150E+01     1.31069E-01
   1.28163E+01     1.31055E-01
   1.28175E+01     1.31038E-01
   1.28188E+01     1.31018E-01
   1.28200E+01     1.30996E-01
   1.28213E+01     1.30971E-01
   1.28225E+01     1.30945E-01
   1.28238E+01     1.30916E-01
   1.28250E+01     1.30886E-01
   1.28263E+01     1.30854E-01
   1.28275E+01     1.30822E-01
   1.28288E+01     1.30789E-01
   1.28300E+01     1.30756E-01
   1.28313E+01     1.30723E-01
   1.28325E+01     1.30691E-01
   1.28338E+01     1.30661E-01
   1.28350E+01     1.30634E-01
   1.28363E+01     1.30610E-01
   1.28375E+01     1.30591E-01
   1.28388E+01     1.30578E-01
   1.28400E+01     1.30574E-01
   1.28413E+01     1.30580E-01
   1.28425E+01     1.30598E-01
   1.28438E+01     1.30632E-01
   1.28450E+01     1.30684E-01
   1.28463E+01     1.30758E-01
   1.28475E+01     1.30857E-01
   1.28488E+01     1.30987E-01
   1.28500E+01     1.31151E-01
   1.28513E+01     1.31355E-01
   1.28525E+01     1.31604E-01
   1.28538E+01     1.31902E-01
   1.28550E+01     1.32257E-01
   1.28563E+01     1.32672E-01
   1.28575E+01     1.33153E-01
   1.28588E+01     1.33705E-01
   1.28600E+01     1.34328E-01
   1.28613E+01     1.35024E-01
   1.28625E+01     1.35793E-01
   1.28638E+01     1.36634E-01
   1.28650E+01     1.37549E-01
   1.28663E+01     1.38534E-01
   1.28675E+01     1.39584E-01
   1.28688E+01     1.40686E-01
   1.28700E+01     1.41834E-01
   1.28713E+01     1.43018E-01
   1.28725E+01     1.44231E-01
   1.28738E+01     1.45459E-01
   1.28750E+01     1.46693E-01
   1.28763E+01     1.47925E-01
   1.28775E+01     1.49147E-01
   1.28788E+01     1.50350E-01
   1.28800E+01     1.51526E-01
   1.28813E+01     1.52672E-01
   1.28825E+01     1.53788E-01
   1.28838E+01     1.54876E-01
   1.28850E+01     1.55936E-01
   1.28863E+01     1.56968E-01
   1.28875E+01     1.57977E-01
   1.28888E+01     1.58963E-01
   1.28900E+01     1.59927E-01
   1.28913E+01     1.60870E-01
   1.28925E+01     1.61793E-01
   1.28938E+01     1.62698E-01
   1.28950E+01     1.63588E-01
   1.28963E+01     1.64467E-01
   1.28975E+01     1.65334E-01
   1.28988E+01     1.66189E-01
   1.29000E+01     1.67031E-01
   1.29013E+01     1.67857E-01
   1.29025E+01     1.68666E-01
   1.29038E+01     1.69456E-01
   1.29050E+01     1.70228E-01
   1.29063E+01     1.70984E-01
   1.29075E+01     1.71725E-01
   1.29088E+01     1.72452E-01
   1.29100E+01     1.73168E-01
   1.29113E+01     1.73874E-01
   1.29125E+01     1.74570E-01
   1.29138E+01     1.75252E-01
   1.29150E+01     1.75917E-01
   1.29163E+01     1.76565E-01
   1.29175E+01     1.77195E-01
   1.29188E+01     1.77805E-01
   1.29200E+01     1.78396E-01
   1.29213E+01     1.78971E-01
   1.29225E+01     1.79532E-01
   1.29238E+01     1.80081E-01
   1.29250E+01     1.80619E-01
   1.29263E+01     1.81147E-01
   1.29275E+01     1.81662E-01
   1.29288E+01     1.82165E-01
   1.29300E+01     1.82654E-01
   1.29313E+01     1.83128E-01
   1.29325E+01     1.83585E-01
   1.29338E+01     1.84022E-01
   1.29350E+01     1.84439E-01
   1.29363E+01     1.84837E-01
   1.29375E+01     1.85218E-01
   1.29388E+01     1.85583E-01
   1.29400E+01     1.85933E-01
   1.29413E+01     1.86271E-01
   1.29425E+01     1.86596E-01
   1.29438E+01     1.86910E-01
   1.29450E+01     1.87213E-01
   1.29463E+01     1.87506E-01
   1.29475E+01     1.87788E-01
   1.29488E+01     1.88060E-01
   1.29500E+01     1.88322E-01
   1.29513E+01     1.88573E-01
   1.29525E+01     1.88813E-01
   1.29538E+01     1.89042E-01
   1.29550E+01     1.89258E-01
   1.29563E+01     1.89461E-01
   1.29575E+01     1.89654E-01
   1.29588E+01     1.89834E-01
   1.29600E+01     1.90004E-01
   1.29613E+01     1.90165E-01
   1.29625E+01     1.90317E-01
   1.29638E+01     1.90461E-01
   1.29650E+01     1.90599E-01
   1.29663E+01     1.90731E-01
   1.29675E+01     1.90857E-01
   1.29688E+01     1.90978E-01
   1.29700E+01     1.91097E-01
   1.29713E+01     1.91212E-01
   1.29725E+01     1.91326E-01
   1.29738E+01     1.91439E-01
   1.29750E+01     1.91553E-01
   1.29763E+01     1.91668E-01
   1.29775E+01     1.91786E-01
   1.29788E+01     1.91907E-01
   1.29800E+01     1.92034E-01
   1.29813E+01     1.92167E-01
   1.29825E+01     1.92308E-01
   1.29838E+01     1.92459E-01
   1.29850E+01     1.92620E-01
   1.29863E+01     1.92793E-01
   1.29875E+01     1.92979E-01
   1.29888E+01     1.93178E-01
   1.29900E+01     1.93392E-01
   1.29913E+01     1.93621E-01
   1.29925E+01     1.93865E-01
   1.29938E+01     1.94124E-01
   1.29950E+01     1.94398E-01
   1.29963E+01     1.94684E-01
   1.29975E+01     1.94980E-01
   1.29988E+01     1.95289E-01
   1.30000E+01     1.95607E-01
   1.30013E+01     1.95930E-01
   1.30025E+01     1.96257E-01
   1.30038E+01     1.96584E-01
   1.30050E+01     1.96910E-01
   1.30063E+01     1.97232E-01
   1.30075E+01     1.97545E-01
   1.30088E+01     1.97846E-01
   1.30100E+01     1.98132E-01
   1.30113E+01     1.98400E-01
   1.30125E+01     1.98649E-01
   1.30138E+01     1.98876E-01
   1.30150E+01     1.99081E-01
   1.30163E+01     1.99261E-01
   1.30175E+01     1.99418E-01
   1.30188E+01     1.99550E-01
   1.30200E+01     1.99657E-01
   1.30213E+01     1.99742E-01
   1.30225E+01     1.99803E-01
   1.30238E+01     1.99843E-01
   1.30250E+01     1.99861E-01
   1.30263E+01     1.99859E-01
   1.30275E+01     1.99837E-01
   1.30288E+01     1.99797E-01
   1.30300E+01     1.99738E-01
   1.30313E+01     1.99661E-01
   1.30325E+01     1.99567E-01
   1.30338E+01     1.99456E-01
   1.30350E+01     1.99327E-01
   1.30363E+01     1.99181E-01
   1.30375E+01     1.99018E-01
   1.30388E+01     1.98837E-01
   1.30400E+01     1.98639E-01
   1.30413E+01     1.98423E-01
   1.30425E+01     1.98189E-01
   1.30438E+01     1.97936E-01
   1.30450E+01     1.97665E-01
   1.30463E+01     1.97374E-01
   1.30475E+01     1.97062E-01
   1.30488E+01     1.96731E-01
   1.30500E+01     1.96380E-01
   1.30513E+01     1.96010E-01
   1.30525E+01     1.95620E-01
   1.30538E+01     1.95213E-01
   1.30550E+01     1.94787E-01
   1.30563E+01     1.94345E-01
   1.30575E+01     1.93887E-01
   1.30588E+01     1.93412E-01
   1.30600E+01     1.92923E-01
   1.30613E+01     1.92420E-01
   1.30625E+01     1.91904E-01
   1.30638E+01     1.91374E-01
   1.30650E+01     1.90833E-01
   1.30663E+01     1.90280E-01
   1.30675E+01     1.89717E-01
   1.30688E+01     1.89144E-01
   1.30700E+01     1.88562E-01
   1.30713E+01     1.87971E-01
   1.30725E+01     1.87372E-01
   1.30738E+01     1.86765E-01
   1.30750E+01     1.86150E-01
   1.30763E+01     1.85527E-01
   1.30775E+01     1.84896E-01
   1.30788E+01     1.84258E-01
   1.30800E+01     1.83614E-01
   1.30813E+01     1.82963E-01
   1.30825E+01     1.82306E-01
   1.30838E+01     1.81645E-01
   1.30850E+01     1.80981E-01
   1.30863E+01     1.80314E-01
   1.30875E+01     1.79646E-01
   1.30888E+01     1.78979E-01
   1.30900E+01     1.78312E-01
   1.30913E+01     1.77648E-01
   1.30925E+01     1.76988E-01
   1.30938E+01     1.76332E-01
   1.30950E+01     1.75682E-01
   1.30963E+01     1.75038E-01
   1.30975E+01     1.74402E-01
   1.30988E+01     1.73776E-01
   1.31000E+01     1.73159E-01
   1.31013E+01     1.72555E-01
   1.31025E+01     1.71963E-01
   1.31038E+01     1.71387E-01
   1.31050E+01     1.70827E-01
   1.31063E+01     1.70287E-01
   1.31075E+01     1.69767E-01
   1.31088E+01     1.69270E-01
   1.31100E+01     1.68800E-01
   1.31113E+01     1.68357E-01
   1.31125E+01     1.67944E-01
   1.31138E+01     1.67564E-01
   1.31150E+01     1.67217E-01
   1.31163E+01     1.66906E-01
   1.31175E+01     1.66630E-01
   1.31188E+01     1.66390E-01
   1.31200E+01     1.66187E-01
   1.31213E+01     1.66019E-01
   1.31225E+01     1.65884E-01
   1.31238E+01     1.65782E-01
   1.31250E+01     1.65707E-01
   1.31263E+01     1.65657E-01
   1.31275E+01     1.65628E-01
   1.31288E+01     1.65616E-01
   1.31300E+01     1.65617E-01
   1.31313E+01     1.65626E-01
   1.31325E+01     1.65640E-01
   1.31338E+01     1.65654E-01
   1.31350E+01     1.65666E-01
   1.31363E+01     1.65671E-01
   1.31375E+01     1.65668E-01
   1.31388E+01     1.65654E-01
   1.31400E+01     1.65629E-01
   1.31413E+01     1.65591E-01
   1.31425E+01     1.65540E-01
   1.31438E+01     1.65475E-01
   1.31450E+01     1.65398E-01
   1.31463E+01     1.65308E-01
   1.31475E+01     1.65207E-01
   1.31488E+01     1.65094E-01
   1.31500E+01     1.64971E-01
   1.31513E+01     1.64838E-01
   1.31525E+01     1.64696E-01
   1.31538E+01     1.64546E-01
   1.31550E+01     1.64388E-01
   1.31563E+01     1.64221E-01
   1.31575E+01     1.64047E-01
   1.31588E+01     1.63866E-01
   1.31600E+01     1.63678E-01
   1.31613E+01     1.63483E-01
   1.31625E+01     1.63281E-01
   1.31638E+01     1.63074E-01
   1.31650E+01     1.62860E-01
   1.31663E+01     1.62641E-01
   1.31675E+01     1.62417E-01
   1.31688E+01     1.62187E-01
   1.31700E+01     1.61953E-01
   1.31713E+01     1.61714E-01
   1.31725E+01     1.61471E-01
   1.31738E+01     1.61224E-01
   1.31750E+01     1.60973E-01
   1.31763E+01     1.60718E-01
   1.31775E+01     1.60458E-01
   1.31788E+01     1.60194E-01
   1.31800E+01     1.59927E-01
   1.31813E+01     1.59655E-01
   1.31825E+01     1.59380E-01
   1.31838E+01     1.59101E-01
   1.31850E+01     1.58819E-01
   1.31863E+01     1.58534E-01
   1.31875E+01     1.58246E-01
   1.31888E+01     1.57955E-01
   1.31900E+01     1.57661E-01
   1.31913E+01     1.57364E-01
   1.31925E+01     1.57063E-01
   1.31938E+01     1.56760E-01
   1.31950E+01     1.56453E-01
   1.31963E+01     1.56144E-01
   1.31975E+01     1.55834E-01
   1.31988E+01     1.55523E-01
   1.32000E+01     1.55213E-01
   1.32013E+01     1.54903E-01
   1.32025E+01     1.54593E-01
   1.32038E+01     1.54282E-01
   1.32050E+01     1.53969E-01
   1.32063E+01     1.53656E-01
   1.32075E+01     1.53342E-01
   1.32088E+01     1.53028E-01
   1.32100E+01     1.52713E-01
   1.32113E+01     1.52400E-01
   1.32125E+01     1.52088E-01
   1.32138E+01     1.51777E-01
   1.32150E+01     1.51469E-01
   1.32163E+01     1.51164E-01
   1.32175E+01     1.50862E-01
   1.32188E+01     1.50563E-01
   1.32200E+01     1.50267E-01
   1.32213E+01     1.49974E-01
   1.32225E+01     1.49683E-01
   1.32238E+01     1.49395E-01
   1.32250E+01     1.49110E-01
   1.32263E+01     1.48830E-01
   1.32275E+01     1.48553E-01
   1.32288E+01     1.48279E-01
   1.32300E+01     1.48007E-01
   1.32313E+01     1.47738E-01
   1.32325E+01     1.47472E-01
   1.32338E+01     1.47208E-01
   1.32350E+01     1.46949E-01
   1.32363E+01     1.46693E-01
   1.32375E+01     1.46442E-01
   1.32388E+01     1.46196E-01
   1.32400E+01     1.45956E-01
   1.32413E+01     1.45723E-01
   1.32425E+01     1.45497E-01
   1.32438E+01     1.45280E-01
   1.32450E+01     1.45070E-01
   1.32463E+01     1.44869E-01
   1.32475E+01     1.44676E-01
   1.32488E+01     1.44491E-01
   1.32500E+01     1.44315E-01
   1.32513E+01     1.44145E-01
   1.32525E+01     1.43984E-01
   1.32538E+01     1.43830E-01
   1.32550E+01     1.43684E-01
   1.32563E+01     1.43546E-01
   1.32575E+01     1.43416E-01
   1.32588E+01     1.43294E-01
   1.32600E+01     1.43180E-01
   1.32613E+01     1.43074E-01
   1.32625E+01     1.42975E-01
   1.32638E+01     1.42885E-01
   1.32650E+01     1.42802E-01
   1.32663E+01     1.42726E-01
   1.32675E+01     1.42657E-01
   1.32688E+01     1.42594E-01
   1.32700E+01     1.42537E-01
   1.32713E+01     1.42485E-01
   1.32725E+01     1.42437E-01
   1.32738E+01     1.42394E-01
   1.32750E+01     1.42355E-01
   1.32763E+01     1.42318E-01
   1.32775E+01     1.42284E-01
   1.32788E+01     1.42253E-01
   1.32800E+01     1.42222E-01
   1.32813E+01     1.42194E-01
   1.32825E+01     1.42165E-01
   1.32838E+01     1.42137E-01
   1.32850E+01     1.42109E-01
   1.32863E+01     1.42081E-01
   1.32875E+01     1.42051E-01
   1.32888E+01     1.42021E-01
   1.32900E+01     1.41989E-01
   1.32913E+01     1.41955E-01
   1.32925E+01     1.41919E-01
   1.32938E+01     1.41881E-01
   1.32950E+01     1.41841E-01
   1.32963E+01     1.41798E-01
   1.32975E+01     1.41753E-01
   1.32988E+01     1.41705E-01
   1.33000E+01     1.41655E-01
   1.33013E+01     1.41602E-01
   1.33025E+01     1.41546E-01
   1.33038E+01     1.41488E-01
   1.33050E+01     1.41427E-01
   1.33063E+01     1.41363E-01
   1.33075E+01     1.41296E-01
   1.33088E+01     1.41227E-01
   1.33100E+01     1.41155E-01
   1.33113E+01     1.41081E-01
   1.33125E+01     1.41004E-01
   1.33138E+01     1.40925E-01
   1.33150E+01     1.40843E-01
   1.33163E+01     1.40758E-01
   1.33175E+01     1.40671E-01
   1.33188E+01     1.40580E-01
   1.33200E+01     1.40486E-01
   1.33213E+01     1.40388E-01
   1.33225E+01     1.40287E-01
   1.33238E+01     1.40182E-01
   1.33250E+01     1.40073E-01
   1.33263E+01     1.39960E-01
   1.33275E+01     1.39843E-01
   1.33288E+01     1.39723E-01
   1.33300E+01     1.39599E-01
   1.33313E+01     1.39472E-01
   1.33325E+01     1.39341E-01
   1.33338E+01     1.39207E-01
   1.33350E+01     1.39069E-01
   1.33363E+01     1.38930E-01
   1.33375E+01     1.38788E-01
   1.33388E+01     1.38644E-01
   1.33400E+01     1.38498E-01
   1.33413E+01     1.38351E-01
   1.33425E+01     1.38203E-01
   1.33438E+01     1.38054E-01
   1.33450E+01     1.37905E-01
   1.33463E+01     1.37756E-01
   1.33475E+01     1.37608E-01
   1.33488E+01     1.37461E-01
   1.33500E+01     1.37315E-01
   1.33513E+01     1.37170E-01
   1.33525E+01     1.37026E-01
   1.33538E+01     1.36884E-01
   1.33550E+01     1.36743E-01
   1.33563E+01     1.36605E-01
   1.33575E+01     1.36469E-01
   1.33588E+01     1.36336E-01
   1.33600E+01     1.36205E-01
   1.33613E+01     1.36078E-01
   1.33625E+01     1.35953E-01
   1.33638E+01     1.35831E-01
   1.33650E+01     1.35711E-01
   1.33663E+01     1.35595E-01
   1.33675E+01     1.35481E-01
   1.33688E+01     1.35369E-01
   1.33700E+01     1.35261E-01
   1.33713E+01     1.35155E-01
   1.33725E+01     1.35053E-01
   1.33738E+01     1.34953E-01
   1.33750E+01     1.34856E-01
   1.33763E+01     1.34763E-01
   1.33775E+01     1.34672E-01
   1.33788E+01     1.34586E-01
   1.33800E+01     1.34503E-01
   1.33813E+01     1.34425E-01
   1.33825E+01     1.34350E-01
   1.33838E+01     1.34280E-01
   1.33850E+01     1.34214E-01
   1.33863E+01     1.34153E-01
   1.33875E+01     1.34097E-01
   1.33888E+01     1.34045E-01
   1.33900E+01     1.33998E-01
   1.33913E+01     1.33955E-01
   1.33925E+01     1.33917E-01
   1.33938E+01     1.33884E-01
   1.33950E+01     1.33855E-01
   1.33963E+01     1.33830E-01
   1.33975E+01     1.33809E-01
   1.33988E+01     1.33793E-01
   1.34000E+01     1.33780E-01
   1.34013E+01     1.33770E-01
   1.34025E+01     1.33763E-01
   1.34038E+01     1.33759E-01
   1.34050E+01     1.33758E-01
   1.34063E+01     1.33758E-01
   1.34075E+01     1.33761E-01
   1.34088E+01     1.33765E-01
   1.34100E+01     1.33770E-01
   1.34113E+01     1.33777E-01
   1.34125E+01     1.33784E-01
   1.34138E+01     1.33791E-01
   1.34150E+01     1.33799E-01
   1.34163E+01     1.33807E-01
   1.34175E+01     1.33815E-01
   1.34188E+01     1.33823E-01
   1.34200E+01     1.33830E-01
   1.34213E+01     1.33837E-01
   1.34225E+01     1.33843E-01
   1.34238E+01     1.33848E-01
   1.34250E+01     1.33852E-01
   1.34263E+01     1.33855E-01
   1.34275E+01     1.33857E-01
   1.34288E+01     1.33858E-01
   1.34300E+01     1.33858E-01
   1.34313E+01     1.33856E-01
   1.34325E+01     1.33854E-01
   1.34338E+01     1.33849E-01
   1.34350E+01     1.33843E-01
   1.34363E+01     1.33836E-01
   1.34375E+01     1.33827E-01
   1.34388E+01     1.33816E-01
   1.34400E+01     1.33803E-01
   1.34413E+01     1.33789E-01
   1.34425E+01     1.33772E-01
   1.34438E+01     1.33754E-01
   1.34450E+01     1.33734E-01
   1.34463E+01     1.33711E-01
   1.34475E+01     1.33686E-01
   1.34488E+01     1.33660E-01
   1.34500E+01     1.33631E-01
   1.34513E+01     1.33601E-01
   1.34525E+01     1.33568E-01
   1.34538E+01     1.33534E-01
   1.34550E+01     1.33498E-01
   1.34563E+01     1.33460E-01
   1.34575E+01     1.33420E-01
   1.34588E+01     1.33379E-01
   1.34600E+01     1.33336E-01
   1.34613E+01     1.33291E-01
   1.34625E+01     1.33245E-01
   1.34638E+01     1.33198E-01
   1.34650E+01     1.33149E-01
   1.34663E+01     1.33099E-01
   1.34675E+01     1.33047E-01
   1.34688E+01     1.32995E-01
   1.34700E+01     1.32942E-01
   1.34713E+01     1.32888E-01
   1.34725E+01     1.32833E-01
   1.34738E+01     1.32778E-01
   1.34750E+01     1.32722E-01
   1.34763E+01     1.32665E-01
   1.34775E+01     1.32608E-01
   1.34788E+01     1.32551E-01
   1.34800E+01     1.32494E-01
   1.34813E+01     1.32436E-01
   1.34825E+01     1.32378E-01
   1.34838E+01     1.32321E-01
   1.34850E+01     1.32263E-01
   1.34863E+01     1.32206E-01
   1.34875E+01     1.32148E-01
   1.34888E+01     1.32092E-01
   1.34900E+01     1.32035E-01
   1.34913E+01     1.31979E-01
   1.34925E+01     1.31924E-01
   1.34938E+01     1.31869E-01
   1.34950E+01     1.31815E-01
   1.34963E+01     1.31762E-01
   1.34975E+01     1.31710E-01
   1.34988E+01     1.31658E-01
   1.35000E+01     1.31607E-01
   1.35013E+01     1.31558E-01
   1.35025E+01     1.31509E-01
   1.35038E+01     1.31461E-01
   1.35050E+01     1.31415E-01
   1.35063E+01     1.31369E-01
   1.35075E+01     1.31325E-01
   1.35088E+01     1.31281E-01
   1.35100E+01     1.31239E-01
   1.35113E+01     1.31198E-01
   1.35125E+01     1.31158E-01
   1.35138E+01     1.31120E-01
   1.35150E+01     1.31083E-01
   1.35163E+01     1.31047E-01
   1.35175E+01     1.31012E-01
   1.35188E+01     1.30979E-01
   1.35200E+01     1.30948E-01
   1.35213E+01     1.30917E-01
   1.35225E+01     1.30889E-01
   1.35238E+01     1.30862E-01
   1.35250E+01     1.30836E-01
   1.35263E+01     1.30812E-01
   1.35275E+01     1.30789E-01
   1.35288E+01     1.30768E-01
   1.35300E+01     1.30749E-01
   1.35313E+01     1.30731E-01
   1.35325E+01     1.30715E-01
   1.35338E+01     1.30700E-01
   1.35350E+01     1.30687E-01
   1.35363E+01     1.30676E-01
   1.35375E+01     1.30666E-01
   1.35388E+01     1.30657E-01
   1.35400E+01     1.30650E-01
   1.35413E+01     1.30645E-01
   1.35425E+01     1.30641E-01
   1.35438E+01     1.30638E-01
   1.35450E+01     1.30637E-01
   1.35463E+01     1.30637E-01
   1.35475E+01     1.30639E-01
   1.35488E+01     1.30642E-01
   1.35500E+01     1.30646E-01
   1.35513E+01     1.30651E-01
   1.35525E+01     1.30658E-01
   1.35538E+01     1.30665E-01
   1.35550E+01     1.30674E-01
   1.35563E+01     1.30683E-01
   1.35575E+01     1.30694E-01
   1.35588E+01     1.30705E-01
   1.35600E+01     1.30717E-01
   1.35613E+01     1.30730E-01
   1.35625E+01     1.30743E-01
   1.35638E+01     1.30757E-01
   1.35650E+01     1.30771E-01
   1.35663E+01     1.30786E-01
   1.35675E+01     1.30801E-01
   1.35688E+01     1.30817E-01
   1.35700E+01     1.30832E-01
   1.35713E+01     1.30848E-01
   1.35725E+01     1.30863E-01
   1.35738E+01     1.30879E-01
   1.35750E+01     1.30895E-01
   1.35763E+01     1.30910E-01
   1.35775E+01     1.30926E-01
   1.35788E+01     1.30941E-01
   1.35800E+01     1.30955E-01
   1.35813E+01     1.30970E-01
   1.35825E+01     1.30984E-01
   1.35838E+01     1.30997E-01
   1.35850E+01     1.31011E-01
   1.35863E+01     1.31023E-01
   1.35875E+01     1.31035E-01
   1.35888E+01     1.31046E-01
   1.35900E+01     1.31057E-01
   1.35913E+01     1.31067E-01
   1.35925E+01     1.31076E-01
   1.35938E+01     1.31084E-01
   1.35950E+01     1.31092E-01
   1.35963E+01     1.31098E-01
   1.35975E+01     1.31104E-01
   1.35988E+01     1.31109E-01
   1.36000E+01     1.31113E-01
