# Supplementary material for: On the accuracy of displacement-based wave intensity analysis: Effect of vessel wall viscoelasticity and nonlinearity
Source: PLoS One. 2019 Nov 1;14(11):e0224390. doi: 10.1371/journal.pone.0224390 (PMC6824577; doi:10.1371/journal.pone.0224390)
Supplement: S1 File — (ZIP) [file pone.0224390.s001.zip › data/regular vessel wall/nonlinear condition/twostraight-nonlinear-disp.txt]

 ADINA: AUI version 9.3.4, 23 August 2018:  *** NO HEADING DEFINED ***
 Licensed from ADINA R&D, Inc.
 Finite element program ADINA-F, response range type load-step:
 Listing for point 1369:
      TIME       Y-DISPLACEMENT

   0.00000E+00     0.00000E+00
   1.25000E-03     5.04574E-12
   2.50000E-03    -1.56907E-10
   3.75000E-03    -1.70700E-09
   5.00000E-03    -1.04887E-08
   6.25000E-03    -4.72795E-08
   7.50000E-03    -1.70891E-07
   8.75000E-03    -5.19303E-07
   1.00000E-02    -1.36834E-06
   1.12500E-02    -3.19854E-06
   1.25000E-02    -6.75769E-06
   1.37500E-02    -1.31167E-05
   1.50000E-02    -2.37128E-05
   1.62500E-02    -4.02942E-05
   1.75000E-02    -6.45602E-05
   1.87500E-02    -9.74331E-05
   2.00000E-02    -1.38344E-04
   2.12500E-02    -1.85088E-04
   2.25000E-02    -2.34378E-04
   2.37500E-02    -2.82705E-04
   2.50000E-02    -3.27095E-04
   2.62500E-02    -3.65552E-04
   2.75000E-02    -3.97110E-04
   2.87500E-02    -4.21727E-04
   3.00000E-02    -4.40018E-04
   3.12500E-02    -4.52973E-04
   3.25000E-02    -4.61713E-04
   3.37500E-02    -4.67320E-04
   3.50000E-02    -4.70741E-04
   3.62500E-02    -4.72731E-04
   3.75000E-02    -4.73852E-04
   3.87500E-02    -4.74470E-04
   4.00000E-02    -4.74784E-04
   4.12500E-02    -4.74849E-04
   4.25000E-02    -4.74602E-04
   4.37500E-02    -4.73896E-04
   4.50000E-02    -4.72514E-04
   4.62500E-02    -4.70184E-04
   4.75000E-02    -4.66584E-04
   4.87500E-02    -4.61339E-04
   5.00000E-02    -4.54006E-04
   5.12500E-02    -4.44055E-04
   5.25000E-02    -4.30856E-04
   5.37500E-02    -4.13643E-04
   5.50000E-02    -3.91501E-04
   5.62500E-02    -3.63341E-04
   5.75000E-02    -3.27879E-04
   5.87500E-02    -2.83627E-04
   6.00000E-02    -2.28875E-04
   6.12500E-02    -1.61687E-04
   6.25000E-02    -7.98909E-05
   6.37500E-02     1.89262E-05
   6.50000E-02     1.37425E-04
   6.62500E-02     2.78519E-04
   6.75000E-02     4.45381E-04
   6.87500E-02     6.41424E-04
   7.00000E-02     8.70313E-04
   7.12500E-02     1.13594E-03
   7.25000E-02     1.44239E-03
   7.37500E-02     1.79395E-03
   7.50000E-02     2.19507E-03
   7.62500E-02     2.65039E-03
   7.75000E-02     3.16450E-03
   7.87500E-02     3.74142E-03
   8.00000E-02     4.38384E-03
   8.12500E-02     5.09364E-03
   8.25000E-02     5.87448E-03
   8.37500E-02     6.73405E-03
   8.50000E-02     7.68027E-03
   8.62500E-02     8.70888E-03
   8.75000E-02     9.79651E-03
   8.87500E-02     1.09292E-02
   9.00000E-02     1.21342E-02
   9.12500E-02     1.34805E-02
   9.25000E-02     1.50256E-02
   9.37500E-02     1.68229E-02
   9.50000E-02     1.89473E-02
   9.62500E-02     2.14724E-02
   9.75000E-02     2.44711E-02
   9.87500E-02     2.80459E-02
   1.00000E-01     3.23290E-02
   1.01250E-01     3.74726E-02
   1.02500E-01     4.36323E-02
   1.03750E-01     5.09277E-02
   1.05000E-01     5.93410E-02
   1.06250E-01     6.86490E-02
   1.07500E-01     7.83945E-02
   1.08750E-01     8.79483E-02
   1.10000E-01     9.66512E-02
   1.11250E-01     1.03965E-01
   1.12500E-01     1.09563E-01
   1.13750E-01     1.13364E-01
   1.15000E-01     1.15480E-01
   1.16250E-01     1.16164E-01
   1.17500E-01     1.15735E-01
   1.18750E-01     1.14526E-01
   1.20000E-01     1.12845E-01
   1.21250E-01     1.10949E-01
   1.22500E-01     1.09051E-01
   1.23750E-01     1.07303E-01
   1.25000E-01     1.05806E-01
   1.26250E-01     1.04619E-01
   1.27500E-01     1.03768E-01
   1.28750E-01     1.03246E-01
   1.30000E-01     1.03028E-01
   1.31250E-01     1.03068E-01
   1.32500E-01     1.03316E-01
   1.33750E-01     1.03716E-01
   1.35000E-01     1.04213E-01
   1.36250E-01     1.04759E-01
   1.37500E-01     1.05311E-01
   1.38750E-01     1.05836E-01
   1.40000E-01     1.06308E-01
   1.41250E-01     1.06714E-01
   1.42500E-01     1.07048E-01
   1.43750E-01     1.07311E-01
   1.45000E-01     1.07511E-01
   1.46250E-01     1.07657E-01
   1.47500E-01     1.07761E-01
   1.48750E-01     1.07836E-01
   1.50000E-01     1.07893E-01
   1.51250E-01     1.07942E-01
   1.52500E-01     1.07992E-01
   1.53750E-01     1.08048E-01
   1.55000E-01     1.08115E-01
   1.56250E-01     1.08194E-01
   1.57500E-01     1.08285E-01
   1.58750E-01     1.08387E-01
   1.60000E-01     1.08498E-01
   1.61250E-01     1.08615E-01
   1.62500E-01     1.08737E-01
   1.63750E-01     1.08859E-01
   1.65000E-01     1.08980E-01
   1.66250E-01     1.09099E-01
   1.67500E-01     1.09213E-01
   1.68750E-01     1.09321E-01
   1.70000E-01     1.09424E-01
   1.71250E-01     1.09520E-01
   1.72500E-01     1.09611E-01
   1.73750E-01     1.09696E-01
   1.75000E-01     1.09777E-01
   1.76250E-01     1.09854E-01
   1.77500E-01     1.09928E-01
   1.78750E-01     1.09998E-01
   1.80000E-01     1.10066E-01
   1.81250E-01     1.10131E-01
   1.82500E-01     1.10195E-01
   1.83750E-01     1.10257E-01
   1.85000E-01     1.10317E-01
   1.86250E-01     1.10376E-01
   1.87500E-01     1.10432E-01
   1.88750E-01     1.10487E-01
   1.90000E-01     1.10541E-01
   1.91250E-01     1.10593E-01
   1.92500E-01     1.10644E-01
   1.93750E-01     1.10695E-01
   1.95000E-01     1.10745E-01
   1.96250E-01     1.10795E-01
   1.97500E-01     1.10845E-01
   1.98750E-01     1.10897E-01
   2.00000E-01     1.10949E-01
   2.01250E-01     1.11004E-01
   2.02500E-01     1.11061E-01
   2.03750E-01     1.11121E-01
   2.05000E-01     1.11184E-01
   2.06250E-01     1.11252E-01
   2.07500E-01     1.11323E-01
   2.08750E-01     1.11399E-01
   2.10000E-01     1.11479E-01
   2.11250E-01     1.11564E-01
   2.12500E-01     1.11651E-01
   2.13750E-01     1.11742E-01
   2.15000E-01     1.11836E-01
   2.16250E-01     1.11933E-01
   2.17500E-01     1.12032E-01
   2.18750E-01     1.12135E-01
   2.20000E-01     1.12240E-01
   2.21250E-01     1.12348E-01
   2.22500E-01     1.12459E-01
   2.23750E-01     1.12572E-01
   2.25000E-01     1.12686E-01
   2.26250E-01     1.12803E-01
   2.27500E-01     1.12921E-01
   2.28750E-01     1.13041E-01
   2.30000E-01     1.13164E-01
   2.31250E-01     1.13290E-01
   2.32500E-01     1.13418E-01
   2.33750E-01     1.13548E-01
   2.35000E-01     1.13681E-01
   2.36250E-01     1.13816E-01
   2.37500E-01     1.13953E-01
   2.38750E-01     1.14092E-01
   2.40000E-01     1.14231E-01
   2.41250E-01     1.14372E-01
   2.42500E-01     1.14512E-01
   2.43750E-01     1.14652E-01
   2.45000E-01     1.14791E-01
   2.46250E-01     1.14928E-01
   2.47500E-01     1.15063E-01
   2.48750E-01     1.15196E-01
   2.50000E-01     1.15326E-01
   2.51250E-01     1.15454E-01
   2.52500E-01     1.15581E-01
   2.53750E-01     1.15708E-01
   2.55000E-01     1.15836E-01
   2.56250E-01     1.15967E-01
   2.57500E-01     1.16103E-01
   2.58750E-01     1.16248E-01
   2.60000E-01     1.16404E-01
   2.61250E-01     1.16574E-01
   2.62500E-01     1.16762E-01
   2.63750E-01     1.16972E-01
   2.65000E-01     1.17208E-01
   2.66250E-01     1.17475E-01
   2.67500E-01     1.17779E-01
   2.68750E-01     1.18125E-01
   2.70000E-01     1.18520E-01
   2.71250E-01     1.18970E-01
   2.72500E-01     1.19483E-01
   2.73750E-01     1.20068E-01
   2.75000E-01     1.20731E-01
   2.76250E-01     1.21484E-01
   2.77500E-01     1.22333E-01
   2.78750E-01     1.23286E-01
   2.80000E-01     1.24353E-01
   2.81250E-01     1.25541E-01
   2.82500E-01     1.26852E-01
   2.83750E-01     1.28287E-01
   2.85000E-01     1.29844E-01
   2.86250E-01     1.31514E-01
   2.87500E-01     1.33278E-01
   2.88750E-01     1.35113E-01
   2.90000E-01     1.36991E-01
   2.91250E-01     1.38875E-01
   2.92500E-01     1.40724E-01
   2.93750E-01     1.42499E-01
   2.95000E-01     1.44154E-01
   2.96250E-01     1.45651E-01
   2.97500E-01     1.46964E-01
   2.98750E-01     1.48078E-01
   3.00000E-01     1.48984E-01
   3.01250E-01     1.49686E-01
   3.02500E-01     1.50196E-01
   3.03750E-01     1.50533E-01
   3.05000E-01     1.50722E-01
   3.06250E-01     1.50789E-01
   3.07500E-01     1.50762E-01
   3.08750E-01     1.50665E-01
   3.10000E-01     1.50523E-01
   3.11250E-01     1.50356E-01
   3.12500E-01     1.50180E-01
   3.13750E-01     1.50008E-01
   3.15000E-01     1.49850E-01
   3.16250E-01     1.49712E-01
   3.17500E-01     1.49596E-01
   3.18750E-01     1.49502E-01
   3.20000E-01     1.49429E-01
   3.21250E-01     1.49372E-01
   3.22500E-01     1.49327E-01
   3.23750E-01     1.49288E-01
   3.25000E-01     1.49248E-01
   3.26250E-01     1.49203E-01
   3.27500E-01     1.49146E-01
   3.28750E-01     1.49072E-01
   3.30000E-01     1.48977E-01
   3.31250E-01     1.48858E-01
   3.32500E-01     1.48712E-01
   3.33750E-01     1.48537E-01
   3.35000E-01     1.48333E-01
   3.36250E-01     1.48099E-01
   3.37500E-01     1.47837E-01
   3.38750E-01     1.47545E-01
   3.40000E-01     1.47227E-01
   3.41250E-01     1.46884E-01
   3.42500E-01     1.46518E-01
   3.43750E-01     1.46133E-01
   3.45000E-01     1.45730E-01
   3.46250E-01     1.45311E-01
   3.47500E-01     1.44881E-01
   3.48750E-01     1.44440E-01
   3.50000E-01     1.43991E-01
   3.51250E-01     1.43537E-01
   3.52500E-01     1.43081E-01
   3.53750E-01     1.42625E-01
   3.55000E-01     1.42169E-01
   3.56250E-01     1.41715E-01
   3.57500E-01     1.41262E-01
   3.58750E-01     1.40811E-01
   3.60000E-01     1.40361E-01
   3.61250E-01     1.39916E-01
   3.62500E-01     1.39477E-01
   3.63750E-01     1.39044E-01
   3.65000E-01     1.38621E-01
   3.66250E-01     1.38208E-01
   3.67500E-01     1.37808E-01
   3.68750E-01     1.37421E-01
   3.70000E-01     1.37048E-01
   3.71250E-01     1.36690E-01
   3.72500E-01     1.36347E-01
   3.73750E-01     1.36021E-01
   3.75000E-01     1.35711E-01
   3.76250E-01     1.35420E-01
   3.77500E-01     1.35147E-01
   3.78750E-01     1.34895E-01
   3.80000E-01     1.34665E-01
   3.81250E-01     1.34457E-01
   3.82500E-01     1.34274E-01
   3.83750E-01     1.34118E-01
   3.85000E-01     1.33991E-01
   3.86250E-01     1.33894E-01
   3.87500E-01     1.33829E-01
   3.88750E-01     1.33798E-01
   3.90000E-01     1.33804E-01
   3.91250E-01     1.33848E-01
   3.92500E-01     1.33932E-01
   3.93750E-01     1.34058E-01
   3.95000E-01     1.34228E-01
   3.96250E-01     1.34444E-01
   3.97500E-01     1.34708E-01
   3.98750E-01     1.35021E-01
   4.00000E-01     1.35385E-01
   4.01250E-01     1.35800E-01
   4.02500E-01     1.36267E-01
   4.03750E-01     1.36786E-01
   4.05000E-01     1.37355E-01
   4.06250E-01     1.37975E-01
   4.07500E-01     1.38643E-01
   4.08750E-01     1.39357E-01
   4.10000E-01     1.40109E-01
   4.11250E-01     1.40894E-01
   4.12500E-01     1.41699E-01
   4.13750E-01     1.42514E-01
   4.15000E-01     1.43332E-01
   4.16250E-01     1.44141E-01
   4.17500E-01     1.44932E-01
   4.18750E-01     1.45694E-01
   4.20000E-01     1.46417E-01
   4.21250E-01     1.47089E-01
   4.22500E-01     1.47701E-01
   4.23750E-01     1.48244E-01
   4.25000E-01     1.48715E-01
   4.26250E-01     1.49109E-01
   4.27500E-01     1.49427E-01
   4.28750E-01     1.49668E-01
   4.30000E-01     1.49835E-01
   4.31250E-01     1.49931E-01
   4.32500E-01     1.49961E-01
   4.33750E-01     1.49931E-01
   4.35000E-01     1.49847E-01
   4.36250E-01     1.49716E-01
   4.37500E-01     1.49545E-01
   4.38750E-01     1.49342E-01
   4.40000E-01     1.49111E-01
   4.41250E-01     1.48860E-01
   4.42500E-01     1.48594E-01
   4.43750E-01     1.48316E-01
   4.45000E-01     1.48031E-01
   4.46250E-01     1.47742E-01
   4.47500E-01     1.47452E-01
   4.48750E-01     1.47162E-01
   4.50000E-01     1.46873E-01
   4.51250E-01     1.46586E-01
   4.52500E-01     1.46301E-01
   4.53750E-01     1.46018E-01
   4.55000E-01     1.45738E-01
   4.56250E-01     1.45460E-01
   4.57500E-01     1.45183E-01
   4.58750E-01     1.44908E-01
   4.60000E-01     1.44634E-01
   4.61250E-01     1.44361E-01
   4.62500E-01     1.44089E-01
   4.63750E-01     1.43817E-01
   4.65000E-01     1.43545E-01
   4.66250E-01     1.43273E-01
   4.67500E-01     1.43000E-01
   4.68750E-01     1.42727E-01
   4.70000E-01     1.42454E-01
   4.71250E-01     1.42180E-01
   4.72500E-01     1.41906E-01
   4.73750E-01     1.41632E-01
   4.75000E-01     1.41358E-01
   4.76250E-01     1.41085E-01
   4.77500E-01     1.40814E-01
   4.78750E-01     1.40543E-01
   4.80000E-01     1.40275E-01
   4.81250E-01     1.40009E-01
   4.82500E-01     1.39745E-01
   4.83750E-01     1.39484E-01
   4.85000E-01     1.39227E-01
   4.86250E-01     1.38973E-01
   4.87500E-01     1.38723E-01
   4.88750E-01     1.38477E-01
   4.90000E-01     1.38237E-01
   4.91250E-01     1.38001E-01
   4.92500E-01     1.37771E-01
   4.93750E-01     1.37547E-01
   4.95000E-01     1.37328E-01
   4.96250E-01     1.37117E-01
   4.97500E-01     1.36912E-01
   4.98750E-01     1.36714E-01
   5.00000E-01     1.36524E-01
   5.01250E-01     1.36341E-01
   5.02500E-01     1.36167E-01
   5.03750E-01     1.36000E-01
   5.05000E-01     1.35842E-01
   5.06250E-01     1.35692E-01
   5.07500E-01     1.35551E-01
   5.08750E-01     1.35419E-01
   5.10000E-01     1.35296E-01
   5.11250E-01     1.35182E-01
   5.12500E-01     1.35077E-01
   5.13750E-01     1.34981E-01
   5.15000E-01     1.34895E-01
   5.16250E-01     1.34819E-01
   5.17500E-01     1.34753E-01
   5.18750E-01     1.34698E-01
   5.20000E-01     1.34652E-01
   5.21250E-01     1.34616E-01
   5.22500E-01     1.34591E-01
   5.23750E-01     1.34576E-01
   5.25000E-01     1.34572E-01
   5.26250E-01     1.34579E-01
   5.27500E-01     1.34597E-01
   5.28750E-01     1.34626E-01
   5.30000E-01     1.34667E-01
   5.31250E-01     1.34719E-01
   5.32500E-01     1.34782E-01
   5.33750E-01     1.34858E-01
   5.35000E-01     1.34944E-01
   5.36250E-01     1.35043E-01
   5.37500E-01     1.35153E-01
   5.38750E-01     1.35274E-01
   5.40000E-01     1.35407E-01
   5.41250E-01     1.35551E-01
   5.42500E-01     1.35705E-01
   5.43750E-01     1.35868E-01
   5.45000E-01     1.36041E-01
   5.46250E-01     1.36223E-01
   5.47500E-01     1.36412E-01
   5.48750E-01     1.36608E-01
   5.50000E-01     1.36809E-01
   5.51250E-01     1.37014E-01
   5.52500E-01     1.37222E-01
   5.53750E-01     1.37432E-01
   5.55000E-01     1.37642E-01
   5.56250E-01     1.37851E-01
   5.57500E-01     1.38056E-01
   5.58750E-01     1.38256E-01
   5.60000E-01     1.38450E-01
   5.61250E-01     1.38637E-01
   5.62500E-01     1.38814E-01
   5.63750E-01     1.38980E-01
   5.65000E-01     1.39134E-01
   5.66250E-01     1.39276E-01
   5.67500E-01     1.39404E-01
   5.68750E-01     1.39517E-01
   5.70000E-01     1.39615E-01
   5.71250E-01     1.39698E-01
   5.72500E-01     1.39766E-01
   5.73750E-01     1.39818E-01
   5.75000E-01     1.39856E-01
   5.76250E-01     1.39878E-01
   5.77500E-01     1.39886E-01
   5.78750E-01     1.39881E-01
   5.80000E-01     1.39862E-01
   5.81250E-01     1.39832E-01
   5.82500E-01     1.39791E-01
   5.83750E-01     1.39739E-01
   5.85000E-01     1.39678E-01
   5.86250E-01     1.39608E-01
   5.87500E-01     1.39531E-01
   5.88750E-01     1.39447E-01
   5.90000E-01     1.39358E-01
   5.91250E-01     1.39263E-01
   5.92500E-01     1.39163E-01
   5.93750E-01     1.39060E-01
   5.95000E-01     1.38953E-01
   5.96250E-01     1.38843E-01
   5.97500E-01     1.38730E-01
   5.98750E-01     1.38614E-01
   6.00000E-01     1.38496E-01
   6.01250E-01     1.38376E-01
   6.02500E-01     1.38252E-01
   6.03750E-01     1.38127E-01
   6.05000E-01     1.37998E-01
   6.06250E-01     1.37867E-01
   6.07500E-01     1.37733E-01
   6.08750E-01     1.37596E-01
   6.10000E-01     1.37456E-01
   6.11250E-01     1.37314E-01
   6.12500E-01     1.37168E-01
   6.13750E-01     1.37020E-01
   6.15000E-01     1.36868E-01
   6.16250E-01     1.36714E-01
   6.17500E-01     1.36556E-01
   6.18750E-01     1.36394E-01
   6.20000E-01     1.36229E-01
   6.21250E-01     1.36061E-01
   6.22500E-01     1.35891E-01
   6.23750E-01     1.35718E-01
   6.25000E-01     1.35544E-01
   6.26250E-01     1.35368E-01
   6.27500E-01     1.35191E-01
   6.28750E-01     1.35014E-01
   6.30000E-01     1.34836E-01
   6.31250E-01     1.34660E-01
   6.32500E-01     1.34484E-01
   6.33750E-01     1.34310E-01
   6.35000E-01     1.34138E-01
   6.36250E-01     1.33969E-01
   6.37500E-01     1.33803E-01
   6.38750E-01     1.33640E-01
   6.40000E-01     1.33482E-01
   6.41250E-01     1.33328E-01
   6.42500E-01     1.33179E-01
   6.43750E-01     1.33036E-01
   6.45000E-01     1.32898E-01
   6.46250E-01     1.32767E-01
   6.47500E-01     1.32642E-01
   6.48750E-01     1.32524E-01
   6.50000E-01     1.32414E-01
   6.51250E-01     1.32313E-01
   6.52500E-01     1.32219E-01
   6.53750E-01     1.32134E-01
   6.55000E-01     1.32059E-01
   6.56250E-01     1.31993E-01
   6.57500E-01     1.31936E-01
   6.58750E-01     1.31889E-01
   6.60000E-01     1.31853E-01
   6.61250E-01     1.31826E-01
   6.62500E-01     1.31810E-01
   6.63750E-01     1.31805E-01
   6.65000E-01     1.31809E-01
   6.66250E-01     1.31823E-01
   6.67500E-01     1.31847E-01
   6.68750E-01     1.31882E-01
   6.70000E-01     1.31925E-01
   6.71250E-01     1.31978E-01
   6.72500E-01     1.32039E-01
   6.73750E-01     1.32108E-01
   6.75000E-01     1.32185E-01
   6.76250E-01     1.32269E-01
   6.77500E-01     1.32359E-01
   6.78750E-01     1.32455E-01
   6.80000E-01     1.32555E-01
   6.81250E-01     1.32660E-01
   6.82500E-01     1.32769E-01
   6.83750E-01     1.32880E-01
   6.85000E-01     1.32993E-01
   6.86250E-01     1.33107E-01
   6.87500E-01     1.33221E-01
   6.88750E-01     1.33335E-01
   6.90000E-01     1.33448E-01
   6.91250E-01     1.33558E-01
   6.92500E-01     1.33665E-01
   6.93750E-01     1.33769E-01
   6.95000E-01     1.33869E-01
   6.96250E-01     1.33964E-01
   6.97500E-01     1.34054E-01
   6.98750E-01     1.34138E-01
   7.00000E-01     1.34215E-01
   7.01250E-01     1.34286E-01
   7.02500E-01     1.34350E-01
   7.03750E-01     1.34407E-01
   7.05000E-01     1.34456E-01
   7.06250E-01     1.34499E-01
   7.07500E-01     1.34533E-01
   7.08750E-01     1.34561E-01
   7.10000E-01     1.34581E-01
   7.11250E-01     1.34594E-01
   7.12500E-01     1.34600E-01
   7.13750E-01     1.34599E-01
   7.15000E-01     1.34591E-01
   7.16250E-01     1.34578E-01
   7.17500E-01     1.34558E-01
   7.18750E-01     1.34533E-01
   7.20000E-01     1.34502E-01
   7.21250E-01     1.34466E-01
   7.22500E-01     1.34426E-01
   7.23750E-01     1.34381E-01
   7.25000E-01     1.34332E-01
   7.26250E-01     1.34280E-01
   7.27500E-01     1.34223E-01
   7.28750E-01     1.34164E-01
   7.30000E-01     1.34102E-01
   7.31250E-01     1.34037E-01
   7.32500E-01     1.33970E-01
   7.33750E-01     1.33901E-01
   7.35000E-01     1.33830E-01
   7.36250E-01     1.33757E-01
   7.37500E-01     1.33683E-01
   7.38750E-01     1.33607E-01
   7.40000E-01     1.33530E-01
   7.41250E-01     1.33452E-01
   7.42500E-01     1.33374E-01
   7.43750E-01     1.33294E-01
   7.45000E-01     1.33215E-01
   7.46250E-01     1.33134E-01
   7.47500E-01     1.33054E-01
   7.48750E-01     1.32973E-01
   7.50000E-01     1.32892E-01
   7.51250E-01     1.32811E-01
   7.52500E-01     1.32730E-01
   7.53750E-01     1.32649E-01
   7.55000E-01     1.32568E-01
   7.56250E-01     1.32488E-01
   7.57500E-01     1.32408E-01
   7.58750E-01     1.32328E-01
   7.60000E-01     1.32249E-01
   7.61250E-01     1.32170E-01
   7.62500E-01     1.32091E-01
   7.63750E-01     1.32013E-01
   7.65000E-01     1.31935E-01
   7.66250E-01     1.31859E-01
   7.67500E-01     1.31783E-01
   7.68750E-01     1.31709E-01
   7.70000E-01     1.31635E-01
   7.71250E-01     1.31563E-01
   7.72500E-01     1.31493E-01
   7.73750E-01     1.31424E-01
   7.75000E-01     1.31357E-01
   7.76250E-01     1.31292E-01
   7.77500E-01     1.31229E-01
   7.78750E-01     1.31169E-01
   7.80000E-01     1.31110E-01
   7.81250E-01     1.31054E-01
   7.82500E-01     1.31000E-01
   7.83750E-01     1.30949E-01
   7.85000E-01     1.30900E-01
   7.86250E-01     1.30853E-01
   7.87500E-01     1.30810E-01
   7.88750E-01     1.30769E-01
   7.90000E-01     1.30732E-01
   7.91250E-01     1.30698E-01
   7.92500E-01     1.30667E-01
   7.93750E-01     1.30640E-01
   7.95000E-01     1.30616E-01
   7.96250E-01     1.30596E-01
   7.97500E-01     1.30579E-01
   7.98750E-01     1.30566E-01
   8.00000E-01     1.30556E-01
   8.01250E-01     1.30549E-01
   8.02500E-01     1.30547E-01
   8.03750E-01     1.30547E-01
   8.05000E-01     1.30551E-01
   8.06250E-01     1.30559E-01
   8.07500E-01     1.30569E-01
   8.08750E-01     1.30583E-01
   8.10000E-01     1.30601E-01
   8.11250E-01     1.30621E-01
   8.12500E-01     1.30644E-01
   8.13750E-01     1.30670E-01
   8.15000E-01     1.30699E-01
   8.16250E-01     1.30731E-01
   8.17500E-01     1.30765E-01
   8.18750E-01     1.30802E-01
   8.20000E-01     1.30841E-01
   8.21250E-01     1.30882E-01
   8.22500E-01     1.30925E-01
   8.23750E-01     1.30970E-01
   8.25000E-01     1.31016E-01
   8.26250E-01     1.31064E-01
   8.27500E-01     1.31113E-01
   8.28750E-01     1.31163E-01
   8.30000E-01     1.31213E-01
   8.31250E-01     1.31264E-01
   8.32500E-01     1.31316E-01
   8.33750E-01     1.31367E-01
   8.35000E-01     1.31419E-01
   8.36250E-01     1.31469E-01
   8.37500E-01     1.31520E-01
   8.38750E-01     1.31569E-01
   8.40000E-01     1.31618E-01
   8.41250E-01     1.31665E-01
   8.42500E-01     1.31711E-01
   8.43750E-01     1.31755E-01
   8.45000E-01     1.31798E-01
   8.46250E-01     1.31839E-01
   8.47500E-01     1.31877E-01
   8.48750E-01     1.31914E-01
   8.50000E-01     1.31948E-01
   8.51250E-01     1.31980E-01
   8.52500E-01     1.32009E-01
   8.53750E-01     1.32036E-01
   8.55000E-01     1.32060E-01
   8.56250E-01     1.32082E-01
   8.57500E-01     1.32100E-01
   8.58750E-01     1.32116E-01
   8.60000E-01     1.32130E-01
   8.61250E-01     1.32140E-01
   8.62500E-01     1.32148E-01
   8.63750E-01     1.32153E-01
   8.65000E-01     1.32155E-01
   8.66250E-01     1.32155E-01
   8.67500E-01     1.32152E-01
   8.68750E-01     1.32146E-01
   8.70000E-01     1.32138E-01
   8.71250E-01     1.32128E-01
   8.72500E-01     1.32115E-01
   8.73750E-01     1.32100E-01
   8.75000E-01     1.32082E-01
   8.76250E-01     1.32063E-01
   8.77500E-01     1.32042E-01
   8.78750E-01     1.32018E-01
   8.80000E-01     1.31993E-01
   8.81250E-01     1.31966E-01
   8.82500E-01     1.31938E-01
   8.83750E-01     1.31909E-01
   8.85000E-01     1.31878E-01
   8.86250E-01     1.31846E-01
   8.87500E-01     1.31813E-01
   8.88750E-01     1.31779E-01
   8.90000E-01     1.31743E-01
   8.91250E-01     1.31708E-01
   8.92500E-01     1.31671E-01
   8.93750E-01     1.31633E-01
   8.95000E-01     1.31595E-01
   8.96250E-01     1.31556E-01
   8.97500E-01     1.31517E-01
   8.98750E-01     1.31477E-01
   9.00000E-01     1.31437E-01
   9.01250E-01     1.31397E-01
   9.02500E-01     1.31356E-01
   9.03750E-01     1.31315E-01
   9.05000E-01     1.31274E-01
   9.06250E-01     1.31233E-01
   9.07500E-01     1.31192E-01
   9.08750E-01     1.31151E-01
   9.10000E-01     1.31111E-01
   9.11250E-01     1.31071E-01
   9.12500E-01     1.31031E-01
   9.13750E-01     1.30991E-01
   9.15000E-01     1.30952E-01
   9.16250E-01     1.30914E-01
   9.17500E-01     1.30876E-01
   9.18750E-01     1.30839E-01
   9.20000E-01     1.30803E-01
   9.21250E-01     1.30767E-01
   9.22500E-01     1.30733E-01
   9.23750E-01     1.30700E-01
   9.25000E-01     1.30668E-01
   9.26250E-01     1.30637E-01
   9.27500E-01     1.30607E-01
   9.28750E-01     1.30579E-01
   9.30000E-01     1.30552E-01
   9.31250E-01     1.30527E-01
   9.32500E-01     1.30503E-01
   9.33750E-01     1.30480E-01
   9.35000E-01     1.30459E-01
   9.36250E-01     1.30440E-01
   9.37500E-01     1.30423E-01
   9.38750E-01     1.30407E-01
   9.40000E-01     1.30393E-01
   9.41250E-01     1.30381E-01
   9.42500E-01     1.30370E-01
   9.43750E-01     1.30361E-01
   9.45000E-01     1.30354E-01
   9.46250E-01     1.30349E-01
   9.47500E-01     1.30346E-01
   9.48750E-01     1.30344E-01
   9.50000E-01     1.30344E-01
   9.51250E-01     1.30345E-01
   9.52500E-01     1.30349E-01
   9.53750E-01     1.30354E-01
   9.55000E-01     1.30361E-01
   9.56250E-01     1.30369E-01
   9.57500E-01     1.30379E-01
   9.58750E-01     1.30390E-01
   9.60000E-01     1.30403E-01
   9.61250E-01     1.30417E-01
   9.62500E-01     1.30433E-01
   9.63750E-01     1.30449E-01
   9.65000E-01     1.30467E-01
   9.66250E-01     1.30486E-01
   9.67500E-01     1.30505E-01
   9.68750E-01     1.30526E-01
   9.70000E-01     1.30547E-01
   9.71250E-01     1.30568E-01
   9.72500E-01     1.30590E-01
   9.73750E-01     1.30612E-01
   9.75000E-01     1.30635E-01
   9.76250E-01     1.30658E-01
   9.77500E-01     1.30681E-01
   9.78750E-01     1.30704E-01
   9.80000E-01     1.30727E-01
   9.81250E-01     1.30749E-01
   9.82500E-01     1.30772E-01
   9.83750E-01     1.30794E-01
   9.85000E-01     1.30816E-01
   9.86250E-01     1.30837E-01
   9.87500E-01     1.30858E-01
   9.88750E-01     1.30878E-01
   9.90000E-01     1.30897E-01
   9.91250E-01     1.30916E-01
   9.92500E-01     1.30934E-01
   9.93750E-01     1.30951E-01
   9.95000E-01     1.30967E-01
   9.96250E-01     1.30982E-01
   9.97500E-01     1.30997E-01
   9.98750E-01     1.31010E-01
   1.00000E+00     1.31023E-01
   1.00125E+00     1.31034E-01
   1.00250E+00     1.31044E-01
   1.00375E+00     1.31054E-01
   1.00500E+00     1.31062E-01
   1.00625E+00     1.31069E-01
   1.00750E+00     1.31075E-01
   1.00875E+00     1.31081E-01
   1.01000E+00     1.31084E-01
   1.01125E+00     1.31087E-01
   1.01250E+00     1.31089E-01
   1.01375E+00     1.31090E-01
   1.01500E+00     1.31089E-01
   1.01625E+00     1.31088E-01
   1.01750E+00     1.31085E-01
   1.01875E+00     1.31081E-01
   1.02000E+00     1.31076E-01
   1.02125E+00     1.31071E-01
   1.02250E+00     1.31064E-01
   1.02375E+00     1.31056E-01
   1.02500E+00     1.31047E-01
   1.02625E+00     1.31038E-01
   1.02750E+00     1.31027E-01
   1.02875E+00     1.31016E-01
   1.03000E+00     1.31003E-01
   1.03125E+00     1.30990E-01
   1.03250E+00     1.30977E-01
   1.03375E+00     1.30962E-01
   1.03500E+00     1.30947E-01
   1.03625E+00     1.30931E-01
   1.03750E+00     1.30915E-01
   1.03875E+00     1.30898E-01
   1.04000E+00     1.30881E-01
   1.04125E+00     1.30863E-01
   1.04250E+00     1.30845E-01
   1.04375E+00     1.30827E-01
   1.04500E+00     1.30808E-01
   1.04625E+00     1.30789E-01
   1.04750E+00     1.30771E-01
   1.04875E+00     1.30752E-01
   1.05000E+00     1.30733E-01
   1.05125E+00     1.30715E-01
   1.05250E+00     1.30696E-01
   1.05375E+00     1.30678E-01
   1.05500E+00     1.30660E-01
   1.05625E+00     1.30643E-01
   1.05750E+00     1.30625E-01
   1.05875E+00     1.30609E-01
   1.06000E+00     1.30593E-01
   1.06125E+00     1.30577E-01
   1.06250E+00     1.30562E-01
   1.06375E+00     1.30548E-01
   1.06500E+00     1.30534E-01
   1.06625E+00     1.30521E-01
   1.06750E+00     1.30509E-01
   1.06875E+00     1.30497E-01
   1.07000E+00     1.30487E-01
   1.07125E+00     1.30477E-01
   1.07250E+00     1.30468E-01
   1.07375E+00     1.30460E-01
   1.07500E+00     1.30452E-01
   1.07625E+00     1.30446E-01
   1.07750E+00     1.30440E-01
   1.07875E+00     1.30435E-01
   1.08000E+00     1.30431E-01
   1.08125E+00     1.30428E-01
   1.08250E+00     1.30425E-01
   1.08375E+00     1.30424E-01
   1.08500E+00     1.30423E-01
   1.08625E+00     1.30423E-01
   1.08750E+00     1.30424E-01
   1.08875E+00     1.30425E-01
   1.09000E+00     1.30427E-01
   1.09125E+00     1.30430E-01
   1.09250E+00     1.30434E-01
   1.09375E+00     1.30438E-01
   1.09500E+00     1.30443E-01
   1.09625E+00     1.30449E-01
   1.09750E+00     1.30455E-01
   1.09875E+00     1.30462E-01
   1.10000E+00     1.30470E-01
   1.10125E+00     1.30478E-01
   1.10250E+00     1.30486E-01
   1.10375E+00     1.30496E-01
   1.10500E+00     1.30506E-01
   1.10625E+00     1.30516E-01
   1.10750E+00     1.30527E-01
   1.10875E+00     1.30538E-01
   1.11000E+00     1.30550E-01
   1.11125E+00     1.30562E-01
   1.11250E+00     1.30574E-01
   1.11375E+00     1.30587E-01
   1.11500E+00     1.30600E-01
   1.11625E+00     1.30613E-01
   1.11750E+00     1.30627E-01
   1.11875E+00     1.30640E-01
   1.12000E+00     1.30654E-01
   1.12125E+00     1.30668E-01
   1.12250E+00     1.30681E-01
   1.12375E+00     1.30695E-01
   1.12500E+00     1.30709E-01
   1.12625E+00     1.30722E-01
   1.12750E+00     1.30736E-01
   1.12875E+00     1.30749E-01
   1.13000E+00     1.30762E-01
   1.13125E+00     1.30775E-01
   1.13250E+00     1.30788E-01
   1.13375E+00     1.30800E-01
   1.13500E+00     1.30812E-01
   1.13625E+00     1.30824E-01
   1.13750E+00     1.30835E-01
   1.13875E+00     1.30846E-01
   1.14000E+00     1.30857E-01
   1.14125E+00     1.30867E-01
   1.14250E+00     1.30876E-01
   1.14375E+00     1.30885E-01
   1.14500E+00     1.30894E-01
   1.14625E+00     1.30902E-01
   1.14750E+00     1.30909E-01
   1.14875E+00     1.30916E-01
   1.15000E+00     1.30922E-01
   1.15125E+00     1.30928E-01
   1.15250E+00     1.30933E-01
   1.15375E+00     1.30937E-01
   1.15500E+00     1.30941E-01
   1.15625E+00     1.30945E-01
   1.15750E+00     1.30947E-01
   1.15875E+00     1.30949E-01
   1.16000E+00     1.30951E-01
   1.16125E+00     1.30952E-01
   1.16250E+00     1.30952E-01
   1.16375E+00     1.30952E-01
   1.16500E+00     1.30951E-01
   1.16625E+00     1.30950E-01
   1.16750E+00     1.30948E-01
   1.16875E+00     1.30945E-01
   1.17000E+00     1.30942E-01
   1.17125E+00     1.30938E-01
   1.17250E+00     1.30934E-01
   1.17375E+00     1.30929E-01
   1.17500E+00     1.30924E-01
   1.17625E+00     1.30918E-01
   1.17750E+00     1.30912E-01
   1.17875E+00     1.30906E-01
   1.18000E+00     1.30898E-01
   1.18125E+00     1.30891E-01
   1.18250E+00     1.30883E-01
   1.18375E+00     1.30875E-01
   1.18500E+00     1.30867E-01
   1.18625E+00     1.30858E-01
   1.18750E+00     1.30849E-01
   1.18875E+00     1.30839E-01
   1.19000E+00     1.30830E-01
   1.19125E+00     1.30820E-01
   1.19250E+00     1.30810E-01
   1.19375E+00     1.30800E-01
   1.19500E+00     1.30790E-01
   1.19625E+00     1.30780E-01
   1.19750E+00     1.30769E-01
   1.19875E+00     1.30759E-01
   1.20000E+00     1.30749E-01
   1.20125E+00     1.30738E-01
   1.20250E+00     1.30728E-01
   1.20375E+00     1.30718E-01
   1.20500E+00     1.30708E-01
   1.20625E+00     1.30698E-01
   1.20750E+00     1.30688E-01
   1.20875E+00     1.30679E-01
   1.21000E+00     1.30670E-01
   1.21125E+00     1.30660E-01
   1.21250E+00     1.30652E-01
   1.21375E+00     1.30643E-01
   1.21500E+00     1.30635E-01
   1.21625E+00     1.30627E-01
   1.21750E+00     1.30619E-01
   1.21875E+00     1.30612E-01
   1.22000E+00     1.30605E-01
   1.22125E+00     1.30599E-01
   1.22250E+00     1.30593E-01
   1.22375E+00     1.30587E-01
   1.22500E+00     1.30582E-01
   1.22625E+00     1.30577E-01
   1.22750E+00     1.30573E-01
   1.22875E+00     1.30569E-01
   1.23000E+00     1.30566E-01
   1.23125E+00     1.30563E-01
   1.23250E+00     1.30560E-01
   1.23375E+00     1.30558E-01
   1.23500E+00     1.30557E-01
   1.23625E+00     1.30556E-01
   1.23750E+00     1.30555E-01
   1.23875E+00     1.30555E-01
   1.24000E+00     1.30556E-01
   1.24125E+00     1.30556E-01
   1.24250E+00     1.30558E-01
   1.24375E+00     1.30559E-01
   1.24500E+00     1.30562E-01
   1.24625E+00     1.30564E-01
   1.24750E+00     1.30567E-01
   1.24875E+00     1.30571E-01
   1.25000E+00     1.30574E-01
   1.25125E+00     1.30578E-01
   1.25250E+00     1.30583E-01
   1.25375E+00     1.30588E-01
   1.25500E+00     1.30593E-01
   1.25625E+00     1.30598E-01
   1.25750E+00     1.30603E-01
   1.25875E+00     1.30609E-01
   1.26000E+00     1.30615E-01
   1.26125E+00     1.30621E-01
   1.26250E+00     1.30627E-01
   1.26375E+00     1.30634E-01
   1.26500E+00     1.30640E-01
   1.26625E+00     1.30647E-01
   1.26750E+00     1.30653E-01
   1.26875E+00     1.30660E-01
   1.27000E+00     1.30667E-01
   1.27125E+00     1.30673E-01
   1.27250E+00     1.30680E-01
   1.27375E+00     1.30687E-01
   1.27500E+00     1.30693E-01
   1.27625E+00     1.30700E-01
   1.27750E+00     1.30706E-01
   1.27875E+00     1.30713E-01
   1.28000E+00     1.30719E-01
   1.28125E+00     1.30725E-01
   1.28250E+00     1.30731E-01
   1.28375E+00     1.30737E-01
   1.28500E+00     1.30742E-01
   1.28625E+00     1.30748E-01
   1.28750E+00     1.30753E-01
   1.28875E+00     1.30758E-01
   1.29000E+00     1.30763E-01
   1.29125E+00     1.30768E-01
   1.29250E+00     1.30772E-01
   1.29375E+00     1.30776E-01
   1.29500E+00     1.30780E-01
   1.29625E+00     1.30783E-01
   1.29750E+00     1.30787E-01
   1.29875E+00     1.30790E-01
   1.30000E+00     1.30793E-01
   1.30125E+00     1.30795E-01
   1.30250E+00     1.30797E-01
   1.30375E+00     1.30799E-01
   1.30500E+00     1.30801E-01
   1.30625E+00     1.30802E-01
   1.30750E+00     1.30803E-01
   1.30875E+00     1.30804E-01
   1.31000E+00     1.30805E-01
   1.31125E+00     1.30805E-01
   1.31250E+00     1.30805E-01
   1.31375E+00     1.30805E-01
   1.31500E+00     1.30804E-01
   1.31625E+00     1.30803E-01
   1.31750E+00     1.30802E-01
   1.31875E+00     1.30801E-01
   1.32000E+00     1.30800E-01
   1.32125E+00     1.30798E-01
   1.32250E+00     1.30796E-01
   1.32375E+00     1.30794E-01
   1.32500E+00     1.30791E-01
   1.32625E+00     1.30789E-01
   1.32750E+00     1.30786E-01
   1.32875E+00     1.30783E-01
   1.33000E+00     1.30780E-01
   1.33125E+00     1.30777E-01
   1.33250E+00     1.30774E-01
   1.33375E+00     1.30771E-01
   1.33500E+00     1.30767E-01
   1.33625E+00     1.30764E-01
   1.33750E+00     1.30760E-01
   1.33875E+00     1.30756E-01
   1.34000E+00     1.30753E-01
   1.34125E+00     1.30749E-01
   1.34250E+00     1.30745E-01
   1.34375E+00     1.30741E-01
   1.34500E+00     1.30738E-01
   1.34625E+00     1.30734E-01
   1.34750E+00     1.30730E-01
   1.34875E+00     1.30727E-01
   1.35000E+00     1.30723E-01
   1.35125E+00     1.30719E-01
   1.35250E+00     1.30716E-01
   1.35375E+00     1.30712E-01
   1.35500E+00     1.30709E-01
   1.35625E+00     1.30706E-01
   1.35750E+00     1.30703E-01
   1.35875E+00     1.30700E-01
   1.36000E+00     1.30697E-01
   1.36125E+00     1.30695E-01
   1.36250E+00     1.30692E-01
   1.36375E+00     1.30690E-01
   1.36500E+00     1.30688E-01
   1.36625E+00     1.30686E-01
   1.36750E+00     1.30684E-01
   1.36875E+00     1.30682E-01
   1.37000E+00     1.30681E-01
   1.37125E+00     1.30679E-01
   1.37250E+00     1.30678E-01
   1.37375E+00     1.30677E-01
   1.37500E+00     1.30677E-01
   1.37625E+00     1.30676E-01
   1.37750E+00     1.30676E-01
   1.37875E+00     1.30676E-01
   1.38000E+00     1.30676E-01
   1.38125E+00     1.30676E-01
   1.38250E+00     1.30677E-01
   1.38375E+00     1.30678E-01
   1.38500E+00     1.30678E-01
   1.38625E+00     1.30680E-01
   1.38750E+00     1.30681E-01
   1.38875E+00     1.30682E-01
   1.39000E+00     1.30684E-01
   1.39125E+00     1.30686E-01
   1.39250E+00     1.30688E-01
   1.39375E+00     1.30690E-01
   1.39500E+00     1.30692E-01
   1.39625E+00     1.30695E-01
   1.39750E+00     1.30697E-01
   1.39875E+00     1.30700E-01
   1.40000E+00     1.30703E-01
   1.40125E+00     1.30706E-01
   1.40250E+00     1.30709E-01
   1.40375E+00     1.30712E-01
   1.40500E+00     1.30715E-01
   1.40625E+00     1.30718E-01
   1.40750E+00     1.30722E-01
   1.40875E+00     1.30725E-01
   1.41000E+00     1.30729E-01
   1.41125E+00     1.30732E-01
   1.41250E+00     1.30736E-01
   1.41375E+00     1.30739E-01
   1.41500E+00     1.30743E-01
   1.41625E+00     1.30746E-01
   1.41750E+00     1.30750E-01
   1.41875E+00     1.30753E-01
   1.42000E+00     1.30756E-01
   1.42125E+00     1.30760E-01
   1.42250E+00     1.30763E-01
   1.42375E+00     1.30766E-01
   1.42500E+00     1.30770E-01
   1.42625E+00     1.30773E-01
   1.42750E+00     1.30776E-01
   1.42875E+00     1.30779E-01
   1.43000E+00     1.30781E-01
   1.43125E+00     1.30784E-01
   1.43250E+00     1.30787E-01
   1.43375E+00     1.30789E-01
   1.43500E+00     1.30792E-01
   1.43625E+00     1.30794E-01
   1.43750E+00     1.30796E-01
   1.43875E+00     1.30798E-01
   1.44000E+00     1.30800E-01
   1.44125E+00     1.30801E-01
   1.44250E+00     1.30803E-01
   1.44375E+00     1.30804E-01
   1.44500E+00     1.30806E-01
   1.44625E+00     1.30807E-01
   1.44750E+00     1.30808E-01
   1.44875E+00     1.30808E-01
   1.45000E+00     1.30809E-01
   1.45125E+00     1.30809E-01
   1.45250E+00     1.30810E-01
   1.45375E+00     1.30810E-01
   1.45500E+00     1.30810E-01
   1.45625E+00     1.30809E-01
   1.45750E+00     1.30809E-01
   1.45875E+00     1.30809E-01
   1.46000E+00     1.30808E-01
   1.46125E+00     1.30807E-01
   1.46250E+00     1.30806E-01
   1.46375E+00     1.30805E-01
   1.46500E+00     1.30804E-01
   1.46625E+00     1.30803E-01
   1.46750E+00     1.30801E-01
   1.46875E+00     1.30800E-01
   1.47000E+00     1.30798E-01
   1.47125E+00     1.30796E-01
   1.47250E+00     1.30794E-01
   1.47375E+00     1.30792E-01
   1.47500E+00     1.30790E-01
   1.47625E+00     1.30788E-01
   1.47750E+00     1.30786E-01
   1.47875E+00     1.30784E-01
   1.48000E+00     1.30781E-01
   1.48125E+00     1.30779E-01
   1.48250E+00     1.30777E-01
   1.48375E+00     1.30774E-01
   1.48500E+00     1.30771E-01
   1.48625E+00     1.30769E-01
   1.48750E+00     1.30766E-01
   1.48875E+00     1.30764E-01
   1.49000E+00     1.30761E-01
   1.49125E+00     1.30759E-01
   1.49250E+00     1.30756E-01
   1.49375E+00     1.30753E-01
   1.49500E+00     1.30751E-01
   1.49625E+00     1.30748E-01
   1.49750E+00     1.30746E-01
   1.49875E+00     1.30743E-01
   1.50000E+00     1.30741E-01
   1.50125E+00     1.30738E-01
   1.50250E+00     1.30736E-01
   1.50375E+00     1.30734E-01
   1.50500E+00     1.30732E-01
   1.50625E+00     1.30730E-01
   1.50750E+00     1.30728E-01
   1.50875E+00     1.30726E-01
   1.51000E+00     1.30724E-01
   1.51125E+00     1.30722E-01
   1.51250E+00     1.30720E-01
   1.51375E+00     1.30719E-01
   1.51500E+00     1.30717E-01
   1.51625E+00     1.30716E-01
   1.51750E+00     1.30715E-01
   1.51875E+00     1.30713E-01
   1.52000E+00     1.30712E-01
   1.52125E+00     1.30711E-01
   1.52250E+00     1.30711E-01
   1.52375E+00     1.30710E-01
   1.52500E+00     1.30709E-01
   1.52625E+00     1.30709E-01
   1.52750E+00     1.30709E-01
   1.52875E+00     1.30708E-01
   1.53000E+00     1.30708E-01
   1.53125E+00     1.30708E-01
   1.53250E+00     1.30708E-01
   1.53375E+00     1.30709E-01
   1.53500E+00     1.30709E-01
   1.53625E+00     1.30709E-01
   1.53750E+00     1.30710E-01
   1.53875E+00     1.30710E-01
   1.54000E+00     1.30711E-01
   1.54125E+00     1.30712E-01
   1.54250E+00     1.30713E-01
   1.54375E+00     1.30714E-01
   1.54500E+00     1.30715E-01
   1.54625E+00     1.30716E-01
   1.54750E+00     1.30717E-01
   1.54875E+00     1.30719E-01
   1.55000E+00     1.30720E-01
   1.55125E+00     1.30721E-01
   1.55250E+00     1.30723E-01
   1.55375E+00     1.30724E-01
   1.55500E+00     1.30726E-01
   1.55625E+00     1.30728E-01
   1.55750E+00     1.30729E-01
   1.55875E+00     1.30731E-01
   1.56000E+00     1.30733E-01
   1.56125E+00     1.30734E-01
   1.56250E+00     1.30736E-01
   1.56375E+00     1.30738E-01
   1.56500E+00     1.30739E-01
   1.56625E+00     1.30741E-01
   1.56750E+00     1.30743E-01
   1.56875E+00     1.30745E-01
   1.57000E+00     1.30746E-01
   1.57125E+00     1.30748E-01
   1.57250E+00     1.30750E-01
   1.57375E+00     1.30751E-01
   1.57500E+00     1.30753E-01
   1.57625E+00     1.30754E-01
   1.57750E+00     1.30756E-01
   1.57875E+00     1.30757E-01
   1.58000E+00     1.30759E-01
   1.58125E+00     1.30760E-01
   1.58250E+00     1.30762E-01
   1.58375E+00     1.30763E-01
   1.58500E+00     1.30764E-01
   1.58625E+00     1.30765E-01
   1.58750E+00     1.30766E-01
   1.58875E+00     1.30767E-01
   1.59000E+00     1.30768E-01
   1.59125E+00     1.30769E-01
   1.59250E+00     1.30770E-01
   1.59375E+00     1.30771E-01
   1.59500E+00     1.30772E-01
   1.59625E+00     1.30772E-01
   1.59750E+00     1.30773E-01
   1.59875E+00     1.30774E-01
   1.60000E+00     1.30774E-01
   1.60125E+00     1.30774E-01
   1.60250E+00     1.30775E-01
   1.60375E+00     1.30775E-01
   1.60500E+00     1.30775E-01
   1.60625E+00     1.30775E-01
   1.60750E+00     1.30775E-01
   1.60875E+00     1.30775E-01
   1.61000E+00     1.30775E-01
   1.61125E+00     1.30775E-01
   1.61250E+00     1.30774E-01
   1.61375E+00     1.30774E-01
   1.61500E+00     1.30774E-01
   1.61625E+00     1.30773E-01
   1.61750E+00     1.30773E-01
   1.61875E+00     1.30772E-01
   1.62000E+00     1.30772E-01
   1.62125E+00     1.30771E-01
   1.62250E+00     1.30770E-01
   1.62375E+00     1.30770E-01
   1.62500E+00     1.30769E-01
   1.62625E+00     1.30768E-01
   1.62750E+00     1.30767E-01
   1.62875E+00     1.30767E-01
   1.63000E+00     1.30766E-01
   1.63125E+00     1.30765E-01
   1.63250E+00     1.30764E-01
   1.63375E+00     1.30763E-01
   1.63500E+00     1.30762E-01
   1.63625E+00     1.30761E-01
   1.63750E+00     1.30760E-01
   1.63875E+00     1.30759E-01
   1.64000E+00     1.30758E-01
   1.64125E+00     1.30757E-01
   1.64250E+00     1.30757E-01
   1.64375E+00     1.30756E-01
   1.64500E+00     1.30755E-01
   1.64625E+00     1.30754E-01
   1.64750E+00     1.30753E-01
   1.64875E+00     1.30752E-01
   1.65000E+00     1.30751E-01
   1.65125E+00     1.30751E-01
   1.65250E+00     1.30750E-01
   1.65375E+00     1.30749E-01
   1.65500E+00     1.30749E-01
   1.65625E+00     1.30748E-01
   1.65750E+00     1.30747E-01
   1.65875E+00     1.30747E-01
   1.66000E+00     1.30746E-01
   1.66125E+00     1.30746E-01
   1.66250E+00     1.30745E-01
   1.66375E+00     1.30745E-01
   1.66500E+00     1.30745E-01
   1.66625E+00     1.30744E-01
   1.66750E+00     1.30744E-01
   1.66875E+00     1.30744E-01
   1.67000E+00     1.30744E-01
   1.67125E+00     1.30744E-01
   1.67250E+00     1.30744E-01
   1.67375E+00     1.30744E-01
   1.67500E+00     1.30744E-01
   1.67625E+00     1.30744E-01
   1.67750E+00     1.30744E-01
   1.67875E+00     1.30744E-01
   1.68000E+00     1.30744E-01
   1.68125E+00     1.30745E-01
   1.68250E+00     1.30745E-01
   1.68375E+00     1.30745E-01
   1.68500E+00     1.30746E-01
   1.68625E+00     1.30746E-01
   1.68750E+00     1.30747E-01
   1.68875E+00     1.30747E-01
   1.69000E+00     1.30748E-01
   1.69125E+00     1.30748E-01
   1.69250E+00     1.30749E-01
   1.69375E+00     1.30750E-01
   1.69500E+00     1.30750E-01
   1.69625E+00     1.30751E-01
   1.69750E+00     1.30752E-01
   1.69875E+00     1.30752E-01
   1.70000E+00     1.30753E-01
   1.70125E+00     1.30754E-01
   1.70250E+00     1.30755E-01
   1.70375E+00     1.30755E-01
   1.70500E+00     1.30756E-01
   1.70625E+00     1.30757E-01
   1.70750E+00     1.30758E-01
   1.70875E+00     1.30758E-01
   1.71000E+00     1.30759E-01
   1.71125E+00     1.30760E-01
   1.71250E+00     1.30761E-01
   1.71375E+00     1.30761E-01
   1.71500E+00     1.30762E-01
   1.71625E+00     1.30763E-01
   1.71750E+00     1.30763E-01
   1.71875E+00     1.30764E-01
   1.72000E+00     1.30765E-01
   1.72125E+00     1.30765E-01
   1.72250E+00     1.30766E-01
   1.72375E+00     1.30767E-01
   1.72500E+00     1.30767E-01
   1.72625E+00     1.30768E-01
   1.72750E+00     1.30768E-01
   1.72875E+00     1.30769E-01
   1.73000E+00     1.30769E-01
   1.73125E+00     1.30769E-01
   1.73250E+00     1.30770E-01
   1.73375E+00     1.30770E-01
   1.73500E+00     1.30770E-01
   1.73625E+00     1.30771E-01
   1.73750E+00     1.30771E-01
   1.73875E+00     1.30771E-01
   1.74000E+00     1.30771E-01
   1.74125E+00     1.30771E-01
   1.74250E+00     1.30771E-01
   1.74375E+00     1.30771E-01
   1.74500E+00     1.30771E-01
   1.74625E+00     1.30771E-01
   1.74750E+00     1.30771E-01
   1.74875E+00     1.30771E-01
   1.75000E+00     1.30771E-01
   1.75125E+00     1.30771E-01
   1.75250E+00     1.30770E-01
   1.75375E+00     1.30770E-01
   1.75500E+00     1.30770E-01
   1.75625E+00     1.30770E-01
   1.75750E+00     1.30769E-01
   1.75875E+00     1.30769E-01
   1.76000E+00     1.30768E-01
   1.76125E+00     1.30768E-01
   1.76250E+00     1.30768E-01
   1.76375E+00     1.30767E-01
   1.76500E+00     1.30767E-01
   1.76625E+00     1.30766E-01
   1.76750E+00     1.30765E-01
   1.76875E+00     1.30765E-01
   1.77000E+00     1.30764E-01
   1.77125E+00     1.30764E-01
   1.77250E+00     1.30763E-01
   1.77375E+00     1.30762E-01
   1.77500E+00     1.30762E-01
   1.77625E+00     1.30761E-01
   1.77750E+00     1.30760E-01
   1.77875E+00     1.30760E-01
   1.78000E+00     1.30759E-01
   1.78125E+00     1.30758E-01
   1.78250E+00     1.30758E-01
   1.78375E+00     1.30757E-01
   1.78500E+00     1.30756E-01
   1.78625E+00     1.30756E-01
   1.78750E+00     1.30755E-01
   1.78875E+00     1.30755E-01
   1.79000E+00     1.30754E-01
   1.79125E+00     1.30753E-01
   1.79250E+00     1.30753E-01
   1.79375E+00     1.30752E-01
   1.79500E+00     1.30752E-01
   1.79625E+00     1.30751E-01
   1.79750E+00     1.30750E-01
   1.79875E+00     1.30750E-01
   1.80000E+00     1.30749E-01
   1.80125E+00     1.30749E-01
   1.80250E+00     1.30749E-01
   1.80375E+00     1.30748E-01
   1.80500E+00     1.30748E-01
   1.80625E+00     1.30747E-01
   1.80750E+00     1.30747E-01
   1.80875E+00     1.30747E-01
   1.81000E+00     1.30746E-01
   1.81125E+00     1.30746E-01
   1.81250E+00     1.30746E-01
   1.81375E+00     1.30746E-01
   1.81500E+00     1.30745E-01
   1.81625E+00     1.30745E-01
   1.81750E+00     1.30745E-01
   1.81875E+00     1.30745E-01
   1.82000E+00     1.30745E-01
   1.82125E+00     1.30745E-01
   1.82250E+00     1.30745E-01
   1.82375E+00     1.30745E-01
   1.82500E+00     1.30745E-01
   1.82625E+00     1.30745E-01
   1.82750E+00     1.30745E-01
   1.82875E+00     1.30745E-01
   1.83000E+00     1.30745E-01
   1.83125E+00     1.30745E-01
   1.83250E+00     1.30746E-01
   1.83375E+00     1.30746E-01
   1.83500E+00     1.30746E-01
   1.83625E+00     1.30746E-01
   1.83750E+00     1.30747E-01
   1.83875E+00     1.30747E-01
   1.84000E+00     1.30747E-01
   1.84125E+00     1.30748E-01
   1.84250E+00     1.30748E-01
   1.84375E+00     1.30748E-01
   1.84500E+00     1.30749E-01
   1.84625E+00     1.30749E-01
   1.84750E+00     1.30749E-01
   1.84875E+00     1.30750E-01
   1.85000E+00     1.30750E-01
   1.85125E+00     1.30751E-01
   1.85250E+00     1.30751E-01
   1.85375E+00     1.30751E-01
   1.85500E+00     1.30752E-01
   1.85625E+00     1.30752E-01
   1.85750E+00     1.30753E-01
   1.85875E+00     1.30753E-01
   1.86000E+00     1.30754E-01
   1.86125E+00     1.30754E-01
   1.86250E+00     1.30754E-01
   1.86375E+00     1.30755E-01
   1.86500E+00     1.30755E-01
   1.86625E+00     1.30756E-01
   1.86750E+00     1.30756E-01
   1.86875E+00     1.30757E-01
   1.87000E+00     1.30757E-01
   1.87125E+00     1.30757E-01
   1.87250E+00     1.30758E-01
   1.87375E+00     1.30758E-01
   1.87500E+00     1.30758E-01
   1.87625E+00     1.30759E-01
   1.87750E+00     1.30759E-01
   1.87875E+00     1.30759E-01
   1.88000E+00     1.30760E-01
   1.88125E+00     1.30760E-01
   1.88250E+00     1.30760E-01
   1.88375E+00     1.30761E-01
   1.88500E+00     1.30761E-01
   1.88625E+00     1.30761E-01
   1.88750E+00     1.30761E-01
   1.88875E+00     1.30761E-01
   1.89000E+00     1.30761E-01
   1.89125E+00     1.30762E-01
   1.89250E+00     1.30762E-01
   1.89375E+00     1.30762E-01
   1.89500E+00     1.30762E-01
   1.89625E+00     1.30762E-01
   1.89750E+00     1.30762E-01
   1.89875E+00     1.30762E-01
   1.90000E+00     1.30762E-01
   1.90125E+00     1.30762E-01
   1.90250E+00     1.30762E-01
   1.90375E+00     1.30762E-01
   1.90500E+00     1.30762E-01
   1.90625E+00     1.30762E-01
   1.90750E+00     1.30762E-01
   1.90875E+00     1.30762E-01
   1.91000E+00     1.30762E-01
   1.91125E+00     1.30762E-01
   1.91250E+00     1.30761E-01
   1.91375E+00     1.30761E-01
   1.91500E+00     1.30761E-01
   1.91625E+00     1.30761E-01
   1.91750E+00     1.30761E-01
   1.91875E+00     1.30761E-01
   1.92000E+00     1.30760E-01
   1.92125E+00     1.30760E-01
   1.92250E+00     1.30760E-01
   1.92375E+00     1.30760E-01
   1.92500E+00     1.30760E-01
   1.92625E+00     1.30759E-01
   1.92750E+00     1.30759E-01
   1.92875E+00     1.30759E-01
   1.93000E+00     1.30759E-01
   1.93125E+00     1.30758E-01
   1.93250E+00     1.30758E-01
   1.93375E+00     1.30758E-01
   1.93500E+00     1.30758E-01
   1.93625E+00     1.30757E-01
   1.93750E+00     1.30757E-01
   1.93875E+00     1.30757E-01
   1.94000E+00     1.30757E-01
   1.94125E+00     1.30756E-01
   1.94250E+00     1.30756E-01
   1.94375E+00     1.30756E-01
   1.94500E+00     1.30756E-01
   1.94625E+00     1.30756E-01
   1.94750E+00     1.30755E-01
   1.94875E+00     1.30755E-01
   1.95000E+00     1.30755E-01
   1.95125E+00     1.30755E-01
   1.95250E+00     1.30755E-01
   1.95375E+00     1.30755E-01
   1.95500E+00     1.30754E-01
   1.95625E+00     1.30754E-01
   1.95750E+00     1.30754E-01
   1.95875E+00     1.30754E-01
   1.96000E+00     1.30754E-01
   1.96125E+00     1.30754E-01
   1.96250E+00     1.30754E-01
   1.96375E+00     1.30754E-01
   1.96500E+00     1.30754E-01
   1.96625E+00     1.30754E-01
   1.96750E+00     1.30754E-01
   1.96875E+00     1.30754E-01
   1.97000E+00     1.30754E-01
   1.97125E+00     1.30754E-01
   1.97250E+00     1.30754E-01
   1.97375E+00     1.30754E-01
   1.97500E+00     1.30754E-01
   1.97625E+00     1.30754E-01
   1.97750E+00     1.30754E-01
   1.97875E+00     1.30754E-01
   1.98000E+00     1.30754E-01
   1.98125E+00     1.30754E-01
   1.98250E+00     1.30755E-01
   1.98375E+00     1.30755E-01
   1.98500E+00     1.30755E-01
   1.98625E+00     1.30755E-01
   1.98750E+00     1.30755E-01
   1.98875E+00     1.30755E-01
   1.99000E+00     1.30755E-01
   1.99125E+00     1.30755E-01
   1.99250E+00     1.30756E-01
   1.99375E+00     1.30756E-01
   1.99500E+00     1.30756E-01
   1.99625E+00     1.30756E-01
   1.99750E+00     1.30756E-01
   1.99875E+00     1.30756E-01
   2.00000E+00     1.30756E-01
   2.00125E+00     1.30757E-01
   2.00250E+00     1.30757E-01
   2.00375E+00     1.30757E-01
   2.00500E+00     1.30757E-01
   2.00625E+00     1.30757E-01
   2.00750E+00     1.30757E-01
   2.00875E+00     1.30757E-01
   2.01000E+00     1.30758E-01
   2.01125E+00     1.30758E-01
   2.01250E+00     1.30758E-01
   2.01375E+00     1.30758E-01
   2.01500E+00     1.30758E-01
   2.01625E+00     1.30758E-01
   2.01750E+00     1.30758E-01
   2.01875E+00     1.30758E-01
   2.02000E+00     1.30758E-01
   2.02125E+00     1.30759E-01
   2.02250E+00     1.30759E-01
   2.02375E+00     1.30759E-01
   2.02500E+00     1.30759E-01
   2.02625E+00     1.30759E-01
   2.02750E+00     1.30759E-01
   2.02875E+00     1.30759E-01
   2.03000E+00     1.30759E-01
   2.03125E+00     1.30759E-01
   2.03250E+00     1.30759E-01
   2.03375E+00     1.30759E-01
   2.03500E+00     1.30759E-01
   2.03625E+00     1.30759E-01
   2.03750E+00     1.30759E-01
   2.03875E+00     1.30759E-01
   2.04000E+00     1.30759E-01
   2.04125E+00     1.30759E-01
   2.04250E+00     1.30759E-01
   2.04375E+00     1.30759E-01
   2.04500E+00     1.30759E-01
   2.04625E+00     1.30759E-01
   2.04750E+00     1.30759E-01
   2.04875E+00     1.30758E-01
   2.05000E+00     1.30758E-01
   2.05125E+00     1.30758E-01
   2.05250E+00     1.30758E-01
   2.05375E+00     1.30758E-01
   2.05500E+00     1.30758E-01
   2.05625E+00     1.30758E-01
   2.05750E+00     1.30758E-01
   2.05875E+00     1.30758E-01
   2.06000E+00     1.30758E-01
   2.06125E+00     1.30757E-01
   2.06250E+00     1.30757E-01
   2.06375E+00     1.30757E-01
   2.06500E+00     1.30757E-01
   2.06625E+00     1.30757E-01
   2.06750E+00     1.30757E-01
   2.06875E+00     1.30757E-01
   2.07000E+00     1.30757E-01
   2.07125E+00     1.30756E-01
   2.07250E+00     1.30756E-01
   2.07375E+00     1.30756E-01
   2.07500E+00     1.30756E-01
   2.07625E+00     1.30756E-01
   2.07750E+00     1.30756E-01
   2.07875E+00     1.30755E-01
   2.08000E+00     1.30755E-01
   2.08125E+00     1.30755E-01
   2.08250E+00     1.30755E-01
   2.08375E+00     1.30755E-01
   2.08500E+00     1.30755E-01
   2.08625E+00     1.30755E-01
   2.08750E+00     1.30755E-01
   2.08875E+00     1.30754E-01
   2.09000E+00     1.30754E-01
   2.09125E+00     1.30754E-01
   2.09250E+00     1.30754E-01
   2.09375E+00     1.30754E-01
   2.09500E+00     1.30754E-01
   2.09625E+00     1.30754E-01
   2.09750E+00     1.30754E-01
   2.09875E+00     1.30754E-01
   2.10000E+00     1.30753E-01
   2.10125E+00     1.30753E-01
   2.10250E+00     1.30753E-01
   2.10375E+00     1.30753E-01
   2.10500E+00     1.30753E-01
   2.10625E+00     1.30753E-01
   2.10750E+00     1.30753E-01
   2.10875E+00     1.30753E-01
   2.11000E+00     1.30753E-01
   2.11125E+00     1.30753E-01
   2.11250E+00     1.30753E-01
   2.11375E+00     1.30753E-01
   2.11500E+00     1.30753E-01
   2.11625E+00     1.30753E-01
   2.11750E+00     1.30753E-01
   2.11875E+00     1.30753E-01
   2.12000E+00     1.30753E-01
   2.12125E+00     1.30753E-01
   2.12250E+00     1.30753E-01
   2.12375E+00     1.30753E-01
   2.12500E+00     1.30753E-01
   2.12625E+00     1.30753E-01
   2.12750E+00     1.30754E-01
   2.12875E+00     1.30754E-01
   2.13000E+00     1.30754E-01
   2.13125E+00     1.30754E-01
   2.13250E+00     1.30754E-01
   2.13375E+00     1.30754E-01
   2.13500E+00     1.30754E-01
   2.13625E+00     1.30754E-01
   2.13750E+00     1.30754E-01
   2.13875E+00     1.30754E-01
   2.14000E+00     1.30755E-01
   2.14125E+00     1.30755E-01
   2.14250E+00     1.30755E-01
   2.14375E+00     1.30755E-01
   2.14500E+00     1.30755E-01
   2.14625E+00     1.30755E-01
   2.14750E+00     1.30755E-01
   2.14875E+00     1.30755E-01
   2.15000E+00     1.30756E-01
   2.15125E+00     1.30756E-01
   2.15250E+00     1.30756E-01
   2.15375E+00     1.30756E-01
   2.15500E+00     1.30756E-01
   2.15625E+00     1.30756E-01
   2.15750E+00     1.30756E-01
   2.15875E+00     1.30756E-01
   2.16000E+00     1.30756E-01
   2.16125E+00     1.30757E-01
   2.16250E+00     1.30757E-01
   2.16375E+00     1.30757E-01
   2.16500E+00     1.30757E-01
   2.16625E+00     1.30757E-01
   2.16750E+00     1.30757E-01
   2.16875E+00     1.30757E-01
   2.17000E+00     1.30757E-01
   2.17125E+00     1.30757E-01
   2.17250E+00     1.30757E-01
   2.17375E+00     1.30757E-01
   2.17500E+00     1.30757E-01
   2.17625E+00     1.30757E-01
   2.17750E+00     1.30757E-01
   2.17875E+00     1.30758E-01
   2.18000E+00     1.30758E-01
   2.18125E+00     1.30758E-01
   2.18250E+00     1.30758E-01
   2.18375E+00     1.30758E-01
   2.18500E+00     1.30758E-01
   2.18625E+00     1.30758E-01
   2.18750E+00     1.30758E-01
   2.18875E+00     1.30758E-01
   2.19000E+00     1.30758E-01
   2.19125E+00     1.30758E-01
   2.19250E+00     1.30758E-01
   2.19375E+00     1.30758E-01
   2.19500E+00     1.30757E-01
   2.19625E+00     1.30757E-01
   2.19750E+00     1.30757E-01
   2.19875E+00     1.30757E-01
   2.20000E+00     1.30757E-01
   2.20125E+00     1.30757E-01
   2.20250E+00     1.30757E-01
   2.20375E+00     1.30757E-01
   2.20500E+00     1.30757E-01
   2.20625E+00     1.30757E-01
   2.20750E+00     1.30757E-01
   2.20875E+00     1.30757E-01
   2.21000E+00     1.30757E-01
   2.21125E+00     1.30757E-01
   2.21250E+00     1.30757E-01
   2.21375E+00     1.30757E-01
   2.21500E+00     1.30756E-01
   2.21625E+00     1.30756E-01
   2.21750E+00     1.30756E-01
   2.21875E+00     1.30756E-01
   2.22000E+00     1.30756E-01
   2.22125E+00     1.30756E-01
   2.22250E+00     1.30756E-01
   2.22375E+00     1.30756E-01
   2.22500E+00     1.30756E-01
   2.22625E+00     1.30756E-01
   2.22750E+00     1.30756E-01
   2.22875E+00     1.30756E-01
   2.23000E+00     1.30755E-01
   2.23125E+00     1.30755E-01
   2.23250E+00     1.30755E-01
   2.23375E+00     1.30755E-01
   2.23500E+00     1.30755E-01
   2.23625E+00     1.30755E-01
   2.23750E+00     1.30755E-01
   2.23875E+00     1.30755E-01
   2.24000E+00     1.30755E-01
   2.24125E+00     1.30755E-01
   2.24250E+00     1.30755E-01
   2.24375E+00     1.30755E-01
   2.24500E+00     1.30755E-01
   2.24625E+00     1.30755E-01
   2.24750E+00     1.30755E-01
   2.24875E+00     1.30755E-01
   2.25000E+00     1.30755E-01
   2.25125E+00     1.30754E-01
   2.25250E+00     1.30754E-01
   2.25375E+00     1.30754E-01
   2.25500E+00     1.30754E-01
   2.25625E+00     1.30754E-01
   2.25750E+00     1.30754E-01
   2.25875E+00     1.30754E-01
   2.26000E+00     1.30754E-01
   2.26125E+00     1.30754E-01
   2.26250E+00     1.30754E-01
   2.26375E+00     1.30754E-01
   2.26500E+00     1.30754E-01
   2.26625E+00     1.30754E-01
   2.26750E+00     1.30754E-01
   2.26875E+00     1.30754E-01
   2.27000E+00     1.30754E-01
   2.27125E+00     1.30754E-01
   2.27250E+00     1.30754E-01
   2.27375E+00     1.30755E-01
   2.27500E+00     1.30755E-01
   2.27625E+00     1.30755E-01
   2.27750E+00     1.30755E-01
   2.27875E+00     1.30755E-01
   2.28000E+00     1.30755E-01
   2.28125E+00     1.30755E-01
   2.28250E+00     1.30755E-01
   2.28375E+00     1.30755E-01
   2.28500E+00     1.30755E-01
   2.28625E+00     1.30755E-01
   2.28750E+00     1.30755E-01
   2.28875E+00     1.30755E-01
   2.29000E+00     1.30755E-01
   2.29125E+00     1.30755E-01
   2.29250E+00     1.30755E-01
   2.29375E+00     1.30755E-01
   2.29500E+00     1.30755E-01
   2.29625E+00     1.30755E-01
   2.29750E+00     1.30755E-01
   2.29875E+00     1.30755E-01
   2.30000E+00     1.30756E-01
   2.30125E+00     1.30756E-01
   2.30250E+00     1.30756E-01
   2.30375E+00     1.30756E-01
   2.30500E+00     1.30756E-01
   2.30625E+00     1.30756E-01
   2.30750E+00     1.30756E-01
   2.30875E+00     1.30756E-01
   2.31000E+00     1.30756E-01
   2.31125E+00     1.30756E-01
   2.31250E+00     1.30756E-01
   2.31375E+00     1.30756E-01
   2.31500E+00     1.30756E-01
   2.31625E+00     1.30756E-01
   2.31750E+00     1.30756E-01
   2.31875E+00     1.30756E-01
   2.32000E+00     1.30756E-01
   2.32125E+00     1.30756E-01
   2.32250E+00     1.30756E-01
   2.32375E+00     1.30756E-01
   2.32500E+00     1.30756E-01
   2.32625E+00     1.30756E-01
   2.32750E+00     1.30756E-01
   2.32875E+00     1.30756E-01
   2.33000E+00     1.30756E-01
   2.33125E+00     1.30756E-01
   2.33250E+00     1.30756E-01
   2.33375E+00     1.30756E-01
   2.33500E+00     1.30756E-01
   2.33625E+00     1.30756E-01
   2.33750E+00     1.30756E-01
   2.33875E+00     1.30756E-01
   2.34000E+00     1.30756E-01
   2.34125E+00     1.30756E-01
   2.34250E+00     1.30756E-01
   2.34375E+00     1.30756E-01
   2.34500E+00     1.30756E-01
   2.34625E+00     1.30756E-01
   2.34750E+00     1.30756E-01
   2.34875E+00     1.30756E-01
   2.35000E+00     1.30756E-01
   2.35125E+00     1.30756E-01
   2.35250E+00     1.30756E-01
   2.35375E+00     1.30756E-01
   2.35500E+00     1.30756E-01
   2.35625E+00     1.30756E-01
   2.35750E+00     1.30756E-01
   2.35875E+00     1.30756E-01
   2.36000E+00     1.30756E-01
   2.36125E+00     1.30756E-01
   2.36250E+00     1.30755E-01
   2.36375E+00     1.30755E-01
   2.36500E+00     1.30755E-01
   2.36625E+00     1.30755E-01
   2.36750E+00     1.30755E-01
   2.36875E+00     1.30755E-01
   2.37000E+00     1.30755E-01
   2.37125E+00     1.30755E-01
   2.37250E+00     1.30755E-01
   2.37375E+00     1.30755E-01
   2.37500E+00     1.30755E-01
   2.37625E+00     1.30755E-01
   2.37750E+00     1.30755E-01
   2.37875E+00     1.30755E-01
   2.38000E+00     1.30755E-01
   2.38125E+00     1.30755E-01
   2.38250E+00     1.30755E-01
   2.38375E+00     1.30755E-01
   2.38500E+00     1.30755E-01
   2.38625E+00     1.30755E-01
   2.38750E+00     1.30755E-01
   2.38875E+00     1.30755E-01
   2.39000E+00     1.30755E-01
   2.39125E+00     1.30755E-01
   2.39250E+00     1.30755E-01
   2.39375E+00     1.30755E-01
   2.39500E+00     1.30755E-01
   2.39625E+00     1.30755E-01
   2.39750E+00     1.30755E-01
   2.39875E+00     1.30755E-01
   2.40000E+00     1.30755E-01
   2.40125E+00     1.30755E-01
   2.40250E+00     1.30755E-01
   2.40375E+00     1.30755E-01
   2.40500E+00     1.30755E-01
   2.40625E+00     1.30755E-01
   2.40750E+00     1.30755E-01
   2.40875E+00     1.30755E-01
   2.41000E+00     1.30755E-01
   2.41125E+00     1.30755E-01
   2.41250E+00     1.30755E-01
   2.41375E+00     1.30755E-01
   2.41500E+00     1.30755E-01
   2.41625E+00     1.30755E-01
   2.41750E+00     1.30755E-01
   2.41875E+00     1.30755E-01
   2.42000E+00     1.30755E-01
   2.42125E+00     1.30755E-01
   2.42250E+00     1.30755E-01
   2.42375E+00     1.30755E-01
   2.42500E+00     1.30755E-01
   2.42625E+00     1.30755E-01
   2.42750E+00     1.30755E-01
   2.42875E+00     1.30755E-01
   2.43000E+00     1.30755E-01
   2.43125E+00     1.30755E-01
   2.43250E+00     1.30755E-01
   2.43375E+00     1.30755E-01
   2.43500E+00     1.30755E-01
   2.43625E+00     1.30755E-01
   2.43750E+00     1.30755E-01
   2.43875E+00     1.30755E-01
   2.44000E+00     1.30755E-01
   2.44125E+00     1.30755E-01
   2.44250E+00     1.30755E-01
   2.44375E+00     1.30755E-01
   2.44500E+00     1.30755E-01
   2.44625E+00     1.30755E-01
   2.44750E+00     1.30755E-01
   2.44875E+00     1.30755E-01
   2.45000E+00     1.30755E-01
   2.45125E+00     1.30756E-01
   2.45250E+00     1.30756E-01
   2.45375E+00     1.30756E-01
   2.45500E+00     1.30756E-01
   2.45625E+00     1.30756E-01
   2.45750E+00     1.30756E-01
   2.45875E+00     1.30756E-01
   2.46000E+00     1.30756E-01
   2.46125E+00     1.30756E-01
   2.46250E+00     1.30756E-01
   2.46375E+00     1.30756E-01
   2.46500E+00     1.30756E-01
   2.46625E+00     1.30756E-01
   2.46750E+00     1.30756E-01
   2.46875E+00     1.30756E-01
   2.47000E+00     1.30756E-01
   2.47125E+00     1.30756E-01
   2.47250E+00     1.30756E-01
   2.47375E+00     1.30756E-01
   2.47500E+00     1.30756E-01
   2.47625E+00     1.30756E-01
   2.47750E+00     1.30756E-01
   2.47875E+00     1.30756E-01
   2.48000E+00     1.30756E-01
   2.48125E+00     1.30756E-01
   2.48250E+00     1.30756E-01
   2.48375E+00     1.30756E-01
   2.48500E+00     1.30756E-01
   2.48625E+00     1.30756E-01
   2.48750E+00     1.30756E-01
   2.48875E+00     1.30756E-01
   2.49000E+00     1.30756E-01
   2.49125E+00     1.30756E-01
   2.49250E+00     1.30756E-01
   2.49375E+00     1.30756E-01
   2.49500E+00     1.30756E-01
   2.49625E+00     1.30756E-01
   2.49750E+00     1.30756E-01
   2.49875E+00     1.30756E-01
   2.50000E+00     1.30756E-01
   2.50125E+00     1.30756E-01
   2.50250E+00     1.30756E-01
   2.50375E+00     1.30756E-01
   2.50500E+00     1.30756E-01
   2.50625E+00     1.30756E-01
   2.50750E+00     1.30755E-01
   2.50875E+00     1.30755E-01
   2.51000E+00     1.30755E-01
   2.51125E+00     1.30755E-01
   2.51250E+00     1.30755E-01
   2.51375E+00     1.30755E-01
   2.51500E+00     1.30755E-01
   2.51625E+00     1.30755E-01
   2.51750E+00     1.30755E-01
   2.51875E+00     1.30755E-01
   2.52000E+00     1.30755E-01
   2.52125E+00     1.30755E-01
   2.52250E+00     1.30755E-01
   2.52375E+00     1.30755E-01
   2.52500E+00     1.30755E-01
   2.52625E+00     1.30755E-01
   2.52750E+00     1.30755E-01
   2.52875E+00     1.30755E-01
   2.53000E+00     1.30755E-01
   2.53125E+00     1.30755E-01
   2.53250E+00     1.30755E-01
   2.53375E+00     1.30755E-01
   2.53500E+00     1.30755E-01
   2.53625E+00     1.30755E-01
   2.53750E+00     1.30755E-01
   2.53875E+00     1.30755E-01
   2.54000E+00     1.30755E-01
   2.54125E+00     1.30755E-01
   2.54250E+00     1.30755E-01
   2.54375E+00     1.30755E-01
   2.54500E+00     1.30755E-01
   2.54625E+00     1.30755E-01
   2.54750E+00     1.30755E-01
   2.54875E+00     1.30755E-01
   2.55000E+00     1.30755E-01
   2.55125E+00     1.30755E-01
   2.55250E+00     1.30755E-01
   2.55375E+00     1.30755E-01
   2.55500E+00     1.30755E-01
   2.55625E+00     1.30755E-01
   2.55750E+00     1.30755E-01
   2.55875E+00     1.30755E-01
   2.56000E+00     1.30755E-01
   2.56125E+00     1.30755E-01
   2.56250E+00     1.30755E-01
   2.56375E+00     1.30755E-01
   2.56500E+00     1.30755E-01
   2.56625E+00     1.30755E-01
   2.56750E+00     1.30755E-01
   2.56875E+00     1.30755E-01
   2.57000E+00     1.30755E-01
   2.57125E+00     1.30755E-01
   2.57250E+00     1.30755E-01
   2.57375E+00     1.30755E-01
   2.57500E+00     1.30755E-01
   2.57625E+00     1.30755E-01
   2.57750E+00     1.30755E-01
   2.57875E+00     1.30755E-01
   2.58000E+00     1.30755E-01
   2.58125E+00     1.30755E-01
   2.58250E+00     1.30755E-01
   2.58375E+00     1.30755E-01
   2.58500E+00     1.30755E-01
   2.58625E+00     1.30755E-01
   2.58750E+00     1.30755E-01
   2.58875E+00     1.30755E-01
   2.59000E+00     1.30755E-01
   2.59125E+00     1.30755E-01
   2.59250E+00     1.30755E-01
   2.59375E+00     1.30755E-01
   2.59500E+00     1.30755E-01
   2.59625E+00     1.30755E-01
   2.59750E+00     1.30755E-01
   2.59875E+00     1.30755E-01
   2.60000E+00     1.30755E-01
   2.60125E+00     1.30755E-01
   2.60250E+00     1.30755E-01
   2.60375E+00     1.30755E-01
   2.60500E+00     1.30755E-01
   2.60625E+00     1.30755E-01
   2.60750E+00     1.30755E-01
   2.60875E+00     1.30755E-01
   2.61000E+00     1.30755E-01
   2.61125E+00     1.30755E-01
   2.61250E+00     1.30755E-01
   2.61375E+00     1.30755E-01
   2.61500E+00     1.30755E-01
   2.61625E+00     1.30755E-01
   2.61750E+00     1.30755E-01
   2.61875E+00     1.30755E-01
   2.62000E+00     1.30755E-01
   2.62125E+00     1.30755E-01
   2.62250E+00     1.30755E-01
   2.62375E+00     1.30755E-01
   2.62500E+00     1.30755E-01
   2.62625E+00     1.30755E-01
   2.62750E+00     1.30755E-01
   2.62875E+00     1.30755E-01
   2.63000E+00     1.30755E-01
   2.63125E+00     1.30755E-01
   2.63250E+00     1.30755E-01
   2.63375E+00     1.30755E-01
   2.63500E+00     1.30755E-01
   2.63625E+00     1.30755E-01
   2.63750E+00     1.30755E-01
   2.63875E+00     1.30755E-01
   2.64000E+00     1.30755E-01
   2.64125E+00     1.30755E-01
   2.64250E+00     1.30755E-01
   2.64375E+00     1.30755E-01
   2.64500E+00     1.30755E-01
   2.64625E+00     1.30755E-01
   2.64750E+00     1.30755E-01
   2.64875E+00     1.30755E-01
   2.65000E+00     1.30755E-01
   2.65125E+00     1.30755E-01
   2.65250E+00     1.30755E-01
   2.65375E+00     1.30755E-01
   2.65500E+00     1.30755E-01
   2.65625E+00     1.30755E-01
   2.65750E+00     1.30755E-01
   2.65875E+00     1.30755E-01
   2.66000E+00     1.30755E-01
   2.66125E+00     1.30755E-01
   2.66250E+00     1.30755E-01
   2.66375E+00     1.30755E-01
   2.66500E+00     1.30755E-01
   2.66625E+00     1.30755E-01
   2.66750E+00     1.30755E-01
   2.66875E+00     1.30755E-01
   2.67000E+00     1.30755E-01
   2.67125E+00     1.30755E-01
   2.67250E+00     1.30755E-01
   2.67375E+00     1.30755E-01
   2.67500E+00     1.30755E-01
   2.67625E+00     1.30755E-01
   2.67750E+00     1.30755E-01
   2.67875E+00     1.30755E-01
   2.68000E+00     1.30755E-01
   2.68125E+00     1.30755E-01
   2.68250E+00     1.30755E-01
   2.68375E+00     1.30755E-01
   2.68500E+00     1.30755E-01
   2.68625E+00     1.30755E-01
   2.68750E+00     1.30755E-01
   2.68875E+00     1.30755E-01
   2.69000E+00     1.30755E-01
   2.69125E+00     1.30755E-01
   2.69250E+00     1.30755E-01
   2.69375E+00     1.30755E-01
   2.69500E+00     1.30755E-01
   2.69625E+00     1.30755E-01
   2.69750E+00     1.30755E-01
   2.69875E+00     1.30755E-01
   2.70000E+00     1.30755E-01
   2.70125E+00     1.30755E-01
   2.70250E+00     1.30755E-01
   2.70375E+00     1.30755E-01
   2.70500E+00     1.30755E-01
   2.70625E+00     1.30755E-01
   2.70750E+00     1.30755E-01
   2.70875E+00     1.30755E-01
   2.71000E+00     1.30755E-01
   2.71125E+00     1.30755E-01
   2.71250E+00     1.30755E-01
   2.71375E+00     1.30755E-01
   2.71500E+00     1.30755E-01
   2.71625E+00     1.30755E-01
   2.71750E+00     1.30755E-01
   2.71875E+00     1.30755E-01
   2.72000E+00     1.30755E-01
   2.72125E+00     1.30755E-01
   2.72250E+00     1.30755E-01
   2.72375E+00     1.30755E-01
   2.72500E+00     1.30755E-01
   2.72625E+00     1.30755E-01
   2.72750E+00     1.30755E-01
   2.72875E+00     1.30755E-01
   2.73000E+00     1.30755E-01
   2.73125E+00     1.30755E-01
   2.73250E+00     1.30755E-01
   2.73375E+00     1.30755E-01
   2.73500E+00     1.30755E-01
   2.73625E+00     1.30755E-01
   2.73750E+00     1.30755E-01
   2.73875E+00     1.30755E-01
   2.74000E+00     1.30755E-01
   2.74125E+00     1.30755E-01
   2.74250E+00     1.30755E-01
   2.74375E+00     1.30755E-01
   2.74500E+00     1.30755E-01
   2.74625E+00     1.30755E-01
   2.74750E+00     1.30755E-01
   2.74875E+00     1.30755E-01
   2.75000E+00     1.30755E-01
   2.75125E+00     1.30755E-01
   2.75250E+00     1.30755E-01
   2.75375E+00     1.30755E-01
   2.75500E+00     1.30755E-01
   2.75625E+00     1.30755E-01
   2.75750E+00     1.30755E-01
   2.75875E+00     1.30755E-01
   2.76000E+00     1.30755E-01
   2.76125E+00     1.30755E-01
   2.76250E+00     1.30755E-01
   2.76375E+00     1.30755E-01
   2.76500E+00     1.30755E-01
   2.76625E+00     1.30755E-01
   2.76750E+00     1.30755E-01
   2.76875E+00     1.30755E-01
   2.77000E+00     1.30755E-01
   2.77125E+00     1.30755E-01
   2.77250E+00     1.30755E-01
   2.77375E+00     1.30755E-01
   2.77500E+00     1.30755E-01
   2.77625E+00     1.30755E-01
   2.77750E+00     1.30755E-01
   2.77875E+00     1.30755E-01
   2.78000E+00     1.30755E-01
   2.78125E+00     1.30755E-01
   2.78250E+00     1.30755E-01
   2.78375E+00     1.30755E-01
   2.78500E+00     1.30755E-01
   2.78625E+00     1.30755E-01
   2.78750E+00     1.30755E-01
   2.78875E+00     1.30755E-01
   2.79000E+00     1.30755E-01
   2.79125E+00     1.30755E-01
   2.79250E+00     1.30755E-01
   2.79375E+00     1.30755E-01
   2.79500E+00     1.30755E-01
   2.79625E+00     1.30755E-01
   2.79750E+00     1.30755E-01
   2.79875E+00     1.30755E-01
   2.80000E+00     1.30755E-01
   2.80125E+00     1.30755E-01
   2.80250E+00     1.30755E-01
   2.80375E+00     1.30755E-01
   2.80500E+00     1.30755E-01
   2.80625E+00     1.30755E-01
   2.80750E+00     1.30755E-01
   2.80875E+00     1.30755E-01
   2.81000E+00     1.30755E-01
   2.81125E+00     1.30755E-01
   2.81250E+00     1.30755E-01
   2.81375E+00     1.30755E-01
   2.81500E+00     1.30755E-01
   2.81625E+00     1.30755E-01
   2.81750E+00     1.30755E-01
   2.81875E+00     1.30755E-01
   2.82000E+00     1.30755E-01
   2.82125E+00     1.30755E-01
   2.82250E+00     1.30755E-01
   2.82375E+00     1.30755E-01
   2.82500E+00     1.30755E-01
   2.82625E+00     1.30755E-01
   2.82750E+00     1.30755E-01
   2.82875E+00     1.30755E-01
   2.83000E+00     1.30755E-01
   2.83125E+00     1.30755E-01
   2.83250E+00     1.30755E-01
   2.83375E+00     1.30755E-01
   2.83500E+00     1.30755E-01
   2.83625E+00     1.30755E-01
   2.83750E+00     1.30755E-01
   2.83875E+00     1.30755E-01
   2.84000E+00     1.30755E-01
   2.84125E+00     1.30755E-01
   2.84250E+00     1.30755E-01
   2.84375E+00     1.30755E-01
   2.84500E+00     1.30755E-01
   2.84625E+00     1.30755E-01
   2.84750E+00     1.30755E-01
   2.84875E+00     1.30755E-01
   2.85000E+00     1.30755E-01
   2.85125E+00     1.30755E-01
   2.85250E+00     1.30755E-01
   2.85375E+00     1.30755E-01
   2.85500E+00     1.30755E-01
   2.85625E+00     1.30755E-01
   2.85750E+00     1.30755E-01
   2.85875E+00     1.30755E-01
   2.86000E+00     1.30755E-01
   2.86125E+00     1.30755E-01
   2.86250E+00     1.30755E-01
   2.86375E+00     1.30755E-01
   2.86500E+00     1.30755E-01
   2.86625E+00     1.30755E-01
   2.86750E+00     1.30755E-01
   2.86875E+00     1.30755E-01
   2.87000E+00     1.30755E-01
   2.87125E+00     1.30755E-01
   2.87250E+00     1.30755E-01
   2.87375E+00     1.30755E-01
   2.87500E+00     1.30755E-01
   2.87625E+00     1.30755E-01
   2.87750E+00     1.30755E-01
   2.87875E+00     1.30755E-01
   2.88000E+00     1.30755E-01
   2.88125E+00     1.30755E-01
   2.88250E+00     1.30755E-01
   2.88375E+00     1.30755E-01
   2.88500E+00     1.30755E-01
   2.88625E+00     1.30755E-01
   2.88750E+00     1.30755E-01
   2.88875E+00     1.30755E-01
   2.89000E+00     1.30755E-01
   2.89125E+00     1.30755E-01
   2.89250E+00     1.30755E-01
   2.89375E+00     1.30755E-01
   2.89500E+00     1.30755E-01
   2.89625E+00     1.30755E-01
   2.89750E+00     1.30755E-01
   2.89875E+00     1.30755E-01
   2.90000E+00     1.30755E-01
   2.90125E+00     1.30755E-01
   2.90250E+00     1.30755E-01
   2.90375E+00     1.30755E-01
   2.90500E+00     1.30755E-01
   2.90625E+00     1.30755E-01
   2.90750E+00     1.30755E-01
   2.90875E+00     1.30755E-01
   2.91000E+00     1.30755E-01
   2.91125E+00     1.30755E-01
   2.91250E+00     1.30755E-01
   2.91375E+00     1.30755E-01
   2.91500E+00     1.30755E-01
   2.91625E+00     1.30755E-01
   2.91750E+00     1.30755E-01
   2.91875E+00     1.30755E-01
   2.92000E+00     1.30755E-01
   2.92125E+00     1.30755E-01
   2.92250E+00     1.30755E-01
   2.92375E+00     1.30755E-01
   2.92500E+00     1.30755E-01
   2.92625E+00     1.30755E-01
   2.92750E+00     1.30755E-01
   2.92875E+00     1.30755E-01
   2.93000E+00     1.30755E-01
   2.93125E+00     1.30755E-01
   2.93250E+00     1.30755E-01
   2.93375E+00     1.30755E-01
   2.93500E+00     1.30755E-01
   2.93625E+00     1.30755E-01
   2.93750E+00     1.30755E-01
   2.93875E+00     1.30755E-01
   2.94000E+00     1.30755E-01
   2.94125E+00     1.30755E-01
   2.94250E+00     1.30755E-01
   2.94375E+00     1.30755E-01
   2.94500E+00     1.30755E-01
   2.94625E+00     1.30755E-01
   2.94750E+00     1.30755E-01
   2.94875E+00     1.30755E-01
   2.95000E+00     1.30755E-01
   2.95125E+00     1.30755E-01
   2.95250E+00     1.30755E-01
   2.95375E+00     1.30755E-01
   2.95500E+00     1.30755E-01
   2.95625E+00     1.30755E-01
   2.95750E+00     1.30755E-01
   2.95875E+00     1.30755E-01
   2.96000E+00     1.30755E-01
   2.96125E+00     1.30755E-01
   2.96250E+00     1.30755E-01
   2.96375E+00     1.30755E-01
   2.96500E+00     1.30755E-01
   2.96625E+00     1.30755E-01
   2.96750E+00     1.30755E-01
   2.96875E+00     1.30755E-01
   2.97000E+00     1.30755E-01
   2.97125E+00     1.30755E-01
   2.97250E+00     1.30755E-01
   2.97375E+00     1.30755E-01
   2.97500E+00     1.30755E-01
   2.97625E+00     1.30755E-01
   2.97750E+00     1.30755E-01
   2.97875E+00     1.30755E-01
   2.98000E+00     1.30755E-01
   2.98125E+00     1.30755E-01
   2.98250E+00     1.30755E-01
   2.98375E+00     1.30755E-01
   2.98500E+00     1.30755E-01
   2.98625E+00     1.30755E-01
   2.98750E+00     1.30755E-01
   2.98875E+00     1.30755E-01
   2.99000E+00     1.30755E-01
   2.99125E+00     1.30755E-01
   2.99250E+00     1.30755E-01
   2.99375E+00     1.30755E-01
   2.99500E+00     1.30755E-01
   2.99625E+00     1.30755E-01
   2.99750E+00     1.30755E-01
   2.99875E+00     1.30755E-01
   3.00000E+00     1.30755E-01
   3.00125E+00     1.30755E-01
   3.00250E+00     1.30755E-01
   3.00375E+00     1.30755E-01
   3.00500E+00     1.30755E-01
   3.00625E+00     1.30755E-01
   3.00750E+00     1.30755E-01
   3.00875E+00     1.30755E-01
   3.01000E+00     1.30755E-01
   3.01125E+00     1.30755E-01
   3.01250E+00     1.30755E-01
   3.01375E+00     1.30755E-01
   3.01500E+00     1.30755E-01
   3.01625E+00     1.30755E-01
   3.01750E+00     1.30755E-01
   3.01875E+00     1.30755E-01
   3.02000E+00     1.30755E-01
   3.02125E+00     1.30755E-01
   3.02250E+00     1.30755E-01
   3.02375E+00     1.30755E-01
   3.02500E+00     1.30755E-01
   3.02625E+00     1.30755E-01
   3.02750E+00     1.30755E-01
   3.02875E+00     1.30755E-01
   3.03000E+00     1.30755E-01
   3.03125E+00     1.30755E-01
   3.03250E+00     1.30755E-01
   3.03375E+00     1.30755E-01
   3.03500E+00     1.30755E-01
   3.03625E+00     1.30755E-01
   3.03750E+00     1.30755E-01
   3.03875E+00     1.30755E-01
   3.04000E+00     1.30755E-01
   3.04125E+00     1.30755E-01
   3.04250E+00     1.30755E-01
   3.04375E+00     1.30755E-01
   3.04500E+00     1.30755E-01
   3.04625E+00     1.30755E-01
   3.04750E+00     1.30755E-01
   3.04875E+00     1.30755E-01
   3.05000E+00     1.30755E-01
   3.05125E+00     1.30755E-01
   3.05250E+00     1.30755E-01
   3.05375E+00     1.30755E-01
   3.05500E+00     1.30755E-01
   3.05625E+00     1.30755E-01
   3.05750E+00     1.30755E-01
   3.05875E+00     1.30755E-01
   3.06000E+00     1.30755E-01
   3.06125E+00     1.30755E-01
   3.06250E+00     1.30755E-01
   3.06375E+00     1.30755E-01
   3.06500E+00     1.30755E-01
   3.06625E+00     1.30755E-01
   3.06750E+00     1.30755E-01
   3.06875E+00     1.30755E-01
   3.07000E+00     1.30755E-01
   3.07125E+00     1.30755E-01
   3.07250E+00     1.30755E-01
   3.07375E+00     1.30755E-01
   3.07500E+00     1.30755E-01
   3.07625E+00     1.30755E-01
   3.07750E+00     1.30755E-01
   3.07875E+00     1.30755E-01
   3.08000E+00     1.30755E-01
   3.08125E+00     1.30755E-01
   3.08250E+00     1.30755E-01
   3.08375E+00     1.30755E-01
   3.08500E+00     1.30755E-01
   3.08625E+00     1.30755E-01
   3.08750E+00     1.30755E-01
   3.08875E+00     1.30755E-01
   3.09000E+00     1.30755E-01
   3.09125E+00     1.30755E-01
   3.09250E+00     1.30755E-01
   3.09375E+00     1.30755E-01
   3.09500E+00     1.30755E-01
   3.09625E+00     1.30755E-01
   3.09750E+00     1.30755E-01
   3.09875E+00     1.30755E-01
   3.10000E+00     1.30755E-01
   3.10125E+00     1.30755E-01
   3.10250E+00     1.30755E-01
   3.10375E+00     1.30755E-01
   3.10500E+00     1.30755E-01
   3.10625E+00     1.30755E-01
   3.10750E+00     1.30755E-01
   3.10875E+00     1.30755E-01
   3.11000E+00     1.30755E-01
   3.11125E+00     1.30755E-01
   3.11250E+00     1.30755E-01
   3.11375E+00     1.30755E-01
   3.11500E+00     1.30755E-01
   3.11625E+00     1.30755E-01
   3.11750E+00     1.30755E-01
   3.11875E+00     1.30755E-01
   3.12000E+00     1.30755E-01
   3.12125E+00     1.30755E-01
   3.12250E+00     1.30755E-01
   3.12375E+00     1.30755E-01
   3.12500E+00     1.30755E-01
   3.12625E+00     1.30755E-01
   3.12750E+00     1.30755E-01
   3.12875E+00     1.30755E-01
   3.13000E+00     1.30755E-01
   3.13125E+00     1.30755E-01
   3.13250E+00     1.30755E-01
   3.13375E+00     1.30755E-01
   3.13500E+00     1.30755E-01
   3.13625E+00     1.30755E-01
   3.13750E+00     1.30755E-01
   3.13875E+00     1.30755E-01
   3.14000E+00     1.30755E-01
   3.14125E+00     1.30755E-01
   3.14250E+00     1.30755E-01
   3.14375E+00     1.30755E-01
   3.14500E+00     1.30755E-01
   3.14625E+00     1.30755E-01
   3.14750E+00     1.30755E-01
   3.14875E+00     1.30755E-01
   3.15000E+00     1.30755E-01
   3.15125E+00     1.30755E-01
   3.15250E+00     1.30755E-01
   3.15375E+00     1.30755E-01
   3.15500E+00     1.30755E-01
   3.15625E+00     1.30755E-01
   3.15750E+00     1.30755E-01
   3.15875E+00     1.30755E-01
   3.16000E+00     1.30755E-01
   3.16125E+00     1.30755E-01
   3.16250E+00     1.30755E-01
   3.16375E+00     1.30755E-01
   3.16500E+00     1.30755E-01
   3.16625E+00     1.30755E-01
   3.16750E+00     1.30755E-01
   3.16875E+00     1.30755E-01
   3.17000E+00     1.30755E-01
   3.17125E+00     1.30755E-01
   3.17250E+00     1.30755E-01
   3.17375E+00     1.30755E-01
   3.17500E+00     1.30755E-01
   3.17625E+00     1.30755E-01
   3.17750E+00     1.30755E-01
   3.17875E+00     1.30755E-01
   3.18000E+00     1.30755E-01
   3.18125E+00     1.30755E-01
   3.18250E+00     1.30755E-01
   3.18375E+00     1.30755E-01
   3.18500E+00     1.30755E-01
   3.18625E+00     1.30755E-01
   3.18750E+00     1.30755E-01
   3.18875E+00     1.30755E-01
   3.19000E+00     1.30755E-01
   3.19125E+00     1.30755E-01
   3.19250E+00     1.30755E-01
   3.19375E+00     1.30755E-01
   3.19500E+00     1.30755E-01
   3.19625E+00     1.30755E-01
   3.19750E+00     1.30755E-01
   3.19875E+00     1.30755E-01
   3.20000E+00     1.30755E-01
   3.20125E+00     1.30755E-01
   3.20250E+00     1.30755E-01
   3.20375E+00     1.30755E-01
   3.20500E+00     1.30755E-01
   3.20625E+00     1.30755E-01
   3.20750E+00     1.30755E-01
   3.20875E+00     1.30755E-01
   3.21000E+00     1.30755E-01
   3.21125E+00     1.30755E-01
   3.21250E+00     1.30755E-01
   3.21375E+00     1.30755E-01
   3.21500E+00     1.30755E-01
   3.21625E+00     1.30755E-01
   3.21750E+00     1.30755E-01
   3.21875E+00     1.30755E-01
   3.22000E+00     1.30755E-01
   3.22125E+00     1.30755E-01
   3.22250E+00     1.30755E-01
   3.22375E+00     1.30755E-01
   3.22500E+00     1.30755E-01
   3.22625E+00     1.30755E-01
   3.22750E+00     1.30755E-01
   3.22875E+00     1.30755E-01
   3.23000E+00     1.30755E-01
   3.23125E+00     1.30755E-01
   3.23250E+00     1.30755E-01
   3.23375E+00     1.30755E-01
   3.23500E+00     1.30755E-01
   3.23625E+00     1.30755E-01
   3.23750E+00     1.30755E-01
   3.23875E+00     1.30755E-01
   3.24000E+00     1.30755E-01
   3.24125E+00     1.30755E-01
   3.24250E+00     1.30755E-01
   3.24375E+00     1.30755E-01
   3.24500E+00     1.30755E-01
   3.24625E+00     1.30755E-01
   3.24750E+00     1.30755E-01
   3.24875E+00     1.30755E-01
   3.25000E+00     1.30755E-01
   3.25125E+00     1.30755E-01
   3.25250E+00     1.30755E-01
   3.25375E+00     1.30755E-01
   3.25500E+00     1.30755E-01
   3.25625E+00     1.30755E-01
   3.25750E+00     1.30755E-01
   3.25875E+00     1.30755E-01
   3.26000E+00     1.30755E-01
   3.26125E+00     1.30755E-01
   3.26250E+00     1.30755E-01
   3.26375E+00     1.30755E-01
   3.26500E+00     1.30755E-01
   3.26625E+00     1.30755E-01
   3.26750E+00     1.30755E-01
   3.26875E+00     1.30755E-01
   3.27000E+00     1.30755E-01
   3.27125E+00     1.30755E-01
   3.27250E+00     1.30755E-01
   3.27375E+00     1.30755E-01
   3.27500E+00     1.30755E-01
   3.27625E+00     1.30755E-01
   3.27750E+00     1.30755E-01
   3.27875E+00     1.30755E-01
   3.28000E+00     1.30755E-01
   3.28125E+00     1.30755E-01
   3.28250E+00     1.30755E-01
   3.28375E+00     1.30755E-01
   3.28500E+00     1.30755E-01
   3.28625E+00     1.30755E-01
   3.28750E+00     1.30755E-01
   3.28875E+00     1.30755E-01
   3.29000E+00     1.30755E-01
   3.29125E+00     1.30755E-01
   3.29250E+00     1.30755E-01
   3.29375E+00     1.30755E-01
   3.29500E+00     1.30755E-01
   3.29625E+00     1.30755E-01
   3.29750E+00     1.30755E-01
   3.29875E+00     1.30755E-01
   3.30000E+00     1.30755E-01
   3.30125E+00     1.30755E-01
   3.30250E+00     1.30755E-01
   3.30375E+00     1.30755E-01
   3.30500E+00     1.30755E-01
   3.30625E+00     1.30755E-01
   3.30750E+00     1.30755E-01
   3.30875E+00     1.30755E-01
   3.31000E+00     1.30755E-01
   3.31125E+00     1.30755E-01
   3.31250E+00     1.30755E-01
   3.31375E+00     1.30755E-01
   3.31500E+00     1.30755E-01
   3.31625E+00     1.30755E-01
   3.31750E+00     1.30755E-01
   3.31875E+00     1.30755E-01
   3.32000E+00     1.30755E-01
   3.32125E+00     1.30755E-01
   3.32250E+00     1.30755E-01
   3.32375E+00     1.30755E-01
   3.32500E+00     1.30755E-01
   3.32625E+00     1.30755E-01
   3.32750E+00     1.30755E-01
   3.32875E+00     1.30755E-01
   3.33000E+00     1.30755E-01
   3.33125E+00     1.30755E-01
   3.33250E+00     1.30755E-01
   3.33375E+00     1.30755E-01
   3.33500E+00     1.30755E-01
   3.33625E+00     1.30755E-01
   3.33750E+00     1.30755E-01
   3.33875E+00     1.30755E-01
   3.34000E+00     1.30755E-01
   3.34125E+00     1.30755E-01
   3.34250E+00     1.30755E-01
   3.34375E+00     1.30755E-01
   3.34500E+00     1.30755E-01
   3.34625E+00     1.30755E-01
   3.34750E+00     1.30755E-01
   3.34875E+00     1.30755E-01
   3.35000E+00     1.30755E-01
   3.35125E+00     1.30755E-01
   3.35250E+00     1.30755E-01
   3.35375E+00     1.30755E-01
   3.35500E+00     1.30755E-01
   3.35625E+00     1.30755E-01
   3.35750E+00     1.30755E-01
   3.35875E+00     1.30755E-01
   3.36000E+00     1.30755E-01
   3.36125E+00     1.30755E-01
   3.36250E+00     1.30755E-01
   3.36375E+00     1.30755E-01
   3.36500E+00     1.30755E-01
   3.36625E+00     1.30755E-01
   3.36750E+00     1.30755E-01
   3.36875E+00     1.30755E-01
   3.37000E+00     1.30755E-01
   3.37125E+00     1.30755E-01
   3.37250E+00     1.30755E-01
   3.37375E+00     1.30755E-01
   3.37500E+00     1.30755E-01
   3.37625E+00     1.30755E-01
   3.37750E+00     1.30755E-01
   3.37875E+00     1.30755E-01
   3.38000E+00     1.30755E-01
   3.38125E+00     1.30755E-01
   3.38250E+00     1.30755E-01
   3.38375E+00     1.30755E-01
   3.38500E+00     1.30755E-01
   3.38625E+00     1.30755E-01
   3.38750E+00     1.30755E-01
   3.38875E+00     1.30755E-01
   3.39000E+00     1.30755E-01
   3.39125E+00     1.30755E-01
   3.39250E+00     1.30755E-01
   3.39375E+00     1.30755E-01
   3.39500E+00     1.30755E-01
   3.39625E+00     1.30755E-01
   3.39750E+00     1.30755E-01
   3.39875E+00     1.30755E-01
   3.40000E+00     1.30755E-01
   3.40125E+00     1.30755E-01
   3.40250E+00     1.30755E-01
   3.40375E+00     1.30755E-01
   3.40500E+00     1.30755E-01
   3.40625E+00     1.30755E-01
   3.40750E+00     1.30755E-01
   3.40875E+00     1.30755E-01
   3.41000E+00     1.30755E-01
   3.41125E+00     1.30755E-01
   3.41250E+00     1.30755E-01
   3.41375E+00     1.30755E-01
   3.41500E+00     1.30755E-01
   3.41625E+00     1.30755E-01
   3.41750E+00     1.30755E-01
   3.41875E+00     1.30755E-01
   3.42000E+00     1.30755E-01
   3.42125E+00     1.30755E-01
   3.42250E+00     1.30755E-01
   3.42375E+00     1.30755E-01
   3.42500E+00     1.30755E-01
   3.42625E+00     1.30755E-01
   3.42750E+00     1.30755E-01
   3.42875E+00     1.30755E-01
   3.43000E+00     1.30755E-01
   3.43125E+00     1.30755E-01
   3.43250E+00     1.30755E-01
   3.43375E+00     1.30755E-01
   3.43500E+00     1.30755E-01
   3.43625E+00     1.30755E-01
   3.43750E+00     1.30755E-01
   3.43875E+00     1.30755E-01
   3.44000E+00     1.30755E-01
   3.44125E+00     1.30755E-01
   3.44250E+00     1.30755E-01
   3.44375E+00     1.30755E-01
   3.44500E+00     1.30755E-01
   3.44625E+00     1.30755E-01
   3.44750E+00     1.30755E-01
   3.44875E+00     1.30755E-01
   3.45000E+00     1.30755E-01
   3.45125E+00     1.30755E-01
   3.45250E+00     1.30755E-01
   3.45375E+00     1.30755E-01
   3.45500E+00     1.30755E-01
   3.45625E+00     1.30755E-01
   3.45750E+00     1.30755E-01
   3.45875E+00     1.30755E-01
   3.46000E+00     1.30755E-01
   3.46125E+00     1.30755E-01
   3.46250E+00     1.30755E-01
   3.46375E+00     1.30755E-01
   3.46500E+00     1.30755E-01
   3.46625E+00     1.30755E-01
   3.46750E+00     1.30755E-01
   3.46875E+00     1.30755E-01
   3.47000E+00     1.30755E-01
   3.47125E+00     1.30755E-01
   3.47250E+00     1.30755E-01
   3.47375E+00     1.30755E-01
   3.47500E+00     1.30755E-01
   3.47625E+00     1.30755E-01
   3.47750E+00     1.30755E-01
   3.47875E+00     1.30755E-01
   3.48000E+00     1.30755E-01
   3.48125E+00     1.30755E-01
   3.48250E+00     1.30755E-01
   3.48375E+00     1.30755E-01
   3.48500E+00     1.30755E-01
   3.48625E+00     1.30755E-01
   3.48750E+00     1.30755E-01
   3.48875E+00     1.30755E-01
   3.49000E+00     1.30755E-01
   3.49125E+00     1.30755E-01
   3.49250E+00     1.30755E-01
   3.49375E+00     1.30755E-01
   3.49500E+00     1.30755E-01
   3.49625E+00     1.30755E-01
   3.49750E+00     1.30755E-01
   3.49875E+00     1.30755E-01
   3.50000E+00     1.30755E-01
   3.50125E+00     1.30755E-01
   3.50250E+00     1.30755E-01
   3.50375E+00     1.30755E-01
   3.50500E+00     1.30755E-01
   3.50625E+00     1.30755E-01
   3.50750E+00     1.30755E-01
   3.50875E+00     1.30755E-01
   3.51000E+00     1.30755E-01
   3.51125E+00     1.30755E-01
   3.51250E+00     1.30755E-01
   3.51375E+00     1.30755E-01
   3.51500E+00     1.30755E-01
   3.51625E+00     1.30755E-01
   3.51750E+00     1.30755E-01
   3.51875E+00     1.30755E-01
   3.52000E+00     1.30755E-01
   3.52125E+00     1.30755E-01
   3.52250E+00     1.30755E-01
   3.52375E+00     1.30755E-01
   3.52500E+00     1.30755E-01
   3.52625E+00     1.30755E-01
   3.52750E+00     1.30755E-01
   3.52875E+00     1.30755E-01
   3.53000E+00     1.30755E-01
   3.53125E+00     1.30755E-01
   3.53250E+00     1.30755E-01
   3.53375E+00     1.30755E-01
   3.53500E+00     1.30755E-01
   3.53625E+00     1.30755E-01
   3.53750E+00     1.30755E-01
   3.53875E+00     1.30755E-01
   3.54000E+00     1.30755E-01
   3.54125E+00     1.30755E-01
   3.54250E+00     1.30755E-01
   3.54375E+00     1.30755E-01
   3.54500E+00     1.30755E-01
   3.54625E+00     1.30755E-01
   3.54750E+00     1.30755E-01
   3.54875E+00     1.30755E-01
   3.55000E+00     1.30755E-01
   3.55125E+00     1.30755E-01
   3.55250E+00     1.30755E-01
   3.55375E+00     1.30755E-01
   3.55500E+00     1.30755E-01
   3.55625E+00     1.30755E-01
   3.55750E+00     1.30755E-01
   3.55875E+00     1.30755E-01
   3.56000E+00     1.30755E-01
   3.56125E+00     1.30755E-01
   3.56250E+00     1.30755E-01
   3.56375E+00     1.30755E-01
   3.56500E+00     1.30755E-01
   3.56625E+00     1.30755E-01
   3.56750E+00     1.30755E-01
   3.56875E+00     1.30755E-01
   3.57000E+00     1.30755E-01
   3.57125E+00     1.30755E-01
   3.57250E+00     1.30755E-01
   3.57375E+00     1.30755E-01
   3.57500E+00     1.30755E-01
   3.57625E+00     1.30755E-01
   3.57750E+00     1.30755E-01
   3.57875E+00     1.30755E-01
   3.58000E+00     1.30755E-01
   3.58125E+00     1.30755E-01
   3.58250E+00     1.30755E-01
   3.58375E+00     1.30755E-01
   3.58500E+00     1.30755E-01
   3.58625E+00     1.30755E-01
   3.58750E+00     1.30755E-01
   3.58875E+00     1.30755E-01
   3.59000E+00     1.30755E-01
   3.59125E+00     1.30755E-01
   3.59250E+00     1.30755E-01
   3.59375E+00     1.30755E-01
   3.59500E+00     1.30755E-01
   3.59625E+00     1.30755E-01
   3.59750E+00     1.30755E-01
   3.59875E+00     1.30755E-01
   3.60000E+00     1.30755E-01
   3.60125E+00     1.30755E-01
   3.60250E+00     1.30755E-01
   3.60375E+00     1.30755E-01
   3.60500E+00     1.30755E-01
   3.60625E+00     1.30755E-01
   3.60750E+00     1.30755E-01
   3.60875E+00     1.30755E-01
   3.61000E+00     1.30755E-01
   3.61125E+00     1.30755E-01
   3.61250E+00     1.30755E-01
   3.61375E+00     1.30755E-01
   3.61500E+00     1.30755E-01
   3.61625E+00     1.30755E-01
   3.61750E+00     1.30755E-01
   3.61875E+00     1.30755E-01
   3.62000E+00     1.30755E-01
   3.62125E+00     1.30755E-01
   3.62250E+00     1.30755E-01
   3.62375E+00     1.30755E-01
   3.62500E+00     1.30755E-01
   3.62625E+00     1.30755E-01
   3.62750E+00     1.30755E-01
   3.62875E+00     1.30755E-01
   3.63000E+00     1.30755E-01
   3.63125E+00     1.30755E-01
   3.63250E+00     1.30755E-01
   3.63375E+00     1.30755E-01
   3.63500E+00     1.30755E-01
   3.63625E+00     1.30755E-01
   3.63750E+00     1.30755E-01
   3.63875E+00     1.30755E-01
   3.64000E+00     1.30755E-01
   3.64125E+00     1.30755E-01
   3.64250E+00     1.30755E-01
   3.64375E+00     1.30755E-01
   3.64500E+00     1.30755E-01
   3.64625E+00     1.30755E-01
   3.64750E+00     1.30755E-01
   3.64875E+00     1.30755E-01
   3.65000E+00     1.30755E-01
   3.65125E+00     1.30755E-01
   3.65250E+00     1.30755E-01
   3.65375E+00     1.30755E-01
   3.65500E+00     1.30755E-01
   3.65625E+00     1.30755E-01
   3.65750E+00     1.30755E-01
   3.65875E+00     1.30755E-01
   3.66000E+00     1.30755E-01
   3.66125E+00     1.30755E-01
   3.66250E+00     1.30755E-01
   3.66375E+00     1.30755E-01
   3.66500E+00     1.30755E-01
   3.66625E+00     1.30755E-01
   3.66750E+00     1.30755E-01
   3.66875E+00     1.30755E-01
   3.67000E+00     1.30755E-01
   3.67125E+00     1.30755E-01
   3.67250E+00     1.30755E-01
   3.67375E+00     1.30755E-01
   3.67500E+00     1.30755E-01
   3.67625E+00     1.30755E-01
   3.67750E+00     1.30755E-01
   3.67875E+00     1.30755E-01
   3.68000E+00     1.30755E-01
   3.68125E+00     1.30755E-01
   3.68250E+00     1.30755E-01
   3.68375E+00     1.30755E-01
   3.68500E+00     1.30755E-01
   3.68625E+00     1.30755E-01
   3.68750E+00     1.30755E-01
   3.68875E+00     1.30755E-01
   3.69000E+00     1.30755E-01
   3.69125E+00     1.30755E-01
   3.69250E+00     1.30755E-01
   3.69375E+00     1.30755E-01
   3.69500E+00     1.30755E-01
   3.69625E+00     1.30755E-01
   3.69750E+00     1.30755E-01
   3.69875E+00     1.30755E-01
   3.70000E+00     1.30755E-01
   3.70125E+00     1.30755E-01
   3.70250E+00     1.30755E-01
   3.70375E+00     1.30755E-01
   3.70500E+00     1.30755E-01
   3.70625E+00     1.30755E-01
   3.70750E+00     1.30755E-01
   3.70875E+00     1.30755E-01
   3.71000E+00     1.30755E-01
   3.71125E+00     1.30755E-01
   3.71250E+00     1.30755E-01
   3.71375E+00     1.30755E-01
   3.71500E+00     1.30755E-01
   3.71625E+00     1.30755E-01
   3.71750E+00     1.30755E-01
   3.71875E+00     1.30755E-01
   3.72000E+00     1.30755E-01
   3.72125E+00     1.30755E-01
   3.72250E+00     1.30755E-01
   3.72375E+00     1.30755E-01
   3.72500E+00     1.30755E-01
   3.72625E+00     1.30755E-01
   3.72750E+00     1.30755E-01
   3.72875E+00     1.30755E-01
   3.73000E+00     1.30755E-01
   3.73125E+00     1.30755E-01
   3.73250E+00     1.30755E-01
   3.73375E+00     1.30755E-01
   3.73500E+00     1.30755E-01
   3.73625E+00     1.30755E-01
   3.73750E+00     1.30755E-01
   3.73875E+00     1.30755E-01
   3.74000E+00     1.30755E-01
   3.74125E+00     1.30755E-01
   3.74250E+00     1.30755E-01
   3.74375E+00     1.30755E-01
   3.74500E+00     1.30755E-01
   3.74625E+00     1.30755E-01
   3.74750E+00     1.30755E-01
   3.74875E+00     1.30755E-01
   3.75000E+00     1.30755E-01
   3.75125E+00     1.30755E-01
   3.75250E+00     1.30755E-01
   3.75375E+00     1.30755E-01
   3.75500E+00     1.30755E-01
   3.75625E+00     1.30755E-01
   3.75750E+00     1.30755E-01
   3.75875E+00     1.30755E-01
   3.76000E+00     1.30755E-01
   3.76125E+00     1.30755E-01
   3.76250E+00     1.30755E-01
   3.76375E+00     1.30755E-01
   3.76500E+00     1.30755E-01
   3.76625E+00     1.30755E-01
   3.76750E+00     1.30755E-01
   3.76875E+00     1.30755E-01
   3.77000E+00     1.30755E-01
   3.77125E+00     1.30755E-01
   3.77250E+00     1.30755E-01
   3.77375E+00     1.30755E-01
   3.77500E+00     1.30755E-01
   3.77625E+00     1.30755E-01
   3.77750E+00     1.30755E-01
   3.77875E+00     1.30755E-01
   3.78000E+00     1.30755E-01
   3.78125E+00     1.30755E-01
   3.78250E+00     1.30755E-01
   3.78375E+00     1.30755E-01
   3.78500E+00     1.30755E-01
   3.78625E+00     1.30755E-01
   3.78750E+00     1.30755E-01
   3.78875E+00     1.30755E-01
   3.79000E+00     1.30755E-01
   3.79125E+00     1.30755E-01
   3.79250E+00     1.30755E-01
   3.79375E+00     1.30755E-01
   3.79500E+00     1.30755E-01
   3.79625E+00     1.30755E-01
   3.79750E+00     1.30755E-01
   3.79875E+00     1.30755E-01
   3.80000E+00     1.30755E-01
   3.80125E+00     1.30755E-01
   3.80250E+00     1.30755E-01
   3.80375E+00     1.30755E-01
   3.80500E+00     1.30755E-01
   3.80625E+00     1.30755E-01
   3.80750E+00     1.30755E-01
   3.80875E+00     1.30755E-01
   3.81000E+00     1.30755E-01
   3.81125E+00     1.30755E-01
   3.81250E+00     1.30755E-01
   3.81375E+00     1.30755E-01
   3.81500E+00     1.30755E-01
   3.81625E+00     1.30755E-01
   3.81750E+00     1.30755E-01
   3.81875E+00     1.30755E-01
   3.82000E+00     1.30755E-01
   3.82125E+00     1.30755E-01
   3.82250E+00     1.30755E-01
   3.82375E+00     1.30755E-01
   3.82500E+00     1.30755E-01
   3.82625E+00     1.30755E-01
   3.82750E+00     1.30755E-01
   3.82875E+00     1.30755E-01
   3.83000E+00     1.30755E-01
   3.83125E+00     1.30755E-01
   3.83250E+00     1.30755E-01
   3.83375E+00     1.30755E-01
   3.83500E+00     1.30755E-01
   3.83625E+00     1.30755E-01
   3.83750E+00     1.30755E-01
   3.83875E+00     1.30755E-01
   3.84000E+00     1.30755E-01
   3.84125E+00     1.30755E-01
   3.84250E+00     1.30755E-01
   3.84375E+00     1.30755E-01
   3.84500E+00     1.30755E-01
   3.84625E+00     1.30755E-01
   3.84750E+00     1.30755E-01
   3.84875E+00     1.30755E-01
   3.85000E+00     1.30755E-01
   3.85125E+00     1.30755E-01
   3.85250E+00     1.30755E-01
   3.85375E+00     1.30755E-01
   3.85500E+00     1.30755E-01
   3.85625E+00     1.30755E-01
   3.85750E+00     1.30755E-01
   3.85875E+00     1.30755E-01
   3.86000E+00     1.30755E-01
   3.86125E+00     1.30755E-01
   3.86250E+00     1.30755E-01
   3.86375E+00     1.30755E-01
   3.86500E+00     1.30755E-01
   3.86625E+00     1.30755E-01
   3.86750E+00     1.30755E-01
   3.86875E+00     1.30755E-01
   3.87000E+00     1.30755E-01
   3.87125E+00     1.30755E-01
   3.87250E+00     1.30755E-01
   3.87375E+00     1.30755E-01
   3.87500E+00     1.30755E-01
   3.87625E+00     1.30755E-01
   3.87750E+00     1.30755E-01
   3.87875E+00     1.30755E-01
   3.88000E+00     1.30755E-01
   3.88125E+00     1.30755E-01
   3.88250E+00     1.30755E-01
   3.88375E+00     1.30755E-01
   3.88500E+00     1.30755E-01
   3.88625E+00     1.30755E-01
   3.88750E+00     1.30755E-01
   3.88875E+00     1.30755E-01
   3.89000E+00     1.30755E-01
   3.89125E+00     1.30755E-01
   3.89250E+00     1.30755E-01
   3.89375E+00     1.30755E-01
   3.89500E+00     1.30755E-01
   3.89625E+00     1.30755E-01
   3.89750E+00     1.30755E-01
   3.89875E+00     1.30755E-01
   3.90000E+00     1.30755E-01
   3.90125E+00     1.30755E-01
   3.90250E+00     1.30755E-01
   3.90375E+00     1.30755E-01
   3.90500E+00     1.30755E-01
   3.90625E+00     1.30755E-01
   3.90750E+00     1.30755E-01
   3.90875E+00     1.30755E-01
   3.91000E+00     1.30755E-01
   3.91125E+00     1.30755E-01
   3.91250E+00     1.30755E-01
   3.91375E+00     1.30755E-01
   3.91500E+00     1.30755E-01
   3.91625E+00     1.30755E-01
   3.91750E+00     1.30755E-01
   3.91875E+00     1.30755E-01
   3.92000E+00     1.30755E-01
   3.92125E+00     1.30755E-01
   3.92250E+00     1.30755E-01
   3.92375E+00     1.30755E-01
   3.92500E+00     1.30755E-01
   3.92625E+00     1.30755E-01
   3.92750E+00     1.30755E-01
   3.92875E+00     1.30755E-01
   3.93000E+00     1.30755E-01
   3.93125E+00     1.30755E-01
   3.93250E+00     1.30755E-01
   3.93375E+00     1.30755E-01
   3.93500E+00     1.30755E-01
   3.93625E+00     1.30755E-01
   3.93750E+00     1.30755E-01
   3.93875E+00     1.30755E-01
   3.94000E+00     1.30755E-01
   3.94125E+00     1.30755E-01
   3.94250E+00     1.30755E-01
   3.94375E+00     1.30755E-01
   3.94500E+00     1.30755E-01
   3.94625E+00     1.30755E-01
   3.94750E+00     1.30755E-01
   3.94875E+00     1.30755E-01
   3.95000E+00     1.30755E-01
   3.95125E+00     1.30755E-01
   3.95250E+00     1.30755E-01
   3.95375E+00     1.30755E-01
   3.95500E+00     1.30755E-01
   3.95625E+00     1.30755E-01
   3.95750E+00     1.30755E-01
   3.95875E+00     1.30755E-01
   3.96000E+00     1.30755E-01
   3.96125E+00     1.30755E-01
   3.96250E+00     1.30755E-01
   3.96375E+00     1.30755E-01
   3.96500E+00     1.30755E-01
   3.96625E+00     1.30755E-01
   3.96750E+00     1.30755E-01
   3.96875E+00     1.30755E-01
   3.97000E+00     1.30755E-01
   3.97125E+00     1.30755E-01
   3.97250E+00     1.30755E-01
   3.97375E+00     1.30755E-01
   3.97500E+00     1.30755E-01
   3.97625E+00     1.30755E-01
   3.97750E+00     1.30755E-01
   3.97875E+00     1.30755E-01
   3.98000E+00     1.30755E-01
   3.98125E+00     1.30755E-01
   3.98250E+00     1.30755E-01
   3.98375E+00     1.30755E-01
   3.98500E+00     1.30755E-01
   3.98625E+00     1.30755E-01
   3.98750E+00     1.30755E-01
   3.98875E+00     1.30755E-01
   3.99000E+00     1.30755E-01
   3.99125E+00     1.30755E-01
   3.99250E+00     1.30755E-01
   3.99375E+00     1.30755E-01
   3.99500E+00     1.30755E-01
   3.99625E+00     1.30755E-01
   3.99750E+00     1.30755E-01
   3.99875E+00     1.30755E-01
   4.00000E+00     1.30755E-01
   4.00125E+00     1.30755E-01
   4.00250E+00     1.30755E-01
   4.00375E+00     1.30755E-01
   4.00500E+00     1.30755E-01
   4.00625E+00     1.30755E-01
   4.00750E+00     1.30755E-01
   4.00875E+00     1.30755E-01
   4.01000E+00     1.30755E-01
   4.01125E+00     1.30755E-01
   4.01250E+00     1.30755E-01
   4.01375E+00     1.30755E-01
   4.01500E+00     1.30755E-01
   4.01625E+00     1.30755E-01
   4.01750E+00     1.30755E-01
   4.01875E+00     1.30755E-01
   4.02000E+00     1.30755E-01
   4.02125E+00     1.30755E-01
   4.02250E+00     1.30755E-01
   4.02375E+00     1.30755E-01
   4.02500E+00     1.30755E-01
   4.02625E+00     1.30755E-01
   4.02750E+00     1.30755E-01
   4.02875E+00     1.30755E-01
   4.03000E+00     1.30755E-01
   4.03125E+00     1.30755E-01
   4.03250E+00     1.30755E-01
   4.03375E+00     1.30755E-01
   4.03500E+00     1.30755E-01
   4.03625E+00     1.30755E-01
   4.03750E+00     1.30755E-01
   4.03875E+00     1.30755E-01
   4.04000E+00     1.30755E-01
   4.04125E+00     1.30755E-01
   4.04250E+00     1.30755E-01
   4.04375E+00     1.30755E-01
   4.04500E+00     1.30755E-01
   4.04625E+00     1.30755E-01
   4.04750E+00     1.30755E-01
   4.04875E+00     1.30755E-01
   4.05000E+00     1.30755E-01
   4.05125E+00     1.30755E-01
   4.05250E+00     1.30755E-01
   4.05375E+00     1.30755E-01
   4.05500E+00     1.30755E-01
   4.05625E+00     1.30755E-01
   4.05750E+00     1.30755E-01
   4.05875E+00     1.30755E-01
   4.06000E+00     1.30755E-01
   4.06125E+00     1.30755E-01
   4.06250E+00     1.30755E-01
   4.06375E+00     1.30755E-01
   4.06500E+00     1.30755E-01
   4.06625E+00     1.30755E-01
   4.06750E+00     1.30755E-01
   4.06875E+00     1.30755E-01
   4.07000E+00     1.30755E-01
   4.07125E+00     1.30755E-01
   4.07250E+00     1.30755E-01
   4.07375E+00     1.30755E-01
   4.07500E+00     1.30755E-01
   4.07625E+00     1.30755E-01
   4.07750E+00     1.30755E-01
   4.07875E+00     1.30755E-01
   4.08000E+00     1.30755E-01
   4.08125E+00     1.30755E-01
   4.08250E+00     1.30755E-01
   4.08375E+00     1.30755E-01
   4.08500E+00     1.30755E-01
   4.08625E+00     1.30755E-01
   4.08750E+00     1.30755E-01
   4.08875E+00     1.30755E-01
   4.09000E+00     1.30755E-01
   4.09125E+00     1.30755E-01
   4.09250E+00     1.30755E-01
   4.09375E+00     1.30755E-01
   4.09500E+00     1.30755E-01
   4.09625E+00     1.30755E-01
   4.09750E+00     1.30755E-01
   4.09875E+00     1.30755E-01
   4.10000E+00     1.30755E-01
   4.10125E+00     1.30755E-01
   4.10250E+00     1.30755E-01
   4.10375E+00     1.30755E-01
   4.10500E+00     1.30755E-01
   4.10625E+00     1.30755E-01
   4.10750E+00     1.30755E-01
   4.10875E+00     1.30755E-01
   4.11000E+00     1.30755E-01
   4.11125E+00     1.30755E-01
   4.11250E+00     1.30755E-01
   4.11375E+00     1.30755E-01
   4.11500E+00     1.30755E-01
   4.11625E+00     1.30755E-01
   4.11750E+00     1.30755E-01
   4.11875E+00     1.30755E-01
   4.12000E+00     1.30755E-01
   4.12125E+00     1.30755E-01
   4.12250E+00     1.30755E-01
   4.12375E+00     1.30755E-01
   4.12500E+00     1.30755E-01
   4.12625E+00     1.30755E-01
   4.12750E+00     1.30755E-01
   4.12875E+00     1.30755E-01
   4.13000E+00     1.30755E-01
   4.13125E+00     1.30755E-01
   4.13250E+00     1.30755E-01
   4.13375E+00     1.30755E-01
   4.13500E+00     1.30755E-01
   4.13625E+00     1.30755E-01
   4.13750E+00     1.30755E-01
   4.13875E+00     1.30755E-01
   4.14000E+00     1.30755E-01
   4.14125E+00     1.30755E-01
   4.14250E+00     1.30755E-01
   4.14375E+00     1.30755E-01
   4.14500E+00     1.30755E-01
   4.14625E+00     1.30755E-01
   4.14750E+00     1.30755E-01
   4.14875E+00     1.30755E-01
   4.15000E+00     1.30755E-01
   4.15125E+00     1.30755E-01
   4.15250E+00     1.30755E-01
   4.15375E+00     1.30755E-01
   4.15500E+00     1.30755E-01
   4.15625E+00     1.30755E-01
   4.15750E+00     1.30755E-01
   4.15875E+00     1.30755E-01
   4.16000E+00     1.30755E-01
   4.16125E+00     1.30755E-01
   4.16250E+00     1.30755E-01
   4.16375E+00     1.30755E-01
   4.16500E+00     1.30755E-01
   4.16625E+00     1.30755E-01
   4.16750E+00     1.30755E-01
   4.16875E+00     1.30755E-01
   4.17000E+00     1.30755E-01
   4.17125E+00     1.30755E-01
   4.17250E+00     1.30755E-01
   4.17375E+00     1.30755E-01
   4.17500E+00     1.30755E-01
   4.17625E+00     1.30755E-01
   4.17750E+00     1.30755E-01
   4.17875E+00     1.30755E-01
   4.18000E+00     1.30755E-01
   4.18125E+00     1.30755E-01
   4.18250E+00     1.30755E-01
   4.18375E+00     1.30755E-01
   4.18500E+00     1.30755E-01
   4.18625E+00     1.30755E-01
   4.18750E+00     1.30755E-01
   4.18875E+00     1.30755E-01
   4.19000E+00     1.30755E-01
   4.19125E+00     1.30755E-01
   4.19250E+00     1.30755E-01
   4.19375E+00     1.30755E-01
   4.19500E+00     1.30755E-01
   4.19625E+00     1.30755E-01
   4.19750E+00     1.30755E-01
   4.19875E+00     1.30755E-01
   4.20000E+00     1.30755E-01
   4.20125E+00     1.30755E-01
   4.20250E+00     1.30755E-01
   4.20375E+00     1.30755E-01
   4.20500E+00     1.30755E-01
   4.20625E+00     1.30755E-01
   4.20750E+00     1.30755E-01
   4.20875E+00     1.30755E-01
   4.21000E+00     1.30755E-01
   4.21125E+00     1.30755E-01
   4.21250E+00     1.30755E-01
   4.21375E+00     1.30755E-01
   4.21500E+00     1.30755E-01
   4.21625E+00     1.30755E-01
   4.21750E+00     1.30755E-01
   4.21875E+00     1.30755E-01
   4.22000E+00     1.30755E-01
   4.22125E+00     1.30755E-01
   4.22250E+00     1.30755E-01
   4.22375E+00     1.30755E-01
   4.22500E+00     1.30755E-01
   4.22625E+00     1.30755E-01
   4.22750E+00     1.30755E-01
   4.22875E+00     1.30755E-01
   4.23000E+00     1.30755E-01
   4.23125E+00     1.30755E-01
   4.23250E+00     1.30755E-01
   4.23375E+00     1.30755E-01
   4.23500E+00     1.30755E-01
   4.23625E+00     1.30755E-01
   4.23750E+00     1.30755E-01
   4.23875E+00     1.30755E-01
   4.24000E+00     1.30755E-01
   4.24125E+00     1.30755E-01
   4.24250E+00     1.30755E-01
   4.24375E+00     1.30755E-01
   4.24500E+00     1.30755E-01
   4.24625E+00     1.30755E-01
   4.24750E+00     1.30755E-01
   4.24875E+00     1.30755E-01
   4.25000E+00     1.30755E-01
   4.25125E+00     1.30755E-01
   4.25250E+00     1.30755E-01
   4.25375E+00     1.30755E-01
   4.25500E+00     1.30755E-01
   4.25625E+00     1.30755E-01
   4.25750E+00     1.30755E-01
   4.25875E+00     1.30755E-01
   4.26000E+00     1.30755E-01
   4.26125E+00     1.30755E-01
   4.26250E+00     1.30755E-01
   4.26375E+00     1.30755E-01
   4.26500E+00     1.30755E-01
   4.26625E+00     1.30755E-01
   4.26750E+00     1.30755E-01
   4.26875E+00     1.30755E-01
   4.27000E+00     1.30755E-01
   4.27125E+00     1.30755E-01
   4.27250E+00     1.30755E-01
   4.27375E+00     1.30755E-01
   4.27500E+00     1.30755E-01
   4.27625E+00     1.30755E-01
   4.27750E+00     1.30755E-01
   4.27875E+00     1.30755E-01
   4.28000E+00     1.30755E-01
   4.28125E+00     1.30755E-01
   4.28250E+00     1.30755E-01
   4.28375E+00     1.30755E-01
   4.28500E+00     1.30755E-01
   4.28625E+00     1.30755E-01
   4.28750E+00     1.30755E-01
   4.28875E+00     1.30755E-01
   4.29000E+00     1.30755E-01
   4.29125E+00     1.30755E-01
   4.29250E+00     1.30755E-01
   4.29375E+00     1.30755E-01
   4.29500E+00     1.30755E-01
   4.29625E+00     1.30755E-01
   4.29750E+00     1.30755E-01
   4.29875E+00     1.30755E-01
   4.30000E+00     1.30755E-01
   4.30125E+00     1.30755E-01
   4.30250E+00     1.30755E-01
   4.30375E+00     1.30755E-01
   4.30500E+00     1.30755E-01
   4.30625E+00     1.30755E-01
   4.30750E+00     1.30755E-01
   4.30875E+00     1.30755E-01
   4.31000E+00     1.30755E-01
   4.31125E+00     1.30755E-01
   4.31250E+00     1.30755E-01
   4.31375E+00     1.30755E-01
   4.31500E+00     1.30755E-01
   4.31625E+00     1.30755E-01
   4.31750E+00     1.30755E-01
   4.31875E+00     1.30755E-01
   4.32000E+00     1.30755E-01
   4.32125E+00     1.30755E-01
   4.32250E+00     1.30755E-01
   4.32375E+00     1.30755E-01
   4.32500E+00     1.30755E-01
   4.32625E+00     1.30755E-01
   4.32750E+00     1.30755E-01
   4.32875E+00     1.30755E-01
   4.33000E+00     1.30755E-01
   4.33125E+00     1.30755E-01
   4.33250E+00     1.30755E-01
   4.33375E+00     1.30755E-01
   4.33500E+00     1.30755E-01
   4.33625E+00     1.30755E-01
   4.33750E+00     1.30755E-01
   4.33875E+00     1.30755E-01
   4.34000E+00     1.30755E-01
   4.34125E+00     1.30755E-01
   4.34250E+00     1.30755E-01
   4.34375E+00     1.30755E-01
   4.34500E+00     1.30755E-01
   4.34625E+00     1.30755E-01
   4.34750E+00     1.30755E-01
   4.34875E+00     1.30755E-01
   4.35000E+00     1.30755E-01
   4.35125E+00     1.30755E-01
   4.35250E+00     1.30755E-01
   4.35375E+00     1.30755E-01
   4.35500E+00     1.30755E-01
   4.35625E+00     1.30755E-01
   4.35750E+00     1.30755E-01
   4.35875E+00     1.30755E-01
   4.36000E+00     1.30755E-01
   4.36125E+00     1.30755E-01
   4.36250E+00     1.30755E-01
   4.36375E+00     1.30755E-01
   4.36500E+00     1.30755E-01
   4.36625E+00     1.30755E-01
   4.36750E+00     1.30755E-01
   4.36875E+00     1.30755E-01
   4.37000E+00     1.30755E-01
   4.37125E+00     1.30755E-01
   4.37250E+00     1.30755E-01
   4.37375E+00     1.30755E-01
   4.37500E+00     1.30755E-01
   4.37625E+00     1.30755E-01
   4.37750E+00     1.30755E-01
   4.37875E+00     1.30755E-01
   4.38000E+00     1.30755E-01
   4.38125E+00     1.30755E-01
   4.38250E+00     1.30755E-01
   4.38375E+00     1.30755E-01
   4.38500E+00     1.30755E-01
   4.38625E+00     1.30755E-01
   4.38750E+00     1.30755E-01
   4.38875E+00     1.30755E-01
   4.39000E+00     1.30755E-01
   4.39125E+00     1.30755E-01
   4.39250E+00     1.30755E-01
   4.39375E+00     1.30755E-01
   4.39500E+00     1.30755E-01
   4.39625E+00     1.30755E-01
   4.39750E+00     1.30755E-01
   4.39875E+00     1.30755E-01
   4.40000E+00     1.30755E-01
   4.40125E+00     1.30755E-01
   4.40250E+00     1.30755E-01
   4.40375E+00     1.30755E-01
   4.40500E+00     1.30755E-01
   4.40625E+00     1.30755E-01
   4.40750E+00     1.30755E-01
   4.40875E+00     1.30755E-01
   4.41000E+00     1.30755E-01
   4.41125E+00     1.30755E-01
   4.41250E+00     1.30755E-01
   4.41375E+00     1.30755E-01
   4.41500E+00     1.30755E-01
   4.41625E+00     1.30755E-01
   4.41750E+00     1.30755E-01
   4.41875E+00     1.30755E-01
   4.42000E+00     1.30755E-01
   4.42125E+00     1.30755E-01
   4.42250E+00     1.30755E-01
   4.42375E+00     1.30755E-01
   4.42500E+00     1.30755E-01
   4.42625E+00     1.30755E-01
   4.42750E+00     1.30755E-01
   4.42875E+00     1.30755E-01
   4.43000E+00     1.30755E-01
   4.43125E+00     1.30755E-01
   4.43250E+00     1.30755E-01
   4.43375E+00     1.30755E-01
   4.43500E+00     1.30755E-01
   4.43625E+00     1.30755E-01
   4.43750E+00     1.30755E-01
   4.43875E+00     1.30755E-01
   4.44000E+00     1.30755E-01
   4.44125E+00     1.30755E-01
   4.44250E+00     1.30755E-01
   4.44375E+00     1.30755E-01
   4.44500E+00     1.30755E-01
   4.44625E+00     1.30755E-01
   4.44750E+00     1.30755E-01
   4.44875E+00     1.30755E-01
   4.45000E+00     1.30755E-01
   4.45125E+00     1.30755E-01
   4.45250E+00     1.30755E-01
   4.45375E+00     1.30755E-01
   4.45500E+00     1.30755E-01
   4.45625E+00     1.30755E-01
   4.45750E+00     1.30755E-01
   4.45875E+00     1.30755E-01
   4.46000E+00     1.30755E-01
   4.46125E+00     1.30755E-01
   4.46250E+00     1.30755E-01
   4.46375E+00     1.30755E-01
   4.46500E+00     1.30755E-01
   4.46625E+00     1.30755E-01
   4.46750E+00     1.30755E-01
   4.46875E+00     1.30755E-01
   4.47000E+00     1.30755E-01
   4.47125E+00     1.30755E-01
   4.47250E+00     1.30755E-01
   4.47375E+00     1.30755E-01
   4.47500E+00     1.30755E-01
   4.47625E+00     1.30755E-01
   4.47750E+00     1.30755E-01
   4.47875E+00     1.30755E-01
   4.48000E+00     1.30755E-01
   4.48125E+00     1.30755E-01
   4.48250E+00     1.30755E-01
   4.48375E+00     1.30755E-01
   4.48500E+00     1.30755E-01
   4.48625E+00     1.30755E-01
   4.48750E+00     1.30755E-01
   4.48875E+00     1.30755E-01
   4.49000E+00     1.30755E-01
   4.49125E+00     1.30755E-01
   4.49250E+00     1.30755E-01
   4.49375E+00     1.30755E-01
   4.49500E+00     1.30755E-01
   4.49625E+00     1.30755E-01
   4.49750E+00     1.30755E-01
   4.49875E+00     1.30755E-01
   4.50000E+00     1.30755E-01
   4.50125E+00     1.30755E-01
   4.50250E+00     1.30755E-01
   4.50375E+00     1.30755E-01
   4.50500E+00     1.30755E-01
   4.50625E+00     1.30755E-01
   4.50750E+00     1.30755E-01
   4.50875E+00     1.30755E-01
   4.51000E+00     1.30755E-01
   4.51125E+00     1.30755E-01
   4.51250E+00     1.30755E-01
   4.51375E+00     1.30755E-01
   4.51500E+00     1.30755E-01
   4.51625E+00     1.30755E-01
   4.51750E+00     1.30755E-01
   4.51875E+00     1.30755E-01
   4.52000E+00     1.30755E-01
   4.52125E+00     1.30755E-01
   4.52250E+00     1.30755E-01
   4.52375E+00     1.30755E-01
   4.52500E+00     1.30755E-01
   4.52625E+00     1.30755E-01
   4.52750E+00     1.30755E-01
   4.52875E+00     1.30755E-01
   4.53000E+00     1.30755E-01
   4.53125E+00     1.30755E-01
   4.53250E+00     1.30755E-01
   4.53375E+00     1.30755E-01
   4.53500E+00     1.30755E-01
   4.53625E+00     1.30755E-01
   4.53750E+00     1.30755E-01
   4.53875E+00     1.30755E-01
   4.54000E+00     1.30755E-01
   4.54125E+00     1.30755E-01
   4.54250E+00     1.30755E-01
   4.54375E+00     1.30755E-01
   4.54500E+00     1.30755E-01
   4.54625E+00     1.30755E-01
   4.54750E+00     1.30755E-01
   4.54875E+00     1.30755E-01
   4.55000E+00     1.30755E-01
   4.55125E+00     1.30755E-01
   4.55250E+00     1.30755E-01
   4.55375E+00     1.30755E-01
   4.55500E+00     1.30755E-01
   4.55625E+00     1.30755E-01
   4.55750E+00     1.30755E-01
   4.55875E+00     1.30755E-01
   4.56000E+00     1.30755E-01
   4.56125E+00     1.30755E-01
   4.56250E+00     1.30755E-01
   4.56375E+00     1.30755E-01
   4.56500E+00     1.30755E-01
   4.56625E+00     1.30755E-01
   4.56750E+00     1.30755E-01
   4.56875E+00     1.30755E-01
   4.57000E+00     1.30755E-01
   4.57125E+00     1.30755E-01
   4.57250E+00     1.30755E-01
   4.57375E+00     1.30755E-01
   4.57500E+00     1.30755E-01
   4.57625E+00     1.30755E-01
   4.57750E+00     1.30755E-01
   4.57875E+00     1.30755E-01
   4.58000E+00     1.30755E-01
   4.58125E+00     1.30755E-01
   4.58250E+00     1.30755E-01
   4.58375E+00     1.30755E-01
   4.58500E+00     1.30755E-01
   4.58625E+00     1.30755E-01
   4.58750E+00     1.30755E-01
   4.58875E+00     1.30755E-01
   4.59000E+00     1.30755E-01
   4.59125E+00     1.30755E-01
   4.59250E+00     1.30755E-01
   4.59375E+00     1.30755E-01
   4.59500E+00     1.30755E-01
   4.59625E+00     1.30755E-01
   4.59750E+00     1.30755E-01
   4.59875E+00     1.30755E-01
   4.60000E+00     1.30755E-01
   4.60125E+00     1.30755E-01
   4.60250E+00     1.30755E-01
   4.60375E+00     1.30755E-01
   4.60500E+00     1.30755E-01
   4.60625E+00     1.30755E-01
   4.60750E+00     1.30755E-01
   4.60875E+00     1.30755E-01
   4.61000E+00     1.30755E-01
   4.61125E+00     1.30755E-01
   4.61250E+00     1.30755E-01
   4.61375E+00     1.30755E-01
   4.61500E+00     1.30755E-01
   4.61625E+00     1.30755E-01
   4.61750E+00     1.30755E-01
   4.61875E+00     1.30755E-01
   4.62000E+00     1.30755E-01
   4.62125E+00     1.30755E-01
   4.62250E+00     1.30755E-01
   4.62375E+00     1.30755E-01
   4.62500E+00     1.30755E-01
   4.62625E+00     1.30755E-01
   4.62750E+00     1.30755E-01
   4.62875E+00     1.30755E-01
   4.63000E+00     1.30755E-01
   4.63125E+00     1.30755E-01
   4.63250E+00     1.30755E-01
   4.63375E+00     1.30755E-01
   4.63500E+00     1.30755E-01
   4.63625E+00     1.30755E-01
   4.63750E+00     1.30755E-01
   4.63875E+00     1.30755E-01
   4.64000E+00     1.30755E-01
   4.64125E+00     1.30755E-01
   4.64250E+00     1.30755E-01
   4.64375E+00     1.30755E-01
   4.64500E+00     1.30755E-01
   4.64625E+00     1.30755E-01
   4.64750E+00     1.30755E-01
   4.64875E+00     1.30755E-01
   4.65000E+00     1.30755E-01
   4.65125E+00     1.30755E-01
   4.65250E+00     1.30755E-01
   4.65375E+00     1.30755E-01
   4.65500E+00     1.30755E-01
   4.65625E+00     1.30755E-01
   4.65750E+00     1.30755E-01
   4.65875E+00     1.30755E-01
   4.66000E+00     1.30755E-01
   4.66125E+00     1.30755E-01
   4.66250E+00     1.30755E-01
   4.66375E+00     1.30755E-01
   4.66500E+00     1.30755E-01
   4.66625E+00     1.30755E-01
   4.66750E+00     1.30755E-01
   4.66875E+00     1.30755E-01
   4.67000E+00     1.30755E-01
   4.67125E+00     1.30755E-01
   4.67250E+00     1.30755E-01
   4.67375E+00     1.30755E-01
   4.67500E+00     1.30755E-01
   4.67625E+00     1.30755E-01
   4.67750E+00     1.30755E-01
   4.67875E+00     1.30755E-01
   4.68000E+00     1.30755E-01
   4.68125E+00     1.30755E-01
   4.68250E+00     1.30755E-01
   4.68375E+00     1.30755E-01
   4.68500E+00     1.30755E-01
   4.68625E+00     1.30755E-01
   4.68750E+00     1.30755E-01
   4.68875E+00     1.30755E-01
   4.69000E+00     1.30755E-01
   4.69125E+00     1.30755E-01
   4.69250E+00     1.30755E-01
   4.69375E+00     1.30755E-01
   4.69500E+00     1.30755E-01
   4.69625E+00     1.30755E-01
   4.69750E+00     1.30755E-01
   4.69875E+00     1.30755E-01
   4.70000E+00     1.30755E-01
   4.70125E+00     1.30755E-01
   4.70250E+00     1.30755E-01
   4.70375E+00     1.30755E-01
   4.70500E+00     1.30755E-01
   4.70625E+00     1.30755E-01
   4.70750E+00     1.30755E-01
   4.70875E+00     1.30755E-01
   4.71000E+00     1.30755E-01
   4.71125E+00     1.30755E-01
   4.71250E+00     1.30755E-01
   4.71375E+00     1.30755E-01
   4.71500E+00     1.30755E-01
   4.71625E+00     1.30755E-01
   4.71750E+00     1.30755E-01
   4.71875E+00     1.30755E-01
   4.72000E+00     1.30755E-01
   4.72125E+00     1.30755E-01
   4.72250E+00     1.30755E-01
   4.72375E+00     1.30755E-01
   4.72500E+00     1.30755E-01
   4.72625E+00     1.30755E-01
   4.72750E+00     1.30755E-01
   4.72875E+00     1.30755E-01
   4.73000E+00     1.30755E-01
   4.73125E+00     1.30755E-01
   4.73250E+00     1.30755E-01
   4.73375E+00     1.30755E-01
   4.73500E+00     1.30755E-01
   4.73625E+00     1.30755E-01
   4.73750E+00     1.30755E-01
   4.73875E+00     1.30755E-01
   4.74000E+00     1.30755E-01
   4.74125E+00     1.30755E-01
   4.74250E+00     1.30755E-01
   4.74375E+00     1.30755E-01
   4.74500E+00     1.30755E-01
   4.74625E+00     1.30755E-01
   4.74750E+00     1.30755E-01
   4.74875E+00     1.30755E-01
   4.75000E+00     1.30755E-01
   4.75125E+00     1.30755E-01
   4.75250E+00     1.30755E-01
   4.75375E+00     1.30755E-01
   4.75500E+00     1.30755E-01
   4.75625E+00     1.30755E-01
   4.75750E+00     1.30755E-01
   4.75875E+00     1.30755E-01
   4.76000E+00     1.30755E-01
   4.76125E+00     1.30755E-01
   4.76250E+00     1.30755E-01
   4.76375E+00     1.30755E-01
   4.76500E+00     1.30755E-01
   4.76625E+00     1.30755E-01
   4.76750E+00     1.30755E-01
   4.76875E+00     1.30755E-01
   4.77000E+00     1.30755E-01
   4.77125E+00     1.30755E-01
   4.77250E+00     1.30755E-01
   4.77375E+00     1.30755E-01
   4.77500E+00     1.30755E-01
   4.77625E+00     1.30755E-01
   4.77750E+00     1.30755E-01
   4.77875E+00     1.30755E-01
   4.78000E+00     1.30755E-01
   4.78125E+00     1.30755E-01
   4.78250E+00     1.30755E-01
   4.78375E+00     1.30755E-01
   4.78500E+00     1.30755E-01
   4.78625E+00     1.30755E-01
   4.78750E+00     1.30755E-01
   4.78875E+00     1.30755E-01
   4.79000E+00     1.30755E-01
   4.79125E+00     1.30755E-01
   4.79250E+00     1.30755E-01
   4.79375E+00     1.30755E-01
   4.79500E+00     1.30755E-01
   4.79625E+00     1.30755E-01
   4.79750E+00     1.30755E-01
   4.79875E+00     1.30755E-01
   4.80000E+00     1.30755E-01
   4.80125E+00     1.30755E-01
   4.80250E+00     1.30755E-01
   4.80375E+00     1.30755E-01
   4.80500E+00     1.30755E-01
   4.80625E+00     1.30755E-01
   4.80750E+00     1.30755E-01
   4.80875E+00     1.30755E-01
   4.81000E+00     1.30755E-01
   4.81125E+00     1.30754E-01
   4.81250E+00     1.30752E-01
   4.81375E+00     1.30750E-01
   4.81500E+00     1.30746E-01
   4.81625E+00     1.30741E-01
   4.81750E+00     1.30735E-01
   4.81875E+00     1.30726E-01
   4.82000E+00     1.30716E-01
   4.82125E+00     1.30705E-01
   4.82250E+00     1.30693E-01
   4.82375E+00     1.30679E-01
   4.82500E+00     1.30665E-01
   4.82625E+00     1.30650E-01
   4.82750E+00     1.30635E-01
   4.82875E+00     1.30620E-01
   4.83000E+00     1.30605E-01
   4.83125E+00     1.30591E-01
   4.83250E+00     1.30579E-01
   4.83375E+00     1.30569E-01
   4.83500E+00     1.30562E-01
   4.83625E+00     1.30559E-01
   4.83750E+00     1.30561E-01
   4.83875E+00     1.30570E-01
   4.84000E+00     1.30588E-01
   4.84125E+00     1.30616E-01
   4.84250E+00     1.30657E-01
   4.84375E+00     1.30714E-01
   4.84500E+00     1.30789E-01
   4.84625E+00     1.30886E-01
   4.84750E+00     1.31010E-01
   4.84875E+00     1.31163E-01
   4.85000E+00     1.31352E-01
   4.85125E+00     1.31580E-01
   4.85250E+00     1.31854E-01
   4.85375E+00     1.32177E-01
   4.85500E+00     1.32557E-01
   4.85625E+00     1.32997E-01
   4.85750E+00     1.33502E-01
   4.85875E+00     1.34077E-01
   4.86000E+00     1.34721E-01
   4.86125E+00     1.35435E-01
   4.86250E+00     1.36221E-01
   4.86375E+00     1.37078E-01
   4.86500E+00     1.38006E-01
   4.86625E+00     1.39002E-01
   4.86750E+00     1.40057E-01
   4.86875E+00     1.41162E-01
   4.87000E+00     1.42308E-01
   4.87125E+00     1.43489E-01
   4.87250E+00     1.44694E-01
   4.87375E+00     1.45911E-01
   4.87500E+00     1.47131E-01
   4.87625E+00     1.48347E-01
   4.87750E+00     1.49551E-01
   4.87875E+00     1.50734E-01
   4.88000E+00     1.51888E-01
   4.88125E+00     1.53013E-01
   4.88250E+00     1.54108E-01
   4.88375E+00     1.55176E-01
   4.88500E+00     1.56214E-01
   4.88625E+00     1.57227E-01
   4.88750E+00     1.58216E-01
   4.88875E+00     1.59183E-01
   4.89000E+00     1.60127E-01
   4.89125E+00     1.61052E-01
   4.89250E+00     1.61957E-01
   4.89375E+00     1.62845E-01
   4.89500E+00     1.63719E-01
   4.89625E+00     1.64582E-01
   4.89750E+00     1.65434E-01
   4.89875E+00     1.66274E-01
   4.90000E+00     1.67101E-01
   4.90125E+00     1.67914E-01
   4.90250E+00     1.68709E-01
   4.90375E+00     1.69487E-01
   4.90500E+00     1.70247E-01
   4.90625E+00     1.70992E-01
   4.90750E+00     1.71724E-01
   4.90875E+00     1.72442E-01
   4.91000E+00     1.73151E-01
   4.91125E+00     1.73850E-01
   4.91250E+00     1.74540E-01
   4.91375E+00     1.75217E-01
   4.91500E+00     1.75878E-01
   4.91625E+00     1.76523E-01
   4.91750E+00     1.77150E-01
   4.91875E+00     1.77758E-01
   4.92000E+00     1.78349E-01
   4.92125E+00     1.78924E-01
   4.92250E+00     1.79486E-01
   4.92375E+00     1.80037E-01
   4.92500E+00     1.80577E-01
   4.92625E+00     1.81108E-01
   4.92750E+00     1.81627E-01
   4.92875E+00     1.82135E-01
   4.93000E+00     1.82629E-01
   4.93125E+00     1.83110E-01
   4.93250E+00     1.83573E-01
   4.93375E+00     1.84017E-01
   4.93500E+00     1.84441E-01
   4.93625E+00     1.84846E-01
   4.93750E+00     1.85235E-01
   4.93875E+00     1.85608E-01
   4.94000E+00     1.85967E-01
   4.94125E+00     1.86314E-01
   4.94250E+00     1.86649E-01
   4.94375E+00     1.86973E-01
   4.94500E+00     1.87286E-01
   4.94625E+00     1.87590E-01
   4.94750E+00     1.87884E-01
   4.94875E+00     1.88167E-01
   4.95000E+00     1.88440E-01
   4.95125E+00     1.88703E-01
   4.95250E+00     1.88955E-01
   4.95375E+00     1.89194E-01
   4.95500E+00     1.89420E-01
   4.95625E+00     1.89634E-01
   4.95750E+00     1.89836E-01
   4.95875E+00     1.90026E-01
   4.96000E+00     1.90206E-01
   4.96125E+00     1.90376E-01
   4.96250E+00     1.90538E-01
   4.96375E+00     1.90693E-01
   4.96500E+00     1.90841E-01
   4.96625E+00     1.90982E-01
   4.96750E+00     1.91118E-01
   4.96875E+00     1.91250E-01
   4.97000E+00     1.91378E-01
   4.97125E+00     1.91504E-01
   4.97250E+00     1.91627E-01
   4.97375E+00     1.91750E-01
   4.97500E+00     1.91873E-01
   4.97625E+00     1.91997E-01
   4.97750E+00     1.92123E-01
   4.97875E+00     1.92253E-01
   4.98000E+00     1.92388E-01
   4.98125E+00     1.92528E-01
   4.98250E+00     1.92677E-01
   4.98375E+00     1.92834E-01
   4.98500E+00     1.93000E-01
   4.98625E+00     1.93178E-01
   4.98750E+00     1.93367E-01
   4.98875E+00     1.93570E-01
   4.99000E+00     1.93785E-01
   4.99125E+00     1.94014E-01
   4.99250E+00     1.94257E-01
   4.99375E+00     1.94514E-01
   4.99500E+00     1.94781E-01
   4.99625E+00     1.95059E-01
   4.99750E+00     1.95352E-01
   4.99875E+00     1.95653E-01
   5.00000E+00     1.95961E-01
   5.00125E+00     1.96274E-01
   5.00250E+00     1.96589E-01
   5.00375E+00     1.96904E-01
   5.00500E+00     1.97216E-01
   5.00625E+00     1.97521E-01
   5.00750E+00     1.97816E-01
   5.00875E+00     1.98099E-01
   5.01000E+00     1.98367E-01
   5.01125E+00     1.98618E-01
   5.01250E+00     1.98848E-01
   5.01375E+00     1.99058E-01
   5.01500E+00     1.99246E-01
   5.01625E+00     1.99410E-01
   5.01750E+00     1.99552E-01
   5.01875E+00     1.99670E-01
   5.02000E+00     1.99764E-01
   5.02125E+00     1.99837E-01
   5.02250E+00     1.99887E-01
   5.02375E+00     1.99917E-01
   5.02500E+00     1.99926E-01
   5.02625E+00     1.99916E-01
   5.02750E+00     1.99886E-01
   5.02875E+00     1.99839E-01
   5.03000E+00     1.99774E-01
   5.03125E+00     1.99691E-01
   5.03250E+00     1.99592E-01
   5.03375E+00     1.99477E-01
   5.03500E+00     1.99344E-01
   5.03625E+00     1.99195E-01
   5.03750E+00     1.99030E-01
   5.03875E+00     1.98847E-01
   5.04000E+00     1.98647E-01
   5.04125E+00     1.98430E-01
   5.04250E+00     1.98195E-01
   5.04375E+00     1.97942E-01
   5.04500E+00     1.97670E-01
   5.04625E+00     1.97379E-01
   5.04750E+00     1.97069E-01
   5.04875E+00     1.96738E-01
   5.05000E+00     1.96388E-01
   5.05125E+00     1.96019E-01
   5.05250E+00     1.95630E-01
   5.05375E+00     1.95224E-01
   5.05500E+00     1.94800E-01
   5.05625E+00     1.94359E-01
   5.05750E+00     1.93902E-01
   5.05875E+00     1.93430E-01
   5.06000E+00     1.92943E-01
   5.06125E+00     1.92442E-01
   5.06250E+00     1.91928E-01
   5.06375E+00     1.91402E-01
   5.06500E+00     1.90865E-01
   5.06625E+00     1.90316E-01
   5.06750E+00     1.89757E-01
   5.06875E+00     1.89189E-01
   5.07000E+00     1.88612E-01
   5.07125E+00     1.88026E-01
   5.07250E+00     1.87433E-01
   5.07375E+00     1.86832E-01
   5.07500E+00     1.86223E-01
   5.07625E+00     1.85607E-01
   5.07750E+00     1.84984E-01
   5.07875E+00     1.84353E-01
   5.08000E+00     1.83715E-01
   5.08125E+00     1.83072E-01
   5.08250E+00     1.82422E-01
   5.08375E+00     1.81768E-01
   5.08500E+00     1.81110E-01
   5.08625E+00     1.80450E-01
   5.08750E+00     1.79788E-01
   5.08875E+00     1.79126E-01
   5.09000E+00     1.78465E-01
   5.09125E+00     1.77806E-01
   5.09250E+00     1.77149E-01
   5.09375E+00     1.76497E-01
   5.09500E+00     1.75850E-01
   5.09625E+00     1.75209E-01
   5.09750E+00     1.74575E-01
   5.09875E+00     1.73950E-01
   5.10000E+00     1.73335E-01
   5.10125E+00     1.72731E-01
   5.10250E+00     1.72139E-01
   5.10375E+00     1.71562E-01
   5.10500E+00     1.71002E-01
   5.10625E+00     1.70459E-01
   5.10750E+00     1.69937E-01
   5.10875E+00     1.69438E-01
   5.11000E+00     1.68964E-01
   5.11125E+00     1.68517E-01
   5.11250E+00     1.68099E-01
   5.11375E+00     1.67714E-01
   5.11500E+00     1.67361E-01
   5.11625E+00     1.67042E-01
   5.11750E+00     1.66759E-01
   5.11875E+00     1.66511E-01
   5.12000E+00     1.66299E-01
   5.12125E+00     1.66121E-01
   5.12250E+00     1.65977E-01
   5.12375E+00     1.65864E-01
   5.12500E+00     1.65779E-01
   5.12625E+00     1.65719E-01
   5.12750E+00     1.65680E-01
   5.12875E+00     1.65658E-01
   5.13000E+00     1.65648E-01
   5.13125E+00     1.65648E-01
   5.13250E+00     1.65652E-01
   5.13375E+00     1.65658E-01
   5.13500E+00     1.65661E-01
   5.13625E+00     1.65659E-01
   5.13750E+00     1.65649E-01
   5.13875E+00     1.65630E-01
   5.14000E+00     1.65599E-01
   5.14125E+00     1.65556E-01
   5.14250E+00     1.65501E-01
   5.14375E+00     1.65434E-01
   5.14500E+00     1.65354E-01
   5.14625E+00     1.65262E-01
   5.14750E+00     1.65159E-01
   5.14875E+00     1.65045E-01
   5.15000E+00     1.64921E-01
   5.15125E+00     1.64787E-01
   5.15250E+00     1.64645E-01
   5.15375E+00     1.64495E-01
   5.15500E+00     1.64337E-01
   5.15625E+00     1.64171E-01
   5.15750E+00     1.63998E-01
   5.15875E+00     1.63818E-01
   5.16000E+00     1.63630E-01
   5.16125E+00     1.63436E-01
   5.16250E+00     1.63236E-01
   5.16375E+00     1.63030E-01
   5.16500E+00     1.62818E-01
   5.16625E+00     1.62601E-01
   5.16750E+00     1.62378E-01
   5.16875E+00     1.62151E-01
   5.17000E+00     1.61919E-01
   5.17125E+00     1.61682E-01
   5.17250E+00     1.61442E-01
   5.17375E+00     1.61197E-01
   5.17500E+00     1.60949E-01
   5.17625E+00     1.60697E-01
   5.17750E+00     1.60440E-01
   5.17875E+00     1.60179E-01
   5.18000E+00     1.59915E-01
   5.18125E+00     1.59646E-01
   5.18250E+00     1.59374E-01
   5.18375E+00     1.59099E-01
   5.18500E+00     1.58820E-01
   5.18625E+00     1.58538E-01
   5.18750E+00     1.58253E-01
   5.18875E+00     1.57965E-01
   5.19000E+00     1.57674E-01
   5.19125E+00     1.57380E-01
   5.19250E+00     1.57082E-01
   5.19375E+00     1.56781E-01
   5.19500E+00     1.56478E-01
   5.19625E+00     1.56172E-01
   5.19750E+00     1.55864E-01
   5.19875E+00     1.55556E-01
   5.20000E+00     1.55248E-01
   5.20125E+00     1.54941E-01
   5.20250E+00     1.54634E-01
   5.20375E+00     1.54325E-01
   5.20500E+00     1.54015E-01
   5.20625E+00     1.53704E-01
   5.20750E+00     1.53392E-01
   5.20875E+00     1.53080E-01
   5.21000E+00     1.52768E-01
   5.21125E+00     1.52456E-01
   5.21250E+00     1.52146E-01
   5.21375E+00     1.51837E-01
   5.21500E+00     1.51530E-01
   5.21625E+00     1.51226E-01
   5.21750E+00     1.50925E-01
   5.21875E+00     1.50627E-01
   5.22000E+00     1.50332E-01
   5.22125E+00     1.50040E-01
   5.22250E+00     1.49750E-01
   5.22375E+00     1.49462E-01
   5.22500E+00     1.49178E-01
   5.22625E+00     1.48898E-01
   5.22750E+00     1.48621E-01
   5.22875E+00     1.48347E-01
   5.23000E+00     1.48075E-01
   5.23125E+00     1.47806E-01
   5.23250E+00     1.47540E-01
   5.23375E+00     1.47276E-01
   5.23500E+00     1.47016E-01
   5.23625E+00     1.46759E-01
   5.23750E+00     1.46507E-01
   5.23875E+00     1.46260E-01
   5.24000E+00     1.46019E-01
   5.24125E+00     1.45784E-01
   5.24250E+00     1.45556E-01
   5.24375E+00     1.45337E-01
   5.24500E+00     1.45125E-01
   5.24625E+00     1.44922E-01
   5.24750E+00     1.44726E-01
   5.24875E+00     1.44539E-01
   5.25000E+00     1.44360E-01
   5.25125E+00     1.44188E-01
   5.25250E+00     1.44024E-01
   5.25375E+00     1.43867E-01
   5.25500E+00     1.43718E-01
   5.25625E+00     1.43577E-01
   5.25750E+00     1.43443E-01
   5.25875E+00     1.43318E-01
   5.26000E+00     1.43200E-01
   5.26125E+00     1.43090E-01
   5.26250E+00     1.42988E-01
   5.26375E+00     1.42894E-01
   5.26500E+00     1.42807E-01
   5.26625E+00     1.42728E-01
   5.26750E+00     1.42655E-01
   5.26875E+00     1.42588E-01
   5.27000E+00     1.42527E-01
   5.27125E+00     1.42471E-01
   5.27250E+00     1.42420E-01
   5.27375E+00     1.42373E-01
   5.27500E+00     1.42330E-01
   5.27625E+00     1.42290E-01
   5.27750E+00     1.42253E-01
   5.27875E+00     1.42218E-01
   5.28000E+00     1.42185E-01
   5.28125E+00     1.42154E-01
   5.28250E+00     1.42123E-01
   5.28375E+00     1.42093E-01
   5.28500E+00     1.42063E-01
   5.28625E+00     1.42032E-01
   5.28750E+00     1.42001E-01
   5.28875E+00     1.41969E-01
   5.29000E+00     1.41935E-01
   5.29125E+00     1.41901E-01
   5.29250E+00     1.41864E-01
   5.29375E+00     1.41825E-01
   5.29500E+00     1.41785E-01
   5.29625E+00     1.41742E-01
   5.29750E+00     1.41697E-01
   5.29875E+00     1.41649E-01
   5.30000E+00     1.41599E-01
   5.30125E+00     1.41546E-01
   5.30250E+00     1.41491E-01
   5.30375E+00     1.41433E-01
   5.30500E+00     1.41373E-01
   5.30625E+00     1.41310E-01
   5.30750E+00     1.41244E-01
   5.30875E+00     1.41176E-01
   5.31000E+00     1.41106E-01
   5.31125E+00     1.41033E-01
   5.31250E+00     1.40958E-01
   5.31375E+00     1.40880E-01
   5.31500E+00     1.40800E-01
   5.31625E+00     1.40717E-01
   5.31750E+00     1.40631E-01
   5.31875E+00     1.40542E-01
   5.32000E+00     1.40449E-01
   5.32125E+00     1.40353E-01
   5.32250E+00     1.40254E-01
   5.32375E+00     1.40150E-01
   5.32500E+00     1.40043E-01
   5.32625E+00     1.39932E-01
   5.32750E+00     1.39817E-01
   5.32875E+00     1.39699E-01
   5.33000E+00     1.39577E-01
   5.33125E+00     1.39451E-01
   5.33250E+00     1.39322E-01
   5.33375E+00     1.39190E-01
   5.33500E+00     1.39055E-01
   5.33625E+00     1.38918E-01
   5.33750E+00     1.38777E-01
   5.33875E+00     1.38635E-01
   5.34000E+00     1.38491E-01
   5.34125E+00     1.38346E-01
   5.34250E+00     1.38200E-01
   5.34375E+00     1.38053E-01
   5.34500E+00     1.37906E-01
   5.34625E+00     1.37759E-01
   5.34750E+00     1.37612E-01
   5.34875E+00     1.37466E-01
   5.35000E+00     1.37322E-01
   5.35125E+00     1.37178E-01
   5.35250E+00     1.37036E-01
   5.35375E+00     1.36895E-01
   5.35500E+00     1.36755E-01
   5.35625E+00     1.36618E-01
   5.35750E+00     1.36482E-01
   5.35875E+00     1.36350E-01
   5.36000E+00     1.36220E-01
   5.36125E+00     1.36093E-01
   5.36250E+00     1.35969E-01
   5.36375E+00     1.35847E-01
   5.36500E+00     1.35728E-01
   5.36625E+00     1.35611E-01
   5.36750E+00     1.35497E-01
   5.36875E+00     1.35386E-01
   5.37000E+00     1.35278E-01
   5.37125E+00     1.35172E-01
   5.37250E+00     1.35069E-01
   5.37375E+00     1.34969E-01
   5.37500E+00     1.34871E-01
   5.37625E+00     1.34777E-01
   5.37750E+00     1.34686E-01
   5.37875E+00     1.34599E-01
   5.38000E+00     1.34515E-01
   5.38125E+00     1.34436E-01
   5.38250E+00     1.34360E-01
   5.38375E+00     1.34288E-01
   5.38500E+00     1.34221E-01
   5.38625E+00     1.34158E-01
   5.38750E+00     1.34100E-01
   5.38875E+00     1.34047E-01
   5.39000E+00     1.33997E-01
   5.39125E+00     1.33953E-01
   5.39250E+00     1.33913E-01
   5.39375E+00     1.33878E-01
   5.39500E+00     1.33846E-01
   5.39625E+00     1.33820E-01
   5.39750E+00     1.33797E-01
   5.39875E+00     1.33778E-01
   5.40000E+00     1.33762E-01
   5.40125E+00     1.33750E-01
   5.40250E+00     1.33742E-01
   5.40375E+00     1.33736E-01
   5.40500E+00     1.33732E-01
   5.40625E+00     1.33731E-01
   5.40750E+00     1.33731E-01
   5.40875E+00     1.33734E-01
   5.41000E+00     1.33737E-01
   5.41125E+00     1.33742E-01
   5.41250E+00     1.33748E-01
   5.41375E+00     1.33754E-01
   5.41500E+00     1.33760E-01
   5.41625E+00     1.33767E-01
   5.41750E+00     1.33774E-01
   5.41875E+00     1.33780E-01
   5.42000E+00     1.33786E-01
   5.42125E+00     1.33792E-01
   5.42250E+00     1.33797E-01
   5.42375E+00     1.33801E-01
   5.42500E+00     1.33805E-01
   5.42625E+00     1.33807E-01
   5.42750E+00     1.33809E-01
   5.42875E+00     1.33810E-01
   5.43000E+00     1.33809E-01
   5.43125E+00     1.33807E-01
   5.43250E+00     1.33804E-01
   5.43375E+00     1.33800E-01
   5.43500E+00     1.33794E-01
   5.43625E+00     1.33787E-01
   5.43750E+00     1.33778E-01
   5.43875E+00     1.33768E-01
   5.44000E+00     1.33756E-01
   5.44125E+00     1.33742E-01
   5.44250E+00     1.33726E-01
   5.44375E+00     1.33708E-01
   5.44500E+00     1.33688E-01
   5.44625E+00     1.33667E-01
   5.44750E+00     1.33643E-01
   5.44875E+00     1.33617E-01
   5.45000E+00     1.33589E-01
   5.45125E+00     1.33560E-01
   5.45250E+00     1.33528E-01
   5.45375E+00     1.33495E-01
   5.45500E+00     1.33460E-01
   5.45625E+00     1.33422E-01
   5.45750E+00     1.33384E-01
   5.45875E+00     1.33343E-01
   5.46000E+00     1.33301E-01
   5.46125E+00     1.33257E-01
   5.46250E+00     1.33212E-01
   5.46375E+00     1.33166E-01
   5.46500E+00     1.33118E-01
   5.46625E+00     1.33069E-01
   5.46750E+00     1.33019E-01
   5.46875E+00     1.32967E-01
   5.47000E+00     1.32915E-01
   5.47125E+00     1.32862E-01
   5.47250E+00     1.32808E-01
   5.47375E+00     1.32754E-01
   5.47500E+00     1.32698E-01
   5.47625E+00     1.32643E-01
   5.47750E+00     1.32587E-01
   5.47875E+00     1.32530E-01
   5.48000E+00     1.32474E-01
   5.48125E+00     1.32417E-01
   5.48250E+00     1.32360E-01
   5.48375E+00     1.32303E-01
   5.48500E+00     1.32246E-01
   5.48625E+00     1.32190E-01
   5.48750E+00     1.32133E-01
   5.48875E+00     1.32077E-01
   5.49000E+00     1.32022E-01
   5.49125E+00     1.31967E-01
   5.49250E+00     1.31912E-01
   5.49375E+00     1.31858E-01
   5.49500E+00     1.31805E-01
   5.49625E+00     1.31752E-01
   5.49750E+00     1.31700E-01
   5.49875E+00     1.31649E-01
   5.50000E+00     1.31599E-01
   5.50125E+00     1.31550E-01
   5.50250E+00     1.31502E-01
   5.50375E+00     1.31455E-01
   5.50500E+00     1.31408E-01
   5.50625E+00     1.31363E-01
   5.50750E+00     1.31319E-01
   5.50875E+00     1.31276E-01
   5.51000E+00     1.31234E-01
   5.51125E+00     1.31193E-01
   5.51250E+00     1.31153E-01
   5.51375E+00     1.31115E-01
   5.51500E+00     1.31078E-01
   5.51625E+00     1.31042E-01
   5.51750E+00     1.31007E-01
   5.51875E+00     1.30973E-01
   5.52000E+00     1.30941E-01
   5.52125E+00     1.30911E-01
   5.52250E+00     1.30881E-01
   5.52375E+00     1.30854E-01
   5.52500E+00     1.30828E-01
   5.52625E+00     1.30803E-01
   5.52750E+00     1.30780E-01
   5.52875E+00     1.30758E-01
   5.53000E+00     1.30738E-01
   5.53125E+00     1.30719E-01
   5.53250E+00     1.30702E-01
   5.53375E+00     1.30687E-01
   5.53500E+00     1.30673E-01
   5.53625E+00     1.30660E-01
   5.53750E+00     1.30649E-01
   5.53875E+00     1.30640E-01
   5.54000E+00     1.30632E-01
   5.54125E+00     1.30626E-01
   5.54250E+00     1.30621E-01
   5.54375E+00     1.30617E-01
   5.54500E+00     1.30615E-01
   5.54625E+00     1.30615E-01
   5.54750E+00     1.30615E-01
   5.54875E+00     1.30617E-01
   5.55000E+00     1.30620E-01
   5.55125E+00     1.30625E-01
   5.55250E+00     1.30630E-01
   5.55375E+00     1.30637E-01
   5.55500E+00     1.30645E-01
   5.55625E+00     1.30653E-01
   5.55750E+00     1.30663E-01
   5.55875E+00     1.30673E-01
   5.56000E+00     1.30684E-01
   5.56125E+00     1.30696E-01
   5.56250E+00     1.30709E-01
   5.56375E+00     1.30722E-01
   5.56500E+00     1.30736E-01
   5.56625E+00     1.30750E-01
   5.56750E+00     1.30764E-01
   5.56875E+00     1.30779E-01
   5.57000E+00     1.30794E-01
   5.57125E+00     1.30809E-01
   5.57250E+00     1.30824E-01
   5.57375E+00     1.30839E-01
   5.57500E+00     1.30854E-01
   5.57625E+00     1.30869E-01
   5.57750E+00     1.30884E-01
   5.57875E+00     1.30899E-01
   5.58000E+00     1.30913E-01
   5.58125E+00     1.30927E-01
   5.58250E+00     1.30941E-01
   5.58375E+00     1.30954E-01
   5.58500E+00     1.30967E-01
   5.58625E+00     1.30980E-01
   5.58750E+00     1.30992E-01
   5.58875E+00     1.31003E-01
   5.59000E+00     1.31014E-01
   5.59125E+00     1.31024E-01
   5.59250E+00     1.31033E-01
   5.59375E+00     1.31041E-01
   5.59500E+00     1.31049E-01
   5.59625E+00     1.31056E-01
   5.59750E+00     1.31062E-01
   5.59875E+00     1.31067E-01
   5.60000E+00     1.31071E-01
   5.60125E+00     1.31075E-01
   5.60250E+00     1.31077E-01
   5.60375E+00     1.31079E-01
   5.60500E+00     1.31079E-01
   5.60625E+00     1.31079E-01
   5.60750E+00     1.31077E-01
   5.60875E+00     1.31075E-01
   5.61000E+00     1.31071E-01
   5.61125E+00     1.31065E-01
   5.61250E+00     1.31058E-01
   5.61375E+00     1.31049E-01
   5.61500E+00     1.31037E-01
   5.61625E+00     1.31024E-01
   5.61750E+00     1.31007E-01
   5.61875E+00     1.30988E-01
   5.62000E+00     1.30967E-01
   5.62125E+00     1.30943E-01
   5.62250E+00     1.30917E-01
   5.62375E+00     1.30889E-01
   5.62500E+00     1.30860E-01
   5.62625E+00     1.30829E-01
   5.62750E+00     1.30797E-01
   5.62875E+00     1.30765E-01
   5.63000E+00     1.30732E-01
   5.63125E+00     1.30700E-01
   5.63250E+00     1.30669E-01
   5.63375E+00     1.30639E-01
   5.63500E+00     1.30612E-01
   5.63625E+00     1.30589E-01
   5.63750E+00     1.30570E-01
   5.63875E+00     1.30558E-01
   5.64000E+00     1.30554E-01
   5.64125E+00     1.30560E-01
   5.64250E+00     1.30579E-01
   5.64375E+00     1.30613E-01
   5.64500E+00     1.30665E-01
   5.64625E+00     1.30739E-01
   5.64750E+00     1.30839E-01
   5.64875E+00     1.30968E-01
   5.65000E+00     1.31133E-01
   5.65125E+00     1.31336E-01
   5.65250E+00     1.31584E-01
   5.65375E+00     1.31883E-01
   5.65500E+00     1.32237E-01
   5.65625E+00     1.32652E-01
   5.65750E+00     1.33132E-01
   5.65875E+00     1.33683E-01
   5.66000E+00     1.34306E-01
   5.66125E+00     1.35001E-01
   5.66250E+00     1.35769E-01
   5.66375E+00     1.36610E-01
   5.66500E+00     1.37524E-01
   5.66625E+00     1.38508E-01
   5.66750E+00     1.39557E-01
   5.66875E+00     1.40659E-01
   5.67000E+00     1.41806E-01
   5.67125E+00     1.42989E-01
   5.67250E+00     1.44202E-01
   5.67375E+00     1.45430E-01
   5.67500E+00     1.46663E-01
   5.67625E+00     1.47894E-01
   5.67750E+00     1.49116E-01
   5.67875E+00     1.50319E-01
   5.68000E+00     1.51495E-01
   5.68125E+00     1.52641E-01
   5.68250E+00     1.53758E-01
   5.68375E+00     1.54846E-01
   5.68500E+00     1.55906E-01
   5.68625E+00     1.56938E-01
   5.68750E+00     1.57947E-01
   5.68875E+00     1.58933E-01
   5.69000E+00     1.59896E-01
   5.69125E+00     1.60839E-01
   5.69250E+00     1.61763E-01
   5.69375E+00     1.62668E-01
   5.69500E+00     1.63558E-01
   5.69625E+00     1.64436E-01
   5.69750E+00     1.65304E-01
   5.69875E+00     1.66159E-01
   5.70000E+00     1.67000E-01
   5.70125E+00     1.67826E-01
   5.70250E+00     1.68636E-01
   5.70375E+00     1.69426E-01
   5.70500E+00     1.70198E-01
   5.70625E+00     1.70954E-01
   5.70750E+00     1.71696E-01
   5.70875E+00     1.72423E-01
   5.71000E+00     1.73139E-01
   5.71125E+00     1.73846E-01
   5.71250E+00     1.74541E-01
   5.71375E+00     1.75223E-01
   5.71500E+00     1.75889E-01
   5.71625E+00     1.76538E-01
   5.71750E+00     1.77167E-01
   5.71875E+00     1.77778E-01
   5.72000E+00     1.78370E-01
   5.72125E+00     1.78945E-01
   5.72250E+00     1.79506E-01
   5.72375E+00     1.80055E-01
   5.72500E+00     1.80593E-01
   5.72625E+00     1.81121E-01
   5.72750E+00     1.81636E-01
   5.72875E+00     1.82139E-01
   5.73000E+00     1.82629E-01
   5.73125E+00     1.83103E-01
   5.73250E+00     1.83561E-01
   5.73375E+00     1.83998E-01
   5.73500E+00     1.84416E-01
   5.73625E+00     1.84814E-01
   5.73750E+00     1.85195E-01
   5.73875E+00     1.85561E-01
   5.74000E+00     1.85911E-01
   5.74125E+00     1.86249E-01
   5.74250E+00     1.86574E-01
   5.74375E+00     1.86889E-01
   5.74500E+00     1.87192E-01
   5.74625E+00     1.87485E-01
   5.74750E+00     1.87768E-01
   5.74875E+00     1.88040E-01
   5.75000E+00     1.88302E-01
   5.75125E+00     1.88553E-01
   5.75250E+00     1.88793E-01
   5.75375E+00     1.89022E-01
   5.75500E+00     1.89238E-01
   5.75625E+00     1.89442E-01
   5.75750E+00     1.89634E-01
   5.75875E+00     1.89815E-01
   5.76000E+00     1.89985E-01
   5.76125E+00     1.90146E-01
   5.76250E+00     1.90298E-01
   5.76375E+00     1.90442E-01
   5.76500E+00     1.90580E-01
   5.76625E+00     1.90712E-01
   5.76750E+00     1.90838E-01
   5.76875E+00     1.90960E-01
   5.77000E+00     1.91078E-01
   5.77125E+00     1.91193E-01
   5.77250E+00     1.91307E-01
   5.77375E+00     1.91420E-01
   5.77500E+00     1.91533E-01
   5.77625E+00     1.91648E-01
   5.77750E+00     1.91765E-01
   5.77875E+00     1.91886E-01
   5.78000E+00     1.92012E-01
   5.78125E+00     1.92145E-01
   5.78250E+00     1.92286E-01
   5.78375E+00     1.92435E-01
   5.78500E+00     1.92596E-01
   5.78625E+00     1.92768E-01
   5.78750E+00     1.92954E-01
   5.78875E+00     1.93150E-01
   5.79000E+00     1.93364E-01
   5.79125E+00     1.93593E-01
   5.79250E+00     1.93836E-01
   5.79375E+00     1.94095E-01
   5.79500E+00     1.94368E-01
   5.79625E+00     1.94654E-01
   5.79750E+00     1.94952E-01
   5.79875E+00     1.95260E-01
   5.80000E+00     1.95576E-01
   5.80125E+00     1.95899E-01
   5.80250E+00     1.96225E-01
   5.80375E+00     1.96552E-01
   5.80500E+00     1.96878E-01
   5.80625E+00     1.97199E-01
   5.80750E+00     1.97512E-01
   5.80875E+00     1.97813E-01
   5.81000E+00     1.98099E-01
   5.81125E+00     1.98368E-01
   5.81250E+00     1.98616E-01
   5.81375E+00     1.98843E-01
   5.81500E+00     1.99047E-01
   5.81625E+00     1.99227E-01
   5.81750E+00     1.99383E-01
   5.81875E+00     1.99515E-01
   5.82000E+00     1.99623E-01
   5.82125E+00     1.99707E-01
   5.82250E+00     1.99770E-01
   5.82375E+00     1.99810E-01
   5.82500E+00     1.99829E-01
   5.82625E+00     1.99829E-01
   5.82750E+00     1.99809E-01
   5.82875E+00     1.99771E-01
   5.83000E+00     1.99714E-01
   5.83125E+00     1.99639E-01
   5.83250E+00     1.99547E-01
   5.83375E+00     1.99437E-01
   5.83500E+00     1.99310E-01
   5.83625E+00     1.99165E-01
   5.83750E+00     1.99002E-01
   5.83875E+00     1.98822E-01
   5.84000E+00     1.98624E-01
   5.84125E+00     1.98407E-01
   5.84250E+00     1.98173E-01
   5.84375E+00     1.97920E-01
   5.84500E+00     1.97647E-01
   5.84625E+00     1.97355E-01
   5.84750E+00     1.97043E-01
   5.84875E+00     1.96712E-01
   5.85000E+00     1.96360E-01
   5.85125E+00     1.95990E-01
   5.85250E+00     1.95601E-01
   5.85375E+00     1.95193E-01
   5.85500E+00     1.94768E-01
   5.85625E+00     1.94327E-01
   5.85750E+00     1.93869E-01
   5.85875E+00     1.93395E-01
   5.86000E+00     1.92907E-01
   5.86125E+00     1.92404E-01
   5.86250E+00     1.91888E-01
   5.86375E+00     1.91359E-01
   5.86500E+00     1.90818E-01
   5.86625E+00     1.90266E-01
   5.86750E+00     1.89703E-01
   5.86875E+00     1.89130E-01
   5.87000E+00     1.88548E-01
   5.87125E+00     1.87957E-01
   5.87250E+00     1.87358E-01
   5.87375E+00     1.86751E-01
   5.87500E+00     1.86136E-01
   5.87625E+00     1.85513E-01
   5.87750E+00     1.84882E-01
   5.87875E+00     1.84244E-01
   5.88000E+00     1.83599E-01
   5.88125E+00     1.82948E-01
   5.88250E+00     1.82291E-01
   5.88375E+00     1.81630E-01
   5.88500E+00     1.80965E-01
   5.88625E+00     1.80298E-01
   5.88750E+00     1.79630E-01
   5.88875E+00     1.78961E-01
   5.89000E+00     1.78295E-01
   5.89125E+00     1.77630E-01
   5.89250E+00     1.76969E-01
   5.89375E+00     1.76313E-01
   5.89500E+00     1.75662E-01
   5.89625E+00     1.75018E-01
   5.89750E+00     1.74382E-01
   5.89875E+00     1.73755E-01
   5.90000E+00     1.73138E-01
   5.90125E+00     1.72533E-01
   5.90250E+00     1.71941E-01
   5.90375E+00     1.71364E-01
   5.90500E+00     1.70803E-01
   5.90625E+00     1.70262E-01
   5.90750E+00     1.69742E-01
   5.90875E+00     1.69244E-01
   5.91000E+00     1.68773E-01
   5.91125E+00     1.68330E-01
   5.91250E+00     1.67916E-01
   5.91375E+00     1.67535E-01
   5.91500E+00     1.67188E-01
   5.91625E+00     1.66876E-01
   5.91750E+00     1.66600E-01
   5.91875E+00     1.66360E-01
   5.92000E+00     1.66156E-01
   5.92125E+00     1.65987E-01
   5.92250E+00     1.65852E-01
   5.92375E+00     1.65749E-01
   5.92500E+00     1.65675E-01
   5.92625E+00     1.65625E-01
   5.92750E+00     1.65596E-01
   5.92875E+00     1.65584E-01
   5.93000E+00     1.65585E-01
   5.93125E+00     1.65594E-01
   5.93250E+00     1.65608E-01
   5.93375E+00     1.65622E-01
   5.93500E+00     1.65634E-01
   5.93625E+00     1.65640E-01
   5.93750E+00     1.65637E-01
   5.93875E+00     1.65624E-01
   5.94000E+00     1.65599E-01
   5.94125E+00     1.65561E-01
   5.94250E+00     1.65511E-01
   5.94375E+00     1.65447E-01
   5.94500E+00     1.65370E-01
   5.94625E+00     1.65281E-01
   5.94750E+00     1.65179E-01
   5.94875E+00     1.65067E-01
   5.95000E+00     1.64944E-01
   5.95125E+00     1.64811E-01
   5.95250E+00     1.64670E-01
   5.95375E+00     1.64520E-01
   5.95500E+00     1.64362E-01
   5.95625E+00     1.64196E-01
   5.95750E+00     1.64022E-01
   5.95875E+00     1.63841E-01
   5.96000E+00     1.63653E-01
   5.96125E+00     1.63458E-01
   5.96250E+00     1.63257E-01
   5.96375E+00     1.63050E-01
   5.96500E+00     1.62836E-01
   5.96625E+00     1.62617E-01
   5.96750E+00     1.62393E-01
   5.96875E+00     1.62164E-01
   5.97000E+00     1.61930E-01
   5.97125E+00     1.61691E-01
   5.97250E+00     1.61448E-01
   5.97375E+00     1.61201E-01
   5.97500E+00     1.60950E-01
   5.97625E+00     1.60695E-01
   5.97750E+00     1.60436E-01
   5.97875E+00     1.60172E-01
   5.98000E+00     1.59905E-01
   5.98125E+00     1.59633E-01
   5.98250E+00     1.59358E-01
   5.98375E+00     1.59079E-01
   5.98500E+00     1.58797E-01
   5.98625E+00     1.58512E-01
   5.98750E+00     1.58224E-01
   5.98875E+00     1.57933E-01
   5.99000E+00     1.57639E-01
   5.99125E+00     1.57342E-01
   5.99250E+00     1.57041E-01
   5.99375E+00     1.56737E-01
   5.99500E+00     1.56431E-01
   5.99625E+00     1.56122E-01
   5.99750E+00     1.55812E-01
   5.99875E+00     1.55501E-01
   6.00000E+00     1.55190E-01
   6.00125E+00     1.54881E-01
   6.00250E+00     1.54570E-01
   6.00375E+00     1.54259E-01
   6.00500E+00     1.53946E-01
   6.00625E+00     1.53633E-01
   6.00750E+00     1.53319E-01
   6.00875E+00     1.53004E-01
   6.01000E+00     1.52690E-01
   6.01125E+00     1.52376E-01
   6.01250E+00     1.52064E-01
   6.01375E+00     1.51754E-01
   6.01500E+00     1.51445E-01
   6.01625E+00     1.51140E-01
   6.01750E+00     1.50838E-01
   6.01875E+00     1.50539E-01
   6.02000E+00     1.50243E-01
   6.02125E+00     1.49949E-01
   6.02250E+00     1.49658E-01
   6.02375E+00     1.49370E-01
   6.02500E+00     1.49085E-01
   6.02625E+00     1.48804E-01
   6.02750E+00     1.48527E-01
   6.02875E+00     1.48253E-01
   6.03000E+00     1.47981E-01
   6.03125E+00     1.47711E-01
   6.03250E+00     1.47445E-01
   6.03375E+00     1.47181E-01
   6.03500E+00     1.46921E-01
   6.03625E+00     1.46664E-01
   6.03750E+00     1.46413E-01
   6.03875E+00     1.46167E-01
   6.04000E+00     1.45927E-01
   6.04125E+00     1.45693E-01
   6.04250E+00     1.45468E-01
   6.04375E+00     1.45250E-01
   6.04500E+00     1.45040E-01
   6.04625E+00     1.44839E-01
   6.04750E+00     1.44646E-01
   6.04875E+00     1.44461E-01
   6.05000E+00     1.44283E-01
   6.05125E+00     1.44114E-01
   6.05250E+00     1.43952E-01
   6.05375E+00     1.43798E-01
   6.05500E+00     1.43652E-01
   6.05625E+00     1.43513E-01
   6.05750E+00     1.43383E-01
   6.05875E+00     1.43261E-01
   6.06000E+00     1.43146E-01
   6.06125E+00     1.43040E-01
   6.06250E+00     1.42942E-01
   6.06375E+00     1.42851E-01
   6.06500E+00     1.42768E-01
   6.06625E+00     1.42693E-01
   6.06750E+00     1.42623E-01
   6.06875E+00     1.42561E-01
   6.07000E+00     1.42503E-01
   6.07125E+00     1.42451E-01
   6.07250E+00     1.42404E-01
   6.07375E+00     1.42360E-01
   6.07500E+00     1.42321E-01
   6.07625E+00     1.42284E-01
   6.07750E+00     1.42251E-01
   6.07875E+00     1.42219E-01
   6.08000E+00     1.42189E-01
   6.08125E+00     1.42160E-01
   6.08250E+00     1.42132E-01
   6.08375E+00     1.42105E-01
   6.08500E+00     1.42077E-01
   6.08625E+00     1.42049E-01
   6.08750E+00     1.42019E-01
   6.08875E+00     1.41989E-01
   6.09000E+00     1.41957E-01
   6.09125E+00     1.41924E-01
   6.09250E+00     1.41888E-01
   6.09375E+00     1.41851E-01
   6.09500E+00     1.41811E-01
   6.09625E+00     1.41769E-01
   6.09750E+00     1.41724E-01
   6.09875E+00     1.41676E-01
   6.10000E+00     1.41626E-01
   6.10125E+00     1.41574E-01
   6.10250E+00     1.41518E-01
   6.10375E+00     1.41460E-01
   6.10500E+00     1.41399E-01
   6.10625E+00     1.41336E-01
   6.10750E+00     1.41269E-01
   6.10875E+00     1.41201E-01
   6.11000E+00     1.41129E-01
   6.11125E+00     1.41055E-01
   6.11250E+00     1.40979E-01
   6.11375E+00     1.40900E-01
   6.11500E+00     1.40818E-01
   6.11625E+00     1.40734E-01
   6.11750E+00     1.40646E-01
   6.11875E+00     1.40556E-01
   6.12000E+00     1.40462E-01
   6.12125E+00     1.40364E-01
   6.12250E+00     1.40263E-01
   6.12375E+00     1.40158E-01
   6.12500E+00     1.40049E-01
   6.12625E+00     1.39936E-01
   6.12750E+00     1.39819E-01
   6.12875E+00     1.39699E-01
   6.13000E+00     1.39575E-01
   6.13125E+00     1.39447E-01
   6.13250E+00     1.39316E-01
   6.13375E+00     1.39182E-01
   6.13500E+00     1.39045E-01
   6.13625E+00     1.38906E-01
   6.13750E+00     1.38763E-01
   6.13875E+00     1.38619E-01
   6.14000E+00     1.38474E-01
   6.14125E+00     1.38326E-01
   6.14250E+00     1.38178E-01
   6.14375E+00     1.38030E-01
   6.14500E+00     1.37881E-01
   6.14625E+00     1.37732E-01
   6.14750E+00     1.37584E-01
   6.14875E+00     1.37437E-01
   6.15000E+00     1.37291E-01
   6.15125E+00     1.37146E-01
   6.15250E+00     1.37002E-01
   6.15375E+00     1.36860E-01
   6.15500E+00     1.36719E-01
   6.15625E+00     1.36581E-01
   6.15750E+00     1.36445E-01
   6.15875E+00     1.36312E-01
   6.16000E+00     1.36181E-01
   6.16125E+00     1.36054E-01
   6.16250E+00     1.35929E-01
   6.16375E+00     1.35807E-01
   6.16500E+00     1.35687E-01
   6.16625E+00     1.35570E-01
   6.16750E+00     1.35456E-01
   6.16875E+00     1.35344E-01
   6.17000E+00     1.35235E-01
   6.17125E+00     1.35129E-01
   6.17250E+00     1.35026E-01
   6.17375E+00     1.34926E-01
   6.17500E+00     1.34829E-01
   6.17625E+00     1.34735E-01
   6.17750E+00     1.34645E-01
   6.17875E+00     1.34558E-01
   6.18000E+00     1.34475E-01
   6.18125E+00     1.34396E-01
   6.18250E+00     1.34321E-01
   6.18375E+00     1.34251E-01
   6.18500E+00     1.34185E-01
   6.18625E+00     1.34124E-01
   6.18750E+00     1.34067E-01
   6.18875E+00     1.34015E-01
   6.19000E+00     1.33968E-01
   6.19125E+00     1.33925E-01
   6.19250E+00     1.33887E-01
   6.19375E+00     1.33854E-01
   6.19500E+00     1.33825E-01
   6.19625E+00     1.33800E-01
   6.19750E+00     1.33779E-01
   6.19875E+00     1.33763E-01
   6.20000E+00     1.33749E-01
   6.20125E+00     1.33739E-01
   6.20250E+00     1.33733E-01
   6.20375E+00     1.33729E-01
   6.20500E+00     1.33727E-01
   6.20625E+00     1.33728E-01
   6.20750E+00     1.33730E-01
   6.20875E+00     1.33734E-01
   6.21000E+00     1.33740E-01
   6.21125E+00     1.33746E-01
   6.21250E+00     1.33753E-01
   6.21375E+00     1.33761E-01
   6.21500E+00     1.33769E-01
   6.21625E+00     1.33777E-01
   6.21750E+00     1.33785E-01
   6.21875E+00     1.33792E-01
   6.22000E+00     1.33800E-01
   6.22125E+00     1.33806E-01
   6.22250E+00     1.33812E-01
   6.22375E+00     1.33818E-01
   6.22500E+00     1.33822E-01
   6.22625E+00     1.33825E-01
   6.22750E+00     1.33828E-01
   6.22875E+00     1.33829E-01
   6.23000E+00     1.33829E-01
   6.23125E+00     1.33827E-01
   6.23250E+00     1.33825E-01
   6.23375E+00     1.33821E-01
   6.23500E+00     1.33815E-01
   6.23625E+00     1.33808E-01
   6.23750E+00     1.33799E-01
   6.23875E+00     1.33788E-01
   6.24000E+00     1.33776E-01
   6.24125E+00     1.33762E-01
   6.24250E+00     1.33746E-01
   6.24375E+00     1.33727E-01
   6.24500E+00     1.33707E-01
   6.24625E+00     1.33685E-01
   6.24750E+00     1.33660E-01
   6.24875E+00     1.33634E-01
   6.25000E+00     1.33606E-01
   6.25125E+00     1.33575E-01
   6.25250E+00     1.33543E-01
   6.25375E+00     1.33509E-01
   6.25500E+00     1.33473E-01
   6.25625E+00     1.33435E-01
   6.25750E+00     1.33395E-01
   6.25875E+00     1.33354E-01
   6.26000E+00     1.33311E-01
   6.26125E+00     1.33266E-01
   6.26250E+00     1.33220E-01
   6.26375E+00     1.33173E-01
   6.26500E+00     1.33124E-01
   6.26625E+00     1.33074E-01
   6.26750E+00     1.33023E-01
   6.26875E+00     1.32970E-01
   6.27000E+00     1.32917E-01
   6.27125E+00     1.32863E-01
   6.27250E+00     1.32809E-01
   6.27375E+00     1.32753E-01
   6.27500E+00     1.32697E-01
   6.27625E+00     1.32641E-01
   6.27750E+00     1.32584E-01
   6.27875E+00     1.32526E-01
   6.28000E+00     1.32469E-01
   6.28125E+00     1.32411E-01
   6.28250E+00     1.32354E-01
   6.28375E+00     1.32296E-01
   6.28500E+00     1.32238E-01
   6.28625E+00     1.32181E-01
   6.28750E+00     1.32124E-01
   6.28875E+00     1.32067E-01
   6.29000E+00     1.32011E-01
   6.29125E+00     1.31955E-01
   6.29250E+00     1.31899E-01
   6.29375E+00     1.31845E-01
   6.29500E+00     1.31791E-01
   6.29625E+00     1.31737E-01
   6.29750E+00     1.31685E-01
   6.29875E+00     1.31633E-01
   6.30000E+00     1.31582E-01
   6.30125E+00     1.31533E-01
   6.30250E+00     1.31484E-01
   6.30375E+00     1.31436E-01
   6.30500E+00     1.31389E-01
   6.30625E+00     1.31344E-01
   6.30750E+00     1.31299E-01
   6.30875E+00     1.31256E-01
   6.31000E+00     1.31214E-01
   6.31125E+00     1.31172E-01
   6.31250E+00     1.31133E-01
   6.31375E+00     1.31094E-01
   6.31500E+00     1.31057E-01
   6.31625E+00     1.31021E-01
   6.31750E+00     1.30986E-01
   6.31875E+00     1.30953E-01
   6.32000E+00     1.30921E-01
   6.32125E+00     1.30891E-01
   6.32250E+00     1.30862E-01
   6.32375E+00     1.30835E-01
   6.32500E+00     1.30809E-01
   6.32625E+00     1.30785E-01
   6.32750E+00     1.30763E-01
   6.32875E+00     1.30742E-01
   6.33000E+00     1.30722E-01
   6.33125E+00     1.30704E-01
   6.33250E+00     1.30688E-01
   6.33375E+00     1.30673E-01
   6.33500E+00     1.30660E-01
   6.33625E+00     1.30648E-01
   6.33750E+00     1.30638E-01
   6.33875E+00     1.30630E-01
   6.34000E+00     1.30623E-01
   6.34125E+00     1.30617E-01
   6.34250E+00     1.30613E-01
   6.34375E+00     1.30611E-01
   6.34500E+00     1.30609E-01
   6.34625E+00     1.30610E-01
   6.34750E+00     1.30611E-01
   6.34875E+00     1.30614E-01
   6.35000E+00     1.30618E-01
   6.35125E+00     1.30623E-01
   6.35250E+00     1.30630E-01
   6.35375E+00     1.30637E-01
   6.35500E+00     1.30646E-01
   6.35625E+00     1.30655E-01
   6.35750E+00     1.30666E-01
   6.35875E+00     1.30677E-01
   6.36000E+00     1.30689E-01
   6.36125E+00     1.30702E-01
   6.36250E+00     1.30715E-01
   6.36375E+00     1.30729E-01
   6.36500E+00     1.30743E-01
   6.36625E+00     1.30758E-01
   6.36750E+00     1.30773E-01
   6.36875E+00     1.30789E-01
   6.37000E+00     1.30804E-01
   6.37125E+00     1.30820E-01
   6.37250E+00     1.30836E-01
   6.37375E+00     1.30851E-01
   6.37500E+00     1.30867E-01
   6.37625E+00     1.30883E-01
   6.37750E+00     1.30898E-01
   6.37875E+00     1.30913E-01
   6.38000E+00     1.30928E-01
   6.38125E+00     1.30943E-01
   6.38250E+00     1.30957E-01
   6.38375E+00     1.30971E-01
   6.38500E+00     1.30984E-01
   6.38625E+00     1.30997E-01
   6.38750E+00     1.31009E-01
   6.38875E+00     1.31020E-01
   6.39000E+00     1.31031E-01
   6.39125E+00     1.31041E-01
   6.39250E+00     1.31050E-01
   6.39375E+00     1.31059E-01
   6.39500E+00     1.31066E-01
   6.39625E+00     1.31073E-01
   6.39750E+00     1.31079E-01
   6.39875E+00     1.31084E-01
   6.40000E+00     1.31088E-01
   6.40125E+00     1.31091E-01
   6.40250E+00     1.31093E-01
   6.40375E+00     1.31094E-01
   6.40500E+00     1.31094E-01
   6.40625E+00     1.31093E-01
   6.40750E+00     1.31091E-01
   6.40875E+00     1.31088E-01
   6.41000E+00     1.31083E-01
   6.41125E+00     1.31077E-01
   6.41250E+00     1.31069E-01
   6.41375E+00     1.31060E-01
   6.41500E+00     1.31048E-01
   6.41625E+00     1.31033E-01
   6.41750E+00     1.31016E-01
   6.41875E+00     1.30997E-01
   6.42000E+00     1.30975E-01
   6.42125E+00     1.30950E-01
   6.42250E+00     1.30923E-01
   6.42375E+00     1.30895E-01
   6.42500E+00     1.30865E-01
   6.42625E+00     1.30833E-01
   6.42750E+00     1.30801E-01
   6.42875E+00     1.30768E-01
   6.43000E+00     1.30735E-01
   6.43125E+00     1.30702E-01
   6.43250E+00     1.30670E-01
   6.43375E+00     1.30640E-01
   6.43500E+00     1.30612E-01
   6.43625E+00     1.30588E-01
   6.43750E+00     1.30569E-01
   6.43875E+00     1.30556E-01
   6.44000E+00     1.30552E-01
   6.44125E+00     1.30557E-01
   6.44250E+00     1.30576E-01
   6.44375E+00     1.30609E-01
   6.44500E+00     1.30661E-01
   6.44625E+00     1.30735E-01
   6.44750E+00     1.30834E-01
   6.44875E+00     1.30964E-01
   6.45000E+00     1.31128E-01
   6.45125E+00     1.31331E-01
   6.45250E+00     1.31579E-01
   6.45375E+00     1.31878E-01
   6.45500E+00     1.32231E-01
   6.45625E+00     1.32646E-01
   6.45750E+00     1.33127E-01
   6.45875E+00     1.33678E-01
   6.46000E+00     1.34301E-01
   6.46125E+00     1.34997E-01
   6.46250E+00     1.35765E-01
   6.46375E+00     1.36606E-01
   6.46500E+00     1.37520E-01
   6.46625E+00     1.38505E-01
   6.46750E+00     1.39554E-01
   6.46875E+00     1.40656E-01
   6.47000E+00     1.41804E-01
   6.47125E+00     1.42988E-01
   6.47250E+00     1.44200E-01
   6.47375E+00     1.45429E-01
   6.47500E+00     1.46663E-01
   6.47625E+00     1.47894E-01
   6.47750E+00     1.49117E-01
   6.47875E+00     1.50320E-01
   6.48000E+00     1.51496E-01
   6.48125E+00     1.52643E-01
   6.48250E+00     1.53759E-01
   6.48375E+00     1.54848E-01
   6.48500E+00     1.55908E-01
   6.48625E+00     1.56941E-01
   6.48750E+00     1.57949E-01
   6.48875E+00     1.58936E-01
   6.49000E+00     1.59900E-01
   6.49125E+00     1.60843E-01
   6.49250E+00     1.61767E-01
   6.49375E+00     1.62672E-01
   6.49500E+00     1.63562E-01
   6.49625E+00     1.64441E-01
   6.49750E+00     1.65309E-01
   6.49875E+00     1.66164E-01
   6.50000E+00     1.67005E-01
   6.50125E+00     1.67832E-01
   6.50250E+00     1.68641E-01
   6.50375E+00     1.69432E-01
   6.50500E+00     1.70204E-01
   6.50625E+00     1.70960E-01
   6.50750E+00     1.71701E-01
   6.50875E+00     1.72429E-01
   6.51000E+00     1.73145E-01
   6.51125E+00     1.73851E-01
   6.51250E+00     1.74546E-01
   6.51375E+00     1.75229E-01
   6.51500E+00     1.75895E-01
   6.51625E+00     1.76543E-01
   6.51750E+00     1.77172E-01
   6.51875E+00     1.77782E-01
   6.52000E+00     1.78374E-01
   6.52125E+00     1.78950E-01
   6.52250E+00     1.79511E-01
   6.52375E+00     1.80059E-01
   6.52500E+00     1.80598E-01
   6.52625E+00     1.81125E-01
   6.52750E+00     1.81640E-01
   6.52875E+00     1.82143E-01
   6.53000E+00     1.82632E-01
   6.53125E+00     1.83107E-01
   6.53250E+00     1.83564E-01
   6.53375E+00     1.84001E-01
   6.53500E+00     1.84418E-01
   6.53625E+00     1.84816E-01
   6.53750E+00     1.85197E-01
   6.53875E+00     1.85563E-01
   6.54000E+00     1.85913E-01
   6.54125E+00     1.86251E-01
   6.54250E+00     1.86576E-01
   6.54375E+00     1.86890E-01
   6.54500E+00     1.87193E-01
   6.54625E+00     1.87486E-01
   6.54750E+00     1.87768E-01
   6.54875E+00     1.88040E-01
   6.55000E+00     1.88302E-01
   6.55125E+00     1.88553E-01
   6.55250E+00     1.88793E-01
   6.55375E+00     1.89022E-01
   6.55500E+00     1.89238E-01
   6.55625E+00     1.89441E-01
   6.55750E+00     1.89634E-01
   6.55875E+00     1.89814E-01
   6.56000E+00     1.89985E-01
   6.56125E+00     1.90145E-01
   6.56250E+00     1.90297E-01
   6.56375E+00     1.90441E-01
   6.56500E+00     1.90579E-01
   6.56625E+00     1.90710E-01
   6.56750E+00     1.90836E-01
   6.56875E+00     1.90957E-01
   6.57000E+00     1.91076E-01
   6.57125E+00     1.91192E-01
   6.57250E+00     1.91306E-01
   6.57375E+00     1.91419E-01
   6.57500E+00     1.91533E-01
   6.57625E+00     1.91648E-01
   6.57750E+00     1.91766E-01
   6.57875E+00     1.91888E-01
   6.58000E+00     1.92014E-01
   6.58125E+00     1.92147E-01
   6.58250E+00     1.92288E-01
   6.58375E+00     1.92439E-01
   6.58500E+00     1.92599E-01
   6.58625E+00     1.92772E-01
   6.58750E+00     1.92958E-01
   6.58875E+00     1.93158E-01
   6.59000E+00     1.93372E-01
   6.59125E+00     1.93601E-01
   6.59250E+00     1.93845E-01
   6.59375E+00     1.94100E-01
   6.59500E+00     1.94369E-01
   6.59625E+00     1.94653E-01
   6.59750E+00     1.94951E-01
   6.59875E+00     1.95260E-01
   6.60000E+00     1.95577E-01
   6.60125E+00     1.95901E-01
   6.60250E+00     1.96228E-01
   6.60375E+00     1.96556E-01
   6.60500E+00     1.96883E-01
   6.60625E+00     1.97205E-01
   6.60750E+00     1.97519E-01
   6.60875E+00     1.97821E-01
   6.61000E+00     1.98108E-01
   6.61125E+00     1.98377E-01
   6.61250E+00     1.98627E-01
   6.61375E+00     1.98855E-01
   6.61500E+00     1.99060E-01
   6.61625E+00     1.99242E-01
   6.61750E+00     1.99399E-01
   6.61875E+00     1.99531E-01
   6.62000E+00     1.99640E-01
   6.62125E+00     1.99725E-01
   6.62250E+00     1.99787E-01
   6.62375E+00     1.99827E-01
   6.62500E+00     1.99846E-01
   6.62625E+00     1.99845E-01
   6.62750E+00     1.99824E-01
   6.62875E+00     1.99785E-01
   6.63000E+00     1.99727E-01
   6.63125E+00     1.99651E-01
   6.63250E+00     1.99558E-01
   6.63375E+00     1.99447E-01
   6.63500E+00     1.99319E-01
   6.63625E+00     1.99174E-01
   6.63750E+00     1.99011E-01
   6.63875E+00     1.98830E-01
   6.64000E+00     1.98632E-01
   6.64125E+00     1.98416E-01
   6.64250E+00     1.98182E-01
   6.64375E+00     1.97930E-01
   6.64500E+00     1.97658E-01
   6.64625E+00     1.97366E-01
   6.64750E+00     1.97055E-01
   6.64875E+00     1.96723E-01
   6.65000E+00     1.96372E-01
   6.65125E+00     1.96001E-01
   6.65250E+00     1.95612E-01
   6.65375E+00     1.95204E-01
   6.65500E+00     1.94778E-01
   6.65625E+00     1.94336E-01
   6.65750E+00     1.93877E-01
   6.65875E+00     1.93402E-01
   6.66000E+00     1.92913E-01
   6.66125E+00     1.92410E-01
   6.66250E+00     1.91893E-01
   6.66375E+00     1.91364E-01
   6.66500E+00     1.90822E-01
   6.66625E+00     1.90269E-01
   6.66750E+00     1.89706E-01
   6.66875E+00     1.89133E-01
   6.67000E+00     1.88550E-01
   6.67125E+00     1.87959E-01
   6.67250E+00     1.87360E-01
   6.67375E+00     1.86752E-01
   6.67500E+00     1.86137E-01
   6.67625E+00     1.85514E-01
   6.67750E+00     1.84883E-01
   6.67875E+00     1.84244E-01
   6.68000E+00     1.83599E-01
   6.68125E+00     1.82948E-01
   6.68250E+00     1.82291E-01
   6.68375E+00     1.81629E-01
   6.68500E+00     1.80964E-01
   6.68625E+00     1.80297E-01
   6.68750E+00     1.79629E-01
   6.68875E+00     1.78960E-01
   6.69000E+00     1.78294E-01
   6.69125E+00     1.77629E-01
   6.69250E+00     1.76968E-01
   6.69375E+00     1.76312E-01
   6.69500E+00     1.75661E-01
   6.69625E+00     1.75017E-01
   6.69750E+00     1.74381E-01
   6.69875E+00     1.73754E-01
   6.70000E+00     1.73138E-01
   6.70125E+00     1.72533E-01
   6.70250E+00     1.71941E-01
   6.70375E+00     1.71365E-01
   6.70500E+00     1.70805E-01
   6.70625E+00     1.70264E-01
   6.70750E+00     1.69744E-01
   6.70875E+00     1.69247E-01
   6.71000E+00     1.68776E-01
   6.71125E+00     1.68333E-01
   6.71250E+00     1.67921E-01
   6.71375E+00     1.67540E-01
   6.71500E+00     1.67194E-01
   6.71625E+00     1.66882E-01
   6.71750E+00     1.66606E-01
   6.71875E+00     1.66367E-01
   6.72000E+00     1.66163E-01
   6.72125E+00     1.65995E-01
   6.72250E+00     1.65861E-01
   6.72375E+00     1.65759E-01
   6.72500E+00     1.65684E-01
   6.72625E+00     1.65635E-01
   6.72750E+00     1.65606E-01
   6.72875E+00     1.65594E-01
   6.73000E+00     1.65595E-01
   6.73125E+00     1.65605E-01
   6.73250E+00     1.65619E-01
   6.73375E+00     1.65633E-01
   6.73500E+00     1.65645E-01
   6.73625E+00     1.65650E-01
   6.73750E+00     1.65647E-01
   6.73875E+00     1.65634E-01
   6.74000E+00     1.65609E-01
   6.74125E+00     1.65571E-01
   6.74250E+00     1.65520E-01
   6.74375E+00     1.65456E-01
   6.74500E+00     1.65379E-01
   6.74625E+00     1.65290E-01
   6.74750E+00     1.65188E-01
   6.74875E+00     1.65076E-01
   6.75000E+00     1.64952E-01
   6.75125E+00     1.64820E-01
   6.75250E+00     1.64678E-01
   6.75375E+00     1.64528E-01
   6.75500E+00     1.64370E-01
   6.75625E+00     1.64203E-01
   6.75750E+00     1.64030E-01
   6.75875E+00     1.63849E-01
   6.76000E+00     1.63660E-01
   6.76125E+00     1.63465E-01
   6.76250E+00     1.63264E-01
   6.76375E+00     1.63056E-01
   6.76500E+00     1.62842E-01
   6.76625E+00     1.62623E-01
   6.76750E+00     1.62399E-01
   6.76875E+00     1.62169E-01
   6.77000E+00     1.61935E-01
   6.77125E+00     1.61696E-01
   6.77250E+00     1.61453E-01
   6.77375E+00     1.61206E-01
   6.77500E+00     1.60954E-01
   6.77625E+00     1.60699E-01
   6.77750E+00     1.60439E-01
   6.77875E+00     1.60176E-01
   6.78000E+00     1.59908E-01
   6.78125E+00     1.59636E-01
   6.78250E+00     1.59361E-01
   6.78375E+00     1.59082E-01
   6.78500E+00     1.58800E-01
   6.78625E+00     1.58515E-01
   6.78750E+00     1.58227E-01
   6.78875E+00     1.57935E-01
   6.79000E+00     1.57641E-01
   6.79125E+00     1.57344E-01
   6.79250E+00     1.57043E-01
   6.79375E+00     1.56739E-01
   6.79500E+00     1.56432E-01
   6.79625E+00     1.56123E-01
   6.79750E+00     1.55813E-01
   6.79875E+00     1.55502E-01
   6.80000E+00     1.55192E-01
   6.80125E+00     1.54882E-01
   6.80250E+00     1.54571E-01
   6.80375E+00     1.54260E-01
   6.80500E+00     1.53948E-01
   6.80625E+00     1.53634E-01
   6.80750E+00     1.53320E-01
   6.80875E+00     1.53005E-01
   6.81000E+00     1.52691E-01
   6.81125E+00     1.52378E-01
   6.81250E+00     1.52065E-01
   6.81375E+00     1.51755E-01
   6.81500E+00     1.51447E-01
   6.81625E+00     1.51141E-01
   6.81750E+00     1.50839E-01
   6.81875E+00     1.50540E-01
   6.82000E+00     1.50244E-01
   6.82125E+00     1.49951E-01
   6.82250E+00     1.49660E-01
   6.82375E+00     1.49372E-01
   6.82500E+00     1.49087E-01
   6.82625E+00     1.48806E-01
   6.82750E+00     1.48529E-01
   6.82875E+00     1.48255E-01
   6.83000E+00     1.47983E-01
   6.83125E+00     1.47714E-01
   6.83250E+00     1.47447E-01
   6.83375E+00     1.47183E-01
   6.83500E+00     1.46923E-01
   6.83625E+00     1.46667E-01
   6.83750E+00     1.46416E-01
   6.83875E+00     1.46170E-01
   6.84000E+00     1.45930E-01
   6.84125E+00     1.45697E-01
   6.84250E+00     1.45471E-01
   6.84375E+00     1.45253E-01
   6.84500E+00     1.45044E-01
   6.84625E+00     1.44843E-01
   6.84750E+00     1.44650E-01
   6.84875E+00     1.44465E-01
   6.85000E+00     1.44288E-01
   6.85125E+00     1.44118E-01
   6.85250E+00     1.43957E-01
   6.85375E+00     1.43803E-01
   6.85500E+00     1.43657E-01
   6.85625E+00     1.43519E-01
   6.85750E+00     1.43388E-01
   6.85875E+00     1.43266E-01
   6.86000E+00     1.43152E-01
   6.86125E+00     1.43046E-01
   6.86250E+00     1.42948E-01
   6.86375E+00     1.42858E-01
   6.86500E+00     1.42775E-01
   6.86625E+00     1.42699E-01
   6.86750E+00     1.42630E-01
   6.86875E+00     1.42567E-01
   6.87000E+00     1.42510E-01
   6.87125E+00     1.42458E-01
   6.87250E+00     1.42411E-01
   6.87375E+00     1.42367E-01
   6.87500E+00     1.42328E-01
   6.87625E+00     1.42292E-01
   6.87750E+00     1.42258E-01
   6.87875E+00     1.42226E-01
   6.88000E+00     1.42196E-01
   6.88125E+00     1.42167E-01
   6.88250E+00     1.42139E-01
   6.88375E+00     1.42112E-01
   6.88500E+00     1.42084E-01
   6.88625E+00     1.42055E-01
   6.88750E+00     1.42026E-01
   6.88875E+00     1.41996E-01
   6.89000E+00     1.41964E-01
   6.89125E+00     1.41930E-01
   6.89250E+00     1.41895E-01
   6.89375E+00     1.41857E-01
   6.89500E+00     1.41817E-01
   6.89625E+00     1.41774E-01
   6.89750E+00     1.41729E-01
   6.89875E+00     1.41682E-01
   6.90000E+00     1.41632E-01
   6.90125E+00     1.41579E-01
   6.90250E+00     1.41523E-01
   6.90375E+00     1.41465E-01
   6.90500E+00     1.41404E-01
   6.90625E+00     1.41340E-01
   6.90750E+00     1.41274E-01
   6.90875E+00     1.41205E-01
   6.91000E+00     1.41133E-01
   6.91125E+00     1.41059E-01
   6.91250E+00     1.40983E-01
   6.91375E+00     1.40904E-01
   6.91500E+00     1.40822E-01
   6.91625E+00     1.40737E-01
   6.91750E+00     1.40650E-01
   6.91875E+00     1.40559E-01
   6.92000E+00     1.40465E-01
   6.92125E+00     1.40367E-01
   6.92250E+00     1.40265E-01
   6.92375E+00     1.40160E-01
   6.92500E+00     1.40051E-01
   6.92625E+00     1.39938E-01
   6.92750E+00     1.39822E-01
   6.92875E+00     1.39701E-01
   6.93000E+00     1.39577E-01
   6.93125E+00     1.39449E-01
   6.93250E+00     1.39318E-01
   6.93375E+00     1.39184E-01
   6.93500E+00     1.39047E-01
   6.93625E+00     1.38907E-01
   6.93750E+00     1.38765E-01
   6.93875E+00     1.38621E-01
   6.94000E+00     1.38475E-01
   6.94125E+00     1.38328E-01
   6.94250E+00     1.38180E-01
   6.94375E+00     1.38031E-01
   6.94500E+00     1.37882E-01
   6.94625E+00     1.37733E-01
   6.94750E+00     1.37585E-01
   6.94875E+00     1.37438E-01
   6.95000E+00     1.37292E-01
   6.95125E+00     1.37147E-01
   6.95250E+00     1.37003E-01
   6.95375E+00     1.36861E-01
   6.95500E+00     1.36721E-01
   6.95625E+00     1.36582E-01
   6.95750E+00     1.36446E-01
   6.95875E+00     1.36313E-01
   6.96000E+00     1.36183E-01
   6.96125E+00     1.36055E-01
   6.96250E+00     1.35931E-01
   6.96375E+00     1.35808E-01
   6.96500E+00     1.35689E-01
   6.96625E+00     1.35572E-01
   6.96750E+00     1.35458E-01
   6.96875E+00     1.35346E-01
   6.97000E+00     1.35237E-01
   6.97125E+00     1.35132E-01
   6.97250E+00     1.35029E-01
   6.97375E+00     1.34929E-01
   6.97500E+00     1.34832E-01
   6.97625E+00     1.34738E-01
   6.97750E+00     1.34648E-01
   6.97875E+00     1.34561E-01
   6.98000E+00     1.34478E-01
   6.98125E+00     1.34399E-01
   6.98250E+00     1.34325E-01
   6.98375E+00     1.34255E-01
   6.98500E+00     1.34189E-01
   6.98625E+00     1.34128E-01
   6.98750E+00     1.34071E-01
   6.98875E+00     1.34019E-01
   6.99000E+00     1.33972E-01
   6.99125E+00     1.33930E-01
   6.99250E+00     1.33892E-01
   6.99375E+00     1.33858E-01
   6.99500E+00     1.33829E-01
   6.99625E+00     1.33805E-01
   6.99750E+00     1.33784E-01
   6.99875E+00     1.33767E-01
   7.00000E+00     1.33754E-01
   7.00125E+00     1.33744E-01
   7.00250E+00     1.33737E-01
   7.00375E+00     1.33733E-01
   7.00500E+00     1.33732E-01
   7.00625E+00     1.33733E-01
   7.00750E+00     1.33735E-01
   7.00875E+00     1.33739E-01
   7.01000E+00     1.33745E-01
   7.01125E+00     1.33751E-01
   7.01250E+00     1.33758E-01
   7.01375E+00     1.33766E-01
   7.01500E+00     1.33774E-01
   7.01625E+00     1.33782E-01
   7.01750E+00     1.33790E-01
   7.01875E+00     1.33797E-01
   7.02000E+00     1.33805E-01
   7.02125E+00     1.33811E-01
   7.02250E+00     1.33817E-01
   7.02375E+00     1.33822E-01
   7.02500E+00     1.33827E-01
   7.02625E+00     1.33830E-01
   7.02750E+00     1.33832E-01
   7.02875E+00     1.33834E-01
   7.03000E+00     1.33833E-01
   7.03125E+00     1.33832E-01
   7.03250E+00     1.33829E-01
   7.03375E+00     1.33825E-01
   7.03500E+00     1.33819E-01
   7.03625E+00     1.33812E-01
   7.03750E+00     1.33803E-01
   7.03875E+00     1.33792E-01
   7.04000E+00     1.33780E-01
   7.04125E+00     1.33766E-01
   7.04250E+00     1.33749E-01
   7.04375E+00     1.33731E-01
   7.04500E+00     1.33711E-01
   7.04625E+00     1.33688E-01
   7.04750E+00     1.33664E-01
   7.04875E+00     1.33637E-01
   7.05000E+00     1.33609E-01
   7.05125E+00     1.33578E-01
   7.05250E+00     1.33546E-01
   7.05375E+00     1.33512E-01
   7.05500E+00     1.33476E-01
   7.05625E+00     1.33438E-01
   7.05750E+00     1.33398E-01
   7.05875E+00     1.33356E-01
   7.06000E+00     1.33313E-01
   7.06125E+00     1.33269E-01
   7.06250E+00     1.33223E-01
   7.06375E+00     1.33175E-01
   7.06500E+00     1.33126E-01
   7.06625E+00     1.33076E-01
   7.06750E+00     1.33025E-01
   7.06875E+00     1.32973E-01
   7.07000E+00     1.32920E-01
   7.07125E+00     1.32866E-01
   7.07250E+00     1.32811E-01
   7.07375E+00     1.32755E-01
   7.07500E+00     1.32699E-01
   7.07625E+00     1.32643E-01
   7.07750E+00     1.32586E-01
   7.07875E+00     1.32529E-01
   7.08000E+00     1.32471E-01
   7.08125E+00     1.32413E-01
   7.08250E+00     1.32356E-01
   7.08375E+00     1.32298E-01
   7.08500E+00     1.32240E-01
   7.08625E+00     1.32183E-01
   7.08750E+00     1.32126E-01
   7.08875E+00     1.32069E-01
   7.09000E+00     1.32013E-01
   7.09125E+00     1.31957E-01
   7.09250E+00     1.31901E-01
   7.09375E+00     1.31847E-01
   7.09500E+00     1.31793E-01
   7.09625E+00     1.31739E-01
   7.09750E+00     1.31687E-01
   7.09875E+00     1.31635E-01
   7.10000E+00     1.31585E-01
   7.10125E+00     1.31535E-01
   7.10250E+00     1.31486E-01
   7.10375E+00     1.31438E-01
   7.10500E+00     1.31392E-01
   7.10625E+00     1.31346E-01
   7.10750E+00     1.31302E-01
   7.10875E+00     1.31258E-01
   7.11000E+00     1.31216E-01
   7.11125E+00     1.31175E-01
   7.11250E+00     1.31135E-01
   7.11375E+00     1.31097E-01
   7.11500E+00     1.31059E-01
   7.11625E+00     1.31023E-01
   7.11750E+00     1.30989E-01
   7.11875E+00     1.30956E-01
   7.12000E+00     1.30924E-01
   7.12125E+00     1.30894E-01
   7.12250E+00     1.30865E-01
   7.12375E+00     1.30838E-01
   7.12500E+00     1.30812E-01
   7.12625E+00     1.30788E-01
   7.12750E+00     1.30766E-01
   7.12875E+00     1.30745E-01
   7.13000E+00     1.30725E-01
   7.13125E+00     1.30707E-01
   7.13250E+00     1.30691E-01
   7.13375E+00     1.30676E-01
   7.13500E+00     1.30663E-01
   7.13625E+00     1.30652E-01
   7.13750E+00     1.30642E-01
   7.13875E+00     1.30633E-01
   7.14000E+00     1.30626E-01
   7.14125E+00     1.30621E-01
   7.14250E+00     1.30617E-01
   7.14375E+00     1.30614E-01
   7.14500E+00     1.30613E-01
   7.14625E+00     1.30613E-01
   7.14750E+00     1.30615E-01
   7.14875E+00     1.30618E-01
   7.15000E+00     1.30622E-01
   7.15125E+00     1.30627E-01
   7.15250E+00     1.30634E-01
   7.15375E+00     1.30641E-01
   7.15500E+00     1.30650E-01
   7.15625E+00     1.30659E-01
   7.15750E+00     1.30670E-01
   7.15875E+00     1.30681E-01
   7.16000E+00     1.30693E-01
   7.16125E+00     1.30706E-01
   7.16250E+00     1.30719E-01
   7.16375E+00     1.30733E-01
   7.16500E+00     1.30747E-01
   7.16625E+00     1.30762E-01
   7.16750E+00     1.30777E-01
   7.16875E+00     1.30792E-01
   7.17000E+00     1.30808E-01
   7.17125E+00     1.30824E-01
   7.17250E+00     1.30839E-01
   7.17375E+00     1.30855E-01
   7.17500E+00     1.30871E-01
   7.17625E+00     1.30886E-01
   7.17750E+00     1.30902E-01
   7.17875E+00     1.30917E-01
   7.18000E+00     1.30932E-01
   7.18125E+00     1.30946E-01
   7.18250E+00     1.30960E-01
   7.18375E+00     1.30974E-01
   7.18500E+00     1.30987E-01
   7.18625E+00     1.31000E-01
   7.18750E+00     1.31012E-01
   7.18875E+00     1.31023E-01
   7.19000E+00     1.31034E-01
   7.19125E+00     1.31044E-01
   7.19250E+00     1.31053E-01
   7.19375E+00     1.31062E-01
   7.19500E+00     1.31069E-01
   7.19625E+00     1.31076E-01
   7.19750E+00     1.31082E-01
   7.19875E+00     1.31087E-01
   7.20000E+00     1.31091E-01
   7.20125E+00     1.31094E-01
   7.20250E+00     1.31096E-01
   7.20375E+00     1.31097E-01
   7.20500E+00     1.31097E-01
   7.20625E+00     1.31096E-01
   7.20750E+00     1.31094E-01
   7.20875E+00     1.31091E-01
   7.21000E+00     1.31086E-01
   7.21125E+00     1.31080E-01
   7.21250E+00     1.31072E-01
   7.21375E+00     1.31062E-01
   7.21500E+00     1.31050E-01
   7.21625E+00     1.31036E-01
   7.21750E+00     1.31019E-01
   7.21875E+00     1.30999E-01
   7.22000E+00     1.30977E-01
   7.22125E+00     1.30952E-01
   7.22250E+00     1.30926E-01
   7.22375E+00     1.30897E-01
   7.22500E+00     1.30867E-01
   7.22625E+00     1.30835E-01
   7.22750E+00     1.30803E-01
   7.22875E+00     1.30770E-01
   7.23000E+00     1.30737E-01
   7.23125E+00     1.30704E-01
   7.23250E+00     1.30672E-01
   7.23375E+00     1.30642E-01
   7.23500E+00     1.30614E-01
   7.23625E+00     1.30590E-01
   7.23750E+00     1.30571E-01
   7.23875E+00     1.30559E-01
   7.24000E+00     1.30554E-01
   7.24125E+00     1.30560E-01
   7.24250E+00     1.30578E-01
   7.24375E+00     1.30612E-01
   7.24500E+00     1.30663E-01
   7.24625E+00     1.30737E-01
   7.24750E+00     1.30837E-01
   7.24875E+00     1.30966E-01
   7.25000E+00     1.31130E-01
   7.25125E+00     1.31334E-01
   7.25250E+00     1.31582E-01
   7.25375E+00     1.31880E-01
   7.25500E+00     1.32234E-01
   7.25625E+00     1.32649E-01
   7.25750E+00     1.33130E-01
   7.25875E+00     1.33681E-01
   7.26000E+00     1.34304E-01
   7.26125E+00     1.35000E-01
   7.26250E+00     1.35768E-01
   7.26375E+00     1.36609E-01
   7.26500E+00     1.37523E-01
   7.26625E+00     1.38509E-01
   7.26750E+00     1.39558E-01
   7.26875E+00     1.40660E-01
   7.27000E+00     1.41807E-01
   7.27125E+00     1.42992E-01
   7.27250E+00     1.44204E-01
   7.27375E+00     1.45433E-01
   7.27500E+00     1.46667E-01
   7.27625E+00     1.47898E-01
   7.27750E+00     1.49121E-01
   7.27875E+00     1.50324E-01
   7.28000E+00     1.51500E-01
   7.28125E+00     1.52647E-01
   7.28250E+00     1.53763E-01
   7.28375E+00     1.54852E-01
   7.28500E+00     1.55912E-01
   7.28625E+00     1.56944E-01
   7.28750E+00     1.57953E-01
   7.28875E+00     1.58939E-01
   7.29000E+00     1.59903E-01
   7.29125E+00     1.60847E-01
   7.29250E+00     1.61770E-01
   7.29375E+00     1.62675E-01
   7.29500E+00     1.63565E-01
   7.29625E+00     1.64444E-01
   7.29750E+00     1.65312E-01
   7.29875E+00     1.66167E-01
   7.30000E+00     1.67009E-01
   7.30125E+00     1.67835E-01
   7.30250E+00     1.68644E-01
   7.30375E+00     1.69435E-01
   7.30500E+00     1.70207E-01
   7.30625E+00     1.70963E-01
   7.30750E+00     1.71704E-01
   7.30875E+00     1.72432E-01
   7.31000E+00     1.73148E-01
   7.31125E+00     1.73854E-01
   7.31250E+00     1.74549E-01
   7.31375E+00     1.75232E-01
   7.31500E+00     1.75898E-01
   7.31625E+00     1.76546E-01
   7.31750E+00     1.77175E-01
   7.31875E+00     1.77785E-01
   7.32000E+00     1.78377E-01
   7.32125E+00     1.78952E-01
   7.32250E+00     1.79513E-01
   7.32375E+00     1.80062E-01
   7.32500E+00     1.80600E-01
   7.32625E+00     1.81127E-01
   7.32750E+00     1.81643E-01
   7.32875E+00     1.82146E-01
   7.33000E+00     1.82635E-01
   7.33125E+00     1.83109E-01
   7.33250E+00     1.83566E-01
   7.33375E+00     1.84004E-01
   7.33500E+00     1.84421E-01
   7.33625E+00     1.84819E-01
   7.33750E+00     1.85200E-01
   7.33875E+00     1.85565E-01
   7.34000E+00     1.85916E-01
   7.34125E+00     1.86253E-01
   7.34250E+00     1.86578E-01
   7.34375E+00     1.86892E-01
   7.34500E+00     1.87195E-01
   7.34625E+00     1.87488E-01
   7.34750E+00     1.87771E-01
   7.34875E+00     1.88043E-01
   7.35000E+00     1.88304E-01
   7.35125E+00     1.88555E-01
   7.35250E+00     1.88795E-01
   7.35375E+00     1.89024E-01
   7.35500E+00     1.89240E-01
   7.35625E+00     1.89444E-01
   7.35750E+00     1.89636E-01
   7.35875E+00     1.89817E-01
   7.36000E+00     1.89987E-01
   7.36125E+00     1.90148E-01
   7.36250E+00     1.90300E-01
   7.36375E+00     1.90444E-01
   7.36500E+00     1.90582E-01
   7.36625E+00     1.90714E-01
   7.36750E+00     1.90840E-01
   7.36875E+00     1.90961E-01
   7.37000E+00     1.91079E-01
   7.37125E+00     1.91195E-01
   7.37250E+00     1.91309E-01
   7.37375E+00     1.91422E-01
   7.37500E+00     1.91535E-01
   7.37625E+00     1.91650E-01
   7.37750E+00     1.91768E-01
   7.37875E+00     1.91889E-01
   7.38000E+00     1.92016E-01
   7.38125E+00     1.92149E-01
   7.38250E+00     1.92290E-01
   7.38375E+00     1.92440E-01
   7.38500E+00     1.92601E-01
   7.38625E+00     1.92773E-01
   7.38750E+00     1.92958E-01
   7.38875E+00     1.93158E-01
   7.39000E+00     1.93371E-01
   7.39125E+00     1.93600E-01
   7.39250E+00     1.93843E-01
   7.39375E+00     1.94102E-01
   7.39500E+00     1.94374E-01
   7.39625E+00     1.94659E-01
   7.39750E+00     1.94957E-01
   7.39875E+00     1.95265E-01
   7.40000E+00     1.95582E-01
   7.40125E+00     1.95905E-01
   7.40250E+00     1.96232E-01
   7.40375E+00     1.96559E-01
   7.40500E+00     1.96885E-01
   7.40625E+00     1.97206E-01
   7.40750E+00     1.97519E-01
   7.40875E+00     1.97820E-01
   7.41000E+00     1.98105E-01
   7.41125E+00     1.98373E-01
   7.41250E+00     1.98622E-01
   7.41375E+00     1.98849E-01
   7.41500E+00     1.99054E-01
   7.41625E+00     1.99235E-01
   7.41750E+00     1.99392E-01
   7.41875E+00     1.99525E-01
   7.42000E+00     1.99634E-01
   7.42125E+00     1.99719E-01
   7.42250E+00     1.99782E-01
   7.42375E+00     1.99822E-01
   7.42500E+00     1.99841E-01
   7.42625E+00     1.99840E-01
   7.42750E+00     1.99819E-01
   7.42875E+00     1.99779E-01
   7.43000E+00     1.99720E-01
   7.43125E+00     1.99643E-01
   7.43250E+00     1.99549E-01
   7.43375E+00     1.99437E-01
   7.43500E+00     1.99308E-01
   7.43625E+00     1.99161E-01
   7.43750E+00     1.98997E-01
   7.43875E+00     1.98816E-01
   7.44000E+00     1.98618E-01
   7.44125E+00     1.98402E-01
   7.44250E+00     1.98168E-01
   7.44375E+00     1.97916E-01
   7.44500E+00     1.97645E-01
   7.44625E+00     1.97354E-01
   7.44750E+00     1.97043E-01
   7.44875E+00     1.96713E-01
   7.45000E+00     1.96362E-01
   7.45125E+00     1.95992E-01
   7.45250E+00     1.95604E-01
   7.45375E+00     1.95197E-01
   7.45500E+00     1.94772E-01
   7.45625E+00     1.94330E-01
   7.45750E+00     1.93871E-01
   7.45875E+00     1.93398E-01
   7.46000E+00     1.92909E-01
   7.46125E+00     1.92406E-01
   7.46250E+00     1.91889E-01
   7.46375E+00     1.91360E-01
   7.46500E+00     1.90819E-01
   7.46625E+00     1.90266E-01
   7.46750E+00     1.89703E-01
   7.46875E+00     1.89131E-01
   7.47000E+00     1.88549E-01
   7.47125E+00     1.87958E-01
   7.47250E+00     1.87359E-01
   7.47375E+00     1.86752E-01
   7.47500E+00     1.86137E-01
   7.47625E+00     1.85514E-01
   7.47750E+00     1.84884E-01
   7.47875E+00     1.84246E-01
   7.48000E+00     1.83602E-01
   7.48125E+00     1.82951E-01
   7.48250E+00     1.82294E-01
   7.48375E+00     1.81633E-01
   7.48500E+00     1.80968E-01
   7.48625E+00     1.80302E-01
   7.48750E+00     1.79634E-01
   7.48875E+00     1.78966E-01
   7.49000E+00     1.78299E-01
   7.49125E+00     1.77635E-01
   7.49250E+00     1.76974E-01
   7.49375E+00     1.76318E-01
   7.49500E+00     1.75668E-01
   7.49625E+00     1.75024E-01
   7.49750E+00     1.74388E-01
   7.49875E+00     1.73761E-01
   7.50000E+00     1.73144E-01
   7.50125E+00     1.72539E-01
   7.50250E+00     1.71947E-01
   7.50375E+00     1.71370E-01
   7.50500E+00     1.70810E-01
   7.50625E+00     1.70269E-01
   7.50750E+00     1.69748E-01
   7.50875E+00     1.69251E-01
   7.51000E+00     1.68780E-01
   7.51125E+00     1.68337E-01
   7.51250E+00     1.67924E-01
   7.51375E+00     1.67542E-01
   7.51500E+00     1.67195E-01
   7.51625E+00     1.66883E-01
   7.51750E+00     1.66607E-01
   7.51875E+00     1.66367E-01
   7.52000E+00     1.66163E-01
   7.52125E+00     1.65994E-01
   7.52250E+00     1.65860E-01
   7.52375E+00     1.65757E-01
   7.52500E+00     1.65682E-01
   7.52625E+00     1.65632E-01
   7.52750E+00     1.65603E-01
   7.52875E+00     1.65591E-01
   7.53000E+00     1.65591E-01
   7.53125E+00     1.65601E-01
   7.53250E+00     1.65614E-01
   7.53375E+00     1.65629E-01
   7.53500E+00     1.65640E-01
   7.53625E+00     1.65646E-01
   7.53750E+00     1.65643E-01
   7.53875E+00     1.65629E-01
   7.54000E+00     1.65604E-01
   7.54125E+00     1.65566E-01
   7.54250E+00     1.65515E-01
   7.54375E+00     1.65451E-01
   7.54500E+00     1.65374E-01
   7.54625E+00     1.65285E-01
   7.54750E+00     1.65183E-01
   7.54875E+00     1.65071E-01
   7.55000E+00     1.64948E-01
   7.55125E+00     1.64815E-01
   7.55250E+00     1.64673E-01
   7.55375E+00     1.64523E-01
   7.55500E+00     1.64365E-01
   7.55625E+00     1.64199E-01
   7.55750E+00     1.64025E-01
   7.55875E+00     1.63844E-01
   7.56000E+00     1.63656E-01
   7.56125E+00     1.63461E-01
   7.56250E+00     1.63260E-01
   7.56375E+00     1.63052E-01
   7.56500E+00     1.62839E-01
   7.56625E+00     1.62620E-01
   7.56750E+00     1.62396E-01
   7.56875E+00     1.62167E-01
   7.57000E+00     1.61933E-01
   7.57125E+00     1.61694E-01
   7.57250E+00     1.61451E-01
   7.57375E+00     1.61204E-01
   7.57500E+00     1.60953E-01
   7.57625E+00     1.60698E-01
   7.57750E+00     1.60439E-01
   7.57875E+00     1.60175E-01
   7.58000E+00     1.59908E-01
   7.58125E+00     1.59637E-01
   7.58250E+00     1.59362E-01
   7.58375E+00     1.59083E-01
   7.58500E+00     1.58801E-01
   7.58625E+00     1.58516E-01
   7.58750E+00     1.58228E-01
   7.58875E+00     1.57937E-01
   7.59000E+00     1.57643E-01
   7.59125E+00     1.57346E-01
   7.59250E+00     1.57045E-01
   7.59375E+00     1.56741E-01
   7.59500E+00     1.56435E-01
   7.59625E+00     1.56126E-01
   7.59750E+00     1.55816E-01
   7.59875E+00     1.55505E-01
   7.60000E+00     1.55195E-01
   7.60125E+00     1.54885E-01
   7.60250E+00     1.54575E-01
   7.60375E+00     1.54264E-01
   7.60500E+00     1.53951E-01
   7.60625E+00     1.53638E-01
   7.60750E+00     1.53324E-01
   7.60875E+00     1.53009E-01
   7.61000E+00     1.52695E-01
   7.61125E+00     1.52381E-01
   7.61250E+00     1.52069E-01
   7.61375E+00     1.51759E-01
   7.61500E+00     1.51451E-01
   7.61625E+00     1.51145E-01
   7.61750E+00     1.50843E-01
   7.61875E+00     1.50544E-01
   7.62000E+00     1.50248E-01
   7.62125E+00     1.49955E-01
   7.62250E+00     1.49664E-01
   7.62375E+00     1.49376E-01
   7.62500E+00     1.49091E-01
   7.62625E+00     1.48810E-01
   7.62750E+00     1.48533E-01
   7.62875E+00     1.48259E-01
   7.63000E+00     1.47987E-01
   7.63125E+00     1.47718E-01
   7.63250E+00     1.47451E-01
   7.63375E+00     1.47188E-01
   7.63500E+00     1.46927E-01
   7.63625E+00     1.46671E-01
   7.63750E+00     1.46420E-01
   7.63875E+00     1.46174E-01
   7.64000E+00     1.45934E-01
   7.64125E+00     1.45701E-01
   7.64250E+00     1.45475E-01
   7.64375E+00     1.45257E-01
   7.64500E+00     1.45048E-01
   7.64625E+00     1.44846E-01
   7.64750E+00     1.44653E-01
   7.64875E+00     1.44469E-01
   7.65000E+00     1.44291E-01
   7.65125E+00     1.44122E-01
   7.65250E+00     1.43960E-01
   7.65375E+00     1.43806E-01
   7.65500E+00     1.43660E-01
   7.65625E+00     1.43521E-01
   7.65750E+00     1.43391E-01
   7.65875E+00     1.43269E-01
   7.66000E+00     1.43155E-01
   7.66125E+00     1.43048E-01
   7.66250E+00     1.42950E-01
   7.66375E+00     1.42859E-01
   7.66500E+00     1.42776E-01
   7.66625E+00     1.42700E-01
   7.66750E+00     1.42631E-01
   7.66875E+00     1.42568E-01
   7.67000E+00     1.42511E-01
   7.67125E+00     1.42459E-01
   7.67250E+00     1.42411E-01
   7.67375E+00     1.42368E-01
   7.67500E+00     1.42328E-01
   7.67625E+00     1.42292E-01
   7.67750E+00     1.42258E-01
   7.67875E+00     1.42226E-01
   7.68000E+00     1.42196E-01
   7.68125E+00     1.42167E-01
   7.68250E+00     1.42139E-01
   7.68375E+00     1.42111E-01
   7.68500E+00     1.42083E-01
   7.68625E+00     1.42055E-01
   7.68750E+00     1.42026E-01
   7.68875E+00     1.41995E-01
   7.69000E+00     1.41963E-01
   7.69125E+00     1.41930E-01
   7.69250E+00     1.41894E-01
   7.69375E+00     1.41856E-01
   7.69500E+00     1.41816E-01
   7.69625E+00     1.41774E-01
   7.69750E+00     1.41729E-01
   7.69875E+00     1.41682E-01
   7.70000E+00     1.41632E-01
   7.70125E+00     1.41579E-01
   7.70250E+00     1.41523E-01
   7.70375E+00     1.41465E-01
   7.70500E+00     1.41404E-01
   7.70625E+00     1.41341E-01
   7.70750E+00     1.41274E-01
   7.70875E+00     1.41205E-01
   7.71000E+00     1.41134E-01
   7.71125E+00     1.41060E-01
   7.71250E+00     1.40984E-01
   7.71375E+00     1.40905E-01
   7.71500E+00     1.40823E-01
   7.71625E+00     1.40739E-01
   7.71750E+00     1.40651E-01
   7.71875E+00     1.40560E-01
   7.72000E+00     1.40466E-01
   7.72125E+00     1.40369E-01
   7.72250E+00     1.40267E-01
   7.72375E+00     1.40162E-01
   7.72500E+00     1.40053E-01
   7.72625E+00     1.39941E-01
   7.72750E+00     1.39824E-01
   7.72875E+00     1.39704E-01
   7.73000E+00     1.39580E-01
   7.73125E+00     1.39452E-01
   7.73250E+00     1.39321E-01
   7.73375E+00     1.39187E-01
   7.73500E+00     1.39050E-01
   7.73625E+00     1.38911E-01
   7.73750E+00     1.38769E-01
   7.73875E+00     1.38625E-01
   7.74000E+00     1.38479E-01
   7.74125E+00     1.38332E-01
   7.74250E+00     1.38184E-01
   7.74375E+00     1.38035E-01
   7.74500E+00     1.37886E-01
   7.74625E+00     1.37737E-01
   7.74750E+00     1.37589E-01
   7.74875E+00     1.37442E-01
   7.75000E+00     1.37296E-01
   7.75125E+00     1.37151E-01
   7.75250E+00     1.37008E-01
   7.75375E+00     1.36865E-01
   7.75500E+00     1.36725E-01
   7.75625E+00     1.36587E-01
   7.75750E+00     1.36451E-01
   7.75875E+00     1.36317E-01
   7.76000E+00     1.36187E-01
   7.76125E+00     1.36060E-01
   7.76250E+00     1.35935E-01
   7.76375E+00     1.35812E-01
   7.76500E+00     1.35693E-01
   7.76625E+00     1.35576E-01
   7.76750E+00     1.35462E-01
   7.76875E+00     1.35350E-01
   7.77000E+00     1.35241E-01
   7.77125E+00     1.35136E-01
   7.77250E+00     1.35033E-01
   7.77375E+00     1.34932E-01
   7.77500E+00     1.34835E-01
   7.77625E+00     1.34742E-01
   7.77750E+00     1.34651E-01
   7.77875E+00     1.34565E-01
   7.78000E+00     1.34482E-01
   7.78125E+00     1.34403E-01
   7.78250E+00     1.34328E-01
   7.78375E+00     1.34258E-01
   7.78500E+00     1.34192E-01
   7.78625E+00     1.34131E-01
   7.78750E+00     1.34074E-01
   7.78875E+00     1.34022E-01
   7.79000E+00     1.33975E-01
   7.79125E+00     1.33933E-01
   7.79250E+00     1.33895E-01
   7.79375E+00     1.33861E-01
   7.79500E+00     1.33832E-01
   7.79625E+00     1.33807E-01
   7.79750E+00     1.33786E-01
   7.79875E+00     1.33770E-01
   7.80000E+00     1.33756E-01
   7.80125E+00     1.33746E-01
   7.80250E+00     1.33740E-01
   7.80375E+00     1.33736E-01
   7.80500E+00     1.33734E-01
   7.80625E+00     1.33735E-01
   7.80750E+00     1.33737E-01
   7.80875E+00     1.33741E-01
   7.81000E+00     1.33746E-01
   7.81125E+00     1.33753E-01
   7.81250E+00     1.33760E-01
   7.81375E+00     1.33767E-01
   7.81500E+00     1.33775E-01
   7.81625E+00     1.33783E-01
   7.81750E+00     1.33791E-01
   7.81875E+00     1.33799E-01
   7.82000E+00     1.33806E-01
   7.82125E+00     1.33813E-01
   7.82250E+00     1.33819E-01
   7.82375E+00     1.33824E-01
   7.82500E+00     1.33828E-01
   7.82625E+00     1.33832E-01
   7.82750E+00     1.33834E-01
   7.82875E+00     1.33835E-01
   7.83000E+00     1.33835E-01
   7.83125E+00     1.33833E-01
   7.83250E+00     1.33831E-01
   7.83375E+00     1.33826E-01
   7.83500E+00     1.33821E-01
   7.83625E+00     1.33813E-01
   7.83750E+00     1.33805E-01
   7.83875E+00     1.33794E-01
   7.84000E+00     1.33781E-01
   7.84125E+00     1.33767E-01
   7.84250E+00     1.33751E-01
   7.84375E+00     1.33733E-01
   7.84500E+00     1.33713E-01
   7.84625E+00     1.33690E-01
   7.84750E+00     1.33666E-01
   7.84875E+00     1.33639E-01
   7.85000E+00     1.33611E-01
   7.85125E+00     1.33580E-01
   7.85250E+00     1.33548E-01
   7.85375E+00     1.33514E-01
   7.85500E+00     1.33478E-01
   7.85625E+00     1.33440E-01
   7.85750E+00     1.33400E-01
   7.85875E+00     1.33359E-01
   7.86000E+00     1.33316E-01
   7.86125E+00     1.33271E-01
   7.86250E+00     1.33225E-01
   7.86375E+00     1.33178E-01
   7.86500E+00     1.33129E-01
   7.86625E+00     1.33079E-01
   7.86750E+00     1.33028E-01
   7.86875E+00     1.32976E-01
   7.87000E+00     1.32923E-01
   7.87125E+00     1.32869E-01
   7.87250E+00     1.32814E-01
   7.87375E+00     1.32759E-01
   7.87500E+00     1.32703E-01
   7.87625E+00     1.32646E-01
   7.87750E+00     1.32589E-01
   7.87875E+00     1.32532E-01
   7.88000E+00     1.32475E-01
   7.88125E+00     1.32417E-01
   7.88250E+00     1.32359E-01
   7.88375E+00     1.32302E-01
   7.88500E+00     1.32244E-01
   7.88625E+00     1.32187E-01
   7.88750E+00     1.32129E-01
   7.88875E+00     1.32073E-01
   7.89000E+00     1.32016E-01
   7.89125E+00     1.31960E-01
   7.89250E+00     1.31905E-01
   7.89375E+00     1.31850E-01
   7.89500E+00     1.31796E-01
   7.89625E+00     1.31743E-01
   7.89750E+00     1.31691E-01
   7.89875E+00     1.31639E-01
   7.90000E+00     1.31588E-01
   7.90125E+00     1.31539E-01
   7.90250E+00     1.31490E-01
   7.90375E+00     1.31442E-01
   7.90500E+00     1.31395E-01
   7.90625E+00     1.31350E-01
   7.90750E+00     1.31305E-01
   7.90875E+00     1.31262E-01
   7.91000E+00     1.31220E-01
   7.91125E+00     1.31179E-01
   7.91250E+00     1.31139E-01
   7.91375E+00     1.31100E-01
   7.91500E+00     1.31063E-01
   7.91625E+00     1.31027E-01
   7.91750E+00     1.30992E-01
   7.91875E+00     1.30959E-01
   7.92000E+00     1.30927E-01
   7.92125E+00     1.30897E-01
   7.92250E+00     1.30868E-01
   7.92375E+00     1.30841E-01
   7.92500E+00     1.30816E-01
   7.92625E+00     1.30792E-01
   7.92750E+00     1.30769E-01
   7.92875E+00     1.30748E-01
   7.93000E+00     1.30728E-01
   7.93125E+00     1.30710E-01
   7.93250E+00     1.30694E-01
   7.93375E+00     1.30679E-01
   7.93500E+00     1.30666E-01
   7.93625E+00     1.30655E-01
   7.93750E+00     1.30645E-01
   7.93875E+00     1.30636E-01
   7.94000E+00     1.30629E-01
   7.94125E+00     1.30624E-01
   7.94250E+00     1.30620E-01
   7.94375E+00     1.30617E-01
   7.94500E+00     1.30616E-01
   7.94625E+00     1.30616E-01
   7.94750E+00     1.30617E-01
   7.94875E+00     1.30620E-01
   7.95000E+00     1.30624E-01
   7.95125E+00     1.30630E-01
   7.95250E+00     1.30636E-01
   7.95375E+00     1.30644E-01
   7.95500E+00     1.30652E-01
   7.95625E+00     1.30662E-01
   7.95750E+00     1.30672E-01
   7.95875E+00     1.30683E-01
   7.96000E+00     1.30695E-01
   7.96125E+00     1.30708E-01
   7.96250E+00     1.30721E-01
   7.96375E+00     1.30735E-01
   7.96500E+00     1.30750E-01
   7.96625E+00     1.30764E-01
   7.96750E+00     1.30779E-01
   7.96875E+00     1.30795E-01
   7.97000E+00     1.30810E-01
   7.97125E+00     1.30826E-01
   7.97250E+00     1.30842E-01
   7.97375E+00     1.30857E-01
   7.97500E+00     1.30873E-01
   7.97625E+00     1.30889E-01
   7.97750E+00     1.30904E-01
   7.97875E+00     1.30919E-01
   7.98000E+00     1.30934E-01
   7.98125E+00     1.30949E-01
   7.98250E+00     1.30963E-01
   7.98375E+00     1.30976E-01
   7.98500E+00     1.30990E-01
   7.98625E+00     1.31002E-01
   7.98750E+00     1.31014E-01
   7.98875E+00     1.31026E-01
   7.99000E+00     1.31036E-01
   7.99125E+00     1.31046E-01
   7.99250E+00     1.31056E-01
   7.99375E+00     1.31064E-01
   7.99500E+00     1.31072E-01
   7.99625E+00     1.31078E-01
   7.99750E+00     1.31084E-01
   7.99875E+00     1.31089E-01
   8.00000E+00     1.31093E-01
   8.00125E+00     1.31096E-01
   8.00250E+00     1.31098E-01
   8.00375E+00     1.31099E-01
   8.00500E+00     1.31100E-01
   8.00625E+00     1.31099E-01
   8.00750E+00     1.31096E-01
   8.00875E+00     1.31093E-01
   8.01000E+00     1.31088E-01
   8.01125E+00     1.31082E-01
   8.01250E+00     1.31075E-01
   8.01375E+00     1.31065E-01
   8.01500E+00     1.31053E-01
   8.01625E+00     1.31039E-01
   8.01750E+00     1.31022E-01
   8.01875E+00     1.31002E-01
   8.02000E+00     1.30980E-01
   8.02125E+00     1.30955E-01
   8.02250E+00     1.30929E-01
   8.02375E+00     1.30900E-01
   8.02500E+00     1.30870E-01
   8.02625E+00     1.30838E-01
   8.02750E+00     1.30806E-01
   8.02875E+00     1.30773E-01
   8.03000E+00     1.30740E-01
   8.03125E+00     1.30707E-01
   8.03250E+00     1.30675E-01
   8.03375E+00     1.30645E-01
   8.03500E+00     1.30618E-01
   8.03625E+00     1.30594E-01
   8.03750E+00     1.30575E-01
   8.03875E+00     1.30562E-01
   8.04000E+00     1.30557E-01
   8.04125E+00     1.30563E-01
   8.04250E+00     1.30581E-01
   8.04375E+00     1.30615E-01
   8.04500E+00     1.30667E-01
   8.04625E+00     1.30741E-01
   8.04750E+00     1.30840E-01
   8.04875E+00     1.30970E-01
   8.05000E+00     1.31134E-01
   8.05125E+00     1.31337E-01
   8.05250E+00     1.31585E-01
   8.05375E+00     1.31884E-01
   8.05500E+00     1.32238E-01
   8.05625E+00     1.32653E-01
   8.05750E+00     1.33134E-01
   8.05875E+00     1.33685E-01
   8.06000E+00     1.34308E-01
   8.06125E+00     1.35004E-01
   8.06250E+00     1.35772E-01
   8.06375E+00     1.36613E-01
   8.06500E+00     1.37527E-01
   8.06625E+00     1.38512E-01
   8.06750E+00     1.39562E-01
   8.06875E+00     1.40664E-01
   8.07000E+00     1.41811E-01
   8.07125E+00     1.42995E-01
   8.07250E+00     1.44208E-01
   8.07375E+00     1.45437E-01
   8.07500E+00     1.46670E-01
   8.07625E+00     1.47902E-01
   8.07750E+00     1.49124E-01
   8.07875E+00     1.50327E-01
   8.08000E+00     1.51504E-01
   8.08125E+00     1.52650E-01
   8.08250E+00     1.53766E-01
   8.08375E+00     1.54855E-01
   8.08500E+00     1.55915E-01
   8.08625E+00     1.56947E-01
   8.08750E+00     1.57956E-01
   8.08875E+00     1.58942E-01
   8.09000E+00     1.59906E-01
   8.09125E+00     1.60850E-01
   8.09250E+00     1.61773E-01
   8.09375E+00     1.62678E-01
   8.09500E+00     1.63568E-01
   8.09625E+00     1.64447E-01
   8.09750E+00     1.65315E-01
   8.09875E+00     1.66170E-01
   8.10000E+00     1.67012E-01
   8.10125E+00     1.67838E-01
   8.10250E+00     1.68647E-01
   8.10375E+00     1.69438E-01
   8.10500E+00     1.70210E-01
   8.10625E+00     1.70966E-01
   8.10750E+00     1.71707E-01
   8.10875E+00     1.72434E-01
   8.11000E+00     1.73151E-01
   8.11125E+00     1.73857E-01
   8.11250E+00     1.74552E-01
   8.11375E+00     1.75234E-01
   8.11500E+00     1.75900E-01
   8.11625E+00     1.76548E-01
   8.11750E+00     1.77178E-01
   8.11875E+00     1.77788E-01
   8.12000E+00     1.78380E-01
   8.12125E+00     1.78955E-01
   8.12250E+00     1.79516E-01
   8.12375E+00     1.80065E-01
   8.12500E+00     1.80603E-01
   8.12625E+00     1.81130E-01
   8.12750E+00     1.81646E-01
   8.12875E+00     1.82148E-01
   8.13000E+00     1.82637E-01
   8.13125E+00     1.83112E-01
   8.13250E+00     1.83569E-01
   8.13375E+00     1.84006E-01
   8.13500E+00     1.84423E-01
   8.13625E+00     1.84821E-01
   8.13750E+00     1.85202E-01
   8.13875E+00     1.85568E-01
   8.14000E+00     1.85918E-01
   8.14125E+00     1.86256E-01
   8.14250E+00     1.86581E-01
   8.14375E+00     1.86895E-01
   8.14500E+00     1.87198E-01
   8.14625E+00     1.87491E-01
   8.14750E+00     1.87773E-01
   8.14875E+00     1.88045E-01
   8.15000E+00     1.88307E-01
   8.15125E+00     1.88558E-01
   8.15250E+00     1.88798E-01
   8.15375E+00     1.89027E-01
   8.15500E+00     1.89243E-01
   8.15625E+00     1.89446E-01
   8.15750E+00     1.89639E-01
   8.15875E+00     1.89819E-01
   8.16000E+00     1.89990E-01
   8.16125E+00     1.90150E-01
   8.16250E+00     1.90302E-01
   8.16375E+00     1.90447E-01
   8.16500E+00     1.90585E-01
   8.16625E+00     1.90716E-01
   8.16750E+00     1.90842E-01
   8.16875E+00     1.90964E-01
   8.17000E+00     1.91082E-01
   8.17125E+00     1.91198E-01
   8.17250E+00     1.91311E-01
   8.17375E+00     1.91425E-01
   8.17500E+00     1.91538E-01
   8.17625E+00     1.91653E-01
   8.17750E+00     1.91771E-01
   8.17875E+00     1.91892E-01
   8.18000E+00     1.92019E-01
   8.18125E+00     1.92152E-01
   8.18250E+00     1.92293E-01
   8.18375E+00     1.92443E-01
   8.18500E+00     1.92604E-01
   8.18625E+00     1.92776E-01
   8.18750E+00     1.92962E-01
   8.18875E+00     1.93161E-01
   8.19000E+00     1.93375E-01
   8.19125E+00     1.93604E-01
   8.19250E+00     1.93848E-01
   8.19375E+00     1.94106E-01
   8.19500E+00     1.94379E-01
   8.19625E+00     1.94665E-01
   8.19750E+00     1.94963E-01
   8.19875E+00     1.95271E-01
   8.20000E+00     1.95587E-01
   8.20125E+00     1.95910E-01
   8.20250E+00     1.96236E-01
   8.20375E+00     1.96562E-01
   8.20500E+00     1.96887E-01
   8.20625E+00     1.97207E-01
   8.20750E+00     1.97519E-01
   8.20875E+00     1.97819E-01
   8.21000E+00     1.98104E-01
   8.21125E+00     1.98372E-01
   8.21250E+00     1.98621E-01
   8.21375E+00     1.98848E-01
   8.21500E+00     1.99052E-01
   8.21625E+00     1.99233E-01
   8.21750E+00     1.99389E-01
   8.21875E+00     1.99521E-01
   8.22000E+00     1.99630E-01
   8.22125E+00     1.99715E-01
   8.22250E+00     1.99777E-01
   8.22375E+00     1.99818E-01
   8.22500E+00     1.99838E-01
   8.22625E+00     1.99837E-01
   8.22750E+00     1.99817E-01
   8.22875E+00     1.99779E-01
   8.23000E+00     1.99722E-01
   8.23125E+00     1.99647E-01
   8.23250E+00     1.99555E-01
   8.23375E+00     1.99445E-01
   8.23500E+00     1.99317E-01
   8.23625E+00     1.99172E-01
   8.23750E+00     1.99009E-01
   8.23875E+00     1.98829E-01
   8.24000E+00     1.98630E-01
   8.24125E+00     1.98414E-01
   8.24250E+00     1.98179E-01
   8.24375E+00     1.97925E-01
   8.24500E+00     1.97653E-01
   8.24625E+00     1.97360E-01
   8.24750E+00     1.97048E-01
   8.24875E+00     1.96716E-01
   8.25000E+00     1.96364E-01
   8.25125E+00     1.95993E-01
   8.25250E+00     1.95603E-01
   8.25375E+00     1.95195E-01
   8.25500E+00     1.94770E-01
   8.25625E+00     1.94328E-01
   8.25750E+00     1.93870E-01
   8.25875E+00     1.93396E-01
   8.26000E+00     1.92908E-01
   8.26125E+00     1.92406E-01
   8.26250E+00     1.91890E-01
   8.26375E+00     1.91361E-01
   8.26500E+00     1.90821E-01
   8.26625E+00     1.90269E-01
   8.26750E+00     1.89706E-01
   8.26875E+00     1.89134E-01
   8.27000E+00     1.88552E-01
   8.27125E+00     1.87962E-01
   8.27250E+00     1.87363E-01
   8.27375E+00     1.86756E-01
   8.27500E+00     1.86141E-01
   8.27625E+00     1.85518E-01
   8.27750E+00     1.84887E-01
   8.27875E+00     1.84249E-01
   8.28000E+00     1.83605E-01
   8.28125E+00     1.82954E-01
   8.28250E+00     1.82297E-01
   8.28375E+00     1.81636E-01
   8.28500E+00     1.80971E-01
   8.28625E+00     1.80304E-01
   8.28750E+00     1.79636E-01
   8.28875E+00     1.78968E-01
   8.29000E+00     1.78302E-01
   8.29125E+00     1.77637E-01
   8.29250E+00     1.76977E-01
   8.29375E+00     1.76320E-01
   8.29500E+00     1.75670E-01
   8.29625E+00     1.75026E-01
   8.29750E+00     1.74390E-01
   8.29875E+00     1.73763E-01
   8.30000E+00     1.73146E-01
   8.30125E+00     1.72541E-01
   8.30250E+00     1.71949E-01
   8.30375E+00     1.71372E-01
   8.30500E+00     1.70812E-01
   8.30625E+00     1.70271E-01
   8.30750E+00     1.69751E-01
   8.30875E+00     1.69254E-01
   8.31000E+00     1.68782E-01
   8.31125E+00     1.68339E-01
   8.31250E+00     1.67926E-01
   8.31375E+00     1.67545E-01
   8.31500E+00     1.67198E-01
   8.31625E+00     1.66886E-01
   8.31750E+00     1.66609E-01
   8.31875E+00     1.66369E-01
   8.32000E+00     1.66165E-01
   8.32125E+00     1.65997E-01
   8.32250E+00     1.65862E-01
   8.32375E+00     1.65759E-01
   8.32500E+00     1.65684E-01
   8.32625E+00     1.65634E-01
   8.32750E+00     1.65605E-01
   8.32875E+00     1.65593E-01
   8.33000E+00     1.65594E-01
   8.33125E+00     1.65603E-01
   8.33250E+00     1.65617E-01
   8.33375E+00     1.65631E-01
   8.33500E+00     1.65643E-01
   8.33625E+00     1.65648E-01
   8.33750E+00     1.65645E-01
   8.33875E+00     1.65632E-01
   8.34000E+00     1.65607E-01
   8.34125E+00     1.65569E-01
   8.34250E+00     1.65519E-01
   8.34375E+00     1.65455E-01
   8.34500E+00     1.65378E-01
   8.34625E+00     1.65288E-01
   8.34750E+00     1.65187E-01
   8.34875E+00     1.65074E-01
   8.35000E+00     1.64951E-01
   8.35125E+00     1.64819E-01
   8.35250E+00     1.64677E-01
   8.35375E+00     1.64527E-01
   8.35500E+00     1.64369E-01
   8.35625E+00     1.64203E-01
   8.35750E+00     1.64029E-01
   8.35875E+00     1.63848E-01
   8.36000E+00     1.63660E-01
   8.36125E+00     1.63465E-01
   8.36250E+00     1.63264E-01
   8.36375E+00     1.63056E-01
   8.36500E+00     1.62843E-01
   8.36625E+00     1.62624E-01
   8.36750E+00     1.62400E-01
   8.36875E+00     1.62170E-01
   8.37000E+00     1.61936E-01
   8.37125E+00     1.61697E-01
   8.37250E+00     1.61454E-01
   8.37375E+00     1.61207E-01
   8.37500E+00     1.60956E-01
   8.37625E+00     1.60701E-01
   8.37750E+00     1.60442E-01
   8.37875E+00     1.60178E-01
   8.38000E+00     1.59911E-01
   8.38125E+00     1.59639E-01
   8.38250E+00     1.59364E-01
   8.38375E+00     1.59086E-01
   8.38500E+00     1.58804E-01
   8.38625E+00     1.58519E-01
   8.38750E+00     1.58231E-01
   8.38875E+00     1.57940E-01
   8.39000E+00     1.57646E-01
   8.39125E+00     1.57349E-01
   8.39250E+00     1.57048E-01
   8.39375E+00     1.56744E-01
   8.39500E+00     1.56438E-01
   8.39625E+00     1.56129E-01
   8.39750E+00     1.55819E-01
   8.39875E+00     1.55508E-01
   8.40000E+00     1.55198E-01
   8.40125E+00     1.54888E-01
   8.40250E+00     1.54578E-01
   8.40375E+00     1.54267E-01
   8.40500E+00     1.53954E-01
   8.40625E+00     1.53641E-01
   8.40750E+00     1.53327E-01
   8.40875E+00     1.53012E-01
   8.41000E+00     1.52698E-01
   8.41125E+00     1.52384E-01
   8.41250E+00     1.52072E-01
   8.41375E+00     1.51762E-01
   8.41500E+00     1.51454E-01
   8.41625E+00     1.51148E-01
   8.41750E+00     1.50846E-01
   8.41875E+00     1.50547E-01
   8.42000E+00     1.50251E-01
   8.42125E+00     1.49958E-01
   8.42250E+00     1.49667E-01
   8.42375E+00     1.49379E-01
   8.42500E+00     1.49094E-01
   8.42625E+00     1.48813E-01
   8.42750E+00     1.48536E-01
   8.42875E+00     1.48262E-01
   8.43000E+00     1.47990E-01
   8.43125E+00     1.47721E-01
   8.43250E+00     1.47454E-01
   8.43375E+00     1.47191E-01
   8.43500E+00     1.46930E-01
   8.43625E+00     1.46674E-01
   8.43750E+00     1.46423E-01
   8.43875E+00     1.46177E-01
   8.44000E+00     1.45937E-01
   8.44125E+00     1.45704E-01
   8.44250E+00     1.45478E-01
   8.44375E+00     1.45260E-01
   8.44500E+00     1.45051E-01
   8.44625E+00     1.44849E-01
   8.44750E+00     1.44656E-01
   8.44875E+00     1.44471E-01
   8.45000E+00     1.44294E-01
   8.45125E+00     1.44125E-01
   8.45250E+00     1.43963E-01
   8.45375E+00     1.43809E-01
   8.45500E+00     1.43663E-01
   8.45625E+00     1.43524E-01
   8.45750E+00     1.43394E-01
   8.45875E+00     1.43272E-01
   8.46000E+00     1.43158E-01
   8.46125E+00     1.43052E-01
   8.46250E+00     1.42953E-01
   8.46375E+00     1.42863E-01
   8.46500E+00     1.42780E-01
   8.46625E+00     1.42704E-01
   8.46750E+00     1.42635E-01
   8.46875E+00     1.42572E-01
   8.47000E+00     1.42515E-01
   8.47125E+00     1.42462E-01
   8.47250E+00     1.42415E-01
   8.47375E+00     1.42372E-01
   8.47500E+00     1.42332E-01
   8.47625E+00     1.42296E-01
   8.47750E+00     1.42262E-01
   8.47875E+00     1.42230E-01
   8.48000E+00     1.42200E-01
   8.48125E+00     1.42171E-01
   8.48250E+00     1.42143E-01
   8.48375E+00     1.42115E-01
   8.48500E+00     1.42087E-01
   8.48625E+00     1.42059E-01
   8.48750E+00     1.42029E-01
   8.48875E+00     1.41999E-01
   8.49000E+00     1.41967E-01
   8.49125E+00     1.41933E-01
   8.49250E+00     1.41898E-01
   8.49375E+00     1.41860E-01
   8.49500E+00     1.41820E-01
   8.49625E+00     1.41778E-01
   8.49750E+00     1.41733E-01
   8.49875E+00     1.41685E-01
   8.50000E+00     1.41635E-01
   8.50125E+00     1.41582E-01
   8.50250E+00     1.41527E-01
   8.50375E+00     1.41469E-01
   8.50500E+00     1.41408E-01
   8.50625E+00     1.41344E-01
   8.50750E+00     1.41278E-01
   8.50875E+00     1.41209E-01
   8.51000E+00     1.41137E-01
   8.51125E+00     1.41063E-01
   8.51250E+00     1.40987E-01
   8.51375E+00     1.40908E-01
   8.51500E+00     1.40826E-01
   8.51625E+00     1.40742E-01
   8.51750E+00     1.40654E-01
   8.51875E+00     1.40563E-01
   8.52000E+00     1.40469E-01
   8.52125E+00     1.40372E-01
   8.52250E+00     1.40270E-01
   8.52375E+00     1.40165E-01
   8.52500E+00     1.40056E-01
   8.52625E+00     1.39944E-01
   8.52750E+00     1.39827E-01
   8.52875E+00     1.39707E-01
   8.53000E+00     1.39583E-01
   8.53125E+00     1.39455E-01
   8.53250E+00     1.39324E-01
   8.53375E+00     1.39190E-01
   8.53500E+00     1.39053E-01
   8.53625E+00     1.38914E-01
   8.53750E+00     1.38771E-01
   8.53875E+00     1.38627E-01
   8.54000E+00     1.38482E-01
   8.54125E+00     1.38335E-01
   8.54250E+00     1.38186E-01
   8.54375E+00     1.38038E-01
   8.54500E+00     1.37889E-01
   8.54625E+00     1.37740E-01
   8.54750E+00     1.37592E-01
   8.54875E+00     1.37445E-01
   8.55000E+00     1.37299E-01
   8.55125E+00     1.37154E-01
   8.55250E+00     1.37010E-01
   8.55375E+00     1.36868E-01
   8.55500E+00     1.36728E-01
   8.55625E+00     1.36589E-01
   8.55750E+00     1.36453E-01
   8.55875E+00     1.36320E-01
   8.56000E+00     1.36190E-01
   8.56125E+00     1.36062E-01
   8.56250E+00     1.35937E-01
   8.56375E+00     1.35815E-01
   8.56500E+00     1.35695E-01
   8.56625E+00     1.35579E-01
   8.56750E+00     1.35464E-01
   8.56875E+00     1.35353E-01
   8.57000E+00     1.35244E-01
   8.57125E+00     1.35138E-01
   8.57250E+00     1.35035E-01
   8.57375E+00     1.34935E-01
   8.57500E+00     1.34838E-01
   8.57625E+00     1.34745E-01
   8.57750E+00     1.34654E-01
   8.57875E+00     1.34568E-01
   8.58000E+00     1.34485E-01
   8.58125E+00     1.34406E-01
   8.58250E+00     1.34331E-01
   8.58375E+00     1.34261E-01
   8.58500E+00     1.34195E-01
   8.58625E+00     1.34134E-01
   8.58750E+00     1.34077E-01
   8.58875E+00     1.34026E-01
   8.59000E+00     1.33978E-01
   8.59125E+00     1.33936E-01
   8.59250E+00     1.33898E-01
   8.59375E+00     1.33864E-01
   8.59500E+00     1.33835E-01
   8.59625E+00     1.33810E-01
   8.59750E+00     1.33790E-01
   8.59875E+00     1.33773E-01
   8.60000E+00     1.33759E-01
   8.60125E+00     1.33750E-01
   8.60250E+00     1.33743E-01
   8.60375E+00     1.33739E-01
   8.60500E+00     1.33737E-01
   8.60625E+00     1.33738E-01
   8.60750E+00     1.33740E-01
   8.60875E+00     1.33744E-01
   8.61000E+00     1.33750E-01
   8.61125E+00     1.33756E-01
   8.61250E+00     1.33763E-01
   8.61375E+00     1.33771E-01
   8.61500E+00     1.33779E-01
   8.61625E+00     1.33787E-01
   8.61750E+00     1.33795E-01
   8.61875E+00     1.33802E-01
   8.62000E+00     1.33809E-01
   8.62125E+00     1.33816E-01
   8.62250E+00     1.33822E-01
   8.62375E+00     1.33827E-01
   8.62500E+00     1.33832E-01
   8.62625E+00     1.33835E-01
   8.62750E+00     1.33837E-01
   8.62875E+00     1.33838E-01
   8.63000E+00     1.33838E-01
   8.63125E+00     1.33837E-01
   8.63250E+00     1.33834E-01
   8.63375E+00     1.33830E-01
   8.63500E+00     1.33824E-01
   8.63625E+00     1.33817E-01
   8.63750E+00     1.33808E-01
   8.63875E+00     1.33797E-01
   8.64000E+00     1.33785E-01
   8.64125E+00     1.33770E-01
   8.64250E+00     1.33754E-01
   8.64375E+00     1.33736E-01
   8.64500E+00     1.33716E-01
   8.64625E+00     1.33693E-01
   8.64750E+00     1.33669E-01
   8.64875E+00     1.33642E-01
   8.65000E+00     1.33614E-01
   8.65125E+00     1.33584E-01
   8.65250E+00     1.33551E-01
   8.65375E+00     1.33517E-01
   8.65500E+00     1.33481E-01
   8.65625E+00     1.33443E-01
   8.65750E+00     1.33403E-01
   8.65875E+00     1.33362E-01
   8.66000E+00     1.33319E-01
   8.66125E+00     1.33274E-01
   8.66250E+00     1.33228E-01
   8.66375E+00     1.33181E-01
   8.66500E+00     1.33132E-01
   8.66625E+00     1.33082E-01
   8.66750E+00     1.33031E-01
   8.66875E+00     1.32979E-01
   8.67000E+00     1.32926E-01
   8.67125E+00     1.32872E-01
   8.67250E+00     1.32817E-01
   8.67375E+00     1.32761E-01
   8.67500E+00     1.32705E-01
   8.67625E+00     1.32649E-01
   8.67750E+00     1.32592E-01
   8.67875E+00     1.32535E-01
   8.68000E+00     1.32477E-01
   8.68125E+00     1.32420E-01
   8.68250E+00     1.32362E-01
   8.68375E+00     1.32304E-01
   8.68500E+00     1.32247E-01
   8.68625E+00     1.32189E-01
   8.68750E+00     1.32132E-01
   8.68875E+00     1.32075E-01
   8.69000E+00     1.32019E-01
   8.69125E+00     1.31963E-01
   8.69250E+00     1.31908E-01
   8.69375E+00     1.31853E-01
   8.69500E+00     1.31799E-01
   8.69625E+00     1.31746E-01
   8.69750E+00     1.31693E-01
   8.69875E+00     1.31642E-01
   8.70000E+00     1.31591E-01
   8.70125E+00     1.31541E-01
   8.70250E+00     1.31493E-01
   8.70375E+00     1.31445E-01
   8.70500E+00     1.31398E-01
   8.70625E+00     1.31352E-01
   8.70750E+00     1.31308E-01
   8.70875E+00     1.31265E-01
   8.71000E+00     1.31222E-01
   8.71125E+00     1.31181E-01
   8.71250E+00     1.31142E-01
   8.71375E+00     1.31103E-01
   8.71500E+00     1.31066E-01
   8.71625E+00     1.31030E-01
   8.71750E+00     1.30995E-01
   8.71875E+00     1.30962E-01
   8.72000E+00     1.30930E-01
   8.72125E+00     1.30900E-01
   8.72250E+00     1.30871E-01
   8.72375E+00     1.30844E-01
   8.72500E+00     1.30819E-01
   8.72625E+00     1.30794E-01
   8.72750E+00     1.30772E-01
   8.72875E+00     1.30751E-01
   8.73000E+00     1.30731E-01
   8.73125E+00     1.30713E-01
   8.73250E+00     1.30697E-01
   8.73375E+00     1.30682E-01
   8.73500E+00     1.30669E-01
   8.73625E+00     1.30658E-01
   8.73750E+00     1.30647E-01
   8.73875E+00     1.30639E-01
   8.74000E+00     1.30632E-01
   8.74125E+00     1.30627E-01
   8.74250E+00     1.30623E-01
   8.74375E+00     1.30620E-01
   8.74500E+00     1.30619E-01
   8.74625E+00     1.30619E-01
   8.74750E+00     1.30621E-01
   8.74875E+00     1.30623E-01
   8.75000E+00     1.30627E-01
   8.75125E+00     1.30633E-01
   8.75250E+00     1.30639E-01
   8.75375E+00     1.30647E-01
   8.75500E+00     1.30655E-01
   8.75625E+00     1.30665E-01
   8.75750E+00     1.30675E-01
   8.75875E+00     1.30686E-01
   8.76000E+00     1.30698E-01
   8.76125E+00     1.30711E-01
   8.76250E+00     1.30724E-01
   8.76375E+00     1.30738E-01
   8.76500E+00     1.30753E-01
   8.76625E+00     1.30767E-01
   8.76750E+00     1.30782E-01
   8.76875E+00     1.30798E-01
   8.77000E+00     1.30813E-01
   8.77125E+00     1.30829E-01
   8.77250E+00     1.30845E-01
   8.77375E+00     1.30860E-01
   8.77500E+00     1.30876E-01
   8.77625E+00     1.30892E-01
   8.77750E+00     1.30907E-01
   8.77875E+00     1.30922E-01
   8.78000E+00     1.30937E-01
   8.78125E+00     1.30952E-01
   8.78250E+00     1.30966E-01
   8.78375E+00     1.30979E-01
   8.78500E+00     1.30993E-01
   8.78625E+00     1.31005E-01
   8.78750E+00     1.31017E-01
   8.78875E+00     1.31029E-01
   8.79000E+00     1.31039E-01
   8.79125E+00     1.31049E-01
   8.79250E+00     1.31059E-01
   8.79375E+00     1.31067E-01
   8.79500E+00     1.31075E-01
   8.79625E+00     1.31081E-01
   8.79750E+00     1.31087E-01
   8.79875E+00     1.31092E-01
   8.80000E+00     1.31096E-01
   8.80125E+00     1.31099E-01
   8.80250E+00     1.31101E-01
   8.80375E+00     1.31102E-01
   8.80500E+00     1.31102E-01
   8.80625E+00     1.31101E-01
   8.80750E+00     1.31099E-01
   8.80875E+00     1.31096E-01
   8.81000E+00     1.31091E-01
   8.81125E+00     1.31085E-01
   8.81250E+00     1.31077E-01
   8.81375E+00     1.31068E-01
   8.81500E+00     1.31056E-01
   8.81625E+00     1.31041E-01
   8.81750E+00     1.31024E-01
   8.81875E+00     1.31005E-01
   8.82000E+00     1.30983E-01
   8.82125E+00     1.30958E-01
   8.82250E+00     1.30931E-01
   8.82375E+00     1.30903E-01
   8.82500E+00     1.30873E-01
   8.82625E+00     1.30841E-01
   8.82750E+00     1.30809E-01
   8.82875E+00     1.30776E-01
   8.83000E+00     1.30743E-01
   8.83125E+00     1.30710E-01
   8.83250E+00     1.30678E-01
   8.83375E+00     1.30648E-01
   8.83500E+00     1.30620E-01
   8.83625E+00     1.30596E-01
   8.83750E+00     1.30577E-01
   8.83875E+00     1.30565E-01
   8.84000E+00     1.30560E-01
   8.84125E+00     1.30566E-01
   8.84250E+00     1.30584E-01
   8.84375E+00     1.30618E-01
   8.84500E+00     1.30670E-01
   8.84625E+00     1.30743E-01
   8.84750E+00     1.30843E-01
   8.84875E+00     1.30972E-01
   8.85000E+00     1.31137E-01
   8.85125E+00     1.31340E-01
   8.85250E+00     1.31588E-01
   8.85375E+00     1.31887E-01
   8.85500E+00     1.32241E-01
   8.85625E+00     1.32656E-01
   8.85750E+00     1.33137E-01
   8.85875E+00     1.33688E-01
   8.86000E+00     1.34312E-01
   8.86125E+00     1.35007E-01
   8.86250E+00     1.35775E-01
   8.86375E+00     1.36617E-01
   8.86500E+00     1.37531E-01
   8.86625E+00     1.38516E-01
   8.86750E+00     1.39565E-01
   8.86875E+00     1.40668E-01
   8.87000E+00     1.41815E-01
   8.87125E+00     1.42999E-01
   8.87250E+00     1.44212E-01
   8.87375E+00     1.45441E-01
   8.87500E+00     1.46674E-01
   8.87625E+00     1.47906E-01
   8.87750E+00     1.49128E-01
   8.87875E+00     1.50331E-01
   8.88000E+00     1.51507E-01
   8.88125E+00     1.52654E-01
   8.88250E+00     1.53770E-01
   8.88375E+00     1.54859E-01
   8.88500E+00     1.55918E-01
   8.88625E+00     1.56951E-01
   8.88750E+00     1.57960E-01
   8.88875E+00     1.58946E-01
   8.89000E+00     1.59910E-01
   8.89125E+00     1.60853E-01
   8.89250E+00     1.61777E-01
   8.89375E+00     1.62681E-01
   8.89500E+00     1.63572E-01
   8.89625E+00     1.64450E-01
   8.89750E+00     1.65318E-01
   8.89875E+00     1.66173E-01
   8.90000E+00     1.67015E-01
   8.90125E+00     1.67841E-01
   8.90250E+00     1.68650E-01
   8.90375E+00     1.69441E-01
   8.90500E+00     1.70213E-01
   8.90625E+00     1.70969E-01
   8.90750E+00     1.71710E-01
   8.90875E+00     1.72437E-01
   8.91000E+00     1.73154E-01
   8.91125E+00     1.73860E-01
   8.91250E+00     1.74555E-01
   8.91375E+00     1.75237E-01
   8.91500E+00     1.75903E-01
   8.91625E+00     1.76551E-01
   8.91750E+00     1.77181E-01
   8.91875E+00     1.77791E-01
   8.92000E+00     1.78382E-01
   8.92125E+00     1.78958E-01
   8.92250E+00     1.79519E-01
   8.92375E+00     1.80068E-01
   8.92500E+00     1.80606E-01
   8.92625E+00     1.81133E-01
   8.92750E+00     1.81648E-01
   8.92875E+00     1.82151E-01
   8.93000E+00     1.82640E-01
   8.93125E+00     1.83115E-01
   8.93250E+00     1.83572E-01
   8.93375E+00     1.84009E-01
   8.93500E+00     1.84426E-01
   8.93625E+00     1.84824E-01
   8.93750E+00     1.85205E-01
   8.93875E+00     1.85570E-01
   8.94000E+00     1.85921E-01
   8.94125E+00     1.86258E-01
   8.94250E+00     1.86583E-01
   8.94375E+00     1.86897E-01
   8.94500E+00     1.87201E-01
   8.94625E+00     1.87493E-01
   8.94750E+00     1.87776E-01
   8.94875E+00     1.88048E-01
   8.95000E+00     1.88309E-01
   8.95125E+00     1.88561E-01
   8.95250E+00     1.88801E-01
   8.95375E+00     1.89029E-01
   8.95500E+00     1.89245E-01
   8.95625E+00     1.89449E-01
   8.95750E+00     1.89641E-01
   8.95875E+00     1.89822E-01
   8.96000E+00     1.89992E-01
   8.96125E+00     1.90153E-01
   8.96250E+00     1.90305E-01
   8.96375E+00     1.90449E-01
   8.96500E+00     1.90587E-01
   8.96625E+00     1.90718E-01
   8.96750E+00     1.90844E-01
   8.96875E+00     1.90966E-01
   8.97000E+00     1.91084E-01
   8.97125E+00     1.91200E-01
   8.97250E+00     1.91314E-01
   8.97375E+00     1.91427E-01
   8.97500E+00     1.91541E-01
   8.97625E+00     1.91656E-01
   8.97750E+00     1.91774E-01
   8.97875E+00     1.91895E-01
   8.98000E+00     1.92022E-01
   8.98125E+00     1.92155E-01
   8.98250E+00     1.92296E-01
   8.98375E+00     1.92447E-01
   8.98500E+00     1.92608E-01
   8.98625E+00     1.92780E-01
   8.98750E+00     1.92966E-01
   8.98875E+00     1.93166E-01
   8.99000E+00     1.93380E-01
   8.99125E+00     1.93610E-01
   8.99250E+00     1.93854E-01
   8.99375E+00     1.94112E-01
   8.99500E+00     1.94385E-01
   8.99625E+00     1.94671E-01
   8.99750E+00     1.94969E-01
   8.99875E+00     1.95277E-01
   9.00000E+00     1.95593E-01
   9.00125E+00     1.95915E-01
   9.00250E+00     1.96240E-01
   9.00375E+00     1.96567E-01
   9.00500E+00     1.96891E-01
   9.00625E+00     1.97211E-01
   9.00750E+00     1.97522E-01
   9.00875E+00     1.97822E-01
   9.01000E+00     1.98107E-01
   9.01125E+00     1.98375E-01
   9.01250E+00     1.98623E-01
   9.01375E+00     1.98850E-01
   9.01500E+00     1.99054E-01
   9.01625E+00     1.99234E-01
   9.01750E+00     1.99390E-01
   9.01875E+00     1.99522E-01
   9.02000E+00     1.99630E-01
   9.02125E+00     1.99715E-01
   9.02250E+00     1.99777E-01
   9.02375E+00     1.99818E-01
   9.02500E+00     1.99838E-01
   9.02625E+00     1.99837E-01
   9.02750E+00     1.99818E-01
   9.02875E+00     1.99779E-01
   9.03000E+00     1.99723E-01
   9.03125E+00     1.99648E-01
   9.03250E+00     1.99556E-01
   9.03375E+00     1.99446E-01
   9.03500E+00     1.99319E-01
   9.03625E+00     1.99174E-01
   9.03750E+00     1.99011E-01
   9.03875E+00     1.98830E-01
   9.04000E+00     1.98632E-01
   9.04125E+00     1.98415E-01
   9.04250E+00     1.98181E-01
   9.04375E+00     1.97927E-01
   9.04500E+00     1.97655E-01
   9.04625E+00     1.97362E-01
   9.04750E+00     1.97050E-01
   9.04875E+00     1.96718E-01
   9.05000E+00     1.96366E-01
   9.05125E+00     1.95995E-01
   9.05250E+00     1.95605E-01
   9.05375E+00     1.95198E-01
   9.05500E+00     1.94773E-01
   9.05625E+00     1.94331E-01
   9.05750E+00     1.93872E-01
   9.05875E+00     1.93399E-01
   9.06000E+00     1.92911E-01
   9.06125E+00     1.92408E-01
   9.06250E+00     1.91892E-01
   9.06375E+00     1.91364E-01
   9.06500E+00     1.90823E-01
   9.06625E+00     1.90271E-01
   9.06750E+00     1.89708E-01
   9.06875E+00     1.89135E-01
   9.07000E+00     1.88554E-01
   9.07125E+00     1.87963E-01
   9.07250E+00     1.87364E-01
   9.07375E+00     1.86757E-01
   9.07500E+00     1.86142E-01
   9.07625E+00     1.85519E-01
   9.07750E+00     1.84889E-01
   9.07875E+00     1.84251E-01
   9.08000E+00     1.83607E-01
   9.08125E+00     1.82956E-01
   9.08250E+00     1.82299E-01
   9.08375E+00     1.81638E-01
   9.08500E+00     1.80973E-01
   9.08625E+00     1.80306E-01
   9.08750E+00     1.79639E-01
   9.08875E+00     1.78971E-01
   9.09000E+00     1.78304E-01
   9.09125E+00     1.77640E-01
   9.09250E+00     1.76979E-01
   9.09375E+00     1.76323E-01
   9.09500E+00     1.75673E-01
   9.09625E+00     1.75029E-01
   9.09750E+00     1.74393E-01
   9.09875E+00     1.73766E-01
   9.10000E+00     1.73149E-01
   9.10125E+00     1.72544E-01
   9.10250E+00     1.71952E-01
   9.10375E+00     1.71375E-01
   9.10500E+00     1.70815E-01
   9.10625E+00     1.70274E-01
   9.10750E+00     1.69754E-01
   9.10875E+00     1.69257E-01
   9.11000E+00     1.68786E-01
   9.11125E+00     1.68342E-01
   9.11250E+00     1.67929E-01
   9.11375E+00     1.67548E-01
   9.11500E+00     1.67201E-01
   9.11625E+00     1.66889E-01
   9.11750E+00     1.66613E-01
   9.11875E+00     1.66373E-01
   9.12000E+00     1.66169E-01
   9.12125E+00     1.66000E-01
   9.12250E+00     1.65865E-01
   9.12375E+00     1.65762E-01
   9.12500E+00     1.65687E-01
   9.12625E+00     1.65637E-01
   9.12750E+00     1.65608E-01
   9.12875E+00     1.65596E-01
   9.13000E+00     1.65597E-01
   9.13125E+00     1.65606E-01
   9.13250E+00     1.65620E-01
   9.13375E+00     1.65634E-01
   9.13500E+00     1.65646E-01
   9.13625E+00     1.65651E-01
   9.13750E+00     1.65648E-01
   9.13875E+00     1.65635E-01
   9.14000E+00     1.65610E-01
   9.14125E+00     1.65572E-01
   9.14250E+00     1.65521E-01
   9.14375E+00     1.65457E-01
   9.14500E+00     1.65380E-01
   9.14625E+00     1.65291E-01
   9.14750E+00     1.65190E-01
   9.14875E+00     1.65077E-01
   9.15000E+00     1.64954E-01
   9.15125E+00     1.64821E-01
   9.15250E+00     1.64680E-01
   9.15375E+00     1.64530E-01
   9.15500E+00     1.64372E-01
   9.15625E+00     1.64206E-01
   9.15750E+00     1.64032E-01
   9.15875E+00     1.63851E-01
   9.16000E+00     1.63663E-01
   9.16125E+00     1.63468E-01
   9.16250E+00     1.63266E-01
   9.16375E+00     1.63059E-01
   9.16500E+00     1.62845E-01
   9.16625E+00     1.62626E-01
   9.16750E+00     1.62402E-01
   9.16875E+00     1.62173E-01
   9.17000E+00     1.61939E-01
   9.17125E+00     1.61700E-01
   9.17250E+00     1.61457E-01
   9.17375E+00     1.61210E-01
   9.17500E+00     1.60959E-01
   9.17625E+00     1.60704E-01
   9.17750E+00     1.60444E-01
   9.17875E+00     1.60181E-01
   9.18000E+00     1.59913E-01
   9.18125E+00     1.59642E-01
   9.18250E+00     1.59367E-01
   9.18375E+00     1.59088E-01
   9.18500E+00     1.58806E-01
   9.18625E+00     1.58521E-01
   9.18750E+00     1.58233E-01
   9.18875E+00     1.57942E-01
   9.19000E+00     1.57649E-01
   9.19125E+00     1.57351E-01
   9.19250E+00     1.57051E-01
   9.19375E+00     1.56747E-01
   9.19500E+00     1.56440E-01
   9.19625E+00     1.56132E-01
   9.19750E+00     1.55821E-01
   9.19875E+00     1.55511E-01
   9.20000E+00     1.55200E-01
   9.20125E+00     1.54891E-01
   9.20250E+00     1.54580E-01
   9.20375E+00     1.54269E-01
   9.20500E+00     1.53957E-01
   9.20625E+00     1.53644E-01
   9.20750E+00     1.53329E-01
   9.20875E+00     1.53015E-01
   9.21000E+00     1.52701E-01
   9.21125E+00     1.52387E-01
   9.21250E+00     1.52075E-01
   9.21375E+00     1.51765E-01
   9.21500E+00     1.51457E-01
   9.21625E+00     1.51151E-01
   9.21750E+00     1.50849E-01
   9.21875E+00     1.50550E-01
   9.22000E+00     1.50254E-01
   9.22125E+00     1.49961E-01
   9.22250E+00     1.49670E-01
   9.22375E+00     1.49382E-01
   9.22500E+00     1.49097E-01
   9.22625E+00     1.48816E-01
   9.22750E+00     1.48539E-01
   9.22875E+00     1.48265E-01
   9.23000E+00     1.47993E-01
   9.23125E+00     1.47724E-01
   9.23250E+00     1.47457E-01
   9.23375E+00     1.47194E-01
   9.23500E+00     1.46934E-01
   9.23625E+00     1.46678E-01
   9.23750E+00     1.46426E-01
   9.23875E+00     1.46180E-01
   9.24000E+00     1.45940E-01
   9.24125E+00     1.45707E-01
   9.24250E+00     1.45481E-01
   9.24375E+00     1.45264E-01
   9.24500E+00     1.45054E-01
   9.24625E+00     1.44852E-01
   9.24750E+00     1.44660E-01
   9.24875E+00     1.44475E-01
   9.25000E+00     1.44297E-01
   9.25125E+00     1.44128E-01
   9.25250E+00     1.43966E-01
   9.25375E+00     1.43812E-01
   9.25500E+00     1.43666E-01
   9.25625E+00     1.43528E-01
   9.25750E+00     1.43398E-01
   9.25875E+00     1.43275E-01
   9.26000E+00     1.43161E-01
   9.26125E+00     1.43055E-01
   9.26250E+00     1.42957E-01
   9.26375E+00     1.42866E-01
   9.26500E+00     1.42783E-01
   9.26625E+00     1.42707E-01
   9.26750E+00     1.42638E-01
   9.26875E+00     1.42575E-01
   9.27000E+00     1.42518E-01
   9.27125E+00     1.42466E-01
   9.27250E+00     1.42418E-01
   9.27375E+00     1.42375E-01
   9.27500E+00     1.42335E-01
   9.27625E+00     1.42299E-01
   9.27750E+00     1.42265E-01
   9.27875E+00     1.42233E-01
   9.28000E+00     1.42203E-01
   9.28125E+00     1.42175E-01
   9.28250E+00     1.42146E-01
   9.28375E+00     1.42119E-01
   9.28500E+00     1.42091E-01
   9.28625E+00     1.42062E-01
   9.28750E+00     1.42033E-01
   9.28875E+00     1.42002E-01
   9.29000E+00     1.41970E-01
   9.29125E+00     1.41937E-01
   9.29250E+00     1.41901E-01
   9.29375E+00     1.41863E-01
   9.29500E+00     1.41823E-01
   9.29625E+00     1.41781E-01
   9.29750E+00     1.41736E-01
   9.29875E+00     1.41688E-01
   9.30000E+00     1.41638E-01
   9.30125E+00     1.41585E-01
   9.30250E+00     1.41530E-01
   9.30375E+00     1.41472E-01
   9.30500E+00     1.41411E-01
   9.30625E+00     1.41347E-01
   9.30750E+00     1.41281E-01
   9.30875E+00     1.41212E-01
   9.31000E+00     1.41140E-01
   9.31125E+00     1.41066E-01
   9.31250E+00     1.40990E-01
   9.31375E+00     1.40911E-01
   9.31500E+00     1.40829E-01
   9.31625E+00     1.40744E-01
   9.31750E+00     1.40657E-01
   9.31875E+00     1.40566E-01
   9.32000E+00     1.40472E-01
   9.32125E+00     1.40374E-01
   9.32250E+00     1.40273E-01
   9.32375E+00     1.40168E-01
   9.32500E+00     1.40059E-01
   9.32625E+00     1.39946E-01
   9.32750E+00     1.39830E-01
   9.32875E+00     1.39710E-01
   9.33000E+00     1.39586E-01
   9.33125E+00     1.39458E-01
   9.33250E+00     1.39327E-01
   9.33375E+00     1.39193E-01
   9.33500E+00     1.39056E-01
   9.33625E+00     1.38916E-01
   9.33750E+00     1.38774E-01
   9.33875E+00     1.38630E-01
   9.34000E+00     1.38485E-01
   9.34125E+00     1.38337E-01
   9.34250E+00     1.38189E-01
   9.34375E+00     1.38041E-01
   9.34500E+00     1.37892E-01
   9.34625E+00     1.37743E-01
   9.34750E+00     1.37595E-01
   9.34875E+00     1.37448E-01
   9.35000E+00     1.37302E-01
   9.35125E+00     1.37157E-01
   9.35250E+00     1.37013E-01
   9.35375E+00     1.36871E-01
   9.35500E+00     1.36730E-01
   9.35625E+00     1.36592E-01
   9.35750E+00     1.36456E-01
   9.35875E+00     1.36323E-01
   9.36000E+00     1.36192E-01
   9.36125E+00     1.36065E-01
   9.36250E+00     1.35940E-01
   9.36375E+00     1.35818E-01
   9.36500E+00     1.35698E-01
   9.36625E+00     1.35581E-01
   9.36750E+00     1.35467E-01
   9.36875E+00     1.35356E-01
   9.37000E+00     1.35247E-01
   9.37125E+00     1.35141E-01
   9.37250E+00     1.35038E-01
   9.37375E+00     1.34938E-01
   9.37500E+00     1.34841E-01
   9.37625E+00     1.34748E-01
   9.37750E+00     1.34657E-01
   9.37875E+00     1.34571E-01
   9.38000E+00     1.34488E-01
   9.38125E+00     1.34409E-01
   9.38250E+00     1.34335E-01
   9.38375E+00     1.34264E-01
   9.38500E+00     1.34199E-01
   9.38625E+00     1.34137E-01
   9.38750E+00     1.34081E-01
   9.38875E+00     1.34029E-01
   9.39000E+00     1.33981E-01
   9.39125E+00     1.33939E-01
   9.39250E+00     1.33901E-01
   9.39375E+00     1.33867E-01
   9.39500E+00     1.33838E-01
   9.39625E+00     1.33813E-01
   9.39750E+00     1.33793E-01
   9.39875E+00     1.33776E-01
   9.40000E+00     1.33763E-01
   9.40125E+00     1.33753E-01
   9.40250E+00     1.33746E-01
   9.40375E+00     1.33742E-01
   9.40500E+00     1.33740E-01
   9.40625E+00     1.33741E-01
   9.40750E+00     1.33743E-01
   9.40875E+00     1.33748E-01
   9.41000E+00     1.33753E-01
   9.41125E+00     1.33759E-01
   9.41250E+00     1.33766E-01
   9.41375E+00     1.33774E-01
   9.41500E+00     1.33782E-01
   9.41625E+00     1.33790E-01
   9.41750E+00     1.33798E-01
   9.41875E+00     1.33805E-01
   9.42000E+00     1.33813E-01
   9.42125E+00     1.33819E-01
   9.42250E+00     1.33825E-01
   9.42375E+00     1.33831E-01
   9.42500E+00     1.33835E-01
   9.42625E+00     1.33838E-01
   9.42750E+00     1.33840E-01
   9.42875E+00     1.33842E-01
   9.43000E+00     1.33841E-01
   9.43125E+00     1.33840E-01
   9.43250E+00     1.33837E-01
   9.43375E+00     1.33833E-01
   9.43500E+00     1.33827E-01
   9.43625E+00     1.33820E-01
   9.43750E+00     1.33811E-01
   9.43875E+00     1.33800E-01
   9.44000E+00     1.33788E-01
   9.44125E+00     1.33773E-01
   9.44250E+00     1.33757E-01
   9.44375E+00     1.33739E-01
   9.44500E+00     1.33719E-01
   9.44625E+00     1.33696E-01
   9.44750E+00     1.33672E-01
   9.44875E+00     1.33645E-01
   9.45000E+00     1.33617E-01
   9.45125E+00     1.33586E-01
   9.45250E+00     1.33554E-01
   9.45375E+00     1.33520E-01
   9.45500E+00     1.33484E-01
   9.45625E+00     1.33446E-01
   9.45750E+00     1.33406E-01
   9.45875E+00     1.33365E-01
   9.46000E+00     1.33322E-01
   9.46125E+00     1.33277E-01
   9.46250E+00     1.33231E-01
   9.46375E+00     1.33184E-01
   9.46500E+00     1.33135E-01
   9.46625E+00     1.33085E-01
   9.46750E+00     1.33034E-01
   9.46875E+00     1.32982E-01
   9.47000E+00     1.32928E-01
   9.47125E+00     1.32874E-01
   9.47250E+00     1.32820E-01
   9.47375E+00     1.32764E-01
   9.47500E+00     1.32708E-01
   9.47625E+00     1.32652E-01
   9.47750E+00     1.32595E-01
   9.47875E+00     1.32538E-01
   9.48000E+00     1.32480E-01
   9.48125E+00     1.32423E-01
   9.48250E+00     1.32365E-01
   9.48375E+00     1.32307E-01
   9.48500E+00     1.32250E-01
   9.48625E+00     1.32192E-01
   9.48750E+00     1.32135E-01
   9.48875E+00     1.32078E-01
   9.49000E+00     1.32022E-01
   9.49125E+00     1.31966E-01
   9.49250E+00     1.31911E-01
   9.49375E+00     1.31856E-01
   9.49500E+00     1.31802E-01
   9.49625E+00     1.31749E-01
   9.49750E+00     1.31696E-01
   9.49875E+00     1.31645E-01
   9.50000E+00     1.31594E-01
   9.50125E+00     1.31544E-01
   9.50250E+00     1.31495E-01
   9.50375E+00     1.31448E-01
   9.50500E+00     1.31401E-01
   9.50625E+00     1.31355E-01
   9.50750E+00     1.31311E-01
   9.50875E+00     1.31267E-01
   9.51000E+00     1.31225E-01
   9.51125E+00     1.31184E-01
   9.51250E+00     1.31144E-01
   9.51375E+00     1.31106E-01
   9.51500E+00     1.31069E-01
   9.51625E+00     1.31033E-01
   9.51750E+00     1.30998E-01
   9.51875E+00     1.30965E-01
   9.52000E+00     1.30933E-01
   9.52125E+00     1.30903E-01
   9.52250E+00     1.30874E-01
   9.52375E+00     1.30847E-01
   9.52500E+00     1.30822E-01
   9.52625E+00     1.30797E-01
   9.52750E+00     1.30775E-01
   9.52875E+00     1.30754E-01
   9.53000E+00     1.30734E-01
   9.53125E+00     1.30716E-01
   9.53250E+00     1.30700E-01
   9.53375E+00     1.30685E-01
   9.53500E+00     1.30672E-01
   9.53625E+00     1.30661E-01
   9.53750E+00     1.30651E-01
   9.53875E+00     1.30642E-01
   9.54000E+00     1.30635E-01
   9.54125E+00     1.30630E-01
   9.54250E+00     1.30626E-01
   9.54375E+00     1.30623E-01
   9.54500E+00     1.30622E-01
   9.54625E+00     1.30622E-01
   9.54750E+00     1.30624E-01
   9.54875E+00     1.30626E-01
   9.55000E+00     1.30630E-01
   9.55125E+00     1.30636E-01
   9.55250E+00     1.30642E-01
   9.55375E+00     1.30650E-01
   9.55500E+00     1.30658E-01
   9.55625E+00     1.30668E-01
   9.55750E+00     1.30678E-01
   9.55875E+00     1.30690E-01
   9.56000E+00     1.30702E-01
   9.56125E+00     1.30714E-01
   9.56250E+00     1.30728E-01
   9.56375E+00     1.30741E-01
   9.56500E+00     1.30756E-01
   9.56625E+00     1.30770E-01
   9.56750E+00     1.30786E-01
   9.56875E+00     1.30801E-01
   9.57000E+00     1.30816E-01
   9.57125E+00     1.30832E-01
   9.57250E+00     1.30848E-01
   9.57375E+00     1.30863E-01
   9.57500E+00     1.30879E-01
   9.57625E+00     1.30895E-01
   9.57750E+00     1.30910E-01
   9.57875E+00     1.30925E-01
   9.58000E+00     1.30940E-01
   9.58125E+00     1.30955E-01
   9.58250E+00     1.30969E-01
   9.58375E+00     1.30982E-01
   9.58500E+00     1.30996E-01
   9.58625E+00     1.31008E-01
   9.58750E+00     1.31020E-01
   9.58875E+00     1.31032E-01
   9.59000E+00     1.31042E-01
   9.59125E+00     1.31052E-01
   9.59250E+00     1.31061E-01
   9.59375E+00     1.31070E-01
   9.59500E+00     1.31077E-01
   9.59625E+00     1.31084E-01
   9.59750E+00     1.31090E-01
   9.59875E+00     1.31095E-01
   9.60000E+00     1.31099E-01
   9.60125E+00     1.31102E-01
   9.60250E+00     1.31104E-01
   9.60375E+00     1.31105E-01
   9.60500E+00     1.31105E-01
   9.60625E+00     1.31104E-01
   9.60750E+00     1.31102E-01
   9.60875E+00     1.31099E-01
   9.61000E+00     1.31094E-01
   9.61125E+00     1.31088E-01
   9.61250E+00     1.31080E-01
   9.61375E+00     1.31070E-01
   9.61500E+00     1.31058E-01
   9.61625E+00     1.31044E-01
   9.61750E+00     1.31027E-01
   9.61875E+00     1.31007E-01
   9.62000E+00     1.30985E-01
   9.62125E+00     1.30961E-01
   9.62250E+00     1.30934E-01
   9.62375E+00     1.30905E-01
   9.62500E+00     1.30875E-01
   9.62625E+00     1.30844E-01
   9.62750E+00     1.30811E-01
   9.62875E+00     1.30778E-01
   9.63000E+00     1.30745E-01
   9.63125E+00     1.30713E-01
   9.63250E+00     1.30681E-01
   9.63375E+00     1.30651E-01
   9.63500E+00     1.30623E-01
   9.63625E+00     1.30599E-01
   9.63750E+00     1.30580E-01
   9.63875E+00     1.30567E-01
   9.64000E+00     1.30563E-01
   9.64125E+00     1.30569E-01
   9.64250E+00     1.30587E-01
   9.64375E+00     1.30621E-01
   9.64500E+00     1.30673E-01
   9.64625E+00     1.30746E-01
   9.64750E+00     1.30846E-01
   9.64875E+00     1.30975E-01
   9.65000E+00     1.31139E-01
   9.65125E+00     1.31343E-01
   9.65250E+00     1.31591E-01
   9.65375E+00     1.31890E-01
   9.65500E+00     1.32244E-01
   9.65625E+00     1.32659E-01
   9.65750E+00     1.33140E-01
   9.65875E+00     1.33692E-01
   9.66000E+00     1.34315E-01
   9.66125E+00     1.35010E-01
   9.66250E+00     1.35779E-01
   9.66375E+00     1.36620E-01
   9.66500E+00     1.37534E-01
   9.66625E+00     1.38520E-01
   9.66750E+00     1.39569E-01
   9.66875E+00     1.40671E-01
   9.67000E+00     1.41819E-01
   9.67125E+00     1.43003E-01
   9.67250E+00     1.44216E-01
   9.67375E+00     1.45444E-01
   9.67500E+00     1.46678E-01
   9.67625E+00     1.47909E-01
   9.67750E+00     1.49132E-01
   9.67875E+00     1.50335E-01
   9.68000E+00     1.51511E-01
   9.68125E+00     1.52657E-01
   9.68250E+00     1.53774E-01
   9.68375E+00     1.54862E-01
   9.68500E+00     1.55922E-01
   9.68625E+00     1.56954E-01
   9.68750E+00     1.57963E-01
   9.68875E+00     1.58949E-01
   9.69000E+00     1.59913E-01
   9.69125E+00     1.60856E-01
   9.69250E+00     1.61780E-01
   9.69375E+00     1.62685E-01
   9.69500E+00     1.63575E-01
   9.69625E+00     1.64454E-01
   9.69750E+00     1.65322E-01
   9.69875E+00     1.66176E-01
   9.70000E+00     1.67018E-01
   9.70125E+00     1.67844E-01
   9.70250E+00     1.68653E-01
   9.70375E+00     1.69444E-01
   9.70500E+00     1.70216E-01
   9.70625E+00     1.70972E-01
   9.70750E+00     1.71713E-01
   9.70875E+00     1.72440E-01
   9.71000E+00     1.73157E-01
   9.71125E+00     1.73863E-01
   9.71250E+00     1.74558E-01
   9.71375E+00     1.75240E-01
   9.71500E+00     1.75906E-01
   9.71625E+00     1.76554E-01
   9.71750E+00     1.77183E-01
   9.71875E+00     1.77793E-01
   9.72000E+00     1.78385E-01
   9.72125E+00     1.78960E-01
   9.72250E+00     1.79521E-01
   9.72375E+00     1.80070E-01
   9.72500E+00     1.80608E-01
   9.72625E+00     1.81136E-01
   9.72750E+00     1.81651E-01
   9.72875E+00     1.82154E-01
   9.73000E+00     1.82643E-01
   9.73125E+00     1.83117E-01
   9.73250E+00     1.83574E-01
   9.73375E+00     1.84012E-01
   9.73500E+00     1.84429E-01
   9.73625E+00     1.84827E-01
   9.73750E+00     1.85207E-01
   9.73875E+00     1.85573E-01
   9.74000E+00     1.85923E-01
   9.74125E+00     1.86261E-01
   9.74250E+00     1.86586E-01
   9.74375E+00     1.86900E-01
   9.74500E+00     1.87203E-01
   9.74625E+00     1.87496E-01
   9.74750E+00     1.87778E-01
   9.74875E+00     1.88050E-01
   9.75000E+00     1.88312E-01
   9.75125E+00     1.88563E-01
   9.75250E+00     1.88803E-01
   9.75375E+00     1.89032E-01
   9.75500E+00     1.89248E-01
   9.75625E+00     1.89451E-01
   9.75750E+00     1.89643E-01
   9.75875E+00     1.89824E-01
   9.76000E+00     1.89994E-01
   9.76125E+00     1.90155E-01
   9.76250E+00     1.90307E-01
   9.76375E+00     1.90451E-01
   9.76500E+00     1.90589E-01
   9.76625E+00     1.90721E-01
   9.76750E+00     1.90847E-01
   9.76875E+00     1.90968E-01
   9.77000E+00     1.91087E-01
   9.77125E+00     1.91202E-01
   9.77250E+00     1.91316E-01
   9.77375E+00     1.91429E-01
   9.77500E+00     1.91543E-01
   9.77625E+00     1.91658E-01
   9.77750E+00     1.91776E-01
   9.77875E+00     1.91898E-01
   9.78000E+00     1.92025E-01
   9.78125E+00     1.92158E-01
   9.78250E+00     1.92300E-01
   9.78375E+00     1.92450E-01
   9.78500E+00     1.92611E-01
   9.78625E+00     1.92784E-01
   9.78750E+00     1.92970E-01
   9.78875E+00     1.93169E-01
   9.79000E+00     1.93384E-01
   9.79125E+00     1.93613E-01
   9.79250E+00     1.93857E-01
   9.79375E+00     1.94116E-01
   9.79500E+00     1.94388E-01
   9.79625E+00     1.94674E-01
   9.79750E+00     1.94972E-01
   9.79875E+00     1.95280E-01
   9.80000E+00     1.95596E-01
   9.80125E+00     1.95918E-01
   9.80250E+00     1.96243E-01
   9.80375E+00     1.96569E-01
   9.80500E+00     1.96893E-01
   9.80625E+00     1.97212E-01
   9.80750E+00     1.97523E-01
   9.80875E+00     1.97822E-01
   9.81000E+00     1.98107E-01
   9.81125E+00     1.98375E-01
   9.81250E+00     1.98623E-01
   9.81375E+00     1.98850E-01
   9.81500E+00     1.99055E-01
   9.81625E+00     1.99235E-01
   9.81750E+00     1.99392E-01
   9.81875E+00     1.99524E-01
   9.82000E+00     1.99633E-01
   9.82125E+00     1.99718E-01
   9.82250E+00     1.99781E-01
   9.82375E+00     1.99822E-01
   9.82500E+00     1.99842E-01
   9.82625E+00     1.99841E-01
   9.82750E+00     1.99822E-01
   9.82875E+00     1.99783E-01
   9.83000E+00     1.99726E-01
   9.83125E+00     1.99651E-01
   9.83250E+00     1.99559E-01
   9.83375E+00     1.99449E-01
   9.83500E+00     1.99321E-01
   9.83625E+00     1.99176E-01
   9.83750E+00     1.99013E-01
   9.83875E+00     1.98832E-01
   9.84000E+00     1.98634E-01
   9.84125E+00     1.98417E-01
   9.84250E+00     1.98182E-01
   9.84375E+00     1.97929E-01
   9.84500E+00     1.97656E-01
   9.84625E+00     1.97364E-01
   9.84750E+00     1.97052E-01
   9.84875E+00     1.96720E-01
   9.85000E+00     1.96368E-01
   9.85125E+00     1.95997E-01
   9.85250E+00     1.95607E-01
   9.85375E+00     1.95200E-01
   9.85500E+00     1.94774E-01
   9.85625E+00     1.94332E-01
   9.85750E+00     1.93874E-01
   9.85875E+00     1.93401E-01
   9.86000E+00     1.92912E-01
   9.86125E+00     1.92410E-01
   9.86250E+00     1.91894E-01
   9.86375E+00     1.91365E-01
   9.86500E+00     1.90825E-01
   9.86625E+00     1.90273E-01
   9.86750E+00     1.89710E-01
   9.86875E+00     1.89137E-01
   9.87000E+00     1.88556E-01
   9.87125E+00     1.87965E-01
   9.87250E+00     1.87366E-01
   9.87375E+00     1.86759E-01
   9.87500E+00     1.86144E-01
   9.87625E+00     1.85521E-01
   9.87750E+00     1.84891E-01
   9.87875E+00     1.84253E-01
   9.88000E+00     1.83609E-01
   9.88125E+00     1.82958E-01
   9.88250E+00     1.82301E-01
   9.88375E+00     1.81640E-01
   9.88500E+00     1.80975E-01
   9.88625E+00     1.80309E-01
   9.88750E+00     1.79641E-01
   9.88875E+00     1.78973E-01
   9.89000E+00     1.78306E-01
   9.89125E+00     1.77642E-01
   9.89250E+00     1.76981E-01
   9.89375E+00     1.76325E-01
   9.89500E+00     1.75675E-01
   9.89625E+00     1.75031E-01
   9.89750E+00     1.74395E-01
   9.89875E+00     1.73768E-01
   9.90000E+00     1.73151E-01
   9.90125E+00     1.72546E-01
   9.90250E+00     1.71955E-01
   9.90375E+00     1.71378E-01
   9.90500E+00     1.70818E-01
   9.90625E+00     1.70276E-01
   9.90750E+00     1.69756E-01
   9.90875E+00     1.69259E-01
   9.91000E+00     1.68788E-01
   9.91125E+00     1.68345E-01
   9.91250E+00     1.67932E-01
   9.91375E+00     1.67551E-01
   9.91500E+00     1.67203E-01
   9.91625E+00     1.66891E-01
   9.91750E+00     1.66615E-01
   9.91875E+00     1.66375E-01
   9.92000E+00     1.66171E-01
   9.92125E+00     1.66003E-01
   9.92250E+00     1.65868E-01
   9.92375E+00     1.65765E-01
   9.92500E+00     1.65690E-01
   9.92625E+00     1.65640E-01
   9.92750E+00     1.65611E-01
   9.92875E+00     1.65599E-01
   9.93000E+00     1.65600E-01
   9.93125E+00     1.65609E-01
   9.93250E+00     1.65623E-01
   9.93375E+00     1.65637E-01
   9.93500E+00     1.65649E-01
   9.93625E+00     1.65654E-01
   9.93750E+00     1.65651E-01
   9.93875E+00     1.65638E-01
   9.94000E+00     1.65613E-01
   9.94125E+00     1.65575E-01
   9.94250E+00     1.65524E-01
   9.94375E+00     1.65460E-01
   9.94500E+00     1.65383E-01
   9.94625E+00     1.65294E-01
   9.94750E+00     1.65193E-01
   9.94875E+00     1.65080E-01
   9.95000E+00     1.64957E-01
   9.95125E+00     1.64824E-01
   9.95250E+00     1.64683E-01
   9.95375E+00     1.64533E-01
   9.95500E+00     1.64375E-01
   9.95625E+00     1.64208E-01
   9.95750E+00     1.64035E-01
   9.95875E+00     1.63854E-01
   9.96000E+00     1.63665E-01
   9.96125E+00     1.63471E-01
   9.96250E+00     1.63269E-01
   9.96375E+00     1.63062E-01
   9.96500E+00     1.62848E-01
   9.96625E+00     1.62629E-01
   9.96750E+00     1.62405E-01
   9.96875E+00     1.62175E-01
   9.97000E+00     1.61941E-01
   9.97125E+00     1.61702E-01
   9.97250E+00     1.61459E-01
   9.97375E+00     1.61212E-01
   9.97500E+00     1.60961E-01
   9.97625E+00     1.60706E-01
   9.97750E+00     1.60447E-01
   9.97875E+00     1.60183E-01
   9.98000E+00     1.59916E-01
   9.98125E+00     1.59644E-01
   9.98250E+00     1.59369E-01
   9.98375E+00     1.59091E-01
   9.98500E+00     1.58809E-01
   9.98625E+00     1.58524E-01
   9.98750E+00     1.58236E-01
   9.98875E+00     1.57945E-01
   9.99000E+00     1.57651E-01
   9.99125E+00     1.57354E-01
   9.99250E+00     1.57053E-01
   9.99375E+00     1.56750E-01
   9.99500E+00     1.56443E-01
   9.99625E+00     1.56134E-01
   9.99750E+00     1.55824E-01
   9.99875E+00     1.55513E-01
   1.00000E+01     1.55203E-01
   1.00013E+01     1.54893E-01
   1.00025E+01     1.54583E-01
   1.00038E+01     1.54272E-01
   1.00050E+01     1.53960E-01
   1.00063E+01     1.53646E-01
   1.00075E+01     1.53332E-01
   1.00088E+01     1.53018E-01
   1.00100E+01     1.52704E-01
   1.00113E+01     1.52390E-01
   1.00125E+01     1.52078E-01
   1.00138E+01     1.51767E-01
   1.00150E+01     1.51459E-01
   1.00163E+01     1.51154E-01
   1.00175E+01     1.50852E-01
   1.00188E+01     1.50553E-01
   1.00200E+01     1.50257E-01
   1.00213E+01     1.49964E-01
   1.00225E+01     1.49673E-01
   1.00238E+01     1.49385E-01
   1.00250E+01     1.49100E-01
   1.00263E+01     1.48819E-01
   1.00275E+01     1.48542E-01
   1.00288E+01     1.48268E-01
   1.00300E+01     1.47996E-01
   1.00312E+01     1.47727E-01
   1.00325E+01     1.47460E-01
   1.00338E+01     1.47197E-01
   1.00350E+01     1.46937E-01
   1.00363E+01     1.46681E-01
   1.00375E+01     1.46429E-01
   1.00388E+01     1.46183E-01
   1.00400E+01     1.45943E-01
   1.00413E+01     1.45710E-01
   1.00425E+01     1.45484E-01
   1.00438E+01     1.45267E-01
   1.00450E+01     1.45057E-01
   1.00463E+01     1.44856E-01
   1.00475E+01     1.44663E-01
   1.00488E+01     1.44478E-01
   1.00500E+01     1.44301E-01
   1.00513E+01     1.44131E-01
   1.00525E+01     1.43969E-01
   1.00538E+01     1.43815E-01
   1.00550E+01     1.43669E-01
   1.00563E+01     1.43531E-01
   1.00575E+01     1.43401E-01
   1.00588E+01     1.43279E-01
   1.00600E+01     1.43165E-01
   1.00613E+01     1.43058E-01
   1.00625E+01     1.42960E-01
   1.00638E+01     1.42870E-01
   1.00650E+01     1.42787E-01
   1.00663E+01     1.42711E-01
   1.00675E+01     1.42642E-01
   1.00688E+01     1.42579E-01
   1.00700E+01     1.42521E-01
   1.00713E+01     1.42469E-01
   1.00725E+01     1.42422E-01
   1.00738E+01     1.42379E-01
   1.00750E+01     1.42339E-01
   1.00763E+01     1.42302E-01
   1.00775E+01     1.42269E-01
   1.00788E+01     1.42237E-01
   1.00800E+01     1.42207E-01
   1.00813E+01     1.42178E-01
   1.00825E+01     1.42150E-01
   1.00838E+01     1.42122E-01
   1.00850E+01     1.42094E-01
   1.00863E+01     1.42066E-01
   1.00875E+01     1.42036E-01
   1.00888E+01     1.42006E-01
   1.00900E+01     1.41974E-01
   1.00913E+01     1.41940E-01
   1.00925E+01     1.41905E-01
   1.00938E+01     1.41867E-01
   1.00950E+01     1.41827E-01
   1.00963E+01     1.41784E-01
   1.00975E+01     1.41739E-01
   1.00988E+01     1.41692E-01
   1.01000E+01     1.41642E-01
   1.01013E+01     1.41589E-01
   1.01025E+01     1.41533E-01
   1.01038E+01     1.41475E-01
   1.01050E+01     1.41414E-01
   1.01063E+01     1.41350E-01
   1.01075E+01     1.41284E-01
   1.01088E+01     1.41215E-01
   1.01100E+01     1.41143E-01
   1.01113E+01     1.41069E-01
   1.01125E+01     1.40993E-01
   1.01138E+01     1.40914E-01
   1.01150E+01     1.40832E-01
   1.01163E+01     1.40747E-01
   1.01175E+01     1.40660E-01
   1.01188E+01     1.40569E-01
   1.01200E+01     1.40475E-01
   1.01213E+01     1.40377E-01
   1.01225E+01     1.40276E-01
   1.01238E+01     1.40171E-01
   1.01250E+01     1.40062E-01
   1.01263E+01     1.39949E-01
   1.01275E+01     1.39833E-01
   1.01288E+01     1.39712E-01
   1.01300E+01     1.39588E-01
   1.01313E+01     1.39461E-01
   1.01325E+01     1.39330E-01
   1.01338E+01     1.39196E-01
   1.01350E+01     1.39059E-01
   1.01363E+01     1.38919E-01
   1.01375E+01     1.38777E-01
   1.01388E+01     1.38633E-01
   1.01400E+01     1.38487E-01
   1.01413E+01     1.38340E-01
   1.01425E+01     1.38192E-01
   1.01438E+01     1.38043E-01
   1.01450E+01     1.37894E-01
   1.01463E+01     1.37746E-01
   1.01475E+01     1.37598E-01
   1.01488E+01     1.37451E-01
   1.01500E+01     1.37304E-01
   1.01513E+01     1.37159E-01
   1.01525E+01     1.37016E-01
   1.01538E+01     1.36874E-01
   1.01550E+01     1.36733E-01
   1.01562E+01     1.36595E-01
   1.01575E+01     1.36459E-01
   1.01588E+01     1.36326E-01
   1.01600E+01     1.36195E-01
   1.01613E+01     1.36068E-01
   1.01625E+01     1.35943E-01
   1.01638E+01     1.35821E-01
   1.01650E+01     1.35701E-01
   1.01663E+01     1.35584E-01
   1.01675E+01     1.35470E-01
   1.01688E+01     1.35359E-01
   1.01700E+01     1.35250E-01
   1.01713E+01     1.35144E-01
   1.01725E+01     1.35041E-01
   1.01738E+01     1.34941E-01
   1.01750E+01     1.34844E-01
   1.01763E+01     1.34751E-01
   1.01775E+01     1.34660E-01
   1.01788E+01     1.34574E-01
   1.01800E+01     1.34491E-01
   1.01813E+01     1.34412E-01
   1.01825E+01     1.34338E-01
   1.01838E+01     1.34267E-01
   1.01850E+01     1.34202E-01
   1.01863E+01     1.34140E-01
   1.01875E+01     1.34084E-01
   1.01888E+01     1.34032E-01
   1.01900E+01     1.33985E-01
   1.01913E+01     1.33942E-01
   1.01925E+01     1.33904E-01
   1.01938E+01     1.33871E-01
   1.01950E+01     1.33841E-01
   1.01963E+01     1.33817E-01
   1.01975E+01     1.33796E-01
   1.01988E+01     1.33779E-01
   1.02000E+01     1.33766E-01
   1.02013E+01     1.33756E-01
   1.02025E+01     1.33749E-01
   1.02038E+01     1.33745E-01
   1.02050E+01     1.33744E-01
   1.02063E+01     1.33744E-01
   1.02075E+01     1.33747E-01
   1.02088E+01     1.33751E-01
   1.02100E+01     1.33756E-01
   1.02113E+01     1.33762E-01
   1.02125E+01     1.33770E-01
   1.02138E+01     1.33777E-01
   1.02150E+01     1.33785E-01
   1.02163E+01     1.33793E-01
   1.02175E+01     1.33801E-01
   1.02188E+01     1.33809E-01
   1.02200E+01     1.33816E-01
   1.02213E+01     1.33823E-01
   1.02225E+01     1.33829E-01
   1.02238E+01     1.33834E-01
   1.02250E+01     1.33838E-01
   1.02263E+01     1.33842E-01
   1.02275E+01     1.33844E-01
   1.02288E+01     1.33845E-01
   1.02300E+01     1.33845E-01
   1.02313E+01     1.33843E-01
   1.02325E+01     1.33840E-01
   1.02338E+01     1.33836E-01
   1.02350E+01     1.33830E-01
   1.02363E+01     1.33823E-01
   1.02375E+01     1.33814E-01
   1.02388E+01     1.33803E-01
   1.02400E+01     1.33791E-01
   1.02413E+01     1.33777E-01
   1.02425E+01     1.33760E-01
   1.02438E+01     1.33742E-01
   1.02450E+01     1.33722E-01
   1.02463E+01     1.33699E-01
   1.02475E+01     1.33675E-01
   1.02488E+01     1.33648E-01
   1.02500E+01     1.33620E-01
   1.02513E+01     1.33589E-01
   1.02525E+01     1.33557E-01
   1.02538E+01     1.33523E-01
   1.02550E+01     1.33487E-01
   1.02563E+01     1.33449E-01
   1.02575E+01     1.33409E-01
   1.02588E+01     1.33368E-01
   1.02600E+01     1.33325E-01
   1.02613E+01     1.33280E-01
   1.02625E+01     1.33234E-01
   1.02638E+01     1.33187E-01
   1.02650E+01     1.33138E-01
   1.02663E+01     1.33088E-01
   1.02675E+01     1.33037E-01
   1.02688E+01     1.32984E-01
   1.02700E+01     1.32931E-01
   1.02713E+01     1.32877E-01
   1.02725E+01     1.32822E-01
   1.02738E+01     1.32767E-01
   1.02750E+01     1.32711E-01
   1.02763E+01     1.32654E-01
   1.02775E+01     1.32598E-01
   1.02788E+01     1.32540E-01
   1.02800E+01     1.32483E-01
   1.02812E+01     1.32425E-01
   1.02825E+01     1.32368E-01
   1.02838E+01     1.32310E-01
   1.02850E+01     1.32252E-01
   1.02863E+01     1.32195E-01
   1.02875E+01     1.32138E-01
   1.02888E+01     1.32081E-01
   1.02900E+01     1.32025E-01
   1.02913E+01     1.31969E-01
   1.02925E+01     1.31913E-01
   1.02938E+01     1.31859E-01
   1.02950E+01     1.31805E-01
   1.02963E+01     1.31751E-01
   1.02975E+01     1.31699E-01
   1.02988E+01     1.31647E-01
   1.03000E+01     1.31597E-01
   1.03013E+01     1.31547E-01
   1.03025E+01     1.31498E-01
   1.03038E+01     1.31450E-01
   1.03050E+01     1.31404E-01
   1.03063E+01     1.31358E-01
   1.03075E+01     1.31314E-01
   1.03088E+01     1.31270E-01
   1.03100E+01     1.31228E-01
   1.03113E+01     1.31187E-01
   1.03125E+01     1.31147E-01
   1.03138E+01     1.31109E-01
   1.03150E+01     1.31071E-01
   1.03163E+01     1.31036E-01
   1.03175E+01     1.31001E-01
   1.03188E+01     1.30968E-01
   1.03200E+01     1.30936E-01
   1.03213E+01     1.30906E-01
   1.03225E+01     1.30877E-01
   1.03238E+01     1.30850E-01
   1.03250E+01     1.30824E-01
   1.03263E+01     1.30800E-01
   1.03275E+01     1.30778E-01
   1.03288E+01     1.30757E-01
   1.03300E+01     1.30737E-01
   1.03313E+01     1.30719E-01
   1.03325E+01     1.30703E-01
   1.03338E+01     1.30688E-01
   1.03350E+01     1.30675E-01
   1.03363E+01     1.30664E-01
   1.03375E+01     1.30653E-01
   1.03388E+01     1.30645E-01
   1.03400E+01     1.30638E-01
   1.03413E+01     1.30633E-01
   1.03425E+01     1.30629E-01
   1.03438E+01     1.30626E-01
   1.03450E+01     1.30625E-01
   1.03463E+01     1.30625E-01
   1.03475E+01     1.30627E-01
   1.03488E+01     1.30629E-01
   1.03500E+01     1.30633E-01
   1.03513E+01     1.30639E-01
   1.03525E+01     1.30645E-01
   1.03538E+01     1.30653E-01
   1.03550E+01     1.30661E-01
   1.03563E+01     1.30671E-01
   1.03575E+01     1.30681E-01
   1.03588E+01     1.30693E-01
   1.03600E+01     1.30705E-01
   1.03613E+01     1.30717E-01
   1.03625E+01     1.30731E-01
   1.03638E+01     1.30744E-01
   1.03650E+01     1.30759E-01
   1.03663E+01     1.30774E-01
   1.03675E+01     1.30789E-01
   1.03688E+01     1.30804E-01
   1.03700E+01     1.30819E-01
   1.03713E+01     1.30835E-01
   1.03725E+01     1.30851E-01
   1.03738E+01     1.30867E-01
   1.03750E+01     1.30882E-01
   1.03763E+01     1.30898E-01
   1.03775E+01     1.30913E-01
   1.03788E+01     1.30928E-01
   1.03800E+01     1.30943E-01
   1.03813E+01     1.30958E-01
   1.03825E+01     1.30972E-01
   1.03838E+01     1.30985E-01
   1.03850E+01     1.30999E-01
   1.03863E+01     1.31011E-01
   1.03875E+01     1.31023E-01
   1.03888E+01     1.31035E-01
   1.03900E+01     1.31045E-01
   1.03913E+01     1.31055E-01
   1.03925E+01     1.31064E-01
   1.03938E+01     1.31073E-01
   1.03950E+01     1.31080E-01
   1.03963E+01     1.31087E-01
   1.03975E+01     1.31093E-01
   1.03988E+01     1.31098E-01
   1.04000E+01     1.31102E-01
   1.04013E+01     1.31105E-01
   1.04025E+01     1.31107E-01
   1.04038E+01     1.31108E-01
   1.04050E+01     1.31108E-01
   1.04062E+01     1.31107E-01
   1.04075E+01     1.31105E-01
   1.04088E+01     1.31101E-01
   1.04100E+01     1.31097E-01
   1.04113E+01     1.31091E-01
   1.04125E+01     1.31083E-01
   1.04138E+01     1.31073E-01
   1.04150E+01     1.31061E-01
   1.04163E+01     1.31047E-01
   1.04175E+01     1.31030E-01
   1.04188E+01     1.31010E-01
   1.04200E+01     1.30988E-01
   1.04213E+01     1.30963E-01
   1.04225E+01     1.30937E-01
   1.04238E+01     1.30908E-01
   1.04250E+01     1.30878E-01
   1.04263E+01     1.30846E-01
   1.04275E+01     1.30814E-01
   1.04288E+01     1.30781E-01
   1.04300E+01     1.30748E-01
   1.04313E+01     1.30715E-01
   1.04325E+01     1.30683E-01
   1.04338E+01     1.30653E-01
   1.04350E+01     1.30626E-01
   1.04363E+01     1.30602E-01
   1.04375E+01     1.30583E-01
   1.04388E+01     1.30570E-01
   1.04400E+01     1.30566E-01
   1.04413E+01     1.30571E-01
   1.04425E+01     1.30590E-01
   1.04438E+01     1.30623E-01
   1.04450E+01     1.30675E-01
   1.04463E+01     1.30749E-01
   1.04475E+01     1.30849E-01
   1.04488E+01     1.30978E-01
   1.04500E+01     1.31142E-01
   1.04513E+01     1.31346E-01
   1.04525E+01     1.31595E-01
   1.04538E+01     1.31893E-01
   1.04550E+01     1.32247E-01
   1.04563E+01     1.32662E-01
   1.04575E+01     1.33144E-01
   1.04588E+01     1.33695E-01
   1.04600E+01     1.34318E-01
   1.04613E+01     1.35014E-01
   1.04625E+01     1.35782E-01
   1.04638E+01     1.36624E-01
   1.04650E+01     1.37538E-01
   1.04663E+01     1.38523E-01
   1.04675E+01     1.39573E-01
   1.04688E+01     1.40675E-01
   1.04700E+01     1.41822E-01
   1.04713E+01     1.43007E-01
   1.04725E+01     1.44219E-01
   1.04738E+01     1.45448E-01
   1.04750E+01     1.46682E-01
   1.04763E+01     1.47913E-01
   1.04775E+01     1.49135E-01
   1.04788E+01     1.50338E-01
   1.04800E+01     1.51515E-01
   1.04813E+01     1.52661E-01
   1.04825E+01     1.53777E-01
   1.04838E+01     1.54866E-01
   1.04850E+01     1.55925E-01
   1.04863E+01     1.56958E-01
   1.04875E+01     1.57967E-01
   1.04888E+01     1.58953E-01
   1.04900E+01     1.59916E-01
   1.04913E+01     1.60860E-01
   1.04925E+01     1.61783E-01
   1.04938E+01     1.62688E-01
   1.04950E+01     1.63578E-01
   1.04963E+01     1.64457E-01
   1.04975E+01     1.65325E-01
   1.04988E+01     1.66180E-01
   1.05000E+01     1.67021E-01
   1.05013E+01     1.67847E-01
   1.05025E+01     1.68656E-01
   1.05038E+01     1.69447E-01
   1.05050E+01     1.70219E-01
   1.05063E+01     1.70975E-01
   1.05075E+01     1.71716E-01
   1.05088E+01     1.72443E-01
   1.05100E+01     1.73160E-01
   1.05113E+01     1.73866E-01
   1.05125E+01     1.74561E-01
   1.05138E+01     1.75243E-01
   1.05150E+01     1.75909E-01
   1.05163E+01     1.76557E-01
   1.05175E+01     1.77186E-01
   1.05188E+01     1.77796E-01
   1.05200E+01     1.78388E-01
   1.05213E+01     1.78963E-01
   1.05225E+01     1.79524E-01
   1.05238E+01     1.80073E-01
   1.05250E+01     1.80611E-01
   1.05263E+01     1.81138E-01
   1.05275E+01     1.81654E-01
   1.05288E+01     1.82157E-01
   1.05300E+01     1.82646E-01
   1.05312E+01     1.83120E-01
   1.05325E+01     1.83577E-01
   1.05338E+01     1.84014E-01
   1.05350E+01     1.84431E-01
   1.05363E+01     1.84829E-01
   1.05375E+01     1.85210E-01
   1.05388E+01     1.85575E-01
   1.05400E+01     1.85926E-01
   1.05413E+01     1.86263E-01
   1.05425E+01     1.86588E-01
   1.05438E+01     1.86902E-01
   1.05450E+01     1.87206E-01
   1.05463E+01     1.87498E-01
   1.05475E+01     1.87781E-01
   1.05488E+01     1.88053E-01
   1.05500E+01     1.88317E-01
   1.05513E+01     1.88568E-01
   1.05525E+01     1.88809E-01
   1.05538E+01     1.89037E-01
   1.05550E+01     1.89253E-01
   1.05563E+01     1.89457E-01
   1.05575E+01     1.89648E-01
   1.05588E+01     1.89829E-01
   1.05600E+01     1.89999E-01
   1.05613E+01     1.90159E-01
   1.05625E+01     1.90311E-01
   1.05638E+01     1.90456E-01
   1.05650E+01     1.90594E-01
   1.05663E+01     1.90725E-01
   1.05675E+01     1.90851E-01
   1.05688E+01     1.90973E-01
   1.05700E+01     1.91091E-01
   1.05713E+01     1.91206E-01
   1.05725E+01     1.91320E-01
   1.05738E+01     1.91433E-01
   1.05750E+01     1.91546E-01
   1.05763E+01     1.91661E-01
   1.05775E+01     1.91778E-01
   1.05788E+01     1.91900E-01
   1.05800E+01     1.92026E-01
   1.05813E+01     1.92159E-01
   1.05825E+01     1.92299E-01
   1.05838E+01     1.92449E-01
   1.05850E+01     1.92610E-01
   1.05863E+01     1.92782E-01
   1.05875E+01     1.92967E-01
   1.05888E+01     1.93166E-01
   1.05900E+01     1.93380E-01
   1.05913E+01     1.93609E-01
   1.05925E+01     1.93853E-01
   1.05938E+01     1.94112E-01
   1.05950E+01     1.94385E-01
   1.05963E+01     1.94671E-01
   1.05975E+01     1.94969E-01
   1.05988E+01     1.95278E-01
   1.06000E+01     1.95595E-01
   1.06013E+01     1.95918E-01
   1.06025E+01     1.96245E-01
   1.06038E+01     1.96572E-01
   1.06050E+01     1.96898E-01
   1.06063E+01     1.97218E-01
   1.06075E+01     1.97530E-01
   1.06088E+01     1.97830E-01
   1.06100E+01     1.98116E-01
   1.06113E+01     1.98384E-01
   1.06125E+01     1.98632E-01
   1.06138E+01     1.98859E-01
   1.06150E+01     1.99063E-01
   1.06163E+01     1.99243E-01
   1.06175E+01     1.99399E-01
   1.06188E+01     1.99531E-01
   1.06200E+01     1.99639E-01
   1.06213E+01     1.99724E-01
   1.06225E+01     1.99786E-01
   1.06238E+01     1.99826E-01
   1.06250E+01     1.99845E-01
   1.06263E+01     1.99844E-01
   1.06275E+01     1.99824E-01
   1.06288E+01     1.99785E-01
   1.06300E+01     1.99728E-01
   1.06313E+01     1.99653E-01
   1.06325E+01     1.99560E-01
   1.06338E+01     1.99450E-01
   1.06350E+01     1.99323E-01
   1.06363E+01     1.99178E-01
   1.06375E+01     1.99016E-01
   1.06388E+01     1.98836E-01
   1.06400E+01     1.98638E-01
   1.06413E+01     1.98422E-01
   1.06425E+01     1.98188E-01
   1.06438E+01     1.97936E-01
   1.06450E+01     1.97664E-01
   1.06463E+01     1.97372E-01
   1.06475E+01     1.97060E-01
   1.06488E+01     1.96728E-01
   1.06500E+01     1.96376E-01
   1.06513E+01     1.96005E-01
   1.06525E+01     1.95615E-01
   1.06538E+01     1.95207E-01
   1.06550E+01     1.94781E-01
   1.06562E+01     1.94339E-01
   1.06575E+01     1.93880E-01
   1.06588E+01     1.93406E-01
   1.06600E+01     1.92917E-01
   1.06613E+01     1.92414E-01
   1.06625E+01     1.91898E-01
   1.06638E+01     1.91369E-01
   1.06650E+01     1.90828E-01
   1.06663E+01     1.90276E-01
   1.06675E+01     1.89713E-01
   1.06688E+01     1.89140E-01
   1.06700E+01     1.88558E-01
   1.06713E+01     1.87968E-01
   1.06725E+01     1.87369E-01
   1.06738E+01     1.86762E-01
   1.06750E+01     1.86147E-01
   1.06763E+01     1.85524E-01
   1.06775E+01     1.84893E-01
   1.06788E+01     1.84255E-01
   1.06800E+01     1.83611E-01
   1.06813E+01     1.82959E-01
   1.06825E+01     1.82303E-01
   1.06838E+01     1.81642E-01
   1.06850E+01     1.80977E-01
   1.06863E+01     1.80310E-01
   1.06875E+01     1.79642E-01
   1.06888E+01     1.78974E-01
   1.06900E+01     1.78307E-01
   1.06913E+01     1.77643E-01
   1.06925E+01     1.76982E-01
   1.06938E+01     1.76326E-01
   1.06950E+01     1.75676E-01
   1.06963E+01     1.75032E-01
   1.06975E+01     1.74396E-01
   1.06988E+01     1.73769E-01
   1.07000E+01     1.73152E-01
   1.07013E+01     1.72547E-01
   1.07025E+01     1.71956E-01
   1.07038E+01     1.71379E-01
   1.07050E+01     1.70819E-01
   1.07063E+01     1.70278E-01
   1.07075E+01     1.69758E-01
   1.07088E+01     1.69261E-01
   1.07100E+01     1.68790E-01
   1.07113E+01     1.68347E-01
   1.07125E+01     1.67935E-01
   1.07138E+01     1.67554E-01
   1.07150E+01     1.67207E-01
   1.07163E+01     1.66895E-01
   1.07175E+01     1.66619E-01
   1.07188E+01     1.66379E-01
   1.07200E+01     1.66176E-01
   1.07213E+01     1.66007E-01
   1.07225E+01     1.65873E-01
   1.07238E+01     1.65770E-01
   1.07250E+01     1.65695E-01
   1.07263E+01     1.65645E-01
   1.07275E+01     1.65616E-01
   1.07288E+01     1.65604E-01
   1.07300E+01     1.65605E-01
   1.07313E+01     1.65614E-01
   1.07325E+01     1.65628E-01
   1.07338E+01     1.65643E-01
   1.07350E+01     1.65654E-01
   1.07363E+01     1.65659E-01
   1.07375E+01     1.65656E-01
   1.07388E+01     1.65643E-01
   1.07400E+01     1.65618E-01
   1.07413E+01     1.65580E-01
   1.07425E+01     1.65529E-01
   1.07438E+01     1.65465E-01
   1.07450E+01     1.65388E-01
   1.07463E+01     1.65299E-01
   1.07475E+01     1.65197E-01
   1.07488E+01     1.65085E-01
   1.07500E+01     1.64962E-01
   1.07513E+01     1.64829E-01
   1.07525E+01     1.64688E-01
   1.07538E+01     1.64538E-01
   1.07550E+01     1.64379E-01
   1.07563E+01     1.64213E-01
   1.07575E+01     1.64040E-01
   1.07588E+01     1.63859E-01
   1.07600E+01     1.63670E-01
   1.07613E+01     1.63475E-01
   1.07625E+01     1.63274E-01
   1.07638E+01     1.63066E-01
   1.07650E+01     1.62853E-01
   1.07663E+01     1.62634E-01
   1.07675E+01     1.62410E-01
   1.07688E+01     1.62180E-01
   1.07700E+01     1.61946E-01
   1.07713E+01     1.61707E-01
   1.07725E+01     1.61464E-01
   1.07738E+01     1.61217E-01
   1.07750E+01     1.60966E-01
   1.07763E+01     1.60710E-01
   1.07775E+01     1.60451E-01
   1.07788E+01     1.60187E-01
   1.07800E+01     1.59920E-01
   1.07812E+01     1.59648E-01
   1.07825E+01     1.59373E-01
   1.07838E+01     1.59094E-01
   1.07850E+01     1.58812E-01
   1.07863E+01     1.58527E-01
   1.07875E+01     1.58239E-01
   1.07888E+01     1.57948E-01
   1.07900E+01     1.57654E-01
   1.07913E+01     1.57357E-01
   1.07925E+01     1.57056E-01
   1.07938E+01     1.56752E-01
   1.07950E+01     1.56446E-01
   1.07963E+01     1.56137E-01
   1.07975E+01     1.55827E-01
   1.07988E+01     1.55516E-01
   1.08000E+01     1.55205E-01
   1.08013E+01     1.54896E-01
   1.08025E+01     1.54585E-01
   1.08038E+01     1.54274E-01
   1.08050E+01     1.53962E-01
   1.08063E+01     1.53649E-01
   1.08075E+01     1.53334E-01
   1.08088E+01     1.53020E-01
   1.08100E+01     1.52706E-01
   1.08113E+01     1.52392E-01
   1.08125E+01     1.52080E-01
   1.08138E+01     1.51770E-01
   1.08150E+01     1.51462E-01
   1.08163E+01     1.51156E-01
   1.08175E+01     1.50854E-01
   1.08188E+01     1.50555E-01
   1.08200E+01     1.50259E-01
   1.08213E+01     1.49966E-01
   1.08225E+01     1.49675E-01
   1.08238E+01     1.49387E-01
   1.08250E+01     1.49102E-01
   1.08263E+01     1.48821E-01
   1.08275E+01     1.48544E-01
   1.08288E+01     1.48270E-01
   1.08300E+01     1.47998E-01
   1.08313E+01     1.47729E-01
   1.08325E+01     1.47463E-01
   1.08338E+01     1.47199E-01
   1.08350E+01     1.46939E-01
   1.08363E+01     1.46683E-01
   1.08375E+01     1.46432E-01
   1.08388E+01     1.46186E-01
   1.08400E+01     1.45946E-01
   1.08413E+01     1.45713E-01
   1.08425E+01     1.45487E-01
   1.08438E+01     1.45270E-01
   1.08450E+01     1.45060E-01
   1.08463E+01     1.44859E-01
   1.08475E+01     1.44666E-01
   1.08488E+01     1.44481E-01
   1.08500E+01     1.44304E-01
   1.08513E+01     1.44135E-01
   1.08525E+01     1.43973E-01
   1.08538E+01     1.43819E-01
   1.08550E+01     1.43673E-01
   1.08563E+01     1.43535E-01
   1.08575E+01     1.43405E-01
   1.08588E+01     1.43283E-01
   1.08600E+01     1.43168E-01
   1.08613E+01     1.43062E-01
   1.08625E+01     1.42964E-01
   1.08638E+01     1.42874E-01
   1.08650E+01     1.42791E-01
   1.08663E+01     1.42715E-01
   1.08675E+01     1.42646E-01
   1.08688E+01     1.42583E-01
   1.08700E+01     1.42526E-01
   1.08713E+01     1.42474E-01
   1.08725E+01     1.42426E-01
   1.08738E+01     1.42383E-01
   1.08750E+01     1.42344E-01
   1.08763E+01     1.42307E-01
   1.08775E+01     1.42273E-01
   1.08788E+01     1.42242E-01
   1.08800E+01     1.42212E-01
   1.08813E+01     1.42183E-01
   1.08825E+01     1.42155E-01
   1.08838E+01     1.42127E-01
   1.08850E+01     1.42099E-01
   1.08863E+01     1.42070E-01
   1.08875E+01     1.42041E-01
   1.08888E+01     1.42011E-01
   1.08900E+01     1.41979E-01
   1.08913E+01     1.41945E-01
   1.08925E+01     1.41909E-01
   1.08938E+01     1.41871E-01
   1.08950E+01     1.41831E-01
   1.08963E+01     1.41789E-01
   1.08975E+01     1.41744E-01
   1.08988E+01     1.41696E-01
   1.09000E+01     1.41646E-01
   1.09013E+01     1.41593E-01
   1.09025E+01     1.41537E-01
   1.09038E+01     1.41479E-01
   1.09050E+01     1.41418E-01
   1.09062E+01     1.41354E-01
   1.09075E+01     1.41288E-01
   1.09088E+01     1.41219E-01
   1.09100E+01     1.41147E-01
   1.09113E+01     1.41073E-01
   1.09125E+01     1.40996E-01
   1.09138E+01     1.40917E-01
   1.09150E+01     1.40835E-01
   1.09163E+01     1.40751E-01
   1.09175E+01     1.40663E-01
   1.09188E+01     1.40572E-01
   1.09200E+01     1.40478E-01
   1.09213E+01     1.40380E-01
   1.09225E+01     1.40279E-01
   1.09238E+01     1.40174E-01
   1.09250E+01     1.40065E-01
   1.09263E+01     1.39952E-01
   1.09275E+01     1.39836E-01
   1.09288E+01     1.39715E-01
   1.09300E+01     1.39591E-01
   1.09313E+01     1.39464E-01
   1.09325E+01     1.39333E-01
   1.09338E+01     1.39199E-01
   1.09350E+01     1.39062E-01
   1.09363E+01     1.38922E-01
   1.09375E+01     1.38780E-01
   1.09388E+01     1.38636E-01
   1.09400E+01     1.38490E-01
   1.09413E+01     1.38343E-01
   1.09425E+01     1.38195E-01
   1.09438E+01     1.38046E-01
   1.09450E+01     1.37897E-01
   1.09463E+01     1.37748E-01
   1.09475E+01     1.37600E-01
   1.09488E+01     1.37453E-01
   1.09500E+01     1.37307E-01
   1.09513E+01     1.37162E-01
   1.09525E+01     1.37018E-01
   1.09538E+01     1.36876E-01
   1.09550E+01     1.36735E-01
   1.09563E+01     1.36597E-01
   1.09575E+01     1.36461E-01
   1.09588E+01     1.36328E-01
   1.09600E+01     1.36197E-01
   1.09613E+01     1.36070E-01
   1.09625E+01     1.35945E-01
   1.09638E+01     1.35823E-01
   1.09650E+01     1.35703E-01
   1.09663E+01     1.35586E-01
   1.09675E+01     1.35472E-01
   1.09688E+01     1.35361E-01
   1.09700E+01     1.35252E-01
   1.09713E+01     1.35147E-01
   1.09725E+01     1.35044E-01
   1.09738E+01     1.34944E-01
   1.09750E+01     1.34847E-01
   1.09763E+01     1.34753E-01
   1.09775E+01     1.34663E-01
   1.09788E+01     1.34577E-01
   1.09800E+01     1.34494E-01
   1.09813E+01     1.34415E-01
   1.09825E+01     1.34341E-01
   1.09838E+01     1.34271E-01
   1.09850E+01     1.34205E-01
   1.09863E+01     1.34144E-01
   1.09875E+01     1.34087E-01
   1.09888E+01     1.34035E-01
   1.09900E+01     1.33988E-01
   1.09913E+01     1.33945E-01
   1.09925E+01     1.33907E-01
   1.09938E+01     1.33874E-01
   1.09950E+01     1.33845E-01
   1.09963E+01     1.33820E-01
   1.09975E+01     1.33799E-01
   1.09988E+01     1.33783E-01
   1.10000E+01     1.33769E-01
   1.10013E+01     1.33760E-01
   1.10025E+01     1.33753E-01
   1.10038E+01     1.33749E-01
   1.10050E+01     1.33747E-01
   1.10063E+01     1.33748E-01
   1.10075E+01     1.33751E-01
   1.10088E+01     1.33755E-01
   1.10100E+01     1.33760E-01
   1.10113E+01     1.33766E-01
   1.10125E+01     1.33773E-01
   1.10138E+01     1.33781E-01
   1.10150E+01     1.33789E-01
   1.10163E+01     1.33797E-01
   1.10175E+01     1.33805E-01
   1.10188E+01     1.33813E-01
   1.10200E+01     1.33820E-01
   1.10213E+01     1.33827E-01
   1.10225E+01     1.33833E-01
   1.10238E+01     1.33838E-01
   1.10250E+01     1.33842E-01
   1.10263E+01     1.33845E-01
   1.10275E+01     1.33848E-01
   1.10288E+01     1.33849E-01
   1.10300E+01     1.33848E-01
   1.10312E+01     1.33847E-01
   1.10325E+01     1.33844E-01
   1.10338E+01     1.33840E-01
   1.10350E+01     1.33834E-01
   1.10363E+01     1.33827E-01
   1.10375E+01     1.33818E-01
   1.10388E+01     1.33807E-01
   1.10400E+01     1.33794E-01
   1.10413E+01     1.33780E-01
   1.10425E+01     1.33764E-01
   1.10438E+01     1.33745E-01
   1.10450E+01     1.33725E-01
   1.10463E+01     1.33702E-01
   1.10475E+01     1.33678E-01
   1.10488E+01     1.33651E-01
   1.10500E+01     1.33623E-01
   1.10513E+01     1.33593E-01
   1.10525E+01     1.33560E-01
   1.10538E+01     1.33526E-01
   1.10550E+01     1.33490E-01
   1.10563E+01     1.33452E-01
   1.10575E+01     1.33412E-01
   1.10588E+01     1.33371E-01
   1.10600E+01     1.33328E-01
   1.10613E+01     1.33283E-01
   1.10625E+01     1.33237E-01
   1.10638E+01     1.33189E-01
   1.10650E+01     1.33141E-01
   1.10663E+01     1.33091E-01
   1.10675E+01     1.33039E-01
   1.10688E+01     1.32987E-01
   1.10700E+01     1.32934E-01
   1.10713E+01     1.32880E-01
   1.10725E+01     1.32825E-01
   1.10738E+01     1.32770E-01
   1.10750E+01     1.32714E-01
   1.10763E+01     1.32657E-01
   1.10775E+01     1.32600E-01
   1.10788E+01     1.32543E-01
   1.10800E+01     1.32485E-01
   1.10813E+01     1.32428E-01
   1.10825E+01     1.32370E-01
   1.10838E+01     1.32312E-01
   1.10850E+01     1.32255E-01
   1.10863E+01     1.32197E-01
   1.10875E+01     1.32140E-01
   1.10888E+01     1.32083E-01
   1.10900E+01     1.32027E-01
   1.10913E+01     1.31971E-01
   1.10925E+01     1.31916E-01
   1.10938E+01     1.31861E-01
   1.10950E+01     1.31807E-01
   1.10963E+01     1.31754E-01
   1.10975E+01     1.31701E-01
   1.10988E+01     1.31650E-01
   1.11000E+01     1.31599E-01
   1.11013E+01     1.31549E-01
   1.11025E+01     1.31501E-01
   1.11038E+01     1.31453E-01
   1.11050E+01     1.31406E-01
   1.11063E+01     1.31361E-01
   1.11075E+01     1.31316E-01
   1.11088E+01     1.31273E-01
   1.11100E+01     1.31231E-01
   1.11113E+01     1.31190E-01
   1.11125E+01     1.31150E-01
   1.11138E+01     1.31111E-01
   1.11150E+01     1.31074E-01
   1.11163E+01     1.31038E-01
   1.11175E+01     1.31004E-01
   1.11188E+01     1.30971E-01
   1.11200E+01     1.30939E-01
   1.11213E+01     1.30909E-01
   1.11225E+01     1.30880E-01
   1.11238E+01     1.30853E-01
   1.11250E+01     1.30827E-01
   1.11263E+01     1.30803E-01
   1.11275E+01     1.30781E-01
   1.11288E+01     1.30760E-01
   1.11300E+01     1.30740E-01
   1.11313E+01     1.30722E-01
   1.11325E+01     1.30706E-01
   1.11338E+01     1.30691E-01
   1.11350E+01     1.30678E-01
   1.11363E+01     1.30667E-01
   1.11375E+01     1.30657E-01
   1.11388E+01     1.30648E-01
   1.11400E+01     1.30641E-01
   1.11413E+01     1.30636E-01
   1.11425E+01     1.30632E-01
   1.11438E+01     1.30629E-01
   1.11450E+01     1.30628E-01
   1.11463E+01     1.30628E-01
   1.11475E+01     1.30630E-01
   1.11488E+01     1.30633E-01
   1.11500E+01     1.30637E-01
   1.11513E+01     1.30642E-01
   1.11525E+01     1.30648E-01
   1.11538E+01     1.30656E-01
   1.11550E+01     1.30665E-01
   1.11562E+01     1.30674E-01
   1.11575E+01     1.30685E-01
   1.11588E+01     1.30696E-01
   1.11600E+01     1.30708E-01
   1.11613E+01     1.30721E-01
   1.11625E+01     1.30734E-01
   1.11638E+01     1.30748E-01
   1.11650E+01     1.30762E-01
   1.11663E+01     1.30777E-01
   1.11675E+01     1.30792E-01
   1.11688E+01     1.30807E-01
   1.11700E+01     1.30823E-01
   1.11713E+01     1.30838E-01
   1.11725E+01     1.30854E-01
   1.11738E+01     1.30870E-01
   1.11750E+01     1.30886E-01
   1.11763E+01     1.30901E-01
   1.11775E+01     1.30916E-01
   1.11788E+01     1.30932E-01
   1.11800E+01     1.30946E-01
   1.11813E+01     1.30961E-01
   1.11825E+01     1.30975E-01
   1.11838E+01     1.30989E-01
   1.11850E+01     1.31002E-01
   1.11863E+01     1.31014E-01
   1.11875E+01     1.31026E-01
   1.11888E+01     1.31038E-01
   1.11900E+01     1.31048E-01
   1.11913E+01     1.31058E-01
   1.11925E+01     1.31067E-01
   1.11938E+01     1.31076E-01
   1.11950E+01     1.31083E-01
   1.11963E+01     1.31090E-01
   1.11975E+01     1.31096E-01
   1.11988E+01     1.31101E-01
   1.12000E+01     1.31105E-01
   1.12013E+01     1.31108E-01
   1.12025E+01     1.31110E-01
   1.12038E+01     1.31111E-01
   1.12050E+01     1.31111E-01
   1.12063E+01     1.31110E-01
   1.12075E+01     1.31108E-01
   1.12088E+01     1.31104E-01
   1.12100E+01     1.31100E-01
   1.12113E+01     1.31094E-01
   1.12125E+01     1.31086E-01
   1.12138E+01     1.31076E-01
   1.12150E+01     1.31064E-01
   1.12163E+01     1.31050E-01
   1.12175E+01     1.31032E-01
   1.12188E+01     1.31013E-01
   1.12200E+01     1.30991E-01
   1.12213E+01     1.30966E-01
   1.12225E+01     1.30939E-01
   1.12238E+01     1.30911E-01
   1.12250E+01     1.30881E-01
   1.12263E+01     1.30849E-01
   1.12275E+01     1.30817E-01
   1.12288E+01     1.30784E-01
   1.12300E+01     1.30750E-01
   1.12313E+01     1.30718E-01
   1.12325E+01     1.30686E-01
   1.12338E+01     1.30656E-01
   1.12350E+01     1.30628E-01
   1.12363E+01     1.30604E-01
   1.12375E+01     1.30585E-01
   1.12388E+01     1.30573E-01
   1.12400E+01     1.30568E-01
   1.12413E+01     1.30574E-01
   1.12425E+01     1.30592E-01
   1.12438E+01     1.30626E-01
   1.12450E+01     1.30678E-01
   1.12463E+01     1.30752E-01
   1.12475E+01     1.30851E-01
   1.12488E+01     1.30981E-01
   1.12500E+01     1.31145E-01
   1.12513E+01     1.31349E-01
   1.12525E+01     1.31597E-01
   1.12538E+01     1.31896E-01
   1.12550E+01     1.32250E-01
   1.12563E+01     1.32665E-01
   1.12575E+01     1.33147E-01
   1.12588E+01     1.33698E-01
   1.12600E+01     1.34322E-01
   1.12613E+01     1.35017E-01
   1.12625E+01     1.35786E-01
   1.12638E+01     1.36627E-01
   1.12650E+01     1.37541E-01
   1.12663E+01     1.38527E-01
   1.12675E+01     1.39576E-01
   1.12688E+01     1.40679E-01
   1.12700E+01     1.41826E-01
   1.12713E+01     1.43010E-01
   1.12725E+01     1.44223E-01
   1.12738E+01     1.45452E-01
   1.12750E+01     1.46685E-01
   1.12763E+01     1.47917E-01
   1.12775E+01     1.49139E-01
   1.12788E+01     1.50342E-01
   1.12800E+01     1.51518E-01
   1.12812E+01     1.52665E-01
   1.12825E+01     1.53781E-01
   1.12838E+01     1.54869E-01
   1.12850E+01     1.55929E-01
   1.12863E+01     1.56961E-01
   1.12875E+01     1.57970E-01
   1.12888E+01     1.58956E-01
   1.12900E+01     1.59920E-01
   1.12913E+01     1.60863E-01
   1.12925E+01     1.61787E-01
   1.12938E+01     1.62691E-01
   1.12950E+01     1.63581E-01
   1.12963E+01     1.64460E-01
   1.12975E+01     1.65328E-01
   1.12988E+01     1.66183E-01
   1.13000E+01     1.67024E-01
   1.13013E+01     1.67850E-01
   1.13025E+01     1.68660E-01
   1.13038E+01     1.69450E-01
   1.13050E+01     1.70222E-01
   1.13063E+01     1.70978E-01
   1.13075E+01     1.71719E-01
   1.13088E+01     1.72446E-01
   1.13100E+01     1.73163E-01
   1.13113E+01     1.73869E-01
   1.13125E+01     1.74564E-01
   1.13138E+01     1.75246E-01
   1.13150E+01     1.75912E-01
   1.13163E+01     1.76560E-01
   1.13175E+01     1.77189E-01
   1.13188E+01     1.77799E-01
   1.13200E+01     1.78391E-01
   1.13213E+01     1.78966E-01
   1.13225E+01     1.79527E-01
   1.13238E+01     1.80076E-01
   1.13250E+01     1.80614E-01
   1.13263E+01     1.81141E-01
   1.13275E+01     1.81657E-01
   1.13288E+01     1.82159E-01
   1.13300E+01     1.82648E-01
   1.13313E+01     1.83123E-01
   1.13325E+01     1.83580E-01
   1.13338E+01     1.84017E-01
   1.13350E+01     1.84434E-01
   1.13363E+01     1.84832E-01
   1.13375E+01     1.85213E-01
   1.13388E+01     1.85578E-01
   1.13400E+01     1.85928E-01
   1.13413E+01     1.86266E-01
   1.13425E+01     1.86591E-01
   1.13438E+01     1.86905E-01
   1.13450E+01     1.87208E-01
   1.13463E+01     1.87501E-01
   1.13475E+01     1.87783E-01
   1.13488E+01     1.88055E-01
   1.13500E+01     1.88317E-01
   1.13513E+01     1.88568E-01
   1.13525E+01     1.88808E-01
   1.13538E+01     1.89037E-01
   1.13550E+01     1.89252E-01
   1.13563E+01     1.89456E-01
   1.13575E+01     1.89648E-01
   1.13588E+01     1.89828E-01
   1.13600E+01     1.89998E-01
   1.13613E+01     1.90158E-01
   1.13625E+01     1.90310E-01
   1.13638E+01     1.90454E-01
   1.13650E+01     1.90592E-01
   1.13663E+01     1.90724E-01
   1.13675E+01     1.90851E-01
   1.13688E+01     1.90973E-01
   1.13700E+01     1.91091E-01
   1.13713E+01     1.91207E-01
   1.13725E+01     1.91322E-01
   1.13738E+01     1.91436E-01
   1.13750E+01     1.91550E-01
   1.13763E+01     1.91666E-01
   1.13775E+01     1.91784E-01
   1.13788E+01     1.91906E-01
   1.13800E+01     1.92033E-01
   1.13813E+01     1.92167E-01
   1.13825E+01     1.92308E-01
   1.13838E+01     1.92459E-01
   1.13850E+01     1.92621E-01
   1.13863E+01     1.92794E-01
   1.13875E+01     1.92979E-01
   1.13888E+01     1.93179E-01
   1.13900E+01     1.93392E-01
   1.13913E+01     1.93621E-01
   1.13925E+01     1.93864E-01
   1.13938E+01     1.94123E-01
   1.13950E+01     1.94395E-01
   1.13963E+01     1.94681E-01
   1.13975E+01     1.94978E-01
   1.13988E+01     1.95285E-01
   1.14000E+01     1.95600E-01
   1.14013E+01     1.95921E-01
   1.14025E+01     1.96246E-01
   1.14038E+01     1.96573E-01
   1.14050E+01     1.96898E-01
   1.14062E+01     1.97219E-01
   1.14075E+01     1.97531E-01
   1.14088E+01     1.97832E-01
   1.14100E+01     1.98119E-01
   1.14113E+01     1.98388E-01
   1.14125E+01     1.98637E-01
   1.14138E+01     1.98865E-01
   1.14150E+01     1.99070E-01
   1.14163E+01     1.99251E-01
   1.14175E+01     1.99407E-01
   1.14188E+01     1.99540E-01
   1.14200E+01     1.99648E-01
   1.14213E+01     1.99732E-01
   1.14225E+01     1.99794E-01
   1.14238E+01     1.99833E-01
   1.14250E+01     1.99851E-01
   1.14263E+01     1.99849E-01
   1.14275E+01     1.99827E-01
   1.14288E+01     1.99786E-01
   1.14300E+01     1.99727E-01
   1.14313E+01     1.99651E-01
   1.14325E+01     1.99556E-01
   1.14338E+01     1.99445E-01
   1.14350E+01     1.99316E-01
   1.14363E+01     1.99170E-01
   1.14375E+01     1.99007E-01
   1.14388E+01     1.98827E-01
   1.14400E+01     1.98628E-01
   1.14413E+01     1.98412E-01
   1.14425E+01     1.98178E-01
   1.14438E+01     1.97926E-01
   1.14450E+01     1.97654E-01
   1.14463E+01     1.97363E-01
   1.14475E+01     1.97052E-01
   1.14488E+01     1.96721E-01
   1.14500E+01     1.96370E-01
   1.14513E+01     1.96000E-01
   1.14525E+01     1.95611E-01
   1.14538E+01     1.95204E-01
   1.14550E+01     1.94779E-01
   1.14563E+01     1.94337E-01
   1.14575E+01     1.93879E-01
   1.14588E+01     1.93405E-01
   1.14600E+01     1.92916E-01
   1.14613E+01     1.92414E-01
   1.14625E+01     1.91897E-01
   1.14638E+01     1.91368E-01
   1.14650E+01     1.90827E-01
   1.14663E+01     1.90275E-01
   1.14675E+01     1.89712E-01
   1.14688E+01     1.89139E-01
   1.14700E+01     1.88558E-01
   1.14713E+01     1.87967E-01
   1.14725E+01     1.87368E-01
   1.14738E+01     1.86761E-01
   1.14750E+01     1.86146E-01
   1.14763E+01     1.85524E-01
   1.14775E+01     1.84893E-01
   1.14788E+01     1.84256E-01
   1.14800E+01     1.83611E-01
   1.14813E+01     1.82961E-01
   1.14825E+01     1.82304E-01
   1.14838E+01     1.81644E-01
   1.14850E+01     1.80979E-01
   1.14863E+01     1.80312E-01
   1.14875E+01     1.79645E-01
   1.14888E+01     1.78977E-01
   1.14900E+01     1.78311E-01
   1.14913E+01     1.77647E-01
   1.14925E+01     1.76986E-01
   1.14938E+01     1.76330E-01
   1.14950E+01     1.75680E-01
   1.14963E+01     1.75036E-01
   1.14975E+01     1.74401E-01
   1.14988E+01     1.73774E-01
   1.15000E+01     1.73157E-01
   1.15013E+01     1.72552E-01
   1.15025E+01     1.71960E-01
   1.15038E+01     1.71384E-01
   1.15050E+01     1.70824E-01
   1.15063E+01     1.70282E-01
   1.15075E+01     1.69762E-01
   1.15088E+01     1.69265E-01
   1.15100E+01     1.68794E-01
   1.15113E+01     1.68351E-01
   1.15125E+01     1.67938E-01
   1.15138E+01     1.67557E-01
   1.15150E+01     1.67210E-01
   1.15163E+01     1.66898E-01
   1.15175E+01     1.66622E-01
   1.15188E+01     1.66382E-01
   1.15200E+01     1.66178E-01
   1.15213E+01     1.66010E-01
   1.15225E+01     1.65875E-01
   1.15238E+01     1.65772E-01
   1.15250E+01     1.65698E-01
   1.15263E+01     1.65648E-01
   1.15275E+01     1.65619E-01
   1.15288E+01     1.65607E-01
   1.15300E+01     1.65607E-01
   1.15312E+01     1.65616E-01
   1.15325E+01     1.65630E-01
   1.15338E+01     1.65644E-01
   1.15350E+01     1.65656E-01
   1.15363E+01     1.65661E-01
   1.15375E+01     1.65658E-01
   1.15388E+01     1.65644E-01
   1.15400E+01     1.65619E-01
   1.15413E+01     1.65581E-01
   1.15425E+01     1.65530E-01
   1.15438E+01     1.65466E-01
   1.15450E+01     1.65389E-01
   1.15463E+01     1.65299E-01
   1.15475E+01     1.65198E-01
   1.15488E+01     1.65085E-01
   1.15500E+01     1.64962E-01
   1.15513E+01     1.64829E-01
   1.15525E+01     1.64687E-01
   1.15538E+01     1.64537E-01
   1.15550E+01     1.64379E-01
   1.15563E+01     1.64213E-01
   1.15575E+01     1.64039E-01
   1.15588E+01     1.63858E-01
   1.15600E+01     1.63670E-01
   1.15613E+01     1.63475E-01
   1.15625E+01     1.63273E-01
   1.15638E+01     1.63066E-01
   1.15650E+01     1.62852E-01
   1.15663E+01     1.62633E-01
   1.15675E+01     1.62409E-01
   1.15688E+01     1.62180E-01
   1.15700E+01     1.61946E-01
   1.15713E+01     1.61707E-01
   1.15725E+01     1.61464E-01
   1.15738E+01     1.61217E-01
   1.15750E+01     1.60966E-01
   1.15763E+01     1.60711E-01
   1.15775E+01     1.60451E-01
   1.15788E+01     1.60188E-01
   1.15800E+01     1.59920E-01
   1.15813E+01     1.59649E-01
   1.15825E+01     1.59374E-01
   1.15838E+01     1.59095E-01
   1.15850E+01     1.58813E-01
   1.15863E+01     1.58529E-01
   1.15875E+01     1.58241E-01
   1.15888E+01     1.57950E-01
   1.15900E+01     1.57656E-01
   1.15913E+01     1.57359E-01
   1.15925E+01     1.57058E-01
   1.15938E+01     1.56754E-01
   1.15950E+01     1.56448E-01
   1.15963E+01     1.56139E-01
   1.15975E+01     1.55829E-01
   1.15988E+01     1.55518E-01
   1.16000E+01     1.55208E-01
   1.16013E+01     1.54898E-01
   1.16025E+01     1.54588E-01
   1.16038E+01     1.54277E-01
   1.16050E+01     1.53964E-01
   1.16063E+01     1.53651E-01
   1.16075E+01     1.53337E-01
   1.16088E+01     1.53023E-01
   1.16100E+01     1.52709E-01
   1.16113E+01     1.52395E-01
   1.16125E+01     1.52083E-01
   1.16138E+01     1.51773E-01
   1.16150E+01     1.51465E-01
   1.16163E+01     1.51160E-01
   1.16175E+01     1.50857E-01
   1.16188E+01     1.50558E-01
   1.16200E+01     1.50263E-01
   1.16213E+01     1.49969E-01
   1.16225E+01     1.49678E-01
   1.16238E+01     1.49390E-01
   1.16250E+01     1.49106E-01
   1.16263E+01     1.48825E-01
   1.16275E+01     1.48548E-01
   1.16288E+01     1.48274E-01
   1.16300E+01     1.48002E-01
   1.16313E+01     1.47733E-01
   1.16325E+01     1.47467E-01
   1.16338E+01     1.47203E-01
   1.16350E+01     1.46943E-01
   1.16363E+01     1.46687E-01
   1.16375E+01     1.46436E-01
   1.16388E+01     1.46190E-01
   1.16400E+01     1.45950E-01
   1.16413E+01     1.45717E-01
   1.16425E+01     1.45491E-01
   1.16438E+01     1.45274E-01
   1.16450E+01     1.45064E-01
   1.16463E+01     1.44863E-01
   1.16475E+01     1.44670E-01
   1.16488E+01     1.44485E-01
   1.16500E+01     1.44308E-01
   1.16513E+01     1.44138E-01
   1.16525E+01     1.43977E-01
   1.16538E+01     1.43823E-01
   1.16550E+01     1.43677E-01
   1.16562E+01     1.43538E-01
   1.16575E+01     1.43408E-01
   1.16588E+01     1.43286E-01
   1.16600E+01     1.43172E-01
   1.16613E+01     1.43066E-01
   1.16625E+01     1.42967E-01
   1.16638E+01     1.42877E-01
   1.16650E+01     1.42794E-01
   1.16663E+01     1.42718E-01
   1.16675E+01     1.42649E-01
   1.16688E+01     1.42586E-01
   1.16700E+01     1.42528E-01
   1.16713E+01     1.42476E-01
   1.16725E+01     1.42429E-01
   1.16738E+01     1.42385E-01
   1.16750E+01     1.42346E-01
   1.16763E+01     1.42309E-01
   1.16775E+01     1.42275E-01
   1.16788E+01     1.42244E-01
   1.16800E+01     1.42213E-01
   1.16813E+01     1.42185E-01
   1.16825E+01     1.42156E-01
   1.16838E+01     1.42128E-01
   1.16850E+01     1.42100E-01
   1.16863E+01     1.42072E-01
   1.16875E+01     1.42043E-01
   1.16888E+01     1.42012E-01
   1.16900E+01     1.41980E-01
   1.16913E+01     1.41946E-01
   1.16925E+01     1.41911E-01
   1.16938E+01     1.41873E-01
   1.16950E+01     1.41833E-01
   1.16963E+01     1.41790E-01
   1.16975E+01     1.41745E-01
   1.16988E+01     1.41698E-01
   1.17000E+01     1.41647E-01
   1.17013E+01     1.41594E-01
   1.17025E+01     1.41539E-01
   1.17038E+01     1.41480E-01
   1.17050E+01     1.41419E-01
   1.17063E+01     1.41356E-01
   1.17075E+01     1.41289E-01
   1.17088E+01     1.41220E-01
   1.17100E+01     1.41149E-01
   1.17113E+01     1.41075E-01
   1.17125E+01     1.40998E-01
   1.17138E+01     1.40919E-01
   1.17150E+01     1.40837E-01
   1.17163E+01     1.40752E-01
   1.17175E+01     1.40665E-01
   1.17188E+01     1.40574E-01
   1.17200E+01     1.40480E-01
   1.17213E+01     1.40382E-01
   1.17225E+01     1.40281E-01
   1.17238E+01     1.40176E-01
   1.17250E+01     1.40067E-01
   1.17263E+01     1.39955E-01
   1.17275E+01     1.39838E-01
   1.17288E+01     1.39718E-01
   1.17300E+01     1.39594E-01
   1.17313E+01     1.39466E-01
   1.17325E+01     1.39335E-01
   1.17338E+01     1.39201E-01
   1.17350E+01     1.39064E-01
   1.17363E+01     1.38925E-01
   1.17375E+01     1.38783E-01
   1.17388E+01     1.38639E-01
   1.17400E+01     1.38493E-01
   1.17413E+01     1.38346E-01
   1.17425E+01     1.38198E-01
   1.17438E+01     1.38049E-01
   1.17450E+01     1.37900E-01
   1.17463E+01     1.37751E-01
   1.17475E+01     1.37603E-01
   1.17488E+01     1.37456E-01
   1.17500E+01     1.37310E-01
   1.17513E+01     1.37165E-01
   1.17525E+01     1.37021E-01
   1.17538E+01     1.36879E-01
   1.17550E+01     1.36739E-01
   1.17563E+01     1.36600E-01
   1.17575E+01     1.36464E-01
   1.17588E+01     1.36331E-01
   1.17600E+01     1.36201E-01
   1.17613E+01     1.36073E-01
   1.17625E+01     1.35948E-01
   1.17638E+01     1.35826E-01
   1.17650E+01     1.35707E-01
   1.17663E+01     1.35590E-01
   1.17675E+01     1.35476E-01
   1.17688E+01     1.35364E-01
   1.17700E+01     1.35256E-01
   1.17713E+01     1.35150E-01
   1.17725E+01     1.35047E-01
   1.17738E+01     1.34947E-01
   1.17750E+01     1.34851E-01
   1.17763E+01     1.34757E-01
   1.17775E+01     1.34667E-01
   1.17788E+01     1.34580E-01
   1.17800E+01     1.34498E-01
   1.17812E+01     1.34419E-01
   1.17825E+01     1.34344E-01
   1.17838E+01     1.34274E-01
   1.17850E+01     1.34208E-01
   1.17863E+01     1.34147E-01
   1.17875E+01     1.34090E-01
   1.17888E+01     1.34039E-01
   1.17900E+01     1.33991E-01
   1.17913E+01     1.33949E-01
   1.17925E+01     1.33911E-01
   1.17938E+01     1.33877E-01
   1.17950E+01     1.33848E-01
   1.17963E+01     1.33823E-01
   1.17975E+01     1.33803E-01
   1.17988E+01     1.33786E-01
   1.18000E+01     1.33773E-01
   1.18013E+01     1.33763E-01
   1.18025E+01     1.33756E-01
   1.18038E+01     1.33752E-01
   1.18050E+01     1.33750E-01
   1.18063E+01     1.33751E-01
   1.18075E+01     1.33753E-01
   1.18088E+01     1.33757E-01
   1.18100E+01     1.33763E-01
   1.18113E+01     1.33769E-01
   1.18125E+01     1.33776E-01
   1.18138E+01     1.33784E-01
   1.18150E+01     1.33792E-01
   1.18163E+01     1.33800E-01
   1.18175E+01     1.33808E-01
   1.18188E+01     1.33815E-01
   1.18200E+01     1.33823E-01
   1.18213E+01     1.33829E-01
   1.18225E+01     1.33835E-01
   1.18238E+01     1.33840E-01
   1.18250E+01     1.33845E-01
   1.18263E+01     1.33848E-01
   1.18275E+01     1.33850E-01
   1.18288E+01     1.33851E-01
   1.18300E+01     1.33851E-01
   1.18313E+01     1.33849E-01
   1.18325E+01     1.33846E-01
   1.18338E+01     1.33842E-01
   1.18350E+01     1.33836E-01
   1.18363E+01     1.33829E-01
   1.18375E+01     1.33820E-01
   1.18388E+01     1.33809E-01
   1.18400E+01     1.33797E-01
   1.18413E+01     1.33782E-01
   1.18425E+01     1.33766E-01
   1.18438E+01     1.33748E-01
   1.18450E+01     1.33727E-01
   1.18463E+01     1.33705E-01
   1.18475E+01     1.33680E-01
   1.18488E+01     1.33654E-01
   1.18500E+01     1.33625E-01
   1.18513E+01     1.33595E-01
   1.18525E+01     1.33563E-01
   1.18538E+01     1.33528E-01
   1.18550E+01     1.33492E-01
   1.18563E+01     1.33454E-01
   1.18575E+01     1.33415E-01
   1.18588E+01     1.33373E-01
   1.18600E+01     1.33330E-01
   1.18613E+01     1.33286E-01
   1.18625E+01     1.33240E-01
   1.18638E+01     1.33192E-01
   1.18650E+01     1.33143E-01
   1.18663E+01     1.33093E-01
   1.18675E+01     1.33042E-01
   1.18688E+01     1.32990E-01
   1.18700E+01     1.32937E-01
   1.18713E+01     1.32883E-01
   1.18725E+01     1.32828E-01
   1.18738E+01     1.32772E-01
   1.18750E+01     1.32716E-01
   1.18763E+01     1.32660E-01
   1.18775E+01     1.32603E-01
   1.18788E+01     1.32546E-01
   1.18800E+01     1.32488E-01
   1.18813E+01     1.32431E-01
   1.18825E+01     1.32373E-01
   1.18838E+01     1.32315E-01
   1.18850E+01     1.32258E-01
   1.18863E+01     1.32200E-01
   1.18875E+01     1.32143E-01
   1.18888E+01     1.32086E-01
   1.18900E+01     1.32030E-01
   1.18913E+01     1.31974E-01
   1.18925E+01     1.31919E-01
   1.18938E+01     1.31864E-01
   1.18950E+01     1.31810E-01
   1.18963E+01     1.31757E-01
   1.18975E+01     1.31704E-01
   1.18988E+01     1.31653E-01
   1.19000E+01     1.31602E-01
   1.19013E+01     1.31552E-01
   1.19025E+01     1.31504E-01
   1.19038E+01     1.31456E-01
   1.19050E+01     1.31409E-01
   1.19062E+01     1.31364E-01
   1.19075E+01     1.31319E-01
   1.19088E+01     1.31276E-01
   1.19100E+01     1.31234E-01
   1.19113E+01     1.31193E-01
   1.19125E+01     1.31153E-01
   1.19138E+01     1.31114E-01
   1.19150E+01     1.31077E-01
   1.19163E+01     1.31041E-01
   1.19175E+01     1.31007E-01
   1.19188E+01     1.30974E-01
   1.19200E+01     1.30942E-01
   1.19213E+01     1.30912E-01
   1.19225E+01     1.30883E-01
   1.19238E+01     1.30856E-01
   1.19250E+01     1.30830E-01
   1.19263E+01     1.30806E-01
   1.19275E+01     1.30784E-01
   1.19288E+01     1.30763E-01
   1.19300E+01     1.30743E-01
   1.19313E+01     1.30725E-01
   1.19325E+01     1.30709E-01
   1.19338E+01     1.30694E-01
   1.19350E+01     1.30681E-01
   1.19363E+01     1.30670E-01
   1.19375E+01     1.30660E-01
   1.19388E+01     1.30651E-01
   1.19400E+01     1.30644E-01
   1.19413E+01     1.30639E-01
   1.19425E+01     1.30635E-01
   1.19438E+01     1.30632E-01
   1.19450E+01     1.30631E-01
   1.19463E+01     1.30631E-01
   1.19475E+01     1.30633E-01
   1.19488E+01     1.30636E-01
   1.19500E+01     1.30640E-01
   1.19513E+01     1.30645E-01
   1.19525E+01     1.30651E-01
   1.19538E+01     1.30659E-01
   1.19550E+01     1.30667E-01
   1.19563E+01     1.30677E-01
   1.19575E+01     1.30687E-01
   1.19588E+01     1.30699E-01
   1.19600E+01     1.30711E-01
   1.19613E+01     1.30723E-01
   1.19625E+01     1.30737E-01
   1.19638E+01     1.30751E-01
   1.19650E+01     1.30765E-01
   1.19663E+01     1.30780E-01
   1.19675E+01     1.30795E-01
   1.19688E+01     1.30810E-01
   1.19700E+01     1.30826E-01
   1.19713E+01     1.30841E-01
   1.19725E+01     1.30857E-01
   1.19738E+01     1.30873E-01
   1.19750E+01     1.30888E-01
   1.19763E+01     1.30904E-01
   1.19775E+01     1.30919E-01
   1.19788E+01     1.30934E-01
   1.19800E+01     1.30949E-01
   1.19813E+01     1.30963E-01
   1.19825E+01     1.30978E-01
   1.19838E+01     1.30991E-01
   1.19850E+01     1.31004E-01
   1.19863E+01     1.31017E-01
   1.19875E+01     1.31029E-01
   1.19888E+01     1.31040E-01
   1.19900E+01     1.31051E-01
   1.19913E+01     1.31061E-01
   1.19925E+01     1.31070E-01
   1.19938E+01     1.31078E-01
   1.19950E+01     1.31086E-01
   1.19963E+01     1.31093E-01
   1.19975E+01     1.31098E-01
   1.19988E+01     1.31103E-01
   1.20000E+01     1.31107E-01
   1.20013E+01     1.31110E-01
   1.20025E+01     1.31112E-01
   1.20038E+01     1.31113E-01
   1.20050E+01     1.31113E-01
   1.20063E+01     1.31112E-01
   1.20075E+01     1.31110E-01
   1.20088E+01     1.31107E-01
   1.20100E+01     1.31102E-01
   1.20113E+01     1.31096E-01
   1.20125E+01     1.31088E-01
   1.20138E+01     1.31079E-01
   1.20150E+01     1.31067E-01
   1.20163E+01     1.31052E-01
   1.20175E+01     1.31035E-01
   1.20188E+01     1.31015E-01
   1.20200E+01     1.30993E-01
   1.20213E+01     1.30969E-01
   1.20225E+01     1.30942E-01
   1.20238E+01     1.30913E-01
   1.20250E+01     1.30883E-01
   1.20263E+01     1.30852E-01
   1.20275E+01     1.30819E-01
   1.20288E+01     1.30786E-01
   1.20300E+01     1.30753E-01
   1.20313E+01     1.30721E-01
   1.20325E+01     1.30689E-01
   1.20338E+01     1.30659E-01
   1.20350E+01     1.30631E-01
   1.20363E+01     1.30607E-01
   1.20375E+01     1.30588E-01
   1.20388E+01     1.30576E-01
   1.20400E+01     1.30571E-01
   1.20413E+01     1.30577E-01
   1.20425E+01     1.30595E-01
   1.20438E+01     1.30629E-01
   1.20450E+01     1.30681E-01
   1.20463E+01     1.30755E-01
   1.20475E+01     1.30855E-01
   1.20488E+01     1.30984E-01
   1.20500E+01     1.31148E-01
   1.20513E+01     1.31352E-01
   1.20525E+01     1.31601E-01
   1.20538E+01     1.31899E-01
   1.20550E+01     1.32254E-01
   1.20563E+01     1.32669E-01
   1.20575E+01     1.33150E-01
   1.20588E+01     1.33702E-01
   1.20600E+01     1.34325E-01
   1.20613E+01     1.35021E-01
   1.20625E+01     1.35789E-01
   1.20638E+01     1.36631E-01
   1.20650E+01     1.37545E-01
   1.20663E+01     1.38531E-01
   1.20675E+01     1.39580E-01
   1.20688E+01     1.40682E-01
   1.20700E+01     1.41830E-01
   1.20713E+01     1.43014E-01
   1.20725E+01     1.44227E-01
   1.20738E+01     1.45456E-01
   1.20750E+01     1.46689E-01
   1.20763E+01     1.47921E-01
   1.20775E+01     1.49143E-01
   1.20788E+01     1.50346E-01
   1.20800E+01     1.51522E-01
   1.20813E+01     1.52668E-01
   1.20825E+01     1.53784E-01
   1.20838E+01     1.54873E-01
   1.20850E+01     1.55933E-01
   1.20863E+01     1.56965E-01
   1.20875E+01     1.57974E-01
   1.20888E+01     1.58960E-01
   1.20900E+01     1.59923E-01
   1.20913E+01     1.60867E-01
   1.20925E+01     1.61790E-01
   1.20938E+01     1.62695E-01
   1.20950E+01     1.63585E-01
   1.20963E+01     1.64463E-01
   1.20975E+01     1.65331E-01
   1.20988E+01     1.66186E-01
   1.21000E+01     1.67027E-01
   1.21013E+01     1.67853E-01
   1.21025E+01     1.68663E-01
   1.21038E+01     1.69453E-01
   1.21050E+01     1.70225E-01
   1.21063E+01     1.70981E-01
   1.21075E+01     1.71722E-01
   1.21088E+01     1.72449E-01
   1.21100E+01     1.73165E-01
   1.21113E+01     1.73871E-01
   1.21125E+01     1.74567E-01
   1.21138E+01     1.75249E-01
   1.21150E+01     1.75915E-01
   1.21163E+01     1.76563E-01
   1.21175E+01     1.77192E-01
   1.21188E+01     1.77802E-01
   1.21200E+01     1.78393E-01
   1.21213E+01     1.78968E-01
   1.21225E+01     1.79529E-01
   1.21238E+01     1.80078E-01
   1.21250E+01     1.80617E-01
   1.21263E+01     1.81144E-01
   1.21275E+01     1.81659E-01
   1.21288E+01     1.82162E-01
   1.21300E+01     1.82651E-01
   1.21313E+01     1.83125E-01
   1.21325E+01     1.83582E-01
   1.21338E+01     1.84019E-01
   1.21350E+01     1.84436E-01
   1.21363E+01     1.84834E-01
   1.21375E+01     1.85215E-01
   1.21388E+01     1.85580E-01
   1.21400E+01     1.85931E-01
   1.21413E+01     1.86268E-01
   1.21425E+01     1.86593E-01
   1.21438E+01     1.86907E-01
   1.21450E+01     1.87211E-01
   1.21463E+01     1.87503E-01
   1.21475E+01     1.87786E-01
   1.21488E+01     1.88058E-01
   1.21500E+01     1.88320E-01
   1.21513E+01     1.88571E-01
   1.21525E+01     1.88811E-01
   1.21538E+01     1.89039E-01
   1.21550E+01     1.89255E-01
   1.21563E+01     1.89459E-01
   1.21575E+01     1.89651E-01
   1.21588E+01     1.89831E-01
   1.21600E+01     1.90001E-01
   1.21613E+01     1.90162E-01
   1.21625E+01     1.90314E-01
   1.21638E+01     1.90459E-01
   1.21650E+01     1.90597E-01
   1.21663E+01     1.90729E-01
   1.21675E+01     1.90855E-01
   1.21688E+01     1.90976E-01
   1.21700E+01     1.91094E-01
   1.21713E+01     1.91210E-01
   1.21725E+01     1.91323E-01
   1.21738E+01     1.91437E-01
   1.21750E+01     1.91551E-01
   1.21763E+01     1.91666E-01
   1.21775E+01     1.91784E-01
   1.21788E+01     1.91906E-01
   1.21800E+01     1.92033E-01
   1.21813E+01     1.92167E-01
   1.21825E+01     1.92308E-01
   1.21838E+01     1.92458E-01
   1.21850E+01     1.92619E-01
   1.21863E+01     1.92792E-01
   1.21875E+01     1.92978E-01
   1.21888E+01     1.93178E-01
   1.21900E+01     1.93392E-01
   1.21913E+01     1.93621E-01
   1.21925E+01     1.93865E-01
   1.21938E+01     1.94124E-01
   1.21950E+01     1.94397E-01
   1.21963E+01     1.94683E-01
   1.21975E+01     1.94980E-01
   1.21988E+01     1.95288E-01
   1.22000E+01     1.95604E-01
   1.22013E+01     1.95926E-01
   1.22025E+01     1.96252E-01
   1.22038E+01     1.96578E-01
   1.22050E+01     1.96904E-01
   1.22063E+01     1.97224E-01
   1.22075E+01     1.97535E-01
   1.22088E+01     1.97835E-01
   1.22100E+01     1.98120E-01
   1.22113E+01     1.98387E-01
   1.22125E+01     1.98635E-01
   1.22138E+01     1.98862E-01
   1.22150E+01     1.99066E-01
   1.22163E+01     1.99247E-01
   1.22175E+01     1.99403E-01
   1.22188E+01     1.99536E-01
   1.22200E+01     1.99645E-01
   1.22213E+01     1.99731E-01
   1.22225E+01     1.99794E-01
   1.22238E+01     1.99835E-01
   1.22250E+01     1.99855E-01
   1.22263E+01     1.99854E-01
   1.22275E+01     1.99834E-01
   1.22288E+01     1.99795E-01
   1.22300E+01     1.99737E-01
   1.22313E+01     1.99661E-01
   1.22325E+01     1.99568E-01
   1.22338E+01     1.99456E-01
   1.22350E+01     1.99327E-01
   1.22363E+01     1.99181E-01
   1.22375E+01     1.99016E-01
   1.22388E+01     1.98835E-01
   1.22400E+01     1.98635E-01
   1.22413E+01     1.98418E-01
   1.22425E+01     1.98183E-01
   1.22438E+01     1.97929E-01
   1.22450E+01     1.97657E-01
   1.22463E+01     1.97365E-01
   1.22475E+01     1.97053E-01
   1.22488E+01     1.96722E-01
   1.22500E+01     1.96371E-01
   1.22513E+01     1.96001E-01
   1.22525E+01     1.95612E-01
   1.22538E+01     1.95205E-01
   1.22550E+01     1.94780E-01
   1.22563E+01     1.94338E-01
   1.22575E+01     1.93880E-01
   1.22588E+01     1.93407E-01
   1.22600E+01     1.92918E-01
   1.22613E+01     1.92416E-01
   1.22625E+01     1.91900E-01
   1.22638E+01     1.91371E-01
   1.22650E+01     1.90830E-01
   1.22663E+01     1.90278E-01
   1.22675E+01     1.89715E-01
   1.22688E+01     1.89142E-01
   1.22700E+01     1.88560E-01
   1.22713E+01     1.87970E-01
   1.22725E+01     1.87371E-01
   1.22738E+01     1.86764E-01
   1.22750E+01     1.86149E-01
   1.22763E+01     1.85526E-01
   1.22775E+01     1.84896E-01
   1.22788E+01     1.84258E-01
   1.22800E+01     1.83614E-01
   1.22813E+01     1.82963E-01
   1.22825E+01     1.82307E-01
   1.22838E+01     1.81646E-01
   1.22850E+01     1.80981E-01
   1.22863E+01     1.80314E-01
   1.22875E+01     1.79647E-01
   1.22888E+01     1.78979E-01
   1.22900E+01     1.78312E-01
   1.22913E+01     1.77648E-01
   1.22925E+01     1.76988E-01
   1.22938E+01     1.76332E-01
   1.22950E+01     1.75682E-01
   1.22963E+01     1.75038E-01
   1.22975E+01     1.74402E-01
   1.22988E+01     1.73775E-01
   1.23000E+01     1.73159E-01
   1.23013E+01     1.72554E-01
   1.23025E+01     1.71962E-01
   1.23038E+01     1.71386E-01
   1.23050E+01     1.70826E-01
   1.23063E+01     1.70285E-01
   1.23075E+01     1.69765E-01
   1.23088E+01     1.69268E-01
   1.23100E+01     1.68797E-01
   1.23113E+01     1.68354E-01
   1.23125E+01     1.67941E-01
   1.23138E+01     1.67560E-01
   1.23150E+01     1.67213E-01
   1.23163E+01     1.66901E-01
   1.23175E+01     1.66625E-01
   1.23188E+01     1.66385E-01
   1.23200E+01     1.66182E-01
   1.23213E+01     1.66013E-01
   1.23225E+01     1.65879E-01
   1.23238E+01     1.65776E-01
   1.23250E+01     1.65701E-01
   1.23263E+01     1.65651E-01
   1.23275E+01     1.65622E-01
   1.23288E+01     1.65610E-01
   1.23300E+01     1.65611E-01
   1.23313E+01     1.65620E-01
   1.23325E+01     1.65633E-01
   1.23338E+01     1.65648E-01
   1.23350E+01     1.65659E-01
   1.23363E+01     1.65664E-01
   1.23375E+01     1.65661E-01
   1.23388E+01     1.65648E-01
   1.23400E+01     1.65623E-01
   1.23413E+01     1.65585E-01
   1.23425E+01     1.65534E-01
   1.23438E+01     1.65470E-01
   1.23450E+01     1.65393E-01
   1.23463E+01     1.65303E-01
   1.23475E+01     1.65201E-01
   1.23488E+01     1.65089E-01
   1.23500E+01     1.64966E-01
   1.23513E+01     1.64833E-01
   1.23525E+01     1.64691E-01
   1.23538E+01     1.64541E-01
   1.23550E+01     1.64383E-01
   1.23563E+01     1.64217E-01
   1.23575E+01     1.64043E-01
   1.23588E+01     1.63862E-01
   1.23600E+01     1.63673E-01
   1.23613E+01     1.63478E-01
   1.23625E+01     1.63277E-01
   1.23638E+01     1.63069E-01
   1.23650E+01     1.62856E-01
   1.23663E+01     1.62637E-01
   1.23675E+01     1.62412E-01
   1.23688E+01     1.62183E-01
   1.23700E+01     1.61949E-01
   1.23713E+01     1.61710E-01
   1.23725E+01     1.61467E-01
   1.23738E+01     1.61220E-01
   1.23750E+01     1.60969E-01
   1.23763E+01     1.60714E-01
   1.23775E+01     1.60454E-01
   1.23788E+01     1.60191E-01
   1.23800E+01     1.59923E-01
   1.23813E+01     1.59652E-01
   1.23825E+01     1.59377E-01
   1.23838E+01     1.59098E-01
   1.23850E+01     1.58816E-01
   1.23863E+01     1.58531E-01
   1.23875E+01     1.58243E-01
   1.23888E+01     1.57953E-01
   1.23900E+01     1.57659E-01
   1.23913E+01     1.57362E-01
   1.23925E+01     1.57061E-01
   1.23938E+01     1.56757E-01
   1.23950E+01     1.56451E-01
   1.23963E+01     1.56142E-01
   1.23975E+01     1.55832E-01
   1.23988E+01     1.55521E-01
   1.24000E+01     1.55211E-01
   1.24013E+01     1.54901E-01
   1.24025E+01     1.54591E-01
   1.24038E+01     1.54280E-01
   1.24050E+01     1.53967E-01
   1.24063E+01     1.53654E-01
   1.24075E+01     1.53340E-01
   1.24088E+01     1.53026E-01
   1.24100E+01     1.52711E-01
   1.24113E+01     1.52398E-01
   1.24125E+01     1.52086E-01
   1.24138E+01     1.51775E-01
   1.24150E+01     1.51467E-01
   1.24163E+01     1.51162E-01
   1.24175E+01     1.50860E-01
   1.24188E+01     1.50561E-01
   1.24200E+01     1.50265E-01
   1.24213E+01     1.49972E-01
   1.24225E+01     1.49681E-01
   1.24238E+01     1.49393E-01
   1.24250E+01     1.49108E-01
   1.24263E+01     1.48828E-01
   1.24275E+01     1.48550E-01
   1.24288E+01     1.48276E-01
   1.24300E+01     1.48005E-01
   1.24313E+01     1.47736E-01
   1.24325E+01     1.47469E-01
   1.24338E+01     1.47206E-01
   1.24350E+01     1.46946E-01
   1.24363E+01     1.46690E-01
   1.24375E+01     1.46439E-01
   1.24388E+01     1.46193E-01
   1.24400E+01     1.45953E-01
   1.24413E+01     1.45720E-01
   1.24425E+01     1.45494E-01
   1.24438E+01     1.45277E-01
   1.24450E+01     1.45067E-01
   1.24463E+01     1.44866E-01
   1.24475E+01     1.44673E-01
   1.24488E+01     1.44488E-01
   1.24500E+01     1.44311E-01
   1.24513E+01     1.44142E-01
   1.24525E+01     1.43980E-01
   1.24538E+01     1.43826E-01
   1.24550E+01     1.43680E-01
   1.24563E+01     1.43542E-01
   1.24575E+01     1.43412E-01
   1.24588E+01     1.43290E-01
   1.24600E+01     1.43176E-01
   1.24613E+01     1.43069E-01
   1.24625E+01     1.42971E-01
   1.24638E+01     1.42881E-01
   1.24650E+01     1.42798E-01
   1.24663E+01     1.42722E-01
   1.24675E+01     1.42653E-01
   1.24688E+01     1.42590E-01
   1.24700E+01     1.42532E-01
   1.24713E+01     1.42480E-01
   1.24725E+01     1.42433E-01
   1.24738E+01     1.42390E-01
   1.24750E+01     1.42350E-01
   1.24763E+01     1.42313E-01
   1.24775E+01     1.42279E-01
   1.24788E+01     1.42248E-01
   1.24800E+01     1.42218E-01
   1.24813E+01     1.42189E-01
   1.24825E+01     1.42160E-01
   1.24838E+01     1.42133E-01
   1.24850E+01     1.42104E-01
   1.24863E+01     1.42076E-01
   1.24875E+01     1.42046E-01
   1.24888E+01     1.42016E-01
   1.24900E+01     1.41984E-01
   1.24913E+01     1.41950E-01
   1.24925E+01     1.41914E-01
   1.24938E+01     1.41876E-01
   1.24950E+01     1.41836E-01
   1.24963E+01     1.41794E-01
   1.24975E+01     1.41749E-01
   1.24988E+01     1.41701E-01
   1.25000E+01     1.41651E-01
   1.25013E+01     1.41598E-01
   1.25025E+01     1.41542E-01
   1.25038E+01     1.41484E-01
   1.25050E+01     1.41423E-01
   1.25063E+01     1.41359E-01
   1.25075E+01     1.41292E-01
   1.25088E+01     1.41223E-01
   1.25100E+01     1.41152E-01
   1.25113E+01     1.41078E-01
   1.25125E+01     1.41001E-01
   1.25138E+01     1.40922E-01
   1.25150E+01     1.40840E-01
   1.25163E+01     1.40755E-01
   1.25175E+01     1.40668E-01
   1.25188E+01     1.40577E-01
   1.25200E+01     1.40483E-01
   1.25213E+01     1.40385E-01
   1.25225E+01     1.40284E-01
   1.25238E+01     1.40179E-01
   1.25250E+01     1.40070E-01
   1.25263E+01     1.39957E-01
   1.25275E+01     1.39841E-01
   1.25288E+01     1.39720E-01
   1.25300E+01     1.39597E-01
   1.25313E+01     1.39469E-01
   1.25325E+01     1.39338E-01
   1.25338E+01     1.39204E-01
   1.25350E+01     1.39067E-01
   1.25363E+01     1.38927E-01
   1.25375E+01     1.38785E-01
   1.25388E+01     1.38641E-01
   1.25400E+01     1.38496E-01
   1.25413E+01     1.38348E-01
   1.25425E+01     1.38200E-01
   1.25438E+01     1.38052E-01
   1.25450E+01     1.37903E-01
   1.25463E+01     1.37754E-01
   1.25475E+01     1.37606E-01
   1.25488E+01     1.37459E-01
   1.25500E+01     1.37312E-01
   1.25513E+01     1.37167E-01
   1.25525E+01     1.37024E-01
   1.25538E+01     1.36882E-01
   1.25550E+01     1.36741E-01
   1.25563E+01     1.36603E-01
   1.25575E+01     1.36467E-01
   1.25588E+01     1.36334E-01
   1.25600E+01     1.36203E-01
   1.25613E+01     1.36076E-01
   1.25625E+01     1.35951E-01
   1.25638E+01     1.35829E-01
   1.25650E+01     1.35709E-01
   1.25663E+01     1.35592E-01
   1.25675E+01     1.35478E-01
   1.25688E+01     1.35367E-01
   1.25700E+01     1.35259E-01
   1.25713E+01     1.35153E-01
   1.25725E+01     1.35050E-01
   1.25738E+01     1.34950E-01
   1.25750E+01     1.34853E-01
   1.25763E+01     1.34760E-01
   1.25775E+01     1.34670E-01
   1.25788E+01     1.34583E-01
   1.25800E+01     1.34501E-01
   1.25813E+01     1.34422E-01
   1.25825E+01     1.34347E-01
   1.25838E+01     1.34277E-01
   1.25850E+01     1.34211E-01
   1.25863E+01     1.34150E-01
   1.25875E+01     1.34094E-01
   1.25888E+01     1.34042E-01
   1.25900E+01     1.33994E-01
   1.25913E+01     1.33952E-01
   1.25925E+01     1.33914E-01
   1.25938E+01     1.33880E-01
   1.25950E+01     1.33851E-01
   1.25963E+01     1.33827E-01
   1.25975E+01     1.33806E-01
   1.25988E+01     1.33789E-01
   1.26000E+01     1.33776E-01
   1.26013E+01     1.33766E-01
   1.26025E+01     1.33759E-01
   1.26038E+01     1.33755E-01
   1.26050E+01     1.33754E-01
   1.26063E+01     1.33754E-01
   1.26075E+01     1.33757E-01
   1.26088E+01     1.33761E-01
   1.26100E+01     1.33766E-01
   1.26113E+01     1.33773E-01
   1.26125E+01     1.33780E-01
   1.26138E+01     1.33787E-01
   1.26150E+01     1.33795E-01
   1.26163E+01     1.33803E-01
   1.26175E+01     1.33811E-01
   1.26188E+01     1.33819E-01
   1.26200E+01     1.33826E-01
   1.26213E+01     1.33833E-01
   1.26225E+01     1.33839E-01
   1.26238E+01     1.33844E-01
   1.26250E+01     1.33848E-01
   1.26263E+01     1.33851E-01
   1.26275E+01     1.33853E-01
   1.26288E+01     1.33854E-01
   1.26300E+01     1.33854E-01
   1.26313E+01     1.33853E-01
   1.26325E+01     1.33850E-01
   1.26338E+01     1.33845E-01
   1.26350E+01     1.33840E-01
   1.26363E+01     1.33832E-01
   1.26375E+01     1.33823E-01
   1.26388E+01     1.33812E-01
   1.26400E+01     1.33800E-01
   1.26413E+01     1.33785E-01
   1.26425E+01     1.33769E-01
   1.26438E+01     1.33751E-01
   1.26450E+01     1.33730E-01
   1.26463E+01     1.33708E-01
   1.26475E+01     1.33683E-01
   1.26488E+01     1.33657E-01
   1.26500E+01     1.33628E-01
   1.26513E+01     1.33598E-01
   1.26525E+01     1.33566E-01
   1.26538E+01     1.33531E-01
   1.26550E+01     1.33495E-01
   1.26563E+01     1.33457E-01
   1.26575E+01     1.33418E-01
   1.26588E+01     1.33376E-01
   1.26600E+01     1.33333E-01
   1.26613E+01     1.33288E-01
   1.26625E+01     1.33242E-01
   1.26638E+01     1.33195E-01
   1.26650E+01     1.33146E-01
   1.26663E+01     1.33096E-01
   1.26675E+01     1.33045E-01
   1.26688E+01     1.32993E-01
   1.26700E+01     1.32939E-01
   1.26713E+01     1.32885E-01
   1.26725E+01     1.32831E-01
   1.26738E+01     1.32775E-01
   1.26750E+01     1.32719E-01
   1.26763E+01     1.32663E-01
   1.26775E+01     1.32606E-01
   1.26788E+01     1.32549E-01
   1.26800E+01     1.32491E-01
   1.26813E+01     1.32433E-01
   1.26825E+01     1.32376E-01
   1.26838E+01     1.32318E-01
   1.26850E+01     1.32261E-01
   1.26863E+01     1.32203E-01
   1.26875E+01     1.32146E-01
   1.26888E+01     1.32089E-01
   1.26900E+01     1.32033E-01
   1.26913E+01     1.31977E-01
   1.26925E+01     1.31922E-01
   1.26938E+01     1.31867E-01
   1.26950E+01     1.31813E-01
   1.26963E+01     1.31760E-01
   1.26975E+01     1.31707E-01
   1.26988E+01     1.31656E-01
   1.27000E+01     1.31605E-01
   1.27013E+01     1.31555E-01
   1.27025E+01     1.31506E-01
   1.27038E+01     1.31459E-01
   1.27050E+01     1.31412E-01
   1.27063E+01     1.31366E-01
   1.27075E+01     1.31322E-01
   1.27088E+01     1.31279E-01
   1.27100E+01     1.31237E-01
   1.27113E+01     1.31196E-01
   1.27125E+01     1.31156E-01
   1.27138E+01     1.31117E-01
   1.27150E+01     1.31080E-01
   1.27163E+01     1.31044E-01
   1.27175E+01     1.31010E-01
   1.27188E+01     1.30977E-01
   1.27200E+01     1.30945E-01
   1.27213E+01     1.30915E-01
   1.27225E+01     1.30886E-01
   1.27238E+01     1.30859E-01
   1.27250E+01     1.30833E-01
   1.27263E+01     1.30809E-01
   1.27275E+01     1.30787E-01
   1.27288E+01     1.30766E-01
   1.27300E+01     1.30746E-01
   1.27313E+01     1.30728E-01
   1.27325E+01     1.30712E-01
   1.27338E+01     1.30697E-01
   1.27350E+01     1.30684E-01
   1.27363E+01     1.30673E-01
   1.27375E+01     1.30663E-01
   1.27388E+01     1.30654E-01
   1.27400E+01     1.30647E-01
   1.27413E+01     1.30642E-01
   1.27425E+01     1.30638E-01
   1.27438E+01     1.30635E-01
   1.27450E+01     1.30634E-01
   1.27463E+01     1.30634E-01
   1.27475E+01     1.30636E-01
   1.27488E+01     1.30639E-01
   1.27500E+01     1.30643E-01
   1.27513E+01     1.30648E-01
   1.27525E+01     1.30654E-01
   1.27538E+01     1.30662E-01
   1.27550E+01     1.30671E-01
   1.27563E+01     1.30680E-01
   1.27575E+01     1.30691E-01
   1.27588E+01     1.30702E-01
   1.27600E+01     1.30714E-01
   1.27613E+01     1.30727E-01
   1.27625E+01     1.30740E-01
   1.27638E+01     1.30754E-01
   1.27650E+01     1.30768E-01
   1.27663E+01     1.30783E-01
   1.27675E+01     1.30798E-01
   1.27688E+01     1.30813E-01
   1.27700E+01     1.30829E-01
   1.27713E+01     1.30844E-01
   1.27725E+01     1.30860E-01
   1.27738E+01     1.30876E-01
   1.27750E+01     1.30891E-01
   1.27763E+01     1.30907E-01
   1.27775E+01     1.30922E-01
   1.27788E+01     1.30937E-01
   1.27800E+01     1.30952E-01
   1.27813E+01     1.30967E-01
   1.27825E+01     1.30981E-01
   1.27838E+01     1.30994E-01
   1.27850E+01     1.31007E-01
   1.27863E+01     1.31020E-01
   1.27875E+01     1.31032E-01
   1.27888E+01     1.31043E-01
   1.27900E+01     1.31054E-01
   1.27913E+01     1.31064E-01
   1.27925E+01     1.31073E-01
   1.27938E+01     1.31081E-01
   1.27950E+01     1.31089E-01
   1.27963E+01     1.31095E-01
   1.27975E+01     1.31101E-01
   1.27988E+01     1.31106E-01
   1.28000E+01     1.31110E-01
   1.28013E+01     1.31113E-01
   1.28025E+01     1.31115E-01
   1.28038E+01     1.31116E-01
   1.28050E+01     1.31116E-01
   1.28063E+01     1.31115E-01
   1.28075E+01     1.31113E-01
   1.28088E+01     1.31110E-01
   1.28100E+01     1.31105E-01
   1.28113E+01     1.31099E-01
   1.28125E+01     1.31091E-01
   1.28138E+01     1.31081E-01
   1.28150E+01     1.31069E-01
   1.28163E+01     1.31055E-01
   1.28175E+01     1.31038E-01
   1.28188E+01     1.31018E-01
   1.28200E+01     1.30996E-01
   1.28213E+01     1.30971E-01
   1.28225E+01     1.30945E-01
   1.28238E+01     1.30916E-01
   1.28250E+01     1.30886E-01
   1.28263E+01     1.30854E-01
   1.28275E+01     1.30822E-01
   1.28288E+01     1.30789E-01
   1.28300E+01     1.30756E-01
   1.28313E+01     1.30723E-01
   1.28325E+01     1.30691E-01
   1.28338E+01     1.30661E-01
   1.28350E+01     1.30634E-01
   1.28363E+01     1.30610E-01
   1.28375E+01     1.30591E-01
   1.28388E+01     1.30578E-01
   1.28400E+01     1.30574E-01
   1.28413E+01     1.30580E-01
   1.28425E+01     1.30598E-01
   1.28438E+01     1.30632E-01
   1.28450E+01     1.30684E-01
   1.28463E+01     1.30758E-01
   1.28475E+01     1.30857E-01
   1.28488E+01     1.30987E-01
   1.28500E+01     1.31151E-01
   1.28513E+01     1.31355E-01
   1.28525E+01     1.31604E-01
   1.28538E+01     1.31902E-01
   1.28550E+01     1.32257E-01
   1.28563E+01     1.32672E-01
   1.28575E+01     1.33153E-01
   1.28588E+01     1.33705E-01
   1.28600E+01     1.34328E-01
   1.28613E+01     1.35024E-01
   1.28625E+01     1.35793E-01
   1.28638E+01     1.36634E-01
   1.28650E+01     1.37549E-01
   1.28663E+01     1.38534E-01
   1.28675E+01     1.39584E-01
   1.28688E+01     1.40686E-01
   1.28700E+01     1.41834E-01
   1.28713E+01     1.43018E-01
   1.28725E+01     1.44231E-01
   1.28738E+01     1.45459E-01
   1.28750E+01     1.46693E-01
   1.28763E+01     1.47925E-01
   1.28775E+01     1.49147E-01
   1.28788E+01     1.50350E-01
   1.28800E+01     1.51526E-01
   1.28813E+01     1.52672E-01
   1.28825E+01     1.53788E-01
   1.28838E+01     1.54876E-01
   1.28850E+01     1.55936E-01
   1.28863E+01     1.56968E-01
   1.28875E+01     1.57977E-01
   1.28888E+01     1.58963E-01
   1.28900E+01     1.59927E-01
   1.28913E+01     1.60870E-01
   1.28925E+01     1.61793E-01
   1.28938E+01     1.62698E-01
   1.28950E+01     1.63588E-01
   1.28963E+01     1.64467E-01
   1.28975E+01     1.65334E-01
   1.28988E+01     1.66189E-01
   1.29000E+01     1.67031E-01
   1.29013E+01     1.67857E-01
   1.29025E+01     1.68666E-01
   1.29038E+01     1.69456E-01
   1.29050E+01     1.70228E-01
   1.29063E+01     1.70984E-01
   1.29075E+01     1.71725E-01
   1.29088E+01     1.72452E-01
   1.29100E+01     1.73168E-01
   1.29113E+01     1.73874E-01
   1.29125E+01     1.74570E-01
   1.29138E+01     1.75252E-01
   1.29150E+01     1.75917E-01
   1.29163E+01     1.76565E-01
   1.29175E+01     1.77195E-01
   1.29188E+01     1.77805E-01
   1.29200E+01     1.78396E-01
   1.29213E+01     1.78971E-01
   1.29225E+01     1.79532E-01
   1.29238E+01     1.80081E-01
   1.29250E+01     1.80619E-01
   1.29263E+01     1.81147E-01
   1.29275E+01     1.81662E-01
   1.29288E+01     1.82165E-01
   1.29300E+01     1.82654E-01
   1.29313E+01     1.83128E-01
   1.29325E+01     1.83585E-01
   1.29338E+01     1.84022E-01
   1.29350E+01     1.84439E-01
   1.29363E+01     1.84837E-01
   1.29375E+01     1.85218E-01
   1.29388E+01     1.85583E-01
   1.29400E+01     1.85933E-01
   1.29413E+01     1.86271E-01
   1.29425E+01     1.86596E-01
   1.29438E+01     1.86910E-01
   1.29450E+01     1.87213E-01
   1.29463E+01     1.87506E-01
   1.29475E+01     1.87788E-01
   1.29488E+01     1.88060E-01
   1.29500E+01     1.88322E-01
   1.29513E+01     1.88573E-01
   1.29525E+01     1.88813E-01
   1.29538E+01     1.89042E-01
   1.29550E+01     1.89258E-01
   1.29563E+01     1.89461E-01
   1.29575E+01     1.89654E-01
   1.29588E+01     1.89834E-01
   1.29600E+01     1.90004E-01
   1.29613E+01     1.90165E-01
   1.29625E+01     1.90317E-01
   1.29638E+01     1.90461E-01
   1.29650E+01     1.90599E-01
   1.29663E+01     1.90731E-01
   1.29675E+01     1.90857E-01
   1.29688E+01     1.90978E-01
   1.29700E+01     1.91097E-01
   1.29713E+01     1.91212E-01
   1.29725E+01     1.91326E-01
   1.29738E+01     1.91439E-01
   1.29750E+01     1.91553E-01
   1.29763E+01     1.91668E-01
   1.29775E+01     1.91786E-01
   1.29788E+01     1.91907E-01
   1.29800E+01     1.92034E-01
   1.29813E+01     1.92167E-01
   1.29825E+01     1.92308E-01
   1.29838E+01     1.92459E-01
   1.29850E+01     1.92620E-01
   1.29863E+01     1.92793E-01
   1.29875E+01     1.92979E-01
   1.29888E+01     1.93178E-01
   1.29900E+01     1.93392E-01
   1.29913E+01     1.93621E-01
   1.29925E+01     1.93865E-01
   1.29938E+01     1.94124E-01
   1.29950E+01     1.94398E-01
   1.29963E+01     1.94684E-01
   1.29975E+01     1.94980E-01
   1.29988E+01     1.95289E-01
   1.30000E+01     1.95607E-01
   1.30013E+01     1.95930E-01
   1.30025E+01     1.96257E-01
   1.30038E+01     1.96584E-01
   1.30050E+01     1.96910E-01
   1.30063E+01     1.97232E-01
   1.30075E+01     1.97545E-01
   1.30088E+01     1.97846E-01
   1.30100E+01     1.98132E-01
   1.30113E+01     1.98400E-01
   1.30125E+01     1.98649E-01
   1.30138E+01     1.98876E-01
   1.30150E+01     1.99081E-01
   1.30163E+01     1.99261E-01
   1.30175E+01     1.99418E-01
   1.30188E+01     1.99550E-01
   1.30200E+01     1.99657E-01
   1.30213E+01     1.99742E-01
   1.30225E+01     1.99803E-01
   1.30238E+01     1.99843E-01
   1.30250E+01     1.99861E-01
   1.30263E+01     1.99859E-01
   1.30275E+01     1.99837E-01
   1.30288E+01     1.99797E-01
   1.30300E+01     1.99738E-01
   1.30313E+01     1.99661E-01
   1.30325E+01     1.99567E-01
   1.30338E+01     1.99456E-01
   1.30350E+01     1.99327E-01
   1.30363E+01     1.99181E-01
   1.30375E+01     1.99018E-01
   1.30388E+01     1.98837E-01
   1.30400E+01     1.98639E-01
   1.30413E+01     1.98423E-01
   1.30425E+01     1.98189E-01
   1.30438E+01     1.97936E-01
   1.30450E+01     1.97665E-01
   1.30463E+01     1.97374E-01
   1.30475E+01     1.97062E-01
   1.30488E+01     1.96731E-01
   1.30500E+01     1.96380E-01
   1.30513E+01     1.96010E-01
   1.30525E+01     1.95620E-01
   1.30538E+01     1.95213E-01
   1.30550E+01     1.94787E-01
   1.30563E+01     1.94345E-01
   1.30575E+01     1.93887E-01
   1.30588E+01     1.93412E-01
   1.30600E+01     1.92923E-01
   1.30613E+01     1.92420E-01
   1.30625E+01     1.91904E-01
   1.30638E+01     1.91374E-01
   1.30650E+01     1.90833E-01
   1.30663E+01     1.90280E-01
   1.30675E+01     1.89717E-01
   1.30688E+01     1.89144E-01
   1.30700E+01     1.88562E-01
   1.30713E+01     1.87971E-01
   1.30725E+01     1.87372E-01
   1.30738E+01     1.86765E-01
   1.30750E+01     1.86150E-01
   1.30763E+01     1.85527E-01
   1.30775E+01     1.84896E-01
   1.30788E+01     1.84258E-01
   1.30800E+01     1.83614E-01
   1.30813E+01     1.82963E-01
   1.30825E+01     1.82306E-01
   1.30838E+01     1.81645E-01
   1.30850E+01     1.80981E-01
   1.30863E+01     1.80314E-01
   1.30875E+01     1.79646E-01
   1.30888E+01     1.78979E-01
   1.30900E+01     1.78312E-01
   1.30913E+01     1.77648E-01
   1.30925E+01     1.76988E-01
   1.30938E+01     1.76332E-01
   1.30950E+01     1.75682E-01
   1.30963E+01     1.75038E-01
   1.30975E+01     1.74402E-01
   1.30988E+01     1.73776E-01
   1.31000E+01     1.73159E-01
   1.31013E+01     1.72555E-01
   1.31025E+01     1.71963E-01
   1.31038E+01     1.71387E-01
   1.31050E+01     1.70827E-01
   1.31063E+01     1.70287E-01
   1.31075E+01     1.69767E-01
   1.31088E+01     1.69270E-01
   1.31100E+01     1.68800E-01
   1.31113E+01     1.68357E-01
   1.31125E+01     1.67944E-01
   1.31138E+01     1.67564E-01
   1.31150E+01     1.67217E-01
   1.31163E+01     1.66906E-01
   1.31175E+01     1.66630E-01
   1.31188E+01     1.66390E-01
   1.31200E+01     1.66187E-01
   1.31213E+01     1.66019E-01
   1.31225E+01     1.65884E-01
   1.31238E+01     1.65782E-01
   1.31250E+01     1.65707E-01
   1.31263E+01     1.65657E-01
   1.31275E+01     1.65628E-01
   1.31288E+01     1.65616E-01
   1.31300E+01     1.65617E-01
   1.31313E+01     1.65626E-01
   1.31325E+01     1.65640E-01
   1.31338E+01     1.65654E-01
   1.31350E+01     1.65666E-01
   1.31363E+01     1.65671E-01
   1.31375E+01     1.65668E-01
   1.31388E+01     1.65654E-01
   1.31400E+01     1.65629E-01
   1.31413E+01     1.65591E-01
   1.31425E+01     1.65540E-01
   1.31438E+01     1.65475E-01
   1.31450E+01     1.65398E-01
   1.31463E+01     1.65308E-01
   1.31475E+01     1.65207E-01
   1.31488E+01     1.65094E-01
   1.31500E+01     1.64971E-01
   1.31513E+01     1.64838E-01
   1.31525E+01     1.64696E-01
   1.31538E+01     1.64546E-01
   1.31550E+01     1.64388E-01
   1.31563E+01     1.64221E-01
   1.31575E+01     1.64047E-01
   1.31588E+01     1.63866E-01
   1.31600E+01     1.63678E-01
   1.31613E+01     1.63483E-01
   1.31625E+01     1.63281E-01
   1.31638E+01     1.63074E-01
   1.31650E+01     1.62860E-01
   1.31663E+01     1.62641E-01
   1.31675E+01     1.62417E-01
   1.31688E+01     1.62187E-01
   1.31700E+01     1.61953E-01
   1.31713E+01     1.61714E-01
   1.31725E+01     1.61471E-01
   1.31738E+01     1.61224E-01
   1.31750E+01     1.60973E-01
   1.31763E+01     1.60718E-01
   1.31775E+01     1.60458E-01
   1.31788E+01     1.60194E-01
   1.31800E+01     1.59927E-01
   1.31813E+01     1.59655E-01
   1.31825E+01     1.59380E-01
   1.31838E+01     1.59101E-01
   1.31850E+01     1.58819E-01
   1.31863E+01     1.58534E-01
   1.31875E+01     1.58246E-01
   1.31888E+01     1.57955E-01
   1.31900E+01     1.57661E-01
   1.31913E+01     1.57364E-01
   1.31925E+01     1.57063E-01
   1.31938E+01     1.56760E-01
   1.31950E+01     1.56453E-01
   1.31963E+01     1.56144E-01
   1.31975E+01     1.55834E-01
   1.31988E+01     1.55523E-01
   1.32000E+01     1.55213E-01
   1.32013E+01     1.54903E-01
   1.32025E+01     1.54593E-01
   1.32038E+01     1.54282E-01
   1.32050E+01     1.53969E-01
   1.32063E+01     1.53656E-01
   1.32075E+01     1.53342E-01
   1.32088E+01     1.53028E-01
   1.32100E+01     1.52713E-01
   1.32113E+01     1.52400E-01
   1.32125E+01     1.52088E-01
   1.32138E+01     1.51777E-01
   1.32150E+01     1.51469E-01
   1.32163E+01     1.51164E-01
   1.32175E+01     1.50862E-01
   1.32188E+01     1.50563E-01
   1.32200E+01     1.50267E-01
   1.32213E+01     1.49974E-01
   1.32225E+01     1.49683E-01
   1.32238E+01     1.49395E-01
   1.32250E+01     1.49110E-01
   1.32263E+01     1.48830E-01
   1.32275E+01     1.48553E-01
   1.32288E+01     1.48279E-01
   1.32300E+01     1.48007E-01
   1.32313E+01     1.47738E-01
   1.32325E+01     1.47472E-01
   1.32338E+01     1.47208E-01
   1.32350E+01     1.46949E-01
   1.32363E+01     1.46693E-01
   1.32375E+01     1.46442E-01
   1.32388E+01     1.46196E-01
   1.32400E+01     1.45956E-01
   1.32413E+01     1.45723E-01
   1.32425E+01     1.45497E-01
   1.32438E+01     1.45280E-01
   1.32450E+01     1.45070E-01
   1.32463E+01     1.44869E-01
   1.32475E+01     1.44676E-01
   1.32488E+01     1.44491E-01
   1.32500E+01     1.44315E-01
   1.32513E+01     1.44145E-01
   1.32525E+01     1.43984E-01
   1.32538E+01     1.43830E-01
   1.32550E+01     1.43684E-01
   1.32563E+01     1.43546E-01
   1.32575E+01     1.43416E-01
   1.32588E+01     1.43294E-01
   1.32600E+01     1.43180E-01
   1.32613E+01     1.43074E-01
   1.32625E+01     1.42975E-01
   1.32638E+01     1.42885E-01
   1.32650E+01     1.42802E-01
   1.32663E+01     1.42726E-01
   1.32675E+01     1.42657E-01
   1.32688E+01     1.42594E-01
   1.32700E+01     1.42537E-01
   1.32713E+01     1.42485E-01
   1.32725E+01     1.42437E-01
   1.32738E+01     1.42394E-01
   1.32750E+01     1.42355E-01
   1.32763E+01     1.42318E-01
   1.32775E+01     1.42284E-01
   1.32788E+01     1.42253E-01
   1.32800E+01     1.42222E-01
   1.32813E+01     1.42194E-01
   1.32825E+01     1.42165E-01
   1.32838E+01     1.42137E-01
   1.32850E+01     1.42109E-01
   1.32863E+01     1.42081E-01
   1.32875E+01     1.42051E-01
   1.32888E+01     1.42021E-01
   1.32900E+01     1.41989E-01
   1.32913E+01     1.41955E-01
   1.32925E+01     1.41919E-01
   1.32938E+01     1.41881E-01
   1.32950E+01     1.41841E-01
   1.32963E+01     1.41798E-01
   1.32975E+01     1.41753E-01
   1.32988E+01     1.41705E-01
   1.33000E+01     1.41655E-01
   1.33013E+01     1.41602E-01
   1.33025E+01     1.41546E-01
   1.33038E+01     1.41488E-01
   1.33050E+01     1.41427E-01
   1.33063E+01     1.41363E-01
   1.33075E+01     1.41296E-01
   1.33088E+01     1.41227E-01
   1.33100E+01     1.41155E-01
   1.33113E+01     1.41081E-01
   1.33125E+01     1.41004E-01
   1.33138E+01     1.40925E-01
   1.33150E+01     1.40843E-01
   1.33163E+01     1.40758E-01
   1.33175E+01     1.40671E-01
   1.33188E+01     1.40580E-01
   1.33200E+01     1.40486E-01
   1.33213E+01     1.40388E-01
   1.33225E+01     1.40287E-01
   1.33238E+01     1.40182E-01
   1.33250E+01     1.40073E-01
   1.33263E+01     1.39960E-01
   1.33275E+01     1.39843E-01
   1.33288E+01     1.39723E-01
   1.33300E+01     1.39599E-01
   1.33313E+01     1.39472E-01
   1.33325E+01     1.39341E-01
   1.33338E+01     1.39207E-01
   1.33350E+01     1.39069E-01
   1.33363E+01     1.38930E-01
   1.33375E+01     1.38788E-01
   1.33388E+01     1.38644E-01
   1.33400E+01     1.38498E-01
   1.33413E+01     1.38351E-01
   1.33425E+01     1.38203E-01
   1.33438E+01     1.38054E-01
   1.33450E+01     1.37905E-01
   1.33463E+01     1.37756E-01
   1.33475E+01     1.37608E-01
   1.33488E+01     1.37461E-01
   1.33500E+01     1.37315E-01
   1.33513E+01     1.37170E-01
   1.33525E+01     1.37026E-01
   1.33538E+01     1.36884E-01
   1.33550E+01     1.36743E-01
   1.33563E+01     1.36605E-01
   1.33575E+01     1.36469E-01
   1.33588E+01     1.36336E-01
   1.33600E+01     1.36205E-01
   1.33613E+01     1.36078E-01
   1.33625E+01     1.35953E-01
   1.33638E+01     1.35831E-01
   1.33650E+01     1.35711E-01
   1.33663E+01     1.35595E-01
   1.33675E+01     1.35481E-01
   1.33688E+01     1.35369E-01
   1.33700E+01     1.35261E-01
   1.33713E+01     1.35155E-01
   1.33725E+01     1.35053E-01
   1.33738E+01     1.34953E-01
   1.33750E+01     1.34856E-01
   1.33763E+01     1.34763E-01
   1.33775E+01     1.34672E-01
   1.33788E+01     1.34586E-01
   1.33800E+01     1.34503E-01
   1.33813E+01     1.34425E-01
   1.33825E+01     1.34350E-01
   1.33838E+01     1.34280E-01
   1.33850E+01     1.34214E-01
   1.33863E+01     1.34153E-01
   1.33875E+01     1.34097E-01
   1.33888E+01     1.34045E-01
   1.33900E+01     1.33998E-01
   1.33913E+01     1.33955E-01
   1.33925E+01     1.33917E-01
   1.33938E+01     1.33884E-01
   1.33950E+01     1.33855E-01
   1.33963E+01     1.33830E-01
   1.33975E+01     1.33809E-01
   1.33988E+01     1.33793E-01
   1.34000E+01     1.33780E-01
   1.34013E+01     1.33770E-01
   1.34025E+01     1.33763E-01
   1.34038E+01     1.33759E-01
   1.34050E+01     1.33758E-01
   1.34063E+01     1.33758E-01
   1.34075E+01     1.33761E-01
   1.34088E+01     1.33765E-01
   1.34100E+01     1.33770E-01
   1.34113E+01     1.33777E-01
   1.34125E+01     1.33784E-01
   1.34138E+01     1.33791E-01
   1.34150E+01     1.33799E-01
   1.34163E+01     1.33807E-01
   1.34175E+01     1.33815E-01
   1.34188E+01     1.33823E-01
   1.34200E+01     1.33830E-01
   1.34213E+01     1.33837E-01
   1.34225E+01     1.33843E-01
   1.34238E+01     1.33848E-01
   1.34250E+01     1.33852E-01
   1.34263E+01     1.33855E-01
   1.34275E+01     1.33857E-01
   1.34288E+01     1.33858E-01
   1.34300E+01     1.33858E-01
   1.34313E+01     1.33856E-01
   1.34325E+01     1.33854E-01
   1.34338E+01     1.33849E-01
   1.34350E+01     1.33843E-01
   1.34363E+01     1.33836E-01
   1.34375E+01     1.33827E-01
   1.34388E+01     1.33816E-01
   1.34400E+01     1.33803E-01
   1.34413E+01     1.33789E-01
   1.34425E+01     1.33772E-01
   1.34438E+01     1.33754E-01
   1.34450E+01     1.33734E-01
   1.34463E+01     1.33711E-01
   1.34475E+01     1.33686E-01
   1.34488E+01     1.33660E-01
   1.34500E+01     1.33631E-01
   1.34513E+01     1.33601E-01
   1.34525E+01     1.33568E-01
   1.34538E+01     1.33534E-01
   1.34550E+01     1.33498E-01
   1.34563E+01     1.33460E-01
   1.34575E+01     1.33420E-01
   1.34588E+01     1.33379E-01
   1.34600E+01     1.33336E-01
   1.34613E+01     1.33291E-01
   1.34625E+01     1.33245E-01
   1.34638E+01     1.33198E-01
   1.34650E+01     1.33149E-01
   1.34663E+01     1.33099E-01
   1.34675E+01     1.33047E-01
   1.34688E+01     1.32995E-01
   1.34700E+01     1.32942E-01
   1.34713E+01     1.32888E-01
   1.34725E+01     1.32833E-01
   1.34738E+01     1.32778E-01
   1.34750E+01     1.32722E-01
   1.34763E+01     1.32665E-01
   1.34775E+01     1.32608E-01
   1.34788E+01     1.32551E-01
   1.34800E+01     1.32494E-01
   1.34813E+01     1.32436E-01
   1.34825E+01     1.32378E-01
   1.34838E+01     1.32321E-01
   1.34850E+01     1.32263E-01
   1.34863E+01     1.32206E-01
   1.34875E+01     1.32148E-01
   1.34888E+01     1.32092E-01
   1.34900E+01     1.32035E-01
   1.34913E+01     1.31979E-01
   1.34925E+01     1.31924E-01
   1.34938E+01     1.31869E-01
   1.34950E+01     1.31815E-01
   1.34963E+01     1.31762E-01
   1.34975E+01     1.31710E-01
   1.34988E+01     1.31658E-01
   1.35000E+01     1.31607E-01
   1.35013E+01     1.31558E-01
   1.35025E+01     1.31509E-01
   1.35038E+01     1.31461E-01
   1.35050E+01     1.31415E-01
   1.35063E+01     1.31369E-01
   1.35075E+01     1.31325E-01
   1.35088E+01     1.31281E-01
   1.35100E+01     1.31239E-01
   1.35113E+01     1.31198E-01
   1.35125E+01     1.31158E-01
   1.35138E+01     1.31120E-01
   1.35150E+01     1.31083E-01
   1.35163E+01     1.31047E-01
   1.35175E+01     1.31012E-01
   1.35188E+01     1.30979E-01
   1.35200E+01     1.30948E-01
   1.35213E+01     1.30917E-01
   1.35225E+01     1.30889E-01
   1.35238E+01     1.30862E-01
   1.35250E+01     1.30836E-01
   1.35263E+01     1.30812E-01
   1.35275E+01     1.30789E-01
   1.35288E+01     1.30768E-01
   1.35300E+01     1.30749E-01
   1.35313E+01     1.30731E-01
   1.35325E+01     1.30715E-01
   1.35338E+01     1.30700E-01
   1.35350E+01     1.30687E-01
   1.35363E+01     1.30676E-01
   1.35375E+01     1.30666E-01
   1.35388E+01     1.30657E-01
   1.35400E+01     1.30650E-01
   1.35413E+01     1.30645E-01
   1.35425E+01     1.30641E-01
   1.35438E+01     1.30638E-01
   1.35450E+01     1.30637E-01
   1.35463E+01     1.30637E-01
   1.35475E+01     1.30639E-01
   1.35488E+01     1.30642E-01
   1.35500E+01     1.30646E-01
   1.35513E+01     1.30651E-01
   1.35525E+01     1.30658E-01
   1.35538E+01     1.30665E-01
   1.35550E+01     1.30674E-01
   1.35563E+01     1.30683E-01
   1.35575E+01     1.30694E-01
   1.35588E+01     1.30705E-01
   1.35600E+01     1.30717E-01
   1.35613E+01     1.30730E-01
   1.35625E+01     1.30743E-01
   1.35638E+01     1.30757E-01
   1.35650E+01     1.30771E-01
   1.35663E+01     1.30786E-01
   1.35675E+01     1.30801E-01
   1.35688E+01     1.30817E-01
   1.35700E+01     1.30832E-01
   1.35713E+01     1.30848E-01
   1.35725E+01     1.30863E-01
   1.35738E+01     1.30879E-01
   1.35750E+01     1.30895E-01
   1.35763E+01     1.30910E-01
   1.35775E+01     1.30926E-01
   1.35788E+01     1.30941E-01
   1.35800E+01     1.30955E-01
   1.35813E+01     1.30970E-01
   1.35825E+01     1.30984E-01
   1.35838E+01     1.30997E-01
   1.35850E+01     1.31011E-01
   1.35863E+01     1.31023E-01
   1.35875E+01     1.31035E-01
   1.35888E+01     1.31046E-01
   1.35900E+01     1.31057E-01
   1.35913E+01     1.31067E-01
   1.35925E+01     1.31076E-01
   1.35938E+01     1.31084E-01
   1.35950E+01     1.31092E-01
   1.35963E+01     1.31098E-01
   1.35975E+01     1.31104E-01
   1.35988E+01     1.31109E-01
   1.36000E+01     1.31113E-01
   1.36013E+01     1.31116E-01
   1.36025E+01     1.31118E-01
   1.36038E+01     1.31119E-01
   1.36050E+01     1.31119E-01
   1.36063E+01     1.31118E-01
   1.36075E+01     1.31116E-01
   1.36088E+01     1.31112E-01
   1.36100E+01     1.31108E-01
   1.36113E+01     1.31102E-01
   1.36125E+01     1.31094E-01
   1.36138E+01     1.31084E-01
   1.36150E+01     1.31072E-01
   1.36163E+01     1.31057E-01
   1.36175E+01     1.31040E-01
   1.36188E+01     1.31021E-01
   1.36200E+01     1.30999E-01
   1.36213E+01     1.30974E-01
   1.36225E+01     1.30947E-01
   1.36238E+01     1.30919E-01
   1.36250E+01     1.30888E-01
   1.36263E+01     1.30857E-01
   1.36275E+01     1.30824E-01
   1.36288E+01     1.30791E-01
   1.36300E+01     1.30758E-01
   1.36313E+01     1.30726E-01
   1.36325E+01     1.30694E-01
   1.36338E+01     1.30664E-01
   1.36350E+01     1.30636E-01
   1.36363E+01     1.30612E-01
   1.36375E+01     1.30593E-01
   1.36388E+01     1.30581E-01
   1.36400E+01     1.30576E-01
   1.36413E+01     1.30582E-01
   1.36425E+01     1.30601E-01
   1.36438E+01     1.30634E-01
   1.36450E+01     1.30686E-01
   1.36463E+01     1.30760E-01
   1.36475E+01     1.30860E-01
   1.36488E+01     1.30990E-01
   1.36500E+01     1.31154E-01
   1.36513E+01     1.31358E-01
   1.36525E+01     1.31606E-01
   1.36538E+01     1.31905E-01
   1.36550E+01     1.32260E-01
   1.36563E+01     1.32675E-01
   1.36575E+01     1.33157E-01
   1.36588E+01     1.33708E-01
   1.36600E+01     1.34332E-01
   1.36613E+01     1.35027E-01
   1.36625E+01     1.35796E-01
   1.36638E+01     1.36638E-01
   1.36650E+01     1.37552E-01
   1.36663E+01     1.38538E-01
   1.36675E+01     1.39587E-01
   1.36688E+01     1.40690E-01
   1.36700E+01     1.41837E-01
   1.36713E+01     1.43022E-01
   1.36725E+01     1.44234E-01
   1.36738E+01     1.45463E-01
   1.36750E+01     1.46697E-01
   1.36763E+01     1.47928E-01
   1.36775E+01     1.49150E-01
   1.36788E+01     1.50353E-01
   1.36800E+01     1.51529E-01
   1.36813E+01     1.52676E-01
   1.36825E+01     1.53792E-01
   1.36838E+01     1.54880E-01
   1.36850E+01     1.55940E-01
   1.36863E+01     1.56972E-01
   1.36875E+01     1.57981E-01
   1.36888E+01     1.58967E-01
   1.36900E+01     1.59930E-01
   1.36913E+01     1.60873E-01
   1.36925E+01     1.61797E-01
   1.36938E+01     1.62701E-01
   1.36950E+01     1.63591E-01
   1.36963E+01     1.64470E-01
   1.36975E+01     1.65338E-01
   1.36988E+01     1.66192E-01
   1.37000E+01     1.67034E-01
   1.37013E+01     1.67860E-01
   1.37025E+01     1.68669E-01
   1.37038E+01     1.69459E-01
   1.37050E+01     1.70231E-01
   1.37063E+01     1.70987E-01
   1.37075E+01     1.71728E-01
   1.37088E+01     1.72455E-01
   1.37100E+01     1.73171E-01
   1.37113E+01     1.73877E-01
   1.37125E+01     1.74573E-01
   1.37138E+01     1.75255E-01
   1.37150E+01     1.75920E-01
   1.37163E+01     1.76568E-01
   1.37175E+01     1.77198E-01
   1.37188E+01     1.77807E-01
   1.37200E+01     1.78399E-01
   1.37213E+01     1.78974E-01
   1.37225E+01     1.79535E-01
   1.37238E+01     1.80084E-01
   1.37250E+01     1.80622E-01
   1.37263E+01     1.81149E-01
   1.37275E+01     1.81665E-01
   1.37288E+01     1.82167E-01
   1.37300E+01     1.82656E-01
   1.37313E+01     1.83131E-01
   1.37325E+01     1.83588E-01
   1.37338E+01     1.84025E-01
   1.37350E+01     1.84441E-01
   1.37363E+01     1.84839E-01
   1.37375E+01     1.85220E-01
   1.37388E+01     1.85585E-01
   1.37400E+01     1.85936E-01
   1.37413E+01     1.86273E-01
   1.37425E+01     1.86598E-01
   1.37438E+01     1.86912E-01
   1.37450E+01     1.87216E-01
   1.37463E+01     1.87508E-01
   1.37475E+01     1.87791E-01
   1.37488E+01     1.88063E-01
   1.37500E+01     1.88324E-01
   1.37513E+01     1.88576E-01
   1.37525E+01     1.88816E-01
   1.37538E+01     1.89044E-01
   1.37550E+01     1.89260E-01
   1.37563E+01     1.89464E-01
   1.37575E+01     1.89656E-01
   1.37588E+01     1.89837E-01
   1.37600E+01     1.90007E-01
   1.37613E+01     1.90167E-01
   1.37625E+01     1.90319E-01
   1.37638E+01     1.90464E-01
   1.37650E+01     1.90603E-01
   1.37663E+01     1.90734E-01
   1.37675E+01     1.90860E-01
   1.37688E+01     1.90982E-01
   1.37700E+01     1.91100E-01
   1.37713E+01     1.91215E-01
   1.37725E+01     1.91329E-01
   1.37738E+01     1.91442E-01
   1.37750E+01     1.91555E-01
   1.37763E+01     1.91670E-01
   1.37775E+01     1.91787E-01
   1.37788E+01     1.91908E-01
   1.37800E+01     1.92035E-01
   1.37813E+01     1.92168E-01
   1.37825E+01     1.92309E-01
   1.37838E+01     1.92459E-01
   1.37850E+01     1.92620E-01
   1.37863E+01     1.92792E-01
   1.37875E+01     1.92978E-01
   1.37888E+01     1.93178E-01
   1.37900E+01     1.93392E-01
   1.37913E+01     1.93621E-01
   1.37925E+01     1.93866E-01
   1.37938E+01     1.94125E-01
   1.37950E+01     1.94399E-01
   1.37963E+01     1.94686E-01
   1.37975E+01     1.94985E-01
   1.37988E+01     1.95294E-01
   1.38000E+01     1.95611E-01
   1.38013E+01     1.95934E-01
   1.38025E+01     1.96260E-01
   1.38038E+01     1.96588E-01
   1.38050E+01     1.96914E-01
   1.38063E+01     1.97235E-01
   1.38075E+01     1.97548E-01
   1.38088E+01     1.97849E-01
   1.38100E+01     1.98135E-01
   1.38113E+01     1.98404E-01
   1.38125E+01     1.98652E-01
   1.38138E+01     1.98879E-01
   1.38150E+01     1.99084E-01
   1.38163E+01     1.99264E-01
   1.38175E+01     1.99420E-01
   1.38188E+01     1.99552E-01
   1.38200E+01     1.99660E-01
   1.38213E+01     1.99744E-01
   1.38225E+01     1.99806E-01
   1.38238E+01     1.99845E-01
   1.38250E+01     1.99863E-01
   1.38263E+01     1.99861E-01
   1.38275E+01     1.99839E-01
   1.38288E+01     1.99799E-01
   1.38300E+01     1.99740E-01
   1.38313E+01     1.99663E-01
   1.38325E+01     1.99568E-01
   1.38338E+01     1.99457E-01
   1.38350E+01     1.99328E-01
   1.38363E+01     1.99181E-01
   1.38375E+01     1.99018E-01
   1.38388E+01     1.98837E-01
   1.38400E+01     1.98638E-01
   1.38413E+01     1.98422E-01
   1.38425E+01     1.98187E-01
   1.38438E+01     1.97935E-01
   1.38450E+01     1.97663E-01
   1.38463E+01     1.97372E-01
   1.38475E+01     1.97061E-01
   1.38488E+01     1.96730E-01
   1.38500E+01     1.96379E-01
   1.38513E+01     1.96009E-01
   1.38525E+01     1.95620E-01
   1.38538E+01     1.95213E-01
   1.38550E+01     1.94788E-01
   1.38563E+01     1.94346E-01
   1.38575E+01     1.93887E-01
   1.38588E+01     1.93414E-01
   1.38600E+01     1.92925E-01
   1.38613E+01     1.92422E-01
   1.38625E+01     1.91905E-01
   1.38638E+01     1.91376E-01
   1.38650E+01     1.90835E-01
   1.38663E+01     1.90282E-01
   1.38675E+01     1.89719E-01
   1.38688E+01     1.89146E-01
   1.38700E+01     1.88564E-01
   1.38713E+01     1.87973E-01
   1.38725E+01     1.87374E-01
   1.38738E+01     1.86767E-01
   1.38750E+01     1.86152E-01
   1.38763E+01     1.85529E-01
   1.38775E+01     1.84899E-01
   1.38788E+01     1.84261E-01
   1.38800E+01     1.83616E-01
   1.38813E+01     1.82965E-01
   1.38825E+01     1.82309E-01
   1.38838E+01     1.81648E-01
   1.38850E+01     1.80984E-01
   1.38863E+01     1.80317E-01
   1.38875E+01     1.79649E-01
   1.38888E+01     1.78981E-01
   1.38900E+01     1.78315E-01
   1.38913E+01     1.77651E-01
   1.38925E+01     1.76991E-01
   1.38938E+01     1.76335E-01
   1.38950E+01     1.75684E-01
   1.38963E+01     1.75041E-01
   1.38975E+01     1.74405E-01
   1.38988E+01     1.73779E-01
   1.39000E+01     1.73162E-01
   1.39013E+01     1.72558E-01
   1.39025E+01     1.71966E-01
   1.39038E+01     1.71390E-01
   1.39050E+01     1.70830E-01
   1.39063E+01     1.70290E-01
   1.39075E+01     1.69770E-01
   1.39088E+01     1.69273E-01
   1.39100E+01     1.68803E-01
   1.39113E+01     1.68360E-01
   1.39125E+01     1.67947E-01
   1.39138E+01     1.67567E-01
   1.39150E+01     1.67220E-01
   1.39163E+01     1.66909E-01
   1.39175E+01     1.66633E-01
   1.39188E+01     1.66394E-01
   1.39200E+01     1.66190E-01
   1.39213E+01     1.66022E-01
   1.39225E+01     1.65888E-01
   1.39238E+01     1.65785E-01
   1.39250E+01     1.65710E-01
   1.39263E+01     1.65661E-01
   1.39275E+01     1.65632E-01
   1.39288E+01     1.65620E-01
   1.39300E+01     1.65620E-01
   1.39313E+01     1.65629E-01
   1.39325E+01     1.65643E-01
   1.39338E+01     1.65657E-01
   1.39350E+01     1.65668E-01
   1.39363E+01     1.65674E-01
   1.39375E+01     1.65670E-01
   1.39388E+01     1.65657E-01
   1.39400E+01     1.65631E-01
   1.39413E+01     1.65593E-01
   1.39425E+01     1.65542E-01
   1.39438E+01     1.65478E-01
   1.39450E+01     1.65401E-01
   1.39463E+01     1.65311E-01
   1.39475E+01     1.65209E-01
   1.39488E+01     1.65096E-01
   1.39500E+01     1.64973E-01
   1.39513E+01     1.64840E-01
   1.39525E+01     1.64698E-01
   1.39538E+01     1.64548E-01
   1.39550E+01     1.64390E-01
   1.39563E+01     1.64224E-01
   1.39575E+01     1.64050E-01
   1.39588E+01     1.63869E-01
   1.39600E+01     1.63680E-01
   1.39613E+01     1.63485E-01
   1.39625E+01     1.63284E-01
   1.39638E+01     1.63076E-01
   1.39650E+01     1.62863E-01
   1.39663E+01     1.62644E-01
   1.39675E+01     1.62419E-01
   1.39688E+01     1.62190E-01
   1.39700E+01     1.61955E-01
   1.39713E+01     1.61717E-01
   1.39725E+01     1.61473E-01
   1.39738E+01     1.61226E-01
   1.39750E+01     1.60975E-01
   1.39763E+01     1.60720E-01
   1.39775E+01     1.60460E-01
   1.39788E+01     1.60197E-01
   1.39800E+01     1.59929E-01
   1.39813E+01     1.59658E-01
   1.39825E+01     1.59383E-01
   1.39838E+01     1.59104E-01
   1.39850E+01     1.58822E-01
   1.39863E+01     1.58537E-01
   1.39875E+01     1.58249E-01
   1.39888E+01     1.57958E-01
   1.39900E+01     1.57664E-01
   1.39913E+01     1.57367E-01
   1.39925E+01     1.57066E-01
   1.39938E+01     1.56762E-01
   1.39950E+01     1.56456E-01
   1.39963E+01     1.56147E-01
   1.39975E+01     1.55837E-01
   1.39988E+01     1.55526E-01
   1.40000E+01     1.55215E-01
   1.40013E+01     1.54906E-01
   1.40025E+01     1.54595E-01
   1.40038E+01     1.54284E-01
   1.40050E+01     1.53972E-01
   1.40063E+01     1.53659E-01
   1.40075E+01     1.53345E-01
   1.40088E+01     1.53030E-01
   1.40100E+01     1.52716E-01
   1.40113E+01     1.52403E-01
   1.40125E+01     1.52090E-01
   1.40138E+01     1.51780E-01
   1.40150E+01     1.51472E-01
   1.40163E+01     1.51167E-01
   1.40175E+01     1.50865E-01
   1.40188E+01     1.50566E-01
   1.40200E+01     1.50270E-01
   1.40213E+01     1.49977E-01
   1.40225E+01     1.49686E-01
   1.40238E+01     1.49398E-01
   1.40250E+01     1.49113E-01
   1.40263E+01     1.48833E-01
   1.40275E+01     1.48555E-01
   1.40288E+01     1.48281E-01
   1.40300E+01     1.48010E-01
   1.40313E+01     1.47741E-01
   1.40325E+01     1.47475E-01
   1.40338E+01     1.47212E-01
   1.40350E+01     1.46952E-01
   1.40363E+01     1.46696E-01
   1.40375E+01     1.46445E-01
   1.40388E+01     1.46199E-01
   1.40400E+01     1.45959E-01
   1.40413E+01     1.45726E-01
   1.40425E+01     1.45501E-01
   1.40438E+01     1.45283E-01
   1.40450E+01     1.45074E-01
   1.40463E+01     1.44872E-01
   1.40475E+01     1.44680E-01
   1.40488E+01     1.44495E-01
   1.40500E+01     1.44318E-01
   1.40513E+01     1.44149E-01
   1.40525E+01     1.43987E-01
   1.40538E+01     1.43833E-01
   1.40550E+01     1.43688E-01
   1.40563E+01     1.43549E-01
   1.40575E+01     1.43419E-01
   1.40588E+01     1.43297E-01
   1.40600E+01     1.43183E-01
   1.40613E+01     1.43077E-01
   1.40625E+01     1.42979E-01
   1.40638E+01     1.42888E-01
   1.40650E+01     1.42805E-01
   1.40663E+01     1.42730E-01
   1.40675E+01     1.42661E-01
   1.40688E+01     1.42598E-01
   1.40700E+01     1.42540E-01
   1.40713E+01     1.42488E-01
   1.40725E+01     1.42441E-01
   1.40738E+01     1.42398E-01
   1.40750E+01     1.42358E-01
   1.40763E+01     1.42321E-01
   1.40775E+01     1.42288E-01
   1.40788E+01     1.42256E-01
   1.40800E+01     1.42226E-01
   1.40813E+01     1.42197E-01
   1.40825E+01     1.42169E-01
   1.40838E+01     1.42141E-01
   1.40850E+01     1.42113E-01
   1.40863E+01     1.42084E-01
   1.40875E+01     1.42054E-01
   1.40888E+01     1.42024E-01
   1.40900E+01     1.41992E-01
   1.40913E+01     1.41958E-01
   1.40925E+01     1.41922E-01
   1.40938E+01     1.41884E-01
   1.40950E+01     1.41844E-01
   1.40963E+01     1.41801E-01
   1.40975E+01     1.41756E-01
   1.40988E+01     1.41708E-01
   1.41000E+01     1.41658E-01
   1.41013E+01     1.41605E-01
   1.41025E+01     1.41549E-01
   1.41038E+01     1.41491E-01
   1.41050E+01     1.41430E-01
   1.41063E+01     1.41366E-01
   1.41075E+01     1.41299E-01
   1.41088E+01     1.41230E-01
   1.41100E+01     1.41158E-01
   1.41113E+01     1.41084E-01
   1.41125E+01     1.41007E-01
   1.41138E+01     1.40928E-01
   1.41150E+01     1.40846E-01
   1.41163E+01     1.40761E-01
   1.41175E+01     1.40673E-01
   1.41188E+01     1.40583E-01
   1.41200E+01     1.40488E-01
   1.41213E+01     1.40391E-01
   1.41225E+01     1.40290E-01
   1.41238E+01     1.40184E-01
   1.41250E+01     1.40076E-01
   1.41263E+01     1.39963E-01
   1.41275E+01     1.39846E-01
   1.41288E+01     1.39726E-01
   1.41300E+01     1.39602E-01
   1.41313E+01     1.39474E-01
   1.41325E+01     1.39343E-01
   1.41338E+01     1.39209E-01
   1.41350E+01     1.39072E-01
   1.41363E+01     1.38933E-01
   1.41375E+01     1.38791E-01
   1.41388E+01     1.38646E-01
   1.41400E+01     1.38501E-01
   1.41413E+01     1.38354E-01
   1.41425E+01     1.38205E-01
   1.41438E+01     1.38057E-01
   1.41450E+01     1.37908E-01
   1.41463E+01     1.37759E-01
   1.41475E+01     1.37611E-01
   1.41488E+01     1.37463E-01
   1.41500E+01     1.37317E-01
   1.41513E+01     1.37172E-01
   1.41525E+01     1.37029E-01
   1.41538E+01     1.36886E-01
   1.41550E+01     1.36746E-01
   1.41563E+01     1.36608E-01
   1.41575E+01     1.36472E-01
   1.41588E+01     1.36338E-01
   1.41600E+01     1.36208E-01
   1.41613E+01     1.36081E-01
   1.41625E+01     1.35956E-01
   1.41638E+01     1.35834E-01
   1.41650E+01     1.35714E-01
   1.41663E+01     1.35597E-01
   1.41675E+01     1.35483E-01
   1.41688E+01     1.35372E-01
   1.41700E+01     1.35264E-01
   1.41713E+01     1.35158E-01
   1.41725E+01     1.35056E-01
   1.41738E+01     1.34956E-01
   1.41750E+01     1.34859E-01
   1.41763E+01     1.34766E-01
   1.41775E+01     1.34676E-01
   1.41788E+01     1.34589E-01
   1.41800E+01     1.34507E-01
   1.41813E+01     1.34428E-01
   1.41825E+01     1.34353E-01
   1.41838E+01     1.34283E-01
   1.41850E+01     1.34218E-01
   1.41863E+01     1.34157E-01
   1.41875E+01     1.34100E-01
   1.41888E+01     1.34048E-01
   1.41900E+01     1.34001E-01
   1.41913E+01     1.33958E-01
   1.41925E+01     1.33921E-01
   1.41938E+01     1.33887E-01
   1.41950E+01     1.33858E-01
   1.41963E+01     1.33833E-01
   1.41975E+01     1.33813E-01
   1.41988E+01     1.33796E-01
   1.42000E+01     1.33783E-01
   1.42013E+01     1.33773E-01
   1.42025E+01     1.33766E-01
   1.42038E+01     1.33762E-01
   1.42050E+01     1.33761E-01
   1.42063E+01     1.33761E-01
   1.42075E+01     1.33764E-01
   1.42088E+01     1.33768E-01
   1.42100E+01     1.33773E-01
   1.42113E+01     1.33780E-01
   1.42125E+01     1.33787E-01
   1.42138E+01     1.33795E-01
   1.42150E+01     1.33803E-01
   1.42163E+01     1.33811E-01
   1.42175E+01     1.33818E-01
   1.42188E+01     1.33826E-01
   1.42200E+01     1.33833E-01
   1.42213E+01     1.33840E-01
   1.42225E+01     1.33846E-01
   1.42238E+01     1.33851E-01
   1.42250E+01     1.33855E-01
   1.42263E+01     1.33858E-01
   1.42275E+01     1.33860E-01
   1.42288E+01     1.33861E-01
   1.42300E+01     1.33861E-01
   1.42313E+01     1.33860E-01
   1.42325E+01     1.33857E-01
   1.42338E+01     1.33852E-01
   1.42350E+01     1.33846E-01
   1.42363E+01     1.33839E-01
   1.42375E+01     1.33830E-01
   1.42388E+01     1.33819E-01
   1.42400E+01     1.33806E-01
   1.42413E+01     1.33792E-01
   1.42425E+01     1.33775E-01
   1.42438E+01     1.33757E-01
   1.42450E+01     1.33736E-01
   1.42463E+01     1.33714E-01
   1.42475E+01     1.33689E-01
   1.42488E+01     1.33663E-01
   1.42500E+01     1.33634E-01
   1.42513E+01     1.33604E-01
   1.42525E+01     1.33571E-01
   1.42538E+01     1.33537E-01
   1.42550E+01     1.33501E-01
   1.42563E+01     1.33463E-01
   1.42575E+01     1.33423E-01
   1.42588E+01     1.33382E-01
   1.42600E+01     1.33339E-01
   1.42613E+01     1.33294E-01
   1.42625E+01     1.33248E-01
   1.42638E+01     1.33200E-01
   1.42650E+01     1.33151E-01
   1.42663E+01     1.33101E-01
   1.42675E+01     1.33050E-01
   1.42688E+01     1.32998E-01
   1.42700E+01     1.32945E-01
   1.42713E+01     1.32891E-01
   1.42725E+01     1.32836E-01
   1.42738E+01     1.32780E-01
   1.42750E+01     1.32724E-01
   1.42763E+01     1.32668E-01
   1.42775E+01     1.32611E-01
   1.42788E+01     1.32554E-01
   1.42800E+01     1.32496E-01
   1.42813E+01     1.32439E-01
   1.42825E+01     1.32381E-01
   1.42838E+01     1.32323E-01
   1.42850E+01     1.32266E-01
   1.42863E+01     1.32208E-01
   1.42875E+01     1.32151E-01
   1.42888E+01     1.32094E-01
   1.42900E+01     1.32038E-01
   1.42913E+01     1.31982E-01
   1.42925E+01     1.31927E-01
   1.42938E+01     1.31872E-01
   1.42950E+01     1.31818E-01
   1.42963E+01     1.31765E-01
   1.42975E+01     1.31712E-01
   1.42988E+01     1.31661E-01
   1.43000E+01     1.31610E-01
   1.43013E+01     1.31560E-01
   1.43025E+01     1.31512E-01
   1.43038E+01     1.31464E-01
   1.43050E+01     1.31417E-01
   1.43063E+01     1.31372E-01
   1.43075E+01     1.31327E-01
   1.43088E+01     1.31284E-01
   1.43100E+01     1.31242E-01
   1.43113E+01     1.31201E-01
   1.43125E+01     1.31161E-01
   1.43138E+01     1.31123E-01
   1.43150E+01     1.31086E-01
   1.43163E+01     1.31050E-01
   1.43175E+01     1.31015E-01
   1.43188E+01     1.30982E-01
   1.43200E+01     1.30950E-01
   1.43213E+01     1.30920E-01
   1.43225E+01     1.30892E-01
   1.43238E+01     1.30865E-01
   1.43250E+01     1.30839E-01
   1.43263E+01     1.30815E-01
   1.43275E+01     1.30792E-01
   1.43288E+01     1.30771E-01
   1.43300E+01     1.30752E-01
   1.43313E+01     1.30734E-01
   1.43325E+01     1.30718E-01
   1.43338E+01     1.30703E-01
   1.43350E+01     1.30690E-01
   1.43363E+01     1.30678E-01
   1.43375E+01     1.30669E-01
   1.43388E+01     1.30660E-01
   1.43400E+01     1.30653E-01
   1.43413E+01     1.30648E-01
   1.43425E+01     1.30644E-01
   1.43438E+01     1.30641E-01
   1.43450E+01     1.30640E-01
   1.43463E+01     1.30640E-01
   1.43475E+01     1.30642E-01
   1.43488E+01     1.30645E-01
   1.43500E+01     1.30649E-01
   1.43513E+01     1.30654E-01
   1.43525E+01     1.30661E-01
   1.43538E+01     1.30668E-01
   1.43550E+01     1.30677E-01
   1.43563E+01     1.30687E-01
   1.43575E+01     1.30697E-01
   1.43588E+01     1.30708E-01
   1.43600E+01     1.30720E-01
   1.43613E+01     1.30733E-01
   1.43625E+01     1.30746E-01
   1.43638E+01     1.30760E-01
   1.43650E+01     1.30775E-01
   1.43663E+01     1.30789E-01
   1.43675E+01     1.30804E-01
   1.43688E+01     1.30820E-01
   1.43700E+01     1.30835E-01
   1.43713E+01     1.30851E-01
   1.43725E+01     1.30866E-01
   1.43738E+01     1.30882E-01
   1.43750E+01     1.30898E-01
   1.43763E+01     1.30913E-01
   1.43775E+01     1.30928E-01
   1.43788E+01     1.30944E-01
   1.43800E+01     1.30958E-01
   1.43813E+01     1.30973E-01
   1.43825E+01     1.30987E-01
   1.43838E+01     1.31000E-01
   1.43850E+01     1.31013E-01
   1.43863E+01     1.31026E-01
   1.43875E+01     1.31038E-01
   1.43888E+01     1.31049E-01
   1.43900E+01     1.31060E-01
   1.43913E+01     1.31070E-01
   1.43925E+01     1.31079E-01
   1.43938E+01     1.31087E-01
   1.43950E+01     1.31095E-01
   1.43963E+01     1.31101E-01
   1.43975E+01     1.31107E-01
   1.43988E+01     1.31112E-01
   1.44000E+01     1.31116E-01

 *** End of list.
