# Supplementary material for: On the accuracy of displacement-based wave intensity analysis: Effect of vessel wall viscoelasticity and nonlinearity
Source: PLoS One. 2019 Nov 1;14(11):e0224390. doi: 10.1371/journal.pone.0224390 (PMC6824577; doi:10.1371/journal.pone.0224390)
Supplement: S1 File — (ZIP) [file pone.0224390.s001.zip › data/regular vessel wall/nonlinear condition/twostraight-nonlinear-pres-1.txt]

   1.28000E+01     3.29027E+03
   1.28013E+01     3.29026E+03
   1.28025E+01     3.29017E+03
   1.28038E+01     3.29007E+03
   1.28050E+01     3.28996E+03
   1.28063E+01     3.28981E+03
   1.28075E+01     3.28963E+03
   1.28088E+01     3.28945E+03
   1.28100E+01     3.28931E+03
   1.28113E+01     3.28926E+03
   1.28125E+01     3.28936E+03
   1.28138E+01     3.28967E+03
   1.28150E+01     3.29027E+03
   1.28163E+01     3.29117E+03
   1.28175E+01     3.29240E+03
   1.28188E+01     3.29393E+03
   1.28200E+01     3.29573E+03
   1.28213E+01     3.29773E+03
   1.28225E+01     3.29987E+03
   1.28238E+01     3.30210E+03
   1.28250E+01     3.30437E+03
   1.28263E+01     3.30664E+03
   1.28275E+01     3.30890E+03
   1.28288E+01     3.31115E+03
   1.28300E+01     3.31341E+03
   1.28313E+01     3.31569E+03
   1.28325E+01     3.31802E+03
   1.28338E+01     3.32045E+03
   1.28350E+01     3.32301E+03
   1.28363E+01     3.32576E+03
   1.28375E+01     3.32877E+03
   1.28388E+01     3.33210E+03
   1.28400E+01     3.33584E+03
   1.28413E+01     3.34008E+03
   1.28425E+01     3.34493E+03
   1.28438E+01     3.35052E+03
   1.28450E+01     3.35698E+03
   1.28463E+01     3.36447E+03
   1.28475E+01     3.37313E+03
   1.28488E+01     3.38315E+03
   1.28500E+01     3.39471E+03
   1.28513E+01     3.40800E+03
   1.28525E+01     3.42320E+03
   1.28538E+01     3.44052E+03
   1.28550E+01     3.46016E+03
   1.28563E+01     3.48231E+03
   1.28575E+01     3.50715E+03
   1.28588E+01     3.53485E+03
   1.28600E+01     3.56555E+03
   1.28613E+01     3.59937E+03
   1.28625E+01     3.63637E+03
   1.28638E+01     3.67661E+03
   1.28650E+01     3.72007E+03
   1.28663E+01     3.76671E+03
   1.28675E+01     3.81642E+03
   1.28688E+01     3.86907E+03
   1.28700E+01     3.92444E+03
   1.28713E+01     3.98230E+03
   1.28725E+01     4.04237E+03
   1.28738E+01     4.10435E+03
   1.28750E+01     4.16792E+03
   1.28763E+01     4.23277E+03
   1.28775E+01     4.29859E+03
   1.28788E+01     4.36509E+03
   1.28800E+01     4.43199E+03
   1.28813E+01     4.49905E+03
   1.28825E+01     4.56606E+03
   1.28838E+01     4.63289E+03
   1.28850E+01     4.69942E+03
   1.28863E+01     4.76560E+03
   1.28875E+01     4.83140E+03
   1.28888E+01     4.89681E+03
   1.28900E+01     4.96181E+03
   1.28913E+01     5.02642E+03
   1.28925E+01     5.09064E+03
   1.28938E+01     5.15449E+03
   1.28950E+01     5.21796E+03
   1.28963E+01     5.28109E+03
   1.28975E+01     5.34388E+03
   1.28988E+01     5.40636E+03
   1.29000E+01     5.46850E+03
   1.29013E+01     5.53030E+03
   1.29025E+01     5.59171E+03
   1.29038E+01     5.65268E+03
   1.29050E+01     5.71316E+03
   1.29063E+01     5.77312E+03
   1.29075E+01     5.83253E+03
   1.29088E+01     5.89137E+03
   1.29100E+01     5.94966E+03
   1.29113E+01     6.00738E+03
   1.29125E+01     6.06454E+03
   1.29138E+01     6.12113E+03
   1.29150E+01     6.17712E+03
   1.29163E+01     6.23246E+03
   1.29175E+01     6.28711E+03
   1.29188E+01     6.34102E+03
   1.29200E+01     6.39414E+03
   1.29213E+01     6.44647E+03
   1.29225E+01     6.49799E+03
   1.29238E+01     6.54871E+03
   1.29250E+01     6.59865E+03
   1.29263E+01     6.64782E+03
   1.29275E+01     6.69625E+03
   1.29288E+01     6.74391E+03
   1.29300E+01     6.79080E+03
   1.29313E+01     6.83689E+03
   1.29325E+01     6.88215E+03
   1.29338E+01     6.92653E+03
   1.29350E+01     6.97000E+03
   1.29363E+01     7.01252E+03
   1.29375E+01     7.05407E+03
   1.29388E+01     7.09464E+03
   1.29400E+01     7.13425E+03
   1.29413E+01     7.17290E+03
   1.29425E+01     7.21060E+03
   1.29438E+01     7.24738E+03
   1.29450E+01     7.28323E+03
   1.29463E+01     7.31817E+03
   1.29475E+01     7.35219E+03
   1.29488E+01     7.38530E+03
   1.29500E+01     7.41747E+03
   1.29513E+01     7.44871E+03
   1.29525E+01     7.47900E+03
   1.29538E+01     7.50831E+03
   1.29550E+01     7.53666E+03
   1.29563E+01     7.56404E+03
   1.29575E+01     7.59048E+03
   1.29588E+01     7.61600E+03
   1.29600E+01     7.64063E+03
   1.29613E+01     7.66439E+03
   1.29625E+01     7.68732E+03
   1.29638E+01     7.70942E+03
   1.29650E+01     7.73074E+03
   1.29663E+01     7.75133E+03
   1.29675E+01     7.77128E+03
   1.29688E+01     7.79066E+03
   1.29700E+01     7.80955E+03
   1.29713E+01     7.82802E+03
   1.29725E+01     7.84614E+03
   1.29738E+01     7.86396E+03
   1.29750E+01     7.88155E+03
   1.29763E+01     7.89898E+03
   1.29775E+01     7.91633E+03
   1.29788E+01     7.93370E+03
   1.29800E+01     7.95118E+03
   1.29813E+01     7.96892E+03
   1.29825E+01     7.98687E+03
   1.29838E+01     8.00530E+03
   1.29850E+01     8.02412E+03
   1.29863E+01     8.04357E+03
   1.29875E+01     8.06355E+03
   1.29888E+01     8.08422E+03
   1.29900E+01     8.10551E+03
   1.29913E+01     8.12750E+03
   1.29925E+01     8.15022E+03
   1.29938E+01     8.17363E+03
   1.29950E+01     8.19773E+03
   1.29963E+01     8.22247E+03
   1.29975E+01     8.24765E+03
   1.29988E+01     8.27350E+03
   1.30000E+01     8.29979E+03
   1.30013E+01     8.32641E+03
   1.30025E+01     8.35324E+03
   1.30038E+01     8.38009E+03
   1.30050E+01     8.40671E+03
   1.30063E+01     8.43282E+03
   1.30075E+01     8.45815E+03
   1.30088E+01     8.48245E+03
   1.30100E+01     8.50550E+03
   1.30113E+01     8.52708E+03
   1.30125E+01     8.54702E+03
   1.30138E+01     8.56517E+03
   1.30150E+01     8.58139E+03
   1.30163E+01     8.59560E+03
   1.30175E+01     8.60774E+03
   1.30188E+01     8.61775E+03
   1.30200E+01     8.62562E+03
   1.30213E+01     8.63134E+03
   1.30225E+01     8.63495E+03
   1.30238E+01     8.63647E+03
   1.30250E+01     8.63595E+03
   1.30263E+01     8.63344E+03
   1.30275E+01     8.62899E+03
   1.30288E+01     8.62265E+03
   1.30300E+01     8.61447E+03
   1.30313E+01     8.60448E+03
   1.30325E+01     8.59271E+03
   1.30338E+01     8.57917E+03
   1.30350E+01     8.56389E+03
   1.30363E+01     8.54687E+03
   1.30375E+01     8.52811E+03
   1.30388E+01     8.50763E+03
   1.30400E+01     8.48544E+03
   1.30413E+01     8.46158E+03
   1.30425E+01     8.43609E+03
   1.30438E+01     8.40904E+03
   1.30450E+01     8.38050E+03
   1.30463E+01     8.35037E+03
   1.30475E+01     8.31854E+03
   1.30488E+01     8.28494E+03
   1.30500E+01     8.24953E+03
   1.30513E+01     8.21236E+03
   1.30525E+01     8.17346E+03
   1.30538E+01     8.13291E+03
   1.30550E+01     8.09076E+03
   1.30563E+01     8.04708E+03
   1.30575E+01     8.00195E+03
   1.30588E+01     7.95547E+03
   1.30600E+01     7.90789E+03
   1.30613E+01     7.85921E+03
   1.30625E+01     7.80934E+03
   1.30638E+01     7.75851E+03
   1.30650E+01     7.70711E+03
   1.30663E+01     7.65491E+03
   1.30675E+01     7.60253E+03
   1.30688E+01     7.54994E+03
   1.30700E+01     7.49698E+03
   1.30713E+01     7.44355E+03
   1.30725E+01     7.38934E+03
   1.30738E+01     7.33445E+03
   1.30750E+01     7.27902E+03
   1.30763E+01     7.22317E+03
   1.30775E+01     7.16705E+03
   1.30788E+01     7.11082E+03
   1.30800E+01     7.05491E+03
   1.30813E+01     6.99907E+03
   1.30825E+01     6.94333E+03
   1.30838E+01     6.88835E+03
   1.30850E+01     6.83458E+03
   1.30863E+01     6.78133E+03
   1.30875E+01     6.72819E+03
   1.30888E+01     6.67547E+03
   1.30900E+01     6.62299E+03
   1.30913E+01     6.57080E+03
   1.30925E+01     6.51872E+03
   1.30938E+01     6.46684E+03
   1.30950E+01     6.41523E+03
   1.30963E+01     6.36401E+03
   1.30975E+01     6.31335E+03
   1.30988E+01     6.26371E+03
   1.31000E+01     6.21517E+03
   1.31013E+01     6.16771E+03
   1.31025E+01     6.12166E+03
   1.31038E+01     6.07744E+03
   1.31050E+01     6.03469E+03
   1.31063E+01     5.99333E+03
   1.31075E+01     5.95369E+03
   1.31088E+01     5.91556E+03
   1.31100E+01     5.87906E+03
   1.31113E+01     5.84439E+03
   1.31125E+01     5.81174E+03
   1.31138E+01     5.78107E+03
   1.31150E+01     5.75243E+03
   1.31163E+01     5.72587E+03
   1.31175E+01     5.70145E+03
   1.31188E+01     5.67925E+03
   1.31200E+01     5.65928E+03
   1.31213E+01     5.64146E+03
   1.31225E+01     5.62566E+03
   1.31238E+01     5.61173E+03
   1.31250E+01     5.59950E+03
   1.31263E+01     5.58877E+03
   1.31275E+01     5.57935E+03
   1.31288E+01     5.57101E+03
   1.31300E+01     5.56352E+03
   1.31313E+01     5.55666E+03
   1.31325E+01     5.55021E+03
   1.31338E+01     5.54397E+03
   1.31350E+01     5.53779E+03
   1.31363E+01     5.53152E+03
   1.31375E+01     5.52503E+03
   1.31388E+01     5.51821E+03
   1.31400E+01     5.51099E+03
   1.31413E+01     5.50328E+03
   1.31425E+01     5.49504E+03
   1.31438E+01     5.48624E+03
   1.31450E+01     5.47686E+03
   1.31463E+01     5.46691E+03
   1.31475E+01     5.45639E+03
   1.31488E+01     5.44534E+03
   1.31500E+01     5.43377E+03
   1.31513E+01     5.42173E+03
   1.31525E+01     5.40922E+03
   1.31538E+01     5.39629E+03
   1.31550E+01     5.38296E+03
   1.31563E+01     5.36925E+03
   1.31575E+01     5.35519E+03
   1.31588E+01     5.34077E+03
   1.31600E+01     5.32602E+03
   1.31613E+01     5.31094E+03
   1.31625E+01     5.29553E+03
   1.31638E+01     5.27980E+03
   1.31650E+01     5.26377E+03
   1.31663E+01     5.24744E+03
   1.31675E+01     5.23082E+03
   1.31688E+01     5.21393E+03
   1.31700E+01     5.19678E+03
   1.31713E+01     5.17938E+03
   1.31725E+01     5.16175E+03
   1.31738E+01     5.14392E+03
   1.31750E+01     5.12589E+03
   1.31763E+01     5.10768E+03
   1.31775E+01     5.08930E+03
   1.31788E+01     5.07079E+03
   1.31800E+01     5.05214E+03
   1.31813E+01     5.03337E+03
   1.31825E+01     5.01449E+03
   1.31838E+01     4.99553E+03
   1.31850E+01     4.97649E+03
   1.31863E+01     4.95738E+03
   1.31875E+01     4.93822E+03
   1.31888E+01     4.91902E+03
   1.31900E+01     4.89977E+03
   1.31913E+01     4.88049E+03
   1.31925E+01     4.86118E+03
   1.31938E+01     4.84184E+03
   1.31950E+01     4.82250E+03
   1.31963E+01     4.80315E+03
   1.31975E+01     4.78382E+03
   1.31988E+01     4.76451E+03
   1.32000E+01     4.74525E+03
   1.32013E+01     4.72604E+03
   1.32025E+01     4.70689E+03
   1.32038E+01     4.68778E+03
   1.32050E+01     4.66873E+03
   1.32063E+01     4.64973E+03
   1.32075E+01     4.63079E+03
   1.32088E+01     4.61190E+03
   1.32100E+01     4.59309E+03
   1.32113E+01     4.57438E+03
   1.32125E+01     4.55577E+03
   1.32138E+01     4.53728E+03
   1.32150E+01     4.51894E+03
   1.32163E+01     4.50075E+03
   1.32175E+01     4.48273E+03
   1.32188E+01     4.46490E+03
   1.32200E+01     4.44726E+03
   1.32213E+01     4.42981E+03
   1.32225E+01     4.41257E+03
   1.32238E+01     4.39554E+03
   1.32250E+01     4.37872E+03
   1.32263E+01     4.36211E+03
   1.32275E+01     4.34573E+03
   1.32288E+01     4.32957E+03
   1.32300E+01     4.31363E+03
   1.32313E+01     4.29791E+03
   1.32325E+01     4.28242E+03
   1.32338E+01     4.26716E+03
   1.32350E+01     4.25213E+03
   1.32363E+01     4.23736E+03
   1.32375E+01     4.22287E+03
   1.32388E+01     4.20866E+03
   1.32400E+01     4.19477E+03
   1.32413E+01     4.18122E+03
   1.32425E+01     4.16801E+03
   1.32438E+01     4.15519E+03
   1.32450E+01     4.14274E+03
   1.32463E+01     4.13070E+03
   1.32475E+01     4.11906E+03
   1.32488E+01     4.10783E+03
   1.32500E+01     4.09701E+03
   1.32513E+01     4.08660E+03
   1.32525E+01     4.07659E+03
   1.32538E+01     4.06699E+03
   1.32550E+01     4.05778E+03
   1.32563E+01     4.04898E+03
   1.32575E+01     4.04057E+03
   1.32588E+01     4.03255E+03
   1.32600E+01     4.02493E+03
   1.32613E+01     4.01768E+03
   1.32625E+01     4.01081E+03
   1.32638E+01     4.00431E+03
   1.32650E+01     3.99816E+03
   1.32663E+01     3.99235E+03
   1.32675E+01     3.98686E+03
   1.32688E+01     3.98167E+03
   1.32700E+01     3.97676E+03
   1.32713E+01     3.97211E+03
   1.32725E+01     3.96770E+03
   1.32738E+01     3.96349E+03
   1.32750E+01     3.95948E+03
   1.32763E+01     3.95563E+03
   1.32775E+01     3.95192E+03
   1.32788E+01     3.94833E+03
   1.32800E+01     3.94484E+03
   1.32813E+01     3.94143E+03
   1.32825E+01     3.93808E+03
   1.32838E+01     3.93476E+03
   1.32850E+01     3.93147E+03
   1.32863E+01     3.92819E+03
   1.32875E+01     3.92489E+03
   1.32888E+01     3.92157E+03
   1.32900E+01     3.91821E+03
   1.32913E+01     3.91480E+03
   1.32925E+01     3.91133E+03
   1.32938E+01     3.90779E+03
   1.32950E+01     3.90416E+03
   1.32963E+01     3.90045E+03
   1.32975E+01     3.89665E+03
   1.32988E+01     3.89274E+03
   1.33000E+01     3.88873E+03
   1.33013E+01     3.88461E+03
   1.33025E+01     3.88038E+03
   1.33038E+01     3.87604E+03
   1.33050E+01     3.87158E+03
   1.33063E+01     3.86700E+03
   1.33075E+01     3.86231E+03
   1.33088E+01     3.85751E+03
   1.33100E+01     3.85260E+03
   1.33113E+01     3.84758E+03
   1.33125E+01     3.84245E+03
   1.33138E+01     3.83721E+03
   1.33150E+01     3.83186E+03
   1.33163E+01     3.82639E+03
   1.33175E+01     3.82081E+03
   1.33188E+01     3.81510E+03
   1.33200E+01     3.80927E+03
   1.33213E+01     3.80329E+03
   1.33225E+01     3.79718E+03
   1.33238E+01     3.79093E+03
   1.33250E+01     3.78453E+03
   1.33263E+01     3.77798E+03
   1.33275E+01     3.77129E+03
   1.33288E+01     3.76446E+03
   1.33300E+01     3.75749E+03
   1.33313E+01     3.75039E+03
   1.33325E+01     3.74317E+03
   1.33338E+01     3.73583E+03
   1.33350E+01     3.72839E+03
   1.33363E+01     3.72087E+03
   1.33375E+01     3.71326E+03
   1.33388E+01     3.70559E+03
   1.33400E+01     3.69787E+03
   1.33413E+01     3.69011E+03
   1.33425E+01     3.68234E+03
   1.33438E+01     3.67456E+03
   1.33450E+01     3.66679E+03
   1.33463E+01     3.65905E+03
   1.33475E+01     3.65134E+03
   1.33488E+01     3.64369E+03
   1.33500E+01     3.63610E+03
   1.33513E+01     3.62858E+03
   1.33525E+01     3.62115E+03
   1.33538E+01     3.61381E+03
   1.33550E+01     3.60657E+03
   1.33563E+01     3.59943E+03
   1.33575E+01     3.59242E+03
   1.33588E+01     3.58553E+03
   1.33600E+01     3.57876E+03
   1.33613E+01     3.57213E+03
   1.33625E+01     3.56564E+03
   1.33638E+01     3.55928E+03
   1.33650E+01     3.55306E+03
   1.33663E+01     3.54699E+03
   1.33675E+01     3.54105E+03
   1.33688E+01     3.53526E+03
   1.33700E+01     3.52962E+03
   1.33713E+01     3.52412E+03
   1.33725E+01     3.51877E+03
   1.33738E+01     3.51358E+03
   1.33750E+01     3.50854E+03
   1.33763E+01     3.50367E+03
   1.33775E+01     3.49896E+03
   1.33788E+01     3.49443E+03
   1.33800E+01     3.49007E+03
   1.33813E+01     3.48589E+03
   1.33825E+01     3.48190E+03
   1.33838E+01     3.47809E+03
   1.33850E+01     3.47448E+03
   1.33863E+01     3.47106E+03
   1.33875E+01     3.46783E+03
   1.33888E+01     3.46481E+03
   1.33900E+01     3.46197E+03
   1.33913E+01     3.45934E+03
   1.33925E+01     3.45690E+03
   1.33938E+01     3.45464E+03
   1.33950E+01     3.45257E+03
   1.33963E+01     3.45068E+03
   1.33975E+01     3.44896E+03
   1.33988E+01     3.44740E+03
   1.34000E+01     3.44600E+03
   1.34013E+01     3.44474E+03
   1.34025E+01     3.44362E+03
   1.34038E+01     3.44263E+03
   1.34050E+01     3.44175E+03
   1.34063E+01     3.44098E+03
   1.34075E+01     3.44030E+03
   1.34088E+01     3.43970E+03
   1.34100E+01     3.43918E+03
   1.34113E+01     3.43873E+03
   1.34125E+01     3.43832E+03
   1.34138E+01     3.43796E+03
   1.34150E+01     3.43763E+03
   1.34163E+01     3.43734E+03
   1.34175E+01     3.43705E+03
   1.34188E+01     3.43678E+03
   1.34200E+01     3.43652E+03
   1.34213E+01     3.43625E+03
   1.34225E+01     3.43597E+03
   1.34238E+01     3.43568E+03
   1.34250E+01     3.43537E+03
   1.34263E+01     3.43503E+03
   1.34275E+01     3.43466E+03
   1.34288E+01     3.43426E+03
   1.34300E+01     3.43382E+03
   1.34313E+01     3.43334E+03
   1.34325E+01     3.43281E+03
   1.34338E+01     3.43223E+03
   1.34350E+01     3.43160E+03
   1.34363E+01     3.43091E+03
   1.34375E+01     3.43016E+03
   1.34388E+01     3.42935E+03
   1.34400E+01     3.42847E+03
   1.34413E+01     3.42742E+03
   1.34425E+01     3.42639E+03
   1.34438E+01     3.42531E+03
   1.34450E+01     3.42413E+03
   1.34463E+01     3.42301E+03
   1.34475E+01     3.42168E+03
   1.34488E+01     3.42026E+03
   1.34500E+01     3.41877E+03
   1.34513E+01     3.41720E+03
   1.34525E+01     3.41557E+03
   1.34538E+01     3.41387E+03
   1.34550E+01     3.41210E+03
   1.34563E+01     3.41026E+03
   1.34575E+01     3.40835E+03
   1.34588E+01     3.40638E+03
   1.34600E+01     3.40434E+03
   1.34613E+01     3.40224E+03
   1.34625E+01     3.40009E+03
   1.34638E+01     3.39787E+03
   1.34650E+01     3.39561E+03
   1.34663E+01     3.39329E+03
   1.34675E+01     3.39093E+03
   1.34688E+01     3.38853E+03
   1.34700E+01     3.38609E+03
   1.34713E+01     3.38362E+03
   1.34725E+01     3.38112E+03
   1.34738E+01     3.37860E+03
   1.34750E+01     3.37605E+03
   1.34763E+01     3.37349E+03
   1.34775E+01     3.37091E+03
   1.34788E+01     3.36833E+03
   1.34800E+01     3.36574E+03
   1.34813E+01     3.36314E+03
   1.34825E+01     3.36055E+03
   1.34838E+01     3.35797E+03
   1.34850E+01     3.35539E+03
   1.34863E+01     3.35283E+03
   1.34875E+01     3.35027E+03
   1.34888E+01     3.34774E+03
   1.34900E+01     3.34523E+03
   1.34913E+01     3.34274E+03
   1.34925E+01     3.34027E+03
   1.34938E+01     3.33784E+03
   1.34950E+01     3.33543E+03
   1.34963E+01     3.33305E+03
   1.34975E+01     3.33072E+03
   1.34988E+01     3.32841E+03
   1.35000E+01     3.32615E+03
   1.35013E+01     3.32392E+03
   1.35025E+01     3.32174E+03
   1.35038E+01     3.31960E+03
   1.35050E+01     3.31750E+03
   1.35063E+01     3.31545E+03
   1.35075E+01     3.31344E+03
   1.35088E+01     3.31149E+03
   1.35100E+01     3.30958E+03
   1.35113E+01     3.30772E+03
   1.35125E+01     3.30592E+03
   1.35138E+01     3.30416E+03
   1.35150E+01     3.30246E+03
   1.35163E+01     3.30082E+03
   1.35175E+01     3.29923E+03
   1.35188E+01     3.29770E+03
   1.35200E+01     3.29623E+03
   1.35213E+01     3.29482E+03
   1.35225E+01     3.29347E+03
   1.35238E+01     3.29204E+03
   1.35250E+01     3.29082E+03
   1.35263E+01     3.28968E+03
   1.35275E+01     3.28858E+03
   1.35288E+01     3.28755E+03
   1.35300E+01     3.28656E+03
   1.35313E+01     3.28564E+03
   1.35325E+01     3.28478E+03
   1.35338E+01     3.28398E+03
   1.35350E+01     3.28324E+03
   1.35363E+01     3.28256E+03
   1.35375E+01     3.28194E+03
   1.35388E+01     3.28138E+03
   1.35400E+01     3.28088E+03
   1.35413E+01     3.28045E+03
   1.35425E+01     3.28007E+03
   1.35438E+01     3.27975E+03
   1.35450E+01     3.27949E+03
   1.35463E+01     3.27928E+03
   1.35475E+01     3.27913E+03
   1.35488E+01     3.27902E+03
   1.35500E+01     3.27897E+03
   1.35513E+01     3.27897E+03
   1.35525E+01     3.27901E+03
   1.35538E+01     3.27909E+03
   1.35550E+01     3.27922E+03
   1.35563E+01     3.27938E+03
   1.35575E+01     3.27958E+03
   1.35588E+01     3.27982E+03
   1.35600E+01     3.28008E+03
   1.35613E+01     3.28038E+03
   1.35625E+01     3.28070E+03
   1.35638E+01     3.28104E+03
   1.35650E+01     3.28141E+03
   1.35663E+01     3.28179E+03
   1.35675E+01     3.28219E+03
   1.35688E+01     3.28260E+03
   1.35700E+01     3.28303E+03
   1.35713E+01     3.28346E+03
   1.35725E+01     3.28390E+03
   1.35738E+01     3.28434E+03
   1.35750E+01     3.28478E+03
   1.35763E+01     3.28522E+03
   1.35775E+01     3.28565E+03
   1.35788E+01     3.28608E+03
   1.35800E+01     3.28650E+03
   1.35813E+01     3.28691E+03
   1.35825E+01     3.28731E+03
   1.35838E+01     3.28769E+03
   1.35850E+01     3.28806E+03
   1.35863E+01     3.28840E+03
   1.35875E+01     3.28872E+03
   1.35888E+01     3.28902E+03
   1.35900E+01     3.28930E+03
   1.35913E+01     3.28955E+03
   1.35925E+01     3.28977E+03
   1.35938E+01     3.28996E+03
   1.35950E+01     3.29011E+03
   1.35963E+01     3.29024E+03
   1.35975E+01     3.29033E+03
   1.35988E+01     3.29039E+03
   1.36000E+01     3.29041E+03
