# Supplementary material for: On the accuracy of displacement-based wave intensity analysis: Effect of vessel wall viscoelasticity and nonlinearity
Source: PLoS One. 2019 Nov 1;14(11):e0224390. doi: 10.1371/journal.pone.0224390 (PMC6824577; doi:10.1371/journal.pone.0224390)
Supplement: S1 File — (ZIP) [file pone.0224390.s001.zip › data/regular vessel wall/nonlinear condition/twostraight-nonlinear-pres.txt]

 ADINA: AUI version 9.3.4, 23 August 2018:  *** NO HEADING DEFINED ***
 Licensed from ADINA R&D, Inc.
 Finite element program ADINA-F, response range type load-step:
 Listing for point 1369:
      TIME       NODAL_PRESSURE

   0.00000E+00     0.00000E+00
   1.25000E-03     2.96522E-05
   2.50000E-03     3.09982E-04
   3.75000E-03     2.26372E-03
   5.00000E-03     1.16736E-02
   6.25000E-03     4.65505E-02
   7.50000E-03     1.51833E-01
   8.75000E-03     4.20322E-01
   1.00000E-02     1.01350E+00
   1.12500E-02     2.16963E+00
   1.25000E-02     4.18424E+00
   1.37500E-02     7.35516E+00
   1.50000E-02     1.19015E+01
   1.62500E-02     1.78872E+01
   1.75000E-02     2.51802E+01
   1.87500E-02     3.34588E+01
   2.00000E-02     4.22475E+01
   2.12500E-02     5.09778E+01
   2.25000E-02     5.90745E+01
   2.37500E-02     6.60522E+01
   2.50000E-02     7.15902E+01
   2.62500E-02     7.55648E+01
   2.75000E-02     7.80366E+01
   2.87500E-02     7.92060E+01
   3.00000E-02     7.93552E+01
   3.12500E-02     7.87930E+01
   3.25000E-02     7.78100E+01
   3.37500E-02     7.66504E+01
   3.50000E-02     7.54980E+01
   3.62500E-02     7.44761E+01
   3.75000E-02     7.36556E+01
   3.87500E-02     7.30673E+01
   4.00000E-02     7.27158E+01
   4.12500E-02     7.25928E+01
   4.25000E-02     7.26864E+01
   4.37500E-02     7.29895E+01
   4.50000E-02     7.35029E+01
   4.62500E-02     7.42376E+01
   4.75000E-02     7.52142E+01
   4.87500E-02     7.64605E+01
   5.00000E-02     7.80089E+01
   5.12500E-02     7.98931E+01
   5.25000E-02     8.21444E+01
   5.37500E-02     8.47892E+01
   5.50000E-02     8.78469E+01
   5.62500E-02     9.13284E+01
   5.75000E-02     9.52358E+01
   5.87500E-02     9.95636E+01
   6.00000E-02     1.04300E+02
   6.12500E-02     1.09428E+02
   6.25000E-02     1.14930E+02
   6.37500E-02     1.20789E+02
   6.50000E-02     1.26989E+02
   6.62500E-02     1.33524E+02
   6.75000E-02     1.40388E+02
   6.87500E-02     1.47600E+02
   7.00000E-02     1.55163E+02
   7.12500E-02     1.63106E+02
   7.25000E-02     1.71468E+02
   7.37500E-02     1.80298E+02
   7.50000E-02     1.89657E+02
   7.62500E-02     1.99620E+02
   7.75000E-02     2.10261E+02
   7.87500E-02     2.21678E+02
   8.00000E-02     2.33957E+02
   8.12500E-02     2.47199E+02
   8.25000E-02     2.61508E+02
   8.37500E-02     2.76976E+02
   8.50000E-02     2.93712E+02
   8.62500E-02     3.11846E+02
   8.75000E-02     3.31522E+02
   8.87500E-02     3.52936E+02
   9.00000E-02     3.76325E+02
   9.12500E-02     4.02042E+02
   9.25000E-02     4.30546E+02
   9.37500E-02     4.62417E+02
   9.50000E-02     4.98349E+02
   9.62500E-02     5.39141E+02
   9.75000E-02     5.85616E+02
   9.87500E-02     6.38585E+02
   1.00000E-01     6.98791E+02
   1.01250E-01     7.66765E+02
   1.02500E-01     8.42759E+02
   1.03750E-01     9.26630E+02
   1.05000E-01     1.01779E+03
   1.06250E-01     1.11518E+03
   1.07500E-01     1.21719E+03
   1.08750E-01     1.32177E+03
   1.10000E-01     1.42640E+03
   1.11250E-01     1.52828E+03
   1.12500E-01     1.62453E+03
   1.13750E-01     1.71251E+03
   1.15000E-01     1.79015E+03
   1.16250E-01     1.85603E+03
   1.17500E-01     1.90951E+03
   1.18750E-01     1.95075E+03
   1.20000E-01     1.98056E+03
   1.21250E-01     2.00022E+03
   1.22500E-01     2.01137E+03
   1.23750E-01     2.01582E+03
   1.25000E-01     2.01539E+03
   1.26250E-01     2.01179E+03
   1.27500E-01     2.00652E+03
   1.28750E-01     2.00084E+03
   1.30000E-01     1.99571E+03
   1.31250E-01     1.99182E+03
   1.32500E-01     1.98959E+03
   1.33750E-01     1.98922E+03
   1.35000E-01     1.99070E+03
   1.36250E-01     1.99391E+03
   1.37500E-01     1.99862E+03
   1.38750E-01     2.00453E+03
   1.40000E-01     2.01134E+03
   1.41250E-01     2.01875E+03
   1.42500E-01     2.02650E+03
   1.43750E-01     2.03434E+03
   1.45000E-01     2.04211E+03
   1.46250E-01     2.04969E+03
   1.47500E-01     2.05699E+03
   1.48750E-01     2.06400E+03
   1.50000E-01     2.07070E+03
   1.51250E-01     2.07713E+03
   1.52500E-01     2.08333E+03
   1.53750E-01     2.08935E+03
   1.55000E-01     2.09525E+03
   1.56250E-01     2.10108E+03
   1.57500E-01     2.10690E+03
   1.58750E-01     2.11277E+03
   1.60000E-01     2.11871E+03
   1.61250E-01     2.12478E+03
   1.62500E-01     2.13098E+03
   1.63750E-01     2.13733E+03
   1.65000E-01     2.14385E+03
   1.66250E-01     2.15051E+03
   1.67500E-01     2.15732E+03
   1.68750E-01     2.16424E+03
   1.70000E-01     2.17125E+03
   1.71250E-01     2.17830E+03
   1.72500E-01     2.18537E+03
   1.73750E-01     2.19241E+03
   1.75000E-01     2.19941E+03
   1.76250E-01     2.20633E+03
   1.77500E-01     2.21316E+03
   1.78750E-01     2.21986E+03
   1.80000E-01     2.22643E+03
   1.81250E-01     2.23285E+03
   1.82500E-01     2.23911E+03
   1.83750E-01     2.24520E+03
   1.85000E-01     2.25113E+03
   1.86250E-01     2.25691E+03
   1.87500E-01     2.26254E+03
   1.88750E-01     2.26805E+03
   1.90000E-01     2.27347E+03
   1.91250E-01     2.27883E+03
   1.92500E-01     2.28415E+03
   1.93750E-01     2.28948E+03
   1.95000E-01     2.29484E+03
   1.96250E-01     2.30028E+03
   1.97500E-01     2.30581E+03
   1.98750E-01     2.31147E+03
   2.00000E-01     2.31729E+03
   2.01250E-01     2.32328E+03
   2.02500E-01     2.32947E+03
   2.03750E-01     2.33588E+03
   2.05000E-01     2.34250E+03
   2.06250E-01     2.34935E+03
   2.07500E-01     2.35644E+03
   2.08750E-01     2.36376E+03
   2.10000E-01     2.37132E+03
   2.11250E-01     2.37912E+03
   2.12500E-01     2.38717E+03
   2.13750E-01     2.39547E+03
   2.15000E-01     2.40405E+03
   2.16250E-01     2.41292E+03
   2.17500E-01     2.42210E+03
   2.18750E-01     2.43162E+03
   2.20000E-01     2.44150E+03
   2.21250E-01     2.45176E+03
   2.22500E-01     2.46239E+03
   2.23750E-01     2.47337E+03
   2.25000E-01     2.48463E+03
   2.26250E-01     2.49604E+03
   2.27500E-01     2.50748E+03
   2.28750E-01     2.51880E+03
   2.30000E-01     2.52987E+03
   2.31250E-01     2.54056E+03
   2.32500E-01     2.55071E+03
   2.33750E-01     2.56019E+03
   2.35000E-01     2.56893E+03
   2.36250E-01     2.57690E+03
   2.37500E-01     2.58414E+03
   2.38750E-01     2.59072E+03
   2.40000E-01     2.59673E+03
   2.41250E-01     2.60230E+03
   2.42500E-01     2.60758E+03
   2.43750E-01     2.61272E+03
   2.45000E-01     2.61791E+03
   2.46250E-01     2.62330E+03
   2.47500E-01     2.62905E+03
   2.48750E-01     2.63531E+03
   2.50000E-01     2.64216E+03
   2.51250E-01     2.64969E+03
   2.52500E-01     2.65793E+03
   2.53750E-01     2.66686E+03
   2.55000E-01     2.67644E+03
   2.56250E-01     2.68662E+03
   2.57500E-01     2.69730E+03
   2.58750E-01     2.70843E+03
   2.60000E-01     2.71997E+03
   2.61250E-01     2.73185E+03
   2.62500E-01     2.74404E+03
   2.63750E-01     2.75650E+03
   2.65000E-01     2.76934E+03
   2.66250E-01     2.78272E+03
   2.67500E-01     2.79686E+03
   2.68750E-01     2.81207E+03
   2.70000E-01     2.82870E+03
   2.71250E-01     2.84708E+03
   2.72500E-01     2.86763E+03
   2.73750E-01     2.89080E+03
   2.75000E-01     2.91703E+03
   2.76250E-01     2.94676E+03
   2.77500E-01     2.98037E+03
   2.78750E-01     3.01826E+03
   2.80000E-01     3.06072E+03
   2.81250E-01     3.10796E+03
   2.82500E-01     3.16009E+03
   2.83750E-01     3.21704E+03
   2.85000E-01     3.27860E+03
   2.86250E-01     3.34435E+03
   2.87500E-01     3.41368E+03
   2.88750E-01     3.48578E+03
   2.90000E-01     3.55966E+03
   2.91250E-01     3.63419E+03
   2.92500E-01     3.70812E+03
   2.93750E-01     3.78017E+03
   2.95000E-01     3.84907E+03
   2.96250E-01     3.91365E+03
   2.97500E-01     3.97292E+03
   2.98750E-01     4.02610E+03
   3.00000E-01     4.07268E+03
   3.01250E-01     4.11243E+03
   3.02500E-01     4.14536E+03
   3.03750E-01     4.17176E+03
   3.05000E-01     4.19210E+03
   3.06250E-01     4.20704E+03
   3.07500E-01     4.21731E+03
   3.08750E-01     4.22371E+03
   3.10000E-01     4.22703E+03
   3.11250E-01     4.22801E+03
   3.12500E-01     4.22734E+03
   3.13750E-01     4.22559E+03
   3.15000E-01     4.22321E+03
   3.16250E-01     4.22056E+03
   3.17500E-01     4.21787E+03
   3.18750E-01     4.21528E+03
   3.20000E-01     4.21283E+03
   3.21250E-01     4.21048E+03
   3.22500E-01     4.20813E+03
   3.23750E-01     4.20566E+03
   3.25000E-01     4.20289E+03
   3.26250E-01     4.19964E+03
   3.27500E-01     4.19574E+03
   3.28750E-01     4.19102E+03
   3.30000E-01     4.18533E+03
   3.31250E-01     4.17854E+03
   3.32500E-01     4.17057E+03
   3.33750E-01     4.16135E+03
   3.35000E-01     4.15084E+03
   3.36250E-01     4.13905E+03
   3.37500E-01     4.12599E+03
   3.38750E-01     4.11171E+03
   3.40000E-01     4.09628E+03
   3.41250E-01     4.07978E+03
   3.42500E-01     4.06230E+03
   3.43750E-01     4.04395E+03
   3.45000E-01     4.02484E+03
   3.46250E-01     4.00509E+03
   3.47500E-01     3.98482E+03
   3.48750E-01     3.96414E+03
   3.50000E-01     3.94317E+03
   3.51250E-01     3.92203E+03
   3.52500E-01     3.90081E+03
   3.53750E-01     3.87962E+03
   3.55000E-01     3.85855E+03
   3.56250E-01     3.83768E+03
   3.57500E-01     3.81709E+03
   3.58750E-01     3.79684E+03
   3.60000E-01     3.77701E+03
   3.61250E-01     3.75766E+03
   3.62500E-01     3.73884E+03
   3.63750E-01     3.72059E+03
   3.65000E-01     3.70297E+03
   3.66250E-01     3.68601E+03
   3.67500E-01     3.66974E+03
   3.68750E-01     3.65418E+03
   3.70000E-01     3.63936E+03
   3.71250E-01     3.62527E+03
   3.72500E-01     3.61194E+03
   3.73750E-01     3.59935E+03
   3.75000E-01     3.58752E+03
   3.76250E-01     3.57643E+03
   3.77500E-01     3.56610E+03
   3.78750E-01     3.55652E+03
   3.80000E-01     3.54773E+03
   3.81250E-01     3.53976E+03
   3.82500E-01     3.53264E+03
   3.83750E-01     3.52644E+03
   3.85000E-01     3.52124E+03
   3.86250E-01     3.51713E+03
   3.87500E-01     3.51422E+03
   3.88750E-01     3.51263E+03
   3.90000E-01     3.51249E+03
   3.91250E-01     3.51393E+03
   3.92500E-01     3.51709E+03
   3.93750E-01     3.52209E+03
   3.95000E-01     3.52905E+03
   3.96250E-01     3.53810E+03
   3.97500E-01     3.54932E+03
   3.98750E-01     3.56280E+03
   4.00000E-01     3.57861E+03
   4.01250E-01     3.59677E+03
   4.02500E-01     3.61730E+03
   4.03750E-01     3.64019E+03
   4.05000E-01     3.66539E+03
   4.06250E-01     3.69280E+03
   4.07500E-01     3.72230E+03
   4.08750E-01     3.75372E+03
   4.10000E-01     3.78684E+03
   4.11250E-01     3.82140E+03
   4.12500E-01     3.85709E+03
   4.13750E-01     3.89353E+03
   4.15000E-01     3.93032E+03
   4.16250E-01     3.96702E+03
   4.17500E-01     4.00317E+03
   4.18750E-01     4.03831E+03
   4.20000E-01     4.07198E+03
   4.21250E-01     4.10375E+03
   4.22500E-01     4.13322E+03
   4.23750E-01     4.16003E+03
   4.25000E-01     4.18390E+03
   4.26250E-01     4.20462E+03
   4.27500E-01     4.22205E+03
   4.28750E-01     4.23613E+03
   4.30000E-01     4.24687E+03
   4.31250E-01     4.25438E+03
   4.32500E-01     4.25881E+03
   4.33750E-01     4.26035E+03
   4.35000E-01     4.25926E+03
   4.36250E-01     4.25581E+03
   4.37500E-01     4.25027E+03
   4.38750E-01     4.24292E+03
   4.40000E-01     4.23405E+03
   4.41250E-01     4.22391E+03
   4.42500E-01     4.21275E+03
   4.43750E-01     4.20081E+03
   4.45000E-01     4.18828E+03
   4.46250E-01     4.17533E+03
   4.47500E-01     4.16213E+03
   4.48750E-01     4.14877E+03
   4.50000E-01     4.13534E+03
   4.51250E-01     4.12190E+03
   4.52500E-01     4.10848E+03
   4.53750E-01     4.09509E+03
   4.55000E-01     4.08174E+03
   4.56250E-01     4.06843E+03
   4.57500E-01     4.05516E+03
   4.58750E-01     4.04193E+03
   4.60000E-01     4.02874E+03
   4.61250E-01     4.01558E+03
   4.62500E-01     4.00247E+03
   4.63750E-01     3.98939E+03
   4.65000E-01     3.97635E+03
   4.66250E-01     3.96334E+03
   4.67500E-01     3.95035E+03
   4.68750E-01     3.93738E+03
   4.70000E-01     3.92445E+03
   4.71250E-01     3.91156E+03
   4.72500E-01     3.89872E+03
   4.73750E-01     3.88596E+03
   4.75000E-01     3.87329E+03
   4.76250E-01     3.86073E+03
   4.77500E-01     3.84834E+03
   4.78750E-01     3.83614E+03
   4.80000E-01     3.82416E+03
   4.81250E-01     3.81240E+03
   4.82500E-01     3.80085E+03
   4.83750E-01     3.78947E+03
   4.85000E-01     3.77827E+03
   4.86250E-01     3.76723E+03
   4.87500E-01     3.75635E+03
   4.88750E-01     3.74564E+03
   4.90000E-01     3.73509E+03
   4.91250E-01     3.72471E+03
   4.92500E-01     3.71451E+03
   4.93750E-01     3.70447E+03
   4.95000E-01     3.69461E+03
   4.96250E-01     3.68494E+03
   4.97500E-01     3.67545E+03
   4.98750E-01     3.66617E+03
   5.00000E-01     3.65711E+03
   5.01250E-01     3.64828E+03
   5.02500E-01     3.63971E+03
   5.03750E-01     3.63140E+03
   5.05000E-01     3.62338E+03
   5.06250E-01     3.61566E+03
   5.07500E-01     3.60825E+03
   5.08750E-01     3.60118E+03
   5.10000E-01     3.59446E+03
   5.11250E-01     3.58812E+03
   5.12500E-01     3.58218E+03
   5.13750E-01     3.57664E+03
   5.15000E-01     3.57153E+03
   5.16250E-01     3.56686E+03
   5.17500E-01     3.56264E+03
   5.18750E-01     3.55887E+03
   5.20000E-01     3.55556E+03
   5.21250E-01     3.55272E+03
   5.22500E-01     3.55036E+03
   5.23750E-01     3.54846E+03
   5.25000E-01     3.54705E+03
   5.26250E-01     3.54611E+03
   5.27500E-01     3.54565E+03
   5.28750E-01     3.54568E+03
   5.30000E-01     3.54618E+03
   5.31250E-01     3.54717E+03
   5.32500E-01     3.54864E+03
   5.33750E-01     3.55060E+03
   5.35000E-01     3.55304E+03
   5.36250E-01     3.55596E+03
   5.37500E-01     3.55937E+03
   5.38750E-01     3.56325E+03
   5.40000E-01     3.56762E+03
   5.41250E-01     3.57247E+03
   5.42500E-01     3.57780E+03
   5.43750E-01     3.58356E+03
   5.45000E-01     3.58972E+03
   5.46250E-01     3.59626E+03
   5.47500E-01     3.60314E+03
   5.48750E-01     3.61032E+03
   5.50000E-01     3.61777E+03
   5.51250E-01     3.62542E+03
   5.52500E-01     3.63323E+03
   5.53750E-01     3.64114E+03
   5.55000E-01     3.64910E+03
   5.56250E-01     3.65704E+03
   5.57500E-01     3.66488E+03
   5.58750E-01     3.67255E+03
   5.60000E-01     3.67998E+03
   5.61250E-01     3.68711E+03
   5.62500E-01     3.69387E+03
   5.63750E-01     3.70022E+03
   5.65000E-01     3.70609E+03
   5.66250E-01     3.71145E+03
   5.67500E-01     3.71626E+03
   5.68750E-01     3.72048E+03
   5.70000E-01     3.72410E+03
   5.71250E-01     3.72709E+03
   5.72500E-01     3.72945E+03
   5.73750E-01     3.73118E+03
   5.75000E-01     3.73228E+03
   5.76250E-01     3.73277E+03
   5.77500E-01     3.73266E+03
   5.78750E-01     3.73198E+03
   5.80000E-01     3.73075E+03
   5.81250E-01     3.72900E+03
   5.82500E-01     3.72677E+03
   5.83750E-01     3.72409E+03
   5.85000E-01     3.72099E+03
   5.86250E-01     3.71751E+03
   5.87500E-01     3.71368E+03
   5.88750E-01     3.70953E+03
   5.90000E-01     3.70509E+03
   5.91250E-01     3.70040E+03
   5.92500E-01     3.69547E+03
   5.93750E-01     3.69033E+03
   5.95000E-01     3.68499E+03
   5.96250E-01     3.67949E+03
   5.97500E-01     3.67382E+03
   5.98750E-01     3.66801E+03
   6.00000E-01     3.66205E+03
   6.01250E-01     3.65597E+03
   6.02500E-01     3.64975E+03
   6.03750E-01     3.64340E+03
   6.05000E-01     3.63693E+03
   6.06250E-01     3.63034E+03
   6.07500E-01     3.62362E+03
   6.08750E-01     3.61678E+03
   6.10000E-01     3.60982E+03
   6.11250E-01     3.60275E+03
   6.12500E-01     3.59556E+03
   6.13750E-01     3.58827E+03
   6.15000E-01     3.58088E+03
   6.16250E-01     3.57339E+03
   6.17500E-01     3.56581E+03
   6.18750E-01     3.55815E+03
   6.20000E-01     3.55042E+03
   6.21250E-01     3.54264E+03
   6.22500E-01     3.53480E+03
   6.23750E-01     3.52693E+03
   6.25000E-01     3.51904E+03
   6.26250E-01     3.51114E+03
   6.27500E-01     3.50326E+03
   6.28750E-01     3.49541E+03
   6.30000E-01     3.48760E+03
   6.31250E-01     3.47985E+03
   6.32500E-01     3.47218E+03
   6.33750E-01     3.46460E+03
   6.35000E-01     3.45714E+03
   6.36250E-01     3.44982E+03
   6.37500E-01     3.44264E+03
   6.38750E-01     3.43563E+03
   6.40000E-01     3.42881E+03
   6.41250E-01     3.42218E+03
   6.42500E-01     3.41578E+03
   6.43750E-01     3.40961E+03
   6.45000E-01     3.40370E+03
   6.46250E-01     3.39805E+03
   6.47500E-01     3.39269E+03
   6.48750E-01     3.38763E+03
   6.50000E-01     3.38289E+03
   6.51250E-01     3.37848E+03
   6.52500E-01     3.37442E+03
   6.53750E-01     3.37047E+03
   6.55000E-01     3.36716E+03
   6.56250E-01     3.36425E+03
   6.57500E-01     3.36173E+03
   6.58750E-01     3.35961E+03
   6.60000E-01     3.35789E+03
   6.61250E-01     3.35656E+03
   6.62500E-01     3.35564E+03
   6.63750E-01     3.35513E+03
   6.65000E-01     3.35502E+03
   6.66250E-01     3.35535E+03
   6.67500E-01     3.35603E+03
   6.68750E-01     3.35707E+03
   6.70000E-01     3.35850E+03
   6.71250E-01     3.36031E+03
   6.72500E-01     3.36248E+03
   6.73750E-01     3.36499E+03
   6.75000E-01     3.36782E+03
   6.76250E-01     3.37094E+03
   6.77500E-01     3.37433E+03
   6.78750E-01     3.37796E+03
   6.80000E-01     3.38181E+03
   6.81250E-01     3.38585E+03
   6.82500E-01     3.39003E+03
   6.83750E-01     3.39434E+03
   6.85000E-01     3.39874E+03
   6.86250E-01     3.40320E+03
   6.87500E-01     3.40768E+03
   6.88750E-01     3.41215E+03
   6.90000E-01     3.41659E+03
   6.91250E-01     3.42096E+03
   6.92500E-01     3.42524E+03
   6.93750E-01     3.42938E+03
   6.95000E-01     3.43337E+03
   6.96250E-01     3.43719E+03
   6.97500E-01     3.44080E+03
   6.98750E-01     3.44419E+03
   7.00000E-01     3.44735E+03
   7.01250E-01     3.45025E+03
   7.02500E-01     3.45288E+03
   7.03750E-01     3.45524E+03
   7.05000E-01     3.45731E+03
   7.06250E-01     3.45909E+03
   7.07500E-01     3.46057E+03
   7.08750E-01     3.46176E+03
   7.10000E-01     3.46266E+03
   7.11250E-01     3.46326E+03
   7.12500E-01     3.46358E+03
   7.13750E-01     3.46362E+03
   7.15000E-01     3.46338E+03
   7.16250E-01     3.46288E+03
   7.17500E-01     3.46213E+03
   7.18750E-01     3.46113E+03
   7.20000E-01     3.45991E+03
   7.21250E-01     3.45846E+03
   7.22500E-01     3.45681E+03
   7.23750E-01     3.45497E+03
   7.25000E-01     3.45294E+03
   7.26250E-01     3.45075E+03
   7.27500E-01     3.44840E+03
   7.28750E-01     3.44590E+03
   7.30000E-01     3.44328E+03
   7.31250E-01     3.44053E+03
   7.32500E-01     3.43767E+03
   7.33750E-01     3.43471E+03
   7.35000E-01     3.43166E+03
   7.36250E-01     3.42853E+03
   7.37500E-01     3.42533E+03
   7.38750E-01     3.42206E+03
   7.40000E-01     3.41874E+03
   7.41250E-01     3.41536E+03
   7.42500E-01     3.41194E+03
   7.43750E-01     3.40849E+03
   7.45000E-01     3.40500E+03
   7.46250E-01     3.40149E+03
   7.47500E-01     3.39796E+03
   7.48750E-01     3.39442E+03
   7.50000E-01     3.39086E+03
   7.51250E-01     3.38729E+03
   7.52500E-01     3.38373E+03
   7.53750E-01     3.38016E+03
   7.55000E-01     3.37659E+03
   7.56250E-01     3.37303E+03
   7.57500E-01     3.36949E+03
   7.58750E-01     3.36595E+03
   7.60000E-01     3.36244E+03
   7.61250E-01     3.35894E+03
   7.62500E-01     3.35547E+03
   7.63750E-01     3.35203E+03
   7.65000E-01     3.34862E+03
   7.66250E-01     3.34524E+03
   7.67500E-01     3.34191E+03
   7.68750E-01     3.33862E+03
   7.70000E-01     3.33538E+03
   7.71250E-01     3.33219E+03
   7.72500E-01     3.32906E+03
   7.73750E-01     3.32599E+03
   7.75000E-01     3.32300E+03
   7.76250E-01     3.32007E+03
   7.77500E-01     3.31703E+03
   7.78750E-01     3.31430E+03
   7.80000E-01     3.31164E+03
   7.81250E-01     3.30907E+03
   7.82500E-01     3.30661E+03
   7.83750E-01     3.30424E+03
   7.85000E-01     3.30198E+03
   7.86250E-01     3.29983E+03
   7.87500E-01     3.29779E+03
   7.88750E-01     3.29587E+03
   7.90000E-01     3.29408E+03
   7.91250E-01     3.29240E+03
   7.92500E-01     3.29086E+03
   7.93750E-01     3.28944E+03
   7.95000E-01     3.28816E+03
   7.96250E-01     3.28701E+03
   7.97500E-01     3.28600E+03
   7.98750E-01     3.28512E+03
   8.00000E-01     3.28438E+03
   8.01250E-01     3.28377E+03
   8.02500E-01     3.28330E+03
   8.03750E-01     3.28297E+03
   8.05000E-01     3.28277E+03
   8.06250E-01     3.28270E+03
   8.07500E-01     3.28277E+03
   8.08750E-01     3.28296E+03
   8.10000E-01     3.28329E+03
   8.11250E-01     3.28373E+03
   8.12500E-01     3.28429E+03
   8.13750E-01     3.28498E+03
   8.15000E-01     3.28577E+03
   8.16250E-01     3.28667E+03
   8.17500E-01     3.28768E+03
   8.18750E-01     3.28879E+03
   8.20000E-01     3.28999E+03
   8.21250E-01     3.29129E+03
   8.22500E-01     3.29266E+03
   8.23750E-01     3.29411E+03
   8.25000E-01     3.29563E+03
   8.26250E-01     3.29721E+03
   8.27500E-01     3.29885E+03
   8.28750E-01     3.30053E+03
   8.30000E-01     3.30224E+03
   8.31250E-01     3.30399E+03
   8.32500E-01     3.30575E+03
   8.33750E-01     3.30752E+03
   8.35000E-01     3.30930E+03
   8.36250E-01     3.31106E+03
   8.37500E-01     3.31282E+03
   8.38750E-01     3.31454E+03
   8.40000E-01     3.31624E+03
   8.41250E-01     3.31790E+03
   8.42500E-01     3.31951E+03
   8.43750E-01     3.32106E+03
   8.45000E-01     3.32256E+03
   8.46250E-01     3.32398E+03
   8.47500E-01     3.32534E+03
   8.48750E-01     3.32661E+03
   8.50000E-01     3.32780E+03
   8.51250E-01     3.32890E+03
   8.52500E-01     3.32991E+03
   8.53750E-01     3.33083E+03
   8.55000E-01     3.33164E+03
   8.56250E-01     3.33236E+03
   8.57500E-01     3.33297E+03
   8.58750E-01     3.33348E+03
   8.60000E-01     3.33388E+03
   8.61250E-01     3.33417E+03
   8.62500E-01     3.33436E+03
   8.63750E-01     3.33445E+03
   8.65000E-01     3.33443E+03
   8.66250E-01     3.33430E+03
   8.67500E-01     3.33408E+03
   8.68750E-01     3.33375E+03
   8.70000E-01     3.33332E+03
   8.71250E-01     3.33280E+03
   8.72500E-01     3.33219E+03
   8.73750E-01     3.33149E+03
   8.75000E-01     3.33069E+03
   8.76250E-01     3.32982E+03
   8.77500E-01     3.32887E+03
   8.78750E-01     3.32783E+03
   8.80000E-01     3.32674E+03
   8.81250E-01     3.32559E+03
   8.82500E-01     3.32434E+03
   8.83750E-01     3.32304E+03
   8.85000E-01     3.32171E+03
   8.86250E-01     3.32033E+03
   8.87500E-01     3.31891E+03
   8.88750E-01     3.31745E+03
   8.90000E-01     3.31596E+03
   8.91250E-01     3.31444E+03
   8.92500E-01     3.31288E+03
   8.93750E-01     3.31130E+03
   8.95000E-01     3.30969E+03
   8.96250E-01     3.30807E+03
   8.97500E-01     3.30642E+03
   8.98750E-01     3.30476E+03
   9.00000E-01     3.30309E+03
   9.01250E-01     3.30141E+03
   9.02500E-01     3.29972E+03
   9.03750E-01     3.29803E+03
   9.05000E-01     3.29633E+03
   9.06250E-01     3.29465E+03
   9.07500E-01     3.29296E+03
   9.08750E-01     3.29129E+03
   9.10000E-01     3.28963E+03
   9.11250E-01     3.28799E+03
   9.12500E-01     3.28636E+03
   9.13750E-01     3.28476E+03
   9.15000E-01     3.28319E+03
   9.16250E-01     3.28164E+03
   9.17500E-01     3.28012E+03
   9.18750E-01     3.27864E+03
   9.20000E-01     3.27719E+03
   9.21250E-01     3.27579E+03
   9.22500E-01     3.27443E+03
   9.23750E-01     3.27311E+03
   9.25000E-01     3.27184E+03
   9.26250E-01     3.27062E+03
   9.27500E-01     3.26946E+03
   9.28750E-01     3.26834E+03
   9.30000E-01     3.26729E+03
   9.31250E-01     3.26630E+03
   9.32500E-01     3.26536E+03
   9.33750E-01     3.26449E+03
   9.35000E-01     3.26368E+03
   9.36250E-01     3.26294E+03
   9.37500E-01     3.26227E+03
   9.38750E-01     3.26166E+03
   9.40000E-01     3.26112E+03
   9.41250E-01     3.26065E+03
   9.42500E-01     3.26025E+03
   9.43750E-01     3.25993E+03
   9.45000E-01     3.25967E+03
   9.46250E-01     3.25948E+03
   9.47500E-01     3.25937E+03
   9.48750E-01     3.25933E+03
   9.50000E-01     3.25935E+03
   9.51250E-01     3.25945E+03
   9.52500E-01     3.25961E+03
   9.53750E-01     3.25984E+03
   9.55000E-01     3.26013E+03
   9.56250E-01     3.26049E+03
   9.57500E-01     3.26091E+03
   9.58750E-01     3.26139E+03
   9.60000E-01     3.26192E+03
   9.61250E-01     3.26251E+03
   9.62500E-01     3.26315E+03
   9.63750E-01     3.26383E+03
   9.65000E-01     3.26455E+03
   9.66250E-01     3.26532E+03
   9.67500E-01     3.26612E+03
   9.68750E-01     3.26695E+03
   9.70000E-01     3.26780E+03
   9.71250E-01     3.26867E+03
   9.72500E-01     3.26957E+03
   9.73750E-01     3.27047E+03
   9.75000E-01     3.27138E+03
   9.76250E-01     3.27231E+03
   9.77500E-01     3.27325E+03
   9.78750E-01     3.27419E+03
   9.80000E-01     3.27513E+03
   9.81250E-01     3.27607E+03
   9.82500E-01     3.27700E+03
   9.83750E-01     3.27792E+03
   9.85000E-01     3.27882E+03
   9.86250E-01     3.27970E+03
   9.87500E-01     3.28055E+03
   9.88750E-01     3.28139E+03
   9.90000E-01     3.28219E+03
   9.91250E-01     3.28297E+03
   9.92500E-01     3.28371E+03
   9.93750E-01     3.28442E+03
   9.95000E-01     3.28510E+03
   9.96250E-01     3.28574E+03
   9.97500E-01     3.28634E+03
   9.98750E-01     3.28690E+03
   1.00000E+00     3.28743E+03
   1.00125E+00     3.28791E+03
   1.00250E+00     3.28835E+03
   1.00375E+00     3.28875E+03
   1.00500E+00     3.28911E+03
   1.00625E+00     3.28943E+03
   1.00750E+00     3.28966E+03
   1.00875E+00     3.28990E+03
   1.01000E+00     3.29010E+03
   1.01125E+00     3.29025E+03
   1.01250E+00     3.29034E+03
   1.01375E+00     3.29039E+03
   1.01500E+00     3.29039E+03
   1.01625E+00     3.29034E+03
   1.01750E+00     3.29024E+03
   1.01875E+00     3.29010E+03
   1.02000E+00     3.28992E+03
   1.02125E+00     3.28970E+03
   1.02250E+00     3.28943E+03
   1.02375E+00     3.28913E+03
   1.02500E+00     3.28878E+03
   1.02625E+00     3.28840E+03
   1.02750E+00     3.28798E+03
   1.02875E+00     3.28753E+03
   1.03000E+00     3.28704E+03
   1.03125E+00     3.28652E+03
   1.03250E+00     3.28597E+03
   1.03375E+00     3.28538E+03
   1.03500E+00     3.28477E+03
   1.03625E+00     3.28413E+03
   1.03750E+00     3.28347E+03
   1.03875E+00     3.28279E+03
   1.04000E+00     3.28208E+03
   1.04125E+00     3.28136E+03
   1.04250E+00     3.28062E+03
   1.04375E+00     3.27987E+03
   1.04500E+00     3.27911E+03
   1.04625E+00     3.27834E+03
   1.04750E+00     3.27756E+03
   1.04875E+00     3.27678E+03
   1.05000E+00     3.27601E+03
   1.05125E+00     3.27523E+03
   1.05250E+00     3.27446E+03
   1.05375E+00     3.27370E+03
   1.05500E+00     3.27295E+03
   1.05625E+00     3.27221E+03
   1.05750E+00     3.27149E+03
   1.05875E+00     3.27078E+03
   1.06000E+00     3.27009E+03
   1.06125E+00     3.26943E+03
   1.06250E+00     3.26878E+03
   1.06375E+00     3.26816E+03
   1.06500E+00     3.26756E+03
   1.06625E+00     3.26699E+03
   1.06750E+00     3.26645E+03
   1.06875E+00     3.26593E+03
   1.07000E+00     3.26545E+03
   1.07125E+00     3.26500E+03
   1.07250E+00     3.26457E+03
   1.07375E+00     3.26418E+03
   1.07500E+00     3.26382E+03
   1.07625E+00     3.26350E+03
   1.07750E+00     3.26320E+03
   1.07875E+00     3.26294E+03
   1.08000E+00     3.26271E+03
   1.08125E+00     3.26251E+03
   1.08250E+00     3.26234E+03
   1.08375E+00     3.26221E+03
   1.08500E+00     3.26210E+03
   1.08625E+00     3.26203E+03
   1.08750E+00     3.26199E+03
   1.08875E+00     3.26197E+03
   1.09000E+00     3.26199E+03
   1.09125E+00     3.26204E+03
   1.09250E+00     3.26211E+03
   1.09375E+00     3.26221E+03
   1.09500E+00     3.26234E+03
   1.09625E+00     3.26250E+03
   1.09750E+00     3.26268E+03
   1.09875E+00     3.26289E+03
   1.10000E+00     3.26313E+03
   1.10125E+00     3.26339E+03
   1.10250E+00     3.26367E+03
   1.10375E+00     3.26398E+03
   1.10500E+00     3.26431E+03
   1.10625E+00     3.26466E+03
   1.10750E+00     3.26503E+03
   1.10875E+00     3.26542E+03
   1.11000E+00     3.26582E+03
   1.11125E+00     3.26625E+03
   1.11250E+00     3.26668E+03
   1.11375E+00     3.26714E+03
   1.11500E+00     3.26760E+03
   1.11625E+00     3.26807E+03
   1.11750E+00     3.26855E+03
   1.11875E+00     3.26904E+03
   1.12000E+00     3.26954E+03
   1.12125E+00     3.27004E+03
   1.12250E+00     3.27054E+03
   1.12375E+00     3.27105E+03
   1.12500E+00     3.27155E+03
   1.12625E+00     3.27205E+03
   1.12750E+00     3.27255E+03
   1.12875E+00     3.27305E+03
   1.13000E+00     3.27354E+03
   1.13125E+00     3.27402E+03
   1.13250E+00     3.27449E+03
   1.13375E+00     3.27496E+03
   1.13500E+00     3.27541E+03
   1.13625E+00     3.27585E+03
   1.13750E+00     3.27628E+03
   1.13875E+00     3.27669E+03
   1.14000E+00     3.27709E+03
   1.14125E+00     3.27747E+03
   1.14250E+00     3.27784E+03
   1.14375E+00     3.27818E+03
   1.14500E+00     3.27851E+03
   1.14625E+00     3.27882E+03
   1.14750E+00     3.27911E+03
   1.14875E+00     3.27938E+03
   1.15000E+00     3.27962E+03
   1.15125E+00     3.27985E+03
   1.15250E+00     3.28005E+03
   1.15375E+00     3.28023E+03
   1.15500E+00     3.28039E+03
   1.15625E+00     3.28053E+03
   1.15750E+00     3.28064E+03
   1.15875E+00     3.28073E+03
   1.16000E+00     3.28079E+03
   1.16125E+00     3.28084E+03
   1.16250E+00     3.28086E+03
   1.16375E+00     3.28086E+03
   1.16500E+00     3.28083E+03
   1.16625E+00     3.28079E+03
   1.16750E+00     3.28072E+03
   1.16875E+00     3.28063E+03
   1.17000E+00     3.28052E+03
   1.17125E+00     3.28038E+03
   1.17250E+00     3.28023E+03
   1.17375E+00     3.28006E+03
   1.17500E+00     3.27987E+03
   1.17625E+00     3.27966E+03
   1.17750E+00     3.27943E+03
   1.17875E+00     3.27919E+03
   1.18000E+00     3.27893E+03
   1.18125E+00     3.27865E+03
   1.18250E+00     3.27836E+03
   1.18375E+00     3.27806E+03
   1.18500E+00     3.27774E+03
   1.18625E+00     3.27742E+03
   1.18750E+00     3.27708E+03
   1.18875E+00     3.27673E+03
   1.19000E+00     3.27638E+03
   1.19125E+00     3.27602E+03
   1.19250E+00     3.27565E+03
   1.19375E+00     3.27528E+03
   1.19500E+00     3.27490E+03
   1.19625E+00     3.27452E+03
   1.19750E+00     3.27414E+03
   1.19875E+00     3.27375E+03
   1.20000E+00     3.27337E+03
   1.20125E+00     3.27299E+03
   1.20250E+00     3.27261E+03
   1.20375E+00     3.27224E+03
   1.20500E+00     3.27187E+03
   1.20625E+00     3.27151E+03
   1.20750E+00     3.27115E+03
   1.20875E+00     3.27080E+03
   1.21000E+00     3.27046E+03
   1.21125E+00     3.27013E+03
   1.21250E+00     3.26981E+03
   1.21375E+00     3.26950E+03
   1.21500E+00     3.26920E+03
   1.21625E+00     3.26891E+03
   1.21750E+00     3.26864E+03
   1.21875E+00     3.26839E+03
   1.22000E+00     3.26814E+03
   1.22125E+00     3.26792E+03
   1.22250E+00     3.26771E+03
   1.22375E+00     3.26751E+03
   1.22500E+00     3.26734E+03
   1.22625E+00     3.26718E+03
   1.22750E+00     3.26703E+03
   1.22875E+00     3.26691E+03
   1.23000E+00     3.26680E+03
   1.23125E+00     3.26671E+03
   1.23250E+00     3.26664E+03
   1.23375E+00     3.26659E+03
   1.23500E+00     3.26656E+03
   1.23625E+00     3.26655E+03
   1.23750E+00     3.26655E+03
   1.23875E+00     3.26657E+03
   1.24000E+00     3.26661E+03
   1.24125E+00     3.26667E+03
   1.24250E+00     3.26675E+03
   1.24375E+00     3.26684E+03
   1.24500E+00     3.26695E+03
   1.24625E+00     3.26708E+03
   1.24750E+00     3.26722E+03
   1.24875E+00     3.26737E+03
   1.25000E+00     3.26754E+03
   1.25125E+00     3.26772E+03
   1.25250E+00     3.26792E+03
   1.25375E+00     3.26813E+03
   1.25500E+00     3.26834E+03
   1.25625E+00     3.26857E+03
   1.25750E+00     3.26881E+03
   1.25875E+00     3.26905E+03
   1.26000E+00     3.26931E+03
   1.26125E+00     3.26957E+03
   1.26250E+00     3.26983E+03
   1.26375E+00     3.27010E+03
   1.26500E+00     3.27037E+03
   1.26625E+00     3.27065E+03
   1.26750E+00     3.27093E+03
   1.26875E+00     3.27121E+03
   1.27000E+00     3.27149E+03
   1.27125E+00     3.27178E+03
   1.27250E+00     3.27206E+03
   1.27375E+00     3.27234E+03
   1.27500E+00     3.27261E+03
   1.27625E+00     3.27289E+03
   1.27750E+00     3.27316E+03
   1.27875E+00     3.27343E+03
   1.28000E+00     3.27369E+03
   1.28125E+00     3.27394E+03
   1.28250E+00     3.27419E+03
   1.28375E+00     3.27444E+03
   1.28500E+00     3.27467E+03
   1.28625E+00     3.27490E+03
   1.28750E+00     3.27512E+03
   1.28875E+00     3.27533E+03
   1.29000E+00     3.27553E+03
   1.29125E+00     3.27573E+03
   1.29250E+00     3.27591E+03
   1.29375E+00     3.27608E+03
   1.29500E+00     3.27624E+03
   1.29625E+00     3.27639E+03
   1.29750E+00     3.27653E+03
   1.29875E+00     3.27666E+03
   1.30000E+00     3.27678E+03
   1.30125E+00     3.27688E+03
   1.30250E+00     3.27698E+03
   1.30375E+00     3.27706E+03
   1.30500E+00     3.27713E+03
   1.30625E+00     3.27719E+03
   1.30750E+00     3.27723E+03
   1.30875E+00     3.27727E+03
   1.31000E+00     3.27729E+03
   1.31125E+00     3.27730E+03
   1.31250E+00     3.27731E+03
   1.31375E+00     3.27729E+03
   1.31500E+00     3.27727E+03
   1.31625E+00     3.27724E+03
   1.31750E+00     3.27720E+03
   1.31875E+00     3.27715E+03
   1.32000E+00     3.27708E+03
   1.32125E+00     3.27701E+03
   1.32250E+00     3.27693E+03
   1.32375E+00     3.27684E+03
   1.32500E+00     3.27675E+03
   1.32625E+00     3.27664E+03
   1.32750E+00     3.27653E+03
   1.32875E+00     3.27641E+03
   1.33000E+00     3.27629E+03
   1.33125E+00     3.27616E+03
   1.33250E+00     3.27602E+03
   1.33375E+00     3.27588E+03
   1.33500E+00     3.27573E+03
   1.33625E+00     3.27558E+03
   1.33750E+00     3.27543E+03
   1.33875E+00     3.27527E+03
   1.34000E+00     3.27512E+03
   1.34125E+00     3.27496E+03
   1.34250E+00     3.27480E+03
   1.34375E+00     3.27463E+03
   1.34500E+00     3.27447E+03
   1.34625E+00     3.27431E+03
   1.34750E+00     3.27415E+03
   1.34875E+00     3.27399E+03
   1.35000E+00     3.27383E+03
   1.35125E+00     3.27368E+03
   1.35250E+00     3.27353E+03
   1.35375E+00     3.27338E+03
   1.35500E+00     3.27323E+03
   1.35625E+00     3.27309E+03
   1.35750E+00     3.27295E+03
   1.35875E+00     3.27282E+03
   1.36000E+00     3.27269E+03
   1.36125E+00     3.27257E+03
   1.36250E+00     3.27245E+03
   1.36375E+00     3.27234E+03
   1.36500E+00     3.27224E+03
   1.36625E+00     3.27214E+03
   1.36750E+00     3.27205E+03
   1.36875E+00     3.27197E+03
   1.37000E+00     3.27190E+03
   1.37125E+00     3.27183E+03
   1.37250E+00     3.27177E+03
   1.37375E+00     3.27172E+03
   1.37500E+00     3.27167E+03
   1.37625E+00     3.27164E+03
   1.37750E+00     3.27161E+03
   1.37875E+00     3.27159E+03
   1.38000E+00     3.27158E+03
   1.38125E+00     3.27157E+03
   1.38250E+00     3.27158E+03
   1.38375E+00     3.27159E+03
   1.38500E+00     3.27161E+03
   1.38625E+00     3.27164E+03
   1.38750E+00     3.27168E+03
   1.38875E+00     3.27172E+03
   1.39000E+00     3.27177E+03
   1.39125E+00     3.27183E+03
   1.39250E+00     3.27189E+03
   1.39375E+00     3.27196E+03
   1.39500E+00     3.27204E+03
   1.39625E+00     3.27212E+03
   1.39750E+00     3.27221E+03
   1.39875E+00     3.27231E+03
   1.40000E+00     3.27241E+03
   1.40125E+00     3.27251E+03
   1.40250E+00     3.27262E+03
   1.40375E+00     3.27274E+03
   1.40500E+00     3.27285E+03
   1.40625E+00     3.27297E+03
   1.40750E+00     3.27310E+03
   1.40875E+00     3.27322E+03
   1.41000E+00     3.27335E+03
   1.41125E+00     3.27348E+03
   1.41250E+00     3.27361E+03
   1.41375E+00     3.27374E+03
   1.41500E+00     3.27388E+03
   1.41625E+00     3.27401E+03
   1.41750E+00     3.27414E+03
   1.41875E+00     3.27428E+03
   1.42000E+00     3.27441E+03
   1.42125E+00     3.27454E+03
   1.42250E+00     3.27467E+03
   1.42375E+00     3.27480E+03
   1.42500E+00     3.27492E+03
   1.42625E+00     3.27504E+03
   1.42750E+00     3.27516E+03
   1.42875E+00     3.27528E+03
   1.43000E+00     3.27539E+03
   1.43125E+00     3.27550E+03
   1.43250E+00     3.27561E+03
   1.43375E+00     3.27571E+03
   1.43500E+00     3.27580E+03
   1.43625E+00     3.27589E+03
   1.43750E+00     3.27598E+03
   1.43875E+00     3.27606E+03
   1.44000E+00     3.27614E+03
   1.44125E+00     3.27621E+03
   1.44250E+00     3.27628E+03
   1.44375E+00     3.27634E+03
   1.44500E+00     3.27639E+03
   1.44625E+00     3.27644E+03
   1.44750E+00     3.27648E+03
   1.44875E+00     3.27652E+03
   1.45000E+00     3.27655E+03
   1.45125E+00     3.27657E+03
   1.45250E+00     3.27659E+03
   1.45375E+00     3.27661E+03
   1.45500E+00     3.27661E+03
   1.45625E+00     3.27661E+03
   1.45750E+00     3.27661E+03
   1.45875E+00     3.27660E+03
   1.46000E+00     3.27658E+03
   1.46125E+00     3.27656E+03
   1.46250E+00     3.27654E+03
   1.46375E+00     3.27651E+03
   1.46500E+00     3.27647E+03
   1.46625E+00     3.27643E+03
   1.46750E+00     3.27638E+03
   1.46875E+00     3.27633E+03
   1.47000E+00     3.27628E+03
   1.47125E+00     3.27622E+03
   1.47250E+00     3.27615E+03
   1.47375E+00     3.27609E+03
   1.47500E+00     3.27602E+03
   1.47625E+00     3.27594E+03
   1.47750E+00     3.27587E+03
   1.47875E+00     3.27579E+03
   1.48000E+00     3.27571E+03
   1.48125E+00     3.27562E+03
   1.48250E+00     3.27554E+03
   1.48375E+00     3.27545E+03
   1.48500E+00     3.27536E+03
   1.48625E+00     3.27527E+03
   1.48750E+00     3.27518E+03
   1.48875E+00     3.27509E+03
   1.49000E+00     3.27500E+03
   1.49125E+00     3.27491E+03
   1.49250E+00     3.27481E+03
   1.49375E+00     3.27472E+03
   1.49500E+00     3.27463E+03
   1.49625E+00     3.27454E+03
   1.49750E+00     3.27446E+03
   1.49875E+00     3.27437E+03
   1.50000E+00     3.27428E+03
   1.50125E+00     3.27420E+03
   1.50250E+00     3.27412E+03
   1.50375E+00     3.27404E+03
   1.50500E+00     3.27397E+03
   1.50625E+00     3.27389E+03
   1.50750E+00     3.27382E+03
   1.50875E+00     3.27375E+03
   1.51000E+00     3.27369E+03
   1.51125E+00     3.27363E+03
   1.51250E+00     3.27357E+03
   1.51375E+00     3.27352E+03
   1.51500E+00     3.27347E+03
   1.51625E+00     3.27342E+03
   1.51750E+00     3.27338E+03
   1.51875E+00     3.27335E+03
   1.52000E+00     3.27331E+03
   1.52125E+00     3.27328E+03
   1.52250E+00     3.27326E+03
   1.52375E+00     3.27324E+03
   1.52500E+00     3.27322E+03
   1.52625E+00     3.27321E+03
   1.52750E+00     3.27321E+03
   1.52875E+00     3.27320E+03
   1.53000E+00     3.27321E+03
   1.53125E+00     3.27321E+03
   1.53250E+00     3.27322E+03
   1.53375E+00     3.27324E+03
   1.53500E+00     3.27326E+03
   1.53625E+00     3.27328E+03
   1.53750E+00     3.27330E+03
   1.53875E+00     3.27334E+03
   1.54000E+00     3.27337E+03
   1.54125E+00     3.27341E+03
   1.54250E+00     3.27345E+03
   1.54375E+00     3.27349E+03
   1.54500E+00     3.27354E+03
   1.54625E+00     3.27359E+03
   1.54750E+00     3.27364E+03
   1.54875E+00     3.27370E+03
   1.55000E+00     3.27375E+03
   1.55125E+00     3.27381E+03
   1.55250E+00     3.27387E+03
   1.55375E+00     3.27394E+03
   1.55500E+00     3.27400E+03
   1.55625E+00     3.27407E+03
   1.55750E+00     3.27414E+03
   1.55875E+00     3.27420E+03
   1.56000E+00     3.27427E+03
   1.56125E+00     3.27434E+03
   1.56250E+00     3.27441E+03
   1.56375E+00     3.27448E+03
   1.56500E+00     3.27455E+03
   1.56625E+00     3.27462E+03
   1.56750E+00     3.27469E+03
   1.56875E+00     3.27476E+03
   1.57000E+00     3.27483E+03
   1.57125E+00     3.27490E+03
   1.57250E+00     3.27497E+03
   1.57375E+00     3.27503E+03
   1.57500E+00     3.27510E+03
   1.57625E+00     3.27516E+03
   1.57750E+00     3.27522E+03
   1.57875E+00     3.27528E+03
   1.58000E+00     3.27533E+03
   1.58125E+00     3.27539E+03
   1.58250E+00     3.27544E+03
   1.58375E+00     3.27549E+03
   1.58500E+00     3.27554E+03
   1.58625E+00     3.27559E+03
   1.58750E+00     3.27563E+03
   1.58875E+00     3.27567E+03
   1.59000E+00     3.27571E+03
   1.59125E+00     3.27574E+03
   1.59250E+00     3.27578E+03
   1.59375E+00     3.27581E+03
   1.59500E+00     3.27583E+03
   1.59625E+00     3.27586E+03
   1.59750E+00     3.27588E+03
   1.59875E+00     3.27589E+03
   1.60000E+00     3.27591E+03
   1.60125E+00     3.27592E+03
   1.60250E+00     3.27593E+03
   1.60375E+00     3.27594E+03
   1.60500E+00     3.27594E+03
   1.60625E+00     3.27594E+03
   1.60750E+00     3.27594E+03
   1.60875E+00     3.27593E+03
   1.61000E+00     3.27592E+03
   1.61125E+00     3.27591E+03
   1.61250E+00     3.27590E+03
   1.61375E+00     3.27588E+03
   1.61500E+00     3.27586E+03
   1.61625E+00     3.27584E+03
   1.61750E+00     3.27582E+03
   1.61875E+00     3.27579E+03
   1.62000E+00     3.27577E+03
   1.62125E+00     3.27574E+03
   1.62250E+00     3.27571E+03
   1.62375E+00     3.27567E+03
   1.62500E+00     3.27564E+03
   1.62625E+00     3.27560E+03
   1.62750E+00     3.27557E+03
   1.62875E+00     3.27553E+03
   1.63000E+00     3.27549E+03
   1.63125E+00     3.27545E+03
   1.63250E+00     3.27541E+03
   1.63375E+00     3.27537E+03
   1.63500E+00     3.27533E+03
   1.63625E+00     3.27528E+03
   1.63750E+00     3.27524E+03
   1.63875E+00     3.27520E+03
   1.64000E+00     3.27516E+03
   1.64125E+00     3.27512E+03
   1.64250E+00     3.27507E+03
   1.64375E+00     3.27503E+03
   1.64500E+00     3.27499E+03
   1.64625E+00     3.27495E+03
   1.64750E+00     3.27491E+03
   1.64875E+00     3.27488E+03
   1.65000E+00     3.27484E+03
   1.65125E+00     3.27480E+03
   1.65250E+00     3.27477E+03
   1.65375E+00     3.27473E+03
   1.65500E+00     3.27470E+03
   1.65625E+00     3.27467E+03
   1.65750E+00     3.27464E+03
   1.65875E+00     3.27462E+03
   1.66000E+00     3.27459E+03
   1.66125E+00     3.27457E+03
   1.66250E+00     3.27455E+03
   1.66375E+00     3.27453E+03
   1.66500E+00     3.27451E+03
   1.66625E+00     3.27449E+03
   1.66750E+00     3.27448E+03
   1.66875E+00     3.27447E+03
   1.67000E+00     3.27446E+03
   1.67125E+00     3.27445E+03
   1.67250E+00     3.27444E+03
   1.67375E+00     3.27444E+03
   1.67500E+00     3.27444E+03
   1.67625E+00     3.27444E+03
   1.67750E+00     3.27444E+03
   1.67875E+00     3.27444E+03
   1.68000E+00     3.27445E+03
   1.68125E+00     3.27445E+03
   1.68250E+00     3.27446E+03
   1.68375E+00     3.27448E+03
   1.68500E+00     3.27449E+03
   1.68625E+00     3.27450E+03
   1.68750E+00     3.27452E+03
   1.68875E+00     3.27454E+03
   1.69000E+00     3.27456E+03
   1.69125E+00     3.27458E+03
   1.69250E+00     3.27460E+03
   1.69375E+00     3.27462E+03
   1.69500E+00     3.27464E+03
   1.69625E+00     3.27467E+03
   1.69750E+00     3.27469E+03
   1.69875E+00     3.27472E+03
   1.70000E+00     3.27475E+03
   1.70125E+00     3.27478E+03
   1.70250E+00     3.27481E+03
   1.70375E+00     3.27483E+03
   1.70500E+00     3.27486E+03
   1.70625E+00     3.27489E+03
   1.70750E+00     3.27492E+03
   1.70875E+00     3.27495E+03
   1.71000E+00     3.27498E+03
   1.71125E+00     3.27501E+03
   1.71250E+00     3.27504E+03
   1.71375E+00     3.27507E+03
   1.71500E+00     3.27510E+03
   1.71625E+00     3.27513E+03
   1.71750E+00     3.27516E+03
   1.71875E+00     3.27519E+03
   1.72000E+00     3.27522E+03
   1.72125E+00     3.27524E+03
   1.72250E+00     3.27527E+03
   1.72375E+00     3.27529E+03
   1.72500E+00     3.27532E+03
   1.72625E+00     3.27534E+03
   1.72750E+00     3.27536E+03
   1.72875E+00     3.27538E+03
   1.73000E+00     3.27540E+03
   1.73125E+00     3.27542E+03
   1.73250E+00     3.27543E+03
   1.73375E+00     3.27545E+03
   1.73500E+00     3.27546E+03
   1.73625E+00     3.27548E+03
   1.73750E+00     3.27549E+03
   1.73875E+00     3.27550E+03
   1.74000E+00     3.27551E+03
   1.74125E+00     3.27551E+03
   1.74250E+00     3.27552E+03
   1.74375E+00     3.27552E+03
   1.74500E+00     3.27553E+03
   1.74625E+00     3.27553E+03
   1.74750E+00     3.27553E+03
   1.74875E+00     3.27553E+03
   1.75000E+00     3.27553E+03
   1.75125E+00     3.27552E+03
   1.75250E+00     3.27552E+03
   1.75375E+00     3.27551E+03
   1.75500E+00     3.27550E+03
   1.75625E+00     3.27549E+03
   1.75750E+00     3.27548E+03
   1.75875E+00     3.27547E+03
   1.76000E+00     3.27546E+03
   1.76125E+00     3.27544E+03
   1.76250E+00     3.27543E+03
   1.76375E+00     3.27541E+03
   1.76500E+00     3.27540E+03
   1.76625E+00     3.27538E+03
   1.76750E+00     3.27536E+03
   1.76875E+00     3.27534E+03
   1.77000E+00     3.27532E+03
   1.77125E+00     3.27530E+03
   1.77250E+00     3.27528E+03
   1.77375E+00     3.27526E+03
   1.77500E+00     3.27524E+03
   1.77625E+00     3.27522E+03
   1.77750E+00     3.27519E+03
   1.77875E+00     3.27517E+03
   1.78000E+00     3.27515E+03
   1.78125E+00     3.27513E+03
   1.78250E+00     3.27510E+03
   1.78375E+00     3.27508E+03
   1.78500E+00     3.27506E+03
   1.78625E+00     3.27503E+03
   1.78750E+00     3.27501E+03
   1.78875E+00     3.27499E+03
   1.79000E+00     3.27497E+03
   1.79125E+00     3.27495E+03
   1.79250E+00     3.27493E+03
   1.79375E+00     3.27491E+03
   1.79500E+00     3.27489E+03
   1.79625E+00     3.27487E+03
   1.79750E+00     3.27485E+03
   1.79875E+00     3.27483E+03
   1.80000E+00     3.27481E+03
   1.80125E+00     3.27480E+03
   1.80250E+00     3.27478E+03
   1.80375E+00     3.27477E+03
   1.80500E+00     3.27475E+03
   1.80625E+00     3.27474E+03
   1.80750E+00     3.27473E+03
   1.80875E+00     3.27472E+03
   1.81000E+00     3.27471E+03
   1.81125E+00     3.27470E+03
   1.81250E+00     3.27469E+03
   1.81375E+00     3.27468E+03
   1.81500E+00     3.27468E+03
   1.81625E+00     3.27467E+03
   1.81750E+00     3.27467E+03
   1.81875E+00     3.27467E+03
   1.82000E+00     3.27467E+03
   1.82125E+00     3.27466E+03
   1.82250E+00     3.27467E+03
   1.82375E+00     3.27467E+03
   1.82500E+00     3.27467E+03
   1.82625E+00     3.27467E+03
   1.82750E+00     3.27468E+03
   1.82875E+00     3.27468E+03
   1.83000E+00     3.27469E+03
   1.83125E+00     3.27469E+03
   1.83250E+00     3.27470E+03
   1.83375E+00     3.27471E+03
   1.83500E+00     3.27472E+03
   1.83625E+00     3.27473E+03
   1.83750E+00     3.27474E+03
   1.83875E+00     3.27475E+03
   1.84000E+00     3.27476E+03
   1.84125E+00     3.27477E+03
   1.84250E+00     3.27479E+03
   1.84375E+00     3.27480E+03
   1.84500E+00     3.27482E+03
   1.84625E+00     3.27483E+03
   1.84750E+00     3.27485E+03
   1.84875E+00     3.27486E+03
   1.85000E+00     3.27488E+03
   1.85125E+00     3.27489E+03
   1.85250E+00     3.27491E+03
   1.85375E+00     3.27492E+03
   1.85500E+00     3.27494E+03
   1.85625E+00     3.27496E+03
   1.85750E+00     3.27497E+03
   1.85875E+00     3.27499E+03
   1.86000E+00     3.27501E+03
   1.86125E+00     3.27502E+03
   1.86250E+00     3.27504E+03
   1.86375E+00     3.27506E+03
   1.86500E+00     3.27507E+03
   1.86625E+00     3.27509E+03
   1.86750E+00     3.27510E+03
   1.86875E+00     3.27512E+03
   1.87000E+00     3.27513E+03
   1.87125E+00     3.27515E+03
   1.87250E+00     3.27516E+03
   1.87375E+00     3.27517E+03
   1.87500E+00     3.27519E+03
   1.87625E+00     3.27520E+03
   1.87750E+00     3.27521E+03
   1.87875E+00     3.27522E+03
   1.88000E+00     3.27523E+03
   1.88125E+00     3.27524E+03
   1.88250E+00     3.27525E+03
   1.88375E+00     3.27526E+03
   1.88500E+00     3.27527E+03
   1.88625E+00     3.27527E+03
   1.88750E+00     3.27528E+03
   1.88875E+00     3.27529E+03
   1.89000E+00     3.27529E+03
   1.89125E+00     3.27529E+03
   1.89250E+00     3.27530E+03
   1.89375E+00     3.27530E+03
   1.89500E+00     3.27530E+03
   1.89625E+00     3.27530E+03
   1.89750E+00     3.27530E+03
   1.89875E+00     3.27530E+03
   1.90000E+00     3.27530E+03
   1.90125E+00     3.27530E+03
   1.90250E+00     3.27530E+03
   1.90375E+00     3.27529E+03
   1.90500E+00     3.27529E+03
   1.90625E+00     3.27529E+03
   1.90750E+00     3.27528E+03
   1.90875E+00     3.27528E+03
   1.91000E+00     3.27527E+03
   1.91125E+00     3.27526E+03
   1.91250E+00     3.27526E+03
   1.91375E+00     3.27525E+03
   1.91500E+00     3.27524E+03
   1.91625E+00     3.27523E+03
   1.91750E+00     3.27522E+03
   1.91875E+00     3.27521E+03
   1.92000E+00     3.27520E+03
   1.92125E+00     3.27519E+03
   1.92250E+00     3.27518E+03
   1.92375E+00     3.27517E+03
   1.92500E+00     3.27516E+03
   1.92625E+00     3.27515E+03
   1.92750E+00     3.27514E+03
   1.92875E+00     3.27513E+03
   1.93000E+00     3.27512E+03
   1.93125E+00     3.27511E+03
   1.93250E+00     3.27509E+03
   1.93375E+00     3.27508E+03
   1.93500E+00     3.27507E+03
   1.93625E+00     3.27506E+03
   1.93750E+00     3.27505E+03
   1.93875E+00     3.27504E+03
   1.94000E+00     3.27503E+03
   1.94125E+00     3.27502E+03
   1.94250E+00     3.27501E+03
   1.94375E+00     3.27500E+03
   1.94500E+00     3.27499E+03
   1.94625E+00     3.27498E+03
   1.94750E+00     3.27497E+03
   1.94875E+00     3.27496E+03
   1.95000E+00     3.27495E+03
   1.95125E+00     3.27494E+03
   1.95250E+00     3.27494E+03
   1.95375E+00     3.27493E+03
   1.95500E+00     3.27492E+03
   1.95625E+00     3.27492E+03
   1.95750E+00     3.27491E+03
   1.95875E+00     3.27491E+03
   1.96000E+00     3.27490E+03
   1.96125E+00     3.27490E+03
   1.96250E+00     3.27490E+03
   1.96375E+00     3.27490E+03
   1.96500E+00     3.27489E+03
   1.96625E+00     3.27489E+03
   1.96750E+00     3.27489E+03
   1.96875E+00     3.27489E+03
   1.97000E+00     3.27489E+03
   1.97125E+00     3.27489E+03
   1.97250E+00     3.27489E+03
   1.97375E+00     3.27489E+03
   1.97500E+00     3.27490E+03
   1.97625E+00     3.27490E+03
   1.97750E+00     3.27490E+03
   1.97875E+00     3.27490E+03
   1.98000E+00     3.27491E+03
   1.98125E+00     3.27491E+03
   1.98250E+00     3.27491E+03
   1.98375E+00     3.27492E+03
   1.98500E+00     3.27492E+03
   1.98625E+00     3.27493E+03
   1.98750E+00     3.27493E+03
   1.98875E+00     3.27494E+03
   1.99000E+00     3.27494E+03
   1.99125E+00     3.27495E+03
   1.99250E+00     3.27496E+03
   1.99375E+00     3.27496E+03
   1.99500E+00     3.27497E+03
   1.99625E+00     3.27497E+03
   1.99750E+00     3.27498E+03
   1.99875E+00     3.27499E+03
   2.00000E+00     3.27499E+03
   2.00125E+00     3.27500E+03
   2.00250E+00     3.27501E+03
   2.00375E+00     3.27501E+03
   2.00500E+00     3.27502E+03
   2.00625E+00     3.27503E+03
   2.00750E+00     3.27503E+03
   2.00875E+00     3.27504E+03
   2.01000E+00     3.27504E+03
   2.01125E+00     3.27505E+03
   2.01250E+00     3.27505E+03
   2.01375E+00     3.27506E+03
   2.01500E+00     3.27507E+03
   2.01625E+00     3.27507E+03
   2.01750E+00     3.27508E+03
   2.01875E+00     3.27508E+03
   2.02000E+00     3.27508E+03
   2.02125E+00     3.27509E+03
   2.02250E+00     3.27509E+03
   2.02375E+00     3.27510E+03
   2.02500E+00     3.27510E+03
   2.02625E+00     3.27510E+03
   2.02750E+00     3.27510E+03
   2.02875E+00     3.27511E+03
   2.03000E+00     3.27511E+03
   2.03125E+00     3.27511E+03
   2.03250E+00     3.27511E+03
   2.03375E+00     3.27511E+03
   2.03500E+00     3.27512E+03
   2.03625E+00     3.27512E+03
   2.03750E+00     3.27512E+03
   2.03875E+00     3.27512E+03
   2.04000E+00     3.27512E+03
   2.04125E+00     3.27512E+03
   2.04250E+00     3.27512E+03
   2.04375E+00     3.27512E+03
   2.04500E+00     3.27512E+03
   2.04625E+00     3.27511E+03
   2.04750E+00     3.27511E+03
   2.04875E+00     3.27511E+03
   2.05000E+00     3.27511E+03
   2.05125E+00     3.27511E+03
   2.05250E+00     3.27510E+03
   2.05375E+00     3.27510E+03
   2.05500E+00     3.27510E+03
   2.05625E+00     3.27510E+03
   2.05750E+00     3.27509E+03
   2.05875E+00     3.27509E+03
   2.06000E+00     3.27509E+03
   2.06125E+00     3.27508E+03
   2.06250E+00     3.27508E+03
   2.06375E+00     3.27508E+03
   2.06500E+00     3.27507E+03
   2.06625E+00     3.27507E+03
   2.06750E+00     3.27506E+03
   2.06875E+00     3.27506E+03
   2.07000E+00     3.27505E+03
   2.07125E+00     3.27505E+03
   2.07250E+00     3.27504E+03
   2.07375E+00     3.27504E+03
   2.07500E+00     3.27503E+03
   2.07625E+00     3.27503E+03
   2.07750E+00     3.27503E+03
   2.07875E+00     3.27502E+03
   2.08000E+00     3.27502E+03
   2.08125E+00     3.27501E+03
   2.08250E+00     3.27501E+03
   2.08375E+00     3.27500E+03
   2.08500E+00     3.27500E+03
   2.08625E+00     3.27499E+03
   2.08750E+00     3.27499E+03
   2.08875E+00     3.27498E+03
   2.09000E+00     3.27498E+03
   2.09125E+00     3.27497E+03
   2.09250E+00     3.27497E+03
   2.09375E+00     3.27497E+03
   2.09500E+00     3.27496E+03
   2.09625E+00     3.27496E+03
   2.09750E+00     3.27496E+03
   2.09875E+00     3.27495E+03
   2.10000E+00     3.27495E+03
   2.10125E+00     3.27495E+03
   2.10250E+00     3.27494E+03
   2.10375E+00     3.27494E+03
   2.10500E+00     3.27494E+03
   2.10625E+00     3.27494E+03
   2.10750E+00     3.27494E+03
   2.10875E+00     3.27494E+03
   2.11000E+00     3.27494E+03
   2.11125E+00     3.27494E+03
   2.11250E+00     3.27494E+03
   2.11375E+00     3.27494E+03
   2.11500E+00     3.27494E+03
   2.11625E+00     3.27494E+03
   2.11750E+00     3.27494E+03
   2.11875E+00     3.27494E+03
   2.12000E+00     3.27494E+03
   2.12125E+00     3.27494E+03
   2.12250E+00     3.27494E+03
   2.12375E+00     3.27494E+03
   2.12500E+00     3.27495E+03
   2.12625E+00     3.27495E+03
   2.12750E+00     3.27495E+03
   2.12875E+00     3.27495E+03
   2.13000E+00     3.27496E+03
   2.13125E+00     3.27496E+03
   2.13250E+00     3.27496E+03
   2.13375E+00     3.27497E+03
   2.13500E+00     3.27497E+03
   2.13625E+00     3.27497E+03
   2.13750E+00     3.27498E+03
   2.13875E+00     3.27498E+03
   2.14000E+00     3.27499E+03
   2.14125E+00     3.27499E+03
   2.14250E+00     3.27499E+03
   2.14375E+00     3.27500E+03
   2.14500E+00     3.27500E+03
   2.14625E+00     3.27501E+03
   2.14750E+00     3.27501E+03
   2.14875E+00     3.27502E+03
   2.15000E+00     3.27502E+03
   2.15125E+00     3.27503E+03
   2.15250E+00     3.27503E+03
   2.15375E+00     3.27503E+03
   2.15500E+00     3.27504E+03
   2.15625E+00     3.27504E+03
   2.15750E+00     3.27505E+03
   2.15875E+00     3.27505E+03
   2.16000E+00     3.27505E+03
   2.16125E+00     3.27506E+03
   2.16250E+00     3.27506E+03
   2.16375E+00     3.27506E+03
   2.16500E+00     3.27507E+03
   2.16625E+00     3.27507E+03
   2.16750E+00     3.27507E+03
   2.16875E+00     3.27508E+03
   2.17000E+00     3.27508E+03
   2.17125E+00     3.27508E+03
   2.17250E+00     3.27508E+03
   2.17375E+00     3.27508E+03
   2.17500E+00     3.27508E+03
   2.17625E+00     3.27509E+03
   2.17750E+00     3.27509E+03
   2.17875E+00     3.27509E+03
   2.18000E+00     3.27509E+03
   2.18125E+00     3.27509E+03
   2.18250E+00     3.27509E+03
   2.18375E+00     3.27509E+03
   2.18500E+00     3.27509E+03
   2.18625E+00     3.27509E+03
   2.18750E+00     3.27509E+03
   2.18875E+00     3.27509E+03
   2.19000E+00     3.27508E+03
   2.19125E+00     3.27508E+03
   2.19250E+00     3.27508E+03
   2.19375E+00     3.27508E+03
   2.19500E+00     3.27508E+03
   2.19625E+00     3.27508E+03
   2.19750E+00     3.27507E+03
   2.19875E+00     3.27507E+03
   2.20000E+00     3.27507E+03
   2.20125E+00     3.27507E+03
   2.20250E+00     3.27506E+03
   2.20375E+00     3.27506E+03
   2.20500E+00     3.27506E+03
   2.20625E+00     3.27505E+03
   2.20750E+00     3.27505E+03
   2.20875E+00     3.27505E+03
   2.21000E+00     3.27504E+03
   2.21125E+00     3.27504E+03
   2.21250E+00     3.27504E+03
   2.21375E+00     3.27503E+03
   2.21500E+00     3.27503E+03
   2.21625E+00     3.27503E+03
   2.21750E+00     3.27502E+03
   2.21875E+00     3.27502E+03
   2.22000E+00     3.27501E+03
   2.22125E+00     3.27501E+03
   2.22250E+00     3.27501E+03
   2.22375E+00     3.27500E+03
   2.22500E+00     3.27500E+03
   2.22625E+00     3.27500E+03
   2.22750E+00     3.27499E+03
   2.22875E+00     3.27499E+03
   2.23000E+00     3.27499E+03
   2.23125E+00     3.27498E+03
   2.23250E+00     3.27498E+03
   2.23375E+00     3.27498E+03
   2.23500E+00     3.27497E+03
   2.23625E+00     3.27497E+03
   2.23750E+00     3.27497E+03
   2.23875E+00     3.27496E+03
   2.24000E+00     3.27496E+03
   2.24125E+00     3.27496E+03
   2.24250E+00     3.27496E+03
   2.24375E+00     3.27495E+03
   2.24500E+00     3.27495E+03
   2.24625E+00     3.27495E+03
   2.24750E+00     3.27495E+03
   2.24875E+00     3.27495E+03
   2.25000E+00     3.27494E+03
   2.25125E+00     3.27494E+03
   2.25250E+00     3.27494E+03
   2.25375E+00     3.27494E+03
   2.25500E+00     3.27494E+03
   2.25625E+00     3.27494E+03
   2.25750E+00     3.27494E+03
   2.25875E+00     3.27494E+03
   2.26000E+00     3.27494E+03
   2.26125E+00     3.27494E+03
   2.26250E+00     3.27494E+03
   2.26375E+00     3.27494E+03
   2.26500E+00     3.27494E+03
   2.26625E+00     3.27494E+03
   2.26750E+00     3.27494E+03
   2.26875E+00     3.27494E+03
   2.27000E+00     3.27494E+03
   2.27125E+00     3.27494E+03
   2.27250E+00     3.27494E+03
   2.27375E+00     3.27494E+03
   2.27500E+00     3.27494E+03
   2.27625E+00     3.27495E+03
   2.27750E+00     3.27495E+03
   2.27875E+00     3.27495E+03
   2.28000E+00     3.27495E+03
   2.28125E+00     3.27495E+03
   2.28250E+00     3.27496E+03
   2.28375E+00     3.27496E+03
   2.28500E+00     3.27496E+03
   2.28625E+00     3.27496E+03
   2.28750E+00     3.27496E+03
   2.28875E+00     3.27497E+03
   2.29000E+00     3.27497E+03
   2.29125E+00     3.27497E+03
   2.29250E+00     3.27497E+03
   2.29375E+00     3.27498E+03
   2.29500E+00     3.27498E+03
   2.29625E+00     3.27498E+03
   2.29750E+00     3.27498E+03
   2.29875E+00     3.27499E+03
   2.30000E+00     3.27499E+03
   2.30125E+00     3.27499E+03
   2.30250E+00     3.27499E+03
   2.30375E+00     3.27500E+03
   2.30500E+00     3.27500E+03
   2.30625E+00     3.27500E+03
   2.30750E+00     3.27500E+03
   2.30875E+00     3.27500E+03
   2.31000E+00     3.27501E+03
   2.31125E+00     3.27501E+03
   2.31250E+00     3.27501E+03
   2.31375E+00     3.27501E+03
   2.31500E+00     3.27501E+03
   2.31625E+00     3.27502E+03
   2.31750E+00     3.27502E+03
   2.31875E+00     3.27502E+03
   2.32000E+00     3.27502E+03
   2.32125E+00     3.27502E+03
   2.32250E+00     3.27502E+03
   2.32375E+00     3.27502E+03
   2.32500E+00     3.27502E+03
   2.32625E+00     3.27502E+03
   2.32750E+00     3.27502E+03
   2.32875E+00     3.27503E+03
   2.33000E+00     3.27503E+03
   2.33125E+00     3.27503E+03
   2.33250E+00     3.27503E+03
   2.33375E+00     3.27503E+03
   2.33500E+00     3.27503E+03
   2.33625E+00     3.27503E+03
   2.33750E+00     3.27503E+03
   2.33875E+00     3.27502E+03
   2.34000E+00     3.27502E+03
   2.34125E+00     3.27502E+03
   2.34250E+00     3.27502E+03
   2.34375E+00     3.27502E+03
   2.34500E+00     3.27502E+03
   2.34625E+00     3.27502E+03
   2.34750E+00     3.27502E+03
   2.34875E+00     3.27502E+03
   2.35000E+00     3.27502E+03
   2.35125E+00     3.27502E+03
   2.35250E+00     3.27501E+03
   2.35375E+00     3.27501E+03
   2.35500E+00     3.27501E+03
   2.35625E+00     3.27501E+03
   2.35750E+00     3.27501E+03
   2.35875E+00     3.27501E+03
   2.36000E+00     3.27501E+03
   2.36125E+00     3.27500E+03
   2.36250E+00     3.27500E+03
   2.36375E+00     3.27500E+03
   2.36500E+00     3.27500E+03
   2.36625E+00     3.27500E+03
   2.36750E+00     3.27500E+03
   2.36875E+00     3.27500E+03
   2.37000E+00     3.27499E+03
   2.37125E+00     3.27499E+03
   2.37250E+00     3.27499E+03
   2.37375E+00     3.27499E+03
   2.37500E+00     3.27499E+03
   2.37625E+00     3.27499E+03
   2.37750E+00     3.27499E+03
   2.37875E+00     3.27498E+03
   2.38000E+00     3.27498E+03
   2.38125E+00     3.27498E+03
   2.38250E+00     3.27498E+03
   2.38375E+00     3.27498E+03
   2.38500E+00     3.27498E+03
   2.38625E+00     3.27498E+03
   2.38750E+00     3.27498E+03
   2.38875E+00     3.27498E+03
   2.39000E+00     3.27497E+03
   2.39125E+00     3.27497E+03
   2.39250E+00     3.27497E+03
   2.39375E+00     3.27497E+03
   2.39500E+00     3.27497E+03
   2.39625E+00     3.27497E+03
   2.39750E+00     3.27497E+03
   2.39875E+00     3.27497E+03
   2.40000E+00     3.27497E+03
   2.40125E+00     3.27497E+03
   2.40250E+00     3.27497E+03
   2.40375E+00     3.27497E+03
   2.40500E+00     3.27497E+03
   2.40625E+00     3.27497E+03
   2.40750E+00     3.27497E+03
   2.40875E+00     3.27497E+03
   2.41000E+00     3.27497E+03
   2.41125E+00     3.27497E+03
   2.41250E+00     3.27497E+03
   2.41375E+00     3.27497E+03
   2.41500E+00     3.27497E+03
   2.41625E+00     3.27497E+03
   2.41750E+00     3.27497E+03
   2.41875E+00     3.27497E+03
   2.42000E+00     3.27497E+03
   2.42125E+00     3.27498E+03
   2.42250E+00     3.27498E+03
   2.42375E+00     3.27498E+03
   2.42500E+00     3.27498E+03
   2.42625E+00     3.27498E+03
   2.42750E+00     3.27498E+03
   2.42875E+00     3.27498E+03
   2.43000E+00     3.27498E+03
   2.43125E+00     3.27498E+03
   2.43250E+00     3.27498E+03
   2.43375E+00     3.27498E+03
   2.43500E+00     3.27499E+03
   2.43625E+00     3.27499E+03
   2.43750E+00     3.27499E+03
   2.43875E+00     3.27499E+03
   2.44000E+00     3.27499E+03
   2.44125E+00     3.27499E+03
   2.44250E+00     3.27499E+03
   2.44375E+00     3.27499E+03
   2.44500E+00     3.27499E+03
   2.44625E+00     3.27499E+03
   2.44750E+00     3.27499E+03
   2.44875E+00     3.27500E+03
   2.45000E+00     3.27500E+03
   2.45125E+00     3.27500E+03
   2.45250E+00     3.27500E+03
   2.45375E+00     3.27500E+03
   2.45500E+00     3.27500E+03
   2.45625E+00     3.27500E+03
   2.45750E+00     3.27500E+03
   2.45875E+00     3.27500E+03
   2.46000E+00     3.27500E+03
   2.46125E+00     3.27500E+03
   2.46250E+00     3.27500E+03
   2.46375E+00     3.27500E+03
   2.46500E+00     3.27500E+03
   2.46625E+00     3.27500E+03
   2.46750E+00     3.27500E+03
   2.46875E+00     3.27500E+03
   2.47000E+00     3.27500E+03
   2.47125E+00     3.27500E+03
   2.47250E+00     3.27500E+03
   2.47375E+00     3.27500E+03
   2.47500E+00     3.27500E+03
   2.47625E+00     3.27500E+03
   2.47750E+00     3.27500E+03
   2.47875E+00     3.27500E+03
   2.48000E+00     3.27500E+03
   2.48125E+00     3.27500E+03
   2.48250E+00     3.27500E+03
   2.48375E+00     3.27500E+03
   2.48500E+00     3.27500E+03
   2.48625E+00     3.27500E+03
   2.48750E+00     3.27500E+03
   2.48875E+00     3.27500E+03
   2.49000E+00     3.27500E+03
   2.49125E+00     3.27500E+03
   2.49250E+00     3.27500E+03
   2.49375E+00     3.27500E+03
   2.49500E+00     3.27500E+03
   2.49625E+00     3.27500E+03
   2.49750E+00     3.27500E+03
   2.49875E+00     3.27500E+03
   2.50000E+00     3.27499E+03
   2.50125E+00     3.27499E+03
   2.50250E+00     3.27499E+03
   2.50375E+00     3.27499E+03
   2.50500E+00     3.27499E+03
   2.50625E+00     3.27499E+03
   2.50750E+00     3.27499E+03
   2.50875E+00     3.27499E+03
   2.51000E+00     3.27499E+03
   2.51125E+00     3.27499E+03
   2.51250E+00     3.27499E+03
   2.51375E+00     3.27498E+03
   2.51500E+00     3.27498E+03
   2.51625E+00     3.27498E+03
   2.51750E+00     3.27498E+03
   2.51875E+00     3.27498E+03
   2.52000E+00     3.27498E+03
   2.52125E+00     3.27498E+03
   2.52250E+00     3.27498E+03
   2.52375E+00     3.27498E+03
   2.52500E+00     3.27498E+03
   2.52625E+00     3.27498E+03
   2.52750E+00     3.27498E+03
   2.52875E+00     3.27498E+03
   2.53000E+00     3.27497E+03
   2.53125E+00     3.27497E+03
   2.53250E+00     3.27497E+03
   2.53375E+00     3.27497E+03
   2.53500E+00     3.27497E+03
   2.53625E+00     3.27497E+03
   2.53750E+00     3.27497E+03
   2.53875E+00     3.27497E+03
   2.54000E+00     3.27497E+03
   2.54125E+00     3.27497E+03
   2.54250E+00     3.27497E+03
   2.54375E+00     3.27497E+03
   2.54500E+00     3.27497E+03
   2.54625E+00     3.27497E+03
   2.54750E+00     3.27497E+03
   2.54875E+00     3.27497E+03
   2.55000E+00     3.27497E+03
   2.55125E+00     3.27497E+03
   2.55250E+00     3.27497E+03
   2.55375E+00     3.27497E+03
   2.55500E+00     3.27497E+03
   2.55625E+00     3.27497E+03
   2.55750E+00     3.27497E+03
   2.55875E+00     3.27497E+03
   2.56000E+00     3.27497E+03
   2.56125E+00     3.27497E+03
   2.56250E+00     3.27497E+03
   2.56375E+00     3.27497E+03
   2.56500E+00     3.27497E+03
   2.56625E+00     3.27497E+03
   2.56750E+00     3.27497E+03
   2.56875E+00     3.27497E+03
   2.57000E+00     3.27497E+03
   2.57125E+00     3.27497E+03
   2.57250E+00     3.27497E+03
   2.57375E+00     3.27498E+03
   2.57500E+00     3.27498E+03
   2.57625E+00     3.27498E+03
   2.57750E+00     3.27498E+03
   2.57875E+00     3.27498E+03
   2.58000E+00     3.27498E+03
   2.58125E+00     3.27498E+03
   2.58250E+00     3.27498E+03
   2.58375E+00     3.27498E+03
   2.58500E+00     3.27498E+03
   2.58625E+00     3.27498E+03
   2.58750E+00     3.27498E+03
   2.58875E+00     3.27498E+03
   2.59000E+00     3.27498E+03
   2.59125E+00     3.27498E+03
   2.59250E+00     3.27498E+03
   2.59375E+00     3.27498E+03
   2.59500E+00     3.27499E+03
   2.59625E+00     3.27499E+03
   2.59750E+00     3.27499E+03
   2.59875E+00     3.27499E+03
   2.60000E+00     3.27499E+03
   2.60125E+00     3.27499E+03
   2.60250E+00     3.27499E+03
   2.60375E+00     3.27499E+03
   2.60500E+00     3.27499E+03
   2.60625E+00     3.27499E+03
   2.60750E+00     3.27499E+03
   2.60875E+00     3.27499E+03
   2.61000E+00     3.27499E+03
   2.61125E+00     3.27499E+03
   2.61250E+00     3.27499E+03
   2.61375E+00     3.27499E+03
   2.61500E+00     3.27499E+03
   2.61625E+00     3.27499E+03
   2.61750E+00     3.27499E+03
   2.61875E+00     3.27499E+03
   2.62000E+00     3.27499E+03
   2.62125E+00     3.27499E+03
   2.62250E+00     3.27499E+03
   2.62375E+00     3.27499E+03
   2.62500E+00     3.27499E+03
   2.62625E+00     3.27499E+03
   2.62750E+00     3.27499E+03
   2.62875E+00     3.27499E+03
   2.63000E+00     3.27499E+03
   2.63125E+00     3.27499E+03
   2.63250E+00     3.27499E+03
   2.63375E+00     3.27499E+03
   2.63500E+00     3.27499E+03
   2.63625E+00     3.27499E+03
   2.63750E+00     3.27499E+03
   2.63875E+00     3.27499E+03
   2.64000E+00     3.27499E+03
   2.64125E+00     3.27499E+03
   2.64250E+00     3.27499E+03
   2.64375E+00     3.27499E+03
   2.64500E+00     3.27499E+03
   2.64625E+00     3.27499E+03
   2.64750E+00     3.27499E+03
   2.64875E+00     3.27499E+03
   2.65000E+00     3.27499E+03
   2.65125E+00     3.27499E+03
   2.65250E+00     3.27499E+03
   2.65375E+00     3.27499E+03
   2.65500E+00     3.27499E+03
   2.65625E+00     3.27499E+03
   2.65750E+00     3.27499E+03
   2.65875E+00     3.27499E+03
   2.66000E+00     3.27499E+03
   2.66125E+00     3.27499E+03
   2.66250E+00     3.27499E+03
   2.66375E+00     3.27499E+03
   2.66500E+00     3.27499E+03
   2.66625E+00     3.27499E+03
   2.66750E+00     3.27499E+03
   2.66875E+00     3.27499E+03
   2.67000E+00     3.27499E+03
   2.67125E+00     3.27499E+03
   2.67250E+00     3.27499E+03
   2.67375E+00     3.27499E+03
   2.67500E+00     3.27499E+03
   2.67625E+00     3.27499E+03
   2.67750E+00     3.27499E+03
   2.67875E+00     3.27499E+03
   2.68000E+00     3.27498E+03
   2.68125E+00     3.27498E+03
   2.68250E+00     3.27498E+03
   2.68375E+00     3.27498E+03
   2.68500E+00     3.27498E+03
   2.68625E+00     3.27498E+03
   2.68750E+00     3.27498E+03
   2.68875E+00     3.27498E+03
   2.69000E+00     3.27498E+03
   2.69125E+00     3.27498E+03
   2.69250E+00     3.27498E+03
   2.69375E+00     3.27498E+03
   2.69500E+00     3.27498E+03
   2.69625E+00     3.27498E+03
   2.69750E+00     3.27498E+03
   2.69875E+00     3.27498E+03
   2.70000E+00     3.27498E+03
   2.70125E+00     3.27498E+03
   2.70250E+00     3.27498E+03
   2.70375E+00     3.27498E+03
   2.70500E+00     3.27498E+03
   2.70625E+00     3.27498E+03
   2.70750E+00     3.27498E+03
   2.70875E+00     3.27498E+03
   2.71000E+00     3.27498E+03
   2.71125E+00     3.27498E+03
   2.71250E+00     3.27498E+03
   2.71375E+00     3.27498E+03
   2.71500E+00     3.27498E+03
   2.71625E+00     3.27498E+03
   2.71750E+00     3.27498E+03
   2.71875E+00     3.27499E+03
   2.72000E+00     3.27499E+03
   2.72125E+00     3.27499E+03
   2.72250E+00     3.27499E+03
   2.72375E+00     3.27499E+03
   2.72500E+00     3.27499E+03
   2.72625E+00     3.27499E+03
   2.72750E+00     3.27499E+03
   2.72875E+00     3.27499E+03
   2.73000E+00     3.27499E+03
   2.73125E+00     3.27499E+03
   2.73250E+00     3.27499E+03
   2.73375E+00     3.27499E+03
   2.73500E+00     3.27499E+03
   2.73625E+00     3.27499E+03
   2.73750E+00     3.27499E+03
   2.73875E+00     3.27499E+03
   2.74000E+00     3.27499E+03
   2.74125E+00     3.27499E+03
   2.74250E+00     3.27499E+03
   2.74375E+00     3.27499E+03
   2.74500E+00     3.27499E+03
   2.74625E+00     3.27499E+03
   2.74750E+00     3.27499E+03
   2.74875E+00     3.27499E+03
   2.75000E+00     3.27499E+03
   2.75125E+00     3.27499E+03
   2.75250E+00     3.27499E+03
   2.75375E+00     3.27499E+03
   2.75500E+00     3.27499E+03
   2.75625E+00     3.27499E+03
   2.75750E+00     3.27499E+03
   2.75875E+00     3.27499E+03
   2.76000E+00     3.27499E+03
   2.76125E+00     3.27499E+03
   2.76250E+00     3.27499E+03
   2.76375E+00     3.27499E+03
   2.76500E+00     3.27499E+03
   2.76625E+00     3.27499E+03
   2.76750E+00     3.27499E+03
   2.76875E+00     3.27499E+03
   2.77000E+00     3.27499E+03
   2.77125E+00     3.27499E+03
   2.77250E+00     3.27499E+03
   2.77375E+00     3.27499E+03
   2.77500E+00     3.27499E+03
   2.77625E+00     3.27499E+03
   2.77750E+00     3.27499E+03
   2.77875E+00     3.27499E+03
   2.78000E+00     3.27499E+03
   2.78125E+00     3.27499E+03
   2.78250E+00     3.27499E+03
   2.78375E+00     3.27499E+03
   2.78500E+00     3.27499E+03
   2.78625E+00     3.27499E+03
   2.78750E+00     3.27499E+03
   2.78875E+00     3.27499E+03
   2.79000E+00     3.27499E+03
   2.79125E+00     3.27499E+03
   2.79250E+00     3.27499E+03
   2.79375E+00     3.27499E+03
   2.79500E+00     3.27499E+03
   2.79625E+00     3.27499E+03
   2.79750E+00     3.27499E+03
   2.79875E+00     3.27499E+03
   2.80000E+00     3.27499E+03
   2.80125E+00     3.27499E+03
   2.80250E+00     3.27499E+03
   2.80375E+00     3.27499E+03
   2.80500E+00     3.27499E+03
   2.80625E+00     3.27499E+03
   2.80750E+00     3.27499E+03
   2.80875E+00     3.27498E+03
   2.81000E+00     3.27498E+03
   2.81125E+00     3.27498E+03
   2.81250E+00     3.27498E+03
   2.81375E+00     3.27498E+03
   2.81500E+00     3.27498E+03
   2.81625E+00     3.27498E+03
   2.81750E+00     3.27498E+03
   2.81875E+00     3.27498E+03
   2.82000E+00     3.27498E+03
   2.82125E+00     3.27498E+03
   2.82250E+00     3.27498E+03
   2.82375E+00     3.27498E+03
   2.82500E+00     3.27498E+03
   2.82625E+00     3.27498E+03
   2.82750E+00     3.27498E+03
   2.82875E+00     3.27498E+03
   2.83000E+00     3.27498E+03
   2.83125E+00     3.27498E+03
   2.83250E+00     3.27498E+03
   2.83375E+00     3.27498E+03
   2.83500E+00     3.27498E+03
   2.83625E+00     3.27498E+03
   2.83750E+00     3.27498E+03
   2.83875E+00     3.27498E+03
   2.84000E+00     3.27498E+03
   2.84125E+00     3.27498E+03
   2.84250E+00     3.27498E+03
   2.84375E+00     3.27498E+03
   2.84500E+00     3.27498E+03
   2.84625E+00     3.27498E+03
   2.84750E+00     3.27498E+03
   2.84875E+00     3.27498E+03
   2.85000E+00     3.27498E+03
   2.85125E+00     3.27498E+03
   2.85250E+00     3.27498E+03
   2.85375E+00     3.27498E+03
   2.85500E+00     3.27498E+03
   2.85625E+00     3.27498E+03
   2.85750E+00     3.27498E+03
   2.85875E+00     3.27498E+03
   2.86000E+00     3.27498E+03
   2.86125E+00     3.27498E+03
   2.86250E+00     3.27498E+03
   2.86375E+00     3.27498E+03
   2.86500E+00     3.27498E+03
   2.86625E+00     3.27498E+03
   2.86750E+00     3.27498E+03
   2.86875E+00     3.27498E+03
   2.87000E+00     3.27498E+03
   2.87125E+00     3.27498E+03
   2.87250E+00     3.27499E+03
   2.87375E+00     3.27499E+03
   2.87500E+00     3.27499E+03
   2.87625E+00     3.27499E+03
   2.87750E+00     3.27499E+03
   2.87875E+00     3.27499E+03
   2.88000E+00     3.27499E+03
   2.88125E+00     3.27499E+03
   2.88250E+00     3.27499E+03
   2.88375E+00     3.27499E+03
   2.88500E+00     3.27499E+03
   2.88625E+00     3.27499E+03
   2.88750E+00     3.27499E+03
   2.88875E+00     3.27499E+03
   2.89000E+00     3.27499E+03
   2.89125E+00     3.27499E+03
   2.89250E+00     3.27499E+03
   2.89375E+00     3.27499E+03
   2.89500E+00     3.27499E+03
   2.89625E+00     3.27499E+03
   2.89750E+00     3.27499E+03
   2.89875E+00     3.27499E+03
   2.90000E+00     3.27499E+03
   2.90125E+00     3.27499E+03
   2.90250E+00     3.27499E+03
   2.90375E+00     3.27499E+03
   2.90500E+00     3.27499E+03
   2.90625E+00     3.27499E+03
   2.90750E+00     3.27499E+03
   2.90875E+00     3.27499E+03
   2.91000E+00     3.27499E+03
   2.91125E+00     3.27499E+03
   2.91250E+00     3.27499E+03
   2.91375E+00     3.27499E+03
   2.91500E+00     3.27499E+03
   2.91625E+00     3.27499E+03
   2.91750E+00     3.27499E+03
   2.91875E+00     3.27499E+03
   2.92000E+00     3.27499E+03
   2.92125E+00     3.27499E+03
   2.92250E+00     3.27499E+03
   2.92375E+00     3.27499E+03
   2.92500E+00     3.27499E+03
   2.92625E+00     3.27499E+03
   2.92750E+00     3.27499E+03
   2.92875E+00     3.27499E+03
   2.93000E+00     3.27499E+03
   2.93125E+00     3.27499E+03
   2.93250E+00     3.27499E+03
   2.93375E+00     3.27499E+03
   2.93500E+00     3.27499E+03
   2.93625E+00     3.27499E+03
   2.93750E+00     3.27499E+03
   2.93875E+00     3.27499E+03
   2.94000E+00     3.27499E+03
   2.94125E+00     3.27499E+03
   2.94250E+00     3.27499E+03
   2.94375E+00     3.27499E+03
   2.94500E+00     3.27499E+03
   2.94625E+00     3.27499E+03
   2.94750E+00     3.27499E+03
   2.94875E+00     3.27499E+03
   2.95000E+00     3.27499E+03
   2.95125E+00     3.27499E+03
   2.95250E+00     3.27499E+03
   2.95375E+00     3.27499E+03
   2.95500E+00     3.27499E+03
   2.95625E+00     3.27499E+03
   2.95750E+00     3.27499E+03
   2.95875E+00     3.27499E+03
   2.96000E+00     3.27499E+03
   2.96125E+00     3.27499E+03
   2.96250E+00     3.27499E+03
   2.96375E+00     3.27499E+03
   2.96500E+00     3.27499E+03
   2.96625E+00     3.27499E+03
   2.96750E+00     3.27499E+03
   2.96875E+00     3.27499E+03
   2.97000E+00     3.27499E+03
   2.97125E+00     3.27499E+03
   2.97250E+00     3.27499E+03
   2.97375E+00     3.27499E+03
   2.97500E+00     3.27499E+03
   2.97625E+00     3.27499E+03
   2.97750E+00     3.27499E+03
   2.97875E+00     3.27499E+03
   2.98000E+00     3.27499E+03
   2.98125E+00     3.27499E+03
   2.98250E+00     3.27499E+03
   2.98375E+00     3.27499E+03
   2.98500E+00     3.27499E+03
   2.98625E+00     3.27499E+03
   2.98750E+00     3.27499E+03
   2.98875E+00     3.27499E+03
   2.99000E+00     3.27499E+03
   2.99125E+00     3.27499E+03
   2.99250E+00     3.27499E+03
   2.99375E+00     3.27499E+03
   2.99500E+00     3.27499E+03
   2.99625E+00     3.27499E+03
   2.99750E+00     3.27499E+03
   2.99875E+00     3.27499E+03
   3.00000E+00     3.27499E+03
   3.00125E+00     3.27499E+03
   3.00250E+00     3.27499E+03
   3.00375E+00     3.27499E+03
   3.00500E+00     3.27499E+03
   3.00625E+00     3.27499E+03
   3.00750E+00     3.27499E+03
   3.00875E+00     3.27499E+03
   3.01000E+00     3.27499E+03
   3.01125E+00     3.27499E+03
   3.01250E+00     3.27499E+03
   3.01375E+00     3.27499E+03
   3.01500E+00     3.27499E+03
   3.01625E+00     3.27499E+03
   3.01750E+00     3.27499E+03
   3.01875E+00     3.27499E+03
   3.02000E+00     3.27499E+03
   3.02125E+00     3.27499E+03
   3.02250E+00     3.27499E+03
   3.02375E+00     3.27499E+03
   3.02500E+00     3.27499E+03
   3.02625E+00     3.27499E+03
   3.02750E+00     3.27499E+03
   3.02875E+00     3.27499E+03
   3.03000E+00     3.27499E+03
   3.03125E+00     3.27499E+03
   3.03250E+00     3.27499E+03
   3.03375E+00     3.27499E+03
   3.03500E+00     3.27499E+03
   3.03625E+00     3.27499E+03
   3.03750E+00     3.27499E+03
   3.03875E+00     3.27499E+03
   3.04000E+00     3.27499E+03
   3.04125E+00     3.27499E+03
   3.04250E+00     3.27499E+03
   3.04375E+00     3.27499E+03
   3.04500E+00     3.27499E+03
   3.04625E+00     3.27499E+03
   3.04750E+00     3.27499E+03
   3.04875E+00     3.27499E+03
   3.05000E+00     3.27499E+03
   3.05125E+00     3.27499E+03
   3.05250E+00     3.27499E+03
   3.05375E+00     3.27499E+03
   3.05500E+00     3.27499E+03
   3.05625E+00     3.27499E+03
   3.05750E+00     3.27499E+03
   3.05875E+00     3.27499E+03
   3.06000E+00     3.27499E+03
   3.06125E+00     3.27499E+03
   3.06250E+00     3.27499E+03
   3.06375E+00     3.27499E+03
   3.06500E+00     3.27499E+03
   3.06625E+00     3.27499E+03
   3.06750E+00     3.27499E+03
   3.06875E+00     3.27499E+03
   3.07000E+00     3.27499E+03
   3.07125E+00     3.27499E+03
   3.07250E+00     3.27499E+03
   3.07375E+00     3.27499E+03
   3.07500E+00     3.27499E+03
   3.07625E+00     3.27499E+03
   3.07750E+00     3.27499E+03
   3.07875E+00     3.27499E+03
   3.08000E+00     3.27499E+03
   3.08125E+00     3.27499E+03
   3.08250E+00     3.27499E+03
   3.08375E+00     3.27499E+03
   3.08500E+00     3.27499E+03
   3.08625E+00     3.27499E+03
   3.08750E+00     3.27499E+03
   3.08875E+00     3.27499E+03
   3.09000E+00     3.27499E+03
   3.09125E+00     3.27499E+03
   3.09250E+00     3.27499E+03
   3.09375E+00     3.27499E+03
   3.09500E+00     3.27499E+03
   3.09625E+00     3.27499E+03
   3.09750E+00     3.27499E+03
   3.09875E+00     3.27499E+03
   3.10000E+00     3.27499E+03
   3.10125E+00     3.27499E+03
   3.10250E+00     3.27499E+03
   3.10375E+00     3.27499E+03
   3.10500E+00     3.27499E+03
   3.10625E+00     3.27499E+03
   3.10750E+00     3.27499E+03
   3.10875E+00     3.27499E+03
   3.11000E+00     3.27499E+03
   3.11125E+00     3.27499E+03
   3.11250E+00     3.27499E+03
   3.11375E+00     3.27499E+03
   3.11500E+00     3.27499E+03
   3.11625E+00     3.27499E+03
   3.11750E+00     3.27499E+03
   3.11875E+00     3.27499E+03
   3.12000E+00     3.27499E+03
   3.12125E+00     3.27499E+03
   3.12250E+00     3.27499E+03
   3.12375E+00     3.27499E+03
   3.12500E+00     3.27499E+03
   3.12625E+00     3.27499E+03
   3.12750E+00     3.27499E+03
   3.12875E+00     3.27499E+03
   3.13000E+00     3.27499E+03
   3.13125E+00     3.27499E+03
   3.13250E+00     3.27499E+03
   3.13375E+00     3.27499E+03
   3.13500E+00     3.27499E+03
   3.13625E+00     3.27499E+03
   3.13750E+00     3.27499E+03
   3.13875E+00     3.27499E+03
   3.14000E+00     3.27499E+03
   3.14125E+00     3.27499E+03
   3.14250E+00     3.27499E+03
   3.14375E+00     3.27499E+03
   3.14500E+00     3.27499E+03
   3.14625E+00     3.27499E+03
   3.14750E+00     3.27499E+03
   3.14875E+00     3.27499E+03
   3.15000E+00     3.27499E+03
   3.15125E+00     3.27499E+03
   3.15250E+00     3.27499E+03
   3.15375E+00     3.27499E+03
   3.15500E+00     3.27499E+03
   3.15625E+00     3.27499E+03
   3.15750E+00     3.27499E+03
   3.15875E+00     3.27499E+03
   3.16000E+00     3.27499E+03
   3.16125E+00     3.27499E+03
   3.16250E+00     3.27499E+03
   3.16375E+00     3.27499E+03
   3.16500E+00     3.27499E+03
   3.16625E+00     3.27499E+03
   3.16750E+00     3.27499E+03
   3.16875E+00     3.27499E+03
   3.17000E+00     3.27499E+03
   3.17125E+00     3.27499E+03
   3.17250E+00     3.27499E+03
   3.17375E+00     3.27499E+03
   3.17500E+00     3.27499E+03
   3.17625E+00     3.27499E+03
   3.17750E+00     3.27499E+03
   3.17875E+00     3.27499E+03
   3.18000E+00     3.27499E+03
   3.18125E+00     3.27499E+03
   3.18250E+00     3.27499E+03
   3.18375E+00     3.27499E+03
   3.18500E+00     3.27499E+03
   3.18625E+00     3.27499E+03
   3.18750E+00     3.27499E+03
   3.18875E+00     3.27499E+03
   3.19000E+00     3.27499E+03
   3.19125E+00     3.27499E+03
   3.19250E+00     3.27499E+03
   3.19375E+00     3.27499E+03
   3.19500E+00     3.27499E+03
   3.19625E+00     3.27499E+03
   3.19750E+00     3.27499E+03
   3.19875E+00     3.27499E+03
   3.20000E+00     3.27499E+03
   3.20125E+00     3.27499E+03
   3.20250E+00     3.27499E+03
   3.20375E+00     3.27499E+03
   3.20500E+00     3.27499E+03
   3.20625E+00     3.27499E+03
   3.20750E+00     3.27499E+03
   3.20875E+00     3.27499E+03
   3.21000E+00     3.27499E+03
   3.21125E+00     3.27499E+03
   3.21250E+00     3.27499E+03
   3.21375E+00     3.27499E+03
   3.21500E+00     3.27499E+03
   3.21625E+00     3.27499E+03
   3.21750E+00     3.27499E+03
   3.21875E+00     3.27499E+03
   3.22000E+00     3.27499E+03
   3.22125E+00     3.27499E+03
   3.22250E+00     3.27499E+03
   3.22375E+00     3.27499E+03
   3.22500E+00     3.27499E+03
   3.22625E+00     3.27499E+03
   3.22750E+00     3.27499E+03
   3.22875E+00     3.27499E+03
   3.23000E+00     3.27499E+03
   3.23125E+00     3.27499E+03
   3.23250E+00     3.27499E+03
   3.23375E+00     3.27499E+03
   3.23500E+00     3.27499E+03
   3.23625E+00     3.27499E+03
   3.23750E+00     3.27499E+03
   3.23875E+00     3.27499E+03
   3.24000E+00     3.27499E+03
   3.24125E+00     3.27499E+03
   3.24250E+00     3.27499E+03
   3.24375E+00     3.27499E+03
   3.24500E+00     3.27499E+03
   3.24625E+00     3.27499E+03
   3.24750E+00     3.27499E+03
   3.24875E+00     3.27499E+03
   3.25000E+00     3.27499E+03
   3.25125E+00     3.27499E+03
   3.25250E+00     3.27499E+03
   3.25375E+00     3.27499E+03
   3.25500E+00     3.27499E+03
   3.25625E+00     3.27499E+03
   3.25750E+00     3.27499E+03
   3.25875E+00     3.27499E+03
   3.26000E+00     3.27499E+03
   3.26125E+00     3.27499E+03
   3.26250E+00     3.27499E+03
   3.26375E+00     3.27499E+03
   3.26500E+00     3.27499E+03
   3.26625E+00     3.27499E+03
   3.26750E+00     3.27499E+03
   3.26875E+00     3.27499E+03
   3.27000E+00     3.27499E+03
   3.27125E+00     3.27499E+03
   3.27250E+00     3.27499E+03
   3.27375E+00     3.27499E+03
   3.27500E+00     3.27499E+03
   3.27625E+00     3.27499E+03
   3.27750E+00     3.27499E+03
   3.27875E+00     3.27499E+03
   3.28000E+00     3.27499E+03
   3.28125E+00     3.27499E+03
   3.28250E+00     3.27499E+03
   3.28375E+00     3.27499E+03
   3.28500E+00     3.27499E+03
   3.28625E+00     3.27499E+03
   3.28750E+00     3.27499E+03
   3.28875E+00     3.27499E+03
   3.29000E+00     3.27499E+03
   3.29125E+00     3.27499E+03
   3.29250E+00     3.27499E+03
   3.29375E+00     3.27499E+03
   3.29500E+00     3.27499E+03
   3.29625E+00     3.27499E+03
   3.29750E+00     3.27499E+03
   3.29875E+00     3.27499E+03
   3.30000E+00     3.27499E+03
   3.30125E+00     3.27499E+03
   3.30250E+00     3.27499E+03
   3.30375E+00     3.27499E+03
   3.30500E+00     3.27499E+03
   3.30625E+00     3.27499E+03
   3.30750E+00     3.27499E+03
   3.30875E+00     3.27499E+03
   3.31000E+00     3.27499E+03
   3.31125E+00     3.27499E+03
   3.31250E+00     3.27499E+03
   3.31375E+00     3.27499E+03
   3.31500E+00     3.27499E+03
   3.31625E+00     3.27499E+03
   3.31750E+00     3.27499E+03
   3.31875E+00     3.27499E+03
   3.32000E+00     3.27499E+03
   3.32125E+00     3.27499E+03
   3.32250E+00     3.27499E+03
   3.32375E+00     3.27499E+03
   3.32500E+00     3.27499E+03
   3.32625E+00     3.27499E+03
   3.32750E+00     3.27499E+03
   3.32875E+00     3.27499E+03
   3.33000E+00     3.27499E+03
   3.33125E+00     3.27499E+03
   3.33250E+00     3.27499E+03
   3.33375E+00     3.27499E+03
   3.33500E+00     3.27499E+03
   3.33625E+00     3.27499E+03
   3.33750E+00     3.27499E+03
   3.33875E+00     3.27499E+03
   3.34000E+00     3.27499E+03
   3.34125E+00     3.27499E+03
   3.34250E+00     3.27499E+03
   3.34375E+00     3.27499E+03
   3.34500E+00     3.27499E+03
   3.34625E+00     3.27499E+03
   3.34750E+00     3.27499E+03
   3.34875E+00     3.27499E+03
   3.35000E+00     3.27499E+03
   3.35125E+00     3.27499E+03
   3.35250E+00     3.27499E+03
   3.35375E+00     3.27499E+03
   3.35500E+00     3.27499E+03
   3.35625E+00     3.27499E+03
   3.35750E+00     3.27499E+03
   3.35875E+00     3.27499E+03
   3.36000E+00     3.27499E+03
   3.36125E+00     3.27499E+03
   3.36250E+00     3.27499E+03
   3.36375E+00     3.27499E+03
   3.36500E+00     3.27499E+03
   3.36625E+00     3.27499E+03
   3.36750E+00     3.27499E+03
   3.36875E+00     3.27499E+03
   3.37000E+00     3.27499E+03
   3.37125E+00     3.27499E+03
   3.37250E+00     3.27499E+03
   3.37375E+00     3.27499E+03
   3.37500E+00     3.27499E+03
   3.37625E+00     3.27499E+03
   3.37750E+00     3.27499E+03
   3.37875E+00     3.27499E+03
   3.38000E+00     3.27499E+03
   3.38125E+00     3.27499E+03
   3.38250E+00     3.27499E+03
   3.38375E+00     3.27499E+03
   3.38500E+00     3.27499E+03
   3.38625E+00     3.27499E+03
   3.38750E+00     3.27499E+03
   3.38875E+00     3.27499E+03
   3.39000E+00     3.27499E+03
   3.39125E+00     3.27499E+03
   3.39250E+00     3.27499E+03
   3.39375E+00     3.27499E+03
   3.39500E+00     3.27499E+03
   3.39625E+00     3.27499E+03
   3.39750E+00     3.27499E+03
   3.39875E+00     3.27499E+03
   3.40000E+00     3.27499E+03
   3.40125E+00     3.27499E+03
   3.40250E+00     3.27499E+03
   3.40375E+00     3.27499E+03
   3.40500E+00     3.27499E+03
   3.40625E+00     3.27499E+03
   3.40750E+00     3.27499E+03
   3.40875E+00     3.27499E+03
   3.41000E+00     3.27499E+03
   3.41125E+00     3.27499E+03
   3.41250E+00     3.27499E+03
   3.41375E+00     3.27499E+03
   3.41500E+00     3.27499E+03
   3.41625E+00     3.27499E+03
   3.41750E+00     3.27499E+03
   3.41875E+00     3.27499E+03
   3.42000E+00     3.27499E+03
   3.42125E+00     3.27499E+03
   3.42250E+00     3.27499E+03
   3.42375E+00     3.27499E+03
   3.42500E+00     3.27499E+03
   3.42625E+00     3.27499E+03
   3.42750E+00     3.27499E+03
   3.42875E+00     3.27499E+03
   3.43000E+00     3.27499E+03
   3.43125E+00     3.27499E+03
   3.43250E+00     3.27499E+03
   3.43375E+00     3.27499E+03
   3.43500E+00     3.27499E+03
   3.43625E+00     3.27499E+03
   3.43750E+00     3.27499E+03
   3.43875E+00     3.27499E+03
   3.44000E+00     3.27499E+03
   3.44125E+00     3.27499E+03
   3.44250E+00     3.27499E+03
   3.44375E+00     3.27499E+03
   3.44500E+00     3.27499E+03
   3.44625E+00     3.27499E+03
   3.44750E+00     3.27499E+03
   3.44875E+00     3.27499E+03
   3.45000E+00     3.27499E+03
   3.45125E+00     3.27499E+03
   3.45250E+00     3.27499E+03
   3.45375E+00     3.27499E+03
   3.45500E+00     3.27499E+03
   3.45625E+00     3.27499E+03
   3.45750E+00     3.27499E+03
   3.45875E+00     3.27499E+03
   3.46000E+00     3.27499E+03
   3.46125E+00     3.27499E+03
   3.46250E+00     3.27499E+03
   3.46375E+00     3.27499E+03
   3.46500E+00     3.27499E+03
   3.46625E+00     3.27499E+03
   3.46750E+00     3.27499E+03
   3.46875E+00     3.27499E+03
   3.47000E+00     3.27499E+03
   3.47125E+00     3.27499E+03
   3.47250E+00     3.27499E+03
   3.47375E+00     3.27499E+03
   3.47500E+00     3.27499E+03
   3.47625E+00     3.27499E+03
   3.47750E+00     3.27499E+03
   3.47875E+00     3.27499E+03
   3.48000E+00     3.27499E+03
   3.48125E+00     3.27499E+03
   3.48250E+00     3.27499E+03
   3.48375E+00     3.27499E+03
   3.48500E+00     3.27499E+03
   3.48625E+00     3.27499E+03
   3.48750E+00     3.27499E+03
   3.48875E+00     3.27499E+03
   3.49000E+00     3.27499E+03
   3.49125E+00     3.27499E+03
   3.49250E+00     3.27499E+03
   3.49375E+00     3.27499E+03
   3.49500E+00     3.27499E+03
   3.49625E+00     3.27499E+03
   3.49750E+00     3.27499E+03
   3.49875E+00     3.27499E+03
   3.50000E+00     3.27499E+03
   3.50125E+00     3.27499E+03
   3.50250E+00     3.27499E+03
   3.50375E+00     3.27499E+03
   3.50500E+00     3.27499E+03
   3.50625E+00     3.27499E+03
   3.50750E+00     3.27499E+03
   3.50875E+00     3.27499E+03
   3.51000E+00     3.27499E+03
   3.51125E+00     3.27499E+03
   3.51250E+00     3.27499E+03
   3.51375E+00     3.27499E+03
   3.51500E+00     3.27499E+03
   3.51625E+00     3.27499E+03
   3.51750E+00     3.27499E+03
   3.51875E+00     3.27499E+03
   3.52000E+00     3.27499E+03
   3.52125E+00     3.27499E+03
   3.52250E+00     3.27499E+03
   3.52375E+00     3.27499E+03
   3.52500E+00     3.27499E+03
   3.52625E+00     3.27499E+03
   3.52750E+00     3.27499E+03
   3.52875E+00     3.27499E+03
   3.53000E+00     3.27499E+03
   3.53125E+00     3.27499E+03
   3.53250E+00     3.27499E+03
   3.53375E+00     3.27499E+03
   3.53500E+00     3.27499E+03
   3.53625E+00     3.27499E+03
   3.53750E+00     3.27499E+03
   3.53875E+00     3.27499E+03
   3.54000E+00     3.27499E+03
   3.54125E+00     3.27499E+03
   3.54250E+00     3.27499E+03
   3.54375E+00     3.27499E+03
   3.54500E+00     3.27499E+03
   3.54625E+00     3.27499E+03
   3.54750E+00     3.27499E+03
   3.54875E+00     3.27499E+03
   3.55000E+00     3.27499E+03
   3.55125E+00     3.27499E+03
   3.55250E+00     3.27499E+03
   3.55375E+00     3.27499E+03
   3.55500E+00     3.27499E+03
   3.55625E+00     3.27499E+03
   3.55750E+00     3.27499E+03
   3.55875E+00     3.27499E+03
   3.56000E+00     3.27499E+03
   3.56125E+00     3.27499E+03
   3.56250E+00     3.27499E+03
   3.56375E+00     3.27499E+03
   3.56500E+00     3.27499E+03
   3.56625E+00     3.27499E+03
   3.56750E+00     3.27499E+03
   3.56875E+00     3.27499E+03
   3.57000E+00     3.27499E+03
   3.57125E+00     3.27499E+03
   3.57250E+00     3.27499E+03
   3.57375E+00     3.27499E+03
   3.57500E+00     3.27499E+03
   3.57625E+00     3.27499E+03
   3.57750E+00     3.27499E+03
   3.57875E+00     3.27499E+03
   3.58000E+00     3.27499E+03
   3.58125E+00     3.27499E+03
   3.58250E+00     3.27499E+03
   3.58375E+00     3.27499E+03
   3.58500E+00     3.27499E+03
   3.58625E+00     3.27499E+03
   3.58750E+00     3.27499E+03
   3.58875E+00     3.27499E+03
   3.59000E+00     3.27499E+03
   3.59125E+00     3.27499E+03
   3.59250E+00     3.27499E+03
   3.59375E+00     3.27499E+03
   3.59500E+00     3.27499E+03
   3.59625E+00     3.27499E+03
   3.59750E+00     3.27499E+03
   3.59875E+00     3.27499E+03
   3.60000E+00     3.27499E+03
   3.60125E+00     3.27499E+03
   3.60250E+00     3.27499E+03
   3.60375E+00     3.27499E+03
   3.60500E+00     3.27499E+03
   3.60625E+00     3.27499E+03
   3.60750E+00     3.27499E+03
   3.60875E+00     3.27499E+03
   3.61000E+00     3.27499E+03
   3.61125E+00     3.27499E+03
   3.61250E+00     3.27499E+03
   3.61375E+00     3.27499E+03
   3.61500E+00     3.27499E+03
   3.61625E+00     3.27499E+03
   3.61750E+00     3.27499E+03
   3.61875E+00     3.27499E+03
   3.62000E+00     3.27499E+03
   3.62125E+00     3.27499E+03
   3.62250E+00     3.27499E+03
   3.62375E+00     3.27499E+03
   3.62500E+00     3.27499E+03
   3.62625E+00     3.27499E+03
   3.62750E+00     3.27499E+03
   3.62875E+00     3.27499E+03
   3.63000E+00     3.27499E+03
   3.63125E+00     3.27499E+03
   3.63250E+00     3.27499E+03
   3.63375E+00     3.27499E+03
   3.63500E+00     3.27499E+03
   3.63625E+00     3.27499E+03
   3.63750E+00     3.27499E+03
   3.63875E+00     3.27499E+03
   3.64000E+00     3.27499E+03
   3.64125E+00     3.27499E+03
   3.64250E+00     3.27499E+03
   3.64375E+00     3.27499E+03
   3.64500E+00     3.27499E+03
   3.64625E+00     3.27499E+03
   3.64750E+00     3.27499E+03
   3.64875E+00     3.27499E+03
   3.65000E+00     3.27499E+03
   3.65125E+00     3.27499E+03
   3.65250E+00     3.27499E+03
   3.65375E+00     3.27499E+03
   3.65500E+00     3.27499E+03
   3.65625E+00     3.27499E+03
   3.65750E+00     3.27499E+03
   3.65875E+00     3.27499E+03
   3.66000E+00     3.27499E+03
   3.66125E+00     3.27499E+03
   3.66250E+00     3.27499E+03
   3.66375E+00     3.27499E+03
   3.66500E+00     3.27499E+03
   3.66625E+00     3.27499E+03
   3.66750E+00     3.27499E+03
   3.66875E+00     3.27499E+03
   3.67000E+00     3.27499E+03
   3.67125E+00     3.27499E+03
   3.67250E+00     3.27499E+03
   3.67375E+00     3.27499E+03
   3.67500E+00     3.27499E+03
   3.67625E+00     3.27499E+03
   3.67750E+00     3.27499E+03
   3.67875E+00     3.27499E+03
   3.68000E+00     3.27499E+03
   3.68125E+00     3.27499E+03
   3.68250E+00     3.27499E+03
   3.68375E+00     3.27499E+03
   3.68500E+00     3.27499E+03
   3.68625E+00     3.27499E+03
   3.68750E+00     3.27499E+03
   3.68875E+00     3.27499E+03
   3.69000E+00     3.27499E+03
   3.69125E+00     3.27499E+03
   3.69250E+00     3.27499E+03
   3.69375E+00     3.27499E+03
   3.69500E+00     3.27499E+03
   3.69625E+00     3.27499E+03
   3.69750E+00     3.27499E+03
   3.69875E+00     3.27499E+03
   3.70000E+00     3.27499E+03
   3.70125E+00     3.27499E+03
   3.70250E+00     3.27499E+03
   3.70375E+00     3.27499E+03
   3.70500E+00     3.27499E+03
   3.70625E+00     3.27499E+03
   3.70750E+00     3.27499E+03
   3.70875E+00     3.27499E+03
   3.71000E+00     3.27499E+03
   3.71125E+00     3.27499E+03
   3.71250E+00     3.27499E+03
   3.71375E+00     3.27499E+03
   3.71500E+00     3.27499E+03
   3.71625E+00     3.27499E+03
   3.71750E+00     3.27499E+03
   3.71875E+00     3.27499E+03
   3.72000E+00     3.27499E+03
   3.72125E+00     3.27499E+03
   3.72250E+00     3.27499E+03
   3.72375E+00     3.27499E+03
   3.72500E+00     3.27499E+03
   3.72625E+00     3.27499E+03
   3.72750E+00     3.27499E+03
   3.72875E+00     3.27499E+03
   3.73000E+00     3.27499E+03
   3.73125E+00     3.27499E+03
   3.73250E+00     3.27499E+03
   3.73375E+00     3.27499E+03
   3.73500E+00     3.27499E+03
   3.73625E+00     3.27499E+03
   3.73750E+00     3.27499E+03
   3.73875E+00     3.27499E+03
   3.74000E+00     3.27499E+03
   3.74125E+00     3.27499E+03
   3.74250E+00     3.27499E+03
   3.74375E+00     3.27499E+03
   3.74500E+00     3.27499E+03
   3.74625E+00     3.27499E+03
   3.74750E+00     3.27499E+03
   3.74875E+00     3.27499E+03
   3.75000E+00     3.27499E+03
   3.75125E+00     3.27499E+03
   3.75250E+00     3.27499E+03
   3.75375E+00     3.27499E+03
   3.75500E+00     3.27499E+03
   3.75625E+00     3.27499E+03
   3.75750E+00     3.27499E+03
   3.75875E+00     3.27499E+03
   3.76000E+00     3.27499E+03
   3.76125E+00     3.27499E+03
   3.76250E+00     3.27499E+03
   3.76375E+00     3.27499E+03
   3.76500E+00     3.27499E+03
   3.76625E+00     3.27499E+03
   3.76750E+00     3.27499E+03
   3.76875E+00     3.27499E+03
   3.77000E+00     3.27499E+03
   3.77125E+00     3.27499E+03
   3.77250E+00     3.27499E+03
   3.77375E+00     3.27499E+03
   3.77500E+00     3.27499E+03
   3.77625E+00     3.27499E+03
   3.77750E+00     3.27499E+03
   3.77875E+00     3.27499E+03
   3.78000E+00     3.27499E+03
   3.78125E+00     3.27499E+03
   3.78250E+00     3.27499E+03
   3.78375E+00     3.27499E+03
   3.78500E+00     3.27499E+03
   3.78625E+00     3.27499E+03
   3.78750E+00     3.27499E+03
   3.78875E+00     3.27499E+03
   3.79000E+00     3.27499E+03
   3.79125E+00     3.27499E+03
   3.79250E+00     3.27499E+03
   3.79375E+00     3.27499E+03
   3.79500E+00     3.27499E+03
   3.79625E+00     3.27499E+03
   3.79750E+00     3.27499E+03
   3.79875E+00     3.27499E+03
   3.80000E+00     3.27499E+03
   3.80125E+00     3.27499E+03
   3.80250E+00     3.27499E+03
   3.80375E+00     3.27499E+03
   3.80500E+00     3.27499E+03
   3.80625E+00     3.27499E+03
   3.80750E+00     3.27499E+03
   3.80875E+00     3.27499E+03
   3.81000E+00     3.27499E+03
   3.81125E+00     3.27499E+03
   3.81250E+00     3.27499E+03
   3.81375E+00     3.27499E+03
   3.81500E+00     3.27499E+03
   3.81625E+00     3.27499E+03
   3.81750E+00     3.27499E+03
   3.81875E+00     3.27499E+03
   3.82000E+00     3.27499E+03
   3.82125E+00     3.27499E+03
   3.82250E+00     3.27499E+03
   3.82375E+00     3.27499E+03
   3.82500E+00     3.27499E+03
   3.82625E+00     3.27499E+03
   3.82750E+00     3.27499E+03
   3.82875E+00     3.27499E+03
   3.83000E+00     3.27499E+03
   3.83125E+00     3.27499E+03
   3.83250E+00     3.27499E+03
   3.83375E+00     3.27499E+03
   3.83500E+00     3.27499E+03
   3.83625E+00     3.27499E+03
   3.83750E+00     3.27499E+03
   3.83875E+00     3.27499E+03
   3.84000E+00     3.27499E+03
   3.84125E+00     3.27499E+03
   3.84250E+00     3.27499E+03
   3.84375E+00     3.27499E+03
   3.84500E+00     3.27499E+03
   3.84625E+00     3.27499E+03
   3.84750E+00     3.27499E+03
   3.84875E+00     3.27499E+03
   3.85000E+00     3.27499E+03
   3.85125E+00     3.27499E+03
   3.85250E+00     3.27499E+03
   3.85375E+00     3.27499E+03
   3.85500E+00     3.27499E+03
   3.85625E+00     3.27499E+03
   3.85750E+00     3.27499E+03
   3.85875E+00     3.27499E+03
   3.86000E+00     3.27499E+03
   3.86125E+00     3.27499E+03
   3.86250E+00     3.27499E+03
   3.86375E+00     3.27499E+03
   3.86500E+00     3.27499E+03
   3.86625E+00     3.27499E+03
   3.86750E+00     3.27499E+03
   3.86875E+00     3.27499E+03
   3.87000E+00     3.27499E+03
   3.87125E+00     3.27499E+03
   3.87250E+00     3.27499E+03
   3.87375E+00     3.27499E+03
   3.87500E+00     3.27499E+03
   3.87625E+00     3.27499E+03
   3.87750E+00     3.27499E+03
   3.87875E+00     3.27499E+03
   3.88000E+00     3.27499E+03
   3.88125E+00     3.27499E+03
   3.88250E+00     3.27499E+03
   3.88375E+00     3.27499E+03
   3.88500E+00     3.27499E+03
   3.88625E+00     3.27499E+03
   3.88750E+00     3.27499E+03
   3.88875E+00     3.27499E+03
   3.89000E+00     3.27499E+03
   3.89125E+00     3.27499E+03
   3.89250E+00     3.27499E+03
   3.89375E+00     3.27499E+03
   3.89500E+00     3.27499E+03
   3.89625E+00     3.27499E+03
   3.89750E+00     3.27499E+03
   3.89875E+00     3.27499E+03
   3.90000E+00     3.27499E+03
   3.90125E+00     3.27499E+03
   3.90250E+00     3.27499E+03
   3.90375E+00     3.27499E+03
   3.90500E+00     3.27499E+03
   3.90625E+00     3.27499E+03
   3.90750E+00     3.27499E+03
   3.90875E+00     3.27499E+03
   3.91000E+00     3.27499E+03
   3.91125E+00     3.27499E+03
   3.91250E+00     3.27499E+03
   3.91375E+00     3.27499E+03
   3.91500E+00     3.27499E+03
   3.91625E+00     3.27499E+03
   3.91750E+00     3.27499E+03
   3.91875E+00     3.27499E+03
   3.92000E+00     3.27499E+03
   3.92125E+00     3.27499E+03
   3.92250E+00     3.27499E+03
   3.92375E+00     3.27499E+03
   3.92500E+00     3.27499E+03
   3.92625E+00     3.27499E+03
   3.92750E+00     3.27499E+03
   3.92875E+00     3.27499E+03
   3.93000E+00     3.27499E+03
   3.93125E+00     3.27499E+03
   3.93250E+00     3.27499E+03
   3.93375E+00     3.27499E+03
   3.93500E+00     3.27499E+03
   3.93625E+00     3.27499E+03
   3.93750E+00     3.27499E+03
   3.93875E+00     3.27499E+03
   3.94000E+00     3.27499E+03
   3.94125E+00     3.27499E+03
   3.94250E+00     3.27499E+03
   3.94375E+00     3.27499E+03
   3.94500E+00     3.27499E+03
   3.94625E+00     3.27499E+03
   3.94750E+00     3.27499E+03
   3.94875E+00     3.27499E+03
   3.95000E+00     3.27499E+03
   3.95125E+00     3.27499E+03
   3.95250E+00     3.27499E+03
   3.95375E+00     3.27499E+03
   3.95500E+00     3.27499E+03
   3.95625E+00     3.27499E+03
   3.95750E+00     3.27499E+03
   3.95875E+00     3.27499E+03
   3.96000E+00     3.27499E+03
   3.96125E+00     3.27499E+03
   3.96250E+00     3.27499E+03
   3.96375E+00     3.27499E+03
   3.96500E+00     3.27499E+03
   3.96625E+00     3.27499E+03
   3.96750E+00     3.27499E+03
   3.96875E+00     3.27499E+03
   3.97000E+00     3.27499E+03
   3.97125E+00     3.27499E+03
   3.97250E+00     3.27499E+03
   3.97375E+00     3.27499E+03
   3.97500E+00     3.27499E+03
   3.97625E+00     3.27499E+03
   3.97750E+00     3.27499E+03
   3.97875E+00     3.27499E+03
   3.98000E+00     3.27499E+03
   3.98125E+00     3.27499E+03
   3.98250E+00     3.27499E+03
   3.98375E+00     3.27499E+03
   3.98500E+00     3.27499E+03
   3.98625E+00     3.27499E+03
   3.98750E+00     3.27499E+03
   3.98875E+00     3.27499E+03
   3.99000E+00     3.27499E+03
   3.99125E+00     3.27499E+03
   3.99250E+00     3.27499E+03
   3.99375E+00     3.27499E+03
   3.99500E+00     3.27499E+03
   3.99625E+00     3.27499E+03
   3.99750E+00     3.27499E+03
   3.99875E+00     3.27499E+03
   4.00000E+00     3.27499E+03
   4.00125E+00     3.27499E+03
   4.00250E+00     3.27499E+03
   4.00375E+00     3.27499E+03
   4.00500E+00     3.27499E+03
   4.00625E+00     3.27499E+03
   4.00750E+00     3.27499E+03
   4.00875E+00     3.27499E+03
   4.01000E+00     3.27499E+03
   4.01125E+00     3.27499E+03
   4.01250E+00     3.27499E+03
   4.01375E+00     3.27499E+03
   4.01500E+00     3.27499E+03
   4.01625E+00     3.27499E+03
   4.01750E+00     3.27499E+03
   4.01875E+00     3.27499E+03
   4.02000E+00     3.27499E+03
   4.02125E+00     3.27499E+03
   4.02250E+00     3.27499E+03
   4.02375E+00     3.27499E+03
   4.02500E+00     3.27499E+03
   4.02625E+00     3.27499E+03
   4.02750E+00     3.27499E+03
   4.02875E+00     3.27499E+03
   4.03000E+00     3.27499E+03
   4.03125E+00     3.27499E+03
   4.03250E+00     3.27499E+03
   4.03375E+00     3.27499E+03
   4.03500E+00     3.27499E+03
   4.03625E+00     3.27499E+03
   4.03750E+00     3.27499E+03
   4.03875E+00     3.27499E+03
   4.04000E+00     3.27499E+03
   4.04125E+00     3.27499E+03
   4.04250E+00     3.27499E+03
   4.04375E+00     3.27499E+03
   4.04500E+00     3.27499E+03
   4.04625E+00     3.27499E+03
   4.04750E+00     3.27499E+03
   4.04875E+00     3.27499E+03
   4.05000E+00     3.27499E+03
   4.05125E+00     3.27499E+03
   4.05250E+00     3.27499E+03
   4.05375E+00     3.27499E+03
   4.05500E+00     3.27499E+03
   4.05625E+00     3.27499E+03
   4.05750E+00     3.27499E+03
   4.05875E+00     3.27499E+03
   4.06000E+00     3.27499E+03
   4.06125E+00     3.27499E+03
   4.06250E+00     3.27499E+03
   4.06375E+00     3.27499E+03
   4.06500E+00     3.27499E+03
   4.06625E+00     3.27499E+03
   4.06750E+00     3.27499E+03
   4.06875E+00     3.27499E+03
   4.07000E+00     3.27499E+03
   4.07125E+00     3.27499E+03
   4.07250E+00     3.27499E+03
   4.07375E+00     3.27499E+03
   4.07500E+00     3.27499E+03
   4.07625E+00     3.27499E+03
   4.07750E+00     3.27499E+03
   4.07875E+00     3.27499E+03
   4.08000E+00     3.27499E+03
   4.08125E+00     3.27499E+03
   4.08250E+00     3.27499E+03
   4.08375E+00     3.27499E+03
   4.08500E+00     3.27499E+03
   4.08625E+00     3.27499E+03
   4.08750E+00     3.27499E+03
   4.08875E+00     3.27499E+03
   4.09000E+00     3.27499E+03
   4.09125E+00     3.27499E+03
   4.09250E+00     3.27499E+03
   4.09375E+00     3.27499E+03
   4.09500E+00     3.27499E+03
   4.09625E+00     3.27499E+03
   4.09750E+00     3.27499E+03
   4.09875E+00     3.27499E+03
   4.10000E+00     3.27499E+03
   4.10125E+00     3.27499E+03
   4.10250E+00     3.27499E+03
   4.10375E+00     3.27499E+03
   4.10500E+00     3.27499E+03
   4.10625E+00     3.27499E+03
   4.10750E+00     3.27499E+03
   4.10875E+00     3.27499E+03
   4.11000E+00     3.27499E+03
   4.11125E+00     3.27499E+03
   4.11250E+00     3.27499E+03
   4.11375E+00     3.27499E+03
   4.11500E+00     3.27499E+03
   4.11625E+00     3.27499E+03
   4.11750E+00     3.27499E+03
   4.11875E+00     3.27499E+03
   4.12000E+00     3.27499E+03
   4.12125E+00     3.27499E+03
   4.12250E+00     3.27499E+03
   4.12375E+00     3.27499E+03
   4.12500E+00     3.27499E+03
   4.12625E+00     3.27499E+03
   4.12750E+00     3.27499E+03
   4.12875E+00     3.27499E+03
   4.13000E+00     3.27499E+03
   4.13125E+00     3.27499E+03
   4.13250E+00     3.27499E+03
   4.13375E+00     3.27499E+03
   4.13500E+00     3.27499E+03
   4.13625E+00     3.27499E+03
   4.13750E+00     3.27499E+03
   4.13875E+00     3.27499E+03
   4.14000E+00     3.27499E+03
   4.14125E+00     3.27499E+03
   4.14250E+00     3.27499E+03
   4.14375E+00     3.27499E+03
   4.14500E+00     3.27499E+03
   4.14625E+00     3.27499E+03
   4.14750E+00     3.27499E+03
   4.14875E+00     3.27499E+03
   4.15000E+00     3.27499E+03
   4.15125E+00     3.27499E+03
   4.15250E+00     3.27499E+03
   4.15375E+00     3.27499E+03
   4.15500E+00     3.27499E+03
   4.15625E+00     3.27499E+03
   4.15750E+00     3.27499E+03
   4.15875E+00     3.27499E+03
   4.16000E+00     3.27499E+03
   4.16125E+00     3.27499E+03
   4.16250E+00     3.27499E+03
   4.16375E+00     3.27499E+03
   4.16500E+00     3.27499E+03
   4.16625E+00     3.27499E+03
   4.16750E+00     3.27499E+03
   4.16875E+00     3.27499E+03
   4.17000E+00     3.27499E+03
   4.17125E+00     3.27499E+03
   4.17250E+00     3.27499E+03
   4.17375E+00     3.27499E+03
   4.17500E+00     3.27499E+03
   4.17625E+00     3.27499E+03
   4.17750E+00     3.27499E+03
   4.17875E+00     3.27499E+03
   4.18000E+00     3.27499E+03
   4.18125E+00     3.27499E+03
   4.18250E+00     3.27499E+03
   4.18375E+00     3.27499E+03
   4.18500E+00     3.27499E+03
   4.18625E+00     3.27499E+03
   4.18750E+00     3.27499E+03
   4.18875E+00     3.27499E+03
   4.19000E+00     3.27499E+03
   4.19125E+00     3.27499E+03
   4.19250E+00     3.27499E+03
   4.19375E+00     3.27499E+03
   4.19500E+00     3.27499E+03
   4.19625E+00     3.27499E+03
   4.19750E+00     3.27499E+03
   4.19875E+00     3.27499E+03
   4.20000E+00     3.27499E+03
   4.20125E+00     3.27499E+03
   4.20250E+00     3.27499E+03
   4.20375E+00     3.27499E+03
   4.20500E+00     3.27499E+03
   4.20625E+00     3.27499E+03
   4.20750E+00     3.27499E+03
   4.20875E+00     3.27499E+03
   4.21000E+00     3.27499E+03
   4.21125E+00     3.27499E+03
   4.21250E+00     3.27499E+03
   4.21375E+00     3.27499E+03
   4.21500E+00     3.27499E+03
   4.21625E+00     3.27499E+03
   4.21750E+00     3.27499E+03
   4.21875E+00     3.27499E+03
   4.22000E+00     3.27499E+03
   4.22125E+00     3.27499E+03
   4.22250E+00     3.27499E+03
   4.22375E+00     3.27499E+03
   4.22500E+00     3.27499E+03
   4.22625E+00     3.27499E+03
   4.22750E+00     3.27499E+03
   4.22875E+00     3.27499E+03
   4.23000E+00     3.27499E+03
   4.23125E+00     3.27499E+03
   4.23250E+00     3.27499E+03
   4.23375E+00     3.27499E+03
   4.23500E+00     3.27499E+03
   4.23625E+00     3.27499E+03
   4.23750E+00     3.27499E+03
   4.23875E+00     3.27499E+03
   4.24000E+00     3.27499E+03
   4.24125E+00     3.27499E+03
   4.24250E+00     3.27499E+03
   4.24375E+00     3.27499E+03
   4.24500E+00     3.27499E+03
   4.24625E+00     3.27499E+03
   4.24750E+00     3.27499E+03
   4.24875E+00     3.27499E+03
   4.25000E+00     3.27499E+03
   4.25125E+00     3.27499E+03
   4.25250E+00     3.27499E+03
   4.25375E+00     3.27499E+03
   4.25500E+00     3.27499E+03
   4.25625E+00     3.27499E+03
   4.25750E+00     3.27499E+03
   4.25875E+00     3.27499E+03
   4.26000E+00     3.27499E+03
   4.26125E+00     3.27499E+03
   4.26250E+00     3.27499E+03
   4.26375E+00     3.27499E+03
   4.26500E+00     3.27499E+03
   4.26625E+00     3.27499E+03
   4.26750E+00     3.27499E+03
   4.26875E+00     3.27499E+03
   4.27000E+00     3.27499E+03
   4.27125E+00     3.27499E+03
   4.27250E+00     3.27499E+03
   4.27375E+00     3.27499E+03
   4.27500E+00     3.27499E+03
   4.27625E+00     3.27499E+03
   4.27750E+00     3.27499E+03
   4.27875E+00     3.27499E+03
   4.28000E+00     3.27499E+03
   4.28125E+00     3.27499E+03
   4.28250E+00     3.27499E+03
   4.28375E+00     3.27499E+03
   4.28500E+00     3.27499E+03
   4.28625E+00     3.27499E+03
   4.28750E+00     3.27499E+03
   4.28875E+00     3.27499E+03
   4.29000E+00     3.27499E+03
   4.29125E+00     3.27499E+03
   4.29250E+00     3.27499E+03
   4.29375E+00     3.27499E+03
   4.29500E+00     3.27499E+03
   4.29625E+00     3.27499E+03
   4.29750E+00     3.27499E+03
   4.29875E+00     3.27499E+03
   4.30000E+00     3.27499E+03
   4.30125E+00     3.27499E+03
   4.30250E+00     3.27499E+03
   4.30375E+00     3.27499E+03
   4.30500E+00     3.27499E+03
   4.30625E+00     3.27499E+03
   4.30750E+00     3.27499E+03
   4.30875E+00     3.27499E+03
   4.31000E+00     3.27499E+03
   4.31125E+00     3.27499E+03
   4.31250E+00     3.27499E+03
   4.31375E+00     3.27499E+03
   4.31500E+00     3.27499E+03
   4.31625E+00     3.27499E+03
   4.31750E+00     3.27499E+03
   4.31875E+00     3.27499E+03
   4.32000E+00     3.27499E+03
   4.32125E+00     3.27499E+03
   4.32250E+00     3.27499E+03
   4.32375E+00     3.27499E+03
   4.32500E+00     3.27499E+03
   4.32625E+00     3.27499E+03
   4.32750E+00     3.27499E+03
   4.32875E+00     3.27499E+03
   4.33000E+00     3.27499E+03
   4.33125E+00     3.27499E+03
   4.33250E+00     3.27499E+03
   4.33375E+00     3.27499E+03
   4.33500E+00     3.27499E+03
   4.33625E+00     3.27499E+03
   4.33750E+00     3.27499E+03
   4.33875E+00     3.27499E+03
   4.34000E+00     3.27499E+03
   4.34125E+00     3.27499E+03
   4.34250E+00     3.27499E+03
   4.34375E+00     3.27499E+03
   4.34500E+00     3.27499E+03
   4.34625E+00     3.27499E+03
   4.34750E+00     3.27499E+03
   4.34875E+00     3.27499E+03
   4.35000E+00     3.27499E+03
   4.35125E+00     3.27499E+03
   4.35250E+00     3.27499E+03
   4.35375E+00     3.27499E+03
   4.35500E+00     3.27499E+03
   4.35625E+00     3.27499E+03
   4.35750E+00     3.27499E+03
   4.35875E+00     3.27499E+03
   4.36000E+00     3.27499E+03
   4.36125E+00     3.27499E+03
   4.36250E+00     3.27499E+03
   4.36375E+00     3.27499E+03
   4.36500E+00     3.27499E+03
   4.36625E+00     3.27499E+03
   4.36750E+00     3.27499E+03
   4.36875E+00     3.27499E+03
   4.37000E+00     3.27499E+03
   4.37125E+00     3.27499E+03
   4.37250E+00     3.27499E+03
   4.37375E+00     3.27499E+03
   4.37500E+00     3.27499E+03
   4.37625E+00     3.27499E+03
   4.37750E+00     3.27499E+03
   4.37875E+00     3.27499E+03
   4.38000E+00     3.27499E+03
   4.38125E+00     3.27499E+03
   4.38250E+00     3.27499E+03
   4.38375E+00     3.27499E+03
   4.38500E+00     3.27499E+03
   4.38625E+00     3.27499E+03
   4.38750E+00     3.27499E+03
   4.38875E+00     3.27499E+03
   4.39000E+00     3.27499E+03
   4.39125E+00     3.27499E+03
   4.39250E+00     3.27499E+03
   4.39375E+00     3.27499E+03
   4.39500E+00     3.27499E+03
   4.39625E+00     3.27499E+03
   4.39750E+00     3.27499E+03
   4.39875E+00     3.27499E+03
   4.40000E+00     3.27499E+03
   4.40125E+00     3.27499E+03
   4.40250E+00     3.27499E+03
   4.40375E+00     3.27499E+03
   4.40500E+00     3.27499E+03
   4.40625E+00     3.27499E+03
   4.40750E+00     3.27499E+03
   4.40875E+00     3.27499E+03
   4.41000E+00     3.27499E+03
   4.41125E+00     3.27499E+03
   4.41250E+00     3.27499E+03
   4.41375E+00     3.27499E+03
   4.41500E+00     3.27499E+03
   4.41625E+00     3.27499E+03
   4.41750E+00     3.27499E+03
   4.41875E+00     3.27499E+03
   4.42000E+00     3.27499E+03
   4.42125E+00     3.27499E+03
   4.42250E+00     3.27499E+03
   4.42375E+00     3.27499E+03
   4.42500E+00     3.27499E+03
   4.42625E+00     3.27499E+03
   4.42750E+00     3.27499E+03
   4.42875E+00     3.27499E+03
   4.43000E+00     3.27499E+03
   4.43125E+00     3.27499E+03
   4.43250E+00     3.27499E+03
   4.43375E+00     3.27499E+03
   4.43500E+00     3.27499E+03
   4.43625E+00     3.27499E+03
   4.43750E+00     3.27499E+03
   4.43875E+00     3.27499E+03
   4.44000E+00     3.27499E+03
   4.44125E+00     3.27499E+03
   4.44250E+00     3.27499E+03
   4.44375E+00     3.27499E+03
   4.44500E+00     3.27499E+03
   4.44625E+00     3.27499E+03
   4.44750E+00     3.27499E+03
   4.44875E+00     3.27499E+03
   4.45000E+00     3.27499E+03
   4.45125E+00     3.27499E+03
   4.45250E+00     3.27499E+03
   4.45375E+00     3.27499E+03
   4.45500E+00     3.27499E+03
   4.45625E+00     3.27499E+03
   4.45750E+00     3.27499E+03
   4.45875E+00     3.27499E+03
   4.46000E+00     3.27499E+03
   4.46125E+00     3.27499E+03
   4.46250E+00     3.27499E+03
   4.46375E+00     3.27499E+03
   4.46500E+00     3.27499E+03
   4.46625E+00     3.27499E+03
   4.46750E+00     3.27499E+03
   4.46875E+00     3.27499E+03
   4.47000E+00     3.27499E+03
   4.47125E+00     3.27499E+03
   4.47250E+00     3.27499E+03
   4.47375E+00     3.27499E+03
   4.47500E+00     3.27499E+03
   4.47625E+00     3.27499E+03
   4.47750E+00     3.27499E+03
   4.47875E+00     3.27499E+03
   4.48000E+00     3.27499E+03
   4.48125E+00     3.27499E+03
   4.48250E+00     3.27499E+03
   4.48375E+00     3.27499E+03
   4.48500E+00     3.27499E+03
   4.48625E+00     3.27499E+03
   4.48750E+00     3.27499E+03
   4.48875E+00     3.27499E+03
   4.49000E+00     3.27499E+03
   4.49125E+00     3.27499E+03
   4.49250E+00     3.27499E+03
   4.49375E+00     3.27499E+03
   4.49500E+00     3.27499E+03
   4.49625E+00     3.27499E+03
   4.49750E+00     3.27499E+03
   4.49875E+00     3.27499E+03
   4.50000E+00     3.27499E+03
   4.50125E+00     3.27499E+03
   4.50250E+00     3.27499E+03
   4.50375E+00     3.27499E+03
   4.50500E+00     3.27499E+03
   4.50625E+00     3.27499E+03
   4.50750E+00     3.27499E+03
   4.50875E+00     3.27499E+03
   4.51000E+00     3.27499E+03
   4.51125E+00     3.27499E+03
   4.51250E+00     3.27499E+03
   4.51375E+00     3.27499E+03
   4.51500E+00     3.27499E+03
   4.51625E+00     3.27499E+03
   4.51750E+00     3.27499E+03
   4.51875E+00     3.27499E+03
   4.52000E+00     3.27499E+03
   4.52125E+00     3.27499E+03
   4.52250E+00     3.27499E+03
   4.52375E+00     3.27499E+03
   4.52500E+00     3.27499E+03
   4.52625E+00     3.27499E+03
   4.52750E+00     3.27499E+03
   4.52875E+00     3.27499E+03
   4.53000E+00     3.27499E+03
   4.53125E+00     3.27499E+03
   4.53250E+00     3.27499E+03
   4.53375E+00     3.27499E+03
   4.53500E+00     3.27499E+03
   4.53625E+00     3.27499E+03
   4.53750E+00     3.27499E+03
   4.53875E+00     3.27499E+03
   4.54000E+00     3.27499E+03
   4.54125E+00     3.27499E+03
   4.54250E+00     3.27499E+03
   4.54375E+00     3.27499E+03
   4.54500E+00     3.27499E+03
   4.54625E+00     3.27499E+03
   4.54750E+00     3.27499E+03
   4.54875E+00     3.27499E+03
   4.55000E+00     3.27499E+03
   4.55125E+00     3.27499E+03
   4.55250E+00     3.27499E+03
   4.55375E+00     3.27499E+03
   4.55500E+00     3.27499E+03
   4.55625E+00     3.27499E+03
   4.55750E+00     3.27499E+03
   4.55875E+00     3.27499E+03
   4.56000E+00     3.27499E+03
   4.56125E+00     3.27499E+03
   4.56250E+00     3.27499E+03
   4.56375E+00     3.27499E+03
   4.56500E+00     3.27499E+03
   4.56625E+00     3.27499E+03
   4.56750E+00     3.27499E+03
   4.56875E+00     3.27499E+03
   4.57000E+00     3.27499E+03
   4.57125E+00     3.27499E+03
   4.57250E+00     3.27499E+03
   4.57375E+00     3.27499E+03
   4.57500E+00     3.27499E+03
   4.57625E+00     3.27499E+03
   4.57750E+00     3.27499E+03
   4.57875E+00     3.27499E+03
   4.58000E+00     3.27499E+03
   4.58125E+00     3.27499E+03
   4.58250E+00     3.27499E+03
   4.58375E+00     3.27499E+03
   4.58500E+00     3.27499E+03
   4.58625E+00     3.27499E+03
   4.58750E+00     3.27499E+03
   4.58875E+00     3.27499E+03
   4.59000E+00     3.27499E+03
   4.59125E+00     3.27499E+03
   4.59250E+00     3.27499E+03
   4.59375E+00     3.27499E+03
   4.59500E+00     3.27499E+03
   4.59625E+00     3.27499E+03
   4.59750E+00     3.27499E+03
   4.59875E+00     3.27499E+03
   4.60000E+00     3.27499E+03
   4.60125E+00     3.27499E+03
   4.60250E+00     3.27499E+03
   4.60375E+00     3.27499E+03
   4.60500E+00     3.27499E+03
   4.60625E+00     3.27499E+03
   4.60750E+00     3.27499E+03
   4.60875E+00     3.27499E+03
   4.61000E+00     3.27499E+03
   4.61125E+00     3.27499E+03
   4.61250E+00     3.27499E+03
   4.61375E+00     3.27499E+03
   4.61500E+00     3.27499E+03
   4.61625E+00     3.27499E+03
   4.61750E+00     3.27499E+03
   4.61875E+00     3.27499E+03
   4.62000E+00     3.27499E+03
   4.62125E+00     3.27499E+03
   4.62250E+00     3.27499E+03
   4.62375E+00     3.27499E+03
   4.62500E+00     3.27499E+03
   4.62625E+00     3.27499E+03
   4.62750E+00     3.27499E+03
   4.62875E+00     3.27499E+03
   4.63000E+00     3.27499E+03
   4.63125E+00     3.27499E+03
   4.63250E+00     3.27499E+03
   4.63375E+00     3.27499E+03
   4.63500E+00     3.27499E+03
   4.63625E+00     3.27499E+03
   4.63750E+00     3.27499E+03
   4.63875E+00     3.27499E+03
   4.64000E+00     3.27499E+03
   4.64125E+00     3.27499E+03
   4.64250E+00     3.27499E+03
   4.64375E+00     3.27499E+03
   4.64500E+00     3.27499E+03
   4.64625E+00     3.27499E+03
   4.64750E+00     3.27499E+03
   4.64875E+00     3.27499E+03
   4.65000E+00     3.27499E+03
   4.65125E+00     3.27499E+03
   4.65250E+00     3.27499E+03
   4.65375E+00     3.27499E+03
   4.65500E+00     3.27499E+03
   4.65625E+00     3.27499E+03
   4.65750E+00     3.27499E+03
   4.65875E+00     3.27499E+03
   4.66000E+00     3.27499E+03
   4.66125E+00     3.27499E+03
   4.66250E+00     3.27499E+03
   4.66375E+00     3.27499E+03
   4.66500E+00     3.27499E+03
   4.66625E+00     3.27499E+03
   4.66750E+00     3.27499E+03
   4.66875E+00     3.27499E+03
   4.67000E+00     3.27499E+03
   4.67125E+00     3.27499E+03
   4.67250E+00     3.27499E+03
   4.67375E+00     3.27499E+03
   4.67500E+00     3.27499E+03
   4.67625E+00     3.27499E+03
   4.67750E+00     3.27499E+03
   4.67875E+00     3.27499E+03
   4.68000E+00     3.27499E+03
   4.68125E+00     3.27499E+03
   4.68250E+00     3.27499E+03
   4.68375E+00     3.27499E+03
   4.68500E+00     3.27499E+03
   4.68625E+00     3.27499E+03
   4.68750E+00     3.27499E+03
   4.68875E+00     3.27499E+03
   4.69000E+00     3.27499E+03
   4.69125E+00     3.27499E+03
   4.69250E+00     3.27499E+03
   4.69375E+00     3.27499E+03
   4.69500E+00     3.27499E+03
   4.69625E+00     3.27499E+03
   4.69750E+00     3.27499E+03
   4.69875E+00     3.27499E+03
   4.70000E+00     3.27499E+03
   4.70125E+00     3.27499E+03
   4.70250E+00     3.27499E+03
   4.70375E+00     3.27499E+03
   4.70500E+00     3.27499E+03
   4.70625E+00     3.27499E+03
   4.70750E+00     3.27499E+03
   4.70875E+00     3.27499E+03
   4.71000E+00     3.27499E+03
   4.71125E+00     3.27499E+03
   4.71250E+00     3.27499E+03
   4.71375E+00     3.27499E+03
   4.71500E+00     3.27499E+03
   4.71625E+00     3.27499E+03
   4.71750E+00     3.27499E+03
   4.71875E+00     3.27499E+03
   4.72000E+00     3.27499E+03
   4.72125E+00     3.27499E+03
   4.72250E+00     3.27499E+03
   4.72375E+00     3.27499E+03
   4.72500E+00     3.27499E+03
   4.72625E+00     3.27499E+03
   4.72750E+00     3.27499E+03
   4.72875E+00     3.27499E+03
   4.73000E+00     3.27499E+03
   4.73125E+00     3.27499E+03
   4.73250E+00     3.27499E+03
   4.73375E+00     3.27499E+03
   4.73500E+00     3.27499E+03
   4.73625E+00     3.27499E+03
   4.73750E+00     3.27499E+03
   4.73875E+00     3.27499E+03
   4.74000E+00     3.27499E+03
   4.74125E+00     3.27499E+03
   4.74250E+00     3.27499E+03
   4.74375E+00     3.27499E+03
   4.74500E+00     3.27499E+03
   4.74625E+00     3.27499E+03
   4.74750E+00     3.27499E+03
   4.74875E+00     3.27499E+03
   4.75000E+00     3.27499E+03
   4.75125E+00     3.27499E+03
   4.75250E+00     3.27499E+03
   4.75375E+00     3.27499E+03
   4.75500E+00     3.27499E+03
   4.75625E+00     3.27499E+03
   4.75750E+00     3.27499E+03
   4.75875E+00     3.27499E+03
   4.76000E+00     3.27499E+03
   4.76125E+00     3.27499E+03
   4.76250E+00     3.27499E+03
   4.76375E+00     3.27499E+03
   4.76500E+00     3.27499E+03
   4.76625E+00     3.27499E+03
   4.76750E+00     3.27499E+03
   4.76875E+00     3.27499E+03
   4.77000E+00     3.27499E+03
   4.77125E+00     3.27499E+03
   4.77250E+00     3.27499E+03
   4.77375E+00     3.27499E+03
   4.77500E+00     3.27499E+03
   4.77625E+00     3.27499E+03
   4.77750E+00     3.27499E+03
   4.77875E+00     3.27499E+03
   4.78000E+00     3.27499E+03
   4.78125E+00     3.27499E+03
   4.78250E+00     3.27499E+03
   4.78375E+00     3.27499E+03
   4.78500E+00     3.27499E+03
   4.78625E+00     3.27499E+03
   4.78750E+00     3.27499E+03
   4.78875E+00     3.27499E+03
   4.79000E+00     3.27499E+03
   4.79125E+00     3.27499E+03
   4.79250E+00     3.27499E+03
   4.79375E+00     3.27499E+03
   4.79500E+00     3.27499E+03
   4.79625E+00     3.27499E+03
   4.79750E+00     3.27499E+03
   4.79875E+00     3.27499E+03
   4.80000E+00     3.27499E+03
   4.80125E+00     3.27499E+03
   4.80250E+00     3.27499E+03
   4.80375E+00     3.27499E+03
   4.80500E+00     3.27499E+03
   4.80625E+00     3.27500E+03
   4.80750E+00     3.27503E+03
   4.80875E+00     3.27511E+03
   4.81000E+00     3.27526E+03
   4.81125E+00     3.27554E+03
   4.81250E+00     3.27602E+03
   4.81375E+00     3.27676E+03
   4.81500E+00     3.27782E+03
   4.81625E+00     3.27923E+03
   4.81750E+00     3.28101E+03
   4.81875E+00     3.28313E+03
   4.82000E+00     3.28554E+03
   4.82125E+00     3.28820E+03
   4.82250E+00     3.29102E+03
   4.82375E+00     3.29396E+03
   4.82500E+00     3.29697E+03
   4.82625E+00     3.30000E+03
   4.82750E+00     3.30306E+03
   4.82875E+00     3.30612E+03
   4.83000E+00     3.30922E+03
   4.83125E+00     3.31236E+03
   4.83250E+00     3.31557E+03
   4.83375E+00     3.31890E+03
   4.83500E+00     3.32238E+03
   4.83625E+00     3.32608E+03
   4.83750E+00     3.33004E+03
   4.83875E+00     3.33434E+03
   4.84000E+00     3.33907E+03
   4.84125E+00     3.34432E+03
   4.84250E+00     3.35020E+03
   4.84375E+00     3.35684E+03
   4.84500E+00     3.36436E+03
   4.84625E+00     3.37291E+03
   4.84750E+00     3.38266E+03
   4.84875E+00     3.39378E+03
   4.85000E+00     3.40645E+03
   4.85125E+00     3.42085E+03
   4.85250E+00     3.43719E+03
   4.85375E+00     3.45564E+03
   4.85500E+00     3.47642E+03
   4.85625E+00     3.49971E+03
   4.85750E+00     3.52568E+03
   4.85875E+00     3.55450E+03
   4.86000E+00     3.58629E+03
   4.86125E+00     3.62116E+03
   4.86250E+00     3.65917E+03
   4.86375E+00     3.70035E+03
   4.86500E+00     3.74468E+03
   4.86625E+00     3.79209E+03
   4.86750E+00     3.84249E+03
   4.86875E+00     3.89571E+03
   4.87000E+00     3.95153E+03
   4.87125E+00     4.00970E+03
   4.87250E+00     4.06994E+03
   4.87375E+00     4.13195E+03
   4.87500E+00     4.19542E+03
   4.87625E+00     4.26004E+03
   4.87750E+00     4.32551E+03
   4.87875E+00     4.39153E+03
   4.88000E+00     4.45786E+03
   4.88125E+00     4.52425E+03
   4.88250E+00     4.59052E+03
   4.88375E+00     4.65654E+03
   4.88500E+00     4.72222E+03
   4.88625E+00     4.78751E+03
   4.88750E+00     4.85240E+03
   4.88875E+00     4.91687E+03
   4.89000E+00     4.98094E+03
   4.89125E+00     5.04460E+03
   4.89250E+00     5.10787E+03
   4.89375E+00     5.17076E+03
   4.89500E+00     5.23329E+03
   4.89625E+00     5.29548E+03
   4.89750E+00     5.35736E+03
   4.89875E+00     5.41895E+03
   4.90000E+00     5.48022E+03
   4.90125E+00     5.54117E+03
   4.90250E+00     5.60175E+03
   4.90375E+00     5.66191E+03
   4.90500E+00     5.72161E+03
   4.90625E+00     5.78083E+03
   4.90750E+00     5.83953E+03
   4.90875E+00     5.89771E+03
   4.91000E+00     5.95539E+03
   4.91125E+00     6.01255E+03
   4.91250E+00     6.06922E+03
   4.91375E+00     6.12537E+03
   4.91500E+00     6.18098E+03
   4.91625E+00     6.23600E+03
   4.91750E+00     6.29039E+03
   4.91875E+00     6.34408E+03
   4.92000E+00     6.39705E+03
   4.92125E+00     6.44927E+03
   4.92250E+00     6.50074E+03
   4.92375E+00     6.55147E+03
   4.92500E+00     6.60147E+03
   4.92625E+00     6.65077E+03
   4.92750E+00     6.69936E+03
   4.92875E+00     6.74726E+03
   4.93000E+00     6.79443E+03
   4.93125E+00     6.84085E+03
   4.93250E+00     6.88649E+03
   4.93375E+00     6.93129E+03
   4.93500E+00     6.97521E+03
   4.93625E+00     7.01822E+03
   4.93750E+00     7.06029E+03
   4.93875E+00     7.10141E+03
   4.94000E+00     7.14160E+03
   4.94125E+00     7.18085E+03
   4.94250E+00     7.21918E+03
   4.94375E+00     7.25660E+03
   4.94500E+00     7.29312E+03
   4.94625E+00     7.32875E+03
   4.94750E+00     7.36348E+03
   4.94875E+00     7.39731E+03
   4.95000E+00     7.43022E+03
   4.95125E+00     7.46219E+03
   4.95250E+00     7.49323E+03
   4.95375E+00     7.52331E+03
   4.95500E+00     7.55242E+03
   4.95625E+00     7.58057E+03
   4.95750E+00     7.60777E+03
   4.95875E+00     7.63404E+03
   4.96000E+00     7.65939E+03
   4.96125E+00     7.68385E+03
   4.96250E+00     7.70746E+03
   4.96375E+00     7.73025E+03
   4.96500E+00     7.75229E+03
   4.96625E+00     7.77365E+03
   4.96750E+00     7.79439E+03
   4.96875E+00     7.81458E+03
   4.97000E+00     7.83428E+03
   4.97125E+00     7.85355E+03
   4.97250E+00     7.87245E+03
   4.97375E+00     7.89103E+03
   4.97500E+00     7.90936E+03
   4.97625E+00     7.92750E+03
   4.97750E+00     7.94553E+03
   4.97875E+00     7.96355E+03
   4.98000E+00     7.98164E+03
   4.98125E+00     7.99990E+03
   4.98250E+00     8.01846E+03
   4.98375E+00     8.03729E+03
   4.98500E+00     8.05662E+03
   4.98625E+00     8.07642E+03
   4.98750E+00     8.09673E+03
   4.98875E+00     8.11768E+03
   4.99000E+00     8.13916E+03
   4.99125E+00     8.16124E+03
   4.99250E+00     8.18388E+03
   4.99375E+00     8.20710E+03
   4.99500E+00     8.23077E+03
   4.99625E+00     8.25500E+03
   4.99750E+00     8.27990E+03
   4.99875E+00     8.30520E+03
   5.00000E+00     8.33083E+03
   5.00125E+00     8.35674E+03
   5.00250E+00     8.38284E+03
   5.00375E+00     8.40895E+03
   5.00500E+00     8.43478E+03
   5.00625E+00     8.45999E+03
   5.00750E+00     8.48430E+03
   5.00875E+00     8.50746E+03
   5.01000E+00     8.52924E+03
   5.01125E+00     8.54949E+03
   5.01250E+00     8.56806E+03
   5.01375E+00     8.58483E+03
   5.01500E+00     8.59971E+03
   5.01625E+00     8.61262E+03
   5.01750E+00     8.62350E+03
   5.01875E+00     8.63232E+03
   5.02000E+00     8.63906E+03
   5.02125E+00     8.64373E+03
   5.02250E+00     8.64635E+03
   5.02375E+00     8.64696E+03
   5.02500E+00     8.64561E+03
   5.02625E+00     8.64234E+03
   5.02750E+00     8.63719E+03
   5.02875E+00     8.63022E+03
   5.03000E+00     8.62147E+03
   5.03125E+00     8.61096E+03
   5.03250E+00     8.59874E+03
   5.03375E+00     8.58479E+03
   5.03500E+00     8.56915E+03
   5.03625E+00     8.55181E+03
   5.03750E+00     8.53278E+03
   5.03875E+00     8.51206E+03
   5.04000E+00     8.48967E+03
   5.04125E+00     8.46563E+03
   5.04250E+00     8.43999E+03
   5.04375E+00     8.41282E+03
   5.04500E+00     8.38420E+03
   5.04625E+00     8.35404E+03
   5.04750E+00     8.32222E+03
   5.04875E+00     8.28864E+03
   5.05000E+00     8.25328E+03
   5.05125E+00     8.21617E+03
   5.05250E+00     8.17735E+03
   5.05375E+00     8.13688E+03
   5.05500E+00     8.09482E+03
   5.05625E+00     8.05125E+03
   5.05750E+00     8.00624E+03
   5.05875E+00     7.95990E+03
   5.06000E+00     7.91244E+03
   5.06125E+00     7.86394E+03
   5.06250E+00     7.81428E+03
   5.06375E+00     7.76365E+03
   5.06500E+00     7.71246E+03
   5.06625E+00     7.66050E+03
   5.06750E+00     7.60831E+03
   5.06875E+00     7.55601E+03
   5.07000E+00     7.50331E+03
   5.07125E+00     7.45027E+03
   5.07250E+00     7.39648E+03
   5.07375E+00     7.34203E+03
   5.07500E+00     7.28705E+03
   5.07625E+00     7.23167E+03
   5.07750E+00     7.17602E+03
   5.07875E+00     7.12026E+03
   5.08000E+00     7.06474E+03
   5.08125E+00     7.00936E+03
   5.08250E+00     6.95403E+03
   5.08375E+00     6.89925E+03
   5.08500E+00     6.84565E+03
   5.08625E+00     6.79277E+03
   5.08750E+00     6.73992E+03
   5.08875E+00     6.68746E+03
   5.09000E+00     6.63521E+03
   5.09125E+00     6.58329E+03
   5.09250E+00     6.53147E+03
   5.09375E+00     6.47981E+03
   5.09500E+00     6.42839E+03
   5.09625E+00     6.37732E+03
   5.09750E+00     6.32672E+03
   5.09875E+00     6.27708E+03
   5.10000E+00     6.22841E+03
   5.10125E+00     6.18096E+03
   5.10250E+00     6.13462E+03
   5.10375E+00     6.09016E+03
   5.10500E+00     6.04730E+03
   5.10625E+00     6.00570E+03
   5.10750E+00     5.96586E+03
   5.10875E+00     5.92754E+03
   5.11000E+00     5.89081E+03
   5.11125E+00     5.85582E+03
   5.11250E+00     5.82282E+03
   5.11375E+00     5.79180E+03
   5.11500E+00     5.76276E+03
   5.11625E+00     5.73578E+03
   5.11750E+00     5.71088E+03
   5.11875E+00     5.68814E+03
   5.12000E+00     5.66759E+03
   5.12125E+00     5.64917E+03
   5.12250E+00     5.63276E+03
   5.12375E+00     5.61821E+03
   5.12500E+00     5.60535E+03
   5.12625E+00     5.59401E+03
   5.12750E+00     5.58397E+03
   5.12875E+00     5.57502E+03
   5.13000E+00     5.56694E+03
   5.13125E+00     5.55951E+03
   5.13250E+00     5.55252E+03
   5.13375E+00     5.54577E+03
   5.13500E+00     5.53909E+03
   5.13625E+00     5.53235E+03
   5.13750E+00     5.52543E+03
   5.13875E+00     5.51821E+03
   5.14000E+00     5.51062E+03
   5.14125E+00     5.50259E+03
   5.14250E+00     5.49407E+03
   5.14375E+00     5.48502E+03
   5.14500E+00     5.47543E+03
   5.14625E+00     5.46530E+03
   5.14750E+00     5.45464E+03
   5.14875E+00     5.44347E+03
   5.15000E+00     5.43180E+03
   5.15125E+00     5.41967E+03
   5.15250E+00     5.40711E+03
   5.15375E+00     5.39414E+03
   5.15500E+00     5.38078E+03
   5.15625E+00     5.36706E+03
   5.15750E+00     5.35300E+03
   5.15875E+00     5.33860E+03
   5.16000E+00     5.32387E+03
   5.16125E+00     5.30883E+03
   5.16250E+00     5.29347E+03
   5.16375E+00     5.27780E+03
   5.16500E+00     5.26184E+03
   5.16625E+00     5.24559E+03
   5.16750E+00     5.22906E+03
   5.16875E+00     5.21226E+03
   5.17000E+00     5.19522E+03
   5.17125E+00     5.17794E+03
   5.17250E+00     5.16043E+03
   5.17375E+00     5.14272E+03
   5.17500E+00     5.12483E+03
   5.17625E+00     5.10676E+03
   5.17750E+00     5.08853E+03
   5.17875E+00     5.07016E+03
   5.18000E+00     5.05166E+03
   5.18125E+00     5.03304E+03
   5.18250E+00     5.01433E+03
   5.18375E+00     4.99552E+03
   5.18500E+00     4.97663E+03
   5.18625E+00     4.95768E+03
   5.18750E+00     4.93868E+03
   5.18875E+00     4.91962E+03
   5.19000E+00     4.90053E+03
   5.19125E+00     4.88140E+03
   5.19250E+00     4.86223E+03
   5.19375E+00     4.84305E+03
   5.19500E+00     4.82384E+03
   5.19625E+00     4.80464E+03
   5.19750E+00     4.78544E+03
   5.19875E+00     4.76627E+03
   5.20000E+00     4.74714E+03
   5.20125E+00     4.72805E+03
   5.20250E+00     4.70902E+03
   5.20375E+00     4.69003E+03
   5.20500E+00     4.67109E+03
   5.20625E+00     4.65220E+03
   5.20750E+00     4.63336E+03
   5.20875E+00     4.61458E+03
   5.21000E+00     4.59587E+03
   5.21125E+00     4.57724E+03
   5.21250E+00     4.55872E+03
   5.21375E+00     4.54031E+03
   5.21500E+00     4.52203E+03
   5.21625E+00     4.50391E+03
   5.21750E+00     4.48595E+03
   5.21875E+00     4.46816E+03
   5.22000E+00     4.45056E+03
   5.22125E+00     4.43315E+03
   5.22250E+00     4.41594E+03
   5.22375E+00     4.39893E+03
   5.22500E+00     4.38212E+03
   5.22625E+00     4.36552E+03
   5.22750E+00     4.34914E+03
   5.22875E+00     4.33298E+03
   5.23000E+00     4.31703E+03
   5.23125E+00     4.30129E+03
   5.23250E+00     4.28578E+03
   5.23375E+00     4.27049E+03
   5.23500E+00     4.25543E+03
   5.23625E+00     4.24062E+03
   5.23750E+00     4.22607E+03
   5.23875E+00     4.21181E+03
   5.24000E+00     4.19785E+03
   5.24125E+00     4.18422E+03
   5.24250E+00     4.17093E+03
   5.24375E+00     4.15801E+03
   5.24500E+00     4.14547E+03
   5.24625E+00     4.13332E+03
   5.24750E+00     4.12157E+03
   5.24875E+00     4.11022E+03
   5.25000E+00     4.09928E+03
   5.25125E+00     4.08874E+03
   5.25250E+00     4.07860E+03
   5.25375E+00     4.06886E+03
   5.25500E+00     4.05951E+03
   5.25625E+00     4.05056E+03
   5.25750E+00     4.04200E+03
   5.25875E+00     4.03382E+03
   5.26000E+00     4.02604E+03
   5.26125E+00     4.01863E+03
   5.26250E+00     4.01159E+03
   5.26375E+00     4.00492E+03
   5.26500E+00     3.99859E+03
   5.26625E+00     3.99261E+03
   5.26750E+00     3.98695E+03
   5.26875E+00     3.98159E+03
   5.27000E+00     3.97651E+03
   5.27125E+00     3.97169E+03
   5.27250E+00     3.96711E+03
   5.27375E+00     3.96274E+03
   5.27500E+00     3.95857E+03
   5.27625E+00     3.95457E+03
   5.27750E+00     3.95071E+03
   5.27875E+00     3.94699E+03
   5.28000E+00     3.94337E+03
   5.28125E+00     3.93983E+03
   5.28250E+00     3.93636E+03
   5.28375E+00     3.93294E+03
   5.28500E+00     3.92955E+03
   5.28625E+00     3.92617E+03
   5.28750E+00     3.92279E+03
   5.28875E+00     3.91940E+03
   5.29000E+00     3.91597E+03
   5.29125E+00     3.91251E+03
   5.29250E+00     3.90899E+03
   5.29375E+00     3.90541E+03
   5.29500E+00     3.90176E+03
   5.29625E+00     3.89803E+03
   5.29750E+00     3.89422E+03
   5.29875E+00     3.89031E+03
   5.30000E+00     3.88630E+03
   5.30125E+00     3.88220E+03
   5.30250E+00     3.87798E+03
   5.30375E+00     3.87366E+03
   5.30500E+00     3.86924E+03
   5.30625E+00     3.86470E+03
   5.30750E+00     3.86006E+03
   5.30875E+00     3.85531E+03
   5.31000E+00     3.85045E+03
   5.31125E+00     3.84550E+03
   5.31250E+00     3.84043E+03
   5.31375E+00     3.83526E+03
   5.31500E+00     3.82999E+03
   5.31625E+00     3.82460E+03
   5.31750E+00     3.81909E+03
   5.31875E+00     3.81346E+03
   5.32000E+00     3.80770E+03
   5.32125E+00     3.80181E+03
   5.32250E+00     3.79578E+03
   5.32375E+00     3.78960E+03
   5.32500E+00     3.78328E+03
   5.32625E+00     3.77682E+03
   5.32750E+00     3.77021E+03
   5.32875E+00     3.76346E+03
   5.33000E+00     3.75658E+03
   5.33125E+00     3.74956E+03
   5.33250E+00     3.74242E+03
   5.33375E+00     3.73517E+03
   5.33500E+00     3.72782E+03
   5.33625E+00     3.72037E+03
   5.33750E+00     3.71285E+03
   5.33875E+00     3.70526E+03
   5.34000E+00     3.69762E+03
   5.34125E+00     3.68995E+03
   5.34250E+00     3.68225E+03
   5.34375E+00     3.67455E+03
   5.34500E+00     3.66685E+03
   5.34625E+00     3.65917E+03
   5.34750E+00     3.65154E+03
   5.34875E+00     3.64394E+03
   5.35000E+00     3.63641E+03
   5.35125E+00     3.62895E+03
   5.35250E+00     3.62157E+03
   5.35375E+00     3.61427E+03
   5.35500E+00     3.60707E+03
   5.35625E+00     3.59998E+03
   5.35750E+00     3.59299E+03
   5.35875E+00     3.58613E+03
   5.36000E+00     3.57939E+03
   5.36125E+00     3.57278E+03
   5.36250E+00     3.56630E+03
   5.36375E+00     3.55995E+03
   5.36500E+00     3.55374E+03
   5.36625E+00     3.54767E+03
   5.36750E+00     3.54174E+03
   5.36875E+00     3.53594E+03
   5.37000E+00     3.53029E+03
   5.37125E+00     3.52478E+03
   5.37250E+00     3.51941E+03
   5.37375E+00     3.51419E+03
   5.37500E+00     3.50913E+03
   5.37625E+00     3.50422E+03
   5.37750E+00     3.49948E+03
   5.37875E+00     3.49490E+03
   5.38000E+00     3.49050E+03
   5.38125E+00     3.48627E+03
   5.38250E+00     3.48222E+03
   5.38375E+00     3.47835E+03
   5.38500E+00     3.47467E+03
   5.38625E+00     3.47118E+03
   5.38750E+00     3.46788E+03
   5.38875E+00     3.46478E+03
   5.39000E+00     3.46187E+03
   5.39125E+00     3.45915E+03
   5.39250E+00     3.45662E+03
   5.39375E+00     3.45428E+03
   5.39500E+00     3.45212E+03
   5.39625E+00     3.45014E+03
   5.39750E+00     3.44833E+03
   5.39875E+00     3.44668E+03
   5.40000E+00     3.44519E+03
   5.40125E+00     3.44384E+03
   5.40250E+00     3.44263E+03
   5.40375E+00     3.44155E+03
   5.40500E+00     3.44058E+03
   5.40625E+00     3.43972E+03
   5.40750E+00     3.43896E+03
   5.40875E+00     3.43829E+03
   5.41000E+00     3.43769E+03
   5.41125E+00     3.43715E+03
   5.41250E+00     3.43668E+03
   5.41375E+00     3.43625E+03
   5.41500E+00     3.43586E+03
   5.41625E+00     3.43549E+03
   5.41750E+00     3.43515E+03
   5.41875E+00     3.43483E+03
   5.42000E+00     3.43451E+03
   5.42125E+00     3.43420E+03
   5.42250E+00     3.43388E+03
   5.42375E+00     3.43355E+03
   5.42500E+00     3.43320E+03
   5.42625E+00     3.43284E+03
   5.42750E+00     3.43245E+03
   5.42875E+00     3.43202E+03
   5.43000E+00     3.43157E+03
   5.43125E+00     3.43107E+03
   5.43250E+00     3.43054E+03
   5.43375E+00     3.42996E+03
   5.43500E+00     3.42933E+03
   5.43625E+00     3.42864E+03
   5.43750E+00     3.42790E+03
   5.43875E+00     3.42710E+03
   5.44000E+00     3.42615E+03
   5.44125E+00     3.42521E+03
   5.44250E+00     3.42422E+03
   5.44375E+00     3.42314E+03
   5.44500E+00     3.42199E+03
   5.44625E+00     3.42076E+03
   5.44750E+00     3.41959E+03
   5.44875E+00     3.41821E+03
   5.45000E+00     3.41674E+03
   5.45125E+00     3.41521E+03
   5.45250E+00     3.41360E+03
   5.45375E+00     3.41193E+03
   5.45500E+00     3.41020E+03
   5.45625E+00     3.40839E+03
   5.45750E+00     3.40653E+03
   5.45875E+00     3.40459E+03
   5.46000E+00     3.40260E+03
   5.46125E+00     3.40054E+03
   5.46250E+00     3.39843E+03
   5.46375E+00     3.39625E+03
   5.46500E+00     3.39403E+03
   5.46625E+00     3.39175E+03
   5.46750E+00     3.38943E+03
   5.46875E+00     3.38707E+03
   5.47000E+00     3.38467E+03
   5.47125E+00     3.38224E+03
   5.47250E+00     3.37978E+03
   5.47375E+00     3.37729E+03
   5.47500E+00     3.37478E+03
   5.47625E+00     3.37226E+03
   5.47750E+00     3.36972E+03
   5.47875E+00     3.36717E+03
   5.48000E+00     3.36462E+03
   5.48125E+00     3.36206E+03
   5.48250E+00     3.35951E+03
   5.48375E+00     3.35696E+03
   5.48500E+00     3.35442E+03
   5.48625E+00     3.35189E+03
   5.48750E+00     3.34937E+03
   5.48875E+00     3.34687E+03
   5.49000E+00     3.34439E+03
   5.49125E+00     3.34193E+03
   5.49250E+00     3.33950E+03
   5.49375E+00     3.33709E+03
   5.49500E+00     3.33472E+03
   5.49625E+00     3.33237E+03
   5.49750E+00     3.33006E+03
   5.49875E+00     3.32779E+03
   5.50000E+00     3.32555E+03
   5.50125E+00     3.32335E+03
   5.50250E+00     3.32118E+03
   5.50375E+00     3.31906E+03
   5.50500E+00     3.31699E+03
   5.50625E+00     3.31495E+03
   5.50750E+00     3.31296E+03
   5.50875E+00     3.31102E+03
   5.51000E+00     3.30912E+03
   5.51125E+00     3.30727E+03
   5.51250E+00     3.30547E+03
   5.51375E+00     3.30371E+03
   5.51500E+00     3.30201E+03
   5.51625E+00     3.30036E+03
   5.51750E+00     3.29877E+03
   5.51875E+00     3.29723E+03
   5.52000E+00     3.29574E+03
   5.52125E+00     3.29432E+03
   5.52250E+00     3.29295E+03
   5.52375E+00     3.29163E+03
   5.52500E+00     3.29025E+03
   5.52625E+00     3.28907E+03
   5.52750E+00     3.28796E+03
   5.52875E+00     3.28690E+03
   5.53000E+00     3.28590E+03
   5.53125E+00     3.28495E+03
   5.53250E+00     3.28406E+03
   5.53375E+00     3.28323E+03
   5.53500E+00     3.28246E+03
   5.53625E+00     3.28175E+03
   5.53750E+00     3.28110E+03
   5.53875E+00     3.28051E+03
   5.54000E+00     3.27997E+03
   5.54125E+00     3.27950E+03
   5.54250E+00     3.27909E+03
   5.54375E+00     3.27873E+03
   5.54500E+00     3.27844E+03
   5.54625E+00     3.27819E+03
   5.54750E+00     3.27800E+03
   5.54875E+00     3.27786E+03
   5.55000E+00     3.27777E+03
   5.55125E+00     3.27773E+03
   5.55250E+00     3.27774E+03
   5.55375E+00     3.27779E+03
   5.55500E+00     3.27788E+03
   5.55625E+00     3.27801E+03
   5.55750E+00     3.27818E+03
   5.55875E+00     3.27838E+03
   5.56000E+00     3.27861E+03
   5.56125E+00     3.27887E+03
   5.56250E+00     3.27916E+03
   5.56375E+00     3.27948E+03
   5.56500E+00     3.27981E+03
   5.56625E+00     3.28017E+03
   5.56750E+00     3.28054E+03
   5.56875E+00     3.28093E+03
   5.57000E+00     3.28133E+03
   5.57125E+00     3.28174E+03
   5.57250E+00     3.28215E+03
   5.57375E+00     3.28257E+03
   5.57500E+00     3.28299E+03
   5.57625E+00     3.28341E+03
   5.57750E+00     3.28383E+03
   5.57875E+00     3.28425E+03
   5.58000E+00     3.28465E+03
   5.58125E+00     3.28505E+03
   5.58250E+00     3.28544E+03
   5.58375E+00     3.28581E+03
   5.58500E+00     3.28617E+03
   5.58625E+00     3.28651E+03
   5.58750E+00     3.28683E+03
   5.58875E+00     3.28713E+03
   5.59000E+00     3.28740E+03
   5.59125E+00     3.28765E+03
   5.59250E+00     3.28787E+03
   5.59375E+00     3.28807E+03
   5.59500E+00     3.28824E+03
   5.59625E+00     3.28837E+03
   5.59750E+00     3.28848E+03
   5.59875E+00     3.28855E+03
   5.60000E+00     3.28858E+03
   5.60125E+00     3.28858E+03
   5.60250E+00     3.28851E+03
   5.60375E+00     3.28843E+03
   5.60500E+00     3.28834E+03
   5.60625E+00     3.28821E+03
   5.60750E+00     3.28805E+03
   5.60875E+00     3.28790E+03
   5.61000E+00     3.28778E+03
   5.61125E+00     3.28775E+03
   5.61250E+00     3.28787E+03
   5.61375E+00     3.28821E+03
   5.61500E+00     3.28883E+03
   5.61625E+00     3.28976E+03
   5.61750E+00     3.29101E+03
   5.61875E+00     3.29257E+03
   5.62000E+00     3.29440E+03
   5.62125E+00     3.29642E+03
   5.62250E+00     3.29859E+03
   5.62375E+00     3.30084E+03
   5.62500E+00     3.30313E+03
   5.62625E+00     3.30543E+03
   5.62750E+00     3.30772E+03
   5.62875E+00     3.30999E+03
   5.63000E+00     3.31227E+03
   5.63125E+00     3.31457E+03
   5.63250E+00     3.31693E+03
   5.63375E+00     3.31937E+03
   5.63500E+00     3.32195E+03
   5.63625E+00     3.32472E+03
   5.63750E+00     3.32775E+03
   5.63875E+00     3.33109E+03
   5.64000E+00     3.33484E+03
   5.64125E+00     3.33909E+03
   5.64250E+00     3.34396E+03
   5.64375E+00     3.34956E+03
   5.64500E+00     3.35602E+03
   5.64625E+00     3.36351E+03
   5.64750E+00     3.37218E+03
   5.64875E+00     3.38219E+03
   5.65000E+00     3.39375E+03
   5.65125E+00     3.40702E+03
   5.65250E+00     3.42222E+03
   5.65375E+00     3.43953E+03
   5.65500E+00     3.45915E+03
   5.65625E+00     3.48128E+03
   5.65750E+00     3.50609E+03
   5.65875E+00     3.53376E+03
   5.66000E+00     3.56443E+03
   5.66125E+00     3.59821E+03
   5.66250E+00     3.63518E+03
   5.66375E+00     3.67538E+03
   5.66500E+00     3.71880E+03
   5.66625E+00     3.76539E+03
   5.66750E+00     3.81506E+03
   5.66875E+00     3.86766E+03
   5.67000E+00     3.92299E+03
   5.67125E+00     3.98080E+03
   5.67250E+00     4.04082E+03
   5.67375E+00     4.10275E+03
   5.67500E+00     4.16628E+03
   5.67625E+00     4.23109E+03
   5.67750E+00     4.29687E+03
   5.67875E+00     4.36333E+03
   5.68000E+00     4.43019E+03
   5.68125E+00     4.49722E+03
   5.68250E+00     4.56420E+03
   5.68375E+00     4.63100E+03
   5.68500E+00     4.69751E+03
   5.68625E+00     4.76366E+03
   5.68750E+00     4.82944E+03
   5.68875E+00     4.89481E+03
   5.69000E+00     4.95980E+03
   5.69125E+00     5.02438E+03
   5.69250E+00     5.08859E+03
   5.69375E+00     5.15241E+03
   5.69500E+00     5.21587E+03
   5.69625E+00     5.27897E+03
   5.69750E+00     5.34175E+03
   5.69875E+00     5.40420E+03
   5.70000E+00     5.46633E+03
   5.70125E+00     5.52812E+03
   5.70250E+00     5.58951E+03
   5.70375E+00     5.65047E+03
   5.70500E+00     5.71095E+03
   5.70625E+00     5.77090E+03
   5.70750E+00     5.83030E+03
   5.70875E+00     5.88915E+03
   5.71000E+00     5.94742E+03
   5.71125E+00     6.00514E+03
   5.71250E+00     6.06230E+03
   5.71375E+00     6.11889E+03
   5.71500E+00     6.17488E+03
   5.71625E+00     6.23022E+03
   5.71750E+00     6.28487E+03
   5.71875E+00     6.33878E+03
   5.72000E+00     6.39192E+03
   5.72125E+00     6.44425E+03
   5.72250E+00     6.49578E+03
   5.72375E+00     6.54651E+03
   5.72500E+00     6.59646E+03
   5.72625E+00     6.64564E+03
   5.72750E+00     6.69407E+03
   5.72875E+00     6.74175E+03
   5.73000E+00     6.78865E+03
   5.73125E+00     6.83475E+03
   5.73250E+00     6.88001E+03
   5.73375E+00     6.92441E+03
   5.73500E+00     6.96789E+03
   5.73625E+00     7.01042E+03
   5.73750E+00     7.05199E+03
   5.73875E+00     7.09259E+03
   5.74000E+00     7.13221E+03
   5.74125E+00     7.17088E+03
   5.74250E+00     7.20860E+03
   5.74375E+00     7.24539E+03
   5.74500E+00     7.28126E+03
   5.74625E+00     7.31621E+03
   5.74750E+00     7.35025E+03
   5.74875E+00     7.38337E+03
   5.75000E+00     7.41556E+03
   5.75125E+00     7.44681E+03
   5.75250E+00     7.47711E+03
   5.75375E+00     7.50644E+03
   5.75500E+00     7.53479E+03
   5.75625E+00     7.56219E+03
   5.75750E+00     7.58865E+03
   5.75875E+00     7.61419E+03
   5.76000E+00     7.63886E+03
   5.76125E+00     7.66266E+03
   5.76250E+00     7.68561E+03
   5.76375E+00     7.70771E+03
   5.76500E+00     7.72900E+03
   5.76625E+00     7.74956E+03
   5.76750E+00     7.76946E+03
   5.76875E+00     7.78880E+03
   5.77000E+00     7.80766E+03
   5.77125E+00     7.82612E+03
   5.77250E+00     7.84424E+03
   5.77375E+00     7.86205E+03
   5.77500E+00     7.87967E+03
   5.77625E+00     7.89704E+03
   5.77750E+00     7.91437E+03
   5.77875E+00     7.93173E+03
   5.78000E+00     7.94924E+03
   5.78125E+00     7.96697E+03
   5.78250E+00     7.98501E+03
   5.78375E+00     8.00339E+03
   5.78500E+00     8.02216E+03
   5.78625E+00     8.04138E+03
   5.78750E+00     8.06116E+03
   5.78875E+00     8.08142E+03
   5.79000E+00     8.10255E+03
   5.79125E+00     8.12445E+03
   5.79250E+00     8.14713E+03
   5.79375E+00     8.17055E+03
   5.79500E+00     8.19470E+03
   5.79625E+00     8.21957E+03
   5.79750E+00     8.24504E+03
   5.79875E+00     8.27109E+03
   5.80000E+00     8.29750E+03
   5.80125E+00     8.32418E+03
   5.80250E+00     8.35098E+03
   5.80375E+00     8.37773E+03
   5.80500E+00     8.40423E+03
   5.80625E+00     8.43019E+03
   5.80750E+00     8.45538E+03
   5.80875E+00     8.47954E+03
   5.81000E+00     8.50246E+03
   5.81125E+00     8.52395E+03
   5.81250E+00     8.54383E+03
   5.81375E+00     8.56194E+03
   5.81500E+00     8.57815E+03
   5.81625E+00     8.59237E+03
   5.81750E+00     8.60451E+03
   5.81875E+00     8.61453E+03
   5.82000E+00     8.62242E+03
   5.82125E+00     8.62819E+03
   5.82250E+00     8.63186E+03
   5.82375E+00     8.63346E+03
   5.82500E+00     8.63305E+03
   5.82625E+00     8.63066E+03
   5.82750E+00     8.62635E+03
   5.82875E+00     8.62016E+03
   5.83000E+00     8.61213E+03
   5.83125E+00     8.60228E+03
   5.83250E+00     8.59064E+03
   5.83375E+00     8.57723E+03
   5.83500E+00     8.56204E+03
   5.83625E+00     8.54510E+03
   5.83750E+00     8.52640E+03
   5.83875E+00     8.50596E+03
   5.84000E+00     8.48378E+03
   5.84125E+00     8.45992E+03
   5.84250E+00     8.43442E+03
   5.84375E+00     8.40735E+03
   5.84500E+00     8.37880E+03
   5.84625E+00     8.34863E+03
   5.84750E+00     8.31677E+03
   5.84875E+00     8.28313E+03
   5.85000E+00     8.24770E+03
   5.85125E+00     8.21051E+03
   5.85250E+00     8.17161E+03
   5.85375E+00     8.13107E+03
   5.85500E+00     8.08894E+03
   5.85625E+00     8.04529E+03
   5.85750E+00     8.00019E+03
   5.85875E+00     7.95376E+03
   5.86000E+00     7.90624E+03
   5.86125E+00     7.85759E+03
   5.86250E+00     7.80778E+03
   5.86375E+00     7.75700E+03
   5.86500E+00     7.70564E+03
   5.86625E+00     7.65348E+03
   5.86750E+00     7.60115E+03
   5.86875E+00     7.54859E+03
   5.87000E+00     7.49566E+03
   5.87125E+00     7.44224E+03
   5.87250E+00     7.38803E+03
   5.87375E+00     7.33313E+03
   5.87500E+00     7.27769E+03
   5.87625E+00     7.22183E+03
   5.87750E+00     7.16569E+03
   5.87875E+00     7.10946E+03
   5.88000E+00     7.05353E+03
   5.88125E+00     6.99767E+03
   5.88250E+00     6.94190E+03
   5.88375E+00     6.88694E+03
   5.88500E+00     6.83317E+03
   5.88625E+00     6.77989E+03
   5.88750E+00     6.72673E+03
   5.88875E+00     6.67398E+03
   5.89000E+00     6.62148E+03
   5.89125E+00     6.56927E+03
   5.89250E+00     6.51716E+03
   5.89375E+00     6.46524E+03
   5.89500E+00     6.41361E+03
   5.89625E+00     6.36235E+03
   5.89750E+00     6.31168E+03
   5.89875E+00     6.26200E+03
   5.90000E+00     6.21345E+03
   5.90125E+00     6.16596E+03
   5.90250E+00     6.11990E+03
   5.90375E+00     6.07568E+03
   5.90500E+00     6.03288E+03
   5.90625E+00     5.99151E+03
   5.90750E+00     5.95182E+03
   5.90875E+00     5.91366E+03
   5.91000E+00     5.87712E+03
   5.91125E+00     5.84242E+03
   5.91250E+00     5.80973E+03
   5.91375E+00     5.77902E+03
   5.91500E+00     5.75034E+03
   5.91625E+00     5.72375E+03
   5.91750E+00     5.69930E+03
   5.91875E+00     5.67708E+03
   5.92000E+00     5.65709E+03
   5.92125E+00     5.63925E+03
   5.92250E+00     5.62343E+03
   5.92375E+00     5.60949E+03
   5.92500E+00     5.59725E+03
   5.92625E+00     5.58653E+03
   5.92750E+00     5.57710E+03
   5.92875E+00     5.56876E+03
   5.93000E+00     5.56128E+03
   5.93125E+00     5.55442E+03
   5.93250E+00     5.54798E+03
   5.93375E+00     5.54176E+03
   5.93500E+00     5.53559E+03
   5.93625E+00     5.52934E+03
   5.93750E+00     5.52287E+03
   5.93875E+00     5.51607E+03
   5.94000E+00     5.50887E+03
   5.94125E+00     5.50119E+03
   5.94250E+00     5.49297E+03
   5.94375E+00     5.48419E+03
   5.94500E+00     5.47484E+03
   5.94625E+00     5.46491E+03
   5.94750E+00     5.45442E+03
   5.94875E+00     5.44339E+03
   5.95000E+00     5.43185E+03
   5.95125E+00     5.41982E+03
   5.95250E+00     5.40733E+03
   5.95375E+00     5.39442E+03
   5.95500E+00     5.38111E+03
   5.95625E+00     5.36742E+03
   5.95750E+00     5.35337E+03
   5.95875E+00     5.33898E+03
   5.96000E+00     5.32424E+03
   5.96125E+00     5.30917E+03
   5.96250E+00     5.29378E+03
   5.96375E+00     5.27806E+03
   5.96500E+00     5.26204E+03
   5.96625E+00     5.24572E+03
   5.96750E+00     5.22912E+03
   5.96875E+00     5.21224E+03
   5.97000E+00     5.19510E+03
   5.97125E+00     5.17771E+03
   5.97250E+00     5.16010E+03
   5.97375E+00     5.14227E+03
   5.97500E+00     5.12425E+03
   5.97625E+00     5.10605E+03
   5.97750E+00     5.08769E+03
   5.97875E+00     5.06918E+03
   5.98000E+00     5.05054E+03
   5.98125E+00     5.03178E+03
   5.98250E+00     5.01292E+03
   5.98375E+00     4.99396E+03
   5.98500E+00     4.97493E+03
   5.98625E+00     4.95583E+03
   5.98750E+00     4.93668E+03
   5.98875E+00     4.91748E+03
   5.99000E+00     4.89824E+03
   5.99125E+00     4.87896E+03
   5.99250E+00     4.85965E+03
   5.99375E+00     4.84032E+03
   5.99500E+00     4.82098E+03
   5.99625E+00     4.80163E+03
   5.99750E+00     4.78230E+03
   5.99875E+00     4.76300E+03
   6.00000E+00     4.74375E+03
   6.00125E+00     4.72454E+03
   6.00250E+00     4.70538E+03
   6.00375E+00     4.68628E+03
   6.00500E+00     4.66722E+03
   6.00625E+00     4.64822E+03
   6.00750E+00     4.62927E+03
   6.00875E+00     4.61039E+03
   6.01000E+00     4.59158E+03
   6.01125E+00     4.57286E+03
   6.01250E+00     4.55424E+03
   6.01375E+00     4.53575E+03
   6.01500E+00     4.51741E+03
   6.01625E+00     4.49922E+03
   6.01750E+00     4.48120E+03
   6.01875E+00     4.46336E+03
   6.02000E+00     4.44572E+03
   6.02125E+00     4.42827E+03
   6.02250E+00     4.41102E+03
   6.02375E+00     4.39398E+03
   6.02500E+00     4.37715E+03
   6.02625E+00     4.36054E+03
   6.02750E+00     4.34415E+03
   6.02875E+00     4.32798E+03
   6.03000E+00     4.31203E+03
   6.03125E+00     4.29630E+03
   6.03250E+00     4.28080E+03
   6.03375E+00     4.26552E+03
   6.03500E+00     4.25048E+03
   6.03625E+00     4.23570E+03
   6.03750E+00     4.22120E+03
   6.03875E+00     4.20698E+03
   6.04000E+00     4.19308E+03
   6.04125E+00     4.17951E+03
   6.04250E+00     4.16630E+03
   6.04375E+00     4.15347E+03
   6.04500E+00     4.14102E+03
   6.04625E+00     4.12897E+03
   6.04750E+00     4.11732E+03
   6.04875E+00     4.10609E+03
   6.05000E+00     4.09526E+03
   6.05125E+00     4.08484E+03
   6.05250E+00     4.07482E+03
   6.05375E+00     4.06520E+03
   6.05500E+00     4.05599E+03
   6.05625E+00     4.04718E+03
   6.05750E+00     4.03876E+03
   6.05875E+00     4.03074E+03
   6.06000E+00     4.02310E+03
   6.06125E+00     4.01586E+03
   6.06250E+00     4.00898E+03
   6.06375E+00     4.00248E+03
   6.06500E+00     3.99633E+03
   6.06625E+00     3.99052E+03
   6.06750E+00     3.98503E+03
   6.06875E+00     3.97984E+03
   6.07000E+00     3.97493E+03
   6.07125E+00     3.97028E+03
   6.07250E+00     3.96587E+03
   6.07375E+00     3.96166E+03
   6.07500E+00     3.95765E+03
   6.07625E+00     3.95380E+03
   6.07750E+00     3.95010E+03
   6.07875E+00     3.94651E+03
   6.08000E+00     3.94303E+03
   6.08125E+00     3.93963E+03
   6.08250E+00     3.93628E+03
   6.08375E+00     3.93298E+03
   6.08500E+00     3.92970E+03
   6.08625E+00     3.92643E+03
   6.08750E+00     3.92314E+03
   6.08875E+00     3.91983E+03
   6.09000E+00     3.91648E+03
   6.09125E+00     3.91309E+03
   6.09250E+00     3.90963E+03
   6.09375E+00     3.90610E+03
   6.09500E+00     3.90249E+03
   6.09625E+00     3.89880E+03
   6.09750E+00     3.89501E+03
   6.09875E+00     3.89112E+03
   6.10000E+00     3.88712E+03
   6.10125E+00     3.88302E+03
   6.10250E+00     3.87880E+03
   6.10375E+00     3.87447E+03
   6.10500E+00     3.87003E+03
   6.10625E+00     3.86547E+03
   6.10750E+00     3.86080E+03
   6.10875E+00     3.85601E+03
   6.11000E+00     3.85112E+03
   6.11125E+00     3.84612E+03
   6.11250E+00     3.84101E+03
   6.11375E+00     3.83578E+03
   6.11500E+00     3.83045E+03
   6.11625E+00     3.82500E+03
   6.11750E+00     3.81943E+03
   6.11875E+00     3.81373E+03
   6.12000E+00     3.80791E+03
   6.12125E+00     3.80194E+03
   6.12250E+00     3.79584E+03
   6.12375E+00     3.78959E+03
   6.12500E+00     3.78319E+03
   6.12625E+00     3.77665E+03
   6.12750E+00     3.76996E+03
   6.12875E+00     3.76313E+03
   6.13000E+00     3.75616E+03
   6.13125E+00     3.74906E+03
   6.13250E+00     3.74184E+03
   6.13375E+00     3.73450E+03
   6.13500E+00     3.72706E+03
   6.13625E+00     3.71954E+03
   6.13750E+00     3.71193E+03
   6.13875E+00     3.70426E+03
   6.14000E+00     3.69654E+03
   6.14125E+00     3.68879E+03
   6.14250E+00     3.68102E+03
   6.14375E+00     3.67324E+03
   6.14500E+00     3.66548E+03
   6.14625E+00     3.65774E+03
   6.14750E+00     3.65004E+03
   6.14875E+00     3.64239E+03
   6.15000E+00     3.63480E+03
   6.15125E+00     3.62728E+03
   6.15250E+00     3.61985E+03
   6.15375E+00     3.61251E+03
   6.15500E+00     3.60527E+03
   6.15625E+00     3.59814E+03
   6.15750E+00     3.59112E+03
   6.15875E+00     3.58423E+03
   6.16000E+00     3.57746E+03
   6.16125E+00     3.57083E+03
   6.16250E+00     3.56433E+03
   6.16375E+00     3.55797E+03
   6.16500E+00     3.55175E+03
   6.16625E+00     3.54566E+03
   6.16750E+00     3.53972E+03
   6.16875E+00     3.53392E+03
   6.17000E+00     3.52827E+03
   6.17125E+00     3.52276E+03
   6.17250E+00     3.51740E+03
   6.17375E+00     3.51220E+03
   6.17500E+00     3.50715E+03
   6.17625E+00     3.50227E+03
   6.17750E+00     3.49755E+03
   6.17875E+00     3.49301E+03
   6.18000E+00     3.48864E+03
   6.18125E+00     3.48445E+03
   6.18250E+00     3.48045E+03
   6.18375E+00     3.47663E+03
   6.18500E+00     3.47301E+03
   6.18625E+00     3.46959E+03
   6.18750E+00     3.46636E+03
   6.18875E+00     3.46333E+03
   6.19000E+00     3.46049E+03
   6.19125E+00     3.45785E+03
   6.19250E+00     3.45540E+03
   6.19375E+00     3.45314E+03
   6.19500E+00     3.45107E+03
   6.19625E+00     3.44917E+03
   6.19750E+00     3.44745E+03
   6.19875E+00     3.44589E+03
   6.20000E+00     3.44448E+03
   6.20125E+00     3.44322E+03
   6.20250E+00     3.44210E+03
   6.20375E+00     3.44110E+03
   6.20500E+00     3.44022E+03
   6.20625E+00     3.43945E+03
   6.20750E+00     3.43877E+03
   6.20875E+00     3.43817E+03
   6.21000E+00     3.43765E+03
   6.21125E+00     3.43719E+03
   6.21250E+00     3.43678E+03
   6.21375E+00     3.43642E+03
   6.21500E+00     3.43610E+03
   6.21625E+00     3.43580E+03
   6.21750E+00     3.43552E+03
   6.21875E+00     3.43525E+03
   6.22000E+00     3.43499E+03
   6.22125E+00     3.43473E+03
   6.22250E+00     3.43445E+03
   6.22375E+00     3.43417E+03
   6.22500E+00     3.43386E+03
   6.22625E+00     3.43353E+03
   6.22750E+00     3.43317E+03
   6.22875E+00     3.43278E+03
   6.23000E+00     3.43235E+03
   6.23125E+00     3.43187E+03
   6.23250E+00     3.43135E+03
   6.23375E+00     3.43079E+03
   6.23500E+00     3.43016E+03
   6.23625E+00     3.42948E+03
   6.23750E+00     3.42874E+03
   6.23875E+00     3.42794E+03
   6.24000E+00     3.42707E+03
   6.24125E+00     3.42604E+03
   6.24250E+00     3.42501E+03
   6.24375E+00     3.42393E+03
   6.24500E+00     3.42277E+03
   6.24625E+00     3.42165E+03
   6.24750E+00     3.42034E+03
   6.24875E+00     3.41892E+03
   6.25000E+00     3.41743E+03
   6.25125E+00     3.41588E+03
   6.25250E+00     3.41425E+03
   6.25375E+00     3.41255E+03
   6.25500E+00     3.41078E+03
   6.25625E+00     3.40895E+03
   6.25750E+00     3.40704E+03
   6.25875E+00     3.40508E+03
   6.26000E+00     3.40304E+03
   6.26125E+00     3.40095E+03
   6.26250E+00     3.39880E+03
   6.26375E+00     3.39659E+03
   6.26500E+00     3.39432E+03
   6.26625E+00     3.39201E+03
   6.26750E+00     3.38965E+03
   6.26875E+00     3.38725E+03
   6.27000E+00     3.38482E+03
   6.27125E+00     3.38235E+03
   6.27250E+00     3.37985E+03
   6.27375E+00     3.37733E+03
   6.27500E+00     3.37478E+03
   6.27625E+00     3.37222E+03
   6.27750E+00     3.36965E+03
   6.27875E+00     3.36707E+03
   6.28000E+00     3.36448E+03
   6.28125E+00     3.36189E+03
   6.28250E+00     3.35930E+03
   6.28375E+00     3.35672E+03
   6.28500E+00     3.35414E+03
   6.28625E+00     3.35158E+03
   6.28750E+00     3.34903E+03
   6.28875E+00     3.34649E+03
   6.29000E+00     3.34398E+03
   6.29125E+00     3.34149E+03
   6.29250E+00     3.33903E+03
   6.29375E+00     3.33659E+03
   6.29500E+00     3.33418E+03
   6.29625E+00     3.33181E+03
   6.29750E+00     3.32947E+03
   6.29875E+00     3.32717E+03
   6.30000E+00     3.32490E+03
   6.30125E+00     3.32267E+03
   6.30250E+00     3.32049E+03
   6.30375E+00     3.31835E+03
   6.30500E+00     3.31625E+03
   6.30625E+00     3.31420E+03
   6.30750E+00     3.31219E+03
   6.30875E+00     3.31023E+03
   6.31000E+00     3.30832E+03
   6.31125E+00     3.30646E+03
   6.31250E+00     3.30465E+03
   6.31375E+00     3.30290E+03
   6.31500E+00     3.30120E+03
   6.31625E+00     3.29955E+03
   6.31750E+00     3.29796E+03
   6.31875E+00     3.29643E+03
   6.32000E+00     3.29495E+03
   6.32125E+00     3.29354E+03
   6.32250E+00     3.29219E+03
   6.32375E+00     3.29076E+03
   6.32500E+00     3.28954E+03
   6.32625E+00     3.28839E+03
   6.32750E+00     3.28729E+03
   6.32875E+00     3.28625E+03
   6.33000E+00     3.28527E+03
   6.33125E+00     3.28434E+03
   6.33250E+00     3.28348E+03
   6.33375E+00     3.28267E+03
   6.33500E+00     3.28193E+03
   6.33625E+00     3.28125E+03
   6.33750E+00     3.28063E+03
   6.33875E+00     3.28007E+03
   6.34000E+00     3.27957E+03
   6.34125E+00     3.27913E+03
   6.34250E+00     3.27875E+03
   6.34375E+00     3.27843E+03
   6.34500E+00     3.27817E+03
   6.34625E+00     3.27796E+03
   6.34750E+00     3.27780E+03
   6.34875E+00     3.27770E+03
   6.35000E+00     3.27764E+03
   6.35125E+00     3.27764E+03
   6.35250E+00     3.27768E+03
   6.35375E+00     3.27776E+03
   6.35500E+00     3.27789E+03
   6.35625E+00     3.27805E+03
   6.35750E+00     3.27825E+03
   6.35875E+00     3.27848E+03
   6.36000E+00     3.27875E+03
   6.36125E+00     3.27904E+03
   6.36250E+00     3.27936E+03
   6.36375E+00     3.27971E+03
   6.36500E+00     3.28007E+03
   6.36625E+00     3.28046E+03
   6.36750E+00     3.28086E+03
   6.36875E+00     3.28127E+03
   6.37000E+00     3.28170E+03
   6.37125E+00     3.28213E+03
   6.37250E+00     3.28257E+03
   6.37375E+00     3.28302E+03
   6.37500E+00     3.28346E+03
   6.37625E+00     3.28391E+03
   6.37750E+00     3.28435E+03
   6.37875E+00     3.28478E+03
   6.38000E+00     3.28520E+03
   6.38125E+00     3.28562E+03
   6.38250E+00     3.28602E+03
   6.38375E+00     3.28641E+03
   6.38500E+00     3.28678E+03
   6.38625E+00     3.28713E+03
   6.38750E+00     3.28745E+03
   6.38875E+00     3.28776E+03
   6.39000E+00     3.28804E+03
   6.39125E+00     3.28829E+03
   6.39250E+00     3.28852E+03
   6.39375E+00     3.28871E+03
   6.39500E+00     3.28888E+03
   6.39625E+00     3.28901E+03
   6.39750E+00     3.28910E+03
   6.39875E+00     3.28917E+03
   6.40000E+00     3.28919E+03
   6.40125E+00     3.28918E+03
   6.40250E+00     3.28909E+03
   6.40375E+00     3.28900E+03
   6.40500E+00     3.28889E+03
   6.40625E+00     3.28875E+03
   6.40750E+00     3.28857E+03
   6.40875E+00     3.28840E+03
   6.41000E+00     3.28826E+03
   6.41125E+00     3.28821E+03
   6.41250E+00     3.28831E+03
   6.41375E+00     3.28863E+03
   6.41500E+00     3.28922E+03
   6.41625E+00     3.29013E+03
   6.41750E+00     3.29136E+03
   6.41875E+00     3.29289E+03
   6.42000E+00     3.29469E+03
   6.42125E+00     3.29669E+03
   6.42250E+00     3.29883E+03
   6.42375E+00     3.30106E+03
   6.42500E+00     3.30332E+03
   6.42625E+00     3.30559E+03
   6.42750E+00     3.30785E+03
   6.42875E+00     3.31011E+03
   6.43000E+00     3.31236E+03
   6.43125E+00     3.31464E+03
   6.43250E+00     3.31697E+03
   6.43375E+00     3.31939E+03
   6.43500E+00     3.32195E+03
   6.43625E+00     3.32470E+03
   6.43750E+00     3.32770E+03
   6.43875E+00     3.33102E+03
   6.44000E+00     3.33475E+03
   6.44125E+00     3.33899E+03
   6.44250E+00     3.34383E+03
   6.44375E+00     3.34941E+03
   6.44500E+00     3.35586E+03
   6.44625E+00     3.36334E+03
   6.44750E+00     3.37199E+03
   6.44875E+00     3.38200E+03
   6.45000E+00     3.39354E+03
   6.45125E+00     3.40681E+03
   6.45250E+00     3.42200E+03
   6.45375E+00     3.43931E+03
   6.45500E+00     3.45893E+03
   6.45625E+00     3.48105E+03
   6.45750E+00     3.50587E+03
   6.45875E+00     3.53354E+03
   6.46000E+00     3.56422E+03
   6.46125E+00     3.59801E+03
   6.46250E+00     3.63499E+03
   6.46375E+00     3.67519E+03
   6.46500E+00     3.71862E+03
   6.46625E+00     3.76523E+03
   6.46750E+00     3.81491E+03
   6.46875E+00     3.86753E+03
   6.47000E+00     3.92288E+03
   6.47125E+00     3.98071E+03
   6.47250E+00     4.04075E+03
   6.47375E+00     4.10270E+03
   6.47500E+00     4.16625E+03
   6.47625E+00     4.23108E+03
   6.47750E+00     4.29689E+03
   6.47875E+00     4.36337E+03
   6.48000E+00     4.43025E+03
   6.48125E+00     4.49730E+03
   6.48250E+00     4.56431E+03
   6.48375E+00     4.63113E+03
   6.48500E+00     4.69766E+03
   6.48625E+00     4.76383E+03
   6.48750E+00     4.82963E+03
   6.48875E+00     4.89503E+03
   6.49000E+00     4.96003E+03
   6.49125E+00     5.02464E+03
   6.49250E+00     5.08886E+03
   6.49375E+00     5.15270E+03
   6.49500E+00     5.21618E+03
   6.49625E+00     5.27930E+03
   6.49750E+00     5.34209E+03
   6.49875E+00     5.40456E+03
   6.50000E+00     5.46671E+03
   6.50125E+00     5.52850E+03
   6.50250E+00     5.58991E+03
   6.50375E+00     5.65088E+03
   6.50500E+00     5.71136E+03
   6.50625E+00     5.77132E+03
   6.50750E+00     5.83073E+03
   6.50875E+00     5.88958E+03
   6.51000E+00     5.94786E+03
   6.51125E+00     6.00558E+03
   6.51250E+00     6.06274E+03
   6.51375E+00     6.11933E+03
   6.51500E+00     6.17532E+03
   6.51625E+00     6.23066E+03
   6.51750E+00     6.28531E+03
   6.51875E+00     6.33921E+03
   6.52000E+00     6.39234E+03
   6.52125E+00     6.44467E+03
   6.52250E+00     6.49619E+03
   6.52375E+00     6.54691E+03
   6.52500E+00     6.59684E+03
   6.52625E+00     6.64602E+03
   6.52750E+00     6.69444E+03
   6.52875E+00     6.74210E+03
   6.53000E+00     6.78899E+03
   6.53125E+00     6.83508E+03
   6.53250E+00     6.88033E+03
   6.53375E+00     6.92472E+03
   6.53500E+00     6.96818E+03
   6.53625E+00     7.01070E+03
   6.53750E+00     7.05225E+03
   6.53875E+00     7.09283E+03
   6.54000E+00     7.13244E+03
   6.54125E+00     7.17110E+03
   6.54250E+00     7.20880E+03
   6.54375E+00     7.24557E+03
   6.54500E+00     7.28143E+03
   6.54625E+00     7.31636E+03
   6.54750E+00     7.35039E+03
   6.54875E+00     7.38349E+03
   6.55000E+00     7.41567E+03
   6.55125E+00     7.44691E+03
   6.55250E+00     7.47720E+03
   6.55375E+00     7.50653E+03
   6.55500E+00     7.53489E+03
   6.55625E+00     7.56228E+03
   6.55750E+00     7.58872E+03
   6.55875E+00     7.61422E+03
   6.56000E+00     7.63882E+03
   6.56125E+00     7.66260E+03
   6.56250E+00     7.68554E+03
   6.56375E+00     7.70773E+03
   6.56500E+00     7.72916E+03
   6.56625E+00     7.74984E+03
   6.56750E+00     7.76981E+03
   6.56875E+00     7.78912E+03
   6.57000E+00     7.80787E+03
   6.57125E+00     7.82617E+03
   6.57250E+00     7.84413E+03
   6.57375E+00     7.86184E+03
   6.57500E+00     7.87938E+03
   6.57625E+00     7.89682E+03
   6.57750E+00     7.91420E+03
   6.57875E+00     7.93161E+03
   6.58000E+00     7.94913E+03
   6.58125E+00     7.96686E+03
   6.58250E+00     7.98490E+03
   6.58375E+00     8.00333E+03
   6.58500E+00     8.02225E+03
   6.58625E+00     8.04160E+03
   6.58750E+00     8.06152E+03
   6.58875E+00     8.08205E+03
   6.59000E+00     8.10324E+03
   6.59125E+00     8.12516E+03
   6.59250E+00     8.14785E+03
   6.59375E+00     8.17112E+03
   6.59500E+00     8.19515E+03
   6.59625E+00     8.21987E+03
   6.59750E+00     8.24536E+03
   6.59875E+00     8.27130E+03
   6.60000E+00     8.29763E+03
   6.60125E+00     8.32424E+03
   6.60250E+00     8.35103E+03
   6.60375E+00     8.37782E+03
   6.60500E+00     8.40439E+03
   6.60625E+00     8.43049E+03
   6.60750E+00     8.45586E+03
   6.60875E+00     8.48024E+03
   6.61000E+00     8.50341E+03
   6.61125E+00     8.52511E+03
   6.61250E+00     8.54515E+03
   6.61375E+00     8.56335E+03
   6.61500E+00     8.57961E+03
   6.61625E+00     8.59383E+03
   6.61750E+00     8.60597E+03
   6.61875E+00     8.61599E+03
   6.62000E+00     8.62388E+03
   6.62125E+00     8.62965E+03
   6.62250E+00     8.63332E+03
   6.62375E+00     8.63490E+03
   6.62500E+00     8.63446E+03
   6.62625E+00     8.63202E+03
   6.62750E+00     8.62765E+03
   6.62875E+00     8.62139E+03
   6.63000E+00     8.61329E+03
   6.63125E+00     8.60337E+03
   6.63250E+00     8.59167E+03
   6.63375E+00     8.57820E+03
   6.63500E+00     8.56298E+03
   6.63625E+00     8.54600E+03
   6.63750E+00     8.52729E+03
   6.63875E+00     8.50684E+03
   6.64000E+00     8.48468E+03
   6.64125E+00     8.46083E+03
   6.64250E+00     8.43534E+03
   6.64375E+00     8.40829E+03
   6.64500E+00     8.37975E+03
   6.64625E+00     8.34960E+03
   6.64750E+00     8.31776E+03
   6.64875E+00     8.28413E+03
   6.65000E+00     8.24870E+03
   6.65125E+00     8.21150E+03
   6.65250E+00     8.17258E+03
   6.65375E+00     8.13200E+03
   6.65500E+00     8.08983E+03
   6.65625E+00     8.04613E+03
   6.65750E+00     8.00098E+03
   6.65875E+00     7.95449E+03
   6.66000E+00     7.90691E+03
   6.66125E+00     7.85820E+03
   6.66250E+00     7.80833E+03
   6.66375E+00     7.75749E+03
   6.66500E+00     7.70609E+03
   6.66625E+00     7.65388E+03
   6.66750E+00     7.60150E+03
   6.66875E+00     7.54891E+03
   6.67000E+00     7.49594E+03
   6.67125E+00     7.44249E+03
   6.67250E+00     7.38826E+03
   6.67375E+00     7.33334E+03
   6.67500E+00     7.27788E+03
   6.67625E+00     7.22200E+03
   6.67750E+00     7.16584E+03
   6.67875E+00     7.10959E+03
   6.68000E+00     7.05365E+03
   6.68125E+00     6.99777E+03
   6.68250E+00     6.94199E+03
   6.68375E+00     6.88701E+03
   6.68500E+00     6.83322E+03
   6.68625E+00     6.77993E+03
   6.68750E+00     6.72676E+03
   6.68875E+00     6.67401E+03
   6.69000E+00     6.62150E+03
   6.69125E+00     6.56928E+03
   6.69250E+00     6.51718E+03
   6.69375E+00     6.46526E+03
   6.69500E+00     6.41363E+03
   6.69625E+00     6.36238E+03
   6.69750E+00     6.31172E+03
   6.69875E+00     6.26206E+03
   6.70000E+00     6.21353E+03
   6.70125E+00     6.16605E+03
   6.70250E+00     6.12002E+03
   6.70375E+00     6.07581E+03
   6.70500E+00     6.03305E+03
   6.70625E+00     5.99170E+03
   6.70750E+00     5.95204E+03
   6.70875E+00     5.91391E+03
   6.71000E+00     5.87741E+03
   6.71125E+00     5.84274E+03
   6.71250E+00     5.81008E+03
   6.71375E+00     5.77941E+03
   6.71500E+00     5.75077E+03
   6.71625E+00     5.72421E+03
   6.71750E+00     5.69979E+03
   6.71875E+00     5.67760E+03
   6.72000E+00     5.65764E+03
   6.72125E+00     5.63983E+03
   6.72250E+00     5.62404E+03
   6.72375E+00     5.61012E+03
   6.72500E+00     5.59790E+03
   6.72625E+00     5.58719E+03
   6.72750E+00     5.57778E+03
   6.72875E+00     5.56946E+03
   6.73000E+00     5.56198E+03
   6.73125E+00     5.55513E+03
   6.73250E+00     5.54869E+03
   6.73375E+00     5.54247E+03
   6.73500E+00     5.53631E+03
   6.73625E+00     5.53005E+03
   6.73750E+00     5.52357E+03
   6.73875E+00     5.51677E+03
   6.74000E+00     5.50956E+03
   6.74125E+00     5.50186E+03
   6.74250E+00     5.49364E+03
   6.74375E+00     5.48485E+03
   6.74500E+00     5.47548E+03
   6.74625E+00     5.46554E+03
   6.74750E+00     5.45504E+03
   6.74875E+00     5.44399E+03
   6.75000E+00     5.43244E+03
   6.75125E+00     5.42039E+03
   6.75250E+00     5.40790E+03
   6.75375E+00     5.39497E+03
   6.75500E+00     5.38165E+03
   6.75625E+00     5.36795E+03
   6.75750E+00     5.35389E+03
   6.75875E+00     5.33948E+03
   6.76000E+00     5.32473E+03
   6.76125E+00     5.30964E+03
   6.76250E+00     5.29424E+03
   6.76375E+00     5.27851E+03
   6.76500E+00     5.26248E+03
   6.76625E+00     5.24615E+03
   6.76750E+00     5.22953E+03
   6.76875E+00     5.21263E+03
   6.77000E+00     5.19548E+03
   6.77125E+00     5.17808E+03
   6.77250E+00     5.16045E+03
   6.77375E+00     5.14261E+03
   6.77500E+00     5.12458E+03
   6.77625E+00     5.10637E+03
   6.77750E+00     5.08800E+03
   6.77875E+00     5.06947E+03
   6.78000E+00     5.05082E+03
   6.78125E+00     5.03205E+03
   6.78250E+00     5.01317E+03
   6.78375E+00     4.99421E+03
   6.78500E+00     4.97516E+03
   6.78625E+00     4.95605E+03
   6.78750E+00     4.93689E+03
   6.78875E+00     4.91768E+03
   6.79000E+00     4.89843E+03
   6.79125E+00     4.87914E+03
   6.79250E+00     4.85983E+03
   6.79375E+00     4.84049E+03
   6.79500E+00     4.82114E+03
   6.79625E+00     4.80179E+03
   6.79750E+00     4.78246E+03
   6.79875E+00     4.76315E+03
   6.80000E+00     4.74389E+03
   6.80125E+00     4.72467E+03
   6.80250E+00     4.70552E+03
   6.80375E+00     4.68641E+03
   6.80500E+00     4.66735E+03
   6.80625E+00     4.64835E+03
   6.80750E+00     4.62940E+03
   6.80875E+00     4.61051E+03
   6.81000E+00     4.59170E+03
   6.81125E+00     4.57298E+03
   6.81250E+00     4.55437E+03
   6.81375E+00     4.53588E+03
   6.81500E+00     4.51753E+03
   6.81625E+00     4.49934E+03
   6.81750E+00     4.48133E+03
   6.81875E+00     4.46349E+03
   6.82000E+00     4.44585E+03
   6.82125E+00     4.42840E+03
   6.82250E+00     4.41116E+03
   6.82375E+00     4.39412E+03
   6.82500E+00     4.37730E+03
   6.82625E+00     4.36069E+03
   6.82750E+00     4.34430E+03
   6.82875E+00     4.32814E+03
   6.83000E+00     4.31219E+03
   6.83125E+00     4.29647E+03
   6.83250E+00     4.28097E+03
   6.83375E+00     4.26570E+03
   6.83500E+00     4.25066E+03
   6.83625E+00     4.23589E+03
   6.83750E+00     4.22139E+03
   6.83875E+00     4.20718E+03
   6.84000E+00     4.19328E+03
   6.84125E+00     4.17972E+03
   6.84250E+00     4.16652E+03
   6.84375E+00     4.15369E+03
   6.84500E+00     4.14125E+03
   6.84625E+00     4.12920E+03
   6.84750E+00     4.11757E+03
   6.84875E+00     4.10634E+03
   6.85000E+00     4.09551E+03
   6.85125E+00     4.08510E+03
   6.85250E+00     4.07509E+03
   6.85375E+00     4.06548E+03
   6.85500E+00     4.05627E+03
   6.85625E+00     4.04747E+03
   6.85750E+00     4.03906E+03
   6.85875E+00     4.03104E+03
   6.86000E+00     4.02342E+03
   6.86125E+00     4.01617E+03
   6.86250E+00     4.00931E+03
   6.86375E+00     4.00281E+03
   6.86500E+00     3.99666E+03
   6.86625E+00     3.99085E+03
   6.86750E+00     3.98537E+03
   6.86875E+00     3.98018E+03
   6.87000E+00     3.97528E+03
   6.87125E+00     3.97063E+03
   6.87250E+00     3.96622E+03
   6.87375E+00     3.96202E+03
   6.87500E+00     3.95801E+03
   6.87625E+00     3.95416E+03
   6.87750E+00     3.95046E+03
   6.87875E+00     3.94688E+03
   6.88000E+00     3.94339E+03
   6.88125E+00     3.93999E+03
   6.88250E+00     3.93664E+03
   6.88375E+00     3.93334E+03
   6.88500E+00     3.93005E+03
   6.88625E+00     3.92678E+03
   6.88750E+00     3.92349E+03
   6.88875E+00     3.92017E+03
   6.89000E+00     3.91682E+03
   6.89125E+00     3.91342E+03
   6.89250E+00     3.90996E+03
   6.89375E+00     3.90642E+03
   6.89500E+00     3.90281E+03
   6.89625E+00     3.89911E+03
   6.89750E+00     3.89531E+03
   6.89875E+00     3.89142E+03
   6.90000E+00     3.88741E+03
   6.90125E+00     3.88330E+03
   6.90250E+00     3.87908E+03
   6.90375E+00     3.87474E+03
   6.90500E+00     3.87029E+03
   6.90625E+00     3.86572E+03
   6.90750E+00     3.86104E+03
   6.90875E+00     3.85625E+03
   6.91000E+00     3.85135E+03
   6.91125E+00     3.84634E+03
   6.91250E+00     3.84122E+03
   6.91375E+00     3.83599E+03
   6.91500E+00     3.83065E+03
   6.91625E+00     3.82519E+03
   6.91750E+00     3.81962E+03
   6.91875E+00     3.81391E+03
   6.92000E+00     3.80808E+03
   6.92125E+00     3.80211E+03
   6.92250E+00     3.79600E+03
   6.92375E+00     3.78974E+03
   6.92500E+00     3.78334E+03
   6.92625E+00     3.77679E+03
   6.92750E+00     3.77010E+03
   6.92875E+00     3.76326E+03
   6.93000E+00     3.75629E+03
   6.93125E+00     3.74919E+03
   6.93250E+00     3.74196E+03
   6.93375E+00     3.73462E+03
   6.93500E+00     3.72718E+03
   6.93625E+00     3.71965E+03
   6.93750E+00     3.71204E+03
   6.93875E+00     3.70437E+03
   6.94000E+00     3.69665E+03
   6.94125E+00     3.68889E+03
   6.94250E+00     3.68112E+03
   6.94375E+00     3.67334E+03
   6.94500E+00     3.66557E+03
   6.94625E+00     3.65783E+03
   6.94750E+00     3.65013E+03
   6.94875E+00     3.64248E+03
   6.95000E+00     3.63489E+03
   6.95125E+00     3.62738E+03
   6.95250E+00     3.61995E+03
   6.95375E+00     3.61261E+03
   6.95500E+00     3.60537E+03
   6.95625E+00     3.59824E+03
   6.95750E+00     3.59122E+03
   6.95875E+00     3.58433E+03
   6.96000E+00     3.57757E+03
   6.96125E+00     3.57094E+03
   6.96250E+00     3.56444E+03
   6.96375E+00     3.55808E+03
   6.96500E+00     3.55186E+03
   6.96625E+00     3.54578E+03
   6.96750E+00     3.53984E+03
   6.96875E+00     3.53405E+03
   6.97000E+00     3.52840E+03
   6.97125E+00     3.52289E+03
   6.97250E+00     3.51754E+03
   6.97375E+00     3.51234E+03
   6.97500E+00     3.50730E+03
   6.97625E+00     3.50242E+03
   6.97750E+00     3.49771E+03
   6.97875E+00     3.49317E+03
   6.98000E+00     3.48880E+03
   6.98125E+00     3.48462E+03
   6.98250E+00     3.48062E+03
   6.98375E+00     3.47681E+03
   6.98500E+00     3.47320E+03
   6.98625E+00     3.46977E+03
   6.98750E+00     3.46655E+03
   6.98875E+00     3.46352E+03
   6.99000E+00     3.46069E+03
   6.99125E+00     3.45805E+03
   6.99250E+00     3.45561E+03
   6.99375E+00     3.45335E+03
   6.99500E+00     3.45128E+03
   6.99625E+00     3.44939E+03
   6.99750E+00     3.44767E+03
   6.99875E+00     3.44611E+03
   7.00000E+00     3.44471E+03
   7.00125E+00     3.44345E+03
   7.00250E+00     3.44233E+03
   7.00375E+00     3.44134E+03
   7.00500E+00     3.44046E+03
   7.00625E+00     3.43969E+03
   7.00750E+00     3.43901E+03
   7.00875E+00     3.43841E+03
   7.01000E+00     3.43789E+03
   7.01125E+00     3.43743E+03
   7.01250E+00     3.43703E+03
   7.01375E+00     3.43667E+03
   7.01500E+00     3.43634E+03
   7.01625E+00     3.43604E+03
   7.01750E+00     3.43576E+03
   7.01875E+00     3.43550E+03
   7.02000E+00     3.43523E+03
   7.02125E+00     3.43497E+03
   7.02250E+00     3.43469E+03
   7.02375E+00     3.43441E+03
   7.02500E+00     3.43410E+03
   7.02625E+00     3.43377E+03
   7.02750E+00     3.43340E+03
   7.02875E+00     3.43301E+03
   7.03000E+00     3.43257E+03
   7.03125E+00     3.43210E+03
   7.03250E+00     3.43157E+03
   7.03375E+00     3.43100E+03
   7.03500E+00     3.43037E+03
   7.03625E+00     3.42969E+03
   7.03750E+00     3.42895E+03
   7.03875E+00     3.42814E+03
   7.04000E+00     3.42727E+03
   7.04125E+00     3.42623E+03
   7.04250E+00     3.42520E+03
   7.04375E+00     3.42412E+03
   7.04500E+00     3.42295E+03
   7.04625E+00     3.42183E+03
   7.04750E+00     3.42051E+03
   7.04875E+00     3.41909E+03
   7.05000E+00     3.41760E+03
   7.05125E+00     3.41604E+03
   7.05250E+00     3.41441E+03
   7.05375E+00     3.41271E+03
   7.05500E+00     3.41094E+03
   7.05625E+00     3.40910E+03
   7.05750E+00     3.40719E+03
   7.05875E+00     3.40522E+03
   7.06000E+00     3.40319E+03
   7.06125E+00     3.40109E+03
   7.06250E+00     3.39893E+03
   7.06375E+00     3.39672E+03
   7.06500E+00     3.39446E+03
   7.06625E+00     3.39214E+03
   7.06750E+00     3.38978E+03
   7.06875E+00     3.38738E+03
   7.07000E+00     3.38494E+03
   7.07125E+00     3.38247E+03
   7.07250E+00     3.37997E+03
   7.07375E+00     3.37745E+03
   7.07500E+00     3.37490E+03
   7.07625E+00     3.37234E+03
   7.07750E+00     3.36977E+03
   7.07875E+00     3.36718E+03
   7.08000E+00     3.36459E+03
   7.08125E+00     3.36200E+03
   7.08250E+00     3.35941E+03
   7.08375E+00     3.35683E+03
   7.08500E+00     3.35425E+03
   7.08625E+00     3.35169E+03
   7.08750E+00     3.34914E+03
   7.08875E+00     3.34660E+03
   7.09000E+00     3.34409E+03
   7.09125E+00     3.34160E+03
   7.09250E+00     3.33914E+03
   7.09375E+00     3.33670E+03
   7.09500E+00     3.33430E+03
   7.09625E+00     3.33192E+03
   7.09750E+00     3.32958E+03
   7.09875E+00     3.32728E+03
   7.10000E+00     3.32502E+03
   7.10125E+00     3.32279E+03
   7.10250E+00     3.32061E+03
   7.10375E+00     3.31847E+03
   7.10500E+00     3.31637E+03
   7.10625E+00     3.31432E+03
   7.10750E+00     3.31231E+03
   7.10875E+00     3.31035E+03
   7.11000E+00     3.30845E+03
   7.11125E+00     3.30659E+03
   7.11250E+00     3.30478E+03
   7.11375E+00     3.30303E+03
   7.11500E+00     3.30133E+03
   7.11625E+00     3.29968E+03
   7.11750E+00     3.29809E+03
   7.11875E+00     3.29656E+03
   7.12000E+00     3.29509E+03
   7.12125E+00     3.29368E+03
   7.12250E+00     3.29233E+03
   7.12375E+00     3.29090E+03
   7.12500E+00     3.28968E+03
   7.12625E+00     3.28853E+03
   7.12750E+00     3.28744E+03
   7.12875E+00     3.28640E+03
   7.13000E+00     3.28542E+03
   7.13125E+00     3.28450E+03
   7.13250E+00     3.28363E+03
   7.13375E+00     3.28283E+03
   7.13500E+00     3.28209E+03
   7.13625E+00     3.28141E+03
   7.13750E+00     3.28079E+03
   7.13875E+00     3.28023E+03
   7.14000E+00     3.27973E+03
   7.14125E+00     3.27929E+03
   7.14250E+00     3.27892E+03
   7.14375E+00     3.27860E+03
   7.14500E+00     3.27833E+03
   7.14625E+00     3.27813E+03
   7.14750E+00     3.27797E+03
   7.14875E+00     3.27787E+03
   7.15000E+00     3.27782E+03
   7.15125E+00     3.27781E+03
   7.15250E+00     3.27785E+03
   7.15375E+00     3.27794E+03
   7.15500E+00     3.27806E+03
   7.15625E+00     3.27823E+03
   7.15750E+00     3.27843E+03
   7.15875E+00     3.27866E+03
   7.16000E+00     3.27893E+03
   7.16125E+00     3.27922E+03
   7.16250E+00     3.27954E+03
   7.16375E+00     3.27989E+03
   7.16500E+00     3.28025E+03
   7.16625E+00     3.28064E+03
   7.16750E+00     3.28104E+03
   7.16875E+00     3.28145E+03
   7.17000E+00     3.28188E+03
   7.17125E+00     3.28231E+03
   7.17250E+00     3.28275E+03
   7.17375E+00     3.28319E+03
   7.17500E+00     3.28364E+03
   7.17625E+00     3.28408E+03
   7.17750E+00     3.28452E+03
   7.17875E+00     3.28495E+03
   7.18000E+00     3.28537E+03
   7.18125E+00     3.28579E+03
   7.18250E+00     3.28619E+03
   7.18375E+00     3.28657E+03
   7.18500E+00     3.28694E+03
   7.18625E+00     3.28729E+03
   7.18750E+00     3.28761E+03
   7.18875E+00     3.28792E+03
   7.19000E+00     3.28820E+03
   7.19125E+00     3.28845E+03
   7.19250E+00     3.28867E+03
   7.19375E+00     3.28886E+03
   7.19500E+00     3.28903E+03
   7.19625E+00     3.28916E+03
   7.19750E+00     3.28925E+03
   7.19875E+00     3.28931E+03
   7.20000E+00     3.28933E+03
   7.20125E+00     3.28932E+03
   7.20250E+00     3.28923E+03
   7.20375E+00     3.28914E+03
   7.20500E+00     3.28903E+03
   7.20625E+00     3.28888E+03
   7.20750E+00     3.28871E+03
   7.20875E+00     3.28853E+03
   7.21000E+00     3.28839E+03
   7.21125E+00     3.28834E+03
   7.21250E+00     3.28843E+03
   7.21375E+00     3.28875E+03
   7.21500E+00     3.28934E+03
   7.21625E+00     3.29025E+03
   7.21750E+00     3.29148E+03
   7.21875E+00     3.29301E+03
   7.22000E+00     3.29481E+03
   7.22125E+00     3.29681E+03
   7.22250E+00     3.29895E+03
   7.22375E+00     3.30118E+03
   7.22500E+00     3.30344E+03
   7.22625E+00     3.30571E+03
   7.22750E+00     3.30797E+03
   7.22875E+00     3.31022E+03
   7.23000E+00     3.31247E+03
   7.23125E+00     3.31475E+03
   7.23250E+00     3.31708E+03
   7.23375E+00     3.31950E+03
   7.23500E+00     3.32206E+03
   7.23625E+00     3.32481E+03
   7.23750E+00     3.32781E+03
   7.23875E+00     3.33113E+03
   7.24000E+00     3.33487E+03
   7.24125E+00     3.33910E+03
   7.24250E+00     3.34395E+03
   7.24375E+00     3.34953E+03
   7.24500E+00     3.35599E+03
   7.24625E+00     3.36346E+03
   7.24750E+00     3.37212E+03
   7.24875E+00     3.38213E+03
   7.25000E+00     3.39367E+03
   7.25125E+00     3.40694E+03
   7.25250E+00     3.42214E+03
   7.25375E+00     3.43944E+03
   7.25500E+00     3.45907E+03
   7.25625E+00     3.48120E+03
   7.25750E+00     3.50602E+03
   7.25875E+00     3.53370E+03
   7.26000E+00     3.56437E+03
   7.26125E+00     3.59817E+03
   7.26250E+00     3.63515E+03
   7.26375E+00     3.67536E+03
   7.26500E+00     3.71880E+03
   7.26625E+00     3.76541E+03
   7.26750E+00     3.81510E+03
   7.26875E+00     3.86772E+03
   7.27000E+00     3.92308E+03
   7.27125E+00     3.98091E+03
   7.27250E+00     4.04096E+03
   7.27375E+00     4.10291E+03
   7.27500E+00     4.16647E+03
   7.27625E+00     4.23130E+03
   7.27750E+00     4.29711E+03
   7.27875E+00     4.36359E+03
   7.28000E+00     4.43048E+03
   7.28125E+00     4.49753E+03
   7.28250E+00     4.56454E+03
   7.28375E+00     4.63136E+03
   7.28500E+00     4.69789E+03
   7.28625E+00     4.76407E+03
   7.28750E+00     4.82987E+03
   7.28875E+00     4.89526E+03
   7.29000E+00     4.96027E+03
   7.29125E+00     5.02488E+03
   7.29250E+00     5.08910E+03
   7.29375E+00     5.15294E+03
   7.29500E+00     5.21642E+03
   7.29625E+00     5.27954E+03
   7.29750E+00     5.34233E+03
   7.29875E+00     5.40480E+03
   7.30000E+00     5.46695E+03
   7.30125E+00     5.52874E+03
   7.30250E+00     5.59015E+03
   7.30375E+00     5.65112E+03
   7.30500E+00     5.71160E+03
   7.30625E+00     5.77156E+03
   7.30750E+00     5.83097E+03
   7.30875E+00     5.88982E+03
   7.31000E+00     5.94810E+03
   7.31125E+00     6.00582E+03
   7.31250E+00     6.06298E+03
   7.31375E+00     6.11957E+03
   7.31500E+00     6.17555E+03
   7.31625E+00     6.23089E+03
   7.31750E+00     6.28554E+03
   7.31875E+00     6.33944E+03
   7.32000E+00     6.39257E+03
   7.32125E+00     6.44489E+03
   7.32250E+00     6.49641E+03
   7.32375E+00     6.54713E+03
   7.32500E+00     6.59707E+03
   7.32625E+00     6.64624E+03
   7.32750E+00     6.69466E+03
   7.32875E+00     6.74232E+03
   7.33000E+00     6.78921E+03
   7.33125E+00     6.83530E+03
   7.33250E+00     6.88055E+03
   7.33375E+00     6.92494E+03
   7.33500E+00     6.96840E+03
   7.33625E+00     7.01092E+03
   7.33750E+00     7.05247E+03
   7.33875E+00     7.09305E+03
   7.34000E+00     7.13266E+03
   7.34125E+00     7.17131E+03
   7.34250E+00     7.20901E+03
   7.34375E+00     7.24579E+03
   7.34500E+00     7.28164E+03
   7.34625E+00     7.31658E+03
   7.34750E+00     7.35060E+03
   7.34875E+00     7.38371E+03
   7.35000E+00     7.41588E+03
   7.35125E+00     7.44712E+03
   7.35250E+00     7.47741E+03
   7.35375E+00     7.50674E+03
   7.35500E+00     7.53510E+03
   7.35625E+00     7.56249E+03
   7.35750E+00     7.58893E+03
   7.35875E+00     7.61444E+03
   7.36000E+00     7.63904E+03
   7.36125E+00     7.66277E+03
   7.36250E+00     7.68566E+03
   7.36375E+00     7.70775E+03
   7.36500E+00     7.72908E+03
   7.36625E+00     7.74970E+03
   7.36750E+00     7.76968E+03
   7.36875E+00     7.78908E+03
   7.37000E+00     7.80799E+03
   7.37125E+00     7.82648E+03
   7.37250E+00     7.84461E+03
   7.37375E+00     7.86245E+03
   7.37500E+00     7.88004E+03
   7.37625E+00     7.89744E+03
   7.37750E+00     7.91475E+03
   7.37875E+00     7.93205E+03
   7.38000E+00     7.94946E+03
   7.38125E+00     7.96710E+03
   7.38250E+00     7.98507E+03
   7.38375E+00     8.00346E+03
   7.38500E+00     8.02232E+03
   7.38625E+00     8.04168E+03
   7.38750E+00     8.06162E+03
   7.38875E+00     8.08212E+03
   7.39000E+00     8.10336E+03
   7.39125E+00     8.12533E+03
   7.39250E+00     8.14814E+03
   7.39375E+00     8.17171E+03
   7.39500E+00     8.19599E+03
   7.39625E+00     8.22086E+03
   7.39750E+00     8.24619E+03
   7.39875E+00     8.27197E+03
   7.40000E+00     8.29802E+03
   7.40125E+00     8.32433E+03
   7.40250E+00     8.35082E+03
   7.40375E+00     8.37739E+03
   7.40500E+00     8.40384E+03
   7.40625E+00     8.42990E+03
   7.40750E+00     8.45529E+03
   7.40875E+00     8.47970E+03
   7.41000E+00     8.50287E+03
   7.41125E+00     8.52456E+03
   7.41250E+00     8.54459E+03
   7.41375E+00     8.56280E+03
   7.41500E+00     8.57908E+03
   7.41625E+00     8.59334E+03
   7.41750E+00     8.60552E+03
   7.41875E+00     8.61557E+03
   7.42000E+00     8.62349E+03
   7.42125E+00     8.62927E+03
   7.42250E+00     8.63292E+03
   7.42375E+00     8.63449E+03
   7.42500E+00     8.63402E+03
   7.42625E+00     8.63154E+03
   7.42750E+00     8.62711E+03
   7.42875E+00     8.62078E+03
   7.43000E+00     8.61260E+03
   7.43125E+00     8.60260E+03
   7.43250E+00     8.59081E+03
   7.43375E+00     8.57725E+03
   7.43500E+00     8.56194E+03
   7.43625E+00     8.54489E+03
   7.43750E+00     8.52611E+03
   7.43875E+00     8.50562E+03
   7.44000E+00     8.48343E+03
   7.44125E+00     8.45957E+03
   7.44250E+00     8.43410E+03
   7.44375E+00     8.40709E+03
   7.44500E+00     8.37860E+03
   7.44625E+00     8.34851E+03
   7.44750E+00     8.31673E+03
   7.44875E+00     8.28317E+03
   7.45000E+00     8.24781E+03
   7.45125E+00     8.21068E+03
   7.45250E+00     8.17184E+03
   7.45375E+00     8.13133E+03
   7.45500E+00     8.08922E+03
   7.45625E+00     8.04558E+03
   7.45750E+00     8.00048E+03
   7.45875E+00     7.95404E+03
   7.46000E+00     7.90650E+03
   7.46125E+00     7.85783E+03
   7.46250E+00     7.80798E+03
   7.46375E+00     7.75718E+03
   7.46500E+00     7.70579E+03
   7.46625E+00     7.65361E+03
   7.46750E+00     7.60126E+03
   7.46875E+00     7.54870E+03
   7.47000E+00     7.49576E+03
   7.47125E+00     7.44234E+03
   7.47250E+00     7.38813E+03
   7.47375E+00     7.33325E+03
   7.47500E+00     7.27782E+03
   7.47625E+00     7.22198E+03
   7.47750E+00     7.16587E+03
   7.47875E+00     7.10965E+03
   7.48000E+00     7.05376E+03
   7.48125E+00     6.99792E+03
   7.48250E+00     6.94218E+03
   7.48375E+00     6.88723E+03
   7.48500E+00     6.83348E+03
   7.48625E+00     6.78023E+03
   7.48750E+00     6.72709E+03
   7.48875E+00     6.67436E+03
   7.49000E+00     6.62187E+03
   7.49125E+00     6.56967E+03
   7.49250E+00     6.51758E+03
   7.49375E+00     6.46568E+03
   7.49500E+00     6.41405E+03
   7.49625E+00     6.36280E+03
   7.49750E+00     6.31214E+03
   7.49875E+00     6.26246E+03
   7.50000E+00     6.21392E+03
   7.50125E+00     6.16643E+03
   7.50250E+00     6.12037E+03
   7.50375E+00     6.07614E+03
   7.50500E+00     6.03335E+03
   7.50625E+00     5.99198E+03
   7.50750E+00     5.95230E+03
   7.50875E+00     5.91414E+03
   7.51000E+00     5.87761E+03
   7.51125E+00     5.84291E+03
   7.51250E+00     5.81022E+03
   7.51375E+00     5.77952E+03
   7.51500E+00     5.75085E+03
   7.51625E+00     5.72426E+03
   7.51750E+00     5.69981E+03
   7.51875E+00     5.67759E+03
   7.52000E+00     5.65760E+03
   7.52125E+00     5.63976E+03
   7.52250E+00     5.62394E+03
   7.52375E+00     5.61000E+03
   7.52500E+00     5.59776E+03
   7.52625E+00     5.58702E+03
   7.52750E+00     5.57760E+03
   7.52875E+00     5.56925E+03
   7.53000E+00     5.56176E+03
   7.53125E+00     5.55489E+03
   7.53250E+00     5.54844E+03
   7.53375E+00     5.54221E+03
   7.53500E+00     5.53603E+03
   7.53625E+00     5.52977E+03
   7.53750E+00     5.52328E+03
   7.53875E+00     5.51648E+03
   7.54000E+00     5.50926E+03
   7.54125E+00     5.50156E+03
   7.54250E+00     5.49334E+03
   7.54375E+00     5.48455E+03
   7.54500E+00     5.47518E+03
   7.54625E+00     5.46524E+03
   7.54750E+00     5.45474E+03
   7.54875E+00     5.44370E+03
   7.55000E+00     5.43215E+03
   7.55125E+00     5.42011E+03
   7.55250E+00     5.40762E+03
   7.55375E+00     5.39470E+03
   7.55500E+00     5.38138E+03
   7.55625E+00     5.36769E+03
   7.55750E+00     5.35363E+03
   7.55875E+00     5.33923E+03
   7.56000E+00     5.32449E+03
   7.56125E+00     5.30942E+03
   7.56250E+00     5.29402E+03
   7.56375E+00     5.27831E+03
   7.56500E+00     5.26228E+03
   7.56625E+00     5.24596E+03
   7.56750E+00     5.22936E+03
   7.56875E+00     5.21248E+03
   7.57000E+00     5.19534E+03
   7.57125E+00     5.17795E+03
   7.57250E+00     5.16034E+03
   7.57375E+00     5.14252E+03
   7.57500E+00     5.12450E+03
   7.57625E+00     5.10630E+03
   7.57750E+00     5.08794E+03
   7.57875E+00     5.06944E+03
   7.58000E+00     5.05080E+03
   7.58125E+00     5.03204E+03
   7.58250E+00     5.01318E+03
   7.58375E+00     4.99422E+03
   7.58500E+00     4.97519E+03
   7.58625E+00     4.95610E+03
   7.58750E+00     4.93694E+03
   7.58875E+00     4.91775E+03
   7.59000E+00     4.89851E+03
   7.59125E+00     4.87923E+03
   7.59250E+00     4.85993E+03
   7.59375E+00     4.84060E+03
   7.59500E+00     4.82126E+03
   7.59625E+00     4.80192E+03
   7.59750E+00     4.78259E+03
   7.59875E+00     4.76329E+03
   7.60000E+00     4.74403E+03
   7.60125E+00     4.72483E+03
   7.60250E+00     4.70567E+03
   7.60375E+00     4.68657E+03
   7.60500E+00     4.66752E+03
   7.60625E+00     4.64852E+03
   7.60750E+00     4.62958E+03
   7.60875E+00     4.61069E+03
   7.61000E+00     4.59189E+03
   7.61125E+00     4.57317E+03
   7.61250E+00     4.55456E+03
   7.61375E+00     4.53607E+03
   7.61500E+00     4.51773E+03
   7.61625E+00     4.49954E+03
   7.61750E+00     4.48153E+03
   7.61875E+00     4.46370E+03
   7.62000E+00     4.44606E+03
   7.62125E+00     4.42861E+03
   7.62250E+00     4.41137E+03
   7.62375E+00     4.39433E+03
   7.62500E+00     4.37751E+03
   7.62625E+00     4.36090E+03
   7.62750E+00     4.34452E+03
   7.62875E+00     4.32835E+03
   7.63000E+00     4.31240E+03
   7.63125E+00     4.29668E+03
   7.63250E+00     4.28118E+03
   7.63375E+00     4.26591E+03
   7.63500E+00     4.25088E+03
   7.63625E+00     4.23610E+03
   7.63750E+00     4.22160E+03
   7.63875E+00     4.20738E+03
   7.64000E+00     4.19349E+03
   7.64125E+00     4.17993E+03
   7.64250E+00     4.16672E+03
   7.64375E+00     4.15389E+03
   7.64500E+00     4.14144E+03
   7.64625E+00     4.12939E+03
   7.64750E+00     4.11775E+03
   7.64875E+00     4.10651E+03
   7.65000E+00     4.09569E+03
   7.65125E+00     4.08527E+03
   7.65250E+00     4.07525E+03
   7.65375E+00     4.06564E+03
   7.65500E+00     4.05642E+03
   7.65625E+00     4.04761E+03
   7.65750E+00     4.03919E+03
   7.65875E+00     4.03117E+03
   7.66000E+00     4.02354E+03
   7.66125E+00     4.01629E+03
   7.66250E+00     4.00941E+03
   7.66375E+00     4.00290E+03
   7.66500E+00     3.99675E+03
   7.66625E+00     3.99094E+03
   7.66750E+00     3.98544E+03
   7.66875E+00     3.98025E+03
   7.67000E+00     3.97534E+03
   7.67125E+00     3.97069E+03
   7.67250E+00     3.96627E+03
   7.67375E+00     3.96206E+03
   7.67500E+00     3.95804E+03
   7.67625E+00     3.95419E+03
   7.67750E+00     3.95048E+03
   7.67875E+00     3.94690E+03
   7.68000E+00     3.94341E+03
   7.68125E+00     3.94000E+03
   7.68250E+00     3.93665E+03
   7.68375E+00     3.93334E+03
   7.68500E+00     3.93006E+03
   7.68625E+00     3.92678E+03
   7.68750E+00     3.92349E+03
   7.68875E+00     3.92017E+03
   7.69000E+00     3.91682E+03
   7.69125E+00     3.91342E+03
   7.69250E+00     3.90996E+03
   7.69375E+00     3.90643E+03
   7.69500E+00     3.90282E+03
   7.69625E+00     3.89912E+03
   7.69750E+00     3.89532E+03
   7.69875E+00     3.89143E+03
   7.70000E+00     3.88743E+03
   7.70125E+00     3.88333E+03
   7.70250E+00     3.87911E+03
   7.70375E+00     3.87477E+03
   7.70500E+00     3.87033E+03
   7.70625E+00     3.86576E+03
   7.70750E+00     3.86109E+03
   7.70875E+00     3.85630E+03
   7.71000E+00     3.85141E+03
   7.71125E+00     3.84640E+03
   7.71250E+00     3.84128E+03
   7.71375E+00     3.83606E+03
   7.71500E+00     3.83072E+03
   7.71625E+00     3.82527E+03
   7.71750E+00     3.81970E+03
   7.71875E+00     3.81400E+03
   7.72000E+00     3.80818E+03
   7.72125E+00     3.80221E+03
   7.72250E+00     3.79611E+03
   7.72375E+00     3.78986E+03
   7.72500E+00     3.78346E+03
   7.72625E+00     3.77692E+03
   7.72750E+00     3.77023E+03
   7.72875E+00     3.76340E+03
   7.73000E+00     3.75643E+03
   7.73125E+00     3.74933E+03
   7.73250E+00     3.74211E+03
   7.73375E+00     3.73478E+03
   7.73500E+00     3.72734E+03
   7.73625E+00     3.71982E+03
   7.73750E+00     3.71221E+03
   7.73875E+00     3.70455E+03
   7.74000E+00     3.69683E+03
   7.74125E+00     3.68908E+03
   7.74250E+00     3.68131E+03
   7.74375E+00     3.67353E+03
   7.74500E+00     3.66577E+03
   7.74625E+00     3.65803E+03
   7.74750E+00     3.65033E+03
   7.74875E+00     3.64268E+03
   7.75000E+00     3.63509E+03
   7.75125E+00     3.62758E+03
   7.75250E+00     3.62015E+03
   7.75375E+00     3.61281E+03
   7.75500E+00     3.60557E+03
   7.75625E+00     3.59844E+03
   7.75750E+00     3.59142E+03
   7.75875E+00     3.58453E+03
   7.76000E+00     3.57777E+03
   7.76125E+00     3.57114E+03
   7.76250E+00     3.56464E+03
   7.76375E+00     3.55828E+03
   7.76500E+00     3.55206E+03
   7.76625E+00     3.54598E+03
   7.76750E+00     3.54004E+03
   7.76875E+00     3.53424E+03
   7.77000E+00     3.52859E+03
   7.77125E+00     3.52309E+03
   7.77250E+00     3.51773E+03
   7.77375E+00     3.51253E+03
   7.77500E+00     3.50749E+03
   7.77625E+00     3.50261E+03
   7.77750E+00     3.49789E+03
   7.77875E+00     3.49335E+03
   7.78000E+00     3.48898E+03
   7.78125E+00     3.48480E+03
   7.78250E+00     3.48079E+03
   7.78375E+00     3.47698E+03
   7.78500E+00     3.47336E+03
   7.78625E+00     3.46994E+03
   7.78750E+00     3.46671E+03
   7.78875E+00     3.46368E+03
   7.79000E+00     3.46084E+03
   7.79125E+00     3.45820E+03
   7.79250E+00     3.45575E+03
   7.79375E+00     3.45349E+03
   7.79500E+00     3.45142E+03
   7.79625E+00     3.44952E+03
   7.79750E+00     3.44780E+03
   7.79875E+00     3.44624E+03
   7.80000E+00     3.44483E+03
   7.80125E+00     3.44357E+03
   7.80250E+00     3.44245E+03
   7.80375E+00     3.44145E+03
   7.80500E+00     3.44057E+03
   7.80625E+00     3.43979E+03
   7.80750E+00     3.43911E+03
   7.80875E+00     3.43851E+03
   7.81000E+00     3.43799E+03
   7.81125E+00     3.43753E+03
   7.81250E+00     3.43712E+03
   7.81375E+00     3.43676E+03
   7.81500E+00     3.43643E+03
   7.81625E+00     3.43613E+03
   7.81750E+00     3.43585E+03
   7.81875E+00     3.43558E+03
   7.82000E+00     3.43532E+03
   7.82125E+00     3.43505E+03
   7.82250E+00     3.43478E+03
   7.82375E+00     3.43449E+03
   7.82500E+00     3.43418E+03
   7.82625E+00     3.43385E+03
   7.82750E+00     3.43349E+03
   7.82875E+00     3.43309E+03
   7.83000E+00     3.43266E+03
   7.83125E+00     3.43218E+03
   7.83250E+00     3.43166E+03
   7.83375E+00     3.43109E+03
   7.83500E+00     3.43046E+03
   7.83625E+00     3.42978E+03
   7.83750E+00     3.42904E+03
   7.83875E+00     3.42823E+03
   7.84000E+00     3.42736E+03
   7.84125E+00     3.42632E+03
   7.84250E+00     3.42530E+03
   7.84375E+00     3.42422E+03
   7.84500E+00     3.42305E+03
   7.84625E+00     3.42193E+03
   7.84750E+00     3.42062E+03
   7.84875E+00     3.41920E+03
   7.85000E+00     3.41771E+03
   7.85125E+00     3.41615E+03
   7.85250E+00     3.41452E+03
   7.85375E+00     3.41283E+03
   7.85500E+00     3.41106E+03
   7.85625E+00     3.40922E+03
   7.85750E+00     3.40732E+03
   7.85875E+00     3.40535E+03
   7.86000E+00     3.40332E+03
   7.86125E+00     3.40122E+03
   7.86250E+00     3.39907E+03
   7.86375E+00     3.39686E+03
   7.86500E+00     3.39460E+03
   7.86625E+00     3.39229E+03
   7.86750E+00     3.38993E+03
   7.86875E+00     3.38753E+03
   7.87000E+00     3.38509E+03
   7.87125E+00     3.38263E+03
   7.87250E+00     3.38013E+03
   7.87375E+00     3.37760E+03
   7.87500E+00     3.37506E+03
   7.87625E+00     3.37250E+03
   7.87750E+00     3.36993E+03
   7.87875E+00     3.36735E+03
   7.88000E+00     3.36476E+03
   7.88125E+00     3.36217E+03
   7.88250E+00     3.35958E+03
   7.88375E+00     3.35700E+03
   7.88500E+00     3.35442E+03
   7.88625E+00     3.35186E+03
   7.88750E+00     3.34931E+03
   7.88875E+00     3.34677E+03
   7.89000E+00     3.34426E+03
   7.89125E+00     3.34177E+03
   7.89250E+00     3.33931E+03
   7.89375E+00     3.33687E+03
   7.89500E+00     3.33447E+03
   7.89625E+00     3.33209E+03
   7.89750E+00     3.32976E+03
   7.89875E+00     3.32745E+03
   7.90000E+00     3.32519E+03
   7.90125E+00     3.32296E+03
   7.90250E+00     3.32078E+03
   7.90375E+00     3.31864E+03
   7.90500E+00     3.31654E+03
   7.90625E+00     3.31449E+03
   7.90750E+00     3.31248E+03
   7.90875E+00     3.31052E+03
   7.91000E+00     3.30861E+03
   7.91125E+00     3.30675E+03
   7.91250E+00     3.30495E+03
   7.91375E+00     3.30319E+03
   7.91500E+00     3.30149E+03
   7.91625E+00     3.29985E+03
   7.91750E+00     3.29826E+03
   7.91875E+00     3.29673E+03
   7.92000E+00     3.29525E+03
   7.92125E+00     3.29384E+03
   7.92250E+00     3.29248E+03
   7.92375E+00     3.29106E+03
   7.92500E+00     3.28984E+03
   7.92625E+00     3.28869E+03
   7.92750E+00     3.28759E+03
   7.92875E+00     3.28655E+03
   7.93000E+00     3.28557E+03
   7.93125E+00     3.28464E+03
   7.93250E+00     3.28378E+03
   7.93375E+00     3.28298E+03
   7.93500E+00     3.28223E+03
   7.93625E+00     3.28155E+03
   7.93750E+00     3.28093E+03
   7.93875E+00     3.28037E+03
   7.94000E+00     3.27987E+03
   7.94125E+00     3.27943E+03
   7.94250E+00     3.27905E+03
   7.94375E+00     3.27873E+03
   7.94500E+00     3.27847E+03
   7.94625E+00     3.27826E+03
   7.94750E+00     3.27810E+03
   7.94875E+00     3.27800E+03
   7.95000E+00     3.27794E+03
   7.95125E+00     3.27794E+03
   7.95250E+00     3.27798E+03
   7.95375E+00     3.27806E+03
   7.95500E+00     3.27819E+03
   7.95625E+00     3.27835E+03
   7.95750E+00     3.27855E+03
   7.95875E+00     3.27878E+03
   7.96000E+00     3.27905E+03
   7.96125E+00     3.27934E+03
   7.96250E+00     3.27966E+03
   7.96375E+00     3.28000E+03
   7.96500E+00     3.28037E+03
   7.96625E+00     3.28075E+03
   7.96750E+00     3.28115E+03
   7.96875E+00     3.28157E+03
   7.97000E+00     3.28199E+03
   7.97125E+00     3.28242E+03
   7.97250E+00     3.28286E+03
   7.97375E+00     3.28331E+03
   7.97500E+00     3.28375E+03
   7.97625E+00     3.28419E+03
   7.97750E+00     3.28463E+03
   7.97875E+00     3.28506E+03
   7.98000E+00     3.28548E+03
   7.98125E+00     3.28590E+03
   7.98250E+00     3.28630E+03
   7.98375E+00     3.28668E+03
   7.98500E+00     3.28705E+03
   7.98625E+00     3.28740E+03
   7.98750E+00     3.28773E+03
   7.98875E+00     3.28803E+03
   7.99000E+00     3.28831E+03
   7.99125E+00     3.28856E+03
   7.99250E+00     3.28879E+03
   7.99375E+00     3.28898E+03
   7.99500E+00     3.28914E+03
   7.99625E+00     3.28927E+03
   7.99750E+00     3.28937E+03
   7.99875E+00     3.28943E+03
   8.00000E+00     3.28945E+03
   8.00125E+00     3.28944E+03
   8.00250E+00     3.28935E+03
   8.00375E+00     3.28926E+03
   8.00500E+00     3.28915E+03
   8.00625E+00     3.28900E+03
   8.00750E+00     3.28883E+03
   8.00875E+00     3.28865E+03
   8.01000E+00     3.28851E+03
   8.01125E+00     3.28846E+03
   8.01250E+00     3.28856E+03
   8.01375E+00     3.28888E+03
   8.01500E+00     3.28947E+03
   8.01625E+00     3.29038E+03
   8.01750E+00     3.29161E+03
   8.01875E+00     3.29315E+03
   8.02000E+00     3.29494E+03
   8.02125E+00     3.29694E+03
   8.02250E+00     3.29909E+03
   8.02375E+00     3.30132E+03
   8.02500E+00     3.30358E+03
   8.02625E+00     3.30585E+03
   8.02750E+00     3.30811E+03
   8.02875E+00     3.31037E+03
   8.03000E+00     3.31262E+03
   8.03125E+00     3.31490E+03
   8.03250E+00     3.31723E+03
   8.03375E+00     3.31965E+03
   8.03500E+00     3.32221E+03
   8.03625E+00     3.32496E+03
   8.03750E+00     3.32797E+03
   8.03875E+00     3.33129E+03
   8.04000E+00     3.33502E+03
   8.04125E+00     3.33926E+03
   8.04250E+00     3.34411E+03
   8.04375E+00     3.34969E+03
   8.04500E+00     3.35615E+03
   8.04625E+00     3.36362E+03
   8.04750E+00     3.37228E+03
   8.04875E+00     3.38229E+03
   8.05000E+00     3.39384E+03
   8.05125E+00     3.40711E+03
   8.05250E+00     3.42231E+03
   8.05375E+00     3.43962E+03
   8.05500E+00     3.45924E+03
   8.05625E+00     3.48137E+03
   8.05750E+00     3.50620E+03
   8.05875E+00     3.53388E+03
   8.06000E+00     3.56456E+03
   8.06125E+00     3.59835E+03
   8.06250E+00     3.63534E+03
   8.06375E+00     3.67555E+03
   8.06500E+00     3.71899E+03
   8.06625E+00     3.76560E+03
   8.06750E+00     3.81530E+03
   8.06875E+00     3.86792E+03
   8.07000E+00     3.92328E+03
   8.07125E+00     3.98111E+03
   8.07250E+00     4.04116E+03
   8.07375E+00     4.10312E+03
   8.07500E+00     4.16667E+03
   8.07625E+00     4.23151E+03
   8.07750E+00     4.29732E+03
   8.07875E+00     4.36380E+03
   8.08000E+00     4.43069E+03
   8.08125E+00     4.49774E+03
   8.08250E+00     4.56475E+03
   8.08375E+00     4.63157E+03
   8.08500E+00     4.69810E+03
   8.08625E+00     4.76428E+03
   8.08750E+00     4.83007E+03
   8.08875E+00     4.89547E+03
   8.09000E+00     4.96047E+03
   8.09125E+00     5.02508E+03
   8.09250E+00     5.08930E+03
   8.09375E+00     5.15315E+03
   8.09500E+00     5.21662E+03
   8.09625E+00     5.27974E+03
   8.09750E+00     5.34254E+03
   8.09875E+00     5.40501E+03
   8.10000E+00     5.46715E+03
   8.10125E+00     5.52895E+03
   8.10250E+00     5.59035E+03
   8.10375E+00     5.65132E+03
   8.10500E+00     5.71181E+03
   8.10625E+00     5.77177E+03
   8.10750E+00     5.83117E+03
   8.10875E+00     5.89002E+03
   8.11000E+00     5.94830E+03
   8.11125E+00     6.00602E+03
   8.11250E+00     6.06319E+03
   8.11375E+00     6.11978E+03
   8.11500E+00     6.17576E+03
   8.11625E+00     6.23110E+03
   8.11750E+00     6.28575E+03
   8.11875E+00     6.33966E+03
   8.12000E+00     6.39279E+03
   8.12125E+00     6.44511E+03
   8.12250E+00     6.49663E+03
   8.12375E+00     6.54735E+03
   8.12500E+00     6.59729E+03
   8.12625E+00     6.64647E+03
   8.12750E+00     6.69489E+03
   8.12875E+00     6.74255E+03
   8.13000E+00     6.78944E+03
   8.13125E+00     6.83553E+03
   8.13250E+00     6.88078E+03
   8.13375E+00     6.92517E+03
   8.13500E+00     6.96863E+03
   8.13625E+00     7.01115E+03
   8.13750E+00     7.05271E+03
   8.13875E+00     7.09329E+03
   8.14000E+00     7.13290E+03
   8.14125E+00     7.17155E+03
   8.14250E+00     7.20925E+03
   8.14375E+00     7.24603E+03
   8.14500E+00     7.28188E+03
   8.14625E+00     7.31682E+03
   8.14750E+00     7.35084E+03
   8.14875E+00     7.38395E+03
   8.15000E+00     7.41612E+03
   8.15125E+00     7.44737E+03
   8.15250E+00     7.47766E+03
   8.15375E+00     7.50698E+03
   8.15500E+00     7.53534E+03
   8.15625E+00     7.56273E+03
   8.15750E+00     7.58917E+03
   8.15875E+00     7.61468E+03
   8.16000E+00     7.63928E+03
   8.16125E+00     7.66301E+03
   8.16250E+00     7.68590E+03
   8.16375E+00     7.70799E+03
   8.16500E+00     7.72932E+03
   8.16625E+00     7.74995E+03
   8.16750E+00     7.76993E+03
   8.16875E+00     7.78933E+03
   8.17000E+00     7.80824E+03
   8.17125E+00     7.82673E+03
   8.17250E+00     7.84486E+03
   8.17375E+00     7.86270E+03
   8.17500E+00     7.88029E+03
   8.17625E+00     7.89770E+03
   8.17750E+00     7.91501E+03
   8.17875E+00     7.93231E+03
   8.18000E+00     7.94972E+03
   8.18125E+00     7.96736E+03
   8.18250E+00     7.98533E+03
   8.18375E+00     8.00372E+03
   8.18500E+00     8.02261E+03
   8.18625E+00     8.04193E+03
   8.18750E+00     8.06183E+03
   8.18875E+00     8.08233E+03
   8.19000E+00     8.10349E+03
   8.19125E+00     8.12539E+03
   8.19250E+00     8.14807E+03
   8.19375E+00     8.17154E+03
   8.19500E+00     8.19573E+03
   8.19625E+00     8.22061E+03
   8.19750E+00     8.24603E+03
   8.19875E+00     8.27190E+03
   8.20000E+00     8.29816E+03
   8.20125E+00     8.32471E+03
   8.20250E+00     8.35150E+03
   8.20375E+00     8.37835E+03
   8.20500E+00     8.40500E+03
   8.20625E+00     8.43113E+03
   8.20750E+00     8.45640E+03
   8.20875E+00     8.48055E+03
   8.21000E+00     8.50337E+03
   8.21125E+00     8.52471E+03
   8.21250E+00     8.54443E+03
   8.21375E+00     8.56242E+03
   8.21500E+00     8.57856E+03
   8.21625E+00     8.59275E+03
   8.21750E+00     8.60491E+03
   8.21875E+00     8.61497E+03
   8.22000E+00     8.62291E+03
   8.22125E+00     8.62873E+03
   8.22250E+00     8.63244E+03
   8.22375E+00     8.63408E+03
   8.22500E+00     8.63370E+03
   8.22625E+00     8.63134E+03
   8.22750E+00     8.62704E+03
   8.22875E+00     8.62087E+03
   8.23000E+00     8.61284E+03
   8.23125E+00     8.60300E+03
   8.23250E+00     8.59137E+03
   8.23375E+00     8.57795E+03
   8.23500E+00     8.56276E+03
   8.23625E+00     8.54581E+03
   8.23750E+00     8.52709E+03
   8.23875E+00     8.50663E+03
   8.24000E+00     8.48443E+03
   8.24125E+00     8.46054E+03
   8.24250E+00     8.43500E+03
   8.24375E+00     8.40790E+03
   8.24500E+00     8.37930E+03
   8.24625E+00     8.34909E+03
   8.24750E+00     8.31720E+03
   8.24875E+00     8.28351E+03
   8.25000E+00     8.24804E+03
   8.25125E+00     8.21082E+03
   8.25250E+00     8.17189E+03
   8.25375E+00     8.13132E+03
   8.25500E+00     8.08917E+03
   8.25625E+00     8.04551E+03
   8.25750E+00     8.00041E+03
   8.25875E+00     7.95398E+03
   8.26000E+00     7.90647E+03
   8.26125E+00     7.85784E+03
   8.26250E+00     7.80804E+03
   8.26375E+00     7.75728E+03
   8.26500E+00     7.70595E+03
   8.26625E+00     7.65381E+03
   8.26750E+00     7.60150E+03
   8.26875E+00     7.54896E+03
   8.27000E+00     7.49605E+03
   8.27125E+00     7.44265E+03
   8.27250E+00     7.38845E+03
   8.27375E+00     7.33358E+03
   8.27500E+00     7.27815E+03
   8.27625E+00     7.22230E+03
   8.27750E+00     7.16617E+03
   8.27875E+00     7.10994E+03
   8.28000E+00     7.05403E+03
   8.28125E+00     6.99818E+03
   8.28250E+00     6.94242E+03
   8.28375E+00     6.88745E+03
   8.28500E+00     6.83368E+03
   8.28625E+00     6.78042E+03
   8.28750E+00     6.72726E+03
   8.28875E+00     6.67453E+03
   8.29000E+00     6.62203E+03
   8.29125E+00     6.56983E+03
   8.29250E+00     6.51774E+03
   8.29375E+00     6.46584E+03
   8.29500E+00     6.41422E+03
   8.29625E+00     6.36297E+03
   8.29750E+00     6.31231E+03
   8.29875E+00     6.26264E+03
   8.30000E+00     6.21410E+03
   8.30125E+00     6.16662E+03
   8.30250E+00     6.12056E+03
   8.30375E+00     6.07633E+03
   8.30500E+00     6.03355E+03
   8.30625E+00     5.99218E+03
   8.30750E+00     5.95250E+03
   8.30875E+00     5.91434E+03
   8.31000E+00     5.87781E+03
   8.31125E+00     5.84311E+03
   8.31250E+00     5.81043E+03
   8.31375E+00     5.77973E+03
   8.31500E+00     5.75105E+03
   8.31625E+00     5.72446E+03
   8.31750E+00     5.70001E+03
   8.31875E+00     5.67778E+03
   8.32000E+00     5.65779E+03
   8.32125E+00     5.63995E+03
   8.32250E+00     5.62413E+03
   8.32375E+00     5.61018E+03
   8.32500E+00     5.59794E+03
   8.32625E+00     5.58721E+03
   8.32750E+00     5.57778E+03
   8.32875E+00     5.56943E+03
   8.33000E+00     5.56194E+03
   8.33125E+00     5.55508E+03
   8.33250E+00     5.54863E+03
   8.33375E+00     5.54240E+03
   8.33500E+00     5.53623E+03
   8.33625E+00     5.52997E+03
   8.33750E+00     5.52349E+03
   8.33875E+00     5.51669E+03
   8.34000E+00     5.50948E+03
   8.34125E+00     5.50179E+03
   8.34250E+00     5.49356E+03
   8.34375E+00     5.48478E+03
   8.34500E+00     5.47542E+03
   8.34625E+00     5.46548E+03
   8.34750E+00     5.45499E+03
   8.34875E+00     5.44395E+03
   8.35000E+00     5.43240E+03
   8.35125E+00     5.42036E+03
   8.35250E+00     5.40787E+03
   8.35375E+00     5.39495E+03
   8.35500E+00     5.38164E+03
   8.35625E+00     5.36794E+03
   8.35750E+00     5.35388E+03
   8.35875E+00     5.33948E+03
   8.36000E+00     5.32474E+03
   8.36125E+00     5.30966E+03
   8.36250E+00     5.29426E+03
   8.36375E+00     5.27855E+03
   8.36500E+00     5.26252E+03
   8.36625E+00     5.24620E+03
   8.36750E+00     5.22959E+03
   8.36875E+00     5.21270E+03
   8.37000E+00     5.19556E+03
   8.37125E+00     5.17817E+03
   8.37250E+00     5.16056E+03
   8.37375E+00     5.14273E+03
   8.37500E+00     5.12471E+03
   8.37625E+00     5.10651E+03
   8.37750E+00     5.08815E+03
   8.37875E+00     5.06964E+03
   8.38000E+00     5.05100E+03
   8.38125E+00     5.03224E+03
   8.38250E+00     5.01338E+03
   8.38375E+00     4.99442E+03
   8.38500E+00     4.97539E+03
   8.38625E+00     4.95629E+03
   8.38750E+00     4.93714E+03
   8.38875E+00     4.91794E+03
   8.39000E+00     4.89870E+03
   8.39125E+00     4.87943E+03
   8.39250E+00     4.86012E+03
   8.39375E+00     4.84079E+03
   8.39500E+00     4.82145E+03
   8.39625E+00     4.80211E+03
   8.39750E+00     4.78278E+03
   8.39875E+00     4.76349E+03
   8.40000E+00     4.74423E+03
   8.40125E+00     4.72502E+03
   8.40250E+00     4.70587E+03
   8.40375E+00     4.68677E+03
   8.40500E+00     4.66772E+03
   8.40625E+00     4.64872E+03
   8.40750E+00     4.62977E+03
   8.40875E+00     4.61089E+03
   8.41000E+00     4.59208E+03
   8.41125E+00     4.57336E+03
   8.41250E+00     4.55475E+03
   8.41375E+00     4.53626E+03
   8.41500E+00     4.51792E+03
   8.41625E+00     4.49973E+03
   8.41750E+00     4.48172E+03
   8.41875E+00     4.46388E+03
   8.42000E+00     4.44624E+03
   8.42125E+00     4.42879E+03
   8.42250E+00     4.41155E+03
   8.42375E+00     4.39451E+03
   8.42500E+00     4.37769E+03
   8.42625E+00     4.36108E+03
   8.42750E+00     4.34469E+03
   8.42875E+00     4.32853E+03
   8.43000E+00     4.31258E+03
   8.43125E+00     4.29686E+03
   8.43250E+00     4.28135E+03
   8.43375E+00     4.26608E+03
   8.43500E+00     4.25105E+03
   8.43625E+00     4.23627E+03
   8.43750E+00     4.22177E+03
   8.43875E+00     4.20756E+03
   8.44000E+00     4.19366E+03
   8.44125E+00     4.18010E+03
   8.44250E+00     4.16689E+03
   8.44375E+00     4.15406E+03
   8.44500E+00     4.14161E+03
   8.44625E+00     4.12956E+03
   8.44750E+00     4.11792E+03
   8.44875E+00     4.10669E+03
   8.45000E+00     4.09586E+03
   8.45125E+00     4.08544E+03
   8.45250E+00     4.07543E+03
   8.45375E+00     4.06581E+03
   8.45500E+00     4.05660E+03
   8.45625E+00     4.04779E+03
   8.45750E+00     4.03938E+03
   8.45875E+00     4.03136E+03
   8.46000E+00     4.02372E+03
   8.46125E+00     4.01648E+03
   8.46250E+00     4.00960E+03
   8.46375E+00     4.00310E+03
   8.46500E+00     3.99694E+03
   8.46625E+00     3.99113E+03
   8.46750E+00     3.98564E+03
   8.46875E+00     3.98045E+03
   8.47000E+00     3.97554E+03
   8.47125E+00     3.97089E+03
   8.47250E+00     3.96647E+03
   8.47375E+00     3.96227E+03
   8.47500E+00     3.95825E+03
   8.47625E+00     3.95440E+03
   8.47750E+00     3.95069E+03
   8.47875E+00     3.94711E+03
   8.48000E+00     3.94362E+03
   8.48125E+00     3.94021E+03
   8.48250E+00     3.93686E+03
   8.48375E+00     3.93355E+03
   8.48500E+00     3.93027E+03
   8.48625E+00     3.92699E+03
   8.48750E+00     3.92370E+03
   8.48875E+00     3.92038E+03
   8.49000E+00     3.91703E+03
   8.49125E+00     3.91363E+03
   8.49250E+00     3.91016E+03
   8.49375E+00     3.90663E+03
   8.49500E+00     3.90302E+03
   8.49625E+00     3.89932E+03
   8.49750E+00     3.89552E+03
   8.49875E+00     3.89163E+03
   8.50000E+00     3.88763E+03
   8.50125E+00     3.88352E+03
   8.50250E+00     3.87930E+03
   8.50375E+00     3.87496E+03
   8.50500E+00     3.87051E+03
   8.50625E+00     3.86595E+03
   8.50750E+00     3.86127E+03
   8.50875E+00     3.85648E+03
   8.51000E+00     3.85158E+03
   8.51125E+00     3.84657E+03
   8.51250E+00     3.84146E+03
   8.51375E+00     3.83623E+03
   8.51500E+00     3.83089E+03
   8.51625E+00     3.82544E+03
   8.51750E+00     3.81987E+03
   8.51875E+00     3.81417E+03
   8.52000E+00     3.80834E+03
   8.52125E+00     3.80238E+03
   8.52250E+00     3.79627E+03
   8.52375E+00     3.79002E+03
   8.52500E+00     3.78362E+03
   8.52625E+00     3.77708E+03
   8.52750E+00     3.77039E+03
   8.52875E+00     3.76356E+03
   8.53000E+00     3.75659E+03
   8.53125E+00     3.74950E+03
   8.53250E+00     3.74227E+03
   8.53375E+00     3.73494E+03
   8.53500E+00     3.72750E+03
   8.53625E+00     3.71998E+03
   8.53750E+00     3.71237E+03
   8.53875E+00     3.70471E+03
   8.54000E+00     3.69699E+03
   8.54125E+00     3.68924E+03
   8.54250E+00     3.68146E+03
   8.54375E+00     3.67369E+03
   8.54500E+00     3.66592E+03
   8.54625E+00     3.65818E+03
   8.54750E+00     3.65048E+03
   8.54875E+00     3.64283E+03
   8.55000E+00     3.63524E+03
   8.55125E+00     3.62773E+03
   8.55250E+00     3.62030E+03
   8.55375E+00     3.61296E+03
   8.55500E+00     3.60572E+03
   8.55625E+00     3.59859E+03
   8.55750E+00     3.59157E+03
   8.55875E+00     3.58468E+03
   8.56000E+00     3.57792E+03
   8.56125E+00     3.57128E+03
   8.56250E+00     3.56479E+03
   8.56375E+00     3.55843E+03
   8.56500E+00     3.55221E+03
   8.56625E+00     3.54613E+03
   8.56750E+00     3.54019E+03
   8.56875E+00     3.53439E+03
   8.57000E+00     3.52874E+03
   8.57125E+00     3.52324E+03
   8.57250E+00     3.51788E+03
   8.57375E+00     3.51268E+03
   8.57500E+00     3.50764E+03
   8.57625E+00     3.50276E+03
   8.57750E+00     3.49804E+03
   8.57875E+00     3.49350E+03
   8.58000E+00     3.48914E+03
   8.58125E+00     3.48495E+03
   8.58250E+00     3.48095E+03
   8.58375E+00     3.47714E+03
   8.58500E+00     3.47352E+03
   8.58625E+00     3.47009E+03
   8.58750E+00     3.46687E+03
   8.58875E+00     3.46383E+03
   8.59000E+00     3.46100E+03
   8.59125E+00     3.45836E+03
   8.59250E+00     3.45591E+03
   8.59375E+00     3.45365E+03
   8.59500E+00     3.45158E+03
   8.59625E+00     3.44968E+03
   8.59750E+00     3.44796E+03
   8.59875E+00     3.44640E+03
   8.60000E+00     3.44499E+03
   8.60125E+00     3.44373E+03
   8.60250E+00     3.44261E+03
   8.60375E+00     3.44161E+03
   8.60500E+00     3.44073E+03
   8.60625E+00     3.43996E+03
   8.60750E+00     3.43928E+03
   8.60875E+00     3.43868E+03
   8.61000E+00     3.43816E+03
   8.61125E+00     3.43770E+03
   8.61250E+00     3.43729E+03
   8.61375E+00     3.43693E+03
   8.61500E+00     3.43660E+03
   8.61625E+00     3.43630E+03
   8.61750E+00     3.43602E+03
   8.61875E+00     3.43575E+03
   8.62000E+00     3.43549E+03
   8.62125E+00     3.43522E+03
   8.62250E+00     3.43495E+03
   8.62375E+00     3.43466E+03
   8.62500E+00     3.43435E+03
   8.62625E+00     3.43402E+03
   8.62750E+00     3.43366E+03
   8.62875E+00     3.43326E+03
   8.63000E+00     3.43283E+03
   8.63125E+00     3.43235E+03
   8.63250E+00     3.43183E+03
   8.63375E+00     3.43125E+03
   8.63500E+00     3.43063E+03
   8.63625E+00     3.42994E+03
   8.63750E+00     3.42920E+03
   8.63875E+00     3.42840E+03
   8.64000E+00     3.42752E+03
   8.64125E+00     3.42649E+03
   8.64250E+00     3.42546E+03
   8.64375E+00     3.42438E+03
   8.64500E+00     3.42321E+03
   8.64625E+00     3.42209E+03
   8.64750E+00     3.42077E+03
   8.64875E+00     3.41936E+03
   8.65000E+00     3.41787E+03
   8.65125E+00     3.41631E+03
   8.65250E+00     3.41468E+03
   8.65375E+00     3.41298E+03
   8.65500E+00     3.41121E+03
   8.65625E+00     3.40938E+03
   8.65750E+00     3.40747E+03
   8.65875E+00     3.40550E+03
   8.66000E+00     3.40347E+03
   8.66125E+00     3.40138E+03
   8.66250E+00     3.39922E+03
   8.66375E+00     3.39701E+03
   8.66500E+00     3.39475E+03
   8.66625E+00     3.39244E+03
   8.66750E+00     3.39008E+03
   8.66875E+00     3.38768E+03
   8.67000E+00     3.38524E+03
   8.67125E+00     3.38277E+03
   8.67250E+00     3.38027E+03
   8.67375E+00     3.37775E+03
   8.67500E+00     3.37521E+03
   8.67625E+00     3.37265E+03
   8.67750E+00     3.37007E+03
   8.67875E+00     3.36749E+03
   8.68000E+00     3.36490E+03
   8.68125E+00     3.36231E+03
   8.68250E+00     3.35972E+03
   8.68375E+00     3.35714E+03
   8.68500E+00     3.35456E+03
   8.68625E+00     3.35200E+03
   8.68750E+00     3.34945E+03
   8.68875E+00     3.34692E+03
   8.69000E+00     3.34440E+03
   8.69125E+00     3.34191E+03
   8.69250E+00     3.33945E+03
   8.69375E+00     3.33701E+03
   8.69500E+00     3.33461E+03
   8.69625E+00     3.33223E+03
   8.69750E+00     3.32989E+03
   8.69875E+00     3.32759E+03
   8.70000E+00     3.32533E+03
   8.70125E+00     3.32310E+03
   8.70250E+00     3.32092E+03
   8.70375E+00     3.31877E+03
   8.70500E+00     3.31668E+03
   8.70625E+00     3.31462E+03
   8.70750E+00     3.31262E+03
   8.70875E+00     3.31066E+03
   8.71000E+00     3.30875E+03
   8.71125E+00     3.30689E+03
   8.71250E+00     3.30509E+03
   8.71375E+00     3.30333E+03
   8.71500E+00     3.30163E+03
   8.71625E+00     3.29999E+03
   8.71750E+00     3.29840E+03
   8.71875E+00     3.29687E+03
   8.72000E+00     3.29539E+03
   8.72125E+00     3.29398E+03
   8.72250E+00     3.29262E+03
   8.72375E+00     3.29120E+03
   8.72500E+00     3.28998E+03
   8.72625E+00     3.28883E+03
   8.72750E+00     3.28773E+03
   8.72875E+00     3.28669E+03
   8.73000E+00     3.28571E+03
   8.73125E+00     3.28479E+03
   8.73250E+00     3.28392E+03
   8.73375E+00     3.28312E+03
   8.73500E+00     3.28237E+03
   8.73625E+00     3.28169E+03
   8.73750E+00     3.28107E+03
   8.73875E+00     3.28051E+03
   8.74000E+00     3.28001E+03
   8.74125E+00     3.27958E+03
   8.74250E+00     3.27920E+03
   8.74375E+00     3.27888E+03
   8.74500E+00     3.27861E+03
   8.74625E+00     3.27840E+03
   8.74750E+00     3.27825E+03
   8.74875E+00     3.27814E+03
   8.75000E+00     3.27809E+03
   8.75125E+00     3.27808E+03
   8.75250E+00     3.27812E+03
   8.75375E+00     3.27821E+03
   8.75500E+00     3.27833E+03
   8.75625E+00     3.27850E+03
   8.75750E+00     3.27869E+03
   8.75875E+00     3.27893E+03
   8.76000E+00     3.27919E+03
   8.76125E+00     3.27949E+03
   8.76250E+00     3.27981E+03
   8.76375E+00     3.28015E+03
   8.76500E+00     3.28052E+03
   8.76625E+00     3.28090E+03
   8.76750E+00     3.28130E+03
   8.76875E+00     3.28171E+03
   8.77000E+00     3.28214E+03
   8.77125E+00     3.28257E+03
   8.77250E+00     3.28301E+03
   8.77375E+00     3.28345E+03
   8.77500E+00     3.28390E+03
   8.77625E+00     3.28434E+03
   8.77750E+00     3.28478E+03
   8.77875E+00     3.28521E+03
   8.78000E+00     3.28563E+03
   8.78125E+00     3.28604E+03
   8.78250E+00     3.28644E+03
   8.78375E+00     3.28683E+03
   8.78500E+00     3.28720E+03
   8.78625E+00     3.28754E+03
   8.78750E+00     3.28787E+03
   8.78875E+00     3.28817E+03
   8.79000E+00     3.28845E+03
   8.79125E+00     3.28870E+03
   8.79250E+00     3.28893E+03
   8.79375E+00     3.28912E+03
   8.79500E+00     3.28928E+03
   8.79625E+00     3.28941E+03
   8.79750E+00     3.28951E+03
   8.79875E+00     3.28957E+03
   8.80000E+00     3.28959E+03
   8.80125E+00     3.28958E+03
   8.80250E+00     3.28949E+03
   8.80375E+00     3.28940E+03
   8.80500E+00     3.28929E+03
   8.80625E+00     3.28914E+03
   8.80750E+00     3.28897E+03
   8.80875E+00     3.28879E+03
   8.81000E+00     3.28865E+03
   8.81125E+00     3.28860E+03
   8.81250E+00     3.28870E+03
   8.81375E+00     3.28902E+03
   8.81500E+00     3.28961E+03
   8.81625E+00     3.29052E+03
   8.81750E+00     3.29174E+03
   8.81875E+00     3.29328E+03
   8.82000E+00     3.29508E+03
   8.82125E+00     3.29708E+03
   8.82250E+00     3.29922E+03
   8.82375E+00     3.30145E+03
   8.82500E+00     3.30371E+03
   8.82625E+00     3.30598E+03
   8.82750E+00     3.30825E+03
   8.82875E+00     3.31050E+03
   8.83000E+00     3.31275E+03
   8.83125E+00     3.31503E+03
   8.83250E+00     3.31736E+03
   8.83375E+00     3.31979E+03
   8.83500E+00     3.32235E+03
   8.83625E+00     3.32510E+03
   8.83750E+00     3.32810E+03
   8.83875E+00     3.33143E+03
   8.84000E+00     3.33516E+03
   8.84125E+00     3.33940E+03
   8.84250E+00     3.34425E+03
   8.84375E+00     3.34983E+03
   8.84500E+00     3.35629E+03
   8.84625E+00     3.36376E+03
   8.84750E+00     3.37242E+03
   8.84875E+00     3.38244E+03
   8.85000E+00     3.39399E+03
   8.85125E+00     3.40726E+03
   8.85250E+00     3.42246E+03
   8.85375E+00     3.43977E+03
   8.85500E+00     3.45939E+03
   8.85625E+00     3.48153E+03
   8.85750E+00     3.50636E+03
   8.85875E+00     3.53404E+03
   8.86000E+00     3.56472E+03
   8.86125E+00     3.59852E+03
   8.86250E+00     3.63551E+03
   8.86375E+00     3.67573E+03
   8.86500E+00     3.71917E+03
   8.86625E+00     3.76579E+03
   8.86750E+00     3.81548E+03
   8.86875E+00     3.86811E+03
   8.87000E+00     3.92347E+03
   8.87125E+00     3.98131E+03
   8.87250E+00     4.04136E+03
   8.87375E+00     4.10332E+03
   8.87500E+00     4.16688E+03
   8.87625E+00     4.23172E+03
   8.87750E+00     4.29753E+03
   8.87875E+00     4.36401E+03
   8.88000E+00     4.43090E+03
   8.88125E+00     4.49796E+03
   8.88250E+00     4.56497E+03
   8.88375E+00     4.63179E+03
   8.88500E+00     4.69832E+03
   8.88625E+00     4.76450E+03
   8.88750E+00     4.83029E+03
   8.88875E+00     4.89569E+03
   8.89000E+00     4.96069E+03
   8.89125E+00     5.02530E+03
   8.89250E+00     5.08953E+03
   8.89375E+00     5.15337E+03
   8.89500E+00     5.21684E+03
   8.89625E+00     5.27997E+03
   8.89750E+00     5.34276E+03
   8.89875E+00     5.40523E+03
   8.90000E+00     5.46738E+03
   8.90125E+00     5.52917E+03
   8.90250E+00     5.59058E+03
   8.90375E+00     5.65155E+03
   8.90500E+00     5.71203E+03
   8.90625E+00     5.77199E+03
   8.90750E+00     5.83140E+03
   8.90875E+00     5.89025E+03
   8.91000E+00     5.94853E+03
   8.91125E+00     6.00625E+03
   8.91250E+00     6.06341E+03
   8.91375E+00     6.12000E+03
   8.91500E+00     6.17599E+03
   8.91625E+00     6.23133E+03
   8.91750E+00     6.28598E+03
   8.91875E+00     6.33989E+03
   8.92000E+00     6.39301E+03
   8.92125E+00     6.44534E+03
   8.92250E+00     6.49686E+03
   8.92375E+00     6.54758E+03
   8.92500E+00     6.59752E+03
   8.92625E+00     6.64670E+03
   8.92750E+00     6.69512E+03
   8.92875E+00     6.74278E+03
   8.93000E+00     6.78967E+03
   8.93125E+00     6.83576E+03
   8.93250E+00     6.88101E+03
   8.93375E+00     6.92540E+03
   8.93500E+00     6.96886E+03
   8.93625E+00     7.01138E+03
   8.93750E+00     7.05293E+03
   8.93875E+00     7.09351E+03
   8.94000E+00     7.13312E+03
   8.94125E+00     7.17177E+03
   8.94250E+00     7.20948E+03
   8.94375E+00     7.24625E+03
   8.94500E+00     7.28211E+03
   8.94625E+00     7.31704E+03
   8.94750E+00     7.35107E+03
   8.94875E+00     7.38417E+03
   8.95000E+00     7.41635E+03
   8.95125E+00     7.44759E+03
   8.95250E+00     7.47788E+03
   8.95375E+00     7.50720E+03
   8.95500E+00     7.53556E+03
   8.95625E+00     7.56294E+03
   8.95750E+00     7.58937E+03
   8.95875E+00     7.61489E+03
   8.96000E+00     7.63951E+03
   8.96125E+00     7.66329E+03
   8.96250E+00     7.68623E+03
   8.96375E+00     7.70837E+03
   8.96500E+00     7.72973E+03
   8.96625E+00     7.75035E+03
   8.96750E+00     7.77029E+03
   8.96875E+00     7.78963E+03
   8.97000E+00     7.80847E+03
   8.97125E+00     7.82690E+03
   8.97250E+00     7.84501E+03
   8.97375E+00     7.86285E+03
   8.97500E+00     7.88046E+03
   8.97625E+00     7.89791E+03
   8.97750E+00     7.91525E+03
   8.97875E+00     7.93259E+03
   8.98000E+00     7.95004E+03
   8.98125E+00     7.96771E+03
   8.98250E+00     7.98571E+03
   8.98375E+00     8.00410E+03
   8.98500E+00     8.02297E+03
   8.98625E+00     8.04227E+03
   8.98750E+00     8.06213E+03
   8.98875E+00     8.08262E+03
   8.99000E+00     8.10379E+03
   8.99125E+00     8.12573E+03
   8.99250E+00     8.14846E+03
   8.99375E+00     8.17198E+03
   8.99500E+00     8.19621E+03
   8.99625E+00     8.22111E+03
   8.99750E+00     8.24653E+03
   8.99875E+00     8.27241E+03
   9.00000E+00     8.29865E+03
   9.00125E+00     8.32519E+03
   9.00250E+00     8.35195E+03
   9.00375E+00     8.37878E+03
   9.00500E+00     8.40541E+03
   9.00625E+00     8.43151E+03
   9.00750E+00     8.45676E+03
   9.00875E+00     8.48087E+03
   9.01000E+00     8.50365E+03
   9.01125E+00     8.52495E+03
   9.01250E+00     8.54463E+03
   9.01375E+00     8.56259E+03
   9.01500E+00     8.57870E+03
   9.01625E+00     8.59287E+03
   9.01750E+00     8.60501E+03
   9.01875E+00     8.61506E+03
   9.02000E+00     8.62299E+03
   9.02125E+00     8.62880E+03
   9.02250E+00     8.63250E+03
   9.02375E+00     8.63413E+03
   9.02500E+00     8.63375E+03
   9.02625E+00     8.63139E+03
   9.02750E+00     8.62711E+03
   9.02875E+00     8.62094E+03
   9.03000E+00     8.61293E+03
   9.03125E+00     8.60310E+03
   9.03250E+00     8.59148E+03
   9.03375E+00     8.57807E+03
   9.03500E+00     8.56290E+03
   9.03625E+00     8.54595E+03
   9.03750E+00     8.52724E+03
   9.03875E+00     8.50679E+03
   9.04000E+00     8.48460E+03
   9.04125E+00     8.46071E+03
   9.04250E+00     8.43518E+03
   9.04375E+00     8.40808E+03
   9.04500E+00     8.37949E+03
   9.04625E+00     8.34929E+03
   9.04750E+00     8.31740E+03
   9.04875E+00     8.28372E+03
   9.05000E+00     8.24826E+03
   9.05125E+00     8.21104E+03
   9.05250E+00     8.17212E+03
   9.05375E+00     8.13155E+03
   9.05500E+00     8.08940E+03
   9.05625E+00     8.04574E+03
   9.05750E+00     8.00064E+03
   9.05875E+00     7.95421E+03
   9.06000E+00     7.90669E+03
   9.06125E+00     7.85805E+03
   9.06250E+00     7.80825E+03
   9.06375E+00     7.75748E+03
   9.06500E+00     7.70614E+03
   9.06625E+00     7.65400E+03
   9.06750E+00     7.60167E+03
   9.06875E+00     7.54913E+03
   9.07000E+00     7.49621E+03
   9.07125E+00     7.44281E+03
   9.07250E+00     7.38861E+03
   9.07375E+00     7.33374E+03
   9.07500E+00     7.27831E+03
   9.07625E+00     7.22246E+03
   9.07750E+00     7.16634E+03
   9.07875E+00     7.11011E+03
   9.08000E+00     7.05420E+03
   9.08125E+00     6.99835E+03
   9.08250E+00     6.94259E+03
   9.08375E+00     6.88763E+03
   9.08500E+00     6.83386E+03
   9.08625E+00     6.78060E+03
   9.08750E+00     6.72745E+03
   9.08875E+00     6.67471E+03
   9.09000E+00     6.62222E+03
   9.09125E+00     6.57003E+03
   9.09250E+00     6.51794E+03
   9.09375E+00     6.46604E+03
   9.09500E+00     6.41442E+03
   9.09625E+00     6.36318E+03
   9.09750E+00     6.31252E+03
   9.09875E+00     6.26286E+03
   9.10000E+00     6.21431E+03
   9.10125E+00     6.16683E+03
   9.10250E+00     6.12078E+03
   9.10375E+00     6.07655E+03
   9.10500E+00     6.03377E+03
   9.10625E+00     5.99239E+03
   9.10750E+00     5.95272E+03
   9.10875E+00     5.91456E+03
   9.11000E+00     5.87803E+03
   9.11125E+00     5.84333E+03
   9.11250E+00     5.81065E+03
   9.11375E+00     5.77995E+03
   9.11500E+00     5.75127E+03
   9.11625E+00     5.72468E+03
   9.11750E+00     5.70023E+03
   9.11875E+00     5.67801E+03
   9.12000E+00     5.65801E+03
   9.12125E+00     5.64017E+03
   9.12250E+00     5.62435E+03
   9.12375E+00     5.61040E+03
   9.12500E+00     5.59816E+03
   9.12625E+00     5.58742E+03
   9.12750E+00     5.57799E+03
   9.12875E+00     5.56964E+03
   9.13000E+00     5.56215E+03
   9.13125E+00     5.55529E+03
   9.13250E+00     5.54884E+03
   9.13375E+00     5.54261E+03
   9.13500E+00     5.53643E+03
   9.13625E+00     5.53017E+03
   9.13750E+00     5.52369E+03
   9.13875E+00     5.51689E+03
   9.14000E+00     5.50968E+03
   9.14125E+00     5.50198E+03
   9.14250E+00     5.49376E+03
   9.14375E+00     5.48497E+03
   9.14500E+00     5.47561E+03
   9.14625E+00     5.46568E+03
   9.14750E+00     5.45518E+03
   9.14875E+00     5.44414E+03
   9.15000E+00     5.43259E+03
   9.15125E+00     5.42055E+03
   9.15250E+00     5.40806E+03
   9.15375E+00     5.39514E+03
   9.15500E+00     5.38182E+03
   9.15625E+00     5.36813E+03
   9.15750E+00     5.35407E+03
   9.15875E+00     5.33967E+03
   9.16000E+00     5.32492E+03
   9.16125E+00     5.30985E+03
   9.16250E+00     5.29445E+03
   9.16375E+00     5.27873E+03
   9.16500E+00     5.26271E+03
   9.16625E+00     5.24638E+03
   9.16750E+00     5.22977E+03
   9.16875E+00     5.21289E+03
   9.17000E+00     5.19574E+03
   9.17125E+00     5.17836E+03
   9.17250E+00     5.16074E+03
   9.17375E+00     5.14291E+03
   9.17500E+00     5.12489E+03
   9.17625E+00     5.10669E+03
   9.17750E+00     5.08833E+03
   9.17875E+00     5.06982E+03
   9.18000E+00     5.05118E+03
   9.18125E+00     5.03242E+03
   9.18250E+00     5.01356E+03
   9.18375E+00     4.99460E+03
   9.18500E+00     4.97557E+03
   9.18625E+00     4.95647E+03
   9.18750E+00     4.93732E+03
   9.18875E+00     4.91812E+03
   9.19000E+00     4.89888E+03
   9.19125E+00     4.87961E+03
   9.19250E+00     4.86030E+03
   9.19375E+00     4.84097E+03
   9.19500E+00     4.82163E+03
   9.19625E+00     4.80229E+03
   9.19750E+00     4.78296E+03
   9.19875E+00     4.76367E+03
   9.20000E+00     4.74441E+03
   9.20125E+00     4.72520E+03
   9.20250E+00     4.70605E+03
   9.20375E+00     4.68695E+03
   9.20500E+00     4.66790E+03
   9.20625E+00     4.64890E+03
   9.20750E+00     4.62996E+03
   9.20875E+00     4.61107E+03
   9.21000E+00     4.59226E+03
   9.21125E+00     4.57355E+03
   9.21250E+00     4.55494E+03
   9.21375E+00     4.53645E+03
   9.21500E+00     4.51811E+03
   9.21625E+00     4.49992E+03
   9.21750E+00     4.48190E+03
   9.21875E+00     4.46407E+03
   9.22000E+00     4.44643E+03
   9.22125E+00     4.42898E+03
   9.22250E+00     4.41173E+03
   9.22375E+00     4.39470E+03
   9.22500E+00     4.37787E+03
   9.22625E+00     4.36126E+03
   9.22750E+00     4.34488E+03
   9.22875E+00     4.32871E+03
   9.23000E+00     4.31277E+03
   9.23125E+00     4.29704E+03
   9.23250E+00     4.28154E+03
   9.23375E+00     4.26627E+03
   9.23500E+00     4.25124E+03
   9.23625E+00     4.23646E+03
   9.23750E+00     4.22196E+03
   9.23875E+00     4.20775E+03
   9.24000E+00     4.19385E+03
   9.24125E+00     4.18029E+03
   9.24250E+00     4.16708E+03
   9.24375E+00     4.15424E+03
   9.24500E+00     4.14180E+03
   9.24625E+00     4.12975E+03
   9.24750E+00     4.11811E+03
   9.24875E+00     4.10687E+03
   9.25000E+00     4.09605E+03
   9.25125E+00     4.08563E+03
   9.25250E+00     4.07561E+03
   9.25375E+00     4.06600E+03
   9.25500E+00     4.05679E+03
   9.25625E+00     4.04798E+03
   9.25750E+00     4.03956E+03
   9.25875E+00     4.03154E+03
   9.26000E+00     4.02391E+03
   9.26125E+00     4.01666E+03
   9.26250E+00     4.00979E+03
   9.26375E+00     4.00328E+03
   9.26500E+00     3.99713E+03
   9.26625E+00     3.99132E+03
   9.26750E+00     3.98583E+03
   9.26875E+00     3.98064E+03
   9.27000E+00     3.97573E+03
   9.27125E+00     3.97108E+03
   9.27250E+00     3.96666E+03
   9.27375E+00     3.96246E+03
   9.27500E+00     3.95844E+03
   9.27625E+00     3.95459E+03
   9.27750E+00     3.95088E+03
   9.27875E+00     3.94729E+03
   9.28000E+00     3.94381E+03
   9.28125E+00     3.94040E+03
   9.28250E+00     3.93705E+03
   9.28375E+00     3.93374E+03
   9.28500E+00     3.93046E+03
   9.28625E+00     3.92717E+03
   9.28750E+00     3.92388E+03
   9.28875E+00     3.92057E+03
   9.29000E+00     3.91721E+03
   9.29125E+00     3.91381E+03
   9.29250E+00     3.91035E+03
   9.29375E+00     3.90681E+03
   9.29500E+00     3.90320E+03
   9.29625E+00     3.89950E+03
   9.29750E+00     3.89570E+03
   9.29875E+00     3.89180E+03
   9.30000E+00     3.88780E+03
   9.30125E+00     3.88369E+03
   9.30250E+00     3.87947E+03
   9.30375E+00     3.87513E+03
   9.30500E+00     3.87068E+03
   9.30625E+00     3.86612E+03
   9.30750E+00     3.86144E+03
   9.30875E+00     3.85665E+03
   9.31000E+00     3.85175E+03
   9.31125E+00     3.84674E+03
   9.31250E+00     3.84162E+03
   9.31375E+00     3.83639E+03
   9.31500E+00     3.83105E+03
   9.31625E+00     3.82560E+03
   9.31750E+00     3.82002E+03
   9.31875E+00     3.81433E+03
   9.32000E+00     3.80850E+03
   9.32125E+00     3.80253E+03
   9.32250E+00     3.79642E+03
   9.32375E+00     3.79018E+03
   9.32500E+00     3.78378E+03
   9.32625E+00     3.77724E+03
   9.32750E+00     3.77055E+03
   9.32875E+00     3.76372E+03
   9.33000E+00     3.75675E+03
   9.33125E+00     3.74965E+03
   9.33250E+00     3.74243E+03
   9.33375E+00     3.73510E+03
   9.33500E+00     3.72766E+03
   9.33625E+00     3.72013E+03
   9.33750E+00     3.71253E+03
   9.33875E+00     3.70486E+03
   9.34000E+00     3.69714E+03
   9.34125E+00     3.68939E+03
   9.34250E+00     3.68162E+03
   9.34375E+00     3.67384E+03
   9.34500E+00     3.66608E+03
   9.34625E+00     3.65834E+03
   9.34750E+00     3.65063E+03
   9.34875E+00     3.64298E+03
   9.35000E+00     3.63540E+03
   9.35125E+00     3.62788E+03
   9.35250E+00     3.62045E+03
   9.35375E+00     3.61311E+03
   9.35500E+00     3.60587E+03
   9.35625E+00     3.59874E+03
   9.35750E+00     3.59172E+03
   9.35875E+00     3.58483E+03
   9.36000E+00     3.57807E+03
   9.36125E+00     3.57143E+03
   9.36250E+00     3.56494E+03
   9.36375E+00     3.55858E+03
   9.36500E+00     3.55236E+03
   9.36625E+00     3.54628E+03
   9.36750E+00     3.54034E+03
   9.36875E+00     3.53454E+03
   9.37000E+00     3.52889E+03
   9.37125E+00     3.52339E+03
   9.37250E+00     3.51804E+03
   9.37375E+00     3.51284E+03
   9.37500E+00     3.50779E+03
   9.37625E+00     3.50291E+03
   9.37750E+00     3.49820E+03
   9.37875E+00     3.49366E+03
   9.38000E+00     3.48929E+03
   9.38125E+00     3.48511E+03
   9.38250E+00     3.48111E+03
   9.38375E+00     3.47730E+03
   9.38500E+00     3.47368E+03
   9.38625E+00     3.47025E+03
   9.38750E+00     3.46703E+03
   9.38875E+00     3.46399E+03
   9.39000E+00     3.46116E+03
   9.39125E+00     3.45852E+03
   9.39250E+00     3.45607E+03
   9.39375E+00     3.45381E+03
   9.39500E+00     3.45174E+03
   9.39625E+00     3.44984E+03
   9.39750E+00     3.44812E+03
   9.39875E+00     3.44656E+03
   9.40000E+00     3.44516E+03
   9.40125E+00     3.44390E+03
   9.40250E+00     3.44277E+03
   9.40375E+00     3.44178E+03
   9.40500E+00     3.44090E+03
   9.40625E+00     3.44012E+03
   9.40750E+00     3.43944E+03
   9.40875E+00     3.43884E+03
   9.41000E+00     3.43832E+03
   9.41125E+00     3.43786E+03
   9.41250E+00     3.43746E+03
   9.41375E+00     3.43709E+03
   9.41500E+00     3.43677E+03
   9.41625E+00     3.43647E+03
   9.41750E+00     3.43619E+03
   9.41875E+00     3.43592E+03
   9.42000E+00     3.43565E+03
   9.42125E+00     3.43539E+03
   9.42250E+00     3.43511E+03
   9.42375E+00     3.43482E+03
   9.42500E+00     3.43452E+03
   9.42625E+00     3.43418E+03
   9.42750E+00     3.43382E+03
   9.42875E+00     3.43342E+03
   9.43000E+00     3.43299E+03
   9.43125E+00     3.43251E+03
   9.43250E+00     3.43199E+03
   9.43375E+00     3.43141E+03
   9.43500E+00     3.43079E+03
   9.43625E+00     3.43010E+03
   9.43750E+00     3.42936E+03
   9.43875E+00     3.42855E+03
   9.44000E+00     3.42768E+03
   9.44125E+00     3.42664E+03
   9.44250E+00     3.42561E+03
   9.44375E+00     3.42453E+03
   9.44500E+00     3.42337E+03
   9.44625E+00     3.42225E+03
   9.44750E+00     3.42093E+03
   9.44875E+00     3.41951E+03
   9.45000E+00     3.41802E+03
   9.45125E+00     3.41646E+03
   9.45250E+00     3.41483E+03
   9.45375E+00     3.41313E+03
   9.45500E+00     3.41136E+03
   9.45625E+00     3.40953E+03
   9.45750E+00     3.40762E+03
   9.45875E+00     3.40565E+03
   9.46000E+00     3.40362E+03
   9.46125E+00     3.40152E+03
   9.46250E+00     3.39937E+03
   9.46375E+00     3.39716E+03
   9.46500E+00     3.39489E+03
   9.46625E+00     3.39258E+03
   9.46750E+00     3.39022E+03
   9.46875E+00     3.38782E+03
   9.47000E+00     3.38539E+03
   9.47125E+00     3.38292E+03
   9.47250E+00     3.38042E+03
   9.47375E+00     3.37790E+03
   9.47500E+00     3.37535E+03
   9.47625E+00     3.37279E+03
   9.47750E+00     3.37022E+03
   9.47875E+00     3.36763E+03
   9.48000E+00     3.36505E+03
   9.48125E+00     3.36246E+03
   9.48250E+00     3.35987E+03
   9.48375E+00     3.35728E+03
   9.48500E+00     3.35471E+03
   9.48625E+00     3.35214E+03
   9.48750E+00     3.34959E+03
   9.48875E+00     3.34706E+03
   9.49000E+00     3.34454E+03
   9.49125E+00     3.34206E+03
   9.49250E+00     3.33959E+03
   9.49375E+00     3.33715E+03
   9.49500E+00     3.33475E+03
   9.49625E+00     3.33237E+03
   9.49750E+00     3.33004E+03
   9.49875E+00     3.32773E+03
   9.50000E+00     3.32547E+03
   9.50125E+00     3.32324E+03
   9.50250E+00     3.32106E+03
   9.50375E+00     3.31892E+03
   9.50500E+00     3.31682E+03
   9.50625E+00     3.31477E+03
   9.50750E+00     3.31276E+03
   9.50875E+00     3.31080E+03
   9.51000E+00     3.30889E+03
   9.51125E+00     3.30703E+03
   9.51250E+00     3.30523E+03
   9.51375E+00     3.30347E+03
   9.51500E+00     3.30177E+03
   9.51625E+00     3.30013E+03
   9.51750E+00     3.29854E+03
   9.51875E+00     3.29701E+03
   9.52000E+00     3.29553E+03
   9.52125E+00     3.29412E+03
   9.52250E+00     3.29277E+03
   9.52375E+00     3.29134E+03
   9.52500E+00     3.29012E+03
   9.52625E+00     3.28897E+03
   9.52750E+00     3.28788E+03
   9.52875E+00     3.28684E+03
   9.53000E+00     3.28585E+03
   9.53125E+00     3.28493E+03
   9.53250E+00     3.28407E+03
   9.53375E+00     3.28326E+03
   9.53500E+00     3.28252E+03
   9.53625E+00     3.28184E+03
   9.53750E+00     3.28122E+03
   9.53875E+00     3.28066E+03
   9.54000E+00     3.28016E+03
   9.54125E+00     3.27972E+03
   9.54250E+00     3.27934E+03
   9.54375E+00     3.27902E+03
   9.54500E+00     3.27876E+03
   9.54625E+00     3.27855E+03
   9.54750E+00     3.27839E+03
   9.54875E+00     3.27829E+03
   9.55000E+00     3.27824E+03
   9.55125E+00     3.27823E+03
   9.55250E+00     3.27827E+03
   9.55375E+00     3.27835E+03
   9.55500E+00     3.27848E+03
   9.55625E+00     3.27864E+03
   9.55750E+00     3.27884E+03
   9.55875E+00     3.27907E+03
   9.56000E+00     3.27934E+03
   9.56125E+00     3.27963E+03
   9.56250E+00     3.27995E+03
   9.56375E+00     3.28030E+03
   9.56500E+00     3.28066E+03
   9.56625E+00     3.28105E+03
   9.56750E+00     3.28145E+03
   9.56875E+00     3.28186E+03
   9.57000E+00     3.28228E+03
   9.57125E+00     3.28272E+03
   9.57250E+00     3.28316E+03
   9.57375E+00     3.28360E+03
   9.57500E+00     3.28404E+03
   9.57625E+00     3.28448E+03
   9.57750E+00     3.28492E+03
   9.57875E+00     3.28535E+03
   9.58000E+00     3.28577E+03
   9.58125E+00     3.28619E+03
   9.58250E+00     3.28659E+03
   9.58375E+00     3.28697E+03
   9.58500E+00     3.28734E+03
   9.58625E+00     3.28769E+03
   9.58750E+00     3.28801E+03
   9.58875E+00     3.28832E+03
   9.59000E+00     3.28859E+03
   9.59125E+00     3.28884E+03
   9.59250E+00     3.28907E+03
   9.59375E+00     3.28926E+03
   9.59500E+00     3.28942E+03
   9.59625E+00     3.28955E+03
   9.59750E+00     3.28965E+03
   9.59875E+00     3.28971E+03
   9.60000E+00     3.28973E+03
   9.60125E+00     3.28972E+03
   9.60250E+00     3.28963E+03
   9.60375E+00     3.28954E+03
   9.60500E+00     3.28943E+03
   9.60625E+00     3.28928E+03
   9.60750E+00     3.28910E+03
   9.60875E+00     3.28893E+03
   9.61000E+00     3.28878E+03
   9.61125E+00     3.28873E+03
   9.61250E+00     3.28883E+03
   9.61375E+00     3.28915E+03
   9.61500E+00     3.28974E+03
   9.61625E+00     3.29065E+03
   9.61750E+00     3.29188E+03
   9.61875E+00     3.29341E+03
   9.62000E+00     3.29521E+03
   9.62125E+00     3.29721E+03
   9.62250E+00     3.29935E+03
   9.62375E+00     3.30158E+03
   9.62500E+00     3.30385E+03
   9.62625E+00     3.30612E+03
   9.62750E+00     3.30838E+03
   9.62875E+00     3.31063E+03
   9.63000E+00     3.31289E+03
   9.63125E+00     3.31516E+03
   9.63250E+00     3.31750E+03
   9.63375E+00     3.31992E+03
   9.63500E+00     3.32248E+03
   9.63625E+00     3.32523E+03
   9.63750E+00     3.32823E+03
   9.63875E+00     3.33156E+03
   9.64000E+00     3.33530E+03
   9.64125E+00     3.33953E+03
   9.64250E+00     3.34438E+03
   9.64375E+00     3.34997E+03
   9.64500E+00     3.35643E+03
   9.64625E+00     3.36391E+03
   9.64750E+00     3.37257E+03
   9.64875E+00     3.38258E+03
   9.65000E+00     3.39413E+03
   9.65125E+00     3.40741E+03
   9.65250E+00     3.42261E+03
   9.65375E+00     3.43992E+03
   9.65500E+00     3.45955E+03
   9.65625E+00     3.48169E+03
   9.65750E+00     3.50652E+03
   9.65875E+00     3.53420E+03
   9.66000E+00     3.56489E+03
   9.66125E+00     3.59869E+03
   9.66250E+00     3.63568E+03
   9.66375E+00     3.67591E+03
   9.66500E+00     3.71935E+03
   9.66625E+00     3.76597E+03
   9.66750E+00     3.81567E+03
   9.66875E+00     3.86830E+03
   9.67000E+00     3.92367E+03
   9.67125E+00     3.98151E+03
   9.67250E+00     4.04156E+03
   9.67375E+00     4.10353E+03
   9.67500E+00     4.16709E+03
   9.67625E+00     4.23193E+03
   9.67750E+00     4.29774E+03
   9.67875E+00     4.36423E+03
   9.68000E+00     4.43112E+03
   9.68125E+00     4.49817E+03
   9.68250E+00     4.56519E+03
   9.68375E+00     4.63201E+03
   9.68500E+00     4.69854E+03
   9.68625E+00     4.76472E+03
   9.68750E+00     4.83052E+03
   9.68875E+00     4.89591E+03
   9.69000E+00     4.96092E+03
   9.69125E+00     5.02553E+03
   9.69250E+00     5.08975E+03
   9.69375E+00     5.15359E+03
   9.69500E+00     5.21707E+03
   9.69625E+00     5.28019E+03
   9.69750E+00     5.34298E+03
   9.69875E+00     5.40546E+03
   9.70000E+00     5.46760E+03
   9.70125E+00     5.52940E+03
   9.70250E+00     5.59081E+03
   9.70375E+00     5.65178E+03
   9.70500E+00     5.71226E+03
   9.70625E+00     5.77222E+03
   9.70750E+00     5.83163E+03
   9.70875E+00     5.89047E+03
   9.71000E+00     5.94876E+03
   9.71125E+00     6.00648E+03
   9.71250E+00     6.06364E+03
   9.71375E+00     6.12023E+03
   9.71500E+00     6.17622E+03
   9.71625E+00     6.23156E+03
   9.71750E+00     6.28621E+03
   9.71875E+00     6.34011E+03
   9.72000E+00     6.39324E+03
   9.72125E+00     6.44557E+03
   9.72250E+00     6.49708E+03
   9.72375E+00     6.54781E+03
   9.72500E+00     6.59775E+03
   9.72625E+00     6.64692E+03
   9.72750E+00     6.69534E+03
   9.72875E+00     6.74301E+03
   9.73000E+00     6.78990E+03
   9.73125E+00     6.83599E+03
   9.73250E+00     6.88124E+03
   9.73375E+00     6.92563E+03
   9.73500E+00     6.96909E+03
   9.73625E+00     7.01161E+03
   9.73750E+00     7.05316E+03
   9.73875E+00     7.09374E+03
   9.74000E+00     7.13335E+03
   9.74125E+00     7.17200E+03
   9.74250E+00     7.20971E+03
   9.74375E+00     7.24648E+03
   9.74500E+00     7.28233E+03
   9.74625E+00     7.31727E+03
   9.74750E+00     7.35129E+03
   9.74875E+00     7.38440E+03
   9.75000E+00     7.41658E+03
   9.75125E+00     7.44782E+03
   9.75250E+00     7.47811E+03
   9.75375E+00     7.50744E+03
   9.75500E+00     7.53580E+03
   9.75625E+00     7.56320E+03
   9.75750E+00     7.58965E+03
   9.75875E+00     7.61519E+03
   9.76000E+00     7.63980E+03
   9.76125E+00     7.66355E+03
   9.76250E+00     7.68645E+03
   9.76375E+00     7.70853E+03
   9.76500E+00     7.72986E+03
   9.76625E+00     7.75046E+03
   9.76750E+00     7.77042E+03
   9.76875E+00     7.78981E+03
   9.77000E+00     7.80870E+03
   9.77125E+00     7.82717E+03
   9.77250E+00     7.84528E+03
   9.77375E+00     7.86310E+03
   9.77500E+00     7.88067E+03
   9.77625E+00     7.89807E+03
   9.77750E+00     7.91537E+03
   9.77875E+00     7.93268E+03
   9.78000E+00     7.95013E+03
   9.78125E+00     7.96780E+03
   9.78250E+00     7.98583E+03
   9.78375E+00     8.00426E+03
   9.78500E+00     8.02320E+03
   9.78625E+00     8.04257E+03
   9.78750E+00     8.06252E+03
   9.78875E+00     8.08306E+03
   9.79000E+00     8.10426E+03
   9.79125E+00     8.12620E+03
   9.79250E+00     8.14891E+03
   9.79375E+00     8.17238E+03
   9.79500E+00     8.19658E+03
   9.79625E+00     8.22144E+03
   9.79750E+00     8.24681E+03
   9.79875E+00     8.27268E+03
   9.80000E+00     8.29888E+03
   9.80125E+00     8.32539E+03
   9.80250E+00     8.35212E+03
   9.80375E+00     8.37891E+03
   9.80500E+00     8.40551E+03
   9.80625E+00     8.43158E+03
   9.80750E+00     8.45682E+03
   9.80875E+00     8.48093E+03
   9.81000E+00     8.50372E+03
   9.81125E+00     8.52503E+03
   9.81250E+00     8.54473E+03
   9.81375E+00     8.56270E+03
   9.81500E+00     8.57883E+03
   9.81625E+00     8.59303E+03
   9.81750E+00     8.60520E+03
   9.81875E+00     8.61528E+03
   9.82000E+00     8.62324E+03
   9.82125E+00     8.62908E+03
   9.82250E+00     8.63281E+03
   9.82375E+00     8.63446E+03
   9.82500E+00     8.63409E+03
   9.82625E+00     8.63173E+03
   9.82750E+00     8.62744E+03
   9.82875E+00     8.62126E+03
   9.83000E+00     8.61324E+03
   9.83125E+00     8.60339E+03
   9.83250E+00     8.59175E+03
   9.83375E+00     8.57832E+03
   9.83500E+00     8.56313E+03
   9.83625E+00     8.54616E+03
   9.83750E+00     8.52744E+03
   9.83875E+00     8.50697E+03
   9.84000E+00     8.48477E+03
   9.84125E+00     8.46088E+03
   9.84250E+00     8.43534E+03
   9.84375E+00     8.40824E+03
   9.84500E+00     8.37964E+03
   9.84625E+00     8.34945E+03
   9.84750E+00     8.31756E+03
   9.84875E+00     8.28389E+03
   9.85000E+00     8.24843E+03
   9.85125E+00     8.21122E+03
   9.85250E+00     8.17230E+03
   9.85375E+00     8.13173E+03
   9.85500E+00     8.08958E+03
   9.85625E+00     8.04592E+03
   9.85750E+00     8.00082E+03
   9.85875E+00     7.95439E+03
   9.86000E+00     7.90687E+03
   9.86125E+00     7.85823E+03
   9.86250E+00     7.80842E+03
   9.86375E+00     7.75766E+03
   9.86500E+00     7.70631E+03
   9.86625E+00     7.65417E+03
   9.86750E+00     7.60184E+03
   9.86875E+00     7.54930E+03
   9.87000E+00     7.49637E+03
   9.87125E+00     7.44297E+03
   9.87250E+00     7.38877E+03
   9.87375E+00     7.33390E+03
   9.87500E+00     7.27847E+03
   9.87625E+00     7.22262E+03
   9.87750E+00     7.16650E+03
   9.87875E+00     7.11027E+03
   9.88000E+00     7.05436E+03
   9.88125E+00     6.99851E+03
   9.88250E+00     6.94276E+03
   9.88375E+00     6.88779E+03
   9.88500E+00     6.83402E+03
   9.88625E+00     6.78076E+03
   9.88750E+00     6.72761E+03
   9.88875E+00     6.67489E+03
   9.89000E+00     6.62240E+03
   9.89125E+00     6.57020E+03
   9.89250E+00     6.51811E+03
   9.89375E+00     6.46622E+03
   9.89500E+00     6.41460E+03
   9.89625E+00     6.36336E+03
   9.89750E+00     6.31270E+03
   9.89875E+00     6.26304E+03
   9.90000E+00     6.21449E+03
   9.90125E+00     6.16702E+03
   9.90250E+00     6.12096E+03
   9.90375E+00     6.07673E+03
   9.90500E+00     6.03395E+03
   9.90625E+00     5.99257E+03
   9.90750E+00     5.95290E+03
   9.90875E+00     5.91474E+03
   9.91000E+00     5.87822E+03
   9.91125E+00     5.84352E+03
   9.91250E+00     5.81084E+03
   9.91375E+00     5.78014E+03
   9.91500E+00     5.75146E+03
   9.91625E+00     5.72487E+03
   9.91750E+00     5.70043E+03
   9.91875E+00     5.67820E+03
   9.92000E+00     5.65821E+03
   9.92125E+00     5.64037E+03
   9.92250E+00     5.62455E+03
   9.92375E+00     5.61060E+03
   9.92500E+00     5.59836E+03
   9.92625E+00     5.58763E+03
   9.92750E+00     5.57820E+03
   9.92875E+00     5.56985E+03
   9.93000E+00     5.56236E+03
   9.93125E+00     5.55550E+03
   9.93250E+00     5.54905E+03
   9.93375E+00     5.54282E+03
   9.93500E+00     5.53665E+03
   9.93625E+00     5.53038E+03
   9.93750E+00     5.52390E+03
   9.93875E+00     5.51710E+03
   9.94000E+00     5.50989E+03
   9.94125E+00     5.50220E+03
   9.94250E+00     5.49397E+03
   9.94375E+00     5.48519E+03
   9.94500E+00     5.47582E+03
   9.94625E+00     5.46589E+03
   9.94750E+00     5.45539E+03
   9.94875E+00     5.44435E+03
   9.95000E+00     5.43279E+03
   9.95125E+00     5.42075E+03
   9.95250E+00     5.40826E+03
   9.95375E+00     5.39534E+03
   9.95500E+00     5.38202E+03
   9.95625E+00     5.36833E+03
   9.95750E+00     5.35427E+03
   9.95875E+00     5.33986E+03
   9.96000E+00     5.32512E+03
   9.96125E+00     5.31004E+03
   9.96250E+00     5.29464E+03
   9.96375E+00     5.27892E+03
   9.96500E+00     5.26290E+03
   9.96625E+00     5.24657E+03
   9.96750E+00     5.22996E+03
   9.96875E+00     5.21307E+03
   9.97000E+00     5.19593E+03
   9.97125E+00     5.17854E+03
   9.97250E+00     5.16092E+03
   9.97375E+00     5.14310E+03
   9.97500E+00     5.12507E+03
   9.97625E+00     5.10687E+03
   9.97750E+00     5.08851E+03
   9.97875E+00     5.07000E+03
   9.98000E+00     5.05136E+03
   9.98125E+00     5.03260E+03
   9.98250E+00     5.01373E+03
   9.98375E+00     4.99478E+03
   9.98500E+00     4.97575E+03
   9.98625E+00     4.95665E+03
   9.98750E+00     4.93750E+03
   9.98875E+00     4.91830E+03
   9.99000E+00     4.89906E+03
   9.99125E+00     4.87978E+03
   9.99250E+00     4.86048E+03
   9.99375E+00     4.84115E+03
   9.99500E+00     4.82181E+03
   9.99625E+00     4.80247E+03
   9.99750E+00     4.78314E+03
   9.99875E+00     4.76384E+03
   1.00000E+01     4.74458E+03
   1.00013E+01     4.72538E+03
   1.00025E+01     4.70622E+03
   1.00038E+01     4.68712E+03
   1.00050E+01     4.66807E+03
   1.00063E+01     4.64907E+03
   1.00075E+01     4.63013E+03
   1.00088E+01     4.61125E+03
   1.00100E+01     4.59244E+03
   1.00113E+01     4.57372E+03
   1.00125E+01     4.55511E+03
   1.00138E+01     4.53662E+03
   1.00150E+01     4.51828E+03
   1.00163E+01     4.50009E+03
   1.00175E+01     4.48207E+03
   1.00188E+01     4.46424E+03
   1.00200E+01     4.44660E+03
   1.00213E+01     4.42915E+03
   1.00225E+01     4.41190E+03
   1.00238E+01     4.39487E+03
   1.00250E+01     4.37804E+03
   1.00263E+01     4.36144E+03
   1.00275E+01     4.34505E+03
   1.00288E+01     4.32888E+03
   1.00300E+01     4.31294E+03
   1.00312E+01     4.29721E+03
   1.00325E+01     4.28171E+03
   1.00338E+01     4.26644E+03
   1.00350E+01     4.25141E+03
   1.00363E+01     4.23663E+03
   1.00375E+01     4.22213E+03
   1.00388E+01     4.20792E+03
   1.00400E+01     4.19402E+03
   1.00413E+01     4.18046E+03
   1.00425E+01     4.16726E+03
   1.00438E+01     4.15442E+03
   1.00450E+01     4.14198E+03
   1.00463E+01     4.12993E+03
   1.00475E+01     4.11829E+03
   1.00488E+01     4.10705E+03
   1.00500E+01     4.09623E+03
   1.00513E+01     4.08581E+03
   1.00525E+01     4.07579E+03
   1.00538E+01     4.06618E+03
   1.00550E+01     4.05697E+03
   1.00563E+01     4.04816E+03
   1.00575E+01     4.03975E+03
   1.00588E+01     4.03173E+03
   1.00600E+01     4.02410E+03
   1.00613E+01     4.01685E+03
   1.00625E+01     4.00998E+03
   1.00638E+01     4.00347E+03
   1.00650E+01     3.99732E+03
   1.00663E+01     3.99151E+03
   1.00675E+01     3.98602E+03
   1.00688E+01     3.98083E+03
   1.00700E+01     3.97592E+03
   1.00713E+01     3.97127E+03
   1.00725E+01     3.96685E+03
   1.00738E+01     3.96265E+03
   1.00750E+01     3.95863E+03
   1.00763E+01     3.95478E+03
   1.00775E+01     3.95107E+03
   1.00788E+01     3.94749E+03
   1.00800E+01     3.94400E+03
   1.00813E+01     3.94059E+03
   1.00825E+01     3.93724E+03
   1.00838E+01     3.93393E+03
   1.00850E+01     3.93065E+03
   1.00863E+01     3.92736E+03
   1.00875E+01     3.92407E+03
   1.00888E+01     3.92075E+03
   1.00900E+01     3.91740E+03
   1.00913E+01     3.91400E+03
   1.00925E+01     3.91053E+03
   1.00938E+01     3.90700E+03
   1.00950E+01     3.90338E+03
   1.00963E+01     3.89968E+03
   1.00975E+01     3.89588E+03
   1.00988E+01     3.89198E+03
   1.01000E+01     3.88798E+03
   1.01013E+01     3.88387E+03
   1.01025E+01     3.87965E+03
   1.01038E+01     3.87531E+03
   1.01050E+01     3.87086E+03
   1.01063E+01     3.86629E+03
   1.01075E+01     3.86161E+03
   1.01088E+01     3.85682E+03
   1.01100E+01     3.85191E+03
   1.01113E+01     3.84690E+03
   1.01125E+01     3.84178E+03
   1.01138E+01     3.83655E+03
   1.01150E+01     3.83121E+03
   1.01163E+01     3.82576E+03
   1.01175E+01     3.82018E+03
   1.01188E+01     3.81448E+03
   1.01200E+01     3.80865E+03
   1.01213E+01     3.80269E+03
   1.01225E+01     3.79658E+03
   1.01238E+01     3.79033E+03
   1.01250E+01     3.78393E+03
   1.01263E+01     3.77739E+03
   1.01275E+01     3.77070E+03
   1.01288E+01     3.76387E+03
   1.01300E+01     3.75690E+03
   1.01313E+01     3.74980E+03
   1.01325E+01     3.74258E+03
   1.01338E+01     3.73525E+03
   1.01350E+01     3.72781E+03
   1.01363E+01     3.72029E+03
   1.01375E+01     3.71268E+03
   1.01388E+01     3.70501E+03
   1.01400E+01     3.69729E+03
   1.01413E+01     3.68954E+03
   1.01425E+01     3.68177E+03
   1.01438E+01     3.67399E+03
   1.01450E+01     3.66623E+03
   1.01463E+01     3.65848E+03
   1.01475E+01     3.65078E+03
   1.01488E+01     3.64313E+03
   1.01500E+01     3.63554E+03
   1.01513E+01     3.62803E+03
   1.01525E+01     3.62060E+03
   1.01538E+01     3.61326E+03
   1.01550E+01     3.60602E+03
   1.01562E+01     3.59888E+03
   1.01575E+01     3.59187E+03
   1.01588E+01     3.58498E+03
   1.01600E+01     3.57821E+03
   1.01613E+01     3.57158E+03
   1.01625E+01     3.56508E+03
   1.01638E+01     3.55872E+03
   1.01650E+01     3.55250E+03
   1.01663E+01     3.54642E+03
   1.01675E+01     3.54049E+03
   1.01688E+01     3.53469E+03
   1.01700E+01     3.52904E+03
   1.01713E+01     3.52354E+03
   1.01725E+01     3.51818E+03
   1.01738E+01     3.51299E+03
   1.01750E+01     3.50795E+03
   1.01763E+01     3.50307E+03
   1.01775E+01     3.49835E+03
   1.01788E+01     3.49381E+03
   1.01800E+01     3.48945E+03
   1.01813E+01     3.48526E+03
   1.01825E+01     3.48126E+03
   1.01838E+01     3.47745E+03
   1.01850E+01     3.47384E+03
   1.01863E+01     3.47041E+03
   1.01875E+01     3.46718E+03
   1.01888E+01     3.46415E+03
   1.01900E+01     3.46132E+03
   1.01913E+01     3.45868E+03
   1.01925E+01     3.45623E+03
   1.01938E+01     3.45397E+03
   1.01950E+01     3.45190E+03
   1.01963E+01     3.45001E+03
   1.01975E+01     3.44828E+03
   1.01988E+01     3.44672E+03
   1.02000E+01     3.44532E+03
   1.02013E+01     3.44406E+03
   1.02025E+01     3.44294E+03
   1.02038E+01     3.44194E+03
   1.02050E+01     3.44106E+03
   1.02063E+01     3.44029E+03
   1.02075E+01     3.43961E+03
   1.02088E+01     3.43901E+03
   1.02100E+01     3.43849E+03
   1.02113E+01     3.43803E+03
   1.02125E+01     3.43762E+03
   1.02138E+01     3.43726E+03
   1.02150E+01     3.43693E+03
   1.02163E+01     3.43664E+03
   1.02175E+01     3.43635E+03
   1.02188E+01     3.43609E+03
   1.02200E+01     3.43582E+03
   1.02213E+01     3.43555E+03
   1.02225E+01     3.43528E+03
   1.02238E+01     3.43499E+03
   1.02250E+01     3.43468E+03
   1.02263E+01     3.43435E+03
   1.02275E+01     3.43398E+03
   1.02288E+01     3.43359E+03
   1.02300E+01     3.43315E+03
   1.02313E+01     3.43267E+03
   1.02325E+01     3.43215E+03
   1.02338E+01     3.43157E+03
   1.02350E+01     3.43095E+03
   1.02363E+01     3.43026E+03
   1.02375E+01     3.42952E+03
   1.02388E+01     3.42871E+03
   1.02400E+01     3.42784E+03
   1.02413E+01     3.42680E+03
   1.02425E+01     3.42577E+03
   1.02438E+01     3.42469E+03
   1.02450E+01     3.42352E+03
   1.02463E+01     3.42240E+03
   1.02475E+01     3.42108E+03
   1.02488E+01     3.41966E+03
   1.02500E+01     3.41817E+03
   1.02513E+01     3.41661E+03
   1.02525E+01     3.41498E+03
   1.02538E+01     3.41328E+03
   1.02550E+01     3.41151E+03
   1.02563E+01     3.40967E+03
   1.02575E+01     3.40777E+03
   1.02588E+01     3.40580E+03
   1.02600E+01     3.40377E+03
   1.02613E+01     3.40167E+03
   1.02625E+01     3.39952E+03
   1.02638E+01     3.39730E+03
   1.02650E+01     3.39504E+03
   1.02663E+01     3.39273E+03
   1.02675E+01     3.39037E+03
   1.02688E+01     3.38797E+03
   1.02700E+01     3.38553E+03
   1.02713E+01     3.38306E+03
   1.02725E+01     3.38056E+03
   1.02738E+01     3.37804E+03
   1.02750E+01     3.37550E+03
   1.02763E+01     3.37293E+03
   1.02775E+01     3.37036E+03
   1.02788E+01     3.36778E+03
   1.02800E+01     3.36519E+03
   1.02812E+01     3.36260E+03
   1.02825E+01     3.36001E+03
   1.02838E+01     3.35742E+03
   1.02850E+01     3.35485E+03
   1.02863E+01     3.35228E+03
   1.02875E+01     3.34973E+03
   1.02888E+01     3.34720E+03
   1.02900E+01     3.34468E+03
   1.02913E+01     3.34220E+03
   1.02925E+01     3.33973E+03
   1.02938E+01     3.33729E+03
   1.02950E+01     3.33489E+03
   1.02963E+01     3.33251E+03
   1.02975E+01     3.33017E+03
   1.02988E+01     3.32787E+03
   1.03000E+01     3.32561E+03
   1.03013E+01     3.32338E+03
   1.03025E+01     3.32120E+03
   1.03038E+01     3.31905E+03
   1.03050E+01     3.31696E+03
   1.03063E+01     3.31490E+03
   1.03075E+01     3.31290E+03
   1.03088E+01     3.31094E+03
   1.03100E+01     3.30903E+03
   1.03113E+01     3.30717E+03
   1.03125E+01     3.30537E+03
   1.03138E+01     3.30361E+03
   1.03150E+01     3.30191E+03
   1.03163E+01     3.30027E+03
   1.03175E+01     3.29868E+03
   1.03188E+01     3.29715E+03
   1.03200E+01     3.29568E+03
   1.03213E+01     3.29426E+03
   1.03225E+01     3.29291E+03
   1.03238E+01     3.29148E+03
   1.03250E+01     3.29026E+03
   1.03263E+01     3.28911E+03
   1.03275E+01     3.28802E+03
   1.03288E+01     3.28698E+03
   1.03300E+01     3.28600E+03
   1.03313E+01     3.28507E+03
   1.03325E+01     3.28421E+03
   1.03338E+01     3.28340E+03
   1.03350E+01     3.28266E+03
   1.03363E+01     3.28198E+03
   1.03375E+01     3.28136E+03
   1.03388E+01     3.28080E+03
   1.03400E+01     3.28030E+03
   1.03413E+01     3.27986E+03
   1.03425E+01     3.27949E+03
   1.03438E+01     3.27917E+03
   1.03450E+01     3.27890E+03
   1.03463E+01     3.27869E+03
   1.03475E+01     3.27854E+03
   1.03488E+01     3.27843E+03
   1.03500E+01     3.27838E+03
   1.03513E+01     3.27838E+03
   1.03525E+01     3.27842E+03
   1.03538E+01     3.27850E+03
   1.03550E+01     3.27862E+03
   1.03563E+01     3.27879E+03
   1.03575E+01     3.27899E+03
   1.03588E+01     3.27922E+03
   1.03600E+01     3.27949E+03
   1.03613E+01     3.27978E+03
   1.03625E+01     3.28010E+03
   1.03638E+01     3.28045E+03
   1.03650E+01     3.28081E+03
   1.03663E+01     3.28119E+03
   1.03675E+01     3.28159E+03
   1.03688E+01     3.28201E+03
   1.03700E+01     3.28243E+03
   1.03713E+01     3.28286E+03
   1.03725E+01     3.28330E+03
   1.03738E+01     3.28374E+03
   1.03750E+01     3.28419E+03
   1.03763E+01     3.28463E+03
   1.03775E+01     3.28506E+03
   1.03788E+01     3.28550E+03
   1.03800E+01     3.28592E+03
   1.03813E+01     3.28633E+03
   1.03825E+01     3.28673E+03
   1.03838E+01     3.28711E+03
   1.03850E+01     3.28748E+03
   1.03863E+01     3.28783E+03
   1.03875E+01     3.28815E+03
   1.03888E+01     3.28846E+03
   1.03900E+01     3.28873E+03
   1.03913E+01     3.28898E+03
   1.03925E+01     3.28921E+03
   1.03938E+01     3.28940E+03
   1.03950E+01     3.28956E+03
   1.03963E+01     3.28969E+03
   1.03975E+01     3.28978E+03
   1.03988E+01     3.28984E+03
   1.04000E+01     3.28987E+03
   1.04013E+01     3.28985E+03
   1.04025E+01     3.28977E+03
   1.04038E+01     3.28967E+03
   1.04050E+01     3.28956E+03
   1.04062E+01     3.28941E+03
   1.04075E+01     3.28924E+03
   1.04088E+01     3.28906E+03
   1.04100E+01     3.28892E+03
   1.04113E+01     3.28887E+03
   1.04125E+01     3.28897E+03
   1.04138E+01     3.28928E+03
   1.04150E+01     3.28987E+03
   1.04163E+01     3.29078E+03
   1.04175E+01     3.29201E+03
   1.04188E+01     3.29354E+03
   1.04200E+01     3.29534E+03
   1.04213E+01     3.29734E+03
   1.04225E+01     3.29949E+03
   1.04238E+01     3.30171E+03
   1.04250E+01     3.30398E+03
   1.04263E+01     3.30625E+03
   1.04275E+01     3.30851E+03
   1.04288E+01     3.31076E+03
   1.04300E+01     3.31302E+03
   1.04313E+01     3.31530E+03
   1.04325E+01     3.31763E+03
   1.04338E+01     3.32005E+03
   1.04350E+01     3.32261E+03
   1.04363E+01     3.32537E+03
   1.04375E+01     3.32837E+03
   1.04388E+01     3.33170E+03
   1.04400E+01     3.33543E+03
   1.04413E+01     3.33967E+03
   1.04425E+01     3.34452E+03
   1.04438E+01     3.35011E+03
   1.04450E+01     3.35657E+03
   1.04463E+01     3.36405E+03
   1.04475E+01     3.37271E+03
   1.04488E+01     3.38272E+03
   1.04500E+01     3.39428E+03
   1.04513E+01     3.40756E+03
   1.04525E+01     3.42275E+03
   1.04538E+01     3.44007E+03
   1.04550E+01     3.45970E+03
   1.04563E+01     3.48184E+03
   1.04575E+01     3.50668E+03
   1.04588E+01     3.53436E+03
   1.04600E+01     3.56505E+03
   1.04613E+01     3.59886E+03
   1.04625E+01     3.63586E+03
   1.04638E+01     3.67608E+03
   1.04650E+01     3.71953E+03
   1.04663E+01     3.76615E+03
   1.04675E+01     3.81586E+03
   1.04688E+01     3.86849E+03
   1.04700E+01     3.92386E+03
   1.04713E+01     3.98171E+03
   1.04725E+01     4.04177E+03
   1.04738E+01     4.10373E+03
   1.04750E+01     4.16730E+03
   1.04763E+01     4.23214E+03
   1.04775E+01     4.29795E+03
   1.04788E+01     4.36444E+03
   1.04800E+01     4.43134E+03
   1.04813E+01     4.49839E+03
   1.04825E+01     4.56540E+03
   1.04838E+01     4.63223E+03
   1.04850E+01     4.69876E+03
   1.04863E+01     4.76494E+03
   1.04875E+01     4.83074E+03
   1.04888E+01     4.89614E+03
   1.04900E+01     4.96114E+03
   1.04913E+01     5.02575E+03
   1.04925E+01     5.08997E+03
   1.04938E+01     5.15382E+03
   1.04950E+01     5.21729E+03
   1.04963E+01     5.28042E+03
   1.04975E+01     5.34321E+03
   1.04988E+01     5.40568E+03
   1.05000E+01     5.46783E+03
   1.05013E+01     5.52963E+03
   1.05025E+01     5.59103E+03
   1.05038E+01     5.65200E+03
   1.05050E+01     5.71249E+03
   1.05063E+01     5.77244E+03
   1.05075E+01     5.83185E+03
   1.05088E+01     5.89070E+03
   1.05100E+01     5.94898E+03
   1.05113E+01     6.00670E+03
   1.05125E+01     6.06387E+03
   1.05138E+01     6.12046E+03
   1.05150E+01     6.17644E+03
   1.05163E+01     6.23179E+03
   1.05175E+01     6.28644E+03
   1.05188E+01     6.34034E+03
   1.05200E+01     6.39347E+03
   1.05213E+01     6.44579E+03
   1.05225E+01     6.49731E+03
   1.05238E+01     6.54803E+03
   1.05250E+01     6.59797E+03
   1.05263E+01     6.64715E+03
   1.05275E+01     6.69557E+03
   1.05288E+01     6.74324E+03
   1.05300E+01     6.79012E+03
   1.05312E+01     6.83621E+03
   1.05325E+01     6.88147E+03
   1.05338E+01     6.92585E+03
   1.05350E+01     6.96932E+03
   1.05363E+01     7.01184E+03
   1.05375E+01     7.05339E+03
   1.05388E+01     7.09397E+03
   1.05400E+01     7.13358E+03
   1.05413E+01     7.17223E+03
   1.05425E+01     7.20993E+03
   1.05438E+01     7.24671E+03
   1.05450E+01     7.28256E+03
   1.05463E+01     7.31750E+03
   1.05475E+01     7.35152E+03
   1.05488E+01     7.38463E+03
   1.05500E+01     7.41706E+03
   1.05513E+01     7.44830E+03
   1.05525E+01     7.47860E+03
   1.05538E+01     7.50793E+03
   1.05550E+01     7.53630E+03
   1.05563E+01     7.56370E+03
   1.05575E+01     7.59015E+03
   1.05588E+01     7.61566E+03
   1.05600E+01     7.64024E+03
   1.05613E+01     7.66392E+03
   1.05625E+01     7.68676E+03
   1.05638E+01     7.70880E+03
   1.05650E+01     7.73010E+03
   1.05663E+01     7.75071E+03
   1.05675E+01     7.77070E+03
   1.05688E+01     7.79012E+03
   1.05700E+01     7.80904E+03
   1.05713E+01     7.82751E+03
   1.05725E+01     7.84562E+03
   1.05738E+01     7.86342E+03
   1.05750E+01     7.88099E+03
   1.05763E+01     7.89839E+03
   1.05775E+01     7.91570E+03
   1.05788E+01     7.93302E+03
   1.05800E+01     7.95045E+03
   1.05813E+01     7.96809E+03
   1.05825E+01     7.98606E+03
   1.05838E+01     8.00443E+03
   1.05850E+01     8.02329E+03
   1.05863E+01     8.04258E+03
   1.05875E+01     8.06245E+03
   1.05888E+01     8.08293E+03
   1.05900E+01     8.10409E+03
   1.05913E+01     8.12599E+03
   1.05925E+01     8.14868E+03
   1.05938E+01     8.17215E+03
   1.05950E+01     8.19637E+03
   1.05963E+01     8.22124E+03
   1.05975E+01     8.24667E+03
   1.05988E+01     8.27254E+03
   1.06000E+01     8.29876E+03
   1.06013E+01     8.32527E+03
   1.06025E+01     8.35202E+03
   1.06038E+01     8.37887E+03
   1.06050E+01     8.40558E+03
   1.06063E+01     8.43182E+03
   1.06075E+01     8.45725E+03
   1.06088E+01     8.48156E+03
   1.06100E+01     8.50453E+03
   1.06113E+01     8.52597E+03
   1.06125E+01     8.54574E+03
   1.06138E+01     8.56373E+03
   1.06150E+01     8.57983E+03
   1.06163E+01     8.59395E+03
   1.06175E+01     8.60603E+03
   1.06188E+01     8.61602E+03
   1.06200E+01     8.62389E+03
   1.06213E+01     8.62964E+03
   1.06225E+01     8.63329E+03
   1.06238E+01     8.63487E+03
   1.06250E+01     8.63443E+03
   1.06263E+01     8.63202E+03
   1.06275E+01     8.62768E+03
   1.06288E+01     8.62147E+03
   1.06300E+01     8.61342E+03
   1.06313E+01     8.60357E+03
   1.06325E+01     8.59193E+03
   1.06338E+01     8.57853E+03
   1.06350E+01     8.56336E+03
   1.06363E+01     8.54644E+03
   1.06375E+01     8.52777E+03
   1.06388E+01     8.50736E+03
   1.06400E+01     8.48522E+03
   1.06413E+01     8.46138E+03
   1.06425E+01     8.43590E+03
   1.06438E+01     8.40884E+03
   1.06450E+01     8.38029E+03
   1.06463E+01     8.35012E+03
   1.06475E+01     8.31825E+03
   1.06488E+01     8.28460E+03
   1.06500E+01     8.24914E+03
   1.06513E+01     8.21192E+03
   1.06525E+01     8.17298E+03
   1.06538E+01     8.13239E+03
   1.06550E+01     8.09021E+03
   1.06562E+01     8.04651E+03
   1.06575E+01     8.00136E+03
   1.06588E+01     7.95489E+03
   1.06600E+01     7.90732E+03
   1.06613E+01     7.85865E+03
   1.06625E+01     7.80881E+03
   1.06638E+01     7.75800E+03
   1.06650E+01     7.70663E+03
   1.06663E+01     7.65446E+03
   1.06675E+01     7.60211E+03
   1.06688E+01     7.54956E+03
   1.06700E+01     7.49662E+03
   1.06713E+01     7.44321E+03
   1.06725E+01     7.38901E+03
   1.06738E+01     7.33413E+03
   1.06750E+01     7.27870E+03
   1.06763E+01     7.22285E+03
   1.06775E+01     7.16672E+03
   1.06788E+01     7.11050E+03
   1.06800E+01     7.05458E+03
   1.06813E+01     6.99872E+03
   1.06825E+01     6.94296E+03
   1.06838E+01     6.88798E+03
   1.06850E+01     6.83420E+03
   1.06863E+01     6.78093E+03
   1.06875E+01     6.72777E+03
   1.06888E+01     6.67503E+03
   1.06900E+01     6.62253E+03
   1.06913E+01     6.57033E+03
   1.06925E+01     6.51824E+03
   1.06938E+01     6.46634E+03
   1.06950E+01     6.41471E+03
   1.06963E+01     6.36347E+03
   1.06975E+01     6.31281E+03
   1.06988E+01     6.26315E+03
   1.07000E+01     6.21461E+03
   1.07013E+01     6.16713E+03
   1.07025E+01     6.12108E+03
   1.07038E+01     6.07686E+03
   1.07050E+01     6.03409E+03
   1.07063E+01     5.99272E+03
   1.07075E+01     5.95306E+03
   1.07088E+01     5.91492E+03
   1.07100E+01     5.87841E+03
   1.07113E+01     5.84373E+03
   1.07125E+01     5.81106E+03
   1.07138E+01     5.78038E+03
   1.07150E+01     5.75172E+03
   1.07163E+01     5.72514E+03
   1.07175E+01     5.70071E+03
   1.07188E+01     5.67850E+03
   1.07200E+01     5.65852E+03
   1.07213E+01     5.64069E+03
   1.07225E+01     5.62488E+03
   1.07238E+01     5.61094E+03
   1.07250E+01     5.59871E+03
   1.07263E+01     5.58798E+03
   1.07275E+01     5.57855E+03
   1.07288E+01     5.57021E+03
   1.07300E+01     5.56273E+03
   1.07313E+01     5.55587E+03
   1.07325E+01     5.54942E+03
   1.07338E+01     5.54319E+03
   1.07350E+01     5.53702E+03
   1.07363E+01     5.53075E+03
   1.07375E+01     5.52427E+03
   1.07388E+01     5.51747E+03
   1.07400E+01     5.51025E+03
   1.07413E+01     5.50256E+03
   1.07425E+01     5.49433E+03
   1.07438E+01     5.48554E+03
   1.07450E+01     5.47618E+03
   1.07463E+01     5.46624E+03
   1.07475E+01     5.45574E+03
   1.07488E+01     5.44470E+03
   1.07500E+01     5.43314E+03
   1.07513E+01     5.42110E+03
   1.07525E+01     5.40861E+03
   1.07538E+01     5.39569E+03
   1.07550E+01     5.38237E+03
   1.07563E+01     5.36867E+03
   1.07575E+01     5.35461E+03
   1.07588E+01     5.34021E+03
   1.07600E+01     5.32546E+03
   1.07613E+01     5.31038E+03
   1.07625E+01     5.29498E+03
   1.07638E+01     5.27926E+03
   1.07650E+01     5.26323E+03
   1.07663E+01     5.24690E+03
   1.07675E+01     5.23029E+03
   1.07688E+01     5.21340E+03
   1.07700E+01     5.19625E+03
   1.07713E+01     5.17886E+03
   1.07725E+01     5.16123E+03
   1.07738E+01     5.14340E+03
   1.07750E+01     5.12537E+03
   1.07763E+01     5.10716E+03
   1.07775E+01     5.08879E+03
   1.07788E+01     5.07028E+03
   1.07800E+01     5.05163E+03
   1.07812E+01     5.03286E+03
   1.07825E+01     5.01399E+03
   1.07838E+01     4.99503E+03
   1.07850E+01     4.97599E+03
   1.07863E+01     4.95689E+03
   1.07875E+01     4.93773E+03
   1.07888E+01     4.91852E+03
   1.07900E+01     4.89928E+03
   1.07913E+01     4.88000E+03
   1.07925E+01     4.86069E+03
   1.07938E+01     4.84136E+03
   1.07950E+01     4.82201E+03
   1.07963E+01     4.80266E+03
   1.07975E+01     4.78333E+03
   1.07988E+01     4.76403E+03
   1.08000E+01     4.74477E+03
   1.08013E+01     4.72556E+03
   1.08025E+01     4.70640E+03
   1.08038E+01     4.68730E+03
   1.08050E+01     4.66825E+03
   1.08063E+01     4.64924E+03
   1.08075E+01     4.63030E+03
   1.08088E+01     4.61141E+03
   1.08100E+01     4.59260E+03
   1.08113E+01     4.57388E+03
   1.08125E+01     4.55527E+03
   1.08138E+01     4.53678E+03
   1.08150E+01     4.51844E+03
   1.08163E+01     4.50025E+03
   1.08175E+01     4.48223E+03
   1.08188E+01     4.46440E+03
   1.08200E+01     4.44675E+03
   1.08213E+01     4.42931E+03
   1.08225E+01     4.41206E+03
   1.08238E+01     4.39502E+03
   1.08250E+01     4.37820E+03
   1.08263E+01     4.36159E+03
   1.08275E+01     4.34521E+03
   1.08288E+01     4.32904E+03
   1.08300E+01     4.31310E+03
   1.08313E+01     4.29738E+03
   1.08325E+01     4.28188E+03
   1.08338E+01     4.26661E+03
   1.08350E+01     4.25158E+03
   1.08363E+01     4.23681E+03
   1.08375E+01     4.22231E+03
   1.08388E+01     4.20810E+03
   1.08400E+01     4.19421E+03
   1.08413E+01     4.18065E+03
   1.08425E+01     4.16744E+03
   1.08438E+01     4.15461E+03
   1.08450E+01     4.14217E+03
   1.08463E+01     4.13012E+03
   1.08475E+01     4.11848E+03
   1.08488E+01     4.10725E+03
   1.08500E+01     4.09642E+03
   1.08513E+01     4.08601E+03
   1.08525E+01     4.07600E+03
   1.08538E+01     4.06639E+03
   1.08550E+01     4.05718E+03
   1.08563E+01     4.04838E+03
   1.08575E+01     4.03997E+03
   1.08588E+01     4.03195E+03
   1.08600E+01     4.02432E+03
   1.08613E+01     4.01707E+03
   1.08625E+01     4.01021E+03
   1.08638E+01     4.00370E+03
   1.08650E+01     3.99755E+03
   1.08663E+01     3.99174E+03
   1.08675E+01     3.98625E+03
   1.08688E+01     3.98107E+03
   1.08700E+01     3.97616E+03
   1.08713E+01     3.97151E+03
   1.08725E+01     3.96710E+03
   1.08738E+01     3.96289E+03
   1.08750E+01     3.95888E+03
   1.08763E+01     3.95503E+03
   1.08775E+01     3.95132E+03
   1.08788E+01     3.94774E+03
   1.08800E+01     3.94425E+03
   1.08813E+01     3.94084E+03
   1.08825E+01     3.93750E+03
   1.08838E+01     3.93419E+03
   1.08850E+01     3.93090E+03
   1.08863E+01     3.92762E+03
   1.08875E+01     3.92433E+03
   1.08888E+01     3.92101E+03
   1.08900E+01     3.91765E+03
   1.08913E+01     3.91425E+03
   1.08925E+01     3.91078E+03
   1.08938E+01     3.90724E+03
   1.08950E+01     3.90363E+03
   1.08963E+01     3.89992E+03
   1.08975E+01     3.89612E+03
   1.08988E+01     3.89222E+03
   1.09000E+01     3.88822E+03
   1.09013E+01     3.88410E+03
   1.09025E+01     3.87988E+03
   1.09038E+01     3.87554E+03
   1.09050E+01     3.87108E+03
   1.09062E+01     3.86651E+03
   1.09075E+01     3.86183E+03
   1.09088E+01     3.85703E+03
   1.09100E+01     3.85212E+03
   1.09113E+01     3.84711E+03
   1.09125E+01     3.84198E+03
   1.09138E+01     3.83675E+03
   1.09150E+01     3.83141E+03
   1.09163E+01     3.82595E+03
   1.09175E+01     3.82037E+03
   1.09188E+01     3.81466E+03
   1.09200E+01     3.80883E+03
   1.09213E+01     3.80286E+03
   1.09225E+01     3.79675E+03
   1.09238E+01     3.79050E+03
   1.09250E+01     3.78410E+03
   1.09263E+01     3.77755E+03
   1.09275E+01     3.77086E+03
   1.09288E+01     3.76403E+03
   1.09300E+01     3.75706E+03
   1.09313E+01     3.74996E+03
   1.09325E+01     3.74274E+03
   1.09338E+01     3.73540E+03
   1.09350E+01     3.72796E+03
   1.09363E+01     3.72044E+03
   1.09375E+01     3.71283E+03
   1.09388E+01     3.70516E+03
   1.09400E+01     3.69744E+03
   1.09413E+01     3.68968E+03
   1.09425E+01     3.68191E+03
   1.09438E+01     3.67413E+03
   1.09450E+01     3.66636E+03
   1.09463E+01     3.65862E+03
   1.09475E+01     3.65092E+03
   1.09488E+01     3.64327E+03
   1.09500E+01     3.63568E+03
   1.09513E+01     3.62816E+03
   1.09525E+01     3.62073E+03
   1.09538E+01     3.61339E+03
   1.09550E+01     3.60614E+03
   1.09563E+01     3.59901E+03
   1.09575E+01     3.59200E+03
   1.09588E+01     3.58510E+03
   1.09600E+01     3.57834E+03
   1.09613E+01     3.57171E+03
   1.09625E+01     3.56521E+03
   1.09638E+01     3.55885E+03
   1.09650E+01     3.55263E+03
   1.09663E+01     3.54655E+03
   1.09675E+01     3.54062E+03
   1.09688E+01     3.53482E+03
   1.09700E+01     3.52917E+03
   1.09713E+01     3.52367E+03
   1.09725E+01     3.51832E+03
   1.09738E+01     3.51313E+03
   1.09750E+01     3.50809E+03
   1.09763E+01     3.50321E+03
   1.09775E+01     3.49850E+03
   1.09788E+01     3.49396E+03
   1.09800E+01     3.48960E+03
   1.09813E+01     3.48541E+03
   1.09825E+01     3.48142E+03
   1.09838E+01     3.47761E+03
   1.09850E+01     3.47399E+03
   1.09863E+01     3.47057E+03
   1.09875E+01     3.46734E+03
   1.09888E+01     3.46432E+03
   1.09900E+01     3.46148E+03
   1.09913E+01     3.45885E+03
   1.09925E+01     3.45640E+03
   1.09938E+01     3.45414E+03
   1.09950E+01     3.45207E+03
   1.09963E+01     3.45018E+03
   1.09975E+01     3.44846E+03
   1.09988E+01     3.44690E+03
   1.10000E+01     3.44550E+03
   1.10013E+01     3.44424E+03
   1.10025E+01     3.44312E+03
   1.10038E+01     3.44212E+03
   1.10050E+01     3.44125E+03
   1.10063E+01     3.44047E+03
   1.10075E+01     3.43979E+03
   1.10088E+01     3.43920E+03
   1.10100E+01     3.43868E+03
   1.10113E+01     3.43822E+03
   1.10125E+01     3.43781E+03
   1.10138E+01     3.43745E+03
   1.10150E+01     3.43713E+03
   1.10163E+01     3.43683E+03
   1.10175E+01     3.43655E+03
   1.10188E+01     3.43628E+03
   1.10200E+01     3.43602E+03
   1.10213E+01     3.43575E+03
   1.10225E+01     3.43547E+03
   1.10238E+01     3.43519E+03
   1.10250E+01     3.43488E+03
   1.10263E+01     3.43454E+03
   1.10275E+01     3.43418E+03
   1.10288E+01     3.43378E+03
   1.10300E+01     3.43334E+03
   1.10312E+01     3.43286E+03
   1.10325E+01     3.43234E+03
   1.10338E+01     3.43176E+03
   1.10350E+01     3.43113E+03
   1.10363E+01     3.43044E+03
   1.10375E+01     3.42970E+03
   1.10388E+01     3.42889E+03
   1.10400E+01     3.42801E+03
   1.10413E+01     3.42697E+03
   1.10425E+01     3.42595E+03
   1.10438E+01     3.42486E+03
   1.10450E+01     3.42369E+03
   1.10463E+01     3.42257E+03
   1.10475E+01     3.42125E+03
   1.10488E+01     3.41983E+03
   1.10500E+01     3.41833E+03
   1.10513E+01     3.41677E+03
   1.10525E+01     3.41514E+03
   1.10538E+01     3.41344E+03
   1.10550E+01     3.41167E+03
   1.10563E+01     3.40983E+03
   1.10575E+01     3.40793E+03
   1.10588E+01     3.40595E+03
   1.10600E+01     3.40392E+03
   1.10613E+01     3.40182E+03
   1.10625E+01     3.39967E+03
   1.10638E+01     3.39745E+03
   1.10650E+01     3.39519E+03
   1.10663E+01     3.39287E+03
   1.10675E+01     3.39051E+03
   1.10688E+01     3.38811E+03
   1.10700E+01     3.38568E+03
   1.10713E+01     3.38320E+03
   1.10725E+01     3.38071E+03
   1.10738E+01     3.37818E+03
   1.10750E+01     3.37564E+03
   1.10763E+01     3.37307E+03
   1.10775E+01     3.37050E+03
   1.10788E+01     3.36791E+03
   1.10800E+01     3.36532E+03
   1.10813E+01     3.36273E+03
   1.10825E+01     3.36014E+03
   1.10838E+01     3.35756E+03
   1.10850E+01     3.35498E+03
   1.10863E+01     3.35241E+03
   1.10875E+01     3.34986E+03
   1.10888E+01     3.34733E+03
   1.10900E+01     3.34482E+03
   1.10913E+01     3.34233E+03
   1.10925E+01     3.33986E+03
   1.10938E+01     3.33742E+03
   1.10950E+01     3.33502E+03
   1.10963E+01     3.33264E+03
   1.10975E+01     3.33030E+03
   1.10988E+01     3.32800E+03
   1.11000E+01     3.32574E+03
   1.11013E+01     3.32351E+03
   1.11025E+01     3.32133E+03
   1.11038E+01     3.31918E+03
   1.11050E+01     3.31709E+03
   1.11063E+01     3.31503E+03
   1.11075E+01     3.31303E+03
   1.11088E+01     3.31107E+03
   1.11100E+01     3.30916E+03
   1.11113E+01     3.30731E+03
   1.11125E+01     3.30550E+03
   1.11138E+01     3.30375E+03
   1.11150E+01     3.30205E+03
   1.11163E+01     3.30040E+03
   1.11175E+01     3.29881E+03
   1.11188E+01     3.29728E+03
   1.11200E+01     3.29581E+03
   1.11213E+01     3.29440E+03
   1.11225E+01     3.29304E+03
   1.11238E+01     3.29162E+03
   1.11250E+01     3.29040E+03
   1.11263E+01     3.28925E+03
   1.11275E+01     3.28816E+03
   1.11288E+01     3.28712E+03
   1.11300E+01     3.28614E+03
   1.11313E+01     3.28521E+03
   1.11325E+01     3.28435E+03
   1.11338E+01     3.28355E+03
   1.11350E+01     3.28281E+03
   1.11363E+01     3.28212E+03
   1.11375E+01     3.28150E+03
   1.11388E+01     3.28095E+03
   1.11400E+01     3.28045E+03
   1.11413E+01     3.28001E+03
   1.11425E+01     3.27963E+03
   1.11438E+01     3.27931E+03
   1.11450E+01     3.27905E+03
   1.11463E+01     3.27884E+03
   1.11475E+01     3.27869E+03
   1.11488E+01     3.27859E+03
   1.11500E+01     3.27853E+03
   1.11513E+01     3.27853E+03
   1.11525E+01     3.27857E+03
   1.11538E+01     3.27865E+03
   1.11550E+01     3.27878E+03
   1.11562E+01     3.27894E+03
   1.11575E+01     3.27914E+03
   1.11588E+01     3.27938E+03
   1.11600E+01     3.27964E+03
   1.11613E+01     3.27994E+03
   1.11625E+01     3.28026E+03
   1.11638E+01     3.28060E+03
   1.11650E+01     3.28097E+03
   1.11663E+01     3.28135E+03
   1.11675E+01     3.28175E+03
   1.11688E+01     3.28217E+03
   1.11700E+01     3.28259E+03
   1.11713E+01     3.28302E+03
   1.11725E+01     3.28346E+03
   1.11738E+01     3.28390E+03
   1.11750E+01     3.28434E+03
   1.11763E+01     3.28478E+03
   1.11775E+01     3.28522E+03
   1.11788E+01     3.28565E+03
   1.11800E+01     3.28608E+03
   1.11813E+01     3.28649E+03
   1.11825E+01     3.28689E+03
   1.11838E+01     3.28727E+03
   1.11850E+01     3.28763E+03
   1.11863E+01     3.28798E+03
   1.11875E+01     3.28831E+03
   1.11888E+01     3.28861E+03
   1.11900E+01     3.28888E+03
   1.11913E+01     3.28913E+03
   1.11925E+01     3.28936E+03
   1.11938E+01     3.28955E+03
   1.11950E+01     3.28971E+03
   1.11963E+01     3.28983E+03
   1.11975E+01     3.28993E+03
   1.11988E+01     3.28999E+03
   1.12000E+01     3.29001E+03
   1.12013E+01     3.29000E+03
   1.12025E+01     3.28991E+03
   1.12038E+01     3.28981E+03
   1.12050E+01     3.28970E+03
   1.12063E+01     3.28955E+03
   1.12075E+01     3.28937E+03
   1.12088E+01     3.28920E+03
   1.12100E+01     3.28905E+03
   1.12113E+01     3.28900E+03
   1.12125E+01     3.28910E+03
   1.12138E+01     3.28942E+03
   1.12150E+01     3.29001E+03
   1.12163E+01     3.29091E+03
   1.12175E+01     3.29214E+03
   1.12188E+01     3.29367E+03
   1.12200E+01     3.29547E+03
   1.12213E+01     3.29747E+03
   1.12225E+01     3.29961E+03
   1.12238E+01     3.30184E+03
   1.12250E+01     3.30411E+03
   1.12263E+01     3.30638E+03
   1.12275E+01     3.30864E+03
   1.12288E+01     3.31089E+03
   1.12300E+01     3.31315E+03
   1.12313E+01     3.31542E+03
   1.12325E+01     3.31776E+03
   1.12338E+01     3.32018E+03
   1.12350E+01     3.32274E+03
   1.12363E+01     3.32549E+03
   1.12375E+01     3.32850E+03
   1.12388E+01     3.33182E+03
   1.12400E+01     3.33556E+03
   1.12413E+01     3.33980E+03
   1.12425E+01     3.34465E+03
   1.12438E+01     3.35024E+03
   1.12450E+01     3.35670E+03
   1.12463E+01     3.36418E+03
   1.12475E+01     3.37284E+03
   1.12488E+01     3.38286E+03
   1.12500E+01     3.39442E+03
   1.12513E+01     3.40770E+03
   1.12525E+01     3.42290E+03
   1.12538E+01     3.44022E+03
   1.12550E+01     3.45985E+03
   1.12563E+01     3.48199E+03
   1.12575E+01     3.50683E+03
   1.12588E+01     3.53452E+03
   1.12600E+01     3.56521E+03
   1.12613E+01     3.59902E+03
   1.12625E+01     3.63602E+03
   1.12638E+01     3.67625E+03
   1.12650E+01     3.71971E+03
   1.12663E+01     3.76633E+03
   1.12675E+01     3.81604E+03
   1.12688E+01     3.86868E+03
   1.12700E+01     3.92405E+03
   1.12713E+01     3.98190E+03
   1.12725E+01     4.04197E+03
   1.12738E+01     4.10394E+03
   1.12750E+01     4.16750E+03
   1.12763E+01     4.23235E+03
   1.12775E+01     4.29817E+03
   1.12788E+01     4.36466E+03
   1.12800E+01     4.43156E+03
   1.12812E+01     4.49861E+03
   1.12825E+01     4.56563E+03
   1.12838E+01     4.63245E+03
   1.12850E+01     4.69898E+03
   1.12863E+01     4.76517E+03
   1.12875E+01     4.83096E+03
   1.12888E+01     4.89636E+03
   1.12900E+01     4.96137E+03
   1.12913E+01     5.02598E+03
   1.12925E+01     5.09020E+03
   1.12938E+01     5.15405E+03
   1.12950E+01     5.21752E+03
   1.12963E+01     5.28065E+03
   1.12975E+01     5.34344E+03
   1.12988E+01     5.40591E+03
   1.13000E+01     5.46806E+03
   1.13013E+01     5.52986E+03
   1.13025E+01     5.59126E+03
   1.13038E+01     5.65223E+03
   1.13050E+01     5.71272E+03
   1.13063E+01     5.77268E+03
   1.13075E+01     5.83208E+03
   1.13088E+01     5.89093E+03
   1.13100E+01     5.94921E+03
   1.13113E+01     6.00694E+03
   1.13125E+01     6.06410E+03
   1.13138E+01     6.12069E+03
   1.13150E+01     6.17668E+03
   1.13163E+01     6.23202E+03
   1.13175E+01     6.28667E+03
   1.13188E+01     6.34057E+03
   1.13200E+01     6.39370E+03
   1.13213E+01     6.44602E+03
   1.13225E+01     6.49754E+03
   1.13238E+01     6.54826E+03
   1.13250E+01     6.59820E+03
   1.13263E+01     6.64738E+03
   1.13275E+01     6.69580E+03
   1.13288E+01     6.74346E+03
   1.13300E+01     6.79035E+03
   1.13313E+01     6.83644E+03
   1.13325E+01     6.88170E+03
   1.13338E+01     6.92608E+03
   1.13350E+01     6.96955E+03
   1.13363E+01     7.01206E+03
   1.13375E+01     7.05362E+03
   1.13388E+01     7.09419E+03
   1.13400E+01     7.13380E+03
   1.13413E+01     7.17245E+03
   1.13425E+01     7.21016E+03
   1.13438E+01     7.24693E+03
   1.13450E+01     7.28278E+03
   1.13463E+01     7.31772E+03
   1.13475E+01     7.35174E+03
   1.13488E+01     7.38485E+03
   1.13500E+01     7.41702E+03
   1.13513E+01     7.44827E+03
   1.13525E+01     7.47856E+03
   1.13538E+01     7.50791E+03
   1.13550E+01     7.53630E+03
   1.13563E+01     7.56376E+03
   1.13575E+01     7.59029E+03
   1.13588E+01     7.61591E+03
   1.13600E+01     7.64062E+03
   1.13613E+01     7.66439E+03
   1.13625E+01     7.68727E+03
   1.13638E+01     7.70929E+03
   1.13650E+01     7.73049E+03
   1.13663E+01     7.75096E+03
   1.13675E+01     7.77078E+03
   1.13688E+01     7.79005E+03
   1.13700E+01     7.80885E+03
   1.13713E+01     7.82725E+03
   1.13725E+01     7.84534E+03
   1.13738E+01     7.86316E+03
   1.13750E+01     7.88080E+03
   1.13763E+01     7.89831E+03
   1.13775E+01     7.91577E+03
   1.13788E+01     7.93325E+03
   1.13800E+01     7.95086E+03
   1.13813E+01     7.96871E+03
   1.13825E+01     7.98676E+03
   1.13838E+01     8.00524E+03
   1.13850E+01     8.02418E+03
   1.13863E+01     8.04366E+03
   1.13875E+01     8.06374E+03
   1.13888E+01     8.08442E+03
   1.13900E+01     8.10572E+03
   1.13913E+01     8.12759E+03
   1.13925E+01     8.15012E+03
   1.13938E+01     8.17331E+03
   1.13950E+01     8.19723E+03
   1.13963E+01     8.22188E+03
   1.13975E+01     8.24720E+03
   1.13988E+01     8.27308E+03
   1.14000E+01     8.29936E+03
   1.14013E+01     8.32591E+03
   1.14025E+01     8.35258E+03
   1.14038E+01     8.37924E+03
   1.14050E+01     8.40568E+03
   1.14062E+01     8.43165E+03
   1.14075E+01     8.45689E+03
   1.14088E+01     8.48116E+03
   1.14100E+01     8.50421E+03
   1.14113E+01     8.52583E+03
   1.14125E+01     8.54582E+03
   1.14138E+01     8.56403E+03
   1.14150E+01     8.58032E+03
   1.14163E+01     8.59458E+03
   1.14175E+01     8.60676E+03
   1.14188E+01     8.61679E+03
   1.14200E+01     8.62468E+03
   1.14213E+01     8.63041E+03
   1.14225E+01     8.63401E+03
   1.14238E+01     8.63553E+03
   1.14250E+01     8.63500E+03
   1.14263E+01     8.63248E+03
   1.14275E+01     8.62802E+03
   1.14288E+01     8.62167E+03
   1.14300E+01     8.61347E+03
   1.14313E+01     8.60347E+03
   1.14325E+01     8.59168E+03
   1.14338E+01     8.57813E+03
   1.14350E+01     8.56284E+03
   1.14363E+01     8.54581E+03
   1.14375E+01     8.52705E+03
   1.14388E+01     8.50657E+03
   1.14400E+01     8.48438E+03
   1.14413E+01     8.46052E+03
   1.14425E+01     8.43504E+03
   1.14438E+01     8.40801E+03
   1.14450E+01     8.37950E+03
   1.14463E+01     8.34938E+03
   1.14475E+01     8.31758E+03
   1.14488E+01     8.28400E+03
   1.14500E+01     8.24862E+03
   1.14513E+01     8.21147E+03
   1.14525E+01     8.17261E+03
   1.14538E+01     8.13209E+03
   1.14550E+01     8.08997E+03
   1.14563E+01     8.04633E+03
   1.14575E+01     8.00123E+03
   1.14588E+01     7.95480E+03
   1.14600E+01     7.90726E+03
   1.14613E+01     7.85860E+03
   1.14625E+01     7.80876E+03
   1.14638E+01     7.75796E+03
   1.14650E+01     7.70659E+03
   1.14663E+01     7.65441E+03
   1.14675E+01     7.60206E+03
   1.14688E+01     7.54950E+03
   1.14700E+01     7.49656E+03
   1.14713E+01     7.44315E+03
   1.14725E+01     7.38895E+03
   1.14738E+01     7.33408E+03
   1.14750E+01     7.27866E+03
   1.14763E+01     7.22282E+03
   1.14775E+01     7.16672E+03
   1.14788E+01     7.11051E+03
   1.14800E+01     7.05462E+03
   1.14813E+01     6.99879E+03
   1.14825E+01     6.94306E+03
   1.14838E+01     6.88810E+03
   1.14850E+01     6.83434E+03
   1.14863E+01     6.78111E+03
   1.14875E+01     6.72797E+03
   1.14888E+01     6.67526E+03
   1.14900E+01     6.62278E+03
   1.14913E+01     6.57059E+03
   1.14925E+01     6.51851E+03
   1.14938E+01     6.46662E+03
   1.14950E+01     6.41501E+03
   1.14963E+01     6.36378E+03
   1.14975E+01     6.31311E+03
   1.14988E+01     6.26345E+03
   1.15000E+01     6.21491E+03
   1.15013E+01     6.16743E+03
   1.15025E+01     6.12137E+03
   1.15038E+01     6.07713E+03
   1.15050E+01     6.03436E+03
   1.15063E+01     5.99298E+03
   1.15075E+01     5.95331E+03
   1.15088E+01     5.91516E+03
   1.15100E+01     5.87865E+03
   1.15113E+01     5.84395E+03
   1.15125E+01     5.81128E+03
   1.15138E+01     5.78059E+03
   1.15150E+01     5.75192E+03
   1.15163E+01     5.72534E+03
   1.15175E+01     5.70091E+03
   1.15188E+01     5.67869E+03
   1.15200E+01     5.65870E+03
   1.15213E+01     5.64087E+03
   1.15225E+01     5.62505E+03
   1.15238E+01     5.61111E+03
   1.15250E+01     5.59887E+03
   1.15263E+01     5.58814E+03
   1.15275E+01     5.57871E+03
   1.15288E+01     5.57036E+03
   1.15300E+01     5.56287E+03
   1.15312E+01     5.55600E+03
   1.15325E+01     5.54954E+03
   1.15338E+01     5.54331E+03
   1.15350E+01     5.53713E+03
   1.15363E+01     5.53085E+03
   1.15375E+01     5.52436E+03
   1.15388E+01     5.51755E+03
   1.15400E+01     5.51033E+03
   1.15413E+01     5.50262E+03
   1.15425E+01     5.49438E+03
   1.15438E+01     5.48559E+03
   1.15450E+01     5.47621E+03
   1.15463E+01     5.46627E+03
   1.15475E+01     5.45576E+03
   1.15488E+01     5.44471E+03
   1.15500E+01     5.43315E+03
   1.15513E+01     5.42110E+03
   1.15525E+01     5.40860E+03
   1.15538E+01     5.39568E+03
   1.15550E+01     5.38235E+03
   1.15563E+01     5.36865E+03
   1.15575E+01     5.35459E+03
   1.15588E+01     5.34018E+03
   1.15600E+01     5.32544E+03
   1.15613E+01     5.31036E+03
   1.15625E+01     5.29496E+03
   1.15638E+01     5.27924E+03
   1.15650E+01     5.26321E+03
   1.15663E+01     5.24689E+03
   1.15675E+01     5.23028E+03
   1.15688E+01     5.21339E+03
   1.15700E+01     5.19625E+03
   1.15713E+01     5.17886E+03
   1.15725E+01     5.16124E+03
   1.15738E+01     5.14342E+03
   1.15750E+01     5.12539E+03
   1.15763E+01     5.10719E+03
   1.15775E+01     5.08883E+03
   1.15788E+01     5.07032E+03
   1.15800E+01     5.05168E+03
   1.15813E+01     5.03292E+03
   1.15825E+01     5.01405E+03
   1.15838E+01     4.99510E+03
   1.15850E+01     4.97606E+03
   1.15863E+01     4.95697E+03
   1.15875E+01     4.93781E+03
   1.15888E+01     4.91861E+03
   1.15900E+01     4.89937E+03
   1.15913E+01     4.88010E+03
   1.15925E+01     4.86079E+03
   1.15938E+01     4.84147E+03
   1.15950E+01     4.82213E+03
   1.15963E+01     4.80278E+03
   1.15975E+01     4.78346E+03
   1.15988E+01     4.76416E+03
   1.16000E+01     4.74490E+03
   1.16013E+01     4.72570E+03
   1.16025E+01     4.70654E+03
   1.16038E+01     4.68744E+03
   1.16050E+01     4.66840E+03
   1.16063E+01     4.64940E+03
   1.16075E+01     4.63046E+03
   1.16088E+01     4.61158E+03
   1.16100E+01     4.59277E+03
   1.16113E+01     4.57405E+03
   1.16125E+01     4.55545E+03
   1.16138E+01     4.53696E+03
   1.16150E+01     4.51862E+03
   1.16163E+01     4.50043E+03
   1.16175E+01     4.48242E+03
   1.16188E+01     4.46459E+03
   1.16200E+01     4.44694E+03
   1.16213E+01     4.42950E+03
   1.16225E+01     4.41226E+03
   1.16238E+01     4.39522E+03
   1.16250E+01     4.37840E+03
   1.16263E+01     4.36179E+03
   1.16275E+01     4.34541E+03
   1.16288E+01     4.32925E+03
   1.16300E+01     4.31330E+03
   1.16313E+01     4.29758E+03
   1.16325E+01     4.28209E+03
   1.16338E+01     4.26682E+03
   1.16350E+01     4.25179E+03
   1.16363E+01     4.23702E+03
   1.16375E+01     4.22252E+03
   1.16388E+01     4.20831E+03
   1.16400E+01     4.19442E+03
   1.16413E+01     4.18086E+03
   1.16425E+01     4.16765E+03
   1.16438E+01     4.15482E+03
   1.16450E+01     4.14237E+03
   1.16463E+01     4.13033E+03
   1.16475E+01     4.11868E+03
   1.16488E+01     4.10745E+03
   1.16500E+01     4.09662E+03
   1.16513E+01     4.08621E+03
   1.16525E+01     4.07619E+03
   1.16538E+01     4.06658E+03
   1.16550E+01     4.05737E+03
   1.16562E+01     4.04856E+03
   1.16575E+01     4.04015E+03
   1.16588E+01     4.03213E+03
   1.16600E+01     4.02450E+03
   1.16613E+01     4.01725E+03
   1.16625E+01     4.01037E+03
   1.16638E+01     4.00387E+03
   1.16650E+01     3.99771E+03
   1.16663E+01     3.99190E+03
   1.16675E+01     3.98640E+03
   1.16688E+01     3.98121E+03
   1.16700E+01     3.97630E+03
   1.16713E+01     3.97165E+03
   1.16725E+01     3.96723E+03
   1.16738E+01     3.96302E+03
   1.16750E+01     3.95900E+03
   1.16763E+01     3.95515E+03
   1.16775E+01     3.95144E+03
   1.16788E+01     3.94785E+03
   1.16800E+01     3.94436E+03
   1.16813E+01     3.94095E+03
   1.16825E+01     3.93760E+03
   1.16838E+01     3.93429E+03
   1.16850E+01     3.93100E+03
   1.16863E+01     3.92771E+03
   1.16875E+01     3.92442E+03
   1.16888E+01     3.92110E+03
   1.16900E+01     3.91774E+03
   1.16913E+01     3.91434E+03
   1.16925E+01     3.91087E+03
   1.16938E+01     3.90733E+03
   1.16950E+01     3.90372E+03
   1.16963E+01     3.90001E+03
   1.16975E+01     3.89621E+03
   1.16988E+01     3.89231E+03
   1.17000E+01     3.88831E+03
   1.17013E+01     3.88420E+03
   1.17025E+01     3.87997E+03
   1.17038E+01     3.87563E+03
   1.17050E+01     3.87118E+03
   1.17063E+01     3.86661E+03
   1.17075E+01     3.86192E+03
   1.17088E+01     3.85713E+03
   1.17100E+01     3.85222E+03
   1.17113E+01     3.84721E+03
   1.17125E+01     3.84209E+03
   1.17138E+01     3.83685E+03
   1.17150E+01     3.83151E+03
   1.17163E+01     3.82605E+03
   1.17175E+01     3.82047E+03
   1.17188E+01     3.81477E+03
   1.17200E+01     3.80894E+03
   1.17213E+01     3.80297E+03
   1.17225E+01     3.79687E+03
   1.17238E+01     3.79062E+03
   1.17250E+01     3.78422E+03
   1.17263E+01     3.77768E+03
   1.17275E+01     3.77099E+03
   1.17288E+01     3.76416E+03
   1.17300E+01     3.75719E+03
   1.17313E+01     3.75009E+03
   1.17325E+01     3.74287E+03
   1.17338E+01     3.73554E+03
   1.17350E+01     3.72811E+03
   1.17363E+01     3.72058E+03
   1.17375E+01     3.71297E+03
   1.17388E+01     3.70531E+03
   1.17400E+01     3.69759E+03
   1.17413E+01     3.68984E+03
   1.17425E+01     3.68206E+03
   1.17438E+01     3.67429E+03
   1.17450E+01     3.66652E+03
   1.17463E+01     3.65878E+03
   1.17475E+01     3.65107E+03
   1.17488E+01     3.64342E+03
   1.17500E+01     3.63584E+03
   1.17513E+01     3.62832E+03
   1.17525E+01     3.62089E+03
   1.17538E+01     3.61355E+03
   1.17550E+01     3.60631E+03
   1.17563E+01     3.59918E+03
   1.17575E+01     3.59216E+03
   1.17588E+01     3.58527E+03
   1.17600E+01     3.57850E+03
   1.17613E+01     3.57187E+03
   1.17625E+01     3.56538E+03
   1.17638E+01     3.55902E+03
   1.17650E+01     3.55280E+03
   1.17663E+01     3.54672E+03
   1.17675E+01     3.54079E+03
   1.17688E+01     3.53499E+03
   1.17700E+01     3.52935E+03
   1.17713E+01     3.52384E+03
   1.17725E+01     3.51849E+03
   1.17738E+01     3.51330E+03
   1.17750E+01     3.50826E+03
   1.17763E+01     3.50338E+03
   1.17775E+01     3.49867E+03
   1.17788E+01     3.49413E+03
   1.17800E+01     3.48977E+03
   1.17812E+01     3.48559E+03
   1.17825E+01     3.48159E+03
   1.17838E+01     3.47778E+03
   1.17850E+01     3.47416E+03
   1.17863E+01     3.47074E+03
   1.17875E+01     3.46751E+03
   1.17888E+01     3.46448E+03
   1.17900E+01     3.46165E+03
   1.17913E+01     3.45901E+03
   1.17925E+01     3.45656E+03
   1.17938E+01     3.45431E+03
   1.17950E+01     3.45223E+03
   1.17963E+01     3.45034E+03
   1.17975E+01     3.44861E+03
   1.17988E+01     3.44705E+03
   1.18000E+01     3.44565E+03
   1.18013E+01     3.44439E+03
   1.18025E+01     3.44327E+03
   1.18038E+01     3.44227E+03
   1.18050E+01     3.44139E+03
   1.18063E+01     3.44062E+03
   1.18075E+01     3.43994E+03
   1.18088E+01     3.43934E+03
   1.18100E+01     3.43882E+03
   1.18113E+01     3.43836E+03
   1.18125E+01     3.43795E+03
   1.18138E+01     3.43759E+03
   1.18150E+01     3.43726E+03
   1.18163E+01     3.43696E+03
   1.18175E+01     3.43668E+03
   1.18188E+01     3.43641E+03
   1.18200E+01     3.43615E+03
   1.18213E+01     3.43588E+03
   1.18225E+01     3.43560E+03
   1.18238E+01     3.43531E+03
   1.18250E+01     3.43500E+03
   1.18263E+01     3.43467E+03
   1.18275E+01     3.43430E+03
   1.18288E+01     3.43390E+03
   1.18300E+01     3.43346E+03
   1.18313E+01     3.43298E+03
   1.18325E+01     3.43246E+03
   1.18338E+01     3.43188E+03
   1.18350E+01     3.43125E+03
   1.18363E+01     3.43056E+03
   1.18375E+01     3.42982E+03
   1.18388E+01     3.42901E+03
   1.18400E+01     3.42813E+03
   1.18413E+01     3.42709E+03
   1.18425E+01     3.42606E+03
   1.18438E+01     3.42498E+03
   1.18450E+01     3.42381E+03
   1.18463E+01     3.42269E+03
   1.18475E+01     3.42137E+03
   1.18488E+01     3.41995E+03
   1.18500E+01     3.41846E+03
   1.18513E+01     3.41690E+03
   1.18525E+01     3.41526E+03
   1.18538E+01     3.41356E+03
   1.18550E+01     3.41180E+03
   1.18563E+01     3.40996E+03
   1.18575E+01     3.40805E+03
   1.18588E+01     3.40608E+03
   1.18600E+01     3.40405E+03
   1.18613E+01     3.40195E+03
   1.18625E+01     3.39980E+03
   1.18638E+01     3.39759E+03
   1.18650E+01     3.39532E+03
   1.18663E+01     3.39301E+03
   1.18675E+01     3.39065E+03
   1.18688E+01     3.38825E+03
   1.18700E+01     3.38581E+03
   1.18713E+01     3.38334E+03
   1.18725E+01     3.38084E+03
   1.18738E+01     3.37832E+03
   1.18750E+01     3.37578E+03
   1.18763E+01     3.37322E+03
   1.18775E+01     3.37064E+03
   1.18788E+01     3.36806E+03
   1.18800E+01     3.36547E+03
   1.18813E+01     3.36288E+03
   1.18825E+01     3.36029E+03
   1.18838E+01     3.35770E+03
   1.18850E+01     3.35513E+03
   1.18863E+01     3.35256E+03
   1.18875E+01     3.35001E+03
   1.18888E+01     3.34748E+03
   1.18900E+01     3.34496E+03
   1.18913E+01     3.34247E+03
   1.18925E+01     3.34001E+03
   1.18938E+01     3.33757E+03
   1.18950E+01     3.33517E+03
   1.18963E+01     3.33279E+03
   1.18975E+01     3.33045E+03
   1.18988E+01     3.32815E+03
   1.19000E+01     3.32589E+03
   1.19013E+01     3.32366E+03
   1.19025E+01     3.32148E+03
   1.19038E+01     3.31934E+03
   1.19050E+01     3.31724E+03
   1.19062E+01     3.31519E+03
   1.19075E+01     3.31318E+03
   1.19088E+01     3.31122E+03
   1.19100E+01     3.30932E+03
   1.19113E+01     3.30746E+03
   1.19125E+01     3.30565E+03
   1.19138E+01     3.30390E+03
   1.19150E+01     3.30220E+03
   1.19163E+01     3.30055E+03
   1.19175E+01     3.29896E+03
   1.19188E+01     3.29743E+03
   1.19200E+01     3.29596E+03
   1.19213E+01     3.29455E+03
   1.19225E+01     3.29319E+03
   1.19238E+01     3.29177E+03
   1.19250E+01     3.29055E+03
   1.19263E+01     3.28940E+03
   1.19275E+01     3.28831E+03
   1.19288E+01     3.28727E+03
   1.19300E+01     3.28628E+03
   1.19313E+01     3.28536E+03
   1.19325E+01     3.28450E+03
   1.19338E+01     3.28369E+03
   1.19350E+01     3.28295E+03
   1.19363E+01     3.28227E+03
   1.19375E+01     3.28165E+03
   1.19388E+01     3.28109E+03
   1.19400E+01     3.28059E+03
   1.19413E+01     3.28016E+03
   1.19425E+01     3.27978E+03
   1.19438E+01     3.27946E+03
   1.19450E+01     3.27919E+03
   1.19463E+01     3.27898E+03
   1.19475E+01     3.27883E+03
   1.19488E+01     3.27873E+03
   1.19500E+01     3.27867E+03
   1.19513E+01     3.27867E+03
   1.19525E+01     3.27871E+03
   1.19538E+01     3.27879E+03
   1.19550E+01     3.27892E+03
   1.19563E+01     3.27908E+03
   1.19575E+01     3.27928E+03
   1.19588E+01     3.27951E+03
   1.19600E+01     3.27978E+03
   1.19613E+01     3.28007E+03
   1.19625E+01     3.28039E+03
   1.19638E+01     3.28074E+03
   1.19650E+01     3.28110E+03
   1.19663E+01     3.28149E+03
   1.19675E+01     3.28188E+03
   1.19688E+01     3.28230E+03
   1.19700E+01     3.28272E+03
   1.19713E+01     3.28315E+03
   1.19725E+01     3.28359E+03
   1.19738E+01     3.28403E+03
   1.19750E+01     3.28447E+03
   1.19763E+01     3.28491E+03
   1.19775E+01     3.28535E+03
   1.19788E+01     3.28578E+03
   1.19800E+01     3.28620E+03
   1.19813E+01     3.28661E+03
   1.19825E+01     3.28701E+03
   1.19838E+01     3.28739E+03
   1.19850E+01     3.28776E+03
   1.19863E+01     3.28811E+03
   1.19875E+01     3.28843E+03
   1.19888E+01     3.28873E+03
   1.19900E+01     3.28901E+03
   1.19913E+01     3.28926E+03
   1.19925E+01     3.28948E+03
   1.19938E+01     3.28967E+03
   1.19950E+01     3.28983E+03
   1.19963E+01     3.28996E+03
   1.19975E+01     3.29005E+03
   1.19988E+01     3.29011E+03
   1.20000E+01     3.29013E+03
   1.20013E+01     3.29012E+03
   1.20025E+01     3.29003E+03
   1.20038E+01     3.28994E+03
   1.20050E+01     3.28983E+03
   1.20063E+01     3.28967E+03
   1.20075E+01     3.28950E+03
   1.20088E+01     3.28932E+03
   1.20100E+01     3.28918E+03
   1.20113E+01     3.28913E+03
   1.20125E+01     3.28923E+03
   1.20138E+01     3.28954E+03
   1.20150E+01     3.29014E+03
   1.20163E+01     3.29104E+03
   1.20175E+01     3.29227E+03
   1.20188E+01     3.29380E+03
   1.20200E+01     3.29560E+03
   1.20213E+01     3.29760E+03
   1.20225E+01     3.29975E+03
   1.20238E+01     3.30197E+03
   1.20250E+01     3.30424E+03
   1.20263E+01     3.30651E+03
   1.20275E+01     3.30877E+03
   1.20288E+01     3.31103E+03
   1.20300E+01     3.31328E+03
   1.20313E+01     3.31556E+03
   1.20325E+01     3.31789E+03
   1.20338E+01     3.32032E+03
   1.20350E+01     3.32288E+03
   1.20363E+01     3.32563E+03
   1.20375E+01     3.32864E+03
   1.20388E+01     3.33197E+03
   1.20400E+01     3.33570E+03
   1.20413E+01     3.33994E+03
   1.20425E+01     3.34480E+03
   1.20438E+01     3.35039E+03
   1.20450E+01     3.35685E+03
   1.20463E+01     3.36433E+03
   1.20475E+01     3.37299E+03
   1.20488E+01     3.38301E+03
   1.20500E+01     3.39457E+03
   1.20513E+01     3.40785E+03
   1.20525E+01     3.42306E+03
   1.20538E+01     3.44038E+03
   1.20550E+01     3.46001E+03
   1.20563E+01     3.48216E+03
   1.20575E+01     3.50700E+03
   1.20588E+01     3.53469E+03
   1.20600E+01     3.56539E+03
   1.20613E+01     3.59920E+03
   1.20625E+01     3.63620E+03
   1.20638E+01     3.67644E+03
   1.20650E+01     3.71989E+03
   1.20663E+01     3.76652E+03
   1.20675E+01     3.81624E+03
   1.20688E+01     3.86888E+03
   1.20700E+01     3.92425E+03
   1.20713E+01     3.98211E+03
   1.20725E+01     4.04217E+03
   1.20738E+01     4.10415E+03
   1.20750E+01     4.16771E+03
   1.20763E+01     4.23256E+03
   1.20775E+01     4.29838E+03
   1.20788E+01     4.36488E+03
   1.20800E+01     4.43177E+03
   1.20813E+01     4.49883E+03
   1.20825E+01     4.56584E+03
   1.20838E+01     4.63267E+03
   1.20850E+01     4.69920E+03
   1.20863E+01     4.76538E+03
   1.20875E+01     4.83118E+03
   1.20888E+01     4.89658E+03
   1.20900E+01     4.96159E+03
   1.20913E+01     5.02620E+03
   1.20925E+01     5.09042E+03
   1.20938E+01     5.15427E+03
   1.20950E+01     5.21774E+03
   1.20963E+01     5.28087E+03
   1.20975E+01     5.34366E+03
   1.20988E+01     5.40613E+03
   1.21000E+01     5.46828E+03
   1.21013E+01     5.53007E+03
   1.21025E+01     5.59148E+03
   1.21038E+01     5.65245E+03
   1.21050E+01     5.71293E+03
   1.21063E+01     5.77289E+03
   1.21075E+01     5.83230E+03
   1.21088E+01     5.89115E+03
   1.21100E+01     5.94943E+03
   1.21113E+01     6.00715E+03
   1.21125E+01     6.06431E+03
   1.21138E+01     6.12091E+03
   1.21150E+01     6.17689E+03
   1.21163E+01     6.23224E+03
   1.21175E+01     6.28688E+03
   1.21188E+01     6.34079E+03
   1.21200E+01     6.39392E+03
   1.21213E+01     6.44624E+03
   1.21225E+01     6.49776E+03
   1.21238E+01     6.54848E+03
   1.21250E+01     6.59842E+03
   1.21263E+01     6.64760E+03
   1.21275E+01     6.69602E+03
   1.21288E+01     6.74369E+03
   1.21300E+01     6.79058E+03
   1.21313E+01     6.83667E+03
   1.21325E+01     6.88192E+03
   1.21338E+01     6.92631E+03
   1.21350E+01     6.96977E+03
   1.21363E+01     7.01229E+03
   1.21375E+01     7.05384E+03
   1.21388E+01     7.09442E+03
   1.21400E+01     7.13403E+03
   1.21413E+01     7.17268E+03
   1.21425E+01     7.21038E+03
   1.21438E+01     7.24715E+03
   1.21450E+01     7.28301E+03
   1.21463E+01     7.31794E+03
   1.21475E+01     7.35197E+03
   1.21488E+01     7.38507E+03
   1.21500E+01     7.41725E+03
   1.21513E+01     7.44849E+03
   1.21525E+01     7.47878E+03
   1.21538E+01     7.50811E+03
   1.21550E+01     7.53648E+03
   1.21563E+01     7.56389E+03
   1.21575E+01     7.59036E+03
   1.21588E+01     7.61588E+03
   1.21600E+01     7.64048E+03
   1.21613E+01     7.66418E+03
   1.21625E+01     7.68703E+03
   1.21638E+01     7.70908E+03
   1.21650E+01     7.73039E+03
   1.21663E+01     7.75102E+03
   1.21675E+01     7.77104E+03
   1.21688E+01     7.79053E+03
   1.21700E+01     7.80953E+03
   1.21713E+01     7.82809E+03
   1.21725E+01     7.84625E+03
   1.21738E+01     7.86404E+03
   1.21750E+01     7.88155E+03
   1.21763E+01     7.89885E+03
   1.21775E+01     7.91608E+03
   1.21788E+01     7.93335E+03
   1.21800E+01     7.95078E+03
   1.21813E+01     7.96847E+03
   1.21825E+01     7.98653E+03
   1.21838E+01     8.00499E+03
   1.21850E+01     8.02394E+03
   1.21863E+01     8.04332E+03
   1.21875E+01     8.06326E+03
   1.21888E+01     8.08380E+03
   1.21900E+01     8.10500E+03
   1.21913E+01     8.12694E+03
   1.21925E+01     8.14966E+03
   1.21938E+01     8.17316E+03
   1.21950E+01     8.19741E+03
   1.21963E+01     8.22237E+03
   1.21975E+01     8.24788E+03
   1.21988E+01     8.27384E+03
   1.22000E+01     8.30011E+03
   1.22013E+01     8.32657E+03
   1.22025E+01     8.35315E+03
   1.22038E+01     8.37971E+03
   1.22050E+01     8.40607E+03
   1.22063E+01     8.43199E+03
   1.22075E+01     8.45720E+03
   1.22088E+01     8.48142E+03
   1.22100E+01     8.50440E+03
   1.22113E+01     8.52593E+03
   1.22125E+01     8.54582E+03
   1.22138E+01     8.56393E+03
   1.22150E+01     8.58013E+03
   1.22163E+01     8.59435E+03
   1.22175E+01     8.60651E+03
   1.22188E+01     8.61658E+03
   1.22200E+01     8.62452E+03
   1.22213E+01     8.63034E+03
   1.22225E+01     8.63405E+03
   1.22238E+01     8.63569E+03
   1.22250E+01     8.63530E+03
   1.22263E+01     8.63290E+03
   1.22275E+01     8.62856E+03
   1.22288E+01     8.62232E+03
   1.22300E+01     8.61421E+03
   1.22313E+01     8.60428E+03
   1.22325E+01     8.59254E+03
   1.22338E+01     8.57901E+03
   1.22350E+01     8.56372E+03
   1.22363E+01     8.54666E+03
   1.22375E+01     8.52785E+03
   1.22388E+01     8.50731E+03
   1.22400E+01     8.48505E+03
   1.22413E+01     8.46112E+03
   1.22425E+01     8.43555E+03
   1.22438E+01     8.40844E+03
   1.22450E+01     8.37985E+03
   1.22463E+01     8.34967E+03
   1.22475E+01     8.31781E+03
   1.22488E+01     8.28418E+03
   1.22500E+01     8.24877E+03
   1.22513E+01     8.21160E+03
   1.22525E+01     8.17273E+03
   1.22538E+01     8.13221E+03
   1.22550E+01     8.09010E+03
   1.22563E+01     8.04646E+03
   1.22575E+01     8.00138E+03
   1.22588E+01     7.95496E+03
   1.22600E+01     7.90744E+03
   1.22613E+01     7.85880E+03
   1.22625E+01     7.80898E+03
   1.22638E+01     7.75820E+03
   1.22650E+01     7.70684E+03
   1.22663E+01     7.65467E+03
   1.22675E+01     7.60232E+03
   1.22688E+01     7.54977E+03
   1.22700E+01     7.49683E+03
   1.22713E+01     7.44342E+03
   1.22725E+01     7.38922E+03
   1.22738E+01     7.33435E+03
   1.22750E+01     7.27892E+03
   1.22763E+01     7.22308E+03
   1.22775E+01     7.16696E+03
   1.22788E+01     7.11074E+03
   1.22800E+01     7.05484E+03
   1.22813E+01     6.99900E+03
   1.22825E+01     6.94326E+03
   1.22838E+01     6.88829E+03
   1.22850E+01     6.83452E+03
   1.22863E+01     6.78128E+03
   1.22875E+01     6.72813E+03
   1.22888E+01     6.67541E+03
   1.22900E+01     6.62293E+03
   1.22913E+01     6.57074E+03
   1.22925E+01     6.51867E+03
   1.22938E+01     6.46678E+03
   1.22950E+01     6.41517E+03
   1.22963E+01     6.36394E+03
   1.22975E+01     6.31328E+03
   1.22988E+01     6.26362E+03
   1.23000E+01     6.21508E+03
   1.23013E+01     6.16761E+03
   1.23025E+01     6.12155E+03
   1.23038E+01     6.07732E+03
   1.23050E+01     6.03455E+03
   1.23063E+01     5.99318E+03
   1.23075E+01     5.95352E+03
   1.23088E+01     5.91537E+03
   1.23100E+01     5.87886E+03
   1.23113E+01     5.84417E+03
   1.23125E+01     5.81150E+03
   1.23138E+01     5.78081E+03
   1.23150E+01     5.75215E+03
   1.23163E+01     5.72557E+03
   1.23175E+01     5.70113E+03
   1.23188E+01     5.67892E+03
   1.23200E+01     5.65893E+03
   1.23213E+01     5.64110E+03
   1.23225E+01     5.62528E+03
   1.23238E+01     5.61134E+03
   1.23250E+01     5.59910E+03
   1.23263E+01     5.58837E+03
   1.23275E+01     5.57894E+03
   1.23288E+01     5.57060E+03
   1.23300E+01     5.56311E+03
   1.23313E+01     5.55624E+03
   1.23325E+01     5.54979E+03
   1.23338E+01     5.54356E+03
   1.23350E+01     5.53738E+03
   1.23363E+01     5.53111E+03
   1.23375E+01     5.52462E+03
   1.23388E+01     5.51781E+03
   1.23400E+01     5.51059E+03
   1.23413E+01     5.50289E+03
   1.23425E+01     5.49465E+03
   1.23438E+01     5.48586E+03
   1.23450E+01     5.47648E+03
   1.23463E+01     5.46654E+03
   1.23475E+01     5.45603E+03
   1.23488E+01     5.44498E+03
   1.23500E+01     5.43342E+03
   1.23513E+01     5.42137E+03
   1.23525E+01     5.40887E+03
   1.23538E+01     5.39595E+03
   1.23550E+01     5.38262E+03
   1.23563E+01     5.36892E+03
   1.23575E+01     5.35485E+03
   1.23588E+01     5.34044E+03
   1.23600E+01     5.32569E+03
   1.23613E+01     5.31061E+03
   1.23625E+01     5.29520E+03
   1.23638E+01     5.27948E+03
   1.23650E+01     5.26345E+03
   1.23663E+01     5.24712E+03
   1.23675E+01     5.23051E+03
   1.23688E+01     5.21362E+03
   1.23700E+01     5.19648E+03
   1.23713E+01     5.17908E+03
   1.23725E+01     5.16147E+03
   1.23738E+01     5.14364E+03
   1.23750E+01     5.12561E+03
   1.23763E+01     5.10741E+03
   1.23775E+01     5.08904E+03
   1.23788E+01     5.07053E+03
   1.23800E+01     5.05189E+03
   1.23813E+01     5.03313E+03
   1.23825E+01     5.01426E+03
   1.23838E+01     4.99530E+03
   1.23850E+01     4.97627E+03
   1.23863E+01     4.95717E+03
   1.23875E+01     4.93802E+03
   1.23888E+01     4.91882E+03
   1.23900E+01     4.89958E+03
   1.23913E+01     4.88030E+03
   1.23925E+01     4.86099E+03
   1.23938E+01     4.84166E+03
   1.23950E+01     4.82232E+03
   1.23963E+01     4.80298E+03
   1.23975E+01     4.78365E+03
   1.23988E+01     4.76435E+03
   1.24000E+01     4.74509E+03
   1.24013E+01     4.72588E+03
   1.24025E+01     4.70673E+03
   1.24038E+01     4.68763E+03
   1.24050E+01     4.66858E+03
   1.24063E+01     4.64958E+03
   1.24075E+01     4.63063E+03
   1.24088E+01     4.61175E+03
   1.24100E+01     4.59295E+03
   1.24113E+01     4.57423E+03
   1.24125E+01     4.55562E+03
   1.24138E+01     4.53713E+03
   1.24150E+01     4.51879E+03
   1.24163E+01     4.50060E+03
   1.24175E+01     4.48259E+03
   1.24188E+01     4.46475E+03
   1.24200E+01     4.44711E+03
   1.24213E+01     4.42966E+03
   1.24225E+01     4.41242E+03
   1.24238E+01     4.39539E+03
   1.24250E+01     4.37856E+03
   1.24263E+01     4.36196E+03
   1.24275E+01     4.34558E+03
   1.24288E+01     4.32941E+03
   1.24300E+01     4.31347E+03
   1.24313E+01     4.29775E+03
   1.24325E+01     4.28226E+03
   1.24338E+01     4.26699E+03
   1.24350E+01     4.25196E+03
   1.24363E+01     4.23719E+03
   1.24375E+01     4.22269E+03
   1.24388E+01     4.20849E+03
   1.24400E+01     4.19459E+03
   1.24413E+01     4.18104E+03
   1.24425E+01     4.16783E+03
   1.24438E+01     4.15500E+03
   1.24450E+01     4.14256E+03
   1.24463E+01     4.13051E+03
   1.24475E+01     4.11887E+03
   1.24488E+01     4.10764E+03
   1.24500E+01     4.09682E+03
   1.24513E+01     4.08640E+03
   1.24525E+01     4.07639E+03
   1.24538E+01     4.06678E+03
   1.24550E+01     4.05757E+03
   1.24563E+01     4.04877E+03
   1.24575E+01     4.04035E+03
   1.24588E+01     4.03234E+03
   1.24600E+01     4.02471E+03
   1.24613E+01     4.01746E+03
   1.24625E+01     4.01059E+03
   1.24638E+01     4.00408E+03
   1.24650E+01     3.99793E+03
   1.24663E+01     3.99211E+03
   1.24675E+01     3.98662E+03
   1.24688E+01     3.98143E+03
   1.24700E+01     3.97652E+03
   1.24713E+01     3.97187E+03
   1.24725E+01     3.96745E+03
   1.24738E+01     3.96324E+03
   1.24750E+01     3.95923E+03
   1.24763E+01     3.95537E+03
   1.24775E+01     3.95166E+03
   1.24788E+01     3.94807E+03
   1.24800E+01     3.94458E+03
   1.24813E+01     3.94117E+03
   1.24825E+01     3.93782E+03
   1.24838E+01     3.93451E+03
   1.24850E+01     3.93122E+03
   1.24863E+01     3.92793E+03
   1.24875E+01     3.92464E+03
   1.24888E+01     3.92131E+03
   1.24900E+01     3.91796E+03
   1.24913E+01     3.91455E+03
   1.24925E+01     3.91108E+03
   1.24938E+01     3.90754E+03
   1.24950E+01     3.90392E+03
   1.24963E+01     3.90021E+03
   1.24975E+01     3.89641E+03
   1.24988E+01     3.89251E+03
   1.25000E+01     3.88850E+03
   1.25013E+01     3.88439E+03
   1.25025E+01     3.88016E+03
   1.25038E+01     3.87582E+03
   1.25050E+01     3.87136E+03
   1.25063E+01     3.86679E+03
   1.25075E+01     3.86210E+03
   1.25088E+01     3.85731E+03
   1.25100E+01     3.85240E+03
   1.25113E+01     3.84738E+03
   1.25125E+01     3.84226E+03
   1.25138E+01     3.83702E+03
   1.25150E+01     3.83168E+03
   1.25163E+01     3.82622E+03
   1.25175E+01     3.82064E+03
   1.25188E+01     3.81493E+03
   1.25200E+01     3.80910E+03
   1.25213E+01     3.80313E+03
   1.25225E+01     3.79703E+03
   1.25238E+01     3.79078E+03
   1.25250E+01     3.78438E+03
   1.25263E+01     3.77783E+03
   1.25275E+01     3.77115E+03
   1.25288E+01     3.76432E+03
   1.25300E+01     3.75735E+03
   1.25313E+01     3.75025E+03
   1.25325E+01     3.74303E+03
   1.25338E+01     3.73569E+03
   1.25350E+01     3.72826E+03
   1.25363E+01     3.72073E+03
   1.25375E+01     3.71313E+03
   1.25388E+01     3.70546E+03
   1.25400E+01     3.69774E+03
   1.25413E+01     3.68998E+03
   1.25425E+01     3.68221E+03
   1.25438E+01     3.67443E+03
   1.25450E+01     3.66667E+03
   1.25463E+01     3.65892E+03
   1.25475E+01     3.65122E+03
   1.25488E+01     3.64357E+03
   1.25500E+01     3.63598E+03
   1.25513E+01     3.62846E+03
   1.25525E+01     3.62103E+03
   1.25538E+01     3.61369E+03
   1.25550E+01     3.60645E+03
   1.25563E+01     3.59932E+03
   1.25575E+01     3.59230E+03
   1.25588E+01     3.58541E+03
   1.25600E+01     3.57864E+03
   1.25613E+01     3.57201E+03
   1.25625E+01     3.56552E+03
   1.25638E+01     3.55916E+03
   1.25650E+01     3.55294E+03
   1.25663E+01     3.54686E+03
   1.25675E+01     3.54093E+03
   1.25688E+01     3.53514E+03
   1.25700E+01     3.52949E+03
   1.25713E+01     3.52399E+03
   1.25725E+01     3.51864E+03
   1.25738E+01     3.51344E+03
   1.25750E+01     3.50841E+03
   1.25763E+01     3.50353E+03
   1.25775E+01     3.49882E+03
   1.25788E+01     3.49428E+03
   1.25800E+01     3.48992E+03
   1.25813E+01     3.48574E+03
   1.25825E+01     3.48174E+03
   1.25838E+01     3.47794E+03
   1.25850E+01     3.47432E+03
   1.25863E+01     3.47090E+03
   1.25875E+01     3.46767E+03
   1.25888E+01     3.46464E+03
   1.25900E+01     3.46181E+03
   1.25913E+01     3.45917E+03
   1.25925E+01     3.45673E+03
   1.25938E+01     3.45447E+03
   1.25950E+01     3.45240E+03
   1.25963E+01     3.45050E+03
   1.25975E+01     3.44878E+03
   1.25988E+01     3.44722E+03
   1.26000E+01     3.44582E+03
   1.26013E+01     3.44456E+03
   1.26025E+01     3.44344E+03
   1.26038E+01     3.44244E+03
   1.26050E+01     3.44156E+03
   1.26063E+01     3.44079E+03
   1.26075E+01     3.44011E+03
   1.26088E+01     3.43951E+03
   1.26100E+01     3.43899E+03
   1.26113E+01     3.43853E+03
   1.26125E+01     3.43813E+03
   1.26138E+01     3.43777E+03
   1.26150E+01     3.43744E+03
   1.26163E+01     3.43714E+03
   1.26175E+01     3.43686E+03
   1.26188E+01     3.43659E+03
   1.26200E+01     3.43632E+03
   1.26213E+01     3.43605E+03
   1.26225E+01     3.43578E+03
   1.26238E+01     3.43549E+03
   1.26250E+01     3.43518E+03
   1.26263E+01     3.43484E+03
   1.26275E+01     3.43447E+03
   1.26288E+01     3.43407E+03
   1.26300E+01     3.43363E+03
   1.26313E+01     3.43315E+03
   1.26325E+01     3.43263E+03
   1.26338E+01     3.43205E+03
   1.26350E+01     3.43142E+03
   1.26363E+01     3.43073E+03
   1.26375E+01     3.42998E+03
   1.26388E+01     3.42917E+03
   1.26400E+01     3.42830E+03
   1.26413E+01     3.42725E+03
   1.26425E+01     3.42622E+03
   1.26438E+01     3.42514E+03
   1.26450E+01     3.42397E+03
   1.26463E+01     3.42285E+03
   1.26475E+01     3.42152E+03
   1.26488E+01     3.42010E+03
   1.26500E+01     3.41861E+03
   1.26513E+01     3.41705E+03
   1.26525E+01     3.41542E+03
   1.26538E+01     3.41372E+03
   1.26550E+01     3.41195E+03
   1.26563E+01     3.41011E+03
   1.26575E+01     3.40820E+03
   1.26588E+01     3.40623E+03
   1.26600E+01     3.40420E+03
   1.26613E+01     3.40210E+03
   1.26625E+01     3.39994E+03
   1.26638E+01     3.39773E+03
   1.26650E+01     3.39547E+03
   1.26663E+01     3.39315E+03
   1.26675E+01     3.39079E+03
   1.26688E+01     3.38839E+03
   1.26700E+01     3.38596E+03
   1.26713E+01     3.38349E+03
   1.26725E+01     3.38099E+03
   1.26738E+01     3.37846E+03
   1.26750E+01     3.37592E+03
   1.26763E+01     3.37336E+03
   1.26775E+01     3.37078E+03
   1.26788E+01     3.36820E+03
   1.26800E+01     3.36561E+03
   1.26813E+01     3.36302E+03
   1.26825E+01     3.36043E+03
   1.26838E+01     3.35784E+03
   1.26850E+01     3.35526E+03
   1.26863E+01     3.35270E+03
   1.26875E+01     3.35015E+03
   1.26888E+01     3.34761E+03
   1.26900E+01     3.34510E+03
   1.26913E+01     3.34261E+03
   1.26925E+01     3.34015E+03
   1.26938E+01     3.33771E+03
   1.26950E+01     3.33530E+03
   1.26963E+01     3.33293E+03
   1.26975E+01     3.33059E+03
   1.26988E+01     3.32829E+03
   1.27000E+01     3.32602E+03
   1.27013E+01     3.32380E+03
   1.27025E+01     3.32161E+03
   1.27038E+01     3.31947E+03
   1.27050E+01     3.31737E+03
   1.27063E+01     3.31532E+03
   1.27075E+01     3.31332E+03
   1.27088E+01     3.31136E+03
   1.27100E+01     3.30945E+03
   1.27113E+01     3.30759E+03
   1.27125E+01     3.30579E+03
   1.27138E+01     3.30403E+03
   1.27150E+01     3.30233E+03
   1.27163E+01     3.30069E+03
   1.27175E+01     3.29910E+03
   1.27188E+01     3.29757E+03
   1.27200E+01     3.29610E+03
   1.27213E+01     3.29469E+03
   1.27225E+01     3.29333E+03
   1.27238E+01     3.29191E+03
   1.27250E+01     3.29069E+03
   1.27263E+01     3.28954E+03
   1.27275E+01     3.28845E+03
   1.27288E+01     3.28741E+03
   1.27300E+01     3.28643E+03
   1.27313E+01     3.28550E+03
   1.27325E+01     3.28464E+03
   1.27338E+01     3.28384E+03
   1.27350E+01     3.28309E+03
   1.27363E+01     3.28241E+03
   1.27375E+01     3.28179E+03
   1.27388E+01     3.28123E+03
   1.27400E+01     3.28074E+03
   1.27413E+01     3.28030E+03
   1.27425E+01     3.27992E+03
   1.27438E+01     3.27960E+03
   1.27450E+01     3.27934E+03
   1.27463E+01     3.27913E+03
   1.27475E+01     3.27898E+03
   1.27488E+01     3.27887E+03
   1.27500E+01     3.27882E+03
   1.27513E+01     3.27882E+03
   1.27525E+01     3.27886E+03
   1.27538E+01     3.27894E+03
   1.27550E+01     3.27907E+03
   1.27563E+01     3.27923E+03
   1.27575E+01     3.27943E+03
   1.27588E+01     3.27966E+03
   1.27600E+01     3.27993E+03
   1.27613E+01     3.28022E+03
   1.27625E+01     3.28054E+03
   1.27638E+01     3.28089E+03
   1.27650E+01     3.28125E+03
   1.27663E+01     3.28163E+03
   1.27675E+01     3.28203E+03
   1.27688E+01     3.28245E+03
   1.27700E+01     3.28287E+03
   1.27713E+01     3.28330E+03
   1.27725E+01     3.28374E+03
   1.27738E+01     3.28418E+03
   1.27750E+01     3.28462E+03
   1.27763E+01     3.28506E+03
   1.27775E+01     3.28550E+03
   1.27788E+01     3.28593E+03
   1.27800E+01     3.28635E+03
   1.27813E+01     3.28676E+03
   1.27825E+01     3.28716E+03
   1.27838E+01     3.28754E+03
   1.27850E+01     3.28790E+03
   1.27863E+01     3.28825E+03
   1.27875E+01     3.28857E+03
   1.27888E+01     3.28888E+03
   1.27900E+01     3.28915E+03
   1.27913E+01     3.28940E+03
   1.27925E+01     3.28962E+03
   1.27938E+01     3.28981E+03
   1.27950E+01     3.28997E+03
   1.27963E+01     3.29010E+03
   1.27975E+01     3.29019E+03
   1.27988E+01     3.29025E+03
   1.28000E+01     3.29027E+03
   1.28013E+01     3.29026E+03
   1.28025E+01     3.29017E+03
   1.28038E+01     3.29007E+03
   1.28050E+01     3.28996E+03
   1.28063E+01     3.28981E+03
   1.28075E+01     3.28963E+03
   1.28088E+01     3.28945E+03
   1.28100E+01     3.28931E+03
   1.28113E+01     3.28926E+03
   1.28125E+01     3.28936E+03
   1.28138E+01     3.28967E+03
   1.28150E+01     3.29027E+03
   1.28163E+01     3.29117E+03
   1.28175E+01     3.29240E+03
   1.28188E+01     3.29393E+03
   1.28200E+01     3.29573E+03
   1.28213E+01     3.29773E+03
   1.28225E+01     3.29987E+03
   1.28238E+01     3.30210E+03
   1.28250E+01     3.30437E+03
   1.28263E+01     3.30664E+03
   1.28275E+01     3.30890E+03
   1.28288E+01     3.31115E+03
   1.28300E+01     3.31341E+03
   1.28313E+01     3.31569E+03
   1.28325E+01     3.31802E+03
   1.28338E+01     3.32045E+03
   1.28350E+01     3.32301E+03
   1.28363E+01     3.32576E+03
   1.28375E+01     3.32877E+03
   1.28388E+01     3.33210E+03
   1.28400E+01     3.33584E+03
   1.28413E+01     3.34008E+03
   1.28425E+01     3.34493E+03
   1.28438E+01     3.35052E+03
   1.28450E+01     3.35698E+03
   1.28463E+01     3.36447E+03
   1.28475E+01     3.37313E+03
   1.28488E+01     3.38315E+03
   1.28500E+01     3.39471E+03
   1.28513E+01     3.40800E+03
   1.28525E+01     3.42320E+03
   1.28538E+01     3.44052E+03
   1.28550E+01     3.46016E+03
   1.28563E+01     3.48231E+03
   1.28575E+01     3.50715E+03
   1.28588E+01     3.53485E+03
   1.28600E+01     3.56555E+03
   1.28613E+01     3.59937E+03
   1.28625E+01     3.63637E+03
   1.28638E+01     3.67661E+03
   1.28650E+01     3.72007E+03
   1.28663E+01     3.76671E+03
   1.28675E+01     3.81642E+03
   1.28688E+01     3.86907E+03
   1.28700E+01     3.92444E+03
   1.28713E+01     3.98230E+03
   1.28725E+01     4.04237E+03
   1.28738E+01     4.10435E+03
   1.28750E+01     4.16792E+03
   1.28763E+01     4.23277E+03
   1.28775E+01     4.29859E+03
   1.28788E+01     4.36509E+03
   1.28800E+01     4.43199E+03
   1.28813E+01     4.49905E+03
   1.28825E+01     4.56606E+03
   1.28838E+01     4.63289E+03
   1.28850E+01     4.69942E+03
   1.28863E+01     4.76560E+03
   1.28875E+01     4.83140E+03
   1.28888E+01     4.89681E+03
   1.28900E+01     4.96181E+03
   1.28913E+01     5.02642E+03
   1.28925E+01     5.09064E+03
   1.28938E+01     5.15449E+03
   1.28950E+01     5.21796E+03
   1.28963E+01     5.28109E+03
   1.28975E+01     5.34388E+03
   1.28988E+01     5.40636E+03
   1.29000E+01     5.46850E+03
   1.29013E+01     5.53030E+03
   1.29025E+01     5.59171E+03
   1.29038E+01     5.65268E+03
   1.29050E+01     5.71316E+03
   1.29063E+01     5.77312E+03
   1.29075E+01     5.83253E+03
   1.29088E+01     5.89137E+03
   1.29100E+01     5.94966E+03
   1.29113E+01     6.00738E+03
   1.29125E+01     6.06454E+03
   1.29138E+01     6.12113E+03
   1.29150E+01     6.17712E+03
   1.29163E+01     6.23246E+03
   1.29175E+01     6.28711E+03
   1.29188E+01     6.34102E+03
   1.29200E+01     6.39414E+03
   1.29213E+01     6.44647E+03
   1.29225E+01     6.49799E+03
   1.29238E+01     6.54871E+03
   1.29250E+01     6.59865E+03
   1.29263E+01     6.64782E+03
   1.29275E+01     6.69625E+03
   1.29288E+01     6.74391E+03
   1.29300E+01     6.79080E+03
   1.29313E+01     6.83689E+03
   1.29325E+01     6.88215E+03
   1.29338E+01     6.92653E+03
   1.29350E+01     6.97000E+03
   1.29363E+01     7.01252E+03
   1.29375E+01     7.05407E+03
   1.29388E+01     7.09464E+03
   1.29400E+01     7.13425E+03
   1.29413E+01     7.17290E+03
   1.29425E+01     7.21060E+03
   1.29438E+01     7.24738E+03
   1.29450E+01     7.28323E+03
   1.29463E+01     7.31817E+03
   1.29475E+01     7.35219E+03
   1.29488E+01     7.38530E+03
   1.29500E+01     7.41747E+03
   1.29513E+01     7.44871E+03
   1.29525E+01     7.47900E+03
   1.29538E+01     7.50831E+03
   1.29550E+01     7.53666E+03
   1.29563E+01     7.56404E+03
   1.29575E+01     7.59048E+03
   1.29588E+01     7.61600E+03
   1.29600E+01     7.64063E+03
   1.29613E+01     7.66439E+03
   1.29625E+01     7.68732E+03
   1.29638E+01     7.70942E+03
   1.29650E+01     7.73074E+03
   1.29663E+01     7.75133E+03
   1.29675E+01     7.77128E+03
   1.29688E+01     7.79066E+03
   1.29700E+01     7.80955E+03
   1.29713E+01     7.82802E+03
   1.29725E+01     7.84614E+03
   1.29738E+01     7.86396E+03
   1.29750E+01     7.88155E+03
   1.29763E+01     7.89898E+03
   1.29775E+01     7.91633E+03
   1.29788E+01     7.93370E+03
   1.29800E+01     7.95118E+03
   1.29813E+01     7.96892E+03
   1.29825E+01     7.98687E+03
   1.29838E+01     8.00530E+03
   1.29850E+01     8.02412E+03
   1.29863E+01     8.04357E+03
   1.29875E+01     8.06355E+03
   1.29888E+01     8.08422E+03
   1.29900E+01     8.10551E+03
   1.29913E+01     8.12750E+03
   1.29925E+01     8.15022E+03
   1.29938E+01     8.17363E+03
   1.29950E+01     8.19773E+03
   1.29963E+01     8.22247E+03
   1.29975E+01     8.24765E+03
   1.29988E+01     8.27350E+03
   1.30000E+01     8.29979E+03
   1.30013E+01     8.32641E+03
   1.30025E+01     8.35324E+03
   1.30038E+01     8.38009E+03
   1.30050E+01     8.40671E+03
   1.30063E+01     8.43282E+03
   1.30075E+01     8.45815E+03
   1.30088E+01     8.48245E+03
   1.30100E+01     8.50550E+03
   1.30113E+01     8.52708E+03
   1.30125E+01     8.54702E+03
   1.30138E+01     8.56517E+03
   1.30150E+01     8.58139E+03
   1.30163E+01     8.59560E+03
   1.30175E+01     8.60774E+03
   1.30188E+01     8.61775E+03
   1.30200E+01     8.62562E+03
   1.30213E+01     8.63134E+03
   1.30225E+01     8.63495E+03
   1.30238E+01     8.63647E+03
   1.30250E+01     8.63595E+03
   1.30263E+01     8.63344E+03
   1.30275E+01     8.62899E+03
   1.30288E+01     8.62265E+03
   1.30300E+01     8.61447E+03
   1.30313E+01     8.60448E+03
   1.30325E+01     8.59271E+03
   1.30338E+01     8.57917E+03
   1.30350E+01     8.56389E+03
   1.30363E+01     8.54687E+03
   1.30375E+01     8.52811E+03
   1.30388E+01     8.50763E+03
   1.30400E+01     8.48544E+03
   1.30413E+01     8.46158E+03
   1.30425E+01     8.43609E+03
   1.30438E+01     8.40904E+03
   1.30450E+01     8.38050E+03
   1.30463E+01     8.35037E+03
   1.30475E+01     8.31854E+03
   1.30488E+01     8.28494E+03
   1.30500E+01     8.24953E+03
   1.30513E+01     8.21236E+03
   1.30525E+01     8.17346E+03
   1.30538E+01     8.13291E+03
   1.30550E+01     8.09076E+03
   1.30563E+01     8.04708E+03
   1.30575E+01     8.00195E+03
   1.30588E+01     7.95547E+03
   1.30600E+01     7.90789E+03
   1.30613E+01     7.85921E+03
   1.30625E+01     7.80934E+03
   1.30638E+01     7.75851E+03
   1.30650E+01     7.70711E+03
   1.30663E+01     7.65491E+03
   1.30675E+01     7.60253E+03
   1.30688E+01     7.54994E+03
   1.30700E+01     7.49698E+03
   1.30713E+01     7.44355E+03
   1.30725E+01     7.38934E+03
   1.30738E+01     7.33445E+03
   1.30750E+01     7.27902E+03
   1.30763E+01     7.22317E+03
   1.30775E+01     7.16705E+03
   1.30788E+01     7.11082E+03
   1.30800E+01     7.05491E+03
   1.30813E+01     6.99907E+03
   1.30825E+01     6.94333E+03
   1.30838E+01     6.88835E+03
   1.30850E+01     6.83458E+03
   1.30863E+01     6.78133E+03
   1.30875E+01     6.72819E+03
   1.30888E+01     6.67547E+03
   1.30900E+01     6.62299E+03
   1.30913E+01     6.57080E+03
   1.30925E+01     6.51872E+03
   1.30938E+01     6.46684E+03
   1.30950E+01     6.41523E+03
   1.30963E+01     6.36401E+03
   1.30975E+01     6.31335E+03
   1.30988E+01     6.26371E+03
   1.31000E+01     6.21517E+03
   1.31013E+01     6.16771E+03
   1.31025E+01     6.12166E+03
   1.31038E+01     6.07744E+03
   1.31050E+01     6.03469E+03
   1.31063E+01     5.99333E+03
   1.31075E+01     5.95369E+03
   1.31088E+01     5.91556E+03
   1.31100E+01     5.87906E+03
   1.31113E+01     5.84439E+03
   1.31125E+01     5.81174E+03
   1.31138E+01     5.78107E+03
   1.31150E+01     5.75243E+03
   1.31163E+01     5.72587E+03
   1.31175E+01     5.70145E+03
   1.31188E+01     5.67925E+03
   1.31200E+01     5.65928E+03
   1.31213E+01     5.64146E+03
   1.31225E+01     5.62566E+03
   1.31238E+01     5.61173E+03
   1.31250E+01     5.59950E+03
   1.31263E+01     5.58877E+03
   1.31275E+01     5.57935E+03
   1.31288E+01     5.57101E+03
   1.31300E+01     5.56352E+03
   1.31313E+01     5.55666E+03
   1.31325E+01     5.55021E+03
   1.31338E+01     5.54397E+03
   1.31350E+01     5.53779E+03
   1.31363E+01     5.53152E+03
   1.31375E+01     5.52503E+03
   1.31388E+01     5.51821E+03
   1.31400E+01     5.51099E+03
   1.31413E+01     5.50328E+03
   1.31425E+01     5.49504E+03
   1.31438E+01     5.48624E+03
   1.31450E+01     5.47686E+03
   1.31463E+01     5.46691E+03
   1.31475E+01     5.45639E+03
   1.31488E+01     5.44534E+03
   1.31500E+01     5.43377E+03
   1.31513E+01     5.42173E+03
   1.31525E+01     5.40922E+03
   1.31538E+01     5.39629E+03
   1.31550E+01     5.38296E+03
   1.31563E+01     5.36925E+03
   1.31575E+01     5.35519E+03
   1.31588E+01     5.34077E+03
   1.31600E+01     5.32602E+03
   1.31613E+01     5.31094E+03
   1.31625E+01     5.29553E+03
   1.31638E+01     5.27980E+03
   1.31650E+01     5.26377E+03
   1.31663E+01     5.24744E+03
   1.31675E+01     5.23082E+03
   1.31688E+01     5.21393E+03
   1.31700E+01     5.19678E+03
   1.31713E+01     5.17938E+03
   1.31725E+01     5.16175E+03
   1.31738E+01     5.14392E+03
   1.31750E+01     5.12589E+03
   1.31763E+01     5.10768E+03
   1.31775E+01     5.08930E+03
   1.31788E+01     5.07079E+03
   1.31800E+01     5.05214E+03
   1.31813E+01     5.03337E+03
   1.31825E+01     5.01449E+03
   1.31838E+01     4.99553E+03
   1.31850E+01     4.97649E+03
   1.31863E+01     4.95738E+03
   1.31875E+01     4.93822E+03
   1.31888E+01     4.91902E+03
   1.31900E+01     4.89977E+03
   1.31913E+01     4.88049E+03
   1.31925E+01     4.86118E+03
   1.31938E+01     4.84184E+03
   1.31950E+01     4.82250E+03
   1.31963E+01     4.80315E+03
   1.31975E+01     4.78382E+03
   1.31988E+01     4.76451E+03
   1.32000E+01     4.74525E+03
   1.32013E+01     4.72604E+03
   1.32025E+01     4.70689E+03
   1.32038E+01     4.68778E+03
   1.32050E+01     4.66873E+03
   1.32063E+01     4.64973E+03
   1.32075E+01     4.63079E+03
   1.32088E+01     4.61190E+03
   1.32100E+01     4.59309E+03
   1.32113E+01     4.57438E+03
   1.32125E+01     4.55577E+03
   1.32138E+01     4.53728E+03
   1.32150E+01     4.51894E+03
   1.32163E+01     4.50075E+03
   1.32175E+01     4.48273E+03
   1.32188E+01     4.46490E+03
   1.32200E+01     4.44726E+03
   1.32213E+01     4.42981E+03
   1.32225E+01     4.41257E+03
   1.32238E+01     4.39554E+03
   1.32250E+01     4.37872E+03
   1.32263E+01     4.36211E+03
   1.32275E+01     4.34573E+03
   1.32288E+01     4.32957E+03
   1.32300E+01     4.31363E+03
   1.32313E+01     4.29791E+03
   1.32325E+01     4.28242E+03
   1.32338E+01     4.26716E+03
   1.32350E+01     4.25213E+03
   1.32363E+01     4.23736E+03
   1.32375E+01     4.22287E+03
   1.32388E+01     4.20866E+03
   1.32400E+01     4.19477E+03
   1.32413E+01     4.18122E+03
   1.32425E+01     4.16801E+03
   1.32438E+01     4.15519E+03
   1.32450E+01     4.14274E+03
   1.32463E+01     4.13070E+03
   1.32475E+01     4.11906E+03
   1.32488E+01     4.10783E+03
   1.32500E+01     4.09701E+03
   1.32513E+01     4.08660E+03
   1.32525E+01     4.07659E+03
   1.32538E+01     4.06699E+03
   1.32550E+01     4.05778E+03
   1.32563E+01     4.04898E+03
   1.32575E+01     4.04057E+03
   1.32588E+01     4.03255E+03
   1.32600E+01     4.02493E+03
   1.32613E+01     4.01768E+03
   1.32625E+01     4.01081E+03
   1.32638E+01     4.00431E+03
   1.32650E+01     3.99816E+03
   1.32663E+01     3.99235E+03
   1.32675E+01     3.98686E+03
   1.32688E+01     3.98167E+03
   1.32700E+01     3.97676E+03
   1.32713E+01     3.97211E+03
   1.32725E+01     3.96770E+03
   1.32738E+01     3.96349E+03
   1.32750E+01     3.95948E+03
   1.32763E+01     3.95563E+03
   1.32775E+01     3.95192E+03
   1.32788E+01     3.94833E+03
   1.32800E+01     3.94484E+03
   1.32813E+01     3.94143E+03
   1.32825E+01     3.93808E+03
   1.32838E+01     3.93476E+03
   1.32850E+01     3.93147E+03
   1.32863E+01     3.92819E+03
   1.32875E+01     3.92489E+03
   1.32888E+01     3.92157E+03
   1.32900E+01     3.91821E+03
   1.32913E+01     3.91480E+03
   1.32925E+01     3.91133E+03
   1.32938E+01     3.90779E+03
   1.32950E+01     3.90416E+03
   1.32963E+01     3.90045E+03
   1.32975E+01     3.89665E+03
   1.32988E+01     3.89274E+03
   1.33000E+01     3.88873E+03
   1.33013E+01     3.88461E+03
   1.33025E+01     3.88038E+03
   1.33038E+01     3.87604E+03
   1.33050E+01     3.87158E+03
   1.33063E+01     3.86700E+03
   1.33075E+01     3.86231E+03
   1.33088E+01     3.85751E+03
   1.33100E+01     3.85260E+03
   1.33113E+01     3.84758E+03
   1.33125E+01     3.84245E+03
   1.33138E+01     3.83721E+03
   1.33150E+01     3.83186E+03
   1.33163E+01     3.82639E+03
   1.33175E+01     3.82081E+03
   1.33188E+01     3.81510E+03
   1.33200E+01     3.80927E+03
   1.33213E+01     3.80329E+03
   1.33225E+01     3.79718E+03
   1.33238E+01     3.79093E+03
   1.33250E+01     3.78453E+03
   1.33263E+01     3.77798E+03
   1.33275E+01     3.77129E+03
   1.33288E+01     3.76446E+03
   1.33300E+01     3.75749E+03
   1.33313E+01     3.75039E+03
   1.33325E+01     3.74317E+03
   1.33338E+01     3.73583E+03
   1.33350E+01     3.72839E+03
   1.33363E+01     3.72087E+03
   1.33375E+01     3.71326E+03
   1.33388E+01     3.70559E+03
   1.33400E+01     3.69787E+03
   1.33413E+01     3.69011E+03
   1.33425E+01     3.68234E+03
   1.33438E+01     3.67456E+03
   1.33450E+01     3.66679E+03
   1.33463E+01     3.65905E+03
   1.33475E+01     3.65134E+03
   1.33488E+01     3.64369E+03
   1.33500E+01     3.63610E+03
   1.33513E+01     3.62858E+03
   1.33525E+01     3.62115E+03
   1.33538E+01     3.61381E+03
   1.33550E+01     3.60657E+03
   1.33563E+01     3.59943E+03
   1.33575E+01     3.59242E+03
   1.33588E+01     3.58553E+03
   1.33600E+01     3.57876E+03
   1.33613E+01     3.57213E+03
   1.33625E+01     3.56564E+03
   1.33638E+01     3.55928E+03
   1.33650E+01     3.55306E+03
   1.33663E+01     3.54699E+03
   1.33675E+01     3.54105E+03
   1.33688E+01     3.53526E+03
   1.33700E+01     3.52962E+03
   1.33713E+01     3.52412E+03
   1.33725E+01     3.51877E+03
   1.33738E+01     3.51358E+03
   1.33750E+01     3.50854E+03
   1.33763E+01     3.50367E+03
   1.33775E+01     3.49896E+03
   1.33788E+01     3.49443E+03
   1.33800E+01     3.49007E+03
   1.33813E+01     3.48589E+03
   1.33825E+01     3.48190E+03
   1.33838E+01     3.47809E+03
   1.33850E+01     3.47448E+03
   1.33863E+01     3.47106E+03
   1.33875E+01     3.46783E+03
   1.33888E+01     3.46481E+03
   1.33900E+01     3.46197E+03
   1.33913E+01     3.45934E+03
   1.33925E+01     3.45690E+03
   1.33938E+01     3.45464E+03
   1.33950E+01     3.45257E+03
   1.33963E+01     3.45068E+03
   1.33975E+01     3.44896E+03
   1.33988E+01     3.44740E+03
   1.34000E+01     3.44600E+03
   1.34013E+01     3.44474E+03
   1.34025E+01     3.44362E+03
   1.34038E+01     3.44263E+03
   1.34050E+01     3.44175E+03
   1.34063E+01     3.44098E+03
   1.34075E+01     3.44030E+03
   1.34088E+01     3.43970E+03
   1.34100E+01     3.43918E+03
   1.34113E+01     3.43873E+03
   1.34125E+01     3.43832E+03
   1.34138E+01     3.43796E+03
   1.34150E+01     3.43763E+03
   1.34163E+01     3.43734E+03
   1.34175E+01     3.43705E+03
   1.34188E+01     3.43678E+03
   1.34200E+01     3.43652E+03
   1.34213E+01     3.43625E+03
   1.34225E+01     3.43597E+03
   1.34238E+01     3.43568E+03
   1.34250E+01     3.43537E+03
   1.34263E+01     3.43503E+03
   1.34275E+01     3.43466E+03
   1.34288E+01     3.43426E+03
   1.34300E+01     3.43382E+03
   1.34313E+01     3.43334E+03
   1.34325E+01     3.43281E+03
   1.34338E+01     3.43223E+03
   1.34350E+01     3.43160E+03
   1.34363E+01     3.43091E+03
   1.34375E+01     3.43016E+03
   1.34388E+01     3.42935E+03
   1.34400E+01     3.42847E+03
   1.34413E+01     3.42742E+03
   1.34425E+01     3.42639E+03
   1.34438E+01     3.42531E+03
   1.34450E+01     3.42413E+03
   1.34463E+01     3.42301E+03
   1.34475E+01     3.42168E+03
   1.34488E+01     3.42026E+03
   1.34500E+01     3.41877E+03
   1.34513E+01     3.41720E+03
   1.34525E+01     3.41557E+03
   1.34538E+01     3.41387E+03
   1.34550E+01     3.41210E+03
   1.34563E+01     3.41026E+03
   1.34575E+01     3.40835E+03
   1.34588E+01     3.40638E+03
   1.34600E+01     3.40434E+03
   1.34613E+01     3.40224E+03
   1.34625E+01     3.40009E+03
   1.34638E+01     3.39787E+03
   1.34650E+01     3.39561E+03
   1.34663E+01     3.39329E+03
   1.34675E+01     3.39093E+03
   1.34688E+01     3.38853E+03
   1.34700E+01     3.38609E+03
   1.34713E+01     3.38362E+03
   1.34725E+01     3.38112E+03
   1.34738E+01     3.37860E+03
   1.34750E+01     3.37605E+03
   1.34763E+01     3.37349E+03
   1.34775E+01     3.37091E+03
   1.34788E+01     3.36833E+03
   1.34800E+01     3.36574E+03
   1.34813E+01     3.36314E+03
   1.34825E+01     3.36055E+03
   1.34838E+01     3.35797E+03
   1.34850E+01     3.35539E+03
   1.34863E+01     3.35283E+03
   1.34875E+01     3.35027E+03
   1.34888E+01     3.34774E+03
   1.34900E+01     3.34523E+03
   1.34913E+01     3.34274E+03
   1.34925E+01     3.34027E+03
   1.34938E+01     3.33784E+03
   1.34950E+01     3.33543E+03
   1.34963E+01     3.33305E+03
   1.34975E+01     3.33072E+03
   1.34988E+01     3.32841E+03
   1.35000E+01     3.32615E+03
   1.35013E+01     3.32392E+03
   1.35025E+01     3.32174E+03
   1.35038E+01     3.31960E+03
   1.35050E+01     3.31750E+03
   1.35063E+01     3.31545E+03
   1.35075E+01     3.31344E+03
   1.35088E+01     3.31149E+03
   1.35100E+01     3.30958E+03
   1.35113E+01     3.30772E+03
   1.35125E+01     3.30592E+03
   1.35138E+01     3.30416E+03
   1.35150E+01     3.30246E+03
   1.35163E+01     3.30082E+03
   1.35175E+01     3.29923E+03
   1.35188E+01     3.29770E+03
   1.35200E+01     3.29623E+03
   1.35213E+01     3.29482E+03
   1.35225E+01     3.29347E+03
   1.35238E+01     3.29204E+03
   1.35250E+01     3.29082E+03
   1.35263E+01     3.28968E+03
   1.35275E+01     3.28858E+03
   1.35288E+01     3.28755E+03
   1.35300E+01     3.28656E+03
   1.35313E+01     3.28564E+03
   1.35325E+01     3.28478E+03
   1.35338E+01     3.28398E+03
   1.35350E+01     3.28324E+03
   1.35363E+01     3.28256E+03
   1.35375E+01     3.28194E+03
   1.35388E+01     3.28138E+03
   1.35400E+01     3.28088E+03
   1.35413E+01     3.28045E+03
   1.35425E+01     3.28007E+03
   1.35438E+01     3.27975E+03
   1.35450E+01     3.27949E+03
   1.35463E+01     3.27928E+03
   1.35475E+01     3.27913E+03
   1.35488E+01     3.27902E+03
   1.35500E+01     3.27897E+03
   1.35513E+01     3.27897E+03
   1.35525E+01     3.27901E+03
   1.35538E+01     3.27909E+03
   1.35550E+01     3.27922E+03
   1.35563E+01     3.27938E+03
   1.35575E+01     3.27958E+03
   1.35588E+01     3.27982E+03
   1.35600E+01     3.28008E+03
   1.35613E+01     3.28038E+03
   1.35625E+01     3.28070E+03
   1.35638E+01     3.28104E+03
   1.35650E+01     3.28141E+03
   1.35663E+01     3.28179E+03
   1.35675E+01     3.28219E+03
   1.35688E+01     3.28260E+03
   1.35700E+01     3.28303E+03
   1.35713E+01     3.28346E+03
   1.35725E+01     3.28390E+03
   1.35738E+01     3.28434E+03
   1.35750E+01     3.28478E+03
   1.35763E+01     3.28522E+03
   1.35775E+01     3.28565E+03
   1.35788E+01     3.28608E+03
   1.35800E+01     3.28650E+03
   1.35813E+01     3.28691E+03
   1.35825E+01     3.28731E+03
   1.35838E+01     3.28769E+03
   1.35850E+01     3.28806E+03
   1.35863E+01     3.28840E+03
   1.35875E+01     3.28872E+03
   1.35888E+01     3.28902E+03
   1.35900E+01     3.28930E+03
   1.35913E+01     3.28955E+03
   1.35925E+01     3.28977E+03
   1.35938E+01     3.28996E+03
   1.35950E+01     3.29011E+03
   1.35963E+01     3.29024E+03
   1.35975E+01     3.29033E+03
   1.35988E+01     3.29039E+03
   1.36000E+01     3.29041E+03
   1.36013E+01     3.29039E+03
   1.36025E+01     3.29030E+03
   1.36038E+01     3.29021E+03
   1.36050E+01     3.29009E+03
   1.36063E+01     3.28994E+03
   1.36075E+01     3.28977E+03
   1.36088E+01     3.28959E+03
   1.36100E+01     3.28944E+03
   1.36113E+01     3.28939E+03
   1.36125E+01     3.28949E+03
   1.36138E+01     3.28980E+03
   1.36150E+01     3.29039E+03
   1.36163E+01     3.29130E+03
   1.36175E+01     3.29253E+03
   1.36188E+01     3.29406E+03
   1.36200E+01     3.29586E+03
   1.36213E+01     3.29786E+03
   1.36225E+01     3.30000E+03
   1.36238E+01     3.30223E+03
   1.36250E+01     3.30449E+03
   1.36263E+01     3.30676E+03
   1.36275E+01     3.30903E+03
   1.36288E+01     3.31128E+03
   1.36300E+01     3.31353E+03
   1.36313E+01     3.31581E+03
   1.36325E+01     3.31815E+03
   1.36338E+01     3.32057E+03
   1.36350E+01     3.32313E+03
   1.36363E+01     3.32589E+03
   1.36375E+01     3.32889E+03
   1.36388E+01     3.33222E+03
   1.36400E+01     3.33596E+03
   1.36413E+01     3.34020E+03
   1.36425E+01     3.34506E+03
   1.36438E+01     3.35065E+03
   1.36450E+01     3.35711E+03
   1.36463E+01     3.36460E+03
   1.36475E+01     3.37327E+03
   1.36488E+01     3.38329E+03
   1.36500E+01     3.39485E+03
   1.36513E+01     3.40813E+03
   1.36525E+01     3.42334E+03
   1.36538E+01     3.44067E+03
   1.36550E+01     3.46031E+03
   1.36563E+01     3.48246E+03
   1.36575E+01     3.50730E+03
   1.36588E+01     3.53501E+03
   1.36600E+01     3.56571E+03
   1.36613E+01     3.59953E+03
   1.36625E+01     3.63654E+03
   1.36638E+01     3.67678E+03
   1.36650E+01     3.72024E+03
   1.36663E+01     3.76688E+03
   1.36675E+01     3.81660E+03
   1.36688E+01     3.86925E+03
   1.36700E+01     3.92464E+03
   1.36713E+01     3.98250E+03
   1.36725E+01     4.04257E+03
   1.36738E+01     4.10455E+03
   1.36750E+01     4.16813E+03
   1.36763E+01     4.23298E+03
   1.36775E+01     4.29881E+03
   1.36788E+01     4.36530E+03
   1.36800E+01     4.43220E+03
   1.36813E+01     4.49927E+03
   1.36825E+01     4.56628E+03
   1.36838E+01     4.63311E+03
   1.36850E+01     4.69965E+03
   1.36863E+01     4.76583E+03
   1.36875E+01     4.83163E+03
   1.36888E+01     4.89703E+03
   1.36900E+01     4.96204E+03
   1.36913E+01     5.02665E+03
   1.36925E+01     5.09087E+03
   1.36938E+01     5.15472E+03
   1.36950E+01     5.21820E+03
   1.36963E+01     5.28132E+03
   1.36975E+01     5.34411E+03
   1.36988E+01     5.40659E+03
   1.37000E+01     5.46873E+03
   1.37013E+01     5.53053E+03
   1.37025E+01     5.59194E+03
   1.37038E+01     5.65291E+03
   1.37050E+01     5.71339E+03
   1.37063E+01     5.77335E+03
   1.37075E+01     5.83276E+03
   1.37088E+01     5.89160E+03
   1.37100E+01     5.94989E+03
   1.37113E+01     6.00761E+03
   1.37125E+01     6.06477E+03
   1.37138E+01     6.12136E+03
   1.37150E+01     6.17735E+03
   1.37163E+01     6.23269E+03
   1.37175E+01     6.28734E+03
   1.37188E+01     6.34125E+03
   1.37200E+01     6.39437E+03
   1.37213E+01     6.44670E+03
   1.37225E+01     6.49821E+03
   1.37238E+01     6.54893E+03
   1.37250E+01     6.59887E+03
   1.37263E+01     6.64805E+03
   1.37275E+01     6.69647E+03
   1.37288E+01     6.74414E+03
   1.37300E+01     6.79103E+03
   1.37313E+01     6.83712E+03
   1.37325E+01     6.88238E+03
   1.37338E+01     6.92676E+03
   1.37350E+01     6.97022E+03
   1.37363E+01     7.01274E+03
   1.37375E+01     7.05429E+03
   1.37388E+01     7.09487E+03
   1.37400E+01     7.13447E+03
   1.37413E+01     7.17312E+03
   1.37425E+01     7.21082E+03
   1.37438E+01     7.24759E+03
   1.37450E+01     7.28345E+03
   1.37463E+01     7.31838E+03
   1.37475E+01     7.35241E+03
   1.37488E+01     7.38551E+03
   1.37500E+01     7.41769E+03
   1.37513E+01     7.44893E+03
   1.37525E+01     7.47921E+03
   1.37538E+01     7.50852E+03
   1.37550E+01     7.53686E+03
   1.37563E+01     7.56423E+03
   1.37575E+01     7.59067E+03
   1.37588E+01     7.61619E+03
   1.37600E+01     7.64083E+03
   1.37613E+01     7.66462E+03
   1.37625E+01     7.68755E+03
   1.37638E+01     7.70966E+03
   1.37650E+01     7.73120E+03
   1.37663E+01     7.75175E+03
   1.37675E+01     7.77167E+03
   1.37688E+01     7.79102E+03
   1.37700E+01     7.80987E+03
   1.37713E+01     7.82831E+03
   1.37725E+01     7.84640E+03
   1.37738E+01     7.86419E+03
   1.37750E+01     7.88176E+03
   1.37763E+01     7.89918E+03
   1.37775E+01     7.91652E+03
   1.37788E+01     7.93387E+03
   1.37800E+01     7.95135E+03
   1.37813E+01     7.96907E+03
   1.37825E+01     7.98701E+03
   1.37838E+01     8.00542E+03
   1.37850E+01     8.02423E+03
   1.37863E+01     8.04365E+03
   1.37875E+01     8.06366E+03
   1.37888E+01     8.08432E+03
   1.37900E+01     8.10563E+03
   1.37913E+01     8.12762E+03
   1.37925E+01     8.15030E+03
   1.37938E+01     8.17367E+03
   1.37950E+01     8.19776E+03
   1.37963E+01     8.22253E+03
   1.37975E+01     8.24794E+03
   1.37988E+01     8.27388E+03
   1.38000E+01     8.30022E+03
   1.38013E+01     8.32684E+03
   1.38025E+01     8.35361E+03
   1.38038E+01     8.38039E+03
   1.38050E+01     8.40695E+03
   1.38063E+01     8.43302E+03
   1.38075E+01     8.45835E+03
   1.38088E+01     8.48266E+03
   1.38100E+01     8.50572E+03
   1.38113E+01     8.52733E+03
   1.38125E+01     8.54729E+03
   1.38138E+01     8.56546E+03
   1.38150E+01     8.58170E+03
   1.38163E+01     8.59592E+03
   1.38175E+01     8.60806E+03
   1.38188E+01     8.61806E+03
   1.38200E+01     8.62591E+03
   1.38213E+01     8.63162E+03
   1.38225E+01     8.63521E+03
   1.38238E+01     8.63671E+03
   1.38250E+01     8.63617E+03
   1.38263E+01     8.63364E+03
   1.38275E+01     8.62917E+03
   1.38288E+01     8.62281E+03
   1.38300E+01     8.61461E+03
   1.38313E+01     8.60459E+03
   1.38325E+01     8.59280E+03
   1.38338E+01     8.57923E+03
   1.38350E+01     8.56392E+03
   1.38363E+01     8.54687E+03
   1.38375E+01     8.52809E+03
   1.38388E+01     8.50759E+03
   1.38400E+01     8.48538E+03
   1.38413E+01     8.46150E+03
   1.38425E+01     8.43600E+03
   1.38438E+01     8.40894E+03
   1.38450E+01     8.38040E+03
   1.38463E+01     8.35028E+03
   1.38475E+01     8.31847E+03
   1.38488E+01     8.28487E+03
   1.38500E+01     8.24948E+03
   1.38513E+01     8.21233E+03
   1.38525E+01     8.17346E+03
   1.38538E+01     8.13294E+03
   1.38550E+01     8.09081E+03
   1.38563E+01     8.04715E+03
   1.38575E+01     8.00204E+03
   1.38588E+01     7.95559E+03
   1.38600E+01     7.90803E+03
   1.38613E+01     7.85935E+03
   1.38625E+01     7.80950E+03
   1.38638E+01     7.75868E+03
   1.38650E+01     7.70729E+03
   1.38663E+01     7.65509E+03
   1.38675E+01     7.60270E+03
   1.38688E+01     7.55013E+03
   1.38700E+01     7.49716E+03
   1.38713E+01     7.44374E+03
   1.38725E+01     7.38953E+03
   1.38738E+01     7.33464E+03
   1.38750E+01     7.27921E+03
   1.38763E+01     7.22336E+03
   1.38775E+01     7.16724E+03
   1.38788E+01     7.11102E+03
   1.38800E+01     7.05512E+03
   1.38813E+01     6.99928E+03
   1.38825E+01     6.94353E+03
   1.38838E+01     6.88856E+03
   1.38850E+01     6.83479E+03
   1.38863E+01     6.78154E+03
   1.38875E+01     6.72840E+03
   1.38888E+01     6.67568E+03
   1.38900E+01     6.62319E+03
   1.38913E+01     6.57101E+03
   1.38925E+01     6.51893E+03
   1.38938E+01     6.46705E+03
   1.38950E+01     6.41545E+03
   1.38963E+01     6.36422E+03
   1.38975E+01     6.31357E+03
   1.38988E+01     6.26392E+03
   1.39000E+01     6.21538E+03
   1.39013E+01     6.16792E+03
   1.39025E+01     6.12187E+03
   1.39038E+01     6.07765E+03
   1.39050E+01     6.03489E+03
   1.39063E+01     5.99354E+03
   1.39075E+01     5.95390E+03
   1.39088E+01     5.91577E+03
   1.39100E+01     5.87928E+03
   1.39113E+01     5.84461E+03
   1.39125E+01     5.81196E+03
   1.39138E+01     5.78129E+03
   1.39150E+01     5.75265E+03
   1.39163E+01     5.72609E+03
   1.39175E+01     5.70168E+03
   1.39188E+01     5.67948E+03
   1.39200E+01     5.65951E+03
   1.39213E+01     5.64168E+03
   1.39225E+01     5.62588E+03
   1.39238E+01     5.61195E+03
   1.39250E+01     5.59972E+03
   1.39263E+01     5.58900E+03
   1.39275E+01     5.57957E+03
   1.39288E+01     5.57123E+03
   1.39300E+01     5.56374E+03
   1.39313E+01     5.55688E+03
   1.39325E+01     5.55042E+03
   1.39338E+01     5.54419E+03
   1.39350E+01     5.53800E+03
   1.39363E+01     5.53173E+03
   1.39375E+01     5.52523E+03
   1.39388E+01     5.51842E+03
   1.39400E+01     5.51119E+03
   1.39413E+01     5.50347E+03
   1.39425E+01     5.49523E+03
   1.39438E+01     5.48643E+03
   1.39450E+01     5.47705E+03
   1.39463E+01     5.46709E+03
   1.39475E+01     5.45658E+03
   1.39488E+01     5.44553E+03
   1.39500E+01     5.43396E+03
   1.39513E+01     5.42191E+03
   1.39525E+01     5.40940E+03
   1.39538E+01     5.39647E+03
   1.39550E+01     5.38314E+03
   1.39563E+01     5.36943E+03
   1.39575E+01     5.35536E+03
   1.39588E+01     5.34095E+03
   1.39600E+01     5.32619E+03
   1.39613E+01     5.31111E+03
   1.39625E+01     5.29570E+03
   1.39638E+01     5.27998E+03
   1.39650E+01     5.26394E+03
   1.39663E+01     5.24761E+03
   1.39675E+01     5.23099E+03
   1.39688E+01     5.21410E+03
   1.39700E+01     5.19694E+03
   1.39713E+01     5.17955E+03
   1.39725E+01     5.16192E+03
   1.39738E+01     5.14409E+03
   1.39750E+01     5.12606E+03
   1.39763E+01     5.10785E+03
   1.39775E+01     5.08948E+03
   1.39788E+01     5.07096E+03
   1.39800E+01     5.05231E+03
   1.39813E+01     5.03354E+03
   1.39825E+01     5.01466E+03
   1.39838E+01     4.99570E+03
   1.39850E+01     4.97666E+03
   1.39863E+01     4.95756E+03
   1.39875E+01     4.93839E+03
   1.39888E+01     4.91919E+03
   1.39900E+01     4.89994E+03
   1.39913E+01     4.88066E+03
   1.39925E+01     4.86135E+03
   1.39938E+01     4.84202E+03
   1.39950E+01     4.82267E+03
   1.39963E+01     4.80332E+03
   1.39975E+01     4.78399E+03
   1.39988E+01     4.76469E+03
   1.40000E+01     4.74543E+03
   1.40013E+01     4.72621E+03
   1.40025E+01     4.70706E+03
   1.40038E+01     4.68795E+03
   1.40050E+01     4.66890E+03
   1.40063E+01     4.64990E+03
   1.40075E+01     4.63096E+03
   1.40088E+01     4.61207E+03
   1.40100E+01     4.59327E+03
   1.40113E+01     4.57455E+03
   1.40125E+01     4.55594E+03
   1.40138E+01     4.53745E+03
   1.40150E+01     4.51911E+03
   1.40163E+01     4.50092E+03
   1.40175E+01     4.48291E+03
   1.40188E+01     4.46508E+03
   1.40200E+01     4.44743E+03
   1.40213E+01     4.42999E+03
   1.40225E+01     4.41275E+03
   1.40238E+01     4.39571E+03
   1.40250E+01     4.37889E+03
   1.40263E+01     4.36229E+03
   1.40275E+01     4.34591E+03
   1.40288E+01     4.32975E+03
   1.40300E+01     4.31381E+03
   1.40313E+01     4.29810E+03
   1.40325E+01     4.28260E+03
   1.40338E+01     4.26734E+03
   1.40350E+01     4.25232E+03
   1.40363E+01     4.23755E+03
   1.40375E+01     4.22306E+03
   1.40388E+01     4.20886E+03
   1.40400E+01     4.19497E+03
   1.40413E+01     4.18141E+03
   1.40425E+01     4.16821E+03
   1.40438E+01     4.15538E+03
   1.40450E+01     4.14294E+03
   1.40463E+01     4.13090E+03
   1.40475E+01     4.11926E+03
   1.40488E+01     4.10803E+03
   1.40500E+01     4.09721E+03
   1.40513E+01     4.08680E+03
   1.40525E+01     4.07679E+03
   1.40538E+01     4.06719E+03
   1.40550E+01     4.05798E+03
   1.40563E+01     4.04918E+03
   1.40575E+01     4.04077E+03
   1.40588E+01     4.03275E+03
   1.40600E+01     4.02512E+03
   1.40613E+01     4.01788E+03
   1.40625E+01     4.01101E+03
   1.40638E+01     4.00450E+03
   1.40650E+01     3.99835E+03
   1.40663E+01     3.99254E+03
   1.40675E+01     3.98705E+03
   1.40688E+01     3.98186E+03
   1.40700E+01     3.97695E+03
   1.40713E+01     3.97230E+03
   1.40725E+01     3.96789E+03
   1.40738E+01     3.96368E+03
   1.40750E+01     3.95966E+03
   1.40763E+01     3.95581E+03
   1.40775E+01     3.95210E+03
   1.40788E+01     3.94851E+03
   1.40800E+01     3.94502E+03
   1.40813E+01     3.94161E+03
   1.40825E+01     3.93826E+03
   1.40838E+01     3.93494E+03
   1.40850E+01     3.93165E+03
   1.40863E+01     3.92836E+03
   1.40875E+01     3.92507E+03
   1.40888E+01     3.92174E+03
   1.40900E+01     3.91838E+03
   1.40913E+01     3.91497E+03
   1.40925E+01     3.91150E+03
   1.40938E+01     3.90796E+03
   1.40950E+01     3.90433E+03
   1.40963E+01     3.90062E+03
   1.40975E+01     3.89682E+03
   1.40988E+01     3.89291E+03
   1.41000E+01     3.88890E+03
   1.41013E+01     3.88478E+03
   1.41025E+01     3.88055E+03
   1.41038E+01     3.87620E+03
   1.41050E+01     3.87174E+03
   1.41063E+01     3.86716E+03
   1.41075E+01     3.86247E+03
   1.41088E+01     3.85767E+03
   1.41100E+01     3.85276E+03
   1.41113E+01     3.84773E+03
   1.41125E+01     3.84260E+03
   1.41138E+01     3.83736E+03
   1.41150E+01     3.83201E+03
   1.41163E+01     3.82655E+03
   1.41175E+01     3.82096E+03
   1.41188E+01     3.81525E+03
   1.41200E+01     3.80942E+03
   1.41213E+01     3.80345E+03
   1.41225E+01     3.79733E+03
   1.41238E+01     3.79108E+03
   1.41250E+01     3.78468E+03
   1.41263E+01     3.77813E+03
   1.41275E+01     3.77144E+03
   1.41288E+01     3.76461E+03
   1.41300E+01     3.75764E+03
   1.41313E+01     3.75054E+03
   1.41325E+01     3.74332E+03
   1.41338E+01     3.73598E+03
   1.41350E+01     3.72855E+03
   1.41363E+01     3.72102E+03
   1.41375E+01     3.71341E+03
   1.41388E+01     3.70574E+03
   1.41400E+01     3.69802E+03
   1.41413E+01     3.69026E+03
   1.41425E+01     3.68249E+03
   1.41438E+01     3.67471E+03
   1.41450E+01     3.66694E+03
   1.41463E+01     3.65920E+03
   1.41475E+01     3.65149E+03
   1.41488E+01     3.64384E+03
   1.41500E+01     3.63625E+03
   1.41513E+01     3.62873E+03
   1.41525E+01     3.62130E+03
   1.41538E+01     3.61396E+03
   1.41550E+01     3.60671E+03
   1.41563E+01     3.59958E+03
   1.41575E+01     3.59257E+03
   1.41588E+01     3.58567E+03
   1.41600E+01     3.57891E+03
   1.41613E+01     3.57228E+03
   1.41625E+01     3.56578E+03
   1.41638E+01     3.55943E+03
   1.41650E+01     3.55321E+03
   1.41663E+01     3.54714E+03
   1.41675E+01     3.54120E+03
   1.41688E+01     3.53541E+03
   1.41700E+01     3.52977E+03
   1.41713E+01     3.52427E+03
   1.41725E+01     3.51893E+03
   1.41738E+01     3.51373E+03
   1.41750E+01     3.50870E+03
   1.41763E+01     3.50383E+03
   1.41775E+01     3.49912E+03
   1.41788E+01     3.49459E+03
   1.41800E+01     3.49023E+03
   1.41813E+01     3.48605E+03
   1.41825E+01     3.48206E+03
   1.41838E+01     3.47825E+03
   1.41850E+01     3.47464E+03
   1.41863E+01     3.47122E+03
   1.41875E+01     3.46799E+03
   1.41888E+01     3.46497E+03
   1.41900E+01     3.46214E+03
   1.41913E+01     3.45950E+03
   1.41925E+01     3.45706E+03
   1.41938E+01     3.45480E+03
   1.41950E+01     3.45273E+03
   1.41963E+01     3.45084E+03
   1.41975E+01     3.44912E+03
   1.41988E+01     3.44756E+03
   1.42000E+01     3.44616E+03
   1.42013E+01     3.44490E+03
   1.42025E+01     3.44378E+03
   1.42038E+01     3.44279E+03
   1.42050E+01     3.44191E+03
   1.42063E+01     3.44114E+03
   1.42075E+01     3.44046E+03
   1.42088E+01     3.43987E+03
   1.42100E+01     3.43935E+03
   1.42113E+01     3.43889E+03
   1.42125E+01     3.43848E+03
   1.42138E+01     3.43812E+03
   1.42150E+01     3.43780E+03
   1.42163E+01     3.43750E+03
   1.42175E+01     3.43722E+03
   1.42188E+01     3.43695E+03
   1.42200E+01     3.43668E+03
   1.42213E+01     3.43641E+03
   1.42225E+01     3.43613E+03
   1.42238E+01     3.43584E+03
   1.42250E+01     3.43553E+03
   1.42263E+01     3.43519E+03
   1.42275E+01     3.43482E+03
   1.42288E+01     3.43442E+03
   1.42300E+01     3.43398E+03
   1.42313E+01     3.43350E+03
   1.42325E+01     3.43297E+03
   1.42338E+01     3.43239E+03
   1.42350E+01     3.43175E+03
   1.42363E+01     3.43106E+03
   1.42375E+01     3.43031E+03
   1.42388E+01     3.42950E+03
   1.42400E+01     3.42862E+03
   1.42413E+01     3.42757E+03
   1.42425E+01     3.42654E+03
   1.42438E+01     3.42545E+03
   1.42450E+01     3.42428E+03
   1.42463E+01     3.42315E+03
   1.42475E+01     3.42183E+03
   1.42488E+01     3.42041E+03
   1.42500E+01     3.41891E+03
   1.42513E+01     3.41735E+03
   1.42525E+01     3.41571E+03
   1.42538E+01     3.41401E+03
   1.42550E+01     3.41224E+03
   1.42563E+01     3.41040E+03
   1.42575E+01     3.40849E+03
   1.42588E+01     3.40652E+03
   1.42600E+01     3.40448E+03
   1.42613E+01     3.40238E+03
   1.42625E+01     3.40023E+03
   1.42638E+01     3.39801E+03
   1.42650E+01     3.39575E+03
   1.42663E+01     3.39343E+03
   1.42675E+01     3.39107E+03
   1.42688E+01     3.38867E+03
   1.42700E+01     3.38623E+03
   1.42713E+01     3.38376E+03
   1.42725E+01     3.38126E+03
   1.42738E+01     3.37874E+03
   1.42750E+01     3.37619E+03
   1.42763E+01     3.37363E+03
   1.42775E+01     3.37105E+03
   1.42788E+01     3.36847E+03
   1.42800E+01     3.36588E+03
   1.42813E+01     3.36328E+03
   1.42825E+01     3.36069E+03
   1.42838E+01     3.35811E+03
   1.42850E+01     3.35553E+03
   1.42863E+01     3.35296E+03
   1.42875E+01     3.35041E+03
   1.42888E+01     3.34788E+03
   1.42900E+01     3.34537E+03
   1.42913E+01     3.34287E+03
   1.42925E+01     3.34041E+03
   1.42938E+01     3.33797E+03
   1.42950E+01     3.33557E+03
   1.42963E+01     3.33319E+03
   1.42975E+01     3.33085E+03
   1.42988E+01     3.32855E+03
   1.43000E+01     3.32629E+03
   1.43013E+01     3.32406E+03
   1.43025E+01     3.32188E+03
   1.43038E+01     3.31974E+03
   1.43050E+01     3.31764E+03
   1.43063E+01     3.31559E+03
   1.43075E+01     3.31358E+03
   1.43088E+01     3.31163E+03
   1.43100E+01     3.30972E+03
   1.43113E+01     3.30786E+03
   1.43125E+01     3.30606E+03
   1.43138E+01     3.30430E+03
   1.43150E+01     3.30260E+03
   1.43163E+01     3.30096E+03
   1.43175E+01     3.29937E+03
   1.43188E+01     3.29784E+03
   1.43200E+01     3.29637E+03
   1.43213E+01     3.29496E+03
   1.43225E+01     3.29361E+03
   1.43238E+01     3.29218E+03
   1.43250E+01     3.29097E+03
   1.43263E+01     3.28982E+03
   1.43275E+01     3.28872E+03
   1.43288E+01     3.28769E+03
   1.43300E+01     3.28671E+03
   1.43313E+01     3.28578E+03
   1.43325E+01     3.28492E+03
   1.43338E+01     3.28412E+03
   1.43350E+01     3.28338E+03
   1.43363E+01     3.28270E+03
   1.43375E+01     3.28208E+03
   1.43388E+01     3.28152E+03
   1.43400E+01     3.28103E+03
   1.43413E+01     3.28059E+03
   1.43425E+01     3.28021E+03
   1.43438E+01     3.27989E+03
   1.43450E+01     3.27963E+03
   1.43463E+01     3.27942E+03
   1.43475E+01     3.27927E+03
   1.43488E+01     3.27917E+03
   1.43500E+01     3.27912E+03
   1.43513E+01     3.27911E+03
   1.43525E+01     3.27915E+03
   1.43538E+01     3.27924E+03
   1.43550E+01     3.27936E+03
   1.43563E+01     3.27953E+03
   1.43575E+01     3.27973E+03
   1.43588E+01     3.27996E+03
   1.43600E+01     3.28023E+03
   1.43613E+01     3.28052E+03
   1.43625E+01     3.28084E+03
   1.43638E+01     3.28119E+03
   1.43650E+01     3.28155E+03
   1.43663E+01     3.28194E+03
   1.43675E+01     3.28233E+03
   1.43688E+01     3.28275E+03
   1.43700E+01     3.28317E+03
   1.43713E+01     3.28360E+03
   1.43725E+01     3.28404E+03
   1.43738E+01     3.28448E+03
   1.43750E+01     3.28492E+03
   1.43763E+01     3.28536E+03
   1.43775E+01     3.28579E+03
   1.43788E+01     3.28622E+03
   1.43800E+01     3.28664E+03
   1.43813E+01     3.28705E+03
   1.43825E+01     3.28745E+03
   1.43838E+01     3.28783E+03
   1.43850E+01     3.28819E+03
   1.43863E+01     3.28854E+03
   1.43875E+01     3.28886E+03
   1.43888E+01     3.28916E+03
   1.43900E+01     3.28943E+03
   1.43913E+01     3.28968E+03
   1.43925E+01     3.28990E+03
   1.43938E+01     3.29009E+03
   1.43950E+01     3.29025E+03
   1.43963E+01     3.29037E+03
   1.43975E+01     3.29046E+03
   1.43988E+01     3.29052E+03
   1.44000E+01     3.29054E+03

 *** End of list.
