# Supplementary material for: On the accuracy of displacement-based wave intensity analysis: Effect of vessel wall viscoelasticity and nonlinearity
Source: PLoS One. 2019 Nov 1;14(11):e0224390. doi: 10.1371/journal.pone.0224390 (PMC6824577; doi:10.1371/journal.pone.0224390)
Supplement: S1 File — (ZIP) [file pone.0224390.s001.zip › data/regular vessel wall/nonlinear condition/twostraight-nonlinear-vel-1.txt]

12.8		25.3009
12.8013		25.2892
12.8025		25.2778
12.8038		25.2669
12.805		25.2564
12.8063		25.2463
12.8075		25.2367
12.8088		25.2276
12.81		25.2191
12.8113		25.2112
12.8125		25.2041
12.8138		25.1979
12.815		25.1928
12.8163		25.1887
12.8175		25.1857
12.8188		25.1837
12.82		25.1827
12.8213		25.1825
12.8225		25.1829
12.8238		25.184
12.825		25.1856
12.8263		25.1876
12.8275		25.1901
12.8288		25.1932
12.83		25.1969
12.8313		25.2013
12.8325		25.2067
12.8338		25.2133
12.835		25.2212
12.8363		25.231
12.8375		25.2428
12.8388		25.2573
12.84		25.2749
12.8413		25.2963
12.8425		25.3221
12.8438		25.3532
12.845		25.3905
12.8463		25.4348
12.8475		25.4874
12.8488		25.5494
12.85		25.622
12.8513		25.7066
12.8525		25.8044
12.8538		25.9171
12.855		26.0458
12.8563		26.192
12.8575		26.3569
12.8588		26.5417
12.86		26.7471
12.8613		26.9738
12.8625		27.2221
12.8638		27.4922
12.865		27.7836
12.8663		28.0956
12.8675		28.4271
12.8688		28.7765
12.87		29.1419
12.8713		29.521
12.8725		29.9114
12.8738		30.3106
12.875		30.7159
12.8763		31.1249
12.8775		31.5352
12.8788		31.9445
12.88		32.351
12.8813		32.753
12.8825		33.1494
12.8838		33.5396
12.885		33.9232
12.8863		34.3
12.8875		34.6703
12.8888		35.034
12.89		35.3916
12.8913		35.7432
12.8925		36.0892
12.8938		36.4297
12.895		36.7653
12.8963		37.0961
12.8975		37.4225
12.8988		37.7445
12.9		38.062
12.9013		38.3748
12.9025		38.6826
12.9038		38.9851
12.905		39.2822
12.9063		39.5738
12.9075		39.86
12.9088		40.141
12.91		40.4168
12.9113		40.6877
12.9125		40.9535
12.9138		41.2142
12.915		41.4695
12.9163		41.719
12.9175		41.9625
12.9188		42.1999
12.92		42.431
12.9213		42.6561
12.9225		42.8754
12.9238		43.0892
12.925		43.2978
12.9263		43.5014
12.9275		43.7002
12.9288		43.8941
12.93		44.0829
12.9313		44.2666
12.9325		44.4448
12.9338		44.6173
12.935		44.7841
12.9363		44.9451
12.9375		45.1004
12.9388		45.2503
12.94		45.3949
12.9413		45.5347
12.9425		45.6698
12.9438		45.8005
12.945		45.9269
12.9463		46.0492
12.9475		46.1674
12.9488		46.2814
12.95		46.3913
12.9513		46.4969
12.9525		46.598
12.9538		46.6947
12.955		46.7868
12.9563		46.8741
12.9575		46.9566
12.9588		47.0344
12.96		47.1072
12.9613		47.1751
12.9625		47.2378
12.9638		47.2953
12.965		47.3475
12.9663		47.394
12.9675		47.4348
12.9688		47.4695
12.97		47.498
12.9713		47.5198
12.9725		47.5347
12.9738		47.5422
12.975		47.542
12.9763		47.5335
12.9775		47.5166
12.9788		47.4906
12.98		47.4552
12.9813		47.4099
12.9825		47.3543
12.9838		47.288
12.985		47.2106
12.9863		47.1219
12.9875		47.0215
12.9888		46.9091
12.99		46.7845
12.9913		46.6477
12.9925		46.4985
12.9938		46.3371
12.995		46.1635
12.9963		45.9781
12.9975		45.7841
12.9988		45.5762
13		45.358
13.0013		45.1302
13.0025		44.8932
13.0038		44.6479
13.005		44.3951
13.0063		44.1359
13.0075		43.8714
13.0088		43.6028
13.01		43.3313
13.0113		43.0577
13.0125		42.783
13.0138		42.5079
13.015		42.2331
13.0163		41.959
13.0175		41.6861
13.0188		41.4147
13.02		41.1449
13.0213		40.8767
13.0225		40.6103
13.0238		40.3455
13.025		40.0823
13.0263		39.8205
13.0275		39.5601
13.0288		39.301
13.03		39.0429
13.0313		38.7859
13.0325		38.5299
13.0338		38.2748
13.035		38.0206
13.0363		37.7675
13.0375		37.5155
13.0388		37.2647
13.04		37.0152
13.0413		36.7673
13.0425		36.5211
13.0438		36.2766
13.045		36.0337
13.0463		35.7921
13.0475		35.5518
13.0488		35.3129
13.05		35.0755
13.0513		34.8398
13.0525		34.6058
13.0538		34.3736
13.055		34.1433
13.0563		33.9151
13.0575		33.6889
13.0588		33.4649
13.06		33.2432
13.0613		33.0236
13.0625		32.8061
13.0638		32.5909
13.065		32.378
13.0663		32.1673
13.0675		31.959
13.0688		31.7525
13.07		31.5481
13.0713		31.3452
13.0725		31.1438
13.0738		30.944
13.075		30.7459
13.0763		30.5493
13.0775		30.3544
13.0788		30.1612
13.08		29.9696
13.0813		29.7796
13.0825		29.5913
13.0838		29.4051
13.085		29.2207
13.0863		29.0378
13.0875		28.8567
13.0888		28.6773
13.09		28.5001
13.0913		28.3252
13.0925		28.1528
13.0938		27.9833
13.095		27.8172
13.0963		27.6547
13.0975		27.4965
13.0988		27.3429
13.1		27.1944
13.1013		27.0516
13.1025		26.9149
13.1038		26.7849
13.105		26.6623
13.1063		26.5477
13.1075		26.4419
13.1088		26.3457
13.11		26.2599
13.1113		26.1851
13.1125		26.1219
13.1138		26.0709
13.115		26.0326
13.1163		26.0073
13.1175		25.995
13.1188		25.9955
13.12		26.0086
13.1213		26.0336
13.1225		26.0701
13.1238		26.1171
13.125		26.1739
13.1263		26.2392
13.1275		26.312
13.1288		26.391
13.13		26.475
13.1313		26.5627
13.1325		26.6528
13.1338		26.7443
13.135		26.8361
13.1363		26.9272
13.1375		27.0169
13.1388		27.1046
13.14		27.1897
13.1413		27.2719
13.1425		27.3512
13.1438		27.4274
13.145		27.5005
13.1463		27.5707
13.1475		27.6381
13.1488		27.7028
13.15		27.765
13.1513		27.825
13.1525		27.8828
13.1538		27.9387
13.155		27.9927
13.1563		28.0449
13.1575		28.0954
13.1588		28.1444
13.16		28.1919
13.1613		28.2379
13.1625		28.2825
13.1638		28.3257
13.165		28.3677
13.1663		28.4083
13.1675		28.4478
13.1688		28.486
13.17		28.5231
13.1713		28.5591
13.1725		28.594
13.1738		28.6279
13.175		28.6608
13.1763		28.6928
13.1775		28.7239
13.1788		28.7542
13.18		28.7837
13.1813		28.8126
13.1825		28.8408
13.1838		28.8685
13.185		28.8956
13.1863		28.9222
13.1875		28.9484
13.1888		28.9742
13.19		28.9997
13.1913		29.0249
13.1925		29.0499
13.1938		29.0747
13.195		29.0994
13.1963		29.1238
13.1975		29.148
13.1988		29.172
13.2		29.1957
13.2013		29.2191
13.2025		29.2423
13.2038		29.2652
13.205		29.2881
13.2063		29.3107
13.2075		29.3332
13.2088		29.3556
13.21		29.3777
13.2113		29.3995
13.2125		29.4209
13.2138		29.4419
13.215		29.4622
13.2163		29.4819
13.2175		29.5009
13.2188		29.5191
13.22		29.5363
13.2213		29.5527
13.2225		29.5681
13.2238		29.5824
13.225		29.5957
13.2263		29.6079
13.2275		29.6189
13.2288		29.6287
13.23		29.6373
13.2313		29.6447
13.2325		29.6509
13.2338		29.6558
13.235		29.6592
13.2363		29.6612
13.2375		29.6617
13.2388		29.6604
13.24		29.6573
13.2413		29.6523
13.2425		29.6452
13.2438		29.636
13.245		29.6246
13.2463		29.6109
13.2475		29.5948
13.2488		29.5764
13.25		29.5557
13.2513		29.5326
13.2525		29.5072
13.2538		29.4794
13.255		29.4493
13.2563		29.4169
13.2575		29.382
13.2588		29.3449
13.26		29.3054
13.2613		29.2635
13.2625		29.2194
13.2638		29.173
13.265		29.1243
13.2663		29.0735
13.2675		29.0206
13.2688		28.9656
13.27		28.9088
13.2713		28.8502
13.2725		28.79
13.2738		28.7282
13.275		28.665
13.2763		28.6006
13.2775		28.535
13.2788		28.4684
13.28		28.401
13.2813		28.3329
13.2825		28.2642
13.2838		28.1951
13.285		28.1258
13.2863		28.0562
13.2875		27.9867
13.2888		27.9173
13.29		27.8481
13.2913		27.7792
13.2925		27.7107
13.2938		27.6428
13.295		27.5755
13.2963		27.5089
13.2975		27.443
13.2988		27.378
13.3		27.3138
13.3013		27.2505
13.3025		27.1881
13.3038		27.1267
13.305		27.0663
13.3063		27.0068
13.3075		26.9484
13.3088		26.8909
13.31		26.8344
13.3113		26.7788
13.3125		26.7242
13.3138		26.6706
13.315		26.618
13.3163		26.5664
13.3175		26.5158
13.3188		26.4663
13.32		26.4179
13.3213		26.3706
13.3225		26.3246
13.3238		26.2797
13.325		26.2361
13.3263		26.1937
13.3275		26.1527
13.3288		26.1129
13.33		26.0745
13.3313		26.0373
13.3325		26.0015
13.3338		25.967
13.335		25.9337
13.3363		25.9017
13.3375		25.871
13.3388		25.8414
13.34		25.813
13.3413		25.7857
13.3425		25.7595
13.3438		25.7344
13.345		25.7103
13.3463		25.6871
13.3475		25.6648
13.3488		25.6434
13.35		25.6229
13.3513		25.6032
13.3525		25.5843
13.3538		25.5663
13.355		25.549
13.3563		25.5324
13.3575		25.5166
13.3588		25.5016
13.36		25.4873
13.3613		25.4737
13.3625		25.4609
13.3638		25.4489
13.365		25.4378
13.3663		25.4275
13.3675		25.418
13.3688		25.4095
13.37		25.4019
13.3713		25.3953
13.3725		25.3897
13.3738		25.385
13.375		25.3814
13.3763		25.3788
13.3775		25.3772
13.3788		25.3766
13.38		25.3771
13.3813		25.3785
13.3825		25.3809
13.3838		25.3843
13.385		25.3886
13.3863		25.3939
13.3875		25.4002
13.3888		25.4073
13.39		25.4153
13.3913		25.4242
13.3925		25.4339
13.3938		25.4445
13.395		25.4559
13.3963		25.4682
13.3975		25.4812
13.3988		25.495
13.4		25.5097
13.4013		25.5251
13.4025		25.5412
13.4038		25.5581
13.405		25.5756
13.4063		25.5939
13.4075		25.6128
13.4088		25.6323
13.41		25.6523
13.4113		25.6729
13.4125		25.694
13.4138		25.7155
13.415		25.7373
13.4163		25.7595
13.4175		25.7819
13.4188		25.8045
13.42		25.8272
13.4213		25.8499
13.4225		25.8727
13.4238		25.8953
13.425		25.9178
13.4263		25.9402
13.4275		25.9622
13.4288		25.984
13.43		26.0053
13.4313		26.0263
13.4325		26.0468
13.4338		26.0669
13.435		26.0864
13.4363		26.1054
13.4375		26.1238
13.4388		26.1416
13.44		26.1589
13.4413		26.1754
13.4425		26.1914
13.4438		26.2067
13.445		26.2213
13.4463		26.2354
13.4475		26.2488
13.4488		26.2615
13.45		26.2737
13.4513		26.2851
13.4525		26.2959
13.4538		26.3061
13.455		26.3157
13.4563		26.3246
13.4575		26.3329
13.4588		26.3406
13.46		26.3476
13.4613		26.3541
13.4625		26.3599
13.4638		26.3652
13.465		26.3699
13.4663		26.3739
13.4675		26.3775
13.4688		26.3805
13.47		26.3829
13.4713		26.3849
13.4725		26.3863
13.4738		26.3873
13.475		26.3878
13.4763		26.3878
13.4775		26.3875
13.4788		26.3867
13.48		26.3856
13.4813		26.3841
13.4825		26.3822
13.4838		26.3801
13.485		26.3777
13.4863		26.375
13.4875		26.372
13.4888		26.3688
13.49		26.3654
13.4913		26.3618
13.4925		26.358
13.4938		26.354
13.495		26.3498
13.4963		26.3455
13.4975		26.341
13.4988		26.3364
13.5		26.3316
13.5013		26.3267
13.5025		26.3216
13.5038		26.3163
13.505		26.3109
13.5063		26.3053
13.5075		26.2996
13.5088		26.2937
13.51		26.2876
13.5113		26.2813
13.5125		26.2748
13.5138		26.268
13.515		26.2611
13.5163		26.254
13.5175		26.2466
13.5188		26.2389
13.52		26.2311
13.5213		26.2229
13.5225		26.2146
13.5238		26.2059
13.525		26.1969
13.5263		26.1877
13.5275		26.1781
13.5288		26.1683
13.53		26.1582
13.5313		26.1478
13.5325		26.1371
13.5338		26.1261
13.535		26.1148
13.5363		26.1032
13.5375		26.0912
13.5388		26.079
13.54		26.0664
13.5413		26.0535
13.5425		26.0402
13.5438		26.0266
13.545		26.0127
13.5463		25.9985
13.5475		25.9839
13.5488		25.969
13.55		25.9538
13.5513		25.9383
13.5525		25.9225
13.5538		25.9064
13.555		25.89
13.5563		25.8733
13.5575		25.8565
13.5588		25.8393
13.56		25.822
13.5613		25.8045
13.5625		25.7868
13.5638		25.769
13.565		25.7511
13.5663		25.733
13.5675		25.7149
13.5688		25.6968
13.57		25.6787
13.5713		25.6605
13.5725		25.6424
13.5738		25.6244
13.575		25.6065
13.5763		25.5887
13.5775		25.571
13.5788		25.5535
13.58		25.5362
13.5813		25.5191
13.5825		25.5023
13.5838		25.4857
13.585		25.4693
13.5863		25.4533
13.5875		25.4376
13.5888		25.4222
13.59		25.4071
13.5913		25.3924
13.5925		25.3781
13.5938		25.3641
13.595		25.3504
13.5963		25.3372
13.5975		25.3243
13.5988		25.3118
13.6		25.2997
