# Supplementary material for: On the accuracy of displacement-based wave intensity analysis: Effect of vessel wall viscoelasticity and nonlinearity
Source: PLoS One. 2019 Nov 1;14(11):e0224390. doi: 10.1371/journal.pone.0224390 (PMC6824577; doi:10.1371/journal.pone.0224390)
Supplement: S1 File — (ZIP) [file pone.0224390.s001.zip › data/regular vessel wall/nonlinear condition/twostraight-nonlinear-vel.txt]

 ADINA: AUI version 9.3.4, 23 August 2018:  *** NO HEADING DEFINED ***
 Licensed from ADINA R&D, Inc.
 Finite element program ADINA-F, response range type load-step:
 Listing for point 1369:
      TIME         Z-VELOCITY

   0.00000E+00     0.00000E+00
   1.25000E-03     6.59460E-08
   2.50000E-03     6.56957E-07
   3.75000E-03     4.64480E-06
   5.00000E-03     2.37042E-05
   6.25000E-03     9.40453E-05
   7.50000E-03     3.05688E-04
   8.75000E-03     8.43775E-04
   1.00000E-02     2.02883E-03
   1.12500E-02     4.33038E-03
   1.25000E-02     8.32458E-03
   1.37500E-02     1.45830E-02
   1.50000E-02     2.35177E-02
   1.62500E-02     3.52435E-02
   1.75000E-02     4.95092E-02
   1.87500E-02     6.56979E-02
   2.00000E-02     8.28824E-02
   2.12500E-02     9.99438E-02
   2.25000E-02     1.15754E-01
   2.37500E-02     1.29374E-01
   2.50000E-02     1.40193E-01
   2.62500E-02     1.47988E-01
   2.75000E-02     1.52892E-01
   2.87500E-02     1.55302E-01
   3.00000E-02     1.55771E-01
   3.12500E-02     1.54901E-01
   3.25000E-02     1.53257E-01
   3.37500E-02     1.51313E-01
   3.50000E-02     1.49424E-01
   3.62500E-02     1.47826E-01
   3.75000E-02     1.46651E-01
   3.87500E-02     1.45950E-01
   4.00000E-02     1.45716E-01
   4.12500E-02     1.45910E-01
   4.25000E-02     1.46477E-01
   4.37500E-02     1.47364E-01
   4.50000E-02     1.48526E-01
   4.62500E-02     1.49935E-01
   4.75000E-02     1.51580E-01
   4.87500E-02     1.53477E-01
   5.00000E-02     1.55668E-01
   5.12500E-02     1.58225E-01
   5.25000E-02     1.61253E-01
   5.37500E-02     1.64897E-01
   5.50000E-02     1.69340E-01
   5.62500E-02     1.74813E-01
   5.75000E-02     1.81586E-01
   5.87500E-02     1.89979E-01
   6.00000E-02     2.00354E-01
   6.12500E-02     2.13120E-01
   6.25000E-02     2.28729E-01
   6.37500E-02     2.47675E-01
   6.50000E-02     2.70500E-01
   6.62500E-02     2.97788E-01
   6.75000E-02     3.30164E-01
   6.87500E-02     3.68315E-01
   7.00000E-02     4.12962E-01
   7.12500E-02     4.64864E-01
   7.25000E-02     5.24813E-01
   7.37500E-02     5.93626E-01
   7.50000E-02     6.72124E-01
   7.62500E-02     7.61128E-01
   7.75000E-02     8.61421E-01
   7.87500E-02     9.73771E-01
   8.00000E-02     1.09890E+00
   8.12500E-02     1.23754E+00
   8.25000E-02     1.39047E+00
   8.37500E-02     1.55854E+00
   8.50000E-02     1.74284E+00
   8.62500E-02     1.94480E+00
   8.75000E-02     2.16637E+00
   8.87500E-02     2.41037E+00
   9.00000E-02     2.68071E+00
   9.12500E-02     2.98276E+00
   9.25000E-02     3.32343E+00
   9.37500E-02     3.71126E+00
   9.50000E-02     4.15621E+00
   9.62500E-02     4.66932E+00
   9.75000E-02     5.26228E+00
   9.87500E-02     5.94673E+00
   1.00000E-01     6.73325E+00
   1.01250E-01     7.63005E+00
   1.02500E-01     8.64119E+00
   1.03750E-01     9.76465E+00
   1.05000E-01     1.09904E+01
   1.06250E-01     1.22989E+01
   1.07500E-01     1.36609E+01
   1.08750E-01     1.50382E+01
   1.10000E-01     1.63869E+01
   1.11250E-01     1.76616E+01
   1.12500E-01     1.88206E+01
   1.13750E-01     1.98308E+01
   1.15000E-01     2.06708E+01
   1.16250E-01     2.13323E+01
   1.17500E-01     2.18197E+01
   1.18750E-01     2.21476E+01
   1.20000E-01     2.23382E+01
   1.21250E-01     2.24180E+01
   1.22500E-01     2.24149E+01
   1.23750E-01     2.23557E+01
   1.25000E-01     2.22647E+01
   1.26250E-01     2.21622E+01
   1.27500E-01     2.20644E+01
   1.28750E-01     2.19829E+01
   1.30000E-01     2.19251E+01
   1.31250E-01     2.18950E+01
   1.32500E-01     2.18931E+01
   1.33750E-01     2.19179E+01
   1.35000E-01     2.19660E+01
   1.36250E-01     2.20328E+01
   1.37500E-01     2.21133E+01
   1.38750E-01     2.22026E+01
   1.40000E-01     2.22961E+01
   1.41250E-01     2.23896E+01
   1.42500E-01     2.24800E+01
   1.43750E-01     2.25648E+01
   1.45000E-01     2.26426E+01
   1.46250E-01     2.27123E+01
   1.47500E-01     2.27740E+01
   1.48750E-01     2.28279E+01
   1.50000E-01     2.28748E+01
   1.51250E-01     2.29156E+01
   1.52500E-01     2.29513E+01
   1.53750E-01     2.29829E+01
   1.55000E-01     2.30114E+01
   1.56250E-01     2.30375E+01
   1.57500E-01     2.30620E+01
   1.58750E-01     2.30852E+01
   1.60000E-01     2.31075E+01
   1.61250E-01     2.31290E+01
   1.62500E-01     2.31498E+01
   1.63750E-01     2.31697E+01
   1.65000E-01     2.31889E+01
   1.66250E-01     2.32072E+01
   1.67500E-01     2.32245E+01
   1.68750E-01     2.32409E+01
   1.70000E-01     2.32565E+01
   1.71250E-01     2.32712E+01
   1.72500E-01     2.32853E+01
   1.73750E-01     2.32990E+01
   1.75000E-01     2.33125E+01
   1.76250E-01     2.33259E+01
   1.77500E-01     2.33395E+01
   1.78750E-01     2.33534E+01
   1.80000E-01     2.33678E+01
   1.81250E-01     2.33828E+01
   1.82500E-01     2.33986E+01
   1.83750E-01     2.34153E+01
   1.85000E-01     2.34327E+01
   1.86250E-01     2.34511E+01
   1.87500E-01     2.34703E+01
   1.88750E-01     2.34903E+01
   1.90000E-01     2.35111E+01
   1.91250E-01     2.35326E+01
   1.92500E-01     2.35548E+01
   1.93750E-01     2.35774E+01
   1.95000E-01     2.36006E+01
   1.96250E-01     2.36241E+01
   1.97500E-01     2.36478E+01
   1.98750E-01     2.36718E+01
   2.00000E-01     2.36959E+01
   2.01250E-01     2.37199E+01
   2.02500E-01     2.37439E+01
   2.03750E-01     2.37677E+01
   2.05000E-01     2.37911E+01
   2.06250E-01     2.38142E+01
   2.07500E-01     2.38366E+01
   2.08750E-01     2.38582E+01
   2.10000E-01     2.38790E+01
   2.11250E-01     2.38987E+01
   2.12500E-01     2.39170E+01
   2.13750E-01     2.39339E+01
   2.15000E-01     2.39491E+01
   2.16250E-01     2.39625E+01
   2.17500E-01     2.39738E+01
   2.18750E-01     2.39830E+01
   2.20000E-01     2.39900E+01
   2.21250E-01     2.39949E+01
   2.22500E-01     2.39976E+01
   2.23750E-01     2.39983E+01
   2.25000E-01     2.39971E+01
   2.26250E-01     2.39943E+01
   2.27500E-01     2.39902E+01
   2.28750E-01     2.39854E+01
   2.30000E-01     2.39801E+01
   2.31250E-01     2.39749E+01
   2.32500E-01     2.39700E+01
   2.33750E-01     2.39656E+01
   2.35000E-01     2.39618E+01
   2.36250E-01     2.39589E+01
   2.37500E-01     2.39568E+01
   2.38750E-01     2.39555E+01
   2.40000E-01     2.39549E+01
   2.41250E-01     2.39549E+01
   2.42500E-01     2.39552E+01
   2.43750E-01     2.39556E+01
   2.45000E-01     2.39557E+01
   2.46250E-01     2.39554E+01
   2.47500E-01     2.39542E+01
   2.48750E-01     2.39519E+01
   2.50000E-01     2.39484E+01
   2.51250E-01     2.39433E+01
   2.52500E-01     2.39366E+01
   2.53750E-01     2.39281E+01
   2.55000E-01     2.39177E+01
   2.56250E-01     2.39053E+01
   2.57500E-01     2.38907E+01
   2.58750E-01     2.38736E+01
   2.60000E-01     2.38536E+01
   2.61250E-01     2.38300E+01
   2.62500E-01     2.38021E+01
   2.63750E-01     2.37690E+01
   2.65000E-01     2.37297E+01
   2.66250E-01     2.36829E+01
   2.67500E-01     2.36272E+01
   2.68750E-01     2.35611E+01
   2.70000E-01     2.34828E+01
   2.71250E-01     2.33906E+01
   2.72500E-01     2.32824E+01
   2.73750E-01     2.31564E+01
   2.75000E-01     2.30106E+01
   2.76250E-01     2.28431E+01
   2.77500E-01     2.26521E+01
   2.78750E-01     2.24359E+01
   2.80000E-01     2.21932E+01
   2.81250E-01     2.19230E+01
   2.82500E-01     2.16251E+01
   2.83750E-01     2.12998E+01
   2.85000E-01     2.09484E+01
   2.86250E-01     2.05731E+01
   2.87500E-01     2.01774E+01
   2.88750E-01     1.97658E+01
   2.90000E-01     1.93439E+01
   2.91250E-01     1.89183E+01
   2.92500E-01     1.84962E+01
   2.93750E-01     1.80852E+01
   2.95000E-01     1.76929E+01
   2.96250E-01     1.73262E+01
   2.97500E-01     1.69912E+01
   2.98750E-01     1.66927E+01
   3.00000E-01     1.64336E+01
   3.01250E-01     1.62156E+01
   3.02500E-01     1.60386E+01
   3.03750E-01     1.59009E+01
   3.05000E-01     1.57996E+01
   3.06250E-01     1.57311E+01
   3.07500E-01     1.56908E+01
   3.08750E-01     1.56740E+01
   3.10000E-01     1.56760E+01
   3.11250E-01     1.56924E+01
   3.12500E-01     1.57191E+01
   3.13750E-01     1.57526E+01
   3.15000E-01     1.57902E+01
   3.16250E-01     1.58297E+01
   3.17500E-01     1.58696E+01
   3.18750E-01     1.59090E+01
   3.20000E-01     1.59476E+01
   3.21250E-01     1.59855E+01
   3.22500E-01     1.60231E+01
   3.23750E-01     1.60613E+01
   3.25000E-01     1.61009E+01
   3.26250E-01     1.61431E+01
   3.27500E-01     1.61887E+01
   3.28750E-01     1.62389E+01
   3.30000E-01     1.62946E+01
   3.31250E-01     1.63564E+01
   3.32500E-01     1.64252E+01
   3.33750E-01     1.65012E+01
   3.35000E-01     1.65848E+01
   3.36250E-01     1.66761E+01
   3.37500E-01     1.67749E+01
   3.38750E-01     1.68813E+01
   3.40000E-01     1.69947E+01
   3.41250E-01     1.71149E+01
   3.42500E-01     1.72413E+01
   3.43750E-01     1.73734E+01
   3.45000E-01     1.75107E+01
   3.46250E-01     1.76525E+01
   3.47500E-01     1.77983E+01
   3.48750E-01     1.79475E+01
   3.50000E-01     1.80995E+01
   3.51250E-01     1.82539E+01
   3.52500E-01     1.84101E+01
   3.53750E-01     1.85678E+01
   3.55000E-01     1.87265E+01
   3.56250E-01     1.88859E+01
   3.57500E-01     1.90457E+01
   3.58750E-01     1.92055E+01
   3.60000E-01     1.93650E+01
   3.61250E-01     1.95240E+01
   3.62500E-01     1.96822E+01
   3.63750E-01     1.98392E+01
   3.65000E-01     1.99949E+01
   3.66250E-01     2.01489E+01
   3.67500E-01     2.03010E+01
   3.68750E-01     2.04511E+01
   3.70000E-01     2.05989E+01
   3.71250E-01     2.07443E+01
   3.72500E-01     2.08871E+01
   3.73750E-01     2.10273E+01
   3.75000E-01     2.11649E+01
   3.76250E-01     2.12998E+01
   3.77500E-01     2.14321E+01
   3.78750E-01     2.15619E+01
   3.80000E-01     2.16893E+01
   3.81250E-01     2.18147E+01
   3.82500E-01     2.19383E+01
   3.83750E-01     2.20605E+01
   3.85000E-01     2.21819E+01
   3.86250E-01     2.23030E+01
   3.87500E-01     2.24245E+01
   3.88750E-01     2.25472E+01
   3.90000E-01     2.26719E+01
   3.91250E-01     2.27996E+01
   3.92500E-01     2.29311E+01
   3.93750E-01     2.30676E+01
   3.95000E-01     2.32100E+01
   3.96250E-01     2.33593E+01
   3.97500E-01     2.35167E+01
   3.98750E-01     2.36831E+01
   4.00000E-01     2.38595E+01
   4.01250E-01     2.40466E+01
   4.02500E-01     2.42451E+01
   4.03750E-01     2.44555E+01
   4.05000E-01     2.46782E+01
   4.06250E-01     2.49132E+01
   4.07500E-01     2.51601E+01
   4.08750E-01     2.54184E+01
   4.10000E-01     2.56870E+01
   4.11250E-01     2.59644E+01
   4.12500E-01     2.62489E+01
   4.13750E-01     2.65382E+01
   4.15000E-01     2.68296E+01
   4.16250E-01     2.71204E+01
   4.17500E-01     2.74075E+01
   4.18750E-01     2.76880E+01
   4.20000E-01     2.79588E+01
   4.21250E-01     2.82171E+01
   4.22500E-01     2.84601E+01
   4.23750E-01     2.86857E+01
   4.25000E-01     2.88920E+01
   4.26250E-01     2.90776E+01
   4.27500E-01     2.92419E+01
   4.28750E-01     2.93844E+01
   4.30000E-01     2.95054E+01
   4.31250E-01     2.96057E+01
   4.32500E-01     2.96862E+01
   4.33750E-01     2.97485E+01
   4.35000E-01     2.97940E+01
   4.36250E-01     2.98246E+01
   4.37500E-01     2.98421E+01
   4.38750E-01     2.98483E+01
   4.40000E-01     2.98448E+01
   4.41250E-01     2.98334E+01
   4.42500E-01     2.98154E+01
   4.43750E-01     2.97920E+01
   4.45000E-01     2.97645E+01
   4.46250E-01     2.97335E+01
   4.47500E-01     2.96999E+01
   4.48750E-01     2.96642E+01
   4.50000E-01     2.96268E+01
   4.51250E-01     2.95881E+01
   4.52500E-01     2.95481E+01
   4.53750E-01     2.95071E+01
   4.55000E-01     2.94651E+01
   4.56250E-01     2.94220E+01
   4.57500E-01     2.93778E+01
   4.58750E-01     2.93323E+01
   4.60000E-01     2.92855E+01
   4.61250E-01     2.92371E+01
   4.62500E-01     2.91872E+01
   4.63750E-01     2.91356E+01
   4.65000E-01     2.90825E+01
   4.66250E-01     2.90277E+01
   4.67500E-01     2.89713E+01
   4.68750E-01     2.89134E+01
   4.70000E-01     2.88541E+01
   4.71250E-01     2.87935E+01
   4.72500E-01     2.87317E+01
   4.73750E-01     2.86687E+01
   4.75000E-01     2.86048E+01
   4.76250E-01     2.85401E+01
   4.77500E-01     2.84746E+01
   4.78750E-01     2.84086E+01
   4.80000E-01     2.83421E+01
   4.81250E-01     2.82754E+01
   4.82500E-01     2.82087E+01
   4.83750E-01     2.81421E+01
   4.85000E-01     2.80760E+01
   4.86250E-01     2.80103E+01
   4.87500E-01     2.79452E+01
   4.88750E-01     2.78809E+01
   4.90000E-01     2.78174E+01
   4.91250E-01     2.77549E+01
   4.92500E-01     2.76933E+01
   4.93750E-01     2.76329E+01
   4.95000E-01     2.75736E+01
   4.96250E-01     2.75155E+01
   4.97500E-01     2.74586E+01
   4.98750E-01     2.74030E+01
   5.00000E-01     2.73486E+01
   5.01250E-01     2.72955E+01
   5.02500E-01     2.72435E+01
   5.03750E-01     2.71928E+01
   5.05000E-01     2.71431E+01
   5.06250E-01     2.70946E+01
   5.07500E-01     2.70472E+01
   5.08750E-01     2.70007E+01
   5.10000E-01     2.69551E+01
   5.11250E-01     2.69104E+01
   5.12500E-01     2.68664E+01
   5.13750E-01     2.68229E+01
   5.15000E-01     2.67800E+01
   5.16250E-01     2.67373E+01
   5.17500E-01     2.66950E+01
   5.18750E-01     2.66527E+01
   5.20000E-01     2.66104E+01
   5.21250E-01     2.65679E+01
   5.22500E-01     2.65251E+01
   5.23750E-01     2.64818E+01
   5.25000E-01     2.64380E+01
   5.26250E-01     2.63934E+01
   5.27500E-01     2.63478E+01
   5.28750E-01     2.63013E+01
   5.30000E-01     2.62535E+01
   5.31250E-01     2.62043E+01
   5.32500E-01     2.61536E+01
   5.33750E-01     2.61013E+01
   5.35000E-01     2.60472E+01
   5.36250E-01     2.59912E+01
   5.37500E-01     2.59332E+01
   5.38750E-01     2.58732E+01
   5.40000E-01     2.58111E+01
   5.41250E-01     2.57468E+01
   5.42500E-01     2.56803E+01
   5.43750E-01     2.56117E+01
   5.45000E-01     2.55410E+01
   5.46250E-01     2.54684E+01
   5.47500E-01     2.53939E+01
   5.48750E-01     2.53178E+01
   5.50000E-01     2.52402E+01
   5.51250E-01     2.51614E+01
   5.52500E-01     2.50817E+01
   5.53750E-01     2.50012E+01
   5.55000E-01     2.49205E+01
   5.56250E-01     2.48397E+01
   5.57500E-01     2.47593E+01
   5.58750E-01     2.46797E+01
   5.60000E-01     2.46013E+01
   5.61250E-01     2.45244E+01
   5.62500E-01     2.44493E+01
   5.63750E-01     2.43765E+01
   5.65000E-01     2.43063E+01
   5.66250E-01     2.42389E+01
   5.67500E-01     2.41746E+01
   5.68750E-01     2.41137E+01
   5.70000E-01     2.40563E+01
   5.71250E-01     2.40027E+01
   5.72500E-01     2.39530E+01
   5.73750E-01     2.39073E+01
   5.75000E-01     2.38656E+01
   5.76250E-01     2.38279E+01
   5.77500E-01     2.37943E+01
   5.78750E-01     2.37646E+01
   5.80000E-01     2.37388E+01
   5.81250E-01     2.37168E+01
   5.82500E-01     2.36985E+01
   5.83750E-01     2.36838E+01
   5.85000E-01     2.36724E+01
   5.86250E-01     2.36643E+01
   5.87500E-01     2.36593E+01
   5.88750E-01     2.36571E+01
   5.90000E-01     2.36578E+01
   5.91250E-01     2.36610E+01
   5.92500E-01     2.36666E+01
   5.93750E-01     2.36746E+01
   5.95000E-01     2.36848E+01
   5.96250E-01     2.36970E+01
   5.97500E-01     2.37113E+01
   5.98750E-01     2.37274E+01
   6.00000E-01     2.37453E+01
   6.01250E-01     2.37650E+01
   6.02500E-01     2.37864E+01
   6.03750E-01     2.38095E+01
   6.05000E-01     2.38341E+01
   6.06250E-01     2.38604E+01
   6.07500E-01     2.38882E+01
   6.08750E-01     2.39176E+01
   6.10000E-01     2.39485E+01
   6.11250E-01     2.39809E+01
   6.12500E-01     2.40148E+01
   6.13750E-01     2.40501E+01
   6.15000E-01     2.40869E+01
   6.16250E-01     2.41251E+01
   6.17500E-01     2.41647E+01
   6.18750E-01     2.42055E+01
   6.20000E-01     2.42476E+01
   6.21250E-01     2.42909E+01
   6.22500E-01     2.43353E+01
   6.23750E-01     2.43807E+01
   6.25000E-01     2.44270E+01
   6.26250E-01     2.44743E+01
   6.27500E-01     2.45223E+01
   6.28750E-01     2.45711E+01
   6.30000E-01     2.46204E+01
   6.31250E-01     2.46703E+01
   6.32500E-01     2.47207E+01
   6.33750E-01     2.47714E+01
   6.35000E-01     2.48225E+01
   6.36250E-01     2.48738E+01
   6.37500E-01     2.49253E+01
   6.38750E-01     2.49769E+01
   6.40000E-01     2.50287E+01
   6.41250E-01     2.50804E+01
   6.42500E-01     2.51322E+01
   6.43750E-01     2.51839E+01
   6.45000E-01     2.52356E+01
   6.46250E-01     2.52872E+01
   6.47500E-01     2.53386E+01
   6.48750E-01     2.53899E+01
   6.50000E-01     2.54411E+01
   6.51250E-01     2.54920E+01
   6.52500E-01     2.55428E+01
   6.53750E-01     2.55933E+01
   6.55000E-01     2.56436E+01
   6.56250E-01     2.56937E+01
   6.57500E-01     2.57436E+01
   6.58750E-01     2.57932E+01
   6.60000E-01     2.58427E+01
   6.61250E-01     2.58919E+01
   6.62500E-01     2.59408E+01
   6.63750E-01     2.59896E+01
   6.65000E-01     2.60381E+01
   6.66250E-01     2.60864E+01
   6.67500E-01     2.61344E+01
   6.68750E-01     2.61821E+01
   6.70000E-01     2.62295E+01
   6.71250E-01     2.62766E+01
   6.72500E-01     2.63234E+01
   6.73750E-01     2.63697E+01
   6.75000E-01     2.64156E+01
   6.76250E-01     2.64610E+01
   6.77500E-01     2.65059E+01
   6.78750E-01     2.65501E+01
   6.80000E-01     2.65937E+01
   6.81250E-01     2.66364E+01
   6.82500E-01     2.66783E+01
   6.83750E-01     2.67192E+01
   6.85000E-01     2.67591E+01
   6.86250E-01     2.67978E+01
   6.87500E-01     2.68353E+01
   6.88750E-01     2.68713E+01
   6.90000E-01     2.69060E+01
   6.91250E-01     2.69390E+01
   6.92500E-01     2.69705E+01
   6.93750E-01     2.70002E+01
   6.95000E-01     2.70280E+01
   6.96250E-01     2.70541E+01
   6.97500E-01     2.70781E+01
   6.98750E-01     2.71002E+01
   7.00000E-01     2.71202E+01
   7.01250E-01     2.71381E+01
   7.02500E-01     2.71539E+01
   7.03750E-01     2.71676E+01
   7.05000E-01     2.71792E+01
   7.06250E-01     2.71886E+01
   7.07500E-01     2.71960E+01
   7.08750E-01     2.72013E+01
   7.10000E-01     2.72045E+01
   7.11250E-01     2.72058E+01
   7.12500E-01     2.72052E+01
   7.13750E-01     2.72027E+01
   7.15000E-01     2.71984E+01
   7.16250E-01     2.71923E+01
   7.17500E-01     2.71846E+01
   7.18750E-01     2.71753E+01
   7.20000E-01     2.71645E+01
   7.21250E-01     2.71523E+01
   7.22500E-01     2.71387E+01
   7.23750E-01     2.71238E+01
   7.25000E-01     2.71078E+01
   7.26250E-01     2.70906E+01
   7.27500E-01     2.70723E+01
   7.28750E-01     2.70530E+01
   7.30000E-01     2.70328E+01
   7.31250E-01     2.70118E+01
   7.32500E-01     2.69898E+01
   7.33750E-01     2.69672E+01
   7.35000E-01     2.69437E+01
   7.36250E-01     2.69196E+01
   7.37500E-01     2.68949E+01
   7.38750E-01     2.68695E+01
   7.40000E-01     2.68436E+01
   7.41250E-01     2.68171E+01
   7.42500E-01     2.67902E+01
   7.43750E-01     2.67627E+01
   7.45000E-01     2.67349E+01
   7.46250E-01     2.67066E+01
   7.47500E-01     2.66779E+01
   7.48750E-01     2.66488E+01
   7.50000E-01     2.66194E+01
   7.51250E-01     2.65897E+01
   7.52500E-01     2.65597E+01
   7.53750E-01     2.65294E+01
   7.55000E-01     2.64989E+01
   7.56250E-01     2.64681E+01
   7.57500E-01     2.64372E+01
   7.58750E-01     2.64061E+01
   7.60000E-01     2.63749E+01
   7.61250E-01     2.63436E+01
   7.62500E-01     2.63123E+01
   7.63750E-01     2.62808E+01
   7.65000E-01     2.62494E+01
   7.66250E-01     2.62181E+01
   7.67500E-01     2.61867E+01
   7.68750E-01     2.61555E+01
   7.70000E-01     2.61244E+01
   7.71250E-01     2.60935E+01
   7.72500E-01     2.60627E+01
   7.73750E-01     2.60321E+01
   7.75000E-01     2.60018E+01
   7.76250E-01     2.59718E+01
   7.77500E-01     2.59421E+01
   7.78750E-01     2.59127E+01
   7.80000E-01     2.58836E+01
   7.81250E-01     2.58550E+01
   7.82500E-01     2.58267E+01
   7.83750E-01     2.57989E+01
   7.85000E-01     2.57715E+01
   7.86250E-01     2.57446E+01
   7.87500E-01     2.57182E+01
   7.88750E-01     2.56922E+01
   7.90000E-01     2.56667E+01
   7.91250E-01     2.56418E+01
   7.92500E-01     2.56173E+01
   7.93750E-01     2.55933E+01
   7.95000E-01     2.55697E+01
   7.96250E-01     2.55467E+01
   7.97500E-01     2.55241E+01
   7.98750E-01     2.55019E+01
   8.00000E-01     2.54802E+01
   8.01250E-01     2.54589E+01
   8.02500E-01     2.54380E+01
   8.03750E-01     2.54175E+01
   8.05000E-01     2.53974E+01
   8.06250E-01     2.53776E+01
   8.07500E-01     2.53582E+01
   8.08750E-01     2.53391E+01
   8.10000E-01     2.53203E+01
   8.11250E-01     2.53018E+01
   8.12500E-01     2.52836E+01
   8.13750E-01     2.52657E+01
   8.15000E-01     2.52481E+01
   8.16250E-01     2.52307E+01
   8.17500E-01     2.52136E+01
   8.18750E-01     2.51968E+01
   8.20000E-01     2.51801E+01
   8.21250E-01     2.51638E+01
   8.22500E-01     2.51476E+01
   8.23750E-01     2.51317E+01
   8.25000E-01     2.51161E+01
   8.26250E-01     2.51007E+01
   8.27500E-01     2.50856E+01
   8.28750E-01     2.50707E+01
   8.30000E-01     2.50561E+01
   8.31250E-01     2.50418E+01
   8.32500E-01     2.50279E+01
   8.33750E-01     2.50142E+01
   8.35000E-01     2.50009E+01
   8.36250E-01     2.49879E+01
   8.37500E-01     2.49753E+01
   8.38750E-01     2.49631E+01
   8.40000E-01     2.49512E+01
   8.41250E-01     2.49398E+01
   8.42500E-01     2.49289E+01
   8.43750E-01     2.49183E+01
   8.45000E-01     2.49083E+01
   8.46250E-01     2.48988E+01
   8.47500E-01     2.48898E+01
   8.48750E-01     2.48813E+01
   8.50000E-01     2.48734E+01
   8.51250E-01     2.48661E+01
   8.52500E-01     2.48594E+01
   8.53750E-01     2.48533E+01
   8.55000E-01     2.48479E+01
   8.56250E-01     2.48431E+01
   8.57500E-01     2.48390E+01
   8.58750E-01     2.48355E+01
   8.60000E-01     2.48328E+01
   8.61250E-01     2.48308E+01
   8.62500E-01     2.48295E+01
   8.63750E-01     2.48289E+01
   8.65000E-01     2.48291E+01
   8.66250E-01     2.48299E+01
   8.67500E-01     2.48315E+01
   8.68750E-01     2.48339E+01
   8.70000E-01     2.48369E+01
   8.71250E-01     2.48407E+01
   8.72500E-01     2.48451E+01
   8.73750E-01     2.48503E+01
   8.75000E-01     2.48562E+01
   8.76250E-01     2.48627E+01
   8.77500E-01     2.48699E+01
   8.78750E-01     2.48777E+01
   8.80000E-01     2.48862E+01
   8.81250E-01     2.48953E+01
   8.82500E-01     2.49051E+01
   8.83750E-01     2.49153E+01
   8.85000E-01     2.49262E+01
   8.86250E-01     2.49376E+01
   8.87500E-01     2.49495E+01
   8.88750E-01     2.49619E+01
   8.90000E-01     2.49747E+01
   8.91250E-01     2.49881E+01
   8.92500E-01     2.50018E+01
   8.93750E-01     2.50160E+01
   8.95000E-01     2.50306E+01
   8.96250E-01     2.50456E+01
   8.97500E-01     2.50609E+01
   8.98750E-01     2.50765E+01
   9.00000E-01     2.50925E+01
   9.01250E-01     2.51087E+01
   9.02500E-01     2.51252E+01
   9.03750E-01     2.51420E+01
   9.05000E-01     2.51590E+01
   9.06250E-01     2.51762E+01
   9.07500E-01     2.51935E+01
   9.08750E-01     2.52111E+01
   9.10000E-01     2.52288E+01
   9.11250E-01     2.52466E+01
   9.12500E-01     2.52645E+01
   9.13750E-01     2.52825E+01
   9.15000E-01     2.53005E+01
   9.16250E-01     2.53186E+01
   9.17500E-01     2.53367E+01
   9.18750E-01     2.53549E+01
   9.20000E-01     2.53730E+01
   9.21250E-01     2.53911E+01
   9.22500E-01     2.54092E+01
   9.23750E-01     2.54272E+01
   9.25000E-01     2.54452E+01
   9.26250E-01     2.54630E+01
   9.27500E-01     2.54807E+01
   9.28750E-01     2.54983E+01
   9.30000E-01     2.55158E+01
   9.31250E-01     2.55331E+01
   9.32500E-01     2.55503E+01
   9.33750E-01     2.55672E+01
   9.35000E-01     2.55840E+01
   9.36250E-01     2.56005E+01
   9.37500E-01     2.56169E+01
   9.38750E-01     2.56329E+01
   9.40000E-01     2.56488E+01
   9.41250E-01     2.56643E+01
   9.42500E-01     2.56796E+01
   9.43750E-01     2.56946E+01
   9.45000E-01     2.57093E+01
   9.46250E-01     2.57237E+01
   9.47500E-01     2.57378E+01
   9.48750E-01     2.57516E+01
   9.50000E-01     2.57650E+01
   9.51250E-01     2.57780E+01
   9.52500E-01     2.57907E+01
   9.53750E-01     2.58030E+01
   9.55000E-01     2.58149E+01
   9.56250E-01     2.58265E+01
   9.57500E-01     2.58376E+01
   9.58750E-01     2.58484E+01
   9.60000E-01     2.58587E+01
   9.61250E-01     2.58686E+01
   9.62500E-01     2.58780E+01
   9.63750E-01     2.58871E+01
   9.65000E-01     2.58956E+01
   9.66250E-01     2.59037E+01
   9.67500E-01     2.59114E+01
   9.68750E-01     2.59186E+01
   9.70000E-01     2.59252E+01
   9.71250E-01     2.59315E+01
   9.72500E-01     2.59372E+01
   9.73750E-01     2.59425E+01
   9.75000E-01     2.59472E+01
   9.76250E-01     2.59515E+01
   9.77500E-01     2.59552E+01
   9.78750E-01     2.59585E+01
   9.80000E-01     2.59612E+01
   9.81250E-01     2.59634E+01
   9.82500E-01     2.59652E+01
   9.83750E-01     2.59664E+01
   9.85000E-01     2.59672E+01
   9.86250E-01     2.59674E+01
   9.87500E-01     2.59672E+01
   9.88750E-01     2.59665E+01
   9.90000E-01     2.59653E+01
   9.91250E-01     2.59637E+01
   9.92500E-01     2.59616E+01
   9.93750E-01     2.59590E+01
   9.95000E-01     2.59561E+01
   9.96250E-01     2.59526E+01
   9.97500E-01     2.59488E+01
   9.98750E-01     2.59446E+01
   1.00000E+00     2.59400E+01
   1.00125E+00     2.59350E+01
   1.00250E+00     2.59296E+01
   1.00375E+00     2.59238E+01
   1.00500E+00     2.59177E+01
   1.00625E+00     2.59113E+01
   1.00750E+00     2.59045E+01
   1.00875E+00     2.58973E+01
   1.01000E+00     2.58899E+01
   1.01125E+00     2.58822E+01
   1.01250E+00     2.58742E+01
   1.01375E+00     2.58659E+01
   1.01500E+00     2.58573E+01
   1.01625E+00     2.58485E+01
   1.01750E+00     2.58394E+01
   1.01875E+00     2.58302E+01
   1.02000E+00     2.58207E+01
   1.02125E+00     2.58109E+01
   1.02250E+00     2.58010E+01
   1.02375E+00     2.57909E+01
   1.02500E+00     2.57806E+01
   1.02625E+00     2.57702E+01
   1.02750E+00     2.57595E+01
   1.02875E+00     2.57488E+01
   1.03000E+00     2.57379E+01
   1.03125E+00     2.57268E+01
   1.03250E+00     2.57156E+01
   1.03375E+00     2.57044E+01
   1.03500E+00     2.56930E+01
   1.03625E+00     2.56815E+01
   1.03750E+00     2.56700E+01
   1.03875E+00     2.56584E+01
   1.04000E+00     2.56467E+01
   1.04125E+00     2.56350E+01
   1.04250E+00     2.56233E+01
   1.04375E+00     2.56116E+01
   1.04500E+00     2.55999E+01
   1.04625E+00     2.55883E+01
   1.04750E+00     2.55766E+01
   1.04875E+00     2.55650E+01
   1.05000E+00     2.55535E+01
   1.05125E+00     2.55421E+01
   1.05250E+00     2.55307E+01
   1.05375E+00     2.55195E+01
   1.05500E+00     2.55084E+01
   1.05625E+00     2.54974E+01
   1.05750E+00     2.54866E+01
   1.05875E+00     2.54759E+01
   1.06000E+00     2.54653E+01
   1.06125E+00     2.54550E+01
   1.06250E+00     2.54448E+01
   1.06375E+00     2.54348E+01
   1.06500E+00     2.54250E+01
   1.06625E+00     2.54154E+01
   1.06750E+00     2.54060E+01
   1.06875E+00     2.53968E+01
   1.07000E+00     2.53878E+01
   1.07125E+00     2.53790E+01
   1.07250E+00     2.53705E+01
   1.07375E+00     2.53621E+01
   1.07500E+00     2.53540E+01
   1.07625E+00     2.53460E+01
   1.07750E+00     2.53383E+01
   1.07875E+00     2.53308E+01
   1.08000E+00     2.53235E+01
   1.08125E+00     2.53164E+01
   1.08250E+00     2.53096E+01
   1.08375E+00     2.53029E+01
   1.08500E+00     2.52964E+01
   1.08625E+00     2.52901E+01
   1.08750E+00     2.52840E+01
   1.08875E+00     2.52781E+01
   1.09000E+00     2.52724E+01
   1.09125E+00     2.52668E+01
   1.09250E+00     2.52615E+01
   1.09375E+00     2.52563E+01
   1.09500E+00     2.52514E+01
   1.09625E+00     2.52466E+01
   1.09750E+00     2.52420E+01
   1.09875E+00     2.52376E+01
   1.10000E+00     2.52334E+01
   1.10125E+00     2.52293E+01
   1.10250E+00     2.52255E+01
   1.10375E+00     2.52219E+01
   1.10500E+00     2.52184E+01
   1.10625E+00     2.52151E+01
   1.10750E+00     2.52121E+01
   1.10875E+00     2.52092E+01
   1.11000E+00     2.52065E+01
   1.11125E+00     2.52040E+01
   1.11250E+00     2.52017E+01
   1.11375E+00     2.51996E+01
   1.11500E+00     2.51976E+01
   1.11625E+00     2.51959E+01
   1.11750E+00     2.51943E+01
   1.11875E+00     2.51929E+01
   1.12000E+00     2.51917E+01
   1.12125E+00     2.51907E+01
   1.12250E+00     2.51898E+01
   1.12375E+00     2.51891E+01
   1.12500E+00     2.51886E+01
   1.12625E+00     2.51883E+01
   1.12750E+00     2.51881E+01
   1.12875E+00     2.51881E+01
   1.13000E+00     2.51883E+01
   1.13125E+00     2.51887E+01
   1.13250E+00     2.51892E+01
   1.13375E+00     2.51899E+01
   1.13500E+00     2.51907E+01
   1.13625E+00     2.51917E+01
   1.13750E+00     2.51929E+01
   1.13875E+00     2.51943E+01
   1.14000E+00     2.51958E+01
   1.14125E+00     2.51975E+01
   1.14250E+00     2.51993E+01
   1.14375E+00     2.52013E+01
   1.14500E+00     2.52034E+01
   1.14625E+00     2.52057E+01
   1.14750E+00     2.52081E+01
   1.14875E+00     2.52107E+01
   1.15000E+00     2.52135E+01
   1.15125E+00     2.52164E+01
   1.15250E+00     2.52194E+01
   1.15375E+00     2.52226E+01
   1.15500E+00     2.52259E+01
   1.15625E+00     2.52294E+01
   1.15750E+00     2.52330E+01
   1.15875E+00     2.52367E+01
   1.16000E+00     2.52405E+01
   1.16125E+00     2.52445E+01
   1.16250E+00     2.52486E+01
   1.16375E+00     2.52529E+01
   1.16500E+00     2.52572E+01
   1.16625E+00     2.52617E+01
   1.16750E+00     2.52663E+01
   1.16875E+00     2.52710E+01
   1.17000E+00     2.52758E+01
   1.17125E+00     2.52807E+01
   1.17250E+00     2.52857E+01
   1.17375E+00     2.52908E+01
   1.17500E+00     2.52960E+01
   1.17625E+00     2.53014E+01
   1.17750E+00     2.53067E+01
   1.17875E+00     2.53122E+01
   1.18000E+00     2.53178E+01
   1.18125E+00     2.53234E+01
   1.18250E+00     2.53291E+01
   1.18375E+00     2.53349E+01
   1.18500E+00     2.53407E+01
   1.18625E+00     2.53466E+01
   1.18750E+00     2.53525E+01
   1.18875E+00     2.53585E+01
   1.19000E+00     2.53645E+01
   1.19125E+00     2.53705E+01
   1.19250E+00     2.53766E+01
   1.19375E+00     2.53827E+01
   1.19500E+00     2.53888E+01
   1.19625E+00     2.53949E+01
   1.19750E+00     2.54010E+01
   1.19875E+00     2.54071E+01
   1.20000E+00     2.54132E+01
   1.20125E+00     2.54193E+01
   1.20250E+00     2.54253E+01
   1.20375E+00     2.54314E+01
   1.20500E+00     2.54374E+01
   1.20625E+00     2.54433E+01
   1.20750E+00     2.54492E+01
   1.20875E+00     2.54551E+01
   1.21000E+00     2.54609E+01
   1.21125E+00     2.54666E+01
   1.21250E+00     2.54723E+01
   1.21375E+00     2.54779E+01
   1.21500E+00     2.54834E+01
   1.21625E+00     2.54889E+01
   1.21750E+00     2.54942E+01
   1.21875E+00     2.54994E+01
   1.22000E+00     2.55046E+01
   1.22125E+00     2.55096E+01
   1.22250E+00     2.55145E+01
   1.22375E+00     2.55194E+01
   1.22500E+00     2.55240E+01
   1.22625E+00     2.55286E+01
   1.22750E+00     2.55330E+01
   1.22875E+00     2.55373E+01
   1.23000E+00     2.55415E+01
   1.23125E+00     2.55455E+01
   1.23250E+00     2.55494E+01
   1.23375E+00     2.55531E+01
   1.23500E+00     2.55567E+01
   1.23625E+00     2.55601E+01
   1.23750E+00     2.55634E+01
   1.23875E+00     2.55665E+01
   1.24000E+00     2.55694E+01
   1.24125E+00     2.55722E+01
   1.24250E+00     2.55748E+01
   1.24375E+00     2.55773E+01
   1.24500E+00     2.55795E+01
   1.24625E+00     2.55817E+01
   1.24750E+00     2.55836E+01
   1.24875E+00     2.55854E+01
   1.25000E+00     2.55870E+01
   1.25125E+00     2.55884E+01
   1.25250E+00     2.55897E+01
   1.25375E+00     2.55908E+01
   1.25500E+00     2.55917E+01
   1.25625E+00     2.55925E+01
   1.25750E+00     2.55931E+01
   1.25875E+00     2.55935E+01
   1.26000E+00     2.55938E+01
   1.26125E+00     2.55939E+01
   1.26250E+00     2.55939E+01
   1.26375E+00     2.55938E+01
   1.26500E+00     2.55934E+01
   1.26625E+00     2.55930E+01
   1.26750E+00     2.55924E+01
   1.26875E+00     2.55916E+01
   1.27000E+00     2.55907E+01
   1.27125E+00     2.55897E+01
   1.27250E+00     2.55885E+01
   1.27375E+00     2.55872E+01
   1.27500E+00     2.55857E+01
   1.27625E+00     2.55842E+01
   1.27750E+00     2.55825E+01
   1.27875E+00     2.55806E+01
   1.28000E+00     2.55787E+01
   1.28125E+00     2.55767E+01
   1.28250E+00     2.55745E+01
   1.28375E+00     2.55722E+01
   1.28500E+00     2.55698E+01
   1.28625E+00     2.55674E+01
   1.28750E+00     2.55648E+01
   1.28875E+00     2.55621E+01
   1.29000E+00     2.55593E+01
   1.29125E+00     2.55565E+01
   1.29250E+00     2.55535E+01
   1.29375E+00     2.55505E+01
   1.29500E+00     2.55474E+01
   1.29625E+00     2.55443E+01
   1.29750E+00     2.55411E+01
   1.29875E+00     2.55378E+01
   1.30000E+00     2.55344E+01
   1.30125E+00     2.55310E+01
   1.30250E+00     2.55275E+01
   1.30375E+00     2.55240E+01
   1.30500E+00     2.55205E+01
   1.30625E+00     2.55169E+01
   1.30750E+00     2.55133E+01
   1.30875E+00     2.55096E+01
   1.31000E+00     2.55059E+01
   1.31125E+00     2.55022E+01
   1.31250E+00     2.54985E+01
   1.31375E+00     2.54947E+01
   1.31500E+00     2.54909E+01
   1.31625E+00     2.54872E+01
   1.31750E+00     2.54834E+01
   1.31875E+00     2.54796E+01
   1.32000E+00     2.54758E+01
   1.32125E+00     2.54720E+01
   1.32250E+00     2.54682E+01
   1.32375E+00     2.54644E+01
   1.32500E+00     2.54606E+01
   1.32625E+00     2.54569E+01
   1.32750E+00     2.54531E+01
   1.32875E+00     2.54494E+01
   1.33000E+00     2.54457E+01
   1.33125E+00     2.54420E+01
   1.33250E+00     2.54384E+01
   1.33375E+00     2.54348E+01
   1.33500E+00     2.54312E+01
   1.33625E+00     2.54277E+01
   1.33750E+00     2.54242E+01
   1.33875E+00     2.54207E+01
   1.34000E+00     2.54173E+01
   1.34125E+00     2.54139E+01
   1.34250E+00     2.54106E+01
   1.34375E+00     2.54074E+01
   1.34500E+00     2.54042E+01
   1.34625E+00     2.54011E+01
   1.34750E+00     2.53980E+01
   1.34875E+00     2.53950E+01
   1.35000E+00     2.53920E+01
   1.35125E+00     2.53892E+01
   1.35250E+00     2.53864E+01
   1.35375E+00     2.53836E+01
   1.35500E+00     2.53810E+01
   1.35625E+00     2.53784E+01
   1.35750E+00     2.53759E+01
   1.35875E+00     2.53734E+01
   1.36000E+00     2.53711E+01
   1.36125E+00     2.53688E+01
   1.36250E+00     2.53666E+01
   1.36375E+00     2.53645E+01
   1.36500E+00     2.53625E+01
   1.36625E+00     2.53605E+01
   1.36750E+00     2.53587E+01
   1.36875E+00     2.53569E+01
   1.37000E+00     2.53552E+01
   1.37125E+00     2.53536E+01
   1.37250E+00     2.53520E+01
   1.37375E+00     2.53506E+01
   1.37500E+00     2.53493E+01
   1.37625E+00     2.53480E+01
   1.37750E+00     2.53468E+01
   1.37875E+00     2.53457E+01
   1.38000E+00     2.53447E+01
   1.38125E+00     2.53438E+01
   1.38250E+00     2.53429E+01
   1.38375E+00     2.53422E+01
   1.38500E+00     2.53415E+01
   1.38625E+00     2.53409E+01
   1.38750E+00     2.53404E+01
   1.38875E+00     2.53399E+01
   1.39000E+00     2.53396E+01
   1.39125E+00     2.53393E+01
   1.39250E+00     2.53391E+01
   1.39375E+00     2.53390E+01
   1.39500E+00     2.53389E+01
   1.39625E+00     2.53390E+01
   1.39750E+00     2.53391E+01
   1.39875E+00     2.53392E+01
   1.40000E+00     2.53395E+01
   1.40125E+00     2.53398E+01
   1.40250E+00     2.53402E+01
   1.40375E+00     2.53406E+01
   1.40500E+00     2.53411E+01
   1.40625E+00     2.53417E+01
   1.40750E+00     2.53423E+01
   1.40875E+00     2.53430E+01
   1.41000E+00     2.53438E+01
   1.41125E+00     2.53446E+01
   1.41250E+00     2.53455E+01
   1.41375E+00     2.53464E+01
   1.41500E+00     2.53474E+01
   1.41625E+00     2.53484E+01
   1.41750E+00     2.53495E+01
   1.41875E+00     2.53506E+01
   1.42000E+00     2.53518E+01
   1.42125E+00     2.53530E+01
   1.42250E+00     2.53542E+01
   1.42375E+00     2.53555E+01
   1.42500E+00     2.53569E+01
   1.42625E+00     2.53582E+01
   1.42750E+00     2.53597E+01
   1.42875E+00     2.53611E+01
   1.43000E+00     2.53626E+01
   1.43125E+00     2.53641E+01
   1.43250E+00     2.53657E+01
   1.43375E+00     2.53673E+01
   1.43500E+00     2.53689E+01
   1.43625E+00     2.53705E+01
   1.43750E+00     2.53722E+01
   1.43875E+00     2.53739E+01
   1.44000E+00     2.53756E+01
   1.44125E+00     2.53773E+01
   1.44250E+00     2.53791E+01
   1.44375E+00     2.53809E+01
   1.44500E+00     2.53827E+01
   1.44625E+00     2.53845E+01
   1.44750E+00     2.53863E+01
   1.44875E+00     2.53882E+01
   1.45000E+00     2.53900E+01
   1.45125E+00     2.53919E+01
   1.45250E+00     2.53938E+01
   1.45375E+00     2.53957E+01
   1.45500E+00     2.53976E+01
   1.45625E+00     2.53995E+01
   1.45750E+00     2.54014E+01
   1.45875E+00     2.54033E+01
   1.46000E+00     2.54053E+01
   1.46125E+00     2.54072E+01
   1.46250E+00     2.54091E+01
   1.46375E+00     2.54111E+01
   1.46500E+00     2.54130E+01
   1.46625E+00     2.54149E+01
   1.46750E+00     2.54169E+01
   1.46875E+00     2.54188E+01
   1.47000E+00     2.54207E+01
   1.47125E+00     2.54227E+01
   1.47250E+00     2.54246E+01
   1.47375E+00     2.54265E+01
   1.47500E+00     2.54284E+01
   1.47625E+00     2.54302E+01
   1.47750E+00     2.54321E+01
   1.47875E+00     2.54340E+01
   1.48000E+00     2.54358E+01
   1.48125E+00     2.54376E+01
   1.48250E+00     2.54394E+01
   1.48375E+00     2.54412E+01
   1.48500E+00     2.54430E+01
   1.48625E+00     2.54447E+01
   1.48750E+00     2.54465E+01
   1.48875E+00     2.54482E+01
   1.49000E+00     2.54498E+01
   1.49125E+00     2.54515E+01
   1.49250E+00     2.54531E+01
   1.49375E+00     2.54547E+01
   1.49500E+00     2.54562E+01
   1.49625E+00     2.54578E+01
   1.49750E+00     2.54593E+01
   1.49875E+00     2.54607E+01
   1.50000E+00     2.54621E+01
   1.50125E+00     2.54635E+01
   1.50250E+00     2.54649E+01
   1.50375E+00     2.54662E+01
   1.50500E+00     2.54675E+01
   1.50625E+00     2.54687E+01
   1.50750E+00     2.54699E+01
   1.50875E+00     2.54710E+01
   1.51000E+00     2.54721E+01
   1.51125E+00     2.54732E+01
   1.51250E+00     2.54742E+01
   1.51375E+00     2.54752E+01
   1.51500E+00     2.54761E+01
   1.51625E+00     2.54769E+01
   1.51750E+00     2.54778E+01
   1.51875E+00     2.54785E+01
   1.52000E+00     2.54793E+01
   1.52125E+00     2.54799E+01
   1.52250E+00     2.54806E+01
   1.52375E+00     2.54811E+01
   1.52500E+00     2.54817E+01
   1.52625E+00     2.54821E+01
   1.52750E+00     2.54825E+01
   1.52875E+00     2.54829E+01
   1.53000E+00     2.54832E+01
   1.53125E+00     2.54835E+01
   1.53250E+00     2.54837E+01
   1.53375E+00     2.54839E+01
   1.53500E+00     2.54840E+01
   1.53625E+00     2.54841E+01
   1.53750E+00     2.54841E+01
   1.53875E+00     2.54841E+01
   1.54000E+00     2.54840E+01
   1.54125E+00     2.54839E+01
   1.54250E+00     2.54837E+01
   1.54375E+00     2.54835E+01
   1.54500E+00     2.54832E+01
   1.54625E+00     2.54829E+01
   1.54750E+00     2.54825E+01
   1.54875E+00     2.54821E+01
   1.55000E+00     2.54817E+01
   1.55125E+00     2.54812E+01
   1.55250E+00     2.54806E+01
   1.55375E+00     2.54801E+01
   1.55500E+00     2.54794E+01
   1.55625E+00     2.54788E+01
   1.55750E+00     2.54781E+01
   1.55875E+00     2.54773E+01
   1.56000E+00     2.54766E+01
   1.56125E+00     2.54757E+01
   1.56250E+00     2.54749E+01
   1.56375E+00     2.54740E+01
   1.56500E+00     2.54731E+01
   1.56625E+00     2.54722E+01
   1.56750E+00     2.54712E+01
   1.56875E+00     2.54702E+01
   1.57000E+00     2.54692E+01
   1.57125E+00     2.54681E+01
   1.57250E+00     2.54670E+01
   1.57375E+00     2.54659E+01
   1.57500E+00     2.54648E+01
   1.57625E+00     2.54637E+01
   1.57750E+00     2.54625E+01
   1.57875E+00     2.54613E+01
   1.58000E+00     2.54601E+01
   1.58125E+00     2.54589E+01
   1.58250E+00     2.54576E+01
   1.58375E+00     2.54564E+01
   1.58500E+00     2.54551E+01
   1.58625E+00     2.54539E+01
   1.58750E+00     2.54526E+01
   1.58875E+00     2.54513E+01
   1.59000E+00     2.54500E+01
   1.59125E+00     2.54487E+01
   1.59250E+00     2.54474E+01
   1.59375E+00     2.54461E+01
   1.59500E+00     2.54448E+01
   1.59625E+00     2.54435E+01
   1.59750E+00     2.54422E+01
   1.59875E+00     2.54409E+01
   1.60000E+00     2.54396E+01
   1.60125E+00     2.54383E+01
   1.60250E+00     2.54370E+01
   1.60375E+00     2.54358E+01
   1.60500E+00     2.54345E+01
   1.60625E+00     2.54332E+01
   1.60750E+00     2.54320E+01
   1.60875E+00     2.54307E+01
   1.61000E+00     2.54295E+01
   1.61125E+00     2.54283E+01
   1.61250E+00     2.54271E+01
   1.61375E+00     2.54259E+01
   1.61500E+00     2.54248E+01
   1.61625E+00     2.54236E+01
   1.61750E+00     2.54225E+01
   1.61875E+00     2.54214E+01
   1.62000E+00     2.54203E+01
   1.62125E+00     2.54192E+01
   1.62250E+00     2.54182E+01
   1.62375E+00     2.54171E+01
   1.62500E+00     2.54161E+01
   1.62625E+00     2.54151E+01
   1.62750E+00     2.54142E+01
   1.62875E+00     2.54133E+01
   1.63000E+00     2.54124E+01
   1.63125E+00     2.54115E+01
   1.63250E+00     2.54106E+01
   1.63375E+00     2.54098E+01
   1.63500E+00     2.54090E+01
   1.63625E+00     2.54082E+01
   1.63750E+00     2.54075E+01
   1.63875E+00     2.54068E+01
   1.64000E+00     2.54061E+01
   1.64125E+00     2.54054E+01
   1.64250E+00     2.54048E+01
   1.64375E+00     2.54042E+01
   1.64500E+00     2.54036E+01
   1.64625E+00     2.54031E+01
   1.64750E+00     2.54026E+01
   1.64875E+00     2.54021E+01
   1.65000E+00     2.54016E+01
   1.65125E+00     2.54012E+01
   1.65250E+00     2.54008E+01
   1.65375E+00     2.54005E+01
   1.65500E+00     2.54002E+01
   1.65625E+00     2.53999E+01
   1.65750E+00     2.53996E+01
   1.65875E+00     2.53994E+01
   1.66000E+00     2.53992E+01
   1.66125E+00     2.53990E+01
   1.66250E+00     2.53988E+01
   1.66375E+00     2.53987E+01
   1.66500E+00     2.53986E+01
   1.66625E+00     2.53986E+01
   1.66750E+00     2.53985E+01
   1.66875E+00     2.53985E+01
   1.67000E+00     2.53985E+01
   1.67125E+00     2.53986E+01
   1.67250E+00     2.53987E+01
   1.67375E+00     2.53988E+01
   1.67500E+00     2.53989E+01
   1.67625E+00     2.53990E+01
   1.67750E+00     2.53992E+01
   1.67875E+00     2.53994E+01
   1.68000E+00     2.53997E+01
   1.68125E+00     2.53999E+01
   1.68250E+00     2.54002E+01
   1.68375E+00     2.54005E+01
   1.68500E+00     2.54008E+01
   1.68625E+00     2.54011E+01
   1.68750E+00     2.54015E+01
   1.68875E+00     2.54019E+01
   1.69000E+00     2.54023E+01
   1.69125E+00     2.54027E+01
   1.69250E+00     2.54031E+01
   1.69375E+00     2.54036E+01
   1.69500E+00     2.54041E+01
   1.69625E+00     2.54045E+01
   1.69750E+00     2.54050E+01
   1.69875E+00     2.54056E+01
   1.70000E+00     2.54061E+01
   1.70125E+00     2.54066E+01
   1.70250E+00     2.54072E+01
   1.70375E+00     2.54078E+01
   1.70500E+00     2.54084E+01
   1.70625E+00     2.54090E+01
   1.70750E+00     2.54096E+01
   1.70875E+00     2.54102E+01
   1.71000E+00     2.54108E+01
   1.71125E+00     2.54114E+01
   1.71250E+00     2.54121E+01
   1.71375E+00     2.54127E+01
   1.71500E+00     2.54134E+01
   1.71625E+00     2.54140E+01
   1.71750E+00     2.54147E+01
   1.71875E+00     2.54154E+01
   1.72000E+00     2.54161E+01
   1.72125E+00     2.54167E+01
   1.72250E+00     2.54174E+01
   1.72375E+00     2.54181E+01
   1.72500E+00     2.54188E+01
   1.72625E+00     2.54195E+01
   1.72750E+00     2.54202E+01
   1.72875E+00     2.54209E+01
   1.73000E+00     2.54216E+01
   1.73125E+00     2.54222E+01
   1.73250E+00     2.54229E+01
   1.73375E+00     2.54236E+01
   1.73500E+00     2.54243E+01
   1.73625E+00     2.54250E+01
   1.73750E+00     2.54257E+01
   1.73875E+00     2.54263E+01
   1.74000E+00     2.54270E+01
   1.74125E+00     2.54277E+01
   1.74250E+00     2.54283E+01
   1.74375E+00     2.54290E+01
   1.74500E+00     2.54296E+01
   1.74625E+00     2.54303E+01
   1.74750E+00     2.54309E+01
   1.74875E+00     2.54316E+01
   1.75000E+00     2.54322E+01
   1.75125E+00     2.54328E+01
   1.75250E+00     2.54334E+01
   1.75375E+00     2.54340E+01
   1.75500E+00     2.54346E+01
   1.75625E+00     2.54352E+01
   1.75750E+00     2.54357E+01
   1.75875E+00     2.54363E+01
   1.76000E+00     2.54369E+01
   1.76125E+00     2.54374E+01
   1.76250E+00     2.54379E+01
   1.76375E+00     2.54384E+01
   1.76500E+00     2.54390E+01
   1.76625E+00     2.54395E+01
   1.76750E+00     2.54399E+01
   1.76875E+00     2.54404E+01
   1.77000E+00     2.54409E+01
   1.77125E+00     2.54413E+01
   1.77250E+00     2.54418E+01
   1.77375E+00     2.54422E+01
   1.77500E+00     2.54426E+01
   1.77625E+00     2.54430E+01
   1.77750E+00     2.54434E+01
   1.77875E+00     2.54438E+01
   1.78000E+00     2.54441E+01
   1.78125E+00     2.54445E+01
   1.78250E+00     2.54448E+01
   1.78375E+00     2.54451E+01
   1.78500E+00     2.54454E+01
   1.78625E+00     2.54457E+01
   1.78750E+00     2.54460E+01
   1.78875E+00     2.54462E+01
   1.79000E+00     2.54465E+01
   1.79125E+00     2.54467E+01
   1.79250E+00     2.54469E+01
   1.79375E+00     2.54471E+01
   1.79500E+00     2.54473E+01
   1.79625E+00     2.54475E+01
   1.79750E+00     2.54477E+01
   1.79875E+00     2.54478E+01
   1.80000E+00     2.54479E+01
   1.80125E+00     2.54480E+01
   1.80250E+00     2.54481E+01
   1.80375E+00     2.54482E+01
   1.80500E+00     2.54483E+01
   1.80625E+00     2.54483E+01
   1.80750E+00     2.54484E+01
   1.80875E+00     2.54484E+01
   1.81000E+00     2.54484E+01
   1.81125E+00     2.54484E+01
   1.81250E+00     2.54483E+01
   1.81375E+00     2.54483E+01
   1.81500E+00     2.54483E+01
   1.81625E+00     2.54482E+01
   1.81750E+00     2.54481E+01
   1.81875E+00     2.54480E+01
   1.82000E+00     2.54479E+01
   1.82125E+00     2.54478E+01
   1.82250E+00     2.54476E+01
   1.82375E+00     2.54475E+01
   1.82500E+00     2.54473E+01
   1.82625E+00     2.54472E+01
   1.82750E+00     2.54470E+01
   1.82875E+00     2.54468E+01
   1.83000E+00     2.54466E+01
   1.83125E+00     2.54463E+01
   1.83250E+00     2.54461E+01
   1.83375E+00     2.54459E+01
   1.83500E+00     2.54456E+01
   1.83625E+00     2.54453E+01
   1.83750E+00     2.54450E+01
   1.83875E+00     2.54448E+01
   1.84000E+00     2.54445E+01
   1.84125E+00     2.54441E+01
   1.84250E+00     2.54438E+01
   1.84375E+00     2.54435E+01
   1.84500E+00     2.54432E+01
   1.84625E+00     2.54428E+01
   1.84750E+00     2.54424E+01
   1.84875E+00     2.54421E+01
   1.85000E+00     2.54417E+01
   1.85125E+00     2.54413E+01
   1.85250E+00     2.54410E+01
   1.85375E+00     2.54406E+01
   1.85500E+00     2.54402E+01
   1.85625E+00     2.54398E+01
   1.85750E+00     2.54394E+01
   1.85875E+00     2.54389E+01
   1.86000E+00     2.54385E+01
   1.86125E+00     2.54381E+01
   1.86250E+00     2.54377E+01
   1.86375E+00     2.54373E+01
   1.86500E+00     2.54368E+01
   1.86625E+00     2.54364E+01
   1.86750E+00     2.54360E+01
   1.86875E+00     2.54355E+01
   1.87000E+00     2.54351E+01
   1.87125E+00     2.54347E+01
   1.87250E+00     2.54342E+01
   1.87375E+00     2.54338E+01
   1.87500E+00     2.54333E+01
   1.87625E+00     2.54329E+01
   1.87750E+00     2.54325E+01
   1.87875E+00     2.54321E+01
   1.88000E+00     2.54316E+01
   1.88125E+00     2.54312E+01
   1.88250E+00     2.54308E+01
   1.88375E+00     2.54304E+01
   1.88500E+00     2.54300E+01
   1.88625E+00     2.54296E+01
   1.88750E+00     2.54292E+01
   1.88875E+00     2.54288E+01
   1.89000E+00     2.54284E+01
   1.89125E+00     2.54280E+01
   1.89250E+00     2.54276E+01
   1.89375E+00     2.54272E+01
   1.89500E+00     2.54269E+01
   1.89625E+00     2.54265E+01
   1.89750E+00     2.54262E+01
   1.89875E+00     2.54258E+01
   1.90000E+00     2.54255E+01
   1.90125E+00     2.54252E+01
   1.90250E+00     2.54248E+01
   1.90375E+00     2.54245E+01
   1.90500E+00     2.54242E+01
   1.90625E+00     2.54239E+01
   1.90750E+00     2.54237E+01
   1.90875E+00     2.54234E+01
   1.91000E+00     2.54231E+01
   1.91125E+00     2.54229E+01
   1.91250E+00     2.54226E+01
   1.91375E+00     2.54224E+01
   1.91500E+00     2.54222E+01
   1.91625E+00     2.54220E+01
   1.91750E+00     2.54218E+01
   1.91875E+00     2.54216E+01
   1.92000E+00     2.54214E+01
   1.92125E+00     2.54212E+01
   1.92250E+00     2.54211E+01
   1.92375E+00     2.54209E+01
   1.92500E+00     2.54208E+01
   1.92625E+00     2.54206E+01
   1.92750E+00     2.54205E+01
   1.92875E+00     2.54204E+01
   1.93000E+00     2.54203E+01
   1.93125E+00     2.54202E+01
   1.93250E+00     2.54201E+01
   1.93375E+00     2.54200E+01
   1.93500E+00     2.54200E+01
   1.93625E+00     2.54199E+01
   1.93750E+00     2.54199E+01
   1.93875E+00     2.54199E+01
   1.94000E+00     2.54198E+01
   1.94125E+00     2.54198E+01
   1.94250E+00     2.54198E+01
   1.94375E+00     2.54198E+01
   1.94500E+00     2.54198E+01
   1.94625E+00     2.54199E+01
   1.94750E+00     2.54199E+01
   1.94875E+00     2.54200E+01
   1.95000E+00     2.54200E+01
   1.95125E+00     2.54201E+01
   1.95250E+00     2.54201E+01
   1.95375E+00     2.54202E+01
   1.95500E+00     2.54203E+01
   1.95625E+00     2.54204E+01
   1.95750E+00     2.54205E+01
   1.95875E+00     2.54206E+01
   1.96000E+00     2.54208E+01
   1.96125E+00     2.54209E+01
   1.96250E+00     2.54210E+01
   1.96375E+00     2.54212E+01
   1.96500E+00     2.54213E+01
   1.96625E+00     2.54215E+01
   1.96750E+00     2.54216E+01
   1.96875E+00     2.54218E+01
   1.97000E+00     2.54220E+01
   1.97125E+00     2.54222E+01
   1.97250E+00     2.54223E+01
   1.97375E+00     2.54225E+01
   1.97500E+00     2.54227E+01
   1.97625E+00     2.54229E+01
   1.97750E+00     2.54231E+01
   1.97875E+00     2.54233E+01
   1.98000E+00     2.54236E+01
   1.98125E+00     2.54238E+01
   1.98250E+00     2.54240E+01
   1.98375E+00     2.54242E+01
   1.98500E+00     2.54244E+01
   1.98625E+00     2.54247E+01
   1.98750E+00     2.54249E+01
   1.98875E+00     2.54251E+01
   1.99000E+00     2.54254E+01
   1.99125E+00     2.54256E+01
   1.99250E+00     2.54259E+01
   1.99375E+00     2.54261E+01
   1.99500E+00     2.54263E+01
   1.99625E+00     2.54266E+01
   1.99750E+00     2.54268E+01
   1.99875E+00     2.54271E+01
   2.00000E+00     2.54273E+01
   2.00125E+00     2.54276E+01
   2.00250E+00     2.54278E+01
   2.00375E+00     2.54281E+01
   2.00500E+00     2.54283E+01
   2.00625E+00     2.54285E+01
   2.00750E+00     2.54288E+01
   2.00875E+00     2.54290E+01
   2.01000E+00     2.54293E+01
   2.01125E+00     2.54295E+01
   2.01250E+00     2.54298E+01
   2.01375E+00     2.54300E+01
   2.01500E+00     2.54302E+01
   2.01625E+00     2.54305E+01
   2.01750E+00     2.54307E+01
   2.01875E+00     2.54309E+01
   2.02000E+00     2.54311E+01
   2.02125E+00     2.54314E+01
   2.02250E+00     2.54316E+01
   2.02375E+00     2.54318E+01
   2.02500E+00     2.54320E+01
   2.02625E+00     2.54322E+01
   2.02750E+00     2.54324E+01
   2.02875E+00     2.54326E+01
   2.03000E+00     2.54328E+01
   2.03125E+00     2.54330E+01
   2.03250E+00     2.54332E+01
   2.03375E+00     2.54334E+01
   2.03500E+00     2.54336E+01
   2.03625E+00     2.54338E+01
   2.03750E+00     2.54340E+01
   2.03875E+00     2.54341E+01
   2.04000E+00     2.54343E+01
   2.04125E+00     2.54345E+01
   2.04250E+00     2.54346E+01
   2.04375E+00     2.54348E+01
   2.04500E+00     2.54349E+01
   2.04625E+00     2.54351E+01
   2.04750E+00     2.54352E+01
   2.04875E+00     2.54353E+01
   2.05000E+00     2.54355E+01
   2.05125E+00     2.54356E+01
   2.05250E+00     2.54357E+01
   2.05375E+00     2.54358E+01
   2.05500E+00     2.54359E+01
   2.05625E+00     2.54360E+01
   2.05750E+00     2.54361E+01
   2.05875E+00     2.54362E+01
   2.06000E+00     2.54363E+01
   2.06125E+00     2.54364E+01
   2.06250E+00     2.54365E+01
   2.06375E+00     2.54365E+01
   2.06500E+00     2.54366E+01
   2.06625E+00     2.54366E+01
   2.06750E+00     2.54367E+01
   2.06875E+00     2.54367E+01
   2.07000E+00     2.54368E+01
   2.07125E+00     2.54368E+01
   2.07250E+00     2.54368E+01
   2.07375E+00     2.54369E+01
   2.07500E+00     2.54369E+01
   2.07625E+00     2.54369E+01
   2.07750E+00     2.54369E+01
   2.07875E+00     2.54369E+01
   2.08000E+00     2.54369E+01
   2.08125E+00     2.54369E+01
   2.08250E+00     2.54369E+01
   2.08375E+00     2.54369E+01
   2.08500E+00     2.54368E+01
   2.08625E+00     2.54368E+01
   2.08750E+00     2.54368E+01
   2.08875E+00     2.54367E+01
   2.09000E+00     2.54367E+01
   2.09125E+00     2.54366E+01
   2.09250E+00     2.54366E+01
   2.09375E+00     2.54365E+01
   2.09500E+00     2.54365E+01
   2.09625E+00     2.54364E+01
   2.09750E+00     2.54364E+01
   2.09875E+00     2.54363E+01
   2.10000E+00     2.54362E+01
   2.10125E+00     2.54361E+01
   2.10250E+00     2.54361E+01
   2.10375E+00     2.54360E+01
   2.10500E+00     2.54359E+01
   2.10625E+00     2.54358E+01
   2.10750E+00     2.54357E+01
   2.10875E+00     2.54356E+01
   2.11000E+00     2.54355E+01
   2.11125E+00     2.54354E+01
   2.11250E+00     2.54353E+01
   2.11375E+00     2.54352E+01
   2.11500E+00     2.54351E+01
   2.11625E+00     2.54350E+01
   2.11750E+00     2.54349E+01
   2.11875E+00     2.54348E+01
   2.12000E+00     2.54347E+01
   2.12125E+00     2.54346E+01
   2.12250E+00     2.54345E+01
   2.12375E+00     2.54343E+01
   2.12500E+00     2.54342E+01
   2.12625E+00     2.54341E+01
   2.12750E+00     2.54340E+01
   2.12875E+00     2.54338E+01
   2.13000E+00     2.54337E+01
   2.13125E+00     2.54336E+01
   2.13250E+00     2.54335E+01
   2.13375E+00     2.54333E+01
   2.13500E+00     2.54332E+01
   2.13625E+00     2.54331E+01
   2.13750E+00     2.54329E+01
   2.13875E+00     2.54328E+01
   2.14000E+00     2.54326E+01
   2.14125E+00     2.54325E+01
   2.14250E+00     2.54324E+01
   2.14375E+00     2.54322E+01
   2.14500E+00     2.54321E+01
   2.14625E+00     2.54319E+01
   2.14750E+00     2.54318E+01
   2.14875E+00     2.54317E+01
   2.15000E+00     2.54315E+01
   2.15125E+00     2.54314E+01
   2.15250E+00     2.54312E+01
   2.15375E+00     2.54311E+01
   2.15500E+00     2.54310E+01
   2.15625E+00     2.54308E+01
   2.15750E+00     2.54307E+01
   2.15875E+00     2.54306E+01
   2.16000E+00     2.54304E+01
   2.16125E+00     2.54303E+01
   2.16250E+00     2.54302E+01
   2.16375E+00     2.54300E+01
   2.16500E+00     2.54299E+01
   2.16625E+00     2.54298E+01
   2.16750E+00     2.54296E+01
   2.16875E+00     2.54295E+01
   2.17000E+00     2.54294E+01
   2.17125E+00     2.54293E+01
   2.17250E+00     2.54292E+01
   2.17375E+00     2.54290E+01
   2.17500E+00     2.54289E+01
   2.17625E+00     2.54288E+01
   2.17750E+00     2.54287E+01
   2.17875E+00     2.54286E+01
   2.18000E+00     2.54285E+01
   2.18125E+00     2.54284E+01
   2.18250E+00     2.54283E+01
   2.18375E+00     2.54282E+01
   2.18500E+00     2.54281E+01
   2.18625E+00     2.54280E+01
   2.18750E+00     2.54280E+01
   2.18875E+00     2.54279E+01
   2.19000E+00     2.54278E+01
   2.19125E+00     2.54277E+01
   2.19250E+00     2.54277E+01
   2.19375E+00     2.54276E+01
   2.19500E+00     2.54276E+01
   2.19625E+00     2.54275E+01
   2.19750E+00     2.54275E+01
   2.19875E+00     2.54274E+01
   2.20000E+00     2.54274E+01
   2.20125E+00     2.54273E+01
   2.20250E+00     2.54273E+01
   2.20375E+00     2.54273E+01
   2.20500E+00     2.54272E+01
   2.20625E+00     2.54272E+01
   2.20750E+00     2.54272E+01
   2.20875E+00     2.54272E+01
   2.21000E+00     2.54272E+01
   2.21125E+00     2.54271E+01
   2.21250E+00     2.54271E+01
   2.21375E+00     2.54271E+01
   2.21500E+00     2.54271E+01
   2.21625E+00     2.54271E+01
   2.21750E+00     2.54272E+01
   2.21875E+00     2.54272E+01
   2.22000E+00     2.54272E+01
   2.22125E+00     2.54272E+01
   2.22250E+00     2.54272E+01
   2.22375E+00     2.54272E+01
   2.22500E+00     2.54273E+01
   2.22625E+00     2.54273E+01
   2.22750E+00     2.54273E+01
   2.22875E+00     2.54274E+01
   2.23000E+00     2.54274E+01
   2.23125E+00     2.54275E+01
   2.23250E+00     2.54275E+01
   2.23375E+00     2.54276E+01
   2.23500E+00     2.54276E+01
   2.23625E+00     2.54277E+01
   2.23750E+00     2.54277E+01
   2.23875E+00     2.54278E+01
   2.24000E+00     2.54278E+01
   2.24125E+00     2.54279E+01
   2.24250E+00     2.54280E+01
   2.24375E+00     2.54280E+01
   2.24500E+00     2.54281E+01
   2.24625E+00     2.54282E+01
   2.24750E+00     2.54282E+01
   2.24875E+00     2.54283E+01
   2.25000E+00     2.54284E+01
   2.25125E+00     2.54285E+01
   2.25250E+00     2.54285E+01
   2.25375E+00     2.54286E+01
   2.25500E+00     2.54287E+01
   2.25625E+00     2.54288E+01
   2.25750E+00     2.54289E+01
   2.25875E+00     2.54289E+01
   2.26000E+00     2.54290E+01
   2.26125E+00     2.54291E+01
   2.26250E+00     2.54292E+01
   2.26375E+00     2.54293E+01
   2.26500E+00     2.54294E+01
   2.26625E+00     2.54295E+01
   2.26750E+00     2.54295E+01
   2.26875E+00     2.54296E+01
   2.27000E+00     2.54297E+01
   2.27125E+00     2.54298E+01
   2.27250E+00     2.54299E+01
   2.27375E+00     2.54300E+01
   2.27500E+00     2.54301E+01
   2.27625E+00     2.54302E+01
   2.27750E+00     2.54303E+01
   2.27875E+00     2.54304E+01
   2.28000E+00     2.54304E+01
   2.28125E+00     2.54305E+01
   2.28250E+00     2.54306E+01
   2.28375E+00     2.54307E+01
   2.28500E+00     2.54308E+01
   2.28625E+00     2.54309E+01
   2.28750E+00     2.54310E+01
   2.28875E+00     2.54310E+01
   2.29000E+00     2.54311E+01
   2.29125E+00     2.54312E+01
   2.29250E+00     2.54313E+01
   2.29375E+00     2.54314E+01
   2.29500E+00     2.54314E+01
   2.29625E+00     2.54315E+01
   2.29750E+00     2.54316E+01
   2.29875E+00     2.54317E+01
   2.30000E+00     2.54318E+01
   2.30125E+00     2.54318E+01
   2.30250E+00     2.54319E+01
   2.30375E+00     2.54320E+01
   2.30500E+00     2.54320E+01
   2.30625E+00     2.54321E+01
   2.30750E+00     2.54322E+01
   2.30875E+00     2.54322E+01
   2.31000E+00     2.54323E+01
   2.31125E+00     2.54323E+01
   2.31250E+00     2.54324E+01
   2.31375E+00     2.54325E+01
   2.31500E+00     2.54325E+01
   2.31625E+00     2.54326E+01
   2.31750E+00     2.54326E+01
   2.31875E+00     2.54327E+01
   2.32000E+00     2.54327E+01
   2.32125E+00     2.54328E+01
   2.32250E+00     2.54328E+01
   2.32375E+00     2.54328E+01
   2.32500E+00     2.54329E+01
   2.32625E+00     2.54329E+01
   2.32750E+00     2.54329E+01
   2.32875E+00     2.54330E+01
   2.33000E+00     2.54330E+01
   2.33125E+00     2.54330E+01
   2.33250E+00     2.54331E+01
   2.33375E+00     2.54331E+01
   2.33500E+00     2.54331E+01
   2.33625E+00     2.54331E+01
   2.33750E+00     2.54331E+01
   2.33875E+00     2.54331E+01
   2.34000E+00     2.54332E+01
   2.34125E+00     2.54332E+01
   2.34250E+00     2.54332E+01
   2.34375E+00     2.54332E+01
   2.34500E+00     2.54332E+01
   2.34625E+00     2.54332E+01
   2.34750E+00     2.54332E+01
   2.34875E+00     2.54332E+01
   2.35000E+00     2.54332E+01
   2.35125E+00     2.54332E+01
   2.35250E+00     2.54332E+01
   2.35375E+00     2.54332E+01
   2.35500E+00     2.54331E+01
   2.35625E+00     2.54331E+01
   2.35750E+00     2.54331E+01
   2.35875E+00     2.54331E+01
   2.36000E+00     2.54331E+01
   2.36125E+00     2.54331E+01
   2.36250E+00     2.54330E+01
   2.36375E+00     2.54330E+01
   2.36500E+00     2.54330E+01
   2.36625E+00     2.54330E+01
   2.36750E+00     2.54330E+01
   2.36875E+00     2.54329E+01
   2.37000E+00     2.54329E+01
   2.37125E+00     2.54329E+01
   2.37250E+00     2.54328E+01
   2.37375E+00     2.54328E+01
   2.37500E+00     2.54328E+01
   2.37625E+00     2.54327E+01
   2.37750E+00     2.54327E+01
   2.37875E+00     2.54327E+01
   2.38000E+00     2.54326E+01
   2.38125E+00     2.54326E+01
   2.38250E+00     2.54325E+01
   2.38375E+00     2.54325E+01
   2.38500E+00     2.54324E+01
   2.38625E+00     2.54324E+01
   2.38750E+00     2.54324E+01
   2.38875E+00     2.54323E+01
   2.39000E+00     2.54323E+01
   2.39125E+00     2.54322E+01
   2.39250E+00     2.54322E+01
   2.39375E+00     2.54321E+01
   2.39500E+00     2.54321E+01
   2.39625E+00     2.54320E+01
   2.39750E+00     2.54320E+01
   2.39875E+00     2.54319E+01
   2.40000E+00     2.54319E+01
   2.40125E+00     2.54318E+01
   2.40250E+00     2.54318E+01
   2.40375E+00     2.54317E+01
   2.40500E+00     2.54317E+01
   2.40625E+00     2.54316E+01
   2.40750E+00     2.54316E+01
   2.40875E+00     2.54315E+01
   2.41000E+00     2.54315E+01
   2.41125E+00     2.54314E+01
   2.41250E+00     2.54314E+01
   2.41375E+00     2.54313E+01
   2.41500E+00     2.54313E+01
   2.41625E+00     2.54312E+01
   2.41750E+00     2.54312E+01
   2.41875E+00     2.54311E+01
   2.42000E+00     2.54311E+01
   2.42125E+00     2.54310E+01
   2.42250E+00     2.54310E+01
   2.42375E+00     2.54309E+01
   2.42500E+00     2.54309E+01
   2.42625E+00     2.54308E+01
   2.42750E+00     2.54308E+01
   2.42875E+00     2.54307E+01
   2.43000E+00     2.54307E+01
   2.43125E+00     2.54307E+01
   2.43250E+00     2.54306E+01
   2.43375E+00     2.54306E+01
   2.43500E+00     2.54305E+01
   2.43625E+00     2.54305E+01
   2.43750E+00     2.54304E+01
   2.43875E+00     2.54304E+01
   2.44000E+00     2.54304E+01
   2.44125E+00     2.54303E+01
   2.44250E+00     2.54303E+01
   2.44375E+00     2.54302E+01
   2.44500E+00     2.54302E+01
   2.44625E+00     2.54302E+01
   2.44750E+00     2.54301E+01
   2.44875E+00     2.54301E+01
   2.45000E+00     2.54301E+01
   2.45125E+00     2.54300E+01
   2.45250E+00     2.54300E+01
   2.45375E+00     2.54300E+01
   2.45500E+00     2.54299E+01
   2.45625E+00     2.54299E+01
   2.45750E+00     2.54299E+01
   2.45875E+00     2.54299E+01
   2.46000E+00     2.54298E+01
   2.46125E+00     2.54298E+01
   2.46250E+00     2.54298E+01
   2.46375E+00     2.54298E+01
   2.46500E+00     2.54298E+01
   2.46625E+00     2.54297E+01
   2.46750E+00     2.54297E+01
   2.46875E+00     2.54297E+01
   2.47000E+00     2.54297E+01
   2.47125E+00     2.54297E+01
   2.47250E+00     2.54297E+01
   2.47375E+00     2.54296E+01
   2.47500E+00     2.54296E+01
   2.47625E+00     2.54296E+01
   2.47750E+00     2.54296E+01
   2.47875E+00     2.54296E+01
   2.48000E+00     2.54296E+01
   2.48125E+00     2.54296E+01
   2.48250E+00     2.54296E+01
   2.48375E+00     2.54296E+01
   2.48500E+00     2.54296E+01
   2.48625E+00     2.54296E+01
   2.48750E+00     2.54296E+01
   2.48875E+00     2.54296E+01
   2.49000E+00     2.54296E+01
   2.49125E+00     2.54296E+01
   2.49250E+00     2.54296E+01
   2.49375E+00     2.54296E+01
   2.49500E+00     2.54296E+01
   2.49625E+00     2.54296E+01
   2.49750E+00     2.54296E+01
   2.49875E+00     2.54297E+01
   2.50000E+00     2.54297E+01
   2.50125E+00     2.54297E+01
   2.50250E+00     2.54297E+01
   2.50375E+00     2.54297E+01
   2.50500E+00     2.54297E+01
   2.50625E+00     2.54297E+01
   2.50750E+00     2.54298E+01
   2.50875E+00     2.54298E+01
   2.51000E+00     2.54298E+01
   2.51125E+00     2.54298E+01
   2.51250E+00     2.54298E+01
   2.51375E+00     2.54299E+01
   2.51500E+00     2.54299E+01
   2.51625E+00     2.54299E+01
   2.51750E+00     2.54299E+01
   2.51875E+00     2.54300E+01
   2.52000E+00     2.54300E+01
   2.52125E+00     2.54300E+01
   2.52250E+00     2.54300E+01
   2.52375E+00     2.54301E+01
   2.52500E+00     2.54301E+01
   2.52625E+00     2.54301E+01
   2.52750E+00     2.54302E+01
   2.52875E+00     2.54302E+01
   2.53000E+00     2.54302E+01
   2.53125E+00     2.54303E+01
   2.53250E+00     2.54303E+01
   2.53375E+00     2.54303E+01
   2.53500E+00     2.54303E+01
   2.53625E+00     2.54304E+01
   2.53750E+00     2.54304E+01
   2.53875E+00     2.54304E+01
   2.54000E+00     2.54305E+01
   2.54125E+00     2.54305E+01
   2.54250E+00     2.54305E+01
   2.54375E+00     2.54306E+01
   2.54500E+00     2.54306E+01
   2.54625E+00     2.54306E+01
   2.54750E+00     2.54307E+01
   2.54875E+00     2.54307E+01
   2.55000E+00     2.54307E+01
   2.55125E+00     2.54308E+01
   2.55250E+00     2.54308E+01
   2.55375E+00     2.54308E+01
   2.55500E+00     2.54309E+01
   2.55625E+00     2.54309E+01
   2.55750E+00     2.54309E+01
   2.55875E+00     2.54309E+01
   2.56000E+00     2.54310E+01
   2.56125E+00     2.54310E+01
   2.56250E+00     2.54310E+01
   2.56375E+00     2.54311E+01
   2.56500E+00     2.54311E+01
   2.56625E+00     2.54311E+01
   2.56750E+00     2.54311E+01
   2.56875E+00     2.54312E+01
   2.57000E+00     2.54312E+01
   2.57125E+00     2.54312E+01
   2.57250E+00     2.54312E+01
   2.57375E+00     2.54313E+01
   2.57500E+00     2.54313E+01
   2.57625E+00     2.54313E+01
   2.57750E+00     2.54313E+01
   2.57875E+00     2.54314E+01
   2.58000E+00     2.54314E+01
   2.58125E+00     2.54314E+01
   2.58250E+00     2.54314E+01
   2.58375E+00     2.54314E+01
   2.58500E+00     2.54315E+01
   2.58625E+00     2.54315E+01
   2.58750E+00     2.54315E+01
   2.58875E+00     2.54315E+01
   2.59000E+00     2.54315E+01
   2.59125E+00     2.54315E+01
   2.59250E+00     2.54316E+01
   2.59375E+00     2.54316E+01
   2.59500E+00     2.54316E+01
   2.59625E+00     2.54316E+01
   2.59750E+00     2.54316E+01
   2.59875E+00     2.54316E+01
   2.60000E+00     2.54316E+01
   2.60125E+00     2.54316E+01
   2.60250E+00     2.54317E+01
   2.60375E+00     2.54317E+01
   2.60500E+00     2.54317E+01
   2.60625E+00     2.54317E+01
   2.60750E+00     2.54317E+01
   2.60875E+00     2.54317E+01
   2.61000E+00     2.54317E+01
   2.61125E+00     2.54317E+01
   2.61250E+00     2.54317E+01
   2.61375E+00     2.54317E+01
   2.61500E+00     2.54317E+01
   2.61625E+00     2.54317E+01
   2.61750E+00     2.54317E+01
   2.61875E+00     2.54317E+01
   2.62000E+00     2.54317E+01
   2.62125E+00     2.54317E+01
   2.62250E+00     2.54317E+01
   2.62375E+00     2.54317E+01
   2.62500E+00     2.54317E+01
   2.62625E+00     2.54317E+01
   2.62750E+00     2.54317E+01
   2.62875E+00     2.54317E+01
   2.63000E+00     2.54317E+01
   2.63125E+00     2.54317E+01
   2.63250E+00     2.54317E+01
   2.63375E+00     2.54317E+01
   2.63500E+00     2.54316E+01
   2.63625E+00     2.54316E+01
   2.63750E+00     2.54316E+01
   2.63875E+00     2.54316E+01
   2.64000E+00     2.54316E+01
   2.64125E+00     2.54316E+01
   2.64250E+00     2.54316E+01
   2.64375E+00     2.54316E+01
   2.64500E+00     2.54316E+01
   2.64625E+00     2.54315E+01
   2.64750E+00     2.54315E+01
   2.64875E+00     2.54315E+01
   2.65000E+00     2.54315E+01
   2.65125E+00     2.54315E+01
   2.65250E+00     2.54315E+01
   2.65375E+00     2.54315E+01
   2.65500E+00     2.54314E+01
   2.65625E+00     2.54314E+01
   2.65750E+00     2.54314E+01
   2.65875E+00     2.54314E+01
   2.66000E+00     2.54314E+01
   2.66125E+00     2.54314E+01
   2.66250E+00     2.54314E+01
   2.66375E+00     2.54313E+01
   2.66500E+00     2.54313E+01
   2.66625E+00     2.54313E+01
   2.66750E+00     2.54313E+01
   2.66875E+00     2.54313E+01
   2.67000E+00     2.54313E+01
   2.67125E+00     2.54312E+01
   2.67250E+00     2.54312E+01
   2.67375E+00     2.54312E+01
   2.67500E+00     2.54312E+01
   2.67625E+00     2.54312E+01
   2.67750E+00     2.54311E+01
   2.67875E+00     2.54311E+01
   2.68000E+00     2.54311E+01
   2.68125E+00     2.54311E+01
   2.68250E+00     2.54311E+01
   2.68375E+00     2.54311E+01
   2.68500E+00     2.54310E+01
   2.68625E+00     2.54310E+01
   2.68750E+00     2.54310E+01
   2.68875E+00     2.54310E+01
   2.69000E+00     2.54310E+01
   2.69125E+00     2.54310E+01
   2.69250E+00     2.54309E+01
   2.69375E+00     2.54309E+01
   2.69500E+00     2.54309E+01
   2.69625E+00     2.54309E+01
   2.69750E+00     2.54309E+01
   2.69875E+00     2.54309E+01
   2.70000E+00     2.54308E+01
   2.70125E+00     2.54308E+01
   2.70250E+00     2.54308E+01
   2.70375E+00     2.54308E+01
   2.70500E+00     2.54308E+01
   2.70625E+00     2.54308E+01
   2.70750E+00     2.54308E+01
   2.70875E+00     2.54307E+01
   2.71000E+00     2.54307E+01
   2.71125E+00     2.54307E+01
   2.71250E+00     2.54307E+01
   2.71375E+00     2.54307E+01
   2.71500E+00     2.54307E+01
   2.71625E+00     2.54307E+01
   2.71750E+00     2.54307E+01
   2.71875E+00     2.54307E+01
   2.72000E+00     2.54306E+01
   2.72125E+00     2.54306E+01
   2.72250E+00     2.54306E+01
   2.72375E+00     2.54306E+01
   2.72500E+00     2.54306E+01
   2.72625E+00     2.54306E+01
   2.72750E+00     2.54306E+01
   2.72875E+00     2.54306E+01
   2.73000E+00     2.54306E+01
   2.73125E+00     2.54306E+01
   2.73250E+00     2.54306E+01
   2.73375E+00     2.54306E+01
   2.73500E+00     2.54305E+01
   2.73625E+00     2.54305E+01
   2.73750E+00     2.54305E+01
   2.73875E+00     2.54305E+01
   2.74000E+00     2.54305E+01
   2.74125E+00     2.54305E+01
   2.74250E+00     2.54305E+01
   2.74375E+00     2.54305E+01
   2.74500E+00     2.54305E+01
   2.74625E+00     2.54305E+01
   2.74750E+00     2.54305E+01
   2.74875E+00     2.54305E+01
   2.75000E+00     2.54305E+01
   2.75125E+00     2.54305E+01
   2.75250E+00     2.54305E+01
   2.75375E+00     2.54305E+01
   2.75500E+00     2.54305E+01
   2.75625E+00     2.54305E+01
   2.75750E+00     2.54305E+01
   2.75875E+00     2.54305E+01
   2.76000E+00     2.54305E+01
   2.76125E+00     2.54305E+01
   2.76250E+00     2.54305E+01
   2.76375E+00     2.54305E+01
   2.76500E+00     2.54305E+01
   2.76625E+00     2.54305E+01
   2.76750E+00     2.54305E+01
   2.76875E+00     2.54305E+01
   2.77000E+00     2.54305E+01
   2.77125E+00     2.54305E+01
   2.77250E+00     2.54305E+01
   2.77375E+00     2.54305E+01
   2.77500E+00     2.54305E+01
   2.77625E+00     2.54305E+01
   2.77750E+00     2.54306E+01
   2.77875E+00     2.54306E+01
   2.78000E+00     2.54306E+01
   2.78125E+00     2.54306E+01
   2.78250E+00     2.54306E+01
   2.78375E+00     2.54306E+01
   2.78500E+00     2.54306E+01
   2.78625E+00     2.54306E+01
   2.78750E+00     2.54306E+01
   2.78875E+00     2.54306E+01
   2.79000E+00     2.54306E+01
   2.79125E+00     2.54306E+01
   2.79250E+00     2.54306E+01
   2.79375E+00     2.54306E+01
   2.79500E+00     2.54307E+01
   2.79625E+00     2.54307E+01
   2.79750E+00     2.54307E+01
   2.79875E+00     2.54307E+01
   2.80000E+00     2.54307E+01
   2.80125E+00     2.54307E+01
   2.80250E+00     2.54307E+01
   2.80375E+00     2.54307E+01
   2.80500E+00     2.54307E+01
   2.80625E+00     2.54307E+01
   2.80750E+00     2.54308E+01
   2.80875E+00     2.54308E+01
   2.81000E+00     2.54308E+01
   2.81125E+00     2.54308E+01
   2.81250E+00     2.54308E+01
   2.81375E+00     2.54308E+01
   2.81500E+00     2.54308E+01
   2.81625E+00     2.54308E+01
   2.81750E+00     2.54308E+01
   2.81875E+00     2.54308E+01
   2.82000E+00     2.54308E+01
   2.82125E+00     2.54309E+01
   2.82250E+00     2.54309E+01
   2.82375E+00     2.54309E+01
   2.82500E+00     2.54309E+01
   2.82625E+00     2.54309E+01
   2.82750E+00     2.54309E+01
   2.82875E+00     2.54309E+01
   2.83000E+00     2.54309E+01
   2.83125E+00     2.54309E+01
   2.83250E+00     2.54309E+01
   2.83375E+00     2.54310E+01
   2.83500E+00     2.54310E+01
   2.83625E+00     2.54310E+01
   2.83750E+00     2.54310E+01
   2.83875E+00     2.54310E+01
   2.84000E+00     2.54310E+01
   2.84125E+00     2.54310E+01
   2.84250E+00     2.54310E+01
   2.84375E+00     2.54310E+01
   2.84500E+00     2.54310E+01
   2.84625E+00     2.54310E+01
   2.84750E+00     2.54310E+01
   2.84875E+00     2.54311E+01
   2.85000E+00     2.54311E+01
   2.85125E+00     2.54311E+01
   2.85250E+00     2.54311E+01
   2.85375E+00     2.54311E+01
   2.85500E+00     2.54311E+01
   2.85625E+00     2.54311E+01
   2.85750E+00     2.54311E+01
   2.85875E+00     2.54311E+01
   2.86000E+00     2.54311E+01
   2.86125E+00     2.54311E+01
   2.86250E+00     2.54311E+01
   2.86375E+00     2.54311E+01
   2.86500E+00     2.54311E+01
   2.86625E+00     2.54311E+01
   2.86750E+00     2.54311E+01
   2.86875E+00     2.54311E+01
   2.87000E+00     2.54311E+01
   2.87125E+00     2.54311E+01
   2.87250E+00     2.54312E+01
   2.87375E+00     2.54312E+01
   2.87500E+00     2.54312E+01
   2.87625E+00     2.54312E+01
   2.87750E+00     2.54312E+01
   2.87875E+00     2.54312E+01
   2.88000E+00     2.54312E+01
   2.88125E+00     2.54312E+01
   2.88250E+00     2.54312E+01
   2.88375E+00     2.54312E+01
   2.88500E+00     2.54312E+01
   2.88625E+00     2.54312E+01
   2.88750E+00     2.54312E+01
   2.88875E+00     2.54312E+01
   2.89000E+00     2.54312E+01
   2.89125E+00     2.54312E+01
   2.89250E+00     2.54312E+01
   2.89375E+00     2.54312E+01
   2.89500E+00     2.54312E+01
   2.89625E+00     2.54312E+01
   2.89750E+00     2.54312E+01
   2.89875E+00     2.54312E+01
   2.90000E+00     2.54312E+01
   2.90125E+00     2.54312E+01
   2.90250E+00     2.54312E+01
   2.90375E+00     2.54312E+01
   2.90500E+00     2.54312E+01
   2.90625E+00     2.54312E+01
   2.90750E+00     2.54311E+01
   2.90875E+00     2.54311E+01
   2.91000E+00     2.54311E+01
   2.91125E+00     2.54311E+01
   2.91250E+00     2.54311E+01
   2.91375E+00     2.54311E+01
   2.91500E+00     2.54311E+01
   2.91625E+00     2.54311E+01
   2.91750E+00     2.54311E+01
   2.91875E+00     2.54311E+01
   2.92000E+00     2.54311E+01
   2.92125E+00     2.54311E+01
   2.92250E+00     2.54311E+01
   2.92375E+00     2.54311E+01
   2.92500E+00     2.54311E+01
   2.92625E+00     2.54311E+01
   2.92750E+00     2.54311E+01
   2.92875E+00     2.54311E+01
   2.93000E+00     2.54311E+01
   2.93125E+00     2.54311E+01
   2.93250E+00     2.54311E+01
   2.93375E+00     2.54311E+01
   2.93500E+00     2.54311E+01
   2.93625E+00     2.54310E+01
   2.93750E+00     2.54310E+01
   2.93875E+00     2.54310E+01
   2.94000E+00     2.54310E+01
   2.94125E+00     2.54310E+01
   2.94250E+00     2.54310E+01
   2.94375E+00     2.54310E+01
   2.94500E+00     2.54310E+01
   2.94625E+00     2.54310E+01
   2.94750E+00     2.54310E+01
   2.94875E+00     2.54310E+01
   2.95000E+00     2.54310E+01
   2.95125E+00     2.54310E+01
   2.95250E+00     2.54310E+01
   2.95375E+00     2.54310E+01
   2.95500E+00     2.54310E+01
   2.95625E+00     2.54310E+01
   2.95750E+00     2.54310E+01
   2.95875E+00     2.54309E+01
   2.96000E+00     2.54309E+01
   2.96125E+00     2.54309E+01
   2.96250E+00     2.54309E+01
   2.96375E+00     2.54309E+01
   2.96500E+00     2.54309E+01
   2.96625E+00     2.54309E+01
   2.96750E+00     2.54309E+01
   2.96875E+00     2.54309E+01
   2.97000E+00     2.54309E+01
   2.97125E+00     2.54309E+01
   2.97250E+00     2.54309E+01
   2.97375E+00     2.54309E+01
   2.97500E+00     2.54309E+01
   2.97625E+00     2.54309E+01
   2.97750E+00     2.54309E+01
   2.97875E+00     2.54309E+01
   2.98000E+00     2.54309E+01
   2.98125E+00     2.54309E+01
   2.98250E+00     2.54309E+01
   2.98375E+00     2.54309E+01
   2.98500E+00     2.54309E+01
   2.98625E+00     2.54308E+01
   2.98750E+00     2.54308E+01
   2.98875E+00     2.54308E+01
   2.99000E+00     2.54308E+01
   2.99125E+00     2.54308E+01
   2.99250E+00     2.54308E+01
   2.99375E+00     2.54308E+01
   2.99500E+00     2.54308E+01
   2.99625E+00     2.54308E+01
   2.99750E+00     2.54308E+01
   2.99875E+00     2.54308E+01
   3.00000E+00     2.54308E+01
   3.00125E+00     2.54308E+01
   3.00250E+00     2.54308E+01
   3.00375E+00     2.54308E+01
   3.00500E+00     2.54308E+01
   3.00625E+00     2.54308E+01
   3.00750E+00     2.54308E+01
   3.00875E+00     2.54308E+01
   3.01000E+00     2.54308E+01
   3.01125E+00     2.54308E+01
   3.01250E+00     2.54308E+01
   3.01375E+00     2.54308E+01
   3.01500E+00     2.54308E+01
   3.01625E+00     2.54308E+01
   3.01750E+00     2.54308E+01
   3.01875E+00     2.54308E+01
   3.02000E+00     2.54308E+01
   3.02125E+00     2.54308E+01
   3.02250E+00     2.54308E+01
   3.02375E+00     2.54308E+01
   3.02500E+00     2.54308E+01
   3.02625E+00     2.54308E+01
   3.02750E+00     2.54308E+01
   3.02875E+00     2.54308E+01
   3.03000E+00     2.54308E+01
   3.03125E+00     2.54308E+01
   3.03250E+00     2.54308E+01
   3.03375E+00     2.54308E+01
   3.03500E+00     2.54308E+01
   3.03625E+00     2.54308E+01
   3.03750E+00     2.54308E+01
   3.03875E+00     2.54308E+01
   3.04000E+00     2.54308E+01
   3.04125E+00     2.54308E+01
   3.04250E+00     2.54308E+01
   3.04375E+00     2.54308E+01
   3.04500E+00     2.54308E+01
   3.04625E+00     2.54308E+01
   3.04750E+00     2.54308E+01
   3.04875E+00     2.54308E+01
   3.05000E+00     2.54308E+01
   3.05125E+00     2.54308E+01
   3.05250E+00     2.54308E+01
   3.05375E+00     2.54308E+01
   3.05500E+00     2.54308E+01
   3.05625E+00     2.54308E+01
   3.05750E+00     2.54308E+01
   3.05875E+00     2.54308E+01
   3.06000E+00     2.54308E+01
   3.06125E+00     2.54308E+01
   3.06250E+00     2.54308E+01
   3.06375E+00     2.54308E+01
   3.06500E+00     2.54308E+01
   3.06625E+00     2.54308E+01
   3.06750E+00     2.54308E+01
   3.06875E+00     2.54308E+01
   3.07000E+00     2.54309E+01
   3.07125E+00     2.54309E+01
   3.07250E+00     2.54309E+01
   3.07375E+00     2.54309E+01
   3.07500E+00     2.54309E+01
   3.07625E+00     2.54309E+01
   3.07750E+00     2.54309E+01
   3.07875E+00     2.54309E+01
   3.08000E+00     2.54309E+01
   3.08125E+00     2.54309E+01
   3.08250E+00     2.54309E+01
   3.08375E+00     2.54309E+01
   3.08500E+00     2.54309E+01
   3.08625E+00     2.54309E+01
   3.08750E+00     2.54309E+01
   3.08875E+00     2.54309E+01
   3.09000E+00     2.54309E+01
   3.09125E+00     2.54309E+01
   3.09250E+00     2.54309E+01
   3.09375E+00     2.54309E+01
   3.09500E+00     2.54309E+01
   3.09625E+00     2.54309E+01
   3.09750E+00     2.54309E+01
   3.09875E+00     2.54309E+01
   3.10000E+00     2.54309E+01
   3.10125E+00     2.54309E+01
   3.10250E+00     2.54309E+01
   3.10375E+00     2.54309E+01
   3.10500E+00     2.54309E+01
   3.10625E+00     2.54309E+01
   3.10750E+00     2.54309E+01
   3.10875E+00     2.54309E+01
   3.11000E+00     2.54309E+01
   3.11125E+00     2.54309E+01
   3.11250E+00     2.54310E+01
   3.11375E+00     2.54310E+01
   3.11500E+00     2.54310E+01
   3.11625E+00     2.54310E+01
   3.11750E+00     2.54310E+01
   3.11875E+00     2.54310E+01
   3.12000E+00     2.54310E+01
   3.12125E+00     2.54310E+01
   3.12250E+00     2.54310E+01
   3.12375E+00     2.54310E+01
   3.12500E+00     2.54310E+01
   3.12625E+00     2.54310E+01
   3.12750E+00     2.54310E+01
   3.12875E+00     2.54310E+01
   3.13000E+00     2.54310E+01
   3.13125E+00     2.54310E+01
   3.13250E+00     2.54310E+01
   3.13375E+00     2.54310E+01
   3.13500E+00     2.54310E+01
   3.13625E+00     2.54310E+01
   3.13750E+00     2.54310E+01
   3.13875E+00     2.54310E+01
   3.14000E+00     2.54310E+01
   3.14125E+00     2.54310E+01
   3.14250E+00     2.54310E+01
   3.14375E+00     2.54310E+01
   3.14500E+00     2.54310E+01
   3.14625E+00     2.54310E+01
   3.14750E+00     2.54310E+01
   3.14875E+00     2.54310E+01
   3.15000E+00     2.54310E+01
   3.15125E+00     2.54310E+01
   3.15250E+00     2.54310E+01
   3.15375E+00     2.54310E+01
   3.15500E+00     2.54310E+01
   3.15625E+00     2.54310E+01
   3.15750E+00     2.54310E+01
   3.15875E+00     2.54310E+01
   3.16000E+00     2.54310E+01
   3.16125E+00     2.54310E+01
   3.16250E+00     2.54310E+01
   3.16375E+00     2.54310E+01
   3.16500E+00     2.54310E+01
   3.16625E+00     2.54310E+01
   3.16750E+00     2.54310E+01
   3.16875E+00     2.54310E+01
   3.17000E+00     2.54310E+01
   3.17125E+00     2.54310E+01
   3.17250E+00     2.54310E+01
   3.17375E+00     2.54310E+01
   3.17500E+00     2.54310E+01
   3.17625E+00     2.54310E+01
   3.17750E+00     2.54310E+01
   3.17875E+00     2.54310E+01
   3.18000E+00     2.54310E+01
   3.18125E+00     2.54310E+01
   3.18250E+00     2.54310E+01
   3.18375E+00     2.54310E+01
   3.18500E+00     2.54310E+01
   3.18625E+00     2.54310E+01
   3.18750E+00     2.54310E+01
   3.18875E+00     2.54310E+01
   3.19000E+00     2.54310E+01
   3.19125E+00     2.54310E+01
   3.19250E+00     2.54310E+01
   3.19375E+00     2.54310E+01
   3.19500E+00     2.54310E+01
   3.19625E+00     2.54310E+01
   3.19750E+00     2.54310E+01
   3.19875E+00     2.54310E+01
   3.20000E+00     2.54310E+01
   3.20125E+00     2.54310E+01
   3.20250E+00     2.54310E+01
   3.20375E+00     2.54310E+01
   3.20500E+00     2.54310E+01
   3.20625E+00     2.54310E+01
   3.20750E+00     2.54310E+01
   3.20875E+00     2.54310E+01
   3.21000E+00     2.54310E+01
   3.21125E+00     2.54310E+01
   3.21250E+00     2.54310E+01
   3.21375E+00     2.54310E+01
   3.21500E+00     2.54310E+01
   3.21625E+00     2.54310E+01
   3.21750E+00     2.54310E+01
   3.21875E+00     2.54309E+01
   3.22000E+00     2.54309E+01
   3.22125E+00     2.54309E+01
   3.22250E+00     2.54309E+01
   3.22375E+00     2.54309E+01
   3.22500E+00     2.54309E+01
   3.22625E+00     2.54309E+01
   3.22750E+00     2.54309E+01
   3.22875E+00     2.54309E+01
   3.23000E+00     2.54309E+01
   3.23125E+00     2.54309E+01
   3.23250E+00     2.54309E+01
   3.23375E+00     2.54309E+01
   3.23500E+00     2.54309E+01
   3.23625E+00     2.54309E+01
   3.23750E+00     2.54309E+01
   3.23875E+00     2.54309E+01
   3.24000E+00     2.54309E+01
   3.24125E+00     2.54309E+01
   3.24250E+00     2.54309E+01
   3.24375E+00     2.54309E+01
   3.24500E+00     2.54309E+01
   3.24625E+00     2.54309E+01
   3.24750E+00     2.54309E+01
   3.24875E+00     2.54309E+01
   3.25000E+00     2.54309E+01
   3.25125E+00     2.54309E+01
   3.25250E+00     2.54309E+01
   3.25375E+00     2.54309E+01
   3.25500E+00     2.54309E+01
   3.25625E+00     2.54309E+01
   3.25750E+00     2.54309E+01
   3.25875E+00     2.54309E+01
   3.26000E+00     2.54309E+01
   3.26125E+00     2.54309E+01
   3.26250E+00     2.54309E+01
   3.26375E+00     2.54309E+01
   3.26500E+00     2.54309E+01
   3.26625E+00     2.54309E+01
   3.26750E+00     2.54309E+01
   3.26875E+00     2.54309E+01
   3.27000E+00     2.54309E+01
   3.27125E+00     2.54309E+01
   3.27250E+00     2.54309E+01
   3.27375E+00     2.54309E+01
   3.27500E+00     2.54309E+01
   3.27625E+00     2.54309E+01
   3.27750E+00     2.54309E+01
   3.27875E+00     2.54309E+01
   3.28000E+00     2.54309E+01
   3.28125E+00     2.54309E+01
   3.28250E+00     2.54309E+01
   3.28375E+00     2.54309E+01
   3.28500E+00     2.54309E+01
   3.28625E+00     2.54309E+01
   3.28750E+00     2.54309E+01
   3.28875E+00     2.54309E+01
   3.29000E+00     2.54309E+01
   3.29125E+00     2.54309E+01
   3.29250E+00     2.54309E+01
   3.29375E+00     2.54309E+01
   3.29500E+00     2.54309E+01
   3.29625E+00     2.54309E+01
   3.29750E+00     2.54309E+01
   3.29875E+00     2.54309E+01
   3.30000E+00     2.54309E+01
   3.30125E+00     2.54309E+01
   3.30250E+00     2.54309E+01
   3.30375E+00     2.54309E+01
   3.30500E+00     2.54309E+01
   3.30625E+00     2.54309E+01
   3.30750E+00     2.54309E+01
   3.30875E+00     2.54309E+01
   3.31000E+00     2.54309E+01
   3.31125E+00     2.54309E+01
   3.31250E+00     2.54309E+01
   3.31375E+00     2.54309E+01
   3.31500E+00     2.54309E+01
   3.31625E+00     2.54309E+01
   3.31750E+00     2.54309E+01
   3.31875E+00     2.54309E+01
   3.32000E+00     2.54309E+01
   3.32125E+00     2.54309E+01
   3.32250E+00     2.54309E+01
   3.32375E+00     2.54309E+01
   3.32500E+00     2.54309E+01
   3.32625E+00     2.54309E+01
   3.32750E+00     2.54309E+01
   3.32875E+00     2.54309E+01
   3.33000E+00     2.54309E+01
   3.33125E+00     2.54309E+01
   3.33250E+00     2.54309E+01
   3.33375E+00     2.54309E+01
   3.33500E+00     2.54309E+01
   3.33625E+00     2.54309E+01
   3.33750E+00     2.54309E+01
   3.33875E+00     2.54309E+01
   3.34000E+00     2.54309E+01
   3.34125E+00     2.54309E+01
   3.34250E+00     2.54309E+01
   3.34375E+00     2.54309E+01
   3.34500E+00     2.54309E+01
   3.34625E+00     2.54309E+01
   3.34750E+00     2.54309E+01
   3.34875E+00     2.54309E+01
   3.35000E+00     2.54309E+01
   3.35125E+00     2.54309E+01
   3.35250E+00     2.54309E+01
   3.35375E+00     2.54309E+01
   3.35500E+00     2.54309E+01
   3.35625E+00     2.54309E+01
   3.35750E+00     2.54309E+01
   3.35875E+00     2.54309E+01
   3.36000E+00     2.54309E+01
   3.36125E+00     2.54309E+01
   3.36250E+00     2.54309E+01
   3.36375E+00     2.54309E+01
   3.36500E+00     2.54309E+01
   3.36625E+00     2.54309E+01
   3.36750E+00     2.54309E+01
   3.36875E+00     2.54309E+01
   3.37000E+00     2.54309E+01
   3.37125E+00     2.54309E+01
   3.37250E+00     2.54309E+01
   3.37375E+00     2.54309E+01
   3.37500E+00     2.54309E+01
   3.37625E+00     2.54309E+01
   3.37750E+00     2.54309E+01
   3.37875E+00     2.54309E+01
   3.38000E+00     2.54309E+01
   3.38125E+00     2.54309E+01
   3.38250E+00     2.54309E+01
   3.38375E+00     2.54309E+01
   3.38500E+00     2.54309E+01
   3.38625E+00     2.54309E+01
   3.38750E+00     2.54309E+01
   3.38875E+00     2.54309E+01
   3.39000E+00     2.54309E+01
   3.39125E+00     2.54309E+01
   3.39250E+00     2.54309E+01
   3.39375E+00     2.54309E+01
   3.39500E+00     2.54309E+01
   3.39625E+00     2.54309E+01
   3.39750E+00     2.54309E+01
   3.39875E+00     2.54309E+01
   3.40000E+00     2.54309E+01
   3.40125E+00     2.54309E+01
   3.40250E+00     2.54309E+01
   3.40375E+00     2.54309E+01
   3.40500E+00     2.54309E+01
   3.40625E+00     2.54309E+01
   3.40750E+00     2.54309E+01
   3.40875E+00     2.54309E+01
   3.41000E+00     2.54309E+01
   3.41125E+00     2.54309E+01
   3.41250E+00     2.54309E+01
   3.41375E+00     2.54309E+01
   3.41500E+00     2.54309E+01
   3.41625E+00     2.54309E+01
   3.41750E+00     2.54309E+01
   3.41875E+00     2.54309E+01
   3.42000E+00     2.54309E+01
   3.42125E+00     2.54309E+01
   3.42250E+00     2.54309E+01
   3.42375E+00     2.54309E+01
   3.42500E+00     2.54309E+01
   3.42625E+00     2.54309E+01
   3.42750E+00     2.54309E+01
   3.42875E+00     2.54309E+01
   3.43000E+00     2.54309E+01
   3.43125E+00     2.54309E+01
   3.43250E+00     2.54309E+01
   3.43375E+00     2.54309E+01
   3.43500E+00     2.54309E+01
   3.43625E+00     2.54309E+01
   3.43750E+00     2.54309E+01
   3.43875E+00     2.54309E+01
   3.44000E+00     2.54309E+01
   3.44125E+00     2.54309E+01
   3.44250E+00     2.54309E+01
   3.44375E+00     2.54309E+01
   3.44500E+00     2.54309E+01
   3.44625E+00     2.54309E+01
   3.44750E+00     2.54309E+01
   3.44875E+00     2.54309E+01
   3.45000E+00     2.54309E+01
   3.45125E+00     2.54309E+01
   3.45250E+00     2.54309E+01
   3.45375E+00     2.54309E+01
   3.45500E+00     2.54309E+01
   3.45625E+00     2.54309E+01
   3.45750E+00     2.54309E+01
   3.45875E+00     2.54309E+01
   3.46000E+00     2.54309E+01
   3.46125E+00     2.54309E+01
   3.46250E+00     2.54309E+01
   3.46375E+00     2.54309E+01
   3.46500E+00     2.54309E+01
   3.46625E+00     2.54309E+01
   3.46750E+00     2.54309E+01
   3.46875E+00     2.54309E+01
   3.47000E+00     2.54309E+01
   3.47125E+00     2.54309E+01
   3.47250E+00     2.54309E+01
   3.47375E+00     2.54309E+01
   3.47500E+00     2.54309E+01
   3.47625E+00     2.54309E+01
   3.47750E+00     2.54309E+01
   3.47875E+00     2.54309E+01
   3.48000E+00     2.54309E+01
   3.48125E+00     2.54309E+01
   3.48250E+00     2.54309E+01
   3.48375E+00     2.54309E+01
   3.48500E+00     2.54309E+01
   3.48625E+00     2.54309E+01
   3.48750E+00     2.54309E+01
   3.48875E+00     2.54309E+01
   3.49000E+00     2.54309E+01
   3.49125E+00     2.54309E+01
   3.49250E+00     2.54309E+01
   3.49375E+00     2.54309E+01
   3.49500E+00     2.54309E+01
   3.49625E+00     2.54309E+01
   3.49750E+00     2.54309E+01
   3.49875E+00     2.54309E+01
   3.50000E+00     2.54309E+01
   3.50125E+00     2.54309E+01
   3.50250E+00     2.54309E+01
   3.50375E+00     2.54309E+01
   3.50500E+00     2.54309E+01
   3.50625E+00     2.54309E+01
   3.50750E+00     2.54309E+01
   3.50875E+00     2.54309E+01
   3.51000E+00     2.54309E+01
   3.51125E+00     2.54309E+01
   3.51250E+00     2.54309E+01
   3.51375E+00     2.54309E+01
   3.51500E+00     2.54309E+01
   3.51625E+00     2.54309E+01
   3.51750E+00     2.54309E+01
   3.51875E+00     2.54309E+01
   3.52000E+00     2.54309E+01
   3.52125E+00     2.54309E+01
   3.52250E+00     2.54309E+01
   3.52375E+00     2.54309E+01
   3.52500E+00     2.54309E+01
   3.52625E+00     2.54309E+01
   3.52750E+00     2.54309E+01
   3.52875E+00     2.54309E+01
   3.53000E+00     2.54309E+01
   3.53125E+00     2.54309E+01
   3.53250E+00     2.54309E+01
   3.53375E+00     2.54309E+01
   3.53500E+00     2.54309E+01
   3.53625E+00     2.54309E+01
   3.53750E+00     2.54309E+01
   3.53875E+00     2.54309E+01
   3.54000E+00     2.54309E+01
   3.54125E+00     2.54309E+01
   3.54250E+00     2.54309E+01
   3.54375E+00     2.54309E+01
   3.54500E+00     2.54309E+01
   3.54625E+00     2.54309E+01
   3.54750E+00     2.54309E+01
   3.54875E+00     2.54309E+01
   3.55000E+00     2.54309E+01
   3.55125E+00     2.54309E+01
   3.55250E+00     2.54309E+01
   3.55375E+00     2.54309E+01
   3.55500E+00     2.54309E+01
   3.55625E+00     2.54309E+01
   3.55750E+00     2.54309E+01
   3.55875E+00     2.54309E+01
   3.56000E+00     2.54309E+01
   3.56125E+00     2.54309E+01
   3.56250E+00     2.54309E+01
   3.56375E+00     2.54309E+01
   3.56500E+00     2.54309E+01
   3.56625E+00     2.54309E+01
   3.56750E+00     2.54309E+01
   3.56875E+00     2.54309E+01
   3.57000E+00     2.54309E+01
   3.57125E+00     2.54309E+01
   3.57250E+00     2.54309E+01
   3.57375E+00     2.54309E+01
   3.57500E+00     2.54309E+01
   3.57625E+00     2.54309E+01
   3.57750E+00     2.54309E+01
   3.57875E+00     2.54309E+01
   3.58000E+00     2.54309E+01
   3.58125E+00     2.54309E+01
   3.58250E+00     2.54309E+01
   3.58375E+00     2.54309E+01
   3.58500E+00     2.54309E+01
   3.58625E+00     2.54309E+01
   3.58750E+00     2.54309E+01
   3.58875E+00     2.54309E+01
   3.59000E+00     2.54309E+01
   3.59125E+00     2.54309E+01
   3.59250E+00     2.54309E+01
   3.59375E+00     2.54309E+01
   3.59500E+00     2.54309E+01
   3.59625E+00     2.54309E+01
   3.59750E+00     2.54309E+01
   3.59875E+00     2.54309E+01
   3.60000E+00     2.54309E+01
   3.60125E+00     2.54309E+01
   3.60250E+00     2.54309E+01
   3.60375E+00     2.54309E+01
   3.60500E+00     2.54309E+01
   3.60625E+00     2.54309E+01
   3.60750E+00     2.54309E+01
   3.60875E+00     2.54309E+01
   3.61000E+00     2.54309E+01
   3.61125E+00     2.54309E+01
   3.61250E+00     2.54309E+01
   3.61375E+00     2.54309E+01
   3.61500E+00     2.54309E+01
   3.61625E+00     2.54309E+01
   3.61750E+00     2.54309E+01
   3.61875E+00     2.54309E+01
   3.62000E+00     2.54309E+01
   3.62125E+00     2.54309E+01
   3.62250E+00     2.54309E+01
   3.62375E+00     2.54309E+01
   3.62500E+00     2.54309E+01
   3.62625E+00     2.54309E+01
   3.62750E+00     2.54309E+01
   3.62875E+00     2.54309E+01
   3.63000E+00     2.54309E+01
   3.63125E+00     2.54309E+01
   3.63250E+00     2.54309E+01
   3.63375E+00     2.54309E+01
   3.63500E+00     2.54309E+01
   3.63625E+00     2.54309E+01
   3.63750E+00     2.54309E+01
   3.63875E+00     2.54309E+01
   3.64000E+00     2.54309E+01
   3.64125E+00     2.54309E+01
   3.64250E+00     2.54309E+01
   3.64375E+00     2.54309E+01
   3.64500E+00     2.54309E+01
   3.64625E+00     2.54309E+01
   3.64750E+00     2.54309E+01
   3.64875E+00     2.54309E+01
   3.65000E+00     2.54309E+01
   3.65125E+00     2.54309E+01
   3.65250E+00     2.54309E+01
   3.65375E+00     2.54309E+01
   3.65500E+00     2.54309E+01
   3.65625E+00     2.54309E+01
   3.65750E+00     2.54309E+01
   3.65875E+00     2.54309E+01
   3.66000E+00     2.54309E+01
   3.66125E+00     2.54309E+01
   3.66250E+00     2.54309E+01
   3.66375E+00     2.54309E+01
   3.66500E+00     2.54309E+01
   3.66625E+00     2.54309E+01
   3.66750E+00     2.54309E+01
   3.66875E+00     2.54309E+01
   3.67000E+00     2.54309E+01
   3.67125E+00     2.54309E+01
   3.67250E+00     2.54309E+01
   3.67375E+00     2.54309E+01
   3.67500E+00     2.54309E+01
   3.67625E+00     2.54309E+01
   3.67750E+00     2.54309E+01
   3.67875E+00     2.54309E+01
   3.68000E+00     2.54309E+01
   3.68125E+00     2.54309E+01
   3.68250E+00     2.54309E+01
   3.68375E+00     2.54309E+01
   3.68500E+00     2.54309E+01
   3.68625E+00     2.54309E+01
   3.68750E+00     2.54309E+01
   3.68875E+00     2.54309E+01
   3.69000E+00     2.54309E+01
   3.69125E+00     2.54309E+01
   3.69250E+00     2.54309E+01
   3.69375E+00     2.54309E+01
   3.69500E+00     2.54309E+01
   3.69625E+00     2.54309E+01
   3.69750E+00     2.54309E+01
   3.69875E+00     2.54309E+01
   3.70000E+00     2.54309E+01
   3.70125E+00     2.54309E+01
   3.70250E+00     2.54309E+01
   3.70375E+00     2.54309E+01
   3.70500E+00     2.54309E+01
   3.70625E+00     2.54309E+01
   3.70750E+00     2.54309E+01
   3.70875E+00     2.54309E+01
   3.71000E+00     2.54309E+01
   3.71125E+00     2.54309E+01
   3.71250E+00     2.54309E+01
   3.71375E+00     2.54309E+01
   3.71500E+00     2.54309E+01
   3.71625E+00     2.54309E+01
   3.71750E+00     2.54309E+01
   3.71875E+00     2.54309E+01
   3.72000E+00     2.54309E+01
   3.72125E+00     2.54309E+01
   3.72250E+00     2.54309E+01
   3.72375E+00     2.54309E+01
   3.72500E+00     2.54309E+01
   3.72625E+00     2.54309E+01
   3.72750E+00     2.54309E+01
   3.72875E+00     2.54309E+01
   3.73000E+00     2.54309E+01
   3.73125E+00     2.54309E+01
   3.73250E+00     2.54309E+01
   3.73375E+00     2.54309E+01
   3.73500E+00     2.54309E+01
   3.73625E+00     2.54309E+01
   3.73750E+00     2.54309E+01
   3.73875E+00     2.54309E+01
   3.74000E+00     2.54309E+01
   3.74125E+00     2.54309E+01
   3.74250E+00     2.54309E+01
   3.74375E+00     2.54309E+01
   3.74500E+00     2.54309E+01
   3.74625E+00     2.54309E+01
   3.74750E+00     2.54309E+01
   3.74875E+00     2.54309E+01
   3.75000E+00     2.54309E+01
   3.75125E+00     2.54309E+01
   3.75250E+00     2.54309E+01
   3.75375E+00     2.54309E+01
   3.75500E+00     2.54309E+01
   3.75625E+00     2.54309E+01
   3.75750E+00     2.54309E+01
   3.75875E+00     2.54309E+01
   3.76000E+00     2.54309E+01
   3.76125E+00     2.54309E+01
   3.76250E+00     2.54309E+01
   3.76375E+00     2.54309E+01
   3.76500E+00     2.54309E+01
   3.76625E+00     2.54309E+01
   3.76750E+00     2.54309E+01
   3.76875E+00     2.54309E+01
   3.77000E+00     2.54309E+01
   3.77125E+00     2.54309E+01
   3.77250E+00     2.54309E+01
   3.77375E+00     2.54309E+01
   3.77500E+00     2.54309E+01
   3.77625E+00     2.54309E+01
   3.77750E+00     2.54309E+01
   3.77875E+00     2.54309E+01
   3.78000E+00     2.54309E+01
   3.78125E+00     2.54309E+01
   3.78250E+00     2.54309E+01
   3.78375E+00     2.54309E+01
   3.78500E+00     2.54309E+01
   3.78625E+00     2.54309E+01
   3.78750E+00     2.54309E+01
   3.78875E+00     2.54309E+01
   3.79000E+00     2.54309E+01
   3.79125E+00     2.54309E+01
   3.79250E+00     2.54309E+01
   3.79375E+00     2.54309E+01
   3.79500E+00     2.54309E+01
   3.79625E+00     2.54309E+01
   3.79750E+00     2.54309E+01
   3.79875E+00     2.54309E+01
   3.80000E+00     2.54309E+01
   3.80125E+00     2.54309E+01
   3.80250E+00     2.54309E+01
   3.80375E+00     2.54309E+01
   3.80500E+00     2.54309E+01
   3.80625E+00     2.54309E+01
   3.80750E+00     2.54309E+01
   3.80875E+00     2.54309E+01
   3.81000E+00     2.54309E+01
   3.81125E+00     2.54309E+01
   3.81250E+00     2.54309E+01
   3.81375E+00     2.54309E+01
   3.81500E+00     2.54309E+01
   3.81625E+00     2.54309E+01
   3.81750E+00     2.54309E+01
   3.81875E+00     2.54309E+01
   3.82000E+00     2.54309E+01
   3.82125E+00     2.54309E+01
   3.82250E+00     2.54309E+01
   3.82375E+00     2.54309E+01
   3.82500E+00     2.54309E+01
   3.82625E+00     2.54309E+01
   3.82750E+00     2.54309E+01
   3.82875E+00     2.54309E+01
   3.83000E+00     2.54309E+01
   3.83125E+00     2.54309E+01
   3.83250E+00     2.54309E+01
   3.83375E+00     2.54309E+01
   3.83500E+00     2.54309E+01
   3.83625E+00     2.54309E+01
   3.83750E+00     2.54309E+01
   3.83875E+00     2.54309E+01
   3.84000E+00     2.54309E+01
   3.84125E+00     2.54309E+01
   3.84250E+00     2.54309E+01
   3.84375E+00     2.54309E+01
   3.84500E+00     2.54309E+01
   3.84625E+00     2.54309E+01
   3.84750E+00     2.54309E+01
   3.84875E+00     2.54309E+01
   3.85000E+00     2.54309E+01
   3.85125E+00     2.54309E+01
   3.85250E+00     2.54309E+01
   3.85375E+00     2.54309E+01
   3.85500E+00     2.54309E+01
   3.85625E+00     2.54309E+01
   3.85750E+00     2.54309E+01
   3.85875E+00     2.54309E+01
   3.86000E+00     2.54309E+01
   3.86125E+00     2.54309E+01
   3.86250E+00     2.54309E+01
   3.86375E+00     2.54309E+01
   3.86500E+00     2.54309E+01
   3.86625E+00     2.54309E+01
   3.86750E+00     2.54309E+01
   3.86875E+00     2.54309E+01
   3.87000E+00     2.54309E+01
   3.87125E+00     2.54309E+01
   3.87250E+00     2.54309E+01
   3.87375E+00     2.54309E+01
   3.87500E+00     2.54309E+01
   3.87625E+00     2.54309E+01
   3.87750E+00     2.54309E+01
   3.87875E+00     2.54309E+01
   3.88000E+00     2.54309E+01
   3.88125E+00     2.54309E+01
   3.88250E+00     2.54309E+01
   3.88375E+00     2.54309E+01
   3.88500E+00     2.54309E+01
   3.88625E+00     2.54309E+01
   3.88750E+00     2.54309E+01
   3.88875E+00     2.54309E+01
   3.89000E+00     2.54309E+01
   3.89125E+00     2.54309E+01
   3.89250E+00     2.54309E+01
   3.89375E+00     2.54309E+01
   3.89500E+00     2.54309E+01
   3.89625E+00     2.54309E+01
   3.89750E+00     2.54309E+01
   3.89875E+00     2.54309E+01
   3.90000E+00     2.54309E+01
   3.90125E+00     2.54309E+01
   3.90250E+00     2.54309E+01
   3.90375E+00     2.54309E+01
   3.90500E+00     2.54309E+01
   3.90625E+00     2.54309E+01
   3.90750E+00     2.54309E+01
   3.90875E+00     2.54309E+01
   3.91000E+00     2.54309E+01
   3.91125E+00     2.54309E+01
   3.91250E+00     2.54309E+01
   3.91375E+00     2.54309E+01
   3.91500E+00     2.54309E+01
   3.91625E+00     2.54309E+01
   3.91750E+00     2.54309E+01
   3.91875E+00     2.54309E+01
   3.92000E+00     2.54309E+01
   3.92125E+00     2.54309E+01
   3.92250E+00     2.54309E+01
   3.92375E+00     2.54309E+01
   3.92500E+00     2.54309E+01
   3.92625E+00     2.54309E+01
   3.92750E+00     2.54309E+01
   3.92875E+00     2.54309E+01
   3.93000E+00     2.54309E+01
   3.93125E+00     2.54309E+01
   3.93250E+00     2.54309E+01
   3.93375E+00     2.54309E+01
   3.93500E+00     2.54309E+01
   3.93625E+00     2.54309E+01
   3.93750E+00     2.54309E+01
   3.93875E+00     2.54309E+01
   3.94000E+00     2.54309E+01
   3.94125E+00     2.54309E+01
   3.94250E+00     2.54309E+01
   3.94375E+00     2.54309E+01
   3.94500E+00     2.54309E+01
   3.94625E+00     2.54309E+01
   3.94750E+00     2.54309E+01
   3.94875E+00     2.54309E+01
   3.95000E+00     2.54309E+01
   3.95125E+00     2.54309E+01
   3.95250E+00     2.54309E+01
   3.95375E+00     2.54309E+01
   3.95500E+00     2.54309E+01
   3.95625E+00     2.54309E+01
   3.95750E+00     2.54309E+01
   3.95875E+00     2.54309E+01
   3.96000E+00     2.54309E+01
   3.96125E+00     2.54309E+01
   3.96250E+00     2.54309E+01
   3.96375E+00     2.54309E+01
   3.96500E+00     2.54309E+01
   3.96625E+00     2.54309E+01
   3.96750E+00     2.54309E+01
   3.96875E+00     2.54309E+01
   3.97000E+00     2.54309E+01
   3.97125E+00     2.54309E+01
   3.97250E+00     2.54309E+01
   3.97375E+00     2.54309E+01
   3.97500E+00     2.54309E+01
   3.97625E+00     2.54309E+01
   3.97750E+00     2.54309E+01
   3.97875E+00     2.54309E+01
   3.98000E+00     2.54309E+01
   3.98125E+00     2.54309E+01
   3.98250E+00     2.54309E+01
   3.98375E+00     2.54309E+01
   3.98500E+00     2.54309E+01
   3.98625E+00     2.54309E+01
   3.98750E+00     2.54309E+01
   3.98875E+00     2.54309E+01
   3.99000E+00     2.54309E+01
   3.99125E+00     2.54309E+01
   3.99250E+00     2.54309E+01
   3.99375E+00     2.54309E+01
   3.99500E+00     2.54309E+01
   3.99625E+00     2.54309E+01
   3.99750E+00     2.54309E+01
   3.99875E+00     2.54309E+01
   4.00000E+00     2.54309E+01
   4.00125E+00     2.54309E+01
   4.00250E+00     2.54309E+01
   4.00375E+00     2.54309E+01
   4.00500E+00     2.54309E+01
   4.00625E+00     2.54309E+01
   4.00750E+00     2.54309E+01
   4.00875E+00     2.54309E+01
   4.01000E+00     2.54309E+01
   4.01125E+00     2.54309E+01
   4.01250E+00     2.54309E+01
   4.01375E+00     2.54309E+01
   4.01500E+00     2.54309E+01
   4.01625E+00     2.54309E+01
   4.01750E+00     2.54309E+01
   4.01875E+00     2.54309E+01
   4.02000E+00     2.54309E+01
   4.02125E+00     2.54309E+01
   4.02250E+00     2.54309E+01
   4.02375E+00     2.54309E+01
   4.02500E+00     2.54309E+01
   4.02625E+00     2.54309E+01
   4.02750E+00     2.54309E+01
   4.02875E+00     2.54309E+01
   4.03000E+00     2.54309E+01
   4.03125E+00     2.54309E+01
   4.03250E+00     2.54309E+01
   4.03375E+00     2.54309E+01
   4.03500E+00     2.54309E+01
   4.03625E+00     2.54309E+01
   4.03750E+00     2.54309E+01
   4.03875E+00     2.54309E+01
   4.04000E+00     2.54309E+01
   4.04125E+00     2.54309E+01
   4.04250E+00     2.54309E+01
   4.04375E+00     2.54309E+01
   4.04500E+00     2.54309E+01
   4.04625E+00     2.54309E+01
   4.04750E+00     2.54309E+01
   4.04875E+00     2.54309E+01
   4.05000E+00     2.54309E+01
   4.05125E+00     2.54309E+01
   4.05250E+00     2.54309E+01
   4.05375E+00     2.54309E+01
   4.05500E+00     2.54309E+01
   4.05625E+00     2.54309E+01
   4.05750E+00     2.54309E+01
   4.05875E+00     2.54309E+01
   4.06000E+00     2.54309E+01
   4.06125E+00     2.54309E+01
   4.06250E+00     2.54309E+01
   4.06375E+00     2.54309E+01
   4.06500E+00     2.54309E+01
   4.06625E+00     2.54309E+01
   4.06750E+00     2.54309E+01
   4.06875E+00     2.54309E+01
   4.07000E+00     2.54309E+01
   4.07125E+00     2.54309E+01
   4.07250E+00     2.54309E+01
   4.07375E+00     2.54309E+01
   4.07500E+00     2.54309E+01
   4.07625E+00     2.54309E+01
   4.07750E+00     2.54309E+01
   4.07875E+00     2.54309E+01
   4.08000E+00     2.54309E+01
   4.08125E+00     2.54309E+01
   4.08250E+00     2.54309E+01
   4.08375E+00     2.54309E+01
   4.08500E+00     2.54309E+01
   4.08625E+00     2.54309E+01
   4.08750E+00     2.54309E+01
   4.08875E+00     2.54309E+01
   4.09000E+00     2.54309E+01
   4.09125E+00     2.54309E+01
   4.09250E+00     2.54309E+01
   4.09375E+00     2.54309E+01
   4.09500E+00     2.54309E+01
   4.09625E+00     2.54309E+01
   4.09750E+00     2.54309E+01
   4.09875E+00     2.54309E+01
   4.10000E+00     2.54309E+01
   4.10125E+00     2.54309E+01
   4.10250E+00     2.54309E+01
   4.10375E+00     2.54309E+01
   4.10500E+00     2.54309E+01
   4.10625E+00     2.54309E+01
   4.10750E+00     2.54309E+01
   4.10875E+00     2.54309E+01
   4.11000E+00     2.54309E+01
   4.11125E+00     2.54309E+01
   4.11250E+00     2.54309E+01
   4.11375E+00     2.54309E+01
   4.11500E+00     2.54309E+01
   4.11625E+00     2.54309E+01
   4.11750E+00     2.54309E+01
   4.11875E+00     2.54309E+01
   4.12000E+00     2.54309E+01
   4.12125E+00     2.54309E+01
   4.12250E+00     2.54309E+01
   4.12375E+00     2.54309E+01
   4.12500E+00     2.54309E+01
   4.12625E+00     2.54309E+01
   4.12750E+00     2.54309E+01
   4.12875E+00     2.54309E+01
   4.13000E+00     2.54309E+01
   4.13125E+00     2.54309E+01
   4.13250E+00     2.54309E+01
   4.13375E+00     2.54309E+01
   4.13500E+00     2.54309E+01
   4.13625E+00     2.54309E+01
   4.13750E+00     2.54309E+01
   4.13875E+00     2.54309E+01
   4.14000E+00     2.54309E+01
   4.14125E+00     2.54309E+01
   4.14250E+00     2.54309E+01
   4.14375E+00     2.54309E+01
   4.14500E+00     2.54309E+01
   4.14625E+00     2.54309E+01
   4.14750E+00     2.54309E+01
   4.14875E+00     2.54309E+01
   4.15000E+00     2.54309E+01
   4.15125E+00     2.54309E+01
   4.15250E+00     2.54309E+01
   4.15375E+00     2.54309E+01
   4.15500E+00     2.54309E+01
   4.15625E+00     2.54309E+01
   4.15750E+00     2.54309E+01
   4.15875E+00     2.54309E+01
   4.16000E+00     2.54309E+01
   4.16125E+00     2.54309E+01
   4.16250E+00     2.54309E+01
   4.16375E+00     2.54309E+01
   4.16500E+00     2.54309E+01
   4.16625E+00     2.54309E+01
   4.16750E+00     2.54309E+01
   4.16875E+00     2.54309E+01
   4.17000E+00     2.54309E+01
   4.17125E+00     2.54309E+01
   4.17250E+00     2.54309E+01
   4.17375E+00     2.54309E+01
   4.17500E+00     2.54309E+01
   4.17625E+00     2.54309E+01
   4.17750E+00     2.54309E+01
   4.17875E+00     2.54309E+01
   4.18000E+00     2.54309E+01
   4.18125E+00     2.54309E+01
   4.18250E+00     2.54309E+01
   4.18375E+00     2.54309E+01
   4.18500E+00     2.54309E+01
   4.18625E+00     2.54309E+01
   4.18750E+00     2.54309E+01
   4.18875E+00     2.54309E+01
   4.19000E+00     2.54309E+01
   4.19125E+00     2.54309E+01
   4.19250E+00     2.54309E+01
   4.19375E+00     2.54309E+01
   4.19500E+00     2.54309E+01
   4.19625E+00     2.54309E+01
   4.19750E+00     2.54309E+01
   4.19875E+00     2.54309E+01
   4.20000E+00     2.54309E+01
   4.20125E+00     2.54309E+01
   4.20250E+00     2.54309E+01
   4.20375E+00     2.54309E+01
   4.20500E+00     2.54309E+01
   4.20625E+00     2.54309E+01
   4.20750E+00     2.54309E+01
   4.20875E+00     2.54309E+01
   4.21000E+00     2.54309E+01
   4.21125E+00     2.54309E+01
   4.21250E+00     2.54309E+01
   4.21375E+00     2.54309E+01
   4.21500E+00     2.54309E+01
   4.21625E+00     2.54309E+01
   4.21750E+00     2.54309E+01
   4.21875E+00     2.54309E+01
   4.22000E+00     2.54309E+01
   4.22125E+00     2.54309E+01
   4.22250E+00     2.54309E+01
   4.22375E+00     2.54309E+01
   4.22500E+00     2.54309E+01
   4.22625E+00     2.54309E+01
   4.22750E+00     2.54309E+01
   4.22875E+00     2.54309E+01
   4.23000E+00     2.54309E+01
   4.23125E+00     2.54309E+01
   4.23250E+00     2.54309E+01
   4.23375E+00     2.54309E+01
   4.23500E+00     2.54309E+01
   4.23625E+00     2.54309E+01
   4.23750E+00     2.54309E+01
   4.23875E+00     2.54309E+01
   4.24000E+00     2.54309E+01
   4.24125E+00     2.54309E+01
   4.24250E+00     2.54309E+01
   4.24375E+00     2.54309E+01
   4.24500E+00     2.54309E+01
   4.24625E+00     2.54309E+01
   4.24750E+00     2.54309E+01
   4.24875E+00     2.54309E+01
   4.25000E+00     2.54309E+01
   4.25125E+00     2.54309E+01
   4.25250E+00     2.54309E+01
   4.25375E+00     2.54309E+01
   4.25500E+00     2.54309E+01
   4.25625E+00     2.54309E+01
   4.25750E+00     2.54309E+01
   4.25875E+00     2.54309E+01
   4.26000E+00     2.54309E+01
   4.26125E+00     2.54309E+01
   4.26250E+00     2.54309E+01
   4.26375E+00     2.54309E+01
   4.26500E+00     2.54309E+01
   4.26625E+00     2.54309E+01
   4.26750E+00     2.54309E+01
   4.26875E+00     2.54309E+01
   4.27000E+00     2.54309E+01
   4.27125E+00     2.54309E+01
   4.27250E+00     2.54309E+01
   4.27375E+00     2.54309E+01
   4.27500E+00     2.54309E+01
   4.27625E+00     2.54309E+01
   4.27750E+00     2.54309E+01
   4.27875E+00     2.54309E+01
   4.28000E+00     2.54309E+01
   4.28125E+00     2.54309E+01
   4.28250E+00     2.54309E+01
   4.28375E+00     2.54309E+01
   4.28500E+00     2.54309E+01
   4.28625E+00     2.54309E+01
   4.28750E+00     2.54309E+01
   4.28875E+00     2.54309E+01
   4.29000E+00     2.54309E+01
   4.29125E+00     2.54309E+01
   4.29250E+00     2.54309E+01
   4.29375E+00     2.54309E+01
   4.29500E+00     2.54309E+01
   4.29625E+00     2.54309E+01
   4.29750E+00     2.54309E+01
   4.29875E+00     2.54309E+01
   4.30000E+00     2.54309E+01
   4.30125E+00     2.54309E+01
   4.30250E+00     2.54309E+01
   4.30375E+00     2.54309E+01
   4.30500E+00     2.54309E+01
   4.30625E+00     2.54309E+01
   4.30750E+00     2.54309E+01
   4.30875E+00     2.54309E+01
   4.31000E+00     2.54309E+01
   4.31125E+00     2.54309E+01
   4.31250E+00     2.54309E+01
   4.31375E+00     2.54309E+01
   4.31500E+00     2.54309E+01
   4.31625E+00     2.54309E+01
   4.31750E+00     2.54309E+01
   4.31875E+00     2.54309E+01
   4.32000E+00     2.54309E+01
   4.32125E+00     2.54309E+01
   4.32250E+00     2.54309E+01
   4.32375E+00     2.54309E+01
   4.32500E+00     2.54309E+01
   4.32625E+00     2.54309E+01
   4.32750E+00     2.54309E+01
   4.32875E+00     2.54309E+01
   4.33000E+00     2.54309E+01
   4.33125E+00     2.54309E+01
   4.33250E+00     2.54309E+01
   4.33375E+00     2.54309E+01
   4.33500E+00     2.54309E+01
   4.33625E+00     2.54309E+01
   4.33750E+00     2.54309E+01
   4.33875E+00     2.54309E+01
   4.34000E+00     2.54309E+01
   4.34125E+00     2.54309E+01
   4.34250E+00     2.54309E+01
   4.34375E+00     2.54309E+01
   4.34500E+00     2.54309E+01
   4.34625E+00     2.54309E+01
   4.34750E+00     2.54309E+01
   4.34875E+00     2.54309E+01
   4.35000E+00     2.54309E+01
   4.35125E+00     2.54309E+01
   4.35250E+00     2.54309E+01
   4.35375E+00     2.54309E+01
   4.35500E+00     2.54309E+01
   4.35625E+00     2.54309E+01
   4.35750E+00     2.54309E+01
   4.35875E+00     2.54309E+01
   4.36000E+00     2.54309E+01
   4.36125E+00     2.54309E+01
   4.36250E+00     2.54309E+01
   4.36375E+00     2.54309E+01
   4.36500E+00     2.54309E+01
   4.36625E+00     2.54309E+01
   4.36750E+00     2.54309E+01
   4.36875E+00     2.54309E+01
   4.37000E+00     2.54309E+01
   4.37125E+00     2.54309E+01
   4.37250E+00     2.54309E+01
   4.37375E+00     2.54309E+01
   4.37500E+00     2.54309E+01
   4.37625E+00     2.54309E+01
   4.37750E+00     2.54309E+01
   4.37875E+00     2.54309E+01
   4.38000E+00     2.54309E+01
   4.38125E+00     2.54309E+01
   4.38250E+00     2.54309E+01
   4.38375E+00     2.54309E+01
   4.38500E+00     2.54309E+01
   4.38625E+00     2.54309E+01
   4.38750E+00     2.54309E+01
   4.38875E+00     2.54309E+01
   4.39000E+00     2.54309E+01
   4.39125E+00     2.54309E+01
   4.39250E+00     2.54309E+01
   4.39375E+00     2.54309E+01
   4.39500E+00     2.54309E+01
   4.39625E+00     2.54309E+01
   4.39750E+00     2.54309E+01
   4.39875E+00     2.54309E+01
   4.40000E+00     2.54309E+01
   4.40125E+00     2.54309E+01
   4.40250E+00     2.54309E+01
   4.40375E+00     2.54309E+01
   4.40500E+00     2.54309E+01
   4.40625E+00     2.54309E+01
   4.40750E+00     2.54309E+01
   4.40875E+00     2.54309E+01
   4.41000E+00     2.54309E+01
   4.41125E+00     2.54309E+01
   4.41250E+00     2.54309E+01
   4.41375E+00     2.54309E+01
   4.41500E+00     2.54309E+01
   4.41625E+00     2.54309E+01
   4.41750E+00     2.54309E+01
   4.41875E+00     2.54309E+01
   4.42000E+00     2.54309E+01
   4.42125E+00     2.54309E+01
   4.42250E+00     2.54309E+01
   4.42375E+00     2.54309E+01
   4.42500E+00     2.54309E+01
   4.42625E+00     2.54309E+01
   4.42750E+00     2.54309E+01
   4.42875E+00     2.54309E+01
   4.43000E+00     2.54309E+01
   4.43125E+00     2.54309E+01
   4.43250E+00     2.54309E+01
   4.43375E+00     2.54309E+01
   4.43500E+00     2.54309E+01
   4.43625E+00     2.54309E+01
   4.43750E+00     2.54309E+01
   4.43875E+00     2.54309E+01
   4.44000E+00     2.54309E+01
   4.44125E+00     2.54309E+01
   4.44250E+00     2.54309E+01
   4.44375E+00     2.54309E+01
   4.44500E+00     2.54309E+01
   4.44625E+00     2.54309E+01
   4.44750E+00     2.54309E+01
   4.44875E+00     2.54309E+01
   4.45000E+00     2.54309E+01
   4.45125E+00     2.54309E+01
   4.45250E+00     2.54309E+01
   4.45375E+00     2.54309E+01
   4.45500E+00     2.54309E+01
   4.45625E+00     2.54309E+01
   4.45750E+00     2.54309E+01
   4.45875E+00     2.54309E+01
   4.46000E+00     2.54309E+01
   4.46125E+00     2.54309E+01
   4.46250E+00     2.54309E+01
   4.46375E+00     2.54309E+01
   4.46500E+00     2.54309E+01
   4.46625E+00     2.54309E+01
   4.46750E+00     2.54309E+01
   4.46875E+00     2.54309E+01
   4.47000E+00     2.54309E+01
   4.47125E+00     2.54309E+01
   4.47250E+00     2.54309E+01
   4.47375E+00     2.54309E+01
   4.47500E+00     2.54309E+01
   4.47625E+00     2.54309E+01
   4.47750E+00     2.54309E+01
   4.47875E+00     2.54309E+01
   4.48000E+00     2.54309E+01
   4.48125E+00     2.54309E+01
   4.48250E+00     2.54309E+01
   4.48375E+00     2.54309E+01
   4.48500E+00     2.54309E+01
   4.48625E+00     2.54309E+01
   4.48750E+00     2.54309E+01
   4.48875E+00     2.54309E+01
   4.49000E+00     2.54309E+01
   4.49125E+00     2.54309E+01
   4.49250E+00     2.54309E+01
   4.49375E+00     2.54309E+01
   4.49500E+00     2.54309E+01
   4.49625E+00     2.54309E+01
   4.49750E+00     2.54309E+01
   4.49875E+00     2.54309E+01
   4.50000E+00     2.54309E+01
   4.50125E+00     2.54309E+01
   4.50250E+00     2.54309E+01
   4.50375E+00     2.54309E+01
   4.50500E+00     2.54309E+01
   4.50625E+00     2.54309E+01
   4.50750E+00     2.54309E+01
   4.50875E+00     2.54309E+01
   4.51000E+00     2.54309E+01
   4.51125E+00     2.54309E+01
   4.51250E+00     2.54309E+01
   4.51375E+00     2.54309E+01
   4.51500E+00     2.54309E+01
   4.51625E+00     2.54309E+01
   4.51750E+00     2.54309E+01
   4.51875E+00     2.54309E+01
   4.52000E+00     2.54309E+01
   4.52125E+00     2.54309E+01
   4.52250E+00     2.54309E+01
   4.52375E+00     2.54309E+01
   4.52500E+00     2.54309E+01
   4.52625E+00     2.54309E+01
   4.52750E+00     2.54309E+01
   4.52875E+00     2.54309E+01
   4.53000E+00     2.54309E+01
   4.53125E+00     2.54309E+01
   4.53250E+00     2.54309E+01
   4.53375E+00     2.54309E+01
   4.53500E+00     2.54309E+01
   4.53625E+00     2.54309E+01
   4.53750E+00     2.54309E+01
   4.53875E+00     2.54309E+01
   4.54000E+00     2.54309E+01
   4.54125E+00     2.54309E+01
   4.54250E+00     2.54309E+01
   4.54375E+00     2.54309E+01
   4.54500E+00     2.54309E+01
   4.54625E+00     2.54309E+01
   4.54750E+00     2.54309E+01
   4.54875E+00     2.54309E+01
   4.55000E+00     2.54309E+01
   4.55125E+00     2.54309E+01
   4.55250E+00     2.54309E+01
   4.55375E+00     2.54309E+01
   4.55500E+00     2.54309E+01
   4.55625E+00     2.54309E+01
   4.55750E+00     2.54309E+01
   4.55875E+00     2.54309E+01
   4.56000E+00     2.54309E+01
   4.56125E+00     2.54309E+01
   4.56250E+00     2.54309E+01
   4.56375E+00     2.54309E+01
   4.56500E+00     2.54309E+01
   4.56625E+00     2.54309E+01
   4.56750E+00     2.54309E+01
   4.56875E+00     2.54309E+01
   4.57000E+00     2.54309E+01
   4.57125E+00     2.54309E+01
   4.57250E+00     2.54309E+01
   4.57375E+00     2.54309E+01
   4.57500E+00     2.54309E+01
   4.57625E+00     2.54309E+01
   4.57750E+00     2.54309E+01
   4.57875E+00     2.54309E+01
   4.58000E+00     2.54309E+01
   4.58125E+00     2.54309E+01
   4.58250E+00     2.54309E+01
   4.58375E+00     2.54309E+01
   4.58500E+00     2.54309E+01
   4.58625E+00     2.54309E+01
   4.58750E+00     2.54309E+01
   4.58875E+00     2.54309E+01
   4.59000E+00     2.54309E+01
   4.59125E+00     2.54309E+01
   4.59250E+00     2.54309E+01
   4.59375E+00     2.54309E+01
   4.59500E+00     2.54309E+01
   4.59625E+00     2.54309E+01
   4.59750E+00     2.54309E+01
   4.59875E+00     2.54309E+01
   4.60000E+00     2.54309E+01
   4.60125E+00     2.54309E+01
   4.60250E+00     2.54309E+01
   4.60375E+00     2.54309E+01
   4.60500E+00     2.54309E+01
   4.60625E+00     2.54309E+01
   4.60750E+00     2.54309E+01
   4.60875E+00     2.54309E+01
   4.61000E+00     2.54309E+01
   4.61125E+00     2.54309E+01
   4.61250E+00     2.54309E+01
   4.61375E+00     2.54309E+01
   4.61500E+00     2.54309E+01
   4.61625E+00     2.54309E+01
   4.61750E+00     2.54309E+01
   4.61875E+00     2.54309E+01
   4.62000E+00     2.54309E+01
   4.62125E+00     2.54309E+01
   4.62250E+00     2.54309E+01
   4.62375E+00     2.54309E+01
   4.62500E+00     2.54309E+01
   4.62625E+00     2.54309E+01
   4.62750E+00     2.54309E+01
   4.62875E+00     2.54309E+01
   4.63000E+00     2.54309E+01
   4.63125E+00     2.54309E+01
   4.63250E+00     2.54309E+01
   4.63375E+00     2.54309E+01
   4.63500E+00     2.54309E+01
   4.63625E+00     2.54309E+01
   4.63750E+00     2.54309E+01
   4.63875E+00     2.54309E+01
   4.64000E+00     2.54309E+01
   4.64125E+00     2.54309E+01
   4.64250E+00     2.54309E+01
   4.64375E+00     2.54309E+01
   4.64500E+00     2.54309E+01
   4.64625E+00     2.54309E+01
   4.64750E+00     2.54309E+01
   4.64875E+00     2.54309E+01
   4.65000E+00     2.54309E+01
   4.65125E+00     2.54309E+01
   4.65250E+00     2.54309E+01
   4.65375E+00     2.54309E+01
   4.65500E+00     2.54309E+01
   4.65625E+00     2.54309E+01
   4.65750E+00     2.54309E+01
   4.65875E+00     2.54309E+01
   4.66000E+00     2.54309E+01
   4.66125E+00     2.54309E+01
   4.66250E+00     2.54309E+01
   4.66375E+00     2.54309E+01
   4.66500E+00     2.54309E+01
   4.66625E+00     2.54309E+01
   4.66750E+00     2.54309E+01
   4.66875E+00     2.54309E+01
   4.67000E+00     2.54309E+01
   4.67125E+00     2.54309E+01
   4.67250E+00     2.54309E+01
   4.67375E+00     2.54309E+01
   4.67500E+00     2.54309E+01
   4.67625E+00     2.54309E+01
   4.67750E+00     2.54309E+01
   4.67875E+00     2.54309E+01
   4.68000E+00     2.54309E+01
   4.68125E+00     2.54309E+01
   4.68250E+00     2.54309E+01
   4.68375E+00     2.54309E+01
   4.68500E+00     2.54309E+01
   4.68625E+00     2.54309E+01
   4.68750E+00     2.54309E+01
   4.68875E+00     2.54309E+01
   4.69000E+00     2.54309E+01
   4.69125E+00     2.54309E+01
   4.69250E+00     2.54309E+01
   4.69375E+00     2.54309E+01
   4.69500E+00     2.54309E+01
   4.69625E+00     2.54309E+01
   4.69750E+00     2.54309E+01
   4.69875E+00     2.54309E+01
   4.70000E+00     2.54309E+01
   4.70125E+00     2.54309E+01
   4.70250E+00     2.54309E+01
   4.70375E+00     2.54309E+01
   4.70500E+00     2.54309E+01
   4.70625E+00     2.54309E+01
   4.70750E+00     2.54309E+01
   4.70875E+00     2.54309E+01
   4.71000E+00     2.54309E+01
   4.71125E+00     2.54309E+01
   4.71250E+00     2.54309E+01
   4.71375E+00     2.54309E+01
   4.71500E+00     2.54309E+01
   4.71625E+00     2.54309E+01
   4.71750E+00     2.54309E+01
   4.71875E+00     2.54309E+01
   4.72000E+00     2.54309E+01
   4.72125E+00     2.54309E+01
   4.72250E+00     2.54309E+01
   4.72375E+00     2.54309E+01
   4.72500E+00     2.54309E+01
   4.72625E+00     2.54309E+01
   4.72750E+00     2.54309E+01
   4.72875E+00     2.54309E+01
   4.73000E+00     2.54309E+01
   4.73125E+00     2.54309E+01
   4.73250E+00     2.54309E+01
   4.73375E+00     2.54309E+01
   4.73500E+00     2.54309E+01
   4.73625E+00     2.54309E+01
   4.73750E+00     2.54309E+01
   4.73875E+00     2.54309E+01
   4.74000E+00     2.54309E+01
   4.74125E+00     2.54309E+01
   4.74250E+00     2.54309E+01
   4.74375E+00     2.54309E+01
   4.74500E+00     2.54309E+01
   4.74625E+00     2.54309E+01
   4.74750E+00     2.54309E+01
   4.74875E+00     2.54309E+01
   4.75000E+00     2.54309E+01
   4.75125E+00     2.54309E+01
   4.75250E+00     2.54309E+01
   4.75375E+00     2.54309E+01
   4.75500E+00     2.54309E+01
   4.75625E+00     2.54309E+01
   4.75750E+00     2.54309E+01
   4.75875E+00     2.54309E+01
   4.76000E+00     2.54309E+01
   4.76125E+00     2.54309E+01
   4.76250E+00     2.54309E+01
   4.76375E+00     2.54309E+01
   4.76500E+00     2.54309E+01
   4.76625E+00     2.54309E+01
   4.76750E+00     2.54309E+01
   4.76875E+00     2.54309E+01
   4.77000E+00     2.54309E+01
   4.77125E+00     2.54309E+01
   4.77250E+00     2.54309E+01
   4.77375E+00     2.54309E+01
   4.77500E+00     2.54309E+01
   4.77625E+00     2.54309E+01
   4.77750E+00     2.54309E+01
   4.77875E+00     2.54309E+01
   4.78000E+00     2.54309E+01
   4.78125E+00     2.54309E+01
   4.78250E+00     2.54309E+01
   4.78375E+00     2.54309E+01
   4.78500E+00     2.54309E+01
   4.78625E+00     2.54309E+01
   4.78750E+00     2.54309E+01
   4.78875E+00     2.54309E+01
   4.79000E+00     2.54309E+01
   4.79125E+00     2.54309E+01
   4.79250E+00     2.54309E+01
   4.79375E+00     2.54309E+01
   4.79500E+00     2.54309E+01
   4.79625E+00     2.54309E+01
   4.79750E+00     2.54309E+01
   4.79875E+00     2.54309E+01
   4.80000E+00     2.54309E+01
   4.80125E+00     2.54309E+01
   4.80250E+00     2.54309E+01
   4.80375E+00     2.54309E+01
   4.80500E+00     2.54309E+01
   4.80625E+00     2.54310E+01
   4.80750E+00     2.54310E+01
   4.80875E+00     2.54312E+01
   4.81000E+00     2.54314E+01
   4.81125E+00     2.54320E+01
   4.81250E+00     2.54329E+01
   4.81375E+00     2.54343E+01
   4.81500E+00     2.54362E+01
   4.81625E+00     2.54388E+01
   4.81750E+00     2.54421E+01
   4.81875E+00     2.54460E+01
   4.82000E+00     2.54503E+01
   4.82125E+00     2.54551E+01
   4.82250E+00     2.54601E+01
   4.82375E+00     2.54653E+01
   4.82500E+00     2.54706E+01
   4.82625E+00     2.54760E+01
   4.82750E+00     2.54814E+01
   4.82875E+00     2.54870E+01
   4.83000E+00     2.54929E+01
   4.83125E+00     2.54992E+01
   4.83250E+00     2.55061E+01
   4.83375E+00     2.55138E+01
   4.83500E+00     2.55226E+01
   4.83625E+00     2.55329E+01
   4.83750E+00     2.55450E+01
   4.83875E+00     2.55595E+01
   4.84000E+00     2.55769E+01
   4.84125E+00     2.55978E+01
   4.84250E+00     2.56229E+01
   4.84375E+00     2.56532E+01
   4.84500E+00     2.56894E+01
   4.84625E+00     2.57326E+01
   4.84750E+00     2.57839E+01
   4.84875E+00     2.58445E+01
   4.85000E+00     2.59156E+01
   4.85125E+00     2.59985E+01
   4.85250E+00     2.60947E+01
   4.85375E+00     2.62056E+01
   4.85500E+00     2.63325E+01
   4.85625E+00     2.64767E+01
   4.85750E+00     2.66394E+01
   4.85875E+00     2.68218E+01
   4.86000E+00     2.70245E+01
   4.86125E+00     2.72481E+01
   4.86250E+00     2.74928E+01
   4.86375E+00     2.77587E+01
   4.86500E+00     2.80454E+01
   4.86625E+00     2.83519E+01
   4.86750E+00     2.86772E+01
   4.86875E+00     2.90195E+01
   4.87000E+00     2.93768E+01
   4.87125E+00     2.97470E+01
   4.87250E+00     3.01275E+01
   4.87375E+00     3.05160E+01
   4.87500E+00     3.09099E+01
   4.87625E+00     3.13067E+01
   4.87750E+00     3.17041E+01
   4.87875E+00     3.21001E+01
   4.88000E+00     3.24928E+01
   4.88125E+00     3.28808E+01
   4.88250E+00     3.32632E+01
   4.88375E+00     3.36393E+01
   4.88500E+00     3.40089E+01
   4.88625E+00     3.43720E+01
   4.88750E+00     3.47286E+01
   4.88875E+00     3.50791E+01
   4.89000E+00     3.54236E+01
   4.89125E+00     3.57624E+01
   4.89250E+00     3.60959E+01
   4.89375E+00     3.64243E+01
   4.89500E+00     3.67480E+01
   4.89625E+00     3.70674E+01
   4.89750E+00     3.73827E+01
   4.89875E+00     3.76939E+01
   4.90000E+00     3.80010E+01
   4.90125E+00     3.83038E+01
   4.90250E+00     3.86018E+01
   4.90375E+00     3.88950E+01
   4.90500E+00     3.91831E+01
   4.90625E+00     3.94661E+01
   4.90750E+00     3.97442E+01
   4.90875E+00     4.00174E+01
   4.91000E+00     4.02860E+01
   4.91125E+00     4.05501E+01
   4.91250E+00     4.08097E+01
   4.91375E+00     4.10645E+01
   4.91500E+00     4.13144E+01
   4.91625E+00     4.15589E+01
   4.91750E+00     4.17978E+01
   4.91875E+00     4.20310E+01
   4.92000E+00     4.22583E+01
   4.92125E+00     4.24801E+01
   4.92250E+00     4.26964E+01
   4.92375E+00     4.29076E+01
   4.92500E+00     4.31141E+01
   4.92625E+00     4.33160E+01
   4.92750E+00     4.35134E+01
   4.92875E+00     4.37063E+01
   4.93000E+00     4.38945E+01
   4.93125E+00     4.40778E+01
   4.93250E+00     4.42559E+01
   4.93375E+00     4.44287E+01
   4.93500E+00     4.45960E+01
   4.93625E+00     4.47577E+01
   4.93750E+00     4.49140E+01
   4.93875E+00     4.50651E+01
   4.94000E+00     4.52113E+01
   4.94125E+00     4.53527E+01
   4.94250E+00     4.54898E+01
   4.94375E+00     4.56226E+01
   4.94500E+00     4.57514E+01
   4.94625E+00     4.58763E+01
   4.94750E+00     4.59972E+01
   4.94875E+00     4.61141E+01
   4.95000E+00     4.62269E+01
   4.95125E+00     4.63356E+01
   4.95250E+00     4.64399E+01
   4.95375E+00     4.65397E+01
   4.95500E+00     4.66348E+01
   4.95625E+00     4.67253E+01
   4.95750E+00     4.68109E+01
   4.95875E+00     4.68916E+01
   4.96000E+00     4.69674E+01
   4.96125E+00     4.70381E+01
   4.96250E+00     4.71037E+01
   4.96375E+00     4.71641E+01
   4.96500E+00     4.72190E+01
   4.96625E+00     4.72684E+01
   4.96750E+00     4.73120E+01
   4.96875E+00     4.73495E+01
   4.97000E+00     4.73807E+01
   4.97125E+00     4.74051E+01
   4.97250E+00     4.74225E+01
   4.97375E+00     4.74324E+01
   4.97500E+00     4.74344E+01
   4.97625E+00     4.74281E+01
   4.97750E+00     4.74131E+01
   4.97875E+00     4.73890E+01
   4.98000E+00     4.73554E+01
   4.98125E+00     4.73119E+01
   4.98250E+00     4.72579E+01
   4.98375E+00     4.71933E+01
   4.98500E+00     4.71177E+01
   4.98625E+00     4.70307E+01
   4.98750E+00     4.69322E+01
   4.98875E+00     4.68220E+01
   4.99000E+00     4.66998E+01
   4.99125E+00     4.65655E+01
   4.99250E+00     4.64191E+01
   4.99375E+00     4.62607E+01
   4.99500E+00     4.60935E+01
   4.99625E+00     4.59148E+01
   4.99750E+00     4.57222E+01
   4.99875E+00     4.55192E+01
   5.00000E+00     4.53062E+01
   5.00125E+00     4.50839E+01
   5.00250E+00     4.48529E+01
   5.00375E+00     4.46142E+01
   5.00500E+00     4.43685E+01
   5.00625E+00     4.41170E+01
   5.00750E+00     4.38606E+01
   5.00875E+00     4.36004E+01
   5.01000E+00     4.33372E+01
   5.01125E+00     4.30720E+01
   5.01250E+00     4.28056E+01
   5.01375E+00     4.25386E+01
   5.01500E+00     4.22716E+01
   5.01625E+00     4.20051E+01
   5.01750E+00     4.17393E+01
   5.01875E+00     4.14745E+01
   5.02000E+00     4.12109E+01
   5.02125E+00     4.09485E+01
   5.02250E+00     4.06873E+01
   5.02375E+00     4.04273E+01
   5.02500E+00     4.01685E+01
   5.02625E+00     3.99107E+01
   5.02750E+00     3.96539E+01
   5.02875E+00     3.93980E+01
   5.03000E+00     3.91430E+01
   5.03125E+00     3.88887E+01
   5.03250E+00     3.86352E+01
   5.03375E+00     3.83824E+01
   5.03500E+00     3.81306E+01
   5.03625E+00     3.78795E+01
   5.03750E+00     3.76295E+01
   5.03875E+00     3.73806E+01
   5.04000E+00     3.71330E+01
   5.04125E+00     3.68869E+01
   5.04250E+00     3.66423E+01
   5.04375E+00     3.63994E+01
   5.04500E+00     3.61579E+01
   5.04625E+00     3.59176E+01
   5.04750E+00     3.56786E+01
   5.04875E+00     3.54407E+01
   5.05000E+00     3.52041E+01
   5.05125E+00     3.49690E+01
   5.05250E+00     3.47354E+01
   5.05375E+00     3.45034E+01
   5.05500E+00     3.42731E+01
   5.05625E+00     3.40446E+01
   5.05750E+00     3.38180E+01
   5.05875E+00     3.35935E+01
   5.06000E+00     3.33710E+01
   5.06125E+00     3.31505E+01
   5.06250E+00     3.29319E+01
   5.06375E+00     3.27157E+01
   5.06500E+00     3.25015E+01
   5.06625E+00     3.22895E+01
   5.06750E+00     3.20799E+01
   5.06875E+00     3.18721E+01
   5.07000E+00     3.16663E+01
   5.07125E+00     3.14620E+01
   5.07250E+00     3.12592E+01
   5.07375E+00     3.10580E+01
   5.07500E+00     3.08584E+01
   5.07625E+00     3.06604E+01
   5.07750E+00     3.04641E+01
   5.07875E+00     3.02694E+01
   5.08000E+00     3.00764E+01
   5.08125E+00     2.98849E+01
   5.08250E+00     2.96951E+01
   5.08375E+00     2.95072E+01
   5.08500E+00     2.93213E+01
   5.08625E+00     2.91368E+01
   5.08750E+00     2.89539E+01
   5.08875E+00     2.87728E+01
   5.09000E+00     2.85937E+01
   5.09125E+00     2.84168E+01
   5.09250E+00     2.82424E+01
   5.09375E+00     2.80708E+01
   5.09500E+00     2.79024E+01
   5.09625E+00     2.77376E+01
   5.09750E+00     2.75770E+01
   5.09875E+00     2.74209E+01
   5.10000E+00     2.72700E+01
   5.10125E+00     2.71246E+01
   5.10250E+00     2.69853E+01
   5.10375E+00     2.68526E+01
   5.10500E+00     2.67272E+01
   5.10625E+00     2.66098E+01
   5.10750E+00     2.65010E+01
   5.10875E+00     2.64017E+01
   5.11000E+00     2.63126E+01
   5.11125E+00     2.62345E+01
   5.11250E+00     2.61678E+01
   5.11375E+00     2.61131E+01
   5.11500E+00     2.60710E+01
   5.11625E+00     2.60418E+01
   5.11750E+00     2.60255E+01
   5.11875E+00     2.60220E+01
   5.12000E+00     2.60309E+01
   5.12125E+00     2.60518E+01
   5.12250E+00     2.60841E+01
   5.12375E+00     2.61270E+01
   5.12500E+00     2.61796E+01
   5.12625E+00     2.62408E+01
   5.12750E+00     2.63096E+01
   5.12875E+00     2.63847E+01
   5.13000E+00     2.64648E+01
   5.13125E+00     2.65489E+01
   5.13250E+00     2.66356E+01
   5.13375E+00     2.67239E+01
   5.13500E+00     2.68127E+01
   5.13625E+00     2.69010E+01
   5.13750E+00     2.69883E+01
   5.13875E+00     2.70736E+01
   5.14000E+00     2.71568E+01
   5.14125E+00     2.72373E+01
   5.14250E+00     2.73150E+01
   5.14375E+00     2.73899E+01
   5.14500E+00     2.74619E+01
   5.14625E+00     2.75311E+01
   5.14750E+00     2.75978E+01
   5.14875E+00     2.76619E+01
   5.15000E+00     2.77237E+01
   5.15125E+00     2.77834E+01
   5.15250E+00     2.78411E+01
   5.15375E+00     2.78969E+01
   5.15500E+00     2.79509E+01
   5.15625E+00     2.80033E+01
   5.15750E+00     2.80542E+01
   5.15875E+00     2.81035E+01
   5.16000E+00     2.81514E+01
   5.16125E+00     2.81979E+01
   5.16250E+00     2.82431E+01
   5.16375E+00     2.82870E+01
   5.16500E+00     2.83296E+01
   5.16625E+00     2.83710E+01
   5.16750E+00     2.84113E+01
   5.16875E+00     2.84503E+01
   5.17000E+00     2.84883E+01
   5.17125E+00     2.85252E+01
   5.17250E+00     2.85610E+01
   5.17375E+00     2.85958E+01
   5.17500E+00     2.86297E+01
   5.17625E+00     2.86627E+01
   5.17750E+00     2.86948E+01
   5.17875E+00     2.87261E+01
   5.18000E+00     2.87568E+01
   5.18125E+00     2.87867E+01
   5.18250E+00     2.88160E+01
   5.18375E+00     2.88448E+01
   5.18500E+00     2.88730E+01
   5.18625E+00     2.89007E+01
   5.18750E+00     2.89281E+01
   5.18875E+00     2.89550E+01
   5.19000E+00     2.89816E+01
   5.19125E+00     2.90080E+01
   5.19250E+00     2.90341E+01
   5.19375E+00     2.90600E+01
   5.19500E+00     2.90857E+01
   5.19625E+00     2.91112E+01
   5.19750E+00     2.91365E+01
   5.19875E+00     2.91615E+01
   5.20000E+00     2.91862E+01
   5.20125E+00     2.92107E+01
   5.20250E+00     2.92348E+01
   5.20375E+00     2.92588E+01
   5.20500E+00     2.92825E+01
   5.20625E+00     2.93060E+01
   5.20750E+00     2.93294E+01
   5.20875E+00     2.93526E+01
   5.21000E+00     2.93755E+01
   5.21125E+00     2.93981E+01
   5.21250E+00     2.94203E+01
   5.21375E+00     2.94420E+01
   5.21500E+00     2.94631E+01
   5.21625E+00     2.94836E+01
   5.21750E+00     2.95032E+01
   5.21875E+00     2.95221E+01
   5.22000E+00     2.95400E+01
   5.22125E+00     2.95570E+01
   5.22250E+00     2.95730E+01
   5.22375E+00     2.95880E+01
   5.22500E+00     2.96019E+01
   5.22625E+00     2.96147E+01
   5.22750E+00     2.96263E+01
   5.22875E+00     2.96367E+01
   5.23000E+00     2.96459E+01
   5.23125E+00     2.96539E+01
   5.23250E+00     2.96607E+01
   5.23375E+00     2.96661E+01
   5.23500E+00     2.96701E+01
   5.23625E+00     2.96727E+01
   5.23750E+00     2.96738E+01
   5.23875E+00     2.96731E+01
   5.24000E+00     2.96707E+01
   5.24125E+00     2.96663E+01
   5.24250E+00     2.96599E+01
   5.24375E+00     2.96514E+01
   5.24500E+00     2.96407E+01
   5.24625E+00     2.96277E+01
   5.24750E+00     2.96125E+01
   5.24875E+00     2.95948E+01
   5.25000E+00     2.95749E+01
   5.25125E+00     2.95526E+01
   5.25250E+00     2.95280E+01
   5.25375E+00     2.95010E+01
   5.25500E+00     2.94718E+01
   5.25625E+00     2.94402E+01
   5.25750E+00     2.94063E+01
   5.25875E+00     2.93700E+01
   5.26000E+00     2.93314E+01
   5.26125E+00     2.92905E+01
   5.26250E+00     2.92473E+01
   5.26375E+00     2.92018E+01
   5.26500E+00     2.91541E+01
   5.26625E+00     2.91043E+01
   5.26750E+00     2.90523E+01
   5.26875E+00     2.89984E+01
   5.27000E+00     2.89425E+01
   5.27125E+00     2.88848E+01
   5.27250E+00     2.88255E+01
   5.27375E+00     2.87646E+01
   5.27500E+00     2.87023E+01
   5.27625E+00     2.86387E+01
   5.27750E+00     2.85739E+01
   5.27875E+00     2.85081E+01
   5.28000E+00     2.84415E+01
   5.28125E+00     2.83740E+01
   5.28250E+00     2.83060E+01
   5.28375E+00     2.82375E+01
   5.28500E+00     2.81686E+01
   5.28625E+00     2.80996E+01
   5.28750E+00     2.80305E+01
   5.28875E+00     2.79614E+01
   5.29000E+00     2.78925E+01
   5.29125E+00     2.78238E+01
   5.29250E+00     2.77556E+01
   5.29375E+00     2.76878E+01
   5.29500E+00     2.76206E+01
   5.29625E+00     2.75540E+01
   5.29750E+00     2.74881E+01
   5.29875E+00     2.74229E+01
   5.30000E+00     2.73586E+01
   5.30125E+00     2.72951E+01
   5.30250E+00     2.72325E+01
   5.30375E+00     2.71709E+01
   5.30500E+00     2.71101E+01
   5.30625E+00     2.70503E+01
   5.30750E+00     2.69915E+01
   5.30875E+00     2.69336E+01
   5.31000E+00     2.68766E+01
   5.31125E+00     2.68206E+01
   5.31250E+00     2.67655E+01
   5.31375E+00     2.67114E+01
   5.31500E+00     2.66582E+01
   5.31625E+00     2.66061E+01
   5.31750E+00     2.65550E+01
   5.31875E+00     2.65049E+01
   5.32000E+00     2.64559E+01
   5.32125E+00     2.64081E+01
   5.32250E+00     2.63614E+01
   5.32375E+00     2.63159E+01
   5.32500E+00     2.62717E+01
   5.32625E+00     2.62287E+01
   5.32750E+00     2.61870E+01
   5.32875E+00     2.61466E+01
   5.33000E+00     2.61075E+01
   5.33125E+00     2.60697E+01
   5.33250E+00     2.60332E+01
   5.33375E+00     2.59979E+01
   5.33500E+00     2.59640E+01
   5.33625E+00     2.59313E+01
   5.33750E+00     2.58998E+01
   5.33875E+00     2.58695E+01
   5.34000E+00     2.58403E+01
   5.34125E+00     2.58123E+01
   5.34250E+00     2.57854E+01
   5.34375E+00     2.57595E+01
   5.34500E+00     2.57346E+01
   5.34625E+00     2.57107E+01
   5.34750E+00     2.56877E+01
   5.34875E+00     2.56657E+01
   5.35000E+00     2.56444E+01
   5.35125E+00     2.56240E+01
   5.35250E+00     2.56045E+01
   5.35375E+00     2.55857E+01
   5.35500E+00     2.55678E+01
   5.35625E+00     2.55506E+01
   5.35750E+00     2.55341E+01
   5.35875E+00     2.55184E+01
   5.36000E+00     2.55035E+01
   5.36125E+00     2.54893E+01
   5.36250E+00     2.54760E+01
   5.36375E+00     2.54634E+01
   5.36500E+00     2.54516E+01
   5.36625E+00     2.54407E+01
   5.36750E+00     2.54307E+01
   5.36875E+00     2.54216E+01
   5.37000E+00     2.54134E+01
   5.37125E+00     2.54062E+01
   5.37250E+00     2.54000E+01
   5.37375E+00     2.53947E+01
   5.37500E+00     2.53905E+01
   5.37625E+00     2.53873E+01
   5.37750E+00     2.53852E+01
   5.37875E+00     2.53840E+01
   5.38000E+00     2.53839E+01
   5.38125E+00     2.53848E+01
   5.38250E+00     2.53866E+01
   5.38375E+00     2.53895E+01
   5.38500E+00     2.53933E+01
   5.38625E+00     2.53980E+01
   5.38750E+00     2.54037E+01
   5.38875E+00     2.54103E+01
   5.39000E+00     2.54178E+01
   5.39125E+00     2.54261E+01
   5.39250E+00     2.54353E+01
   5.39375E+00     2.54454E+01
   5.39500E+00     2.54563E+01
   5.39625E+00     2.54680E+01
   5.39750E+00     2.54806E+01
   5.39875E+00     2.54939E+01
   5.40000E+00     2.55080E+01
   5.40125E+00     2.55229E+01
   5.40250E+00     2.55385E+01
   5.40375E+00     2.55549E+01
   5.40500E+00     2.55720E+01
   5.40625E+00     2.55898E+01
   5.40750E+00     2.56082E+01
   5.40875E+00     2.56273E+01
   5.41000E+00     2.56470E+01
   5.41125E+00     2.56672E+01
   5.41250E+00     2.56879E+01
   5.41375E+00     2.57090E+01
   5.41500E+00     2.57306E+01
   5.41625E+00     2.57525E+01
   5.41750E+00     2.57746E+01
   5.41875E+00     2.57970E+01
   5.42000E+00     2.58195E+01
   5.42125E+00     2.58422E+01
   5.42250E+00     2.58648E+01
   5.42375E+00     2.58874E+01
   5.42500E+00     2.59099E+01
   5.42625E+00     2.59322E+01
   5.42750E+00     2.59543E+01
   5.42875E+00     2.59761E+01
   5.43000E+00     2.59976E+01
   5.43125E+00     2.60187E+01
   5.43250E+00     2.60394E+01
   5.43375E+00     2.60597E+01
   5.43500E+00     2.60794E+01
   5.43625E+00     2.60987E+01
   5.43750E+00     2.61174E+01
   5.43875E+00     2.61355E+01
   5.44000E+00     2.61530E+01
   5.44125E+00     2.61699E+01
   5.44250E+00     2.61862E+01
   5.44375E+00     2.62019E+01
   5.44500E+00     2.62169E+01
   5.44625E+00     2.62313E+01
   5.44750E+00     2.62452E+01
   5.44875E+00     2.62583E+01
   5.45000E+00     2.62708E+01
   5.45125E+00     2.62827E+01
   5.45250E+00     2.62940E+01
   5.45375E+00     2.63046E+01
   5.45500E+00     2.63146E+01
   5.45625E+00     2.63239E+01
   5.45750E+00     2.63327E+01
   5.45875E+00     2.63408E+01
   5.46000E+00     2.63483E+01
   5.46125E+00     2.63551E+01
   5.46250E+00     2.63614E+01
   5.46375E+00     2.63671E+01
   5.46500E+00     2.63722E+01
   5.46625E+00     2.63767E+01
   5.46750E+00     2.63807E+01
   5.46875E+00     2.63841E+01
   5.47000E+00     2.63869E+01
   5.47125E+00     2.63893E+01
   5.47250E+00     2.63911E+01
   5.47375E+00     2.63925E+01
   5.47500E+00     2.63934E+01
   5.47625E+00     2.63938E+01
   5.47750E+00     2.63938E+01
   5.47875E+00     2.63934E+01
   5.48000E+00     2.63927E+01
   5.48125E+00     2.63915E+01
   5.48250E+00     2.63901E+01
   5.48375E+00     2.63883E+01
   5.48500E+00     2.63862E+01
   5.48625E+00     2.63838E+01
   5.48750E+00     2.63812E+01
   5.48875E+00     2.63784E+01
   5.49000E+00     2.63753E+01
   5.49125E+00     2.63720E+01
   5.49250E+00     2.63686E+01
   5.49375E+00     2.63649E+01
   5.49500E+00     2.63611E+01
   5.49625E+00     2.63571E+01
   5.49750E+00     2.63529E+01
   5.49875E+00     2.63486E+01
   5.50000E+00     2.63441E+01
   5.50125E+00     2.63395E+01
   5.50250E+00     2.63347E+01
   5.50375E+00     2.63297E+01
   5.50500E+00     2.63246E+01
   5.50625E+00     2.63193E+01
   5.50750E+00     2.63138E+01
   5.50875E+00     2.63082E+01
   5.51000E+00     2.63023E+01
   5.51125E+00     2.62962E+01
   5.51250E+00     2.62899E+01
   5.51375E+00     2.62834E+01
   5.51500E+00     2.62767E+01
   5.51625E+00     2.62697E+01
   5.51750E+00     2.62625E+01
   5.51875E+00     2.62550E+01
   5.52000E+00     2.62473E+01
   5.52125E+00     2.62393E+01
   5.52250E+00     2.62311E+01
   5.52375E+00     2.62225E+01
   5.52500E+00     2.62137E+01
   5.52625E+00     2.62046E+01
   5.52750E+00     2.61952E+01
   5.52875E+00     2.61854E+01
   5.53000E+00     2.61754E+01
   5.53125E+00     2.61651E+01
   5.53250E+00     2.61545E+01
   5.53375E+00     2.61436E+01
   5.53500E+00     2.61324E+01
   5.53625E+00     2.61208E+01
   5.53750E+00     2.61090E+01
   5.53875E+00     2.60968E+01
   5.54000E+00     2.60843E+01
   5.54125E+00     2.60715E+01
   5.54250E+00     2.60584E+01
   5.54375E+00     2.60449E+01
   5.54500E+00     2.60311E+01
   5.54625E+00     2.60169E+01
   5.54750E+00     2.60025E+01
   5.54875E+00     2.59877E+01
   5.55000E+00     2.59726E+01
   5.55125E+00     2.59572E+01
   5.55250E+00     2.59414E+01
   5.55375E+00     2.59254E+01
   5.55500E+00     2.59091E+01
   5.55625E+00     2.58926E+01
   5.55750E+00     2.58758E+01
   5.55875E+00     2.58587E+01
   5.56000E+00     2.58415E+01
   5.56125E+00     2.58240E+01
   5.56250E+00     2.58064E+01
   5.56375E+00     2.57886E+01
   5.56500E+00     2.57707E+01
   5.56625E+00     2.57527E+01
   5.56750E+00     2.57346E+01
   5.56875E+00     2.57165E+01
   5.57000E+00     2.56984E+01
   5.57125E+00     2.56802E+01
   5.57250E+00     2.56621E+01
   5.57375E+00     2.56440E+01
   5.57500E+00     2.56261E+01
   5.57625E+00     2.56082E+01
   5.57750E+00     2.55905E+01
   5.57875E+00     2.55729E+01
   5.58000E+00     2.55555E+01
   5.58125E+00     2.55383E+01
   5.58250E+00     2.55213E+01
   5.58375E+00     2.55046E+01
   5.58500E+00     2.54882E+01
   5.58625E+00     2.54720E+01
   5.58750E+00     2.54562E+01
   5.58875E+00     2.54406E+01
   5.59000E+00     2.54254E+01
   5.59125E+00     2.54105E+01
   5.59250E+00     2.53960E+01
   5.59375E+00     2.53818E+01
   5.59500E+00     2.53680E+01
   5.59625E+00     2.53546E+01
   5.59750E+00     2.53415E+01
   5.59875E+00     2.53289E+01
   5.60000E+00     2.53166E+01
   5.60125E+00     2.53047E+01
   5.60250E+00     2.52932E+01
   5.60375E+00     2.52821E+01
   5.60500E+00     2.52714E+01
   5.60625E+00     2.52611E+01
   5.60750E+00     2.52513E+01
   5.60875E+00     2.52420E+01
   5.61000E+00     2.52333E+01
   5.61125E+00     2.52252E+01
   5.61250E+00     2.52179E+01
   5.61375E+00     2.52115E+01
   5.61500E+00     2.52061E+01
   5.61625E+00     2.52018E+01
   5.61750E+00     2.51986E+01
   5.61875E+00     2.51964E+01
   5.62000E+00     2.51951E+01
   5.62125E+00     2.51946E+01
   5.62250E+00     2.51949E+01
   5.62375E+00     2.51957E+01
   5.62500E+00     2.51970E+01
   5.62625E+00     2.51988E+01
   5.62750E+00     2.52011E+01
   5.62875E+00     2.52039E+01
   5.63000E+00     2.52073E+01
   5.63125E+00     2.52115E+01
   5.63250E+00     2.52166E+01
   5.63375E+00     2.52229E+01
   5.63500E+00     2.52306E+01
   5.63625E+00     2.52401E+01
   5.63750E+00     2.52517E+01
   5.63875E+00     2.52659E+01
   5.64000E+00     2.52833E+01
   5.64125E+00     2.53044E+01
   5.64250E+00     2.53299E+01
   5.64375E+00     2.53607E+01
   5.64500E+00     2.53976E+01
   5.64625E+00     2.54417E+01
   5.64750E+00     2.54940E+01
   5.64875E+00     2.55556E+01
   5.65000E+00     2.56279E+01
   5.65125E+00     2.57121E+01
   5.65250E+00     2.58096E+01
   5.65375E+00     2.59218E+01
   5.65500E+00     2.60502E+01
   5.65625E+00     2.61960E+01
   5.65750E+00     2.63604E+01
   5.65875E+00     2.65447E+01
   5.66000E+00     2.67497E+01
   5.66125E+00     2.69759E+01
   5.66250E+00     2.72238E+01
   5.66375E+00     2.74934E+01
   5.66500E+00     2.77843E+01
   5.66625E+00     2.80958E+01
   5.66750E+00     2.84269E+01
   5.66875E+00     2.87759E+01
   5.67000E+00     2.91409E+01
   5.67125E+00     2.95196E+01
   5.67250E+00     2.99097E+01
   5.67375E+00     3.03086E+01
   5.67500E+00     3.07138E+01
   5.67625E+00     3.11226E+01
   5.67750E+00     3.15328E+01
   5.67875E+00     3.19420E+01
   5.68000E+00     3.23484E+01
   5.68125E+00     3.27505E+01
   5.68250E+00     3.31470E+01
   5.68375E+00     3.35372E+01
   5.68500E+00     3.39209E+01
   5.68625E+00     3.42979E+01
   5.68750E+00     3.46683E+01
   5.68875E+00     3.50322E+01
   5.69000E+00     3.53900E+01
   5.69125E+00     3.57418E+01
   5.69250E+00     3.60880E+01
   5.69375E+00     3.64288E+01
   5.69500E+00     3.67646E+01
   5.69625E+00     3.70957E+01
   5.69750E+00     3.74223E+01
   5.69875E+00     3.77445E+01
   5.70000E+00     3.80623E+01
   5.70125E+00     3.83754E+01
   5.70250E+00     3.86835E+01
   5.70375E+00     3.89864E+01
   5.70500E+00     3.92838E+01
   5.70625E+00     3.95758E+01
   5.70750E+00     3.98624E+01
   5.70875E+00     4.01437E+01
   5.71000E+00     4.04199E+01
   5.71125E+00     4.06912E+01
   5.71250E+00     4.09574E+01
   5.71375E+00     4.12185E+01
   5.71500E+00     4.14742E+01
   5.71625E+00     4.17241E+01
   5.71750E+00     4.19681E+01
   5.71875E+00     4.22058E+01
   5.72000E+00     4.24374E+01
   5.72125E+00     4.26629E+01
   5.72250E+00     4.28826E+01
   5.72375E+00     4.30969E+01
   5.72500E+00     4.33059E+01
   5.72625E+00     4.35099E+01
   5.72750E+00     4.37091E+01
   5.72875E+00     4.39033E+01
   5.73000E+00     4.40926E+01
   5.73125E+00     4.42766E+01
   5.73250E+00     4.44552E+01
   5.73375E+00     4.46281E+01
   5.73500E+00     4.47953E+01
   5.73625E+00     4.49567E+01
   5.73750E+00     4.51124E+01
   5.73875E+00     4.52626E+01
   5.74000E+00     4.54077E+01
   5.74125E+00     4.55478E+01
   5.74250E+00     4.56832E+01
   5.74375E+00     4.58142E+01
   5.74500E+00     4.59409E+01
   5.74625E+00     4.60635E+01
   5.74750E+00     4.61819E+01
   5.74875E+00     4.62962E+01
   5.75000E+00     4.64063E+01
   5.75125E+00     4.65121E+01
   5.75250E+00     4.66135E+01
   5.75375E+00     4.67104E+01
   5.75500E+00     4.68027E+01
   5.75625E+00     4.68903E+01
   5.75750E+00     4.69731E+01
   5.75875E+00     4.70510E+01
   5.76000E+00     4.71241E+01
   5.76125E+00     4.71922E+01
   5.76250E+00     4.72552E+01
   5.76375E+00     4.73129E+01
   5.76500E+00     4.73651E+01
   5.76625E+00     4.74118E+01
   5.76750E+00     4.74526E+01
   5.76875E+00     4.74875E+01
   5.77000E+00     4.75161E+01
   5.77125E+00     4.75381E+01
   5.77250E+00     4.75531E+01
   5.77375E+00     4.75608E+01
   5.77500E+00     4.75607E+01
   5.77625E+00     4.75525E+01
   5.77750E+00     4.75357E+01
   5.77875E+00     4.75099E+01
   5.78000E+00     4.74748E+01
   5.78125E+00     4.74298E+01
   5.78250E+00     4.73745E+01
   5.78375E+00     4.73084E+01
   5.78500E+00     4.72311E+01
   5.78625E+00     4.71423E+01
   5.78750E+00     4.70417E+01
   5.78875E+00     4.69322E+01
   5.79000E+00     4.68077E+01
   5.79125E+00     4.66710E+01
   5.79250E+00     4.65220E+01
   5.79375E+00     4.63607E+01
   5.79500E+00     4.61874E+01
   5.79625E+00     4.60022E+01
   5.79750E+00     4.58056E+01
   5.79875E+00     4.55981E+01
   5.80000E+00     4.53803E+01
   5.80125E+00     4.51525E+01
   5.80250E+00     4.49156E+01
   5.80375E+00     4.46702E+01
   5.80500E+00     4.44172E+01
   5.80625E+00     4.41577E+01
   5.80750E+00     4.38929E+01
   5.80875E+00     4.36240E+01
   5.81000E+00     4.33520E+01
   5.81125E+00     4.30780E+01
   5.81250E+00     4.28028E+01
   5.81375E+00     4.25273E+01
   5.81500E+00     4.22520E+01
   5.81625E+00     4.19776E+01
   5.81750E+00     4.17043E+01
   5.81875E+00     4.14325E+01
   5.82000E+00     4.11624E+01
   5.82125E+00     4.08941E+01
   5.82250E+00     4.06277E+01
   5.82375E+00     4.03630E+01
   5.82500E+00     4.00999E+01
   5.82625E+00     3.98385E+01
   5.82750E+00     3.95785E+01
   5.82875E+00     3.93197E+01
   5.83000E+00     3.90621E+01
   5.83125E+00     3.88054E+01
   5.83250E+00     3.85497E+01
   5.83375E+00     3.82948E+01
   5.83500E+00     3.80408E+01
   5.83625E+00     3.77876E+01
   5.83750E+00     3.75355E+01
   5.83875E+00     3.72844E+01
   5.84000E+00     3.70346E+01
   5.84125E+00     3.67863E+01
   5.84250E+00     3.65397E+01
   5.84375E+00     3.62947E+01
   5.84500E+00     3.60512E+01
   5.84625E+00     3.58091E+01
   5.84750E+00     3.55684E+01
   5.84875E+00     3.53292E+01
   5.85000E+00     3.50915E+01
   5.85125E+00     3.48555E+01
   5.85250E+00     3.46213E+01
   5.85375E+00     3.43890E+01
   5.85500E+00     3.41587E+01
   5.85625E+00     3.39304E+01
   5.85750E+00     3.37041E+01
   5.85875E+00     3.34802E+01
   5.86000E+00     3.32584E+01
   5.86125E+00     3.30387E+01
   5.86250E+00     3.28212E+01
   5.86375E+00     3.26060E+01
   5.86500E+00     3.23929E+01
   5.86625E+00     3.21822E+01
   5.86750E+00     3.19738E+01
   5.86875E+00     3.17672E+01
   5.87000E+00     3.15626E+01
   5.87125E+00     3.13596E+01
   5.87250E+00     3.11581E+01
   5.87375E+00     3.09582E+01
   5.87500E+00     3.07599E+01
   5.87625E+00     3.05632E+01
   5.87750E+00     3.03681E+01
   5.87875E+00     3.01747E+01
   5.88000E+00     2.99831E+01
   5.88125E+00     2.97929E+01
   5.88250E+00     2.96045E+01
   5.88375E+00     2.94181E+01
   5.88500E+00     2.92336E+01
   5.88625E+00     2.90506E+01
   5.88750E+00     2.88693E+01
   5.88875E+00     2.86898E+01
   5.89000E+00     2.85125E+01
   5.89125E+00     2.83374E+01
   5.89250E+00     2.81649E+01
   5.89375E+00     2.79953E+01
   5.89500E+00     2.78290E+01
   5.89625E+00     2.76663E+01
   5.89750E+00     2.75079E+01
   5.89875E+00     2.73541E+01
   5.90000E+00     2.72055E+01
   5.90125E+00     2.70624E+01
   5.90250E+00     2.69255E+01
   5.90375E+00     2.67953E+01
   5.90500E+00     2.66725E+01
   5.90625E+00     2.65577E+01
   5.90750E+00     2.64516E+01
   5.90875E+00     2.63552E+01
   5.91000E+00     2.62692E+01
   5.91125E+00     2.61942E+01
   5.91250E+00     2.61308E+01
   5.91375E+00     2.60796E+01
   5.91500E+00     2.60411E+01
   5.91625E+00     2.60155E+01
   5.91750E+00     2.60030E+01
   5.91875E+00     2.60034E+01
   5.92000E+00     2.60163E+01
   5.92125E+00     2.60412E+01
   5.92250E+00     2.60775E+01
   5.92375E+00     2.61244E+01
   5.92500E+00     2.61811E+01
   5.92625E+00     2.62463E+01
   5.92750E+00     2.63191E+01
   5.92875E+00     2.63981E+01
   5.93000E+00     2.64820E+01
   5.93125E+00     2.65697E+01
   5.93250E+00     2.66599E+01
   5.93375E+00     2.67514E+01
   5.93500E+00     2.68433E+01
   5.93625E+00     2.69345E+01
   5.93750E+00     2.70243E+01
   5.93875E+00     2.71120E+01
   5.94000E+00     2.71972E+01
   5.94125E+00     2.72796E+01
   5.94250E+00     2.73589E+01
   5.94375E+00     2.74352E+01
   5.94500E+00     2.75085E+01
   5.94625E+00     2.75788E+01
   5.94750E+00     2.76463E+01
   5.94875E+00     2.77111E+01
   5.95000E+00     2.77735E+01
   5.95125E+00     2.78336E+01
   5.95250E+00     2.78915E+01
   5.95375E+00     2.79474E+01
   5.95500E+00     2.80015E+01
   5.95625E+00     2.80538E+01
   5.95750E+00     2.81045E+01
   5.95875E+00     2.81536E+01
   5.96000E+00     2.82011E+01
   5.96125E+00     2.82472E+01
   5.96250E+00     2.82919E+01
   5.96375E+00     2.83352E+01
   5.96500E+00     2.83772E+01
   5.96625E+00     2.84180E+01
   5.96750E+00     2.84575E+01
   5.96875E+00     2.84958E+01
   5.97000E+00     2.85330E+01
   5.97125E+00     2.85690E+01
   5.97250E+00     2.86040E+01
   5.97375E+00     2.86379E+01
   5.97500E+00     2.86709E+01
   5.97625E+00     2.87029E+01
   5.97750E+00     2.87341E+01
   5.97875E+00     2.87644E+01
   5.98000E+00     2.87940E+01
   5.98125E+00     2.88229E+01
   5.98250E+00     2.88511E+01
   5.98375E+00     2.88788E+01
   5.98500E+00     2.89060E+01
   5.98625E+00     2.89326E+01
   5.98750E+00     2.89588E+01
   5.98875E+00     2.89847E+01
   5.99000E+00     2.90102E+01
   5.99125E+00     2.90355E+01
   5.99250E+00     2.90605E+01
   5.99375E+00     2.90853E+01
   5.99500E+00     2.91100E+01
   5.99625E+00     2.91344E+01
   5.99750E+00     2.91587E+01
   5.99875E+00     2.91826E+01
   6.00000E+00     2.92063E+01
   6.00125E+00     2.92298E+01
   6.00250E+00     2.92530E+01
   6.00375E+00     2.92759E+01
   6.00500E+00     2.92988E+01
   6.00625E+00     2.93214E+01
   6.00750E+00     2.93440E+01
   6.00875E+00     2.93663E+01
   6.01000E+00     2.93884E+01
   6.01125E+00     2.94102E+01
   6.01250E+00     2.94317E+01
   6.01375E+00     2.94526E+01
   6.01500E+00     2.94730E+01
   6.01625E+00     2.94927E+01
   6.01750E+00     2.95117E+01
   6.01875E+00     2.95298E+01
   6.02000E+00     2.95471E+01
   6.02125E+00     2.95634E+01
   6.02250E+00     2.95788E+01
   6.02375E+00     2.95932E+01
   6.02500E+00     2.96065E+01
   6.02625E+00     2.96186E+01
   6.02750E+00     2.96297E+01
   6.02875E+00     2.96395E+01
   6.03000E+00     2.96482E+01
   6.03125E+00     2.96557E+01
   6.03250E+00     2.96619E+01
   6.03375E+00     2.96668E+01
   6.03500E+00     2.96703E+01
   6.03625E+00     2.96724E+01
   6.03750E+00     2.96728E+01
   6.03875E+00     2.96716E+01
   6.04000E+00     2.96686E+01
   6.04125E+00     2.96636E+01
   6.04250E+00     2.96566E+01
   6.04375E+00     2.96475E+01
   6.04500E+00     2.96361E+01
   6.04625E+00     2.96224E+01
   6.04750E+00     2.96064E+01
   6.04875E+00     2.95881E+01
   6.05000E+00     2.95674E+01
   6.05125E+00     2.95444E+01
   6.05250E+00     2.95190E+01
   6.05375E+00     2.94913E+01
   6.05500E+00     2.94613E+01
   6.05625E+00     2.94289E+01
   6.05750E+00     2.93941E+01
   6.05875E+00     2.93570E+01
   6.06000E+00     2.93176E+01
   6.06125E+00     2.92758E+01
   6.06250E+00     2.92317E+01
   6.06375E+00     2.91853E+01
   6.06500E+00     2.91366E+01
   6.06625E+00     2.90858E+01
   6.06750E+00     2.90329E+01
   6.06875E+00     2.89780E+01
   6.07000E+00     2.89212E+01
   6.07125E+00     2.88626E+01
   6.07250E+00     2.88024E+01
   6.07375E+00     2.87406E+01
   6.07500E+00     2.86774E+01
   6.07625E+00     2.86129E+01
   6.07750E+00     2.85473E+01
   6.07875E+00     2.84807E+01
   6.08000E+00     2.84133E+01
   6.08125E+00     2.83451E+01
   6.08250E+00     2.82764E+01
   6.08375E+00     2.82073E+01
   6.08500E+00     2.81378E+01
   6.08625E+00     2.80682E+01
   6.08750E+00     2.79986E+01
   6.08875E+00     2.79291E+01
   6.09000E+00     2.78599E+01
   6.09125E+00     2.77909E+01
   6.09250E+00     2.77224E+01
   6.09375E+00     2.76544E+01
   6.09500E+00     2.75870E+01
   6.09625E+00     2.75204E+01
   6.09750E+00     2.74544E+01
   6.09875E+00     2.73893E+01
   6.10000E+00     2.73250E+01
   6.10125E+00     2.72617E+01
   6.10250E+00     2.71992E+01
   6.10375E+00     2.71377E+01
   6.10500E+00     2.70772E+01
   6.10625E+00     2.70177E+01
   6.10750E+00     2.69592E+01
   6.10875E+00     2.69016E+01
   6.11000E+00     2.68450E+01
   6.11125E+00     2.67893E+01
   6.11250E+00     2.67347E+01
   6.11375E+00     2.66810E+01
   6.11500E+00     2.66283E+01
   6.11625E+00     2.65766E+01
   6.11750E+00     2.65260E+01
   6.11875E+00     2.64764E+01
   6.12000E+00     2.64280E+01
   6.12125E+00     2.63807E+01
   6.12250E+00     2.63346E+01
   6.12375E+00     2.62897E+01
   6.12500E+00     2.62461E+01
   6.12625E+00     2.62037E+01
   6.12750E+00     2.61626E+01
   6.12875E+00     2.61229E+01
   6.13000E+00     2.60844E+01
   6.13125E+00     2.60473E+01
   6.13250E+00     2.60115E+01
   6.13375E+00     2.59769E+01
   6.13500E+00     2.59437E+01
   6.13625E+00     2.59117E+01
   6.13750E+00     2.58809E+01
   6.13875E+00     2.58513E+01
   6.14000E+00     2.58229E+01
   6.14125E+00     2.57956E+01
   6.14250E+00     2.57694E+01
   6.14375E+00     2.57442E+01
   6.14500E+00     2.57200E+01
   6.14625E+00     2.56968E+01
   6.14750E+00     2.56745E+01
   6.14875E+00     2.56531E+01
   6.15000E+00     2.56325E+01
   6.15125E+00     2.56128E+01
   6.15250E+00     2.55939E+01
   6.15375E+00     2.55757E+01
   6.15500E+00     2.55584E+01
   6.15625E+00     2.55418E+01
   6.15750E+00     2.55259E+01
   6.15875E+00     2.55108E+01
   6.16000E+00     2.54965E+01
   6.16125E+00     2.54829E+01
   6.16250E+00     2.54701E+01
   6.16375E+00     2.54580E+01
   6.16500E+00     2.54468E+01
   6.16625E+00     2.54365E+01
   6.16750E+00     2.54270E+01
   6.16875E+00     2.54185E+01
   6.17000E+00     2.54109E+01
   6.17125E+00     2.54042E+01
   6.17250E+00     2.53985E+01
   6.17375E+00     2.53939E+01
   6.17500E+00     2.53902E+01
   6.17625E+00     2.53876E+01
   6.17750E+00     2.53859E+01
   6.17875E+00     2.53853E+01
   6.18000E+00     2.53857E+01
   6.18125E+00     2.53871E+01
   6.18250E+00     2.53895E+01
   6.18375E+00     2.53928E+01
   6.18500E+00     2.53971E+01
   6.18625E+00     2.54023E+01
   6.18750E+00     2.54085E+01
   6.18875E+00     2.54155E+01
   6.19000E+00     2.54235E+01
   6.19125E+00     2.54323E+01
   6.19250E+00     2.54419E+01
   6.19375E+00     2.54525E+01
   6.19500E+00     2.54638E+01
   6.19625E+00     2.54760E+01
   6.19750E+00     2.54890E+01
   6.19875E+00     2.55028E+01
   6.20000E+00     2.55173E+01
   6.20125E+00     2.55327E+01
   6.20250E+00     2.55488E+01
   6.20375E+00     2.55656E+01
   6.20500E+00     2.55831E+01
   6.20625E+00     2.56014E+01
   6.20750E+00     2.56202E+01
   6.20875E+00     2.56397E+01
   6.21000E+00     2.56598E+01
   6.21125E+00     2.56804E+01
   6.21250E+00     2.57014E+01
   6.21375E+00     2.57229E+01
   6.21500E+00     2.57448E+01
   6.21625E+00     2.57670E+01
   6.21750E+00     2.57894E+01
   6.21875E+00     2.58120E+01
   6.22000E+00     2.58348E+01
   6.22125E+00     2.58575E+01
   6.22250E+00     2.58803E+01
   6.22375E+00     2.59030E+01
   6.22500E+00     2.59255E+01
   6.22625E+00     2.59479E+01
   6.22750E+00     2.59700E+01
   6.22875E+00     2.59918E+01
   6.23000E+00     2.60132E+01
   6.23125E+00     2.60342E+01
   6.23250E+00     2.60548E+01
   6.23375E+00     2.60749E+01
   6.23500E+00     2.60944E+01
   6.23625E+00     2.61134E+01
   6.23750E+00     2.61319E+01
   6.23875E+00     2.61498E+01
   6.24000E+00     2.61670E+01
   6.24125E+00     2.61836E+01
   6.24250E+00     2.61996E+01
   6.24375E+00     2.62150E+01
   6.24500E+00     2.62297E+01
   6.24625E+00     2.62438E+01
   6.24750E+00     2.62572E+01
   6.24875E+00     2.62700E+01
   6.25000E+00     2.62821E+01
   6.25125E+00     2.62936E+01
   6.25250E+00     2.63045E+01
   6.25375E+00     2.63147E+01
   6.25500E+00     2.63243E+01
   6.25625E+00     2.63332E+01
   6.25750E+00     2.63416E+01
   6.25875E+00     2.63492E+01
   6.26000E+00     2.63563E+01
   6.26125E+00     2.63628E+01
   6.26250E+00     2.63687E+01
   6.26375E+00     2.63739E+01
   6.26500E+00     2.63786E+01
   6.26625E+00     2.63827E+01
   6.26750E+00     2.63863E+01
   6.26875E+00     2.63893E+01
   6.27000E+00     2.63917E+01
   6.27125E+00     2.63937E+01
   6.27250E+00     2.63952E+01
   6.27375E+00     2.63961E+01
   6.27500E+00     2.63966E+01
   6.27625E+00     2.63967E+01
   6.27750E+00     2.63963E+01
   6.27875E+00     2.63956E+01
   6.28000E+00     2.63945E+01
   6.28125E+00     2.63930E+01
   6.28250E+00     2.63912E+01
   6.28375E+00     2.63890E+01
   6.28500E+00     2.63866E+01
   6.28625E+00     2.63839E+01
   6.28750E+00     2.63810E+01
   6.28875E+00     2.63778E+01
   6.29000E+00     2.63744E+01
   6.29125E+00     2.63708E+01
   6.29250E+00     2.63670E+01
   6.29375E+00     2.63630E+01
   6.29500E+00     2.63589E+01
   6.29625E+00     2.63545E+01
   6.29750E+00     2.63501E+01
   6.29875E+00     2.63454E+01
   6.30000E+00     2.63407E+01
   6.30125E+00     2.63357E+01
   6.30250E+00     2.63307E+01
   6.30375E+00     2.63254E+01
   6.30500E+00     2.63200E+01
   6.30625E+00     2.63144E+01
   6.30750E+00     2.63087E+01
   6.30875E+00     2.63028E+01
   6.31000E+00     2.62967E+01
   6.31125E+00     2.62904E+01
   6.31250E+00     2.62839E+01
   6.31375E+00     2.62772E+01
   6.31500E+00     2.62703E+01
   6.31625E+00     2.62631E+01
   6.31750E+00     2.62557E+01
   6.31875E+00     2.62481E+01
   6.32000E+00     2.62402E+01
   6.32125E+00     2.62321E+01
   6.32250E+00     2.62238E+01
   6.32375E+00     2.62151E+01
   6.32500E+00     2.62061E+01
   6.32625E+00     2.61969E+01
   6.32750E+00     2.61874E+01
   6.32875E+00     2.61776E+01
   6.33000E+00     2.61675E+01
   6.33125E+00     2.61571E+01
   6.33250E+00     2.61464E+01
   6.33375E+00     2.61354E+01
   6.33500E+00     2.61241E+01
   6.33625E+00     2.61125E+01
   6.33750E+00     2.61006E+01
   6.33875E+00     2.60884E+01
   6.34000E+00     2.60758E+01
   6.34125E+00     2.60629E+01
   6.34250E+00     2.60496E+01
   6.34375E+00     2.60361E+01
   6.34500E+00     2.60222E+01
   6.34625E+00     2.60080E+01
   6.34750E+00     2.59934E+01
   6.34875E+00     2.59786E+01
   6.35000E+00     2.59634E+01
   6.35125E+00     2.59479E+01
   6.35250E+00     2.59321E+01
   6.35375E+00     2.59160E+01
   6.35500E+00     2.58996E+01
   6.35625E+00     2.58830E+01
   6.35750E+00     2.58661E+01
   6.35875E+00     2.58490E+01
   6.36000E+00     2.58316E+01
   6.36125E+00     2.58141E+01
   6.36250E+00     2.57965E+01
   6.36375E+00     2.57787E+01
   6.36500E+00     2.57607E+01
   6.36625E+00     2.57427E+01
   6.36750E+00     2.57246E+01
   6.36875E+00     2.57064E+01
   6.37000E+00     2.56883E+01
   6.37125E+00     2.56701E+01
   6.37250E+00     2.56520E+01
   6.37375E+00     2.56340E+01
   6.37500E+00     2.56161E+01
   6.37625E+00     2.55982E+01
   6.37750E+00     2.55805E+01
   6.37875E+00     2.55630E+01
   6.38000E+00     2.55457E+01
   6.38125E+00     2.55286E+01
   6.38250E+00     2.55117E+01
   6.38375E+00     2.54951E+01
   6.38500E+00     2.54787E+01
   6.38625E+00     2.54627E+01
   6.38750E+00     2.54469E+01
   6.38875E+00     2.54315E+01
   6.39000E+00     2.54164E+01
   6.39125E+00     2.54017E+01
   6.39250E+00     2.53873E+01
   6.39375E+00     2.53733E+01
   6.39500E+00     2.53596E+01
   6.39625E+00     2.53463E+01
   6.39750E+00     2.53334E+01
   6.39875E+00     2.53209E+01
   6.40000E+00     2.53088E+01
   6.40125E+00     2.52971E+01
   6.40250E+00     2.52857E+01
   6.40375E+00     2.52748E+01
   6.40500E+00     2.52643E+01
   6.40625E+00     2.52542E+01
   6.40750E+00     2.52445E+01
   6.40875E+00     2.52354E+01
   6.41000E+00     2.52268E+01
   6.41125E+00     2.52189E+01
   6.41250E+00     2.52118E+01
   6.41375E+00     2.52057E+01
   6.41500E+00     2.52005E+01
   6.41625E+00     2.51964E+01
   6.41750E+00     2.51934E+01
   6.41875E+00     2.51914E+01
   6.42000E+00     2.51903E+01
   6.42125E+00     2.51901E+01
   6.42250E+00     2.51905E+01
   6.42375E+00     2.51916E+01
   6.42500E+00     2.51931E+01
   6.42625E+00     2.51951E+01
   6.42750E+00     2.51977E+01
   6.42875E+00     2.52007E+01
   6.43000E+00     2.52044E+01
   6.43125E+00     2.52088E+01
   6.43250E+00     2.52142E+01
   6.43375E+00     2.52207E+01
   6.43500E+00     2.52286E+01
   6.43625E+00     2.52383E+01
   6.43750E+00     2.52502E+01
   6.43875E+00     2.52646E+01
   6.44000E+00     2.52822E+01
   6.44125E+00     2.53036E+01
   6.44250E+00     2.53293E+01
   6.44375E+00     2.53604E+01
   6.44500E+00     2.53975E+01
   6.44625E+00     2.54418E+01
   6.44750E+00     2.54944E+01
   6.44875E+00     2.55562E+01
   6.45000E+00     2.56287E+01
   6.45125E+00     2.57132E+01
   6.45250E+00     2.58110E+01
   6.45375E+00     2.59234E+01
   6.45500E+00     2.60520E+01
   6.45625E+00     2.61981E+01
   6.45750E+00     2.63628E+01
   6.45875E+00     2.65473E+01
   6.46000E+00     2.67525E+01
   6.46125E+00     2.69790E+01
   6.46250E+00     2.72272E+01
   6.46375E+00     2.74970E+01
   6.46500E+00     2.77882E+01
   6.46625E+00     2.81000E+01
   6.46750E+00     2.84313E+01
   6.46875E+00     2.87805E+01
   6.47000E+00     2.91457E+01
   6.47125E+00     2.95247E+01
   6.47250E+00     2.99150E+01
   6.47375E+00     3.03141E+01
   6.47500E+00     3.07194E+01
   6.47625E+00     3.11284E+01
   6.47750E+00     3.15387E+01
   6.47875E+00     3.19481E+01
   6.48000E+00     3.23546E+01
   6.48125E+00     3.27567E+01
   6.48250E+00     3.31533E+01
   6.48375E+00     3.35436E+01
   6.48500E+00     3.39273E+01
   6.48625E+00     3.43044E+01
   6.48750E+00     3.46747E+01
   6.48875E+00     3.50387E+01
   6.49000E+00     3.53964E+01
   6.49125E+00     3.57482E+01
   6.49250E+00     3.60943E+01
   6.49375E+00     3.64351E+01
   6.49500E+00     3.67708E+01
   6.49625E+00     3.71018E+01
   6.49750E+00     3.74284E+01
   6.49875E+00     3.77505E+01
   6.50000E+00     3.80682E+01
   6.50125E+00     3.83811E+01
   6.50250E+00     3.86891E+01
   6.50375E+00     3.89918E+01
   6.50500E+00     3.92891E+01
   6.50625E+00     3.95809E+01
   6.50750E+00     3.98673E+01
   6.50875E+00     4.01484E+01
   6.51000E+00     4.04244E+01
   6.51125E+00     4.06955E+01
   6.51250E+00     4.09615E+01
   6.51375E+00     4.12224E+01
   6.51500E+00     4.14778E+01
   6.51625E+00     4.17276E+01
   6.51750E+00     4.19713E+01
   6.51875E+00     4.22088E+01
   6.52000E+00     4.24401E+01
   6.52125E+00     4.26654E+01
   6.52250E+00     4.28848E+01
   6.52375E+00     4.30988E+01
   6.52500E+00     4.33075E+01
   6.52625E+00     4.35113E+01
   6.52750E+00     4.37102E+01
   6.52875E+00     4.39043E+01
   6.53000E+00     4.40932E+01
   6.53125E+00     4.42770E+01
   6.53250E+00     4.44554E+01
   6.53375E+00     4.46281E+01
   6.53500E+00     4.47950E+01
   6.53625E+00     4.49562E+01
   6.53750E+00     4.51116E+01
   6.53875E+00     4.52617E+01
   6.54000E+00     4.54065E+01
   6.54125E+00     4.55464E+01
   6.54250E+00     4.56816E+01
   6.54375E+00     4.58124E+01
   6.54500E+00     4.59389E+01
   6.54625E+00     4.60613E+01
   6.54750E+00     4.61796E+01
   6.54875E+00     4.62937E+01
   6.55000E+00     4.64036E+01
   6.55125E+00     4.65093E+01
   6.55250E+00     4.66106E+01
   6.55375E+00     4.67074E+01
   6.55500E+00     4.67996E+01
   6.55625E+00     4.68870E+01
   6.55750E+00     4.69697E+01
   6.55875E+00     4.70475E+01
   6.56000E+00     4.71204E+01
   6.56125E+00     4.71884E+01
   6.56250E+00     4.72513E+01
   6.56375E+00     4.73091E+01
   6.56500E+00     4.73615E+01
   6.56625E+00     4.74082E+01
   6.56750E+00     4.74491E+01
   6.56875E+00     4.74839E+01
   6.57000E+00     4.75122E+01
   6.57125E+00     4.75339E+01
   6.57250E+00     4.75487E+01
   6.57375E+00     4.75562E+01
   6.57500E+00     4.75560E+01
   6.57625E+00     4.75478E+01
   6.57750E+00     4.75311E+01
   6.57875E+00     4.75054E+01
   6.58000E+00     4.74703E+01
   6.58125E+00     4.74252E+01
   6.58250E+00     4.73699E+01
   6.58375E+00     4.73039E+01
   6.58500E+00     4.72268E+01
   6.58625E+00     4.71382E+01
   6.58750E+00     4.70378E+01
   6.58875E+00     4.69254E+01
   6.59000E+00     4.68008E+01
   6.59125E+00     4.66640E+01
   6.59250E+00     4.65148E+01
   6.59375E+00     4.63566E+01
   6.59500E+00     4.61861E+01
   6.59625E+00     4.60035E+01
   6.59750E+00     4.58063E+01
   6.59875E+00     4.55980E+01
   6.60000E+00     4.53792E+01
   6.60125E+00     4.51505E+01
   6.60250E+00     4.49127E+01
   6.60375E+00     4.46665E+01
   6.60500E+00     4.44128E+01
   6.60625E+00     4.41527E+01
   6.60750E+00     4.38875E+01
   6.60875E+00     4.36183E+01
   6.61000E+00     4.33462E+01
   6.61125E+00     4.30721E+01
   6.61250E+00     4.27970E+01
   6.61375E+00     4.25216E+01
   6.61500E+00     4.22464E+01
   6.61625E+00     4.19721E+01
   6.61750E+00     4.16991E+01
   6.61875E+00     4.14275E+01
   6.62000E+00     4.11577E+01
   6.62125E+00     4.08897E+01
   6.62250E+00     4.06235E+01
   6.62375E+00     4.03589E+01
   6.62500E+00     4.00960E+01
   6.62625E+00     3.98345E+01
   6.62750E+00     3.95744E+01
   6.62875E+00     3.93156E+01
   6.63000E+00     3.90578E+01
   6.63125E+00     3.88009E+01
   6.63250E+00     3.85450E+01
   6.63375E+00     3.82900E+01
   6.63500E+00     3.80359E+01
   6.63625E+00     3.77828E+01
   6.63750E+00     3.75306E+01
   6.63875E+00     3.72797E+01
   6.64000E+00     3.70300E+01
   6.64125E+00     3.67819E+01
   6.64250E+00     3.65355E+01
   6.64375E+00     3.62908E+01
   6.64500E+00     3.60475E+01
   6.64625E+00     3.58056E+01
   6.64750E+00     3.55651E+01
   6.64875E+00     3.53260E+01
   6.65000E+00     3.50884E+01
   6.65125E+00     3.48524E+01
   6.65250E+00     3.46182E+01
   6.65375E+00     3.43859E+01
   6.65500E+00     3.41555E+01
   6.65625E+00     3.39271E+01
   6.65750E+00     3.37008E+01
   6.65875E+00     3.34768E+01
   6.66000E+00     3.32550E+01
   6.66125E+00     3.30353E+01
   6.66250E+00     3.28177E+01
   6.66375E+00     3.26026E+01
   6.66500E+00     3.23896E+01
   6.66625E+00     3.21789E+01
   6.66750E+00     3.19706E+01
   6.66875E+00     3.17642E+01
   6.67000E+00     3.15597E+01
   6.67125E+00     3.13568E+01
   6.67250E+00     3.11554E+01
   6.67375E+00     3.09556E+01
   6.67500E+00     3.07574E+01
   6.67625E+00     3.05608E+01
   6.67750E+00     3.03658E+01
   6.67875E+00     3.01725E+01
   6.68000E+00     2.99809E+01
   6.68125E+00     2.97909E+01
   6.68250E+00     2.96025E+01
   6.68375E+00     2.94162E+01
   6.68500E+00     2.92318E+01
   6.68625E+00     2.90488E+01
   6.68750E+00     2.88675E+01
   6.68875E+00     2.86881E+01
   6.69000E+00     2.85108E+01
   6.69125E+00     2.83358E+01
   6.69250E+00     2.81633E+01
   6.69375E+00     2.79938E+01
   6.69500E+00     2.78275E+01
   6.69625E+00     2.76650E+01
   6.69750E+00     2.75067E+01
   6.69875E+00     2.73530E+01
   6.70000E+00     2.72044E+01
   6.70125E+00     2.70615E+01
   6.70250E+00     2.69247E+01
   6.70375E+00     2.67946E+01
   6.70500E+00     2.66719E+01
   6.70625E+00     2.65572E+01
   6.70750E+00     2.64514E+01
   6.70875E+00     2.63551E+01
   6.71000E+00     2.62693E+01
   6.71125E+00     2.61944E+01
   6.71250E+00     2.61312E+01
   6.71375E+00     2.60802E+01
   6.71500E+00     2.60418E+01
   6.71625E+00     2.60165E+01
   6.71750E+00     2.60041E+01
   6.71875E+00     2.60047E+01
   6.72000E+00     2.60177E+01
   6.72125E+00     2.60427E+01
   6.72250E+00     2.60791E+01
   6.72375E+00     2.61262E+01
   6.72500E+00     2.61829E+01
   6.72625E+00     2.62483E+01
   6.72750E+00     2.63211E+01
   6.72875E+00     2.64001E+01
   6.73000E+00     2.64841E+01
   6.73125E+00     2.65718E+01
   6.73250E+00     2.66619E+01
   6.73375E+00     2.67535E+01
   6.73500E+00     2.68453E+01
   6.73625E+00     2.69364E+01
   6.73750E+00     2.70262E+01
   6.73875E+00     2.71138E+01
   6.74000E+00     2.71990E+01
   6.74125E+00     2.72813E+01
   6.74250E+00     2.73605E+01
   6.74375E+00     2.74368E+01
   6.74500E+00     2.75099E+01
   6.74625E+00     2.75801E+01
   6.74750E+00     2.76475E+01
   6.74875E+00     2.77123E+01
   6.75000E+00     2.77746E+01
   6.75125E+00     2.78346E+01
   6.75250E+00     2.78924E+01
   6.75375E+00     2.79483E+01
   6.75500E+00     2.80023E+01
   6.75625E+00     2.80545E+01
   6.75750E+00     2.81051E+01
   6.75875E+00     2.81541E+01
   6.76000E+00     2.82016E+01
   6.76125E+00     2.82476E+01
   6.76250E+00     2.82922E+01
   6.76375E+00     2.83355E+01
   6.76500E+00     2.83775E+01
   6.76625E+00     2.84181E+01
   6.76750E+00     2.84576E+01
   6.76875E+00     2.84958E+01
   6.77000E+00     2.85329E+01
   6.77125E+00     2.85689E+01
   6.77250E+00     2.86038E+01
   6.77375E+00     2.86377E+01
   6.77500E+00     2.86706E+01
   6.77625E+00     2.87025E+01
   6.77750E+00     2.87336E+01
   6.77875E+00     2.87639E+01
   6.78000E+00     2.87934E+01
   6.78125E+00     2.88223E+01
   6.78250E+00     2.88505E+01
   6.78375E+00     2.88781E+01
   6.78500E+00     2.89052E+01
   6.78625E+00     2.89318E+01
   6.78750E+00     2.89580E+01
   6.78875E+00     2.89838E+01
   6.79000E+00     2.90092E+01
   6.79125E+00     2.90345E+01
   6.79250E+00     2.90595E+01
   6.79375E+00     2.90843E+01
   6.79500E+00     2.91089E+01
   6.79625E+00     2.91333E+01
   6.79750E+00     2.91575E+01
   6.79875E+00     2.91815E+01
   6.80000E+00     2.92051E+01
   6.80125E+00     2.92286E+01
   6.80250E+00     2.92517E+01
   6.80375E+00     2.92747E+01
   6.80500E+00     2.92975E+01
   6.80625E+00     2.93202E+01
   6.80750E+00     2.93427E+01
   6.80875E+00     2.93651E+01
   6.81000E+00     2.93872E+01
   6.81125E+00     2.94090E+01
   6.81250E+00     2.94304E+01
   6.81375E+00     2.94514E+01
   6.81500E+00     2.94717E+01
   6.81625E+00     2.94914E+01
   6.81750E+00     2.95104E+01
   6.81875E+00     2.95286E+01
   6.82000E+00     2.95458E+01
   6.82125E+00     2.95622E+01
   6.82250E+00     2.95776E+01
   6.82375E+00     2.95919E+01
   6.82500E+00     2.96052E+01
   6.82625E+00     2.96174E+01
   6.82750E+00     2.96284E+01
   6.82875E+00     2.96382E+01
   6.83000E+00     2.96469E+01
   6.83125E+00     2.96543E+01
   6.83250E+00     2.96605E+01
   6.83375E+00     2.96654E+01
   6.83500E+00     2.96689E+01
   6.83625E+00     2.96710E+01
   6.83750E+00     2.96714E+01
   6.83875E+00     2.96702E+01
   6.84000E+00     2.96671E+01
   6.84125E+00     2.96622E+01
   6.84250E+00     2.96551E+01
   6.84375E+00     2.96459E+01
   6.84500E+00     2.96345E+01
   6.84625E+00     2.96208E+01
   6.84750E+00     2.96048E+01
   6.84875E+00     2.95864E+01
   6.85000E+00     2.95657E+01
   6.85125E+00     2.95427E+01
   6.85250E+00     2.95173E+01
   6.85375E+00     2.94895E+01
   6.85500E+00     2.94594E+01
   6.85625E+00     2.94270E+01
   6.85750E+00     2.93922E+01
   6.85875E+00     2.93551E+01
   6.86000E+00     2.93156E+01
   6.86125E+00     2.92738E+01
   6.86250E+00     2.92296E+01
   6.86375E+00     2.91832E+01
   6.86500E+00     2.91345E+01
   6.86625E+00     2.90837E+01
   6.86750E+00     2.90307E+01
   6.86875E+00     2.89758E+01
   6.87000E+00     2.89190E+01
   6.87125E+00     2.88604E+01
   6.87250E+00     2.88001E+01
   6.87375E+00     2.87383E+01
   6.87500E+00     2.86751E+01
   6.87625E+00     2.86106E+01
   6.87750E+00     2.85450E+01
   6.87875E+00     2.84784E+01
   6.88000E+00     2.84110E+01
   6.88125E+00     2.83428E+01
   6.88250E+00     2.82741E+01
   6.88375E+00     2.82050E+01
   6.88500E+00     2.81356E+01
   6.88625E+00     2.80660E+01
   6.88750E+00     2.79964E+01
   6.88875E+00     2.79269E+01
   6.89000E+00     2.78577E+01
   6.89125E+00     2.77888E+01
   6.89250E+00     2.77203E+01
   6.89375E+00     2.76523E+01
   6.89500E+00     2.75850E+01
   6.89625E+00     2.75183E+01
   6.89750E+00     2.74524E+01
   6.89875E+00     2.73873E+01
   6.90000E+00     2.73231E+01
   6.90125E+00     2.72597E+01
   6.90250E+00     2.71973E+01
   6.90375E+00     2.71359E+01
   6.90500E+00     2.70754E+01
   6.90625E+00     2.70159E+01
   6.90750E+00     2.69574E+01
   6.90875E+00     2.68999E+01
   6.91000E+00     2.68433E+01
   6.91125E+00     2.67877E+01
   6.91250E+00     2.67331E+01
   6.91375E+00     2.66795E+01
   6.91500E+00     2.66268E+01
   6.91625E+00     2.65752E+01
   6.91750E+00     2.65246E+01
   6.91875E+00     2.64750E+01
   6.92000E+00     2.64266E+01
   6.92125E+00     2.63794E+01
   6.92250E+00     2.63333E+01
   6.92375E+00     2.62884E+01
   6.92500E+00     2.62448E+01
   6.92625E+00     2.62025E+01
   6.92750E+00     2.61615E+01
   6.92875E+00     2.61218E+01
   6.93000E+00     2.60833E+01
   6.93125E+00     2.60462E+01
   6.93250E+00     2.60104E+01
   6.93375E+00     2.59759E+01
   6.93500E+00     2.59427E+01
   6.93625E+00     2.59107E+01
   6.93750E+00     2.58799E+01
   6.93875E+00     2.58504E+01
   6.94000E+00     2.58220E+01
   6.94125E+00     2.57947E+01
   6.94250E+00     2.57685E+01
   6.94375E+00     2.57434E+01
   6.94500E+00     2.57192E+01
   6.94625E+00     2.56960E+01
   6.94750E+00     2.56737E+01
   6.94875E+00     2.56523E+01
   6.95000E+00     2.56318E+01
   6.95125E+00     2.56121E+01
   6.95250E+00     2.55932E+01
   6.95375E+00     2.55750E+01
   6.95500E+00     2.55577E+01
   6.95625E+00     2.55411E+01
   6.95750E+00     2.55253E+01
   6.95875E+00     2.55102E+01
   6.96000E+00     2.54959E+01
   6.96125E+00     2.54823E+01
   6.96250E+00     2.54695E+01
   6.96375E+00     2.54575E+01
   6.96500E+00     2.54463E+01
   6.96625E+00     2.54359E+01
   6.96750E+00     2.54265E+01
   6.96875E+00     2.54179E+01
   6.97000E+00     2.54103E+01
   6.97125E+00     2.54037E+01
   6.97250E+00     2.53980E+01
   6.97375E+00     2.53934E+01
   6.97500E+00     2.53897E+01
   6.97625E+00     2.53871E+01
   6.97750E+00     2.53855E+01
   6.97875E+00     2.53849E+01
   6.98000E+00     2.53853E+01
   6.98125E+00     2.53867E+01
   6.98250E+00     2.53891E+01
   6.98375E+00     2.53924E+01
   6.98500E+00     2.53967E+01
   6.98625E+00     2.54020E+01
   6.98750E+00     2.54081E+01
   6.98875E+00     2.54152E+01
   6.99000E+00     2.54231E+01
   6.99125E+00     2.54320E+01
   6.99250E+00     2.54417E+01
   6.99375E+00     2.54522E+01
   6.99500E+00     2.54636E+01
   6.99625E+00     2.54757E+01
   6.99750E+00     2.54887E+01
   6.99875E+00     2.55025E+01
   7.00000E+00     2.55171E+01
   7.00125E+00     2.55325E+01
   7.00250E+00     2.55486E+01
   7.00375E+00     2.55654E+01
   7.00500E+00     2.55829E+01
   7.00625E+00     2.56012E+01
   7.00750E+00     2.56200E+01
   7.00875E+00     2.56395E+01
   7.01000E+00     2.56596E+01
   7.01125E+00     2.56802E+01
   7.01250E+00     2.57013E+01
   7.01375E+00     2.57227E+01
   7.01500E+00     2.57446E+01
   7.01625E+00     2.57668E+01
   7.01750E+00     2.57892E+01
   7.01875E+00     2.58118E+01
   7.02000E+00     2.58345E+01
   7.02125E+00     2.58573E+01
   7.02250E+00     2.58800E+01
   7.02375E+00     2.59027E+01
   7.02500E+00     2.59252E+01
   7.02625E+00     2.59476E+01
   7.02750E+00     2.59696E+01
   7.02875E+00     2.59914E+01
   7.03000E+00     2.60128E+01
   7.03125E+00     2.60338E+01
   7.03250E+00     2.60543E+01
   7.03375E+00     2.60744E+01
   7.03500E+00     2.60939E+01
   7.03625E+00     2.61129E+01
   7.03750E+00     2.61313E+01
   7.03875E+00     2.61492E+01
   7.04000E+00     2.61664E+01
   7.04125E+00     2.61830E+01
   7.04250E+00     2.61990E+01
   7.04375E+00     2.62143E+01
   7.04500E+00     2.62289E+01
   7.04625E+00     2.62430E+01
   7.04750E+00     2.62564E+01
   7.04875E+00     2.62692E+01
   7.05000E+00     2.62813E+01
   7.05125E+00     2.62928E+01
   7.05250E+00     2.63036E+01
   7.05375E+00     2.63138E+01
   7.05500E+00     2.63234E+01
   7.05625E+00     2.63323E+01
   7.05750E+00     2.63406E+01
   7.05875E+00     2.63483E+01
   7.06000E+00     2.63553E+01
   7.06125E+00     2.63618E+01
   7.06250E+00     2.63676E+01
   7.06375E+00     2.63729E+01
   7.06500E+00     2.63776E+01
   7.06625E+00     2.63817E+01
   7.06750E+00     2.63852E+01
   7.06875E+00     2.63882E+01
   7.07000E+00     2.63907E+01
   7.07125E+00     2.63926E+01
   7.07250E+00     2.63940E+01
   7.07375E+00     2.63950E+01
   7.07500E+00     2.63955E+01
   7.07625E+00     2.63956E+01
   7.07750E+00     2.63952E+01
   7.07875E+00     2.63944E+01
   7.08000E+00     2.63933E+01
   7.08125E+00     2.63918E+01
   7.08250E+00     2.63900E+01
   7.08375E+00     2.63879E+01
   7.08500E+00     2.63854E+01
   7.08625E+00     2.63827E+01
   7.08750E+00     2.63798E+01
   7.08875E+00     2.63766E+01
   7.09000E+00     2.63732E+01
   7.09125E+00     2.63696E+01
   7.09250E+00     2.63658E+01
   7.09375E+00     2.63618E+01
   7.09500E+00     2.63577E+01
   7.09625E+00     2.63533E+01
   7.09750E+00     2.63489E+01
   7.09875E+00     2.63442E+01
   7.10000E+00     2.63395E+01
   7.10125E+00     2.63345E+01
   7.10250E+00     2.63294E+01
   7.10375E+00     2.63242E+01
   7.10500E+00     2.63188E+01
   7.10625E+00     2.63132E+01
   7.10750E+00     2.63075E+01
   7.10875E+00     2.63016E+01
   7.11000E+00     2.62955E+01
   7.11125E+00     2.62892E+01
   7.11250E+00     2.62827E+01
   7.11375E+00     2.62760E+01
   7.11500E+00     2.62691E+01
   7.11625E+00     2.62619E+01
   7.11750E+00     2.62545E+01
   7.11875E+00     2.62469E+01
   7.12000E+00     2.62390E+01
   7.12125E+00     2.62309E+01
   7.12250E+00     2.62225E+01
   7.12375E+00     2.62139E+01
   7.12500E+00     2.62049E+01
   7.12625E+00     2.61957E+01
   7.12750E+00     2.61862E+01
   7.12875E+00     2.61764E+01
   7.13000E+00     2.61663E+01
   7.13125E+00     2.61559E+01
   7.13250E+00     2.61452E+01
   7.13375E+00     2.61342E+01
   7.13500E+00     2.61229E+01
   7.13625E+00     2.61113E+01
   7.13750E+00     2.60994E+01
   7.13875E+00     2.60871E+01
   7.14000E+00     2.60745E+01
   7.14125E+00     2.60616E+01
   7.14250E+00     2.60484E+01
   7.14375E+00     2.60348E+01
   7.14500E+00     2.60209E+01
   7.14625E+00     2.60067E+01
   7.14750E+00     2.59922E+01
   7.14875E+00     2.59773E+01
   7.15000E+00     2.59621E+01
   7.15125E+00     2.59466E+01
   7.15250E+00     2.59308E+01
   7.15375E+00     2.59147E+01
   7.15500E+00     2.58983E+01
   7.15625E+00     2.58817E+01
   7.15750E+00     2.58648E+01
   7.15875E+00     2.58477E+01
   7.16000E+00     2.58303E+01
   7.16125E+00     2.58128E+01
   7.16250E+00     2.57952E+01
   7.16375E+00     2.57774E+01
   7.16500E+00     2.57594E+01
   7.16625E+00     2.57414E+01
   7.16750E+00     2.57233E+01
   7.16875E+00     2.57052E+01
   7.17000E+00     2.56870E+01
   7.17125E+00     2.56689E+01
   7.17250E+00     2.56508E+01
   7.17375E+00     2.56327E+01
   7.17500E+00     2.56148E+01
   7.17625E+00     2.55970E+01
   7.17750E+00     2.55793E+01
   7.17875E+00     2.55618E+01
   7.18000E+00     2.55445E+01
   7.18125E+00     2.55274E+01
   7.18250E+00     2.55105E+01
   7.18375E+00     2.54939E+01
   7.18500E+00     2.54775E+01
   7.18625E+00     2.54615E+01
   7.18750E+00     2.54458E+01
   7.18875E+00     2.54304E+01
   7.19000E+00     2.54153E+01
   7.19125E+00     2.54005E+01
   7.19250E+00     2.53862E+01
   7.19375E+00     2.53721E+01
   7.19500E+00     2.53585E+01
   7.19625E+00     2.53452E+01
   7.19750E+00     2.53323E+01
   7.19875E+00     2.53198E+01
   7.20000E+00     2.53077E+01
   7.20125E+00     2.52960E+01
   7.20250E+00     2.52847E+01
   7.20375E+00     2.52738E+01
   7.20500E+00     2.52632E+01
   7.20625E+00     2.52532E+01
   7.20750E+00     2.52435E+01
   7.20875E+00     2.52344E+01
   7.21000E+00     2.52259E+01
   7.21125E+00     2.52180E+01
   7.21250E+00     2.52109E+01
   7.21375E+00     2.52047E+01
   7.21500E+00     2.51996E+01
   7.21625E+00     2.51955E+01
   7.21750E+00     2.51925E+01
   7.21875E+00     2.51905E+01
   7.22000E+00     2.51894E+01
   7.22125E+00     2.51892E+01
   7.22250E+00     2.51897E+01
   7.22375E+00     2.51907E+01
   7.22500E+00     2.51923E+01
   7.22625E+00     2.51943E+01
   7.22750E+00     2.51968E+01
   7.22875E+00     2.51999E+01
   7.23000E+00     2.52036E+01
   7.23125E+00     2.52080E+01
   7.23250E+00     2.52134E+01
   7.23375E+00     2.52199E+01
   7.23500E+00     2.52279E+01
   7.23625E+00     2.52376E+01
   7.23750E+00     2.52494E+01
   7.23875E+00     2.52639E+01
   7.24000E+00     2.52815E+01
   7.24125E+00     2.53028E+01
   7.24250E+00     2.53286E+01
   7.24375E+00     2.53597E+01
   7.24500E+00     2.53968E+01
   7.24625E+00     2.54412E+01
   7.24750E+00     2.54937E+01
   7.24875E+00     2.55556E+01
   7.25000E+00     2.56281E+01
   7.25125E+00     2.57126E+01
   7.25250E+00     2.58104E+01
   7.25375E+00     2.59229E+01
   7.25500E+00     2.60515E+01
   7.25625E+00     2.61975E+01
   7.25750E+00     2.63623E+01
   7.25875E+00     2.65468E+01
   7.26000E+00     2.67521E+01
   7.26125E+00     2.69786E+01
   7.26250E+00     2.72268E+01
   7.26375E+00     2.74966E+01
   7.26500E+00     2.77878E+01
   7.26625E+00     2.80997E+01
   7.26750E+00     2.84310E+01
   7.26875E+00     2.87803E+01
   7.27000E+00     2.91455E+01
   7.27125E+00     2.95245E+01
   7.27250E+00     2.99148E+01
   7.27375E+00     3.03139E+01
   7.27500E+00     3.07192E+01
   7.27625E+00     3.11282E+01
   7.27750E+00     3.15385E+01
   7.27875E+00     3.19479E+01
   7.28000E+00     3.23544E+01
   7.28125E+00     3.27565E+01
   7.28250E+00     3.31530E+01
   7.28375E+00     3.35433E+01
   7.28500E+00     3.39270E+01
   7.28625E+00     3.43040E+01
   7.28750E+00     3.46744E+01
   7.28875E+00     3.50383E+01
   7.29000E+00     3.53960E+01
   7.29125E+00     3.57478E+01
   7.29250E+00     3.60939E+01
   7.29375E+00     3.64346E+01
   7.29500E+00     3.67703E+01
   7.29625E+00     3.71013E+01
   7.29750E+00     3.74278E+01
   7.29875E+00     3.77499E+01
   7.30000E+00     3.80675E+01
   7.30125E+00     3.83804E+01
   7.30250E+00     3.86884E+01
   7.30375E+00     3.89911E+01
   7.30500E+00     3.92883E+01
   7.30625E+00     3.95801E+01
   7.30750E+00     3.98665E+01
   7.30875E+00     4.01476E+01
   7.31000E+00     4.04235E+01
   7.31125E+00     4.06945E+01
   7.31250E+00     4.09605E+01
   7.31375E+00     4.12214E+01
   7.31500E+00     4.14768E+01
   7.31625E+00     4.17265E+01
   7.31750E+00     4.19702E+01
   7.31875E+00     4.22077E+01
   7.32000E+00     4.24389E+01
   7.32125E+00     4.26642E+01
   7.32250E+00     4.28836E+01
   7.32375E+00     4.30975E+01
   7.32500E+00     4.33063E+01
   7.32625E+00     4.35101E+01
   7.32750E+00     4.37089E+01
   7.32875E+00     4.39029E+01
   7.33000E+00     4.40919E+01
   7.33125E+00     4.42757E+01
   7.33250E+00     4.44540E+01
   7.33375E+00     4.46266E+01
   7.33500E+00     4.47936E+01
   7.33625E+00     4.49547E+01
   7.33750E+00     4.51101E+01
   7.33875E+00     4.52601E+01
   7.34000E+00     4.54049E+01
   7.34125E+00     4.55448E+01
   7.34250E+00     4.56800E+01
   7.34375E+00     4.58108E+01
   7.34500E+00     4.59373E+01
   7.34625E+00     4.60597E+01
   7.34750E+00     4.61779E+01
   7.34875E+00     4.62920E+01
   7.35000E+00     4.64020E+01
   7.35125E+00     4.65077E+01
   7.35250E+00     4.66089E+01
   7.35375E+00     4.67057E+01
   7.35500E+00     4.67979E+01
   7.35625E+00     4.68853E+01
   7.35750E+00     4.69680E+01
   7.35875E+00     4.70458E+01
   7.36000E+00     4.71187E+01
   7.36125E+00     4.71866E+01
   7.36250E+00     4.72494E+01
   7.36375E+00     4.73070E+01
   7.36500E+00     4.73593E+01
   7.36625E+00     4.74060E+01
   7.36750E+00     4.74469E+01
   7.36875E+00     4.74818E+01
   7.37000E+00     4.75104E+01
   7.37125E+00     4.75324E+01
   7.37250E+00     4.75475E+01
   7.37375E+00     4.75551E+01
   7.37500E+00     4.75550E+01
   7.37625E+00     4.75467E+01
   7.37750E+00     4.75298E+01
   7.37875E+00     4.75039E+01
   7.38000E+00     4.74685E+01
   7.38125E+00     4.74233E+01
   7.38250E+00     4.73677E+01
   7.38375E+00     4.73015E+01
   7.38500E+00     4.72243E+01
   7.38625E+00     4.71355E+01
   7.38750E+00     4.70350E+01
   7.38875E+00     4.69224E+01
   7.39000E+00     4.67978E+01
   7.39125E+00     4.66610E+01
   7.39250E+00     4.65120E+01
   7.39375E+00     4.63508E+01
   7.39500E+00     4.61775E+01
   7.39625E+00     4.59924E+01
   7.39750E+00     4.57957E+01
   7.39875E+00     4.55879E+01
   7.40000E+00     4.53696E+01
   7.40125E+00     4.51416E+01
   7.40250E+00     4.49045E+01
   7.40375E+00     4.46592E+01
   7.40500E+00     4.44065E+01
   7.40625E+00     4.41476E+01
   7.40750E+00     4.38836E+01
   7.40875E+00     4.36155E+01
   7.41000E+00     4.33443E+01
   7.41125E+00     4.30711E+01
   7.41250E+00     4.27967E+01
   7.41375E+00     4.25218E+01
   7.41500E+00     4.22472E+01
   7.41625E+00     4.19733E+01
   7.41750E+00     4.17006E+01
   7.41875E+00     4.14293E+01
   7.42000E+00     4.11596E+01
   7.42125E+00     4.08915E+01
   7.42250E+00     4.06252E+01
   7.42375E+00     4.03605E+01
   7.42500E+00     4.00973E+01
   7.42625E+00     3.98355E+01
   7.42750E+00     3.95750E+01
   7.42875E+00     3.93157E+01
   7.43000E+00     3.90575E+01
   7.43125E+00     3.88002E+01
   7.43250E+00     3.85438E+01
   7.43375E+00     3.82884E+01
   7.43500E+00     3.80340E+01
   7.43625E+00     3.77806E+01
   7.43750E+00     3.75283E+01
   7.43875E+00     3.72773E+01
   7.44000E+00     3.70278E+01
   7.44125E+00     3.67799E+01
   7.44250E+00     3.65337E+01
   7.44375E+00     3.62893E+01
   7.44500E+00     3.60464E+01
   7.44625E+00     3.58049E+01
   7.44750E+00     3.55648E+01
   7.44875E+00     3.53260E+01
   7.45000E+00     3.50888E+01
   7.45125E+00     3.48531E+01
   7.45250E+00     3.46192E+01
   7.45375E+00     3.43871E+01
   7.45500E+00     3.41568E+01
   7.45625E+00     3.39285E+01
   7.45750E+00     3.37023E+01
   7.45875E+00     3.34783E+01
   7.46000E+00     3.32565E+01
   7.46125E+00     3.30368E+01
   7.46250E+00     3.28192E+01
   7.46375E+00     3.26040E+01
   7.46500E+00     3.23910E+01
   7.46625E+00     3.21803E+01
   7.46750E+00     3.19719E+01
   7.46875E+00     3.17654E+01
   7.47000E+00     3.15609E+01
   7.47125E+00     3.13580E+01
   7.47250E+00     3.11566E+01
   7.47375E+00     3.09568E+01
   7.47500E+00     3.07586E+01
   7.47625E+00     3.05620E+01
   7.47750E+00     3.03670E+01
   7.47875E+00     3.01737E+01
   7.48000E+00     2.99821E+01
   7.48125E+00     2.97920E+01
   7.48250E+00     2.96037E+01
   7.48375E+00     2.94174E+01
   7.48500E+00     2.92329E+01
   7.48625E+00     2.90499E+01
   7.48750E+00     2.88686E+01
   7.48875E+00     2.86891E+01
   7.49000E+00     2.85118E+01
   7.49125E+00     2.83367E+01
   7.49250E+00     2.81642E+01
   7.49375E+00     2.79946E+01
   7.49500E+00     2.78283E+01
   7.49625E+00     2.76657E+01
   7.49750E+00     2.75073E+01
   7.49875E+00     2.73536E+01
   7.50000E+00     2.72049E+01
   7.50125E+00     2.70619E+01
   7.50250E+00     2.69251E+01
   7.50375E+00     2.67949E+01
   7.50500E+00     2.66721E+01
   7.50625E+00     2.65573E+01
   7.50750E+00     2.64513E+01
   7.50875E+00     2.63549E+01
   7.51000E+00     2.62689E+01
   7.51125E+00     2.61939E+01
   7.51250E+00     2.61305E+01
   7.51375E+00     2.60793E+01
   7.51500E+00     2.60407E+01
   7.51625E+00     2.60152E+01
   7.51750E+00     2.60026E+01
   7.51875E+00     2.60030E+01
   7.52000E+00     2.60158E+01
   7.52125E+00     2.60406E+01
   7.52250E+00     2.60768E+01
   7.52375E+00     2.61237E+01
   7.52500E+00     2.61802E+01
   7.52625E+00     2.62454E+01
   7.52750E+00     2.63180E+01
   7.52875E+00     2.63969E+01
   7.53000E+00     2.64808E+01
   7.53125E+00     2.65683E+01
   7.53250E+00     2.66584E+01
   7.53375E+00     2.67499E+01
   7.53500E+00     2.68416E+01
   7.53625E+00     2.69327E+01
   7.53750E+00     2.70224E+01
   7.53875E+00     2.71101E+01
   7.54000E+00     2.71952E+01
   7.54125E+00     2.72775E+01
   7.54250E+00     2.73569E+01
   7.54375E+00     2.74331E+01
   7.54500E+00     2.75063E+01
   7.54625E+00     2.75766E+01
   7.54750E+00     2.76440E+01
   7.54875E+00     2.77088E+01
   7.55000E+00     2.77711E+01
   7.55125E+00     2.78312E+01
   7.55250E+00     2.78891E+01
   7.55375E+00     2.79450E+01
   7.55500E+00     2.79990E+01
   7.55625E+00     2.80513E+01
   7.55750E+00     2.81019E+01
   7.55875E+00     2.81509E+01
   7.56000E+00     2.81984E+01
   7.56125E+00     2.82444E+01
   7.56250E+00     2.82891E+01
   7.56375E+00     2.83324E+01
   7.56500E+00     2.83743E+01
   7.56625E+00     2.84150E+01
   7.56750E+00     2.84545E+01
   7.56875E+00     2.84928E+01
   7.57000E+00     2.85299E+01
   7.57125E+00     2.85659E+01
   7.57250E+00     2.86009E+01
   7.57375E+00     2.86347E+01
   7.57500E+00     2.86677E+01
   7.57625E+00     2.86997E+01
   7.57750E+00     2.87308E+01
   7.57875E+00     2.87611E+01
   7.58000E+00     2.87907E+01
   7.58125E+00     2.88195E+01
   7.58250E+00     2.88478E+01
   7.58375E+00     2.88755E+01
   7.58500E+00     2.89026E+01
   7.58625E+00     2.89292E+01
   7.58750E+00     2.89554E+01
   7.58875E+00     2.89813E+01
   7.59000E+00     2.90068E+01
   7.59125E+00     2.90321E+01
   7.59250E+00     2.90571E+01
   7.59375E+00     2.90819E+01
   7.59500E+00     2.91066E+01
   7.59625E+00     2.91311E+01
   7.59750E+00     2.91553E+01
   7.59875E+00     2.91793E+01
   7.60000E+00     2.92030E+01
   7.60125E+00     2.92264E+01
   7.60250E+00     2.92496E+01
   7.60375E+00     2.92726E+01
   7.60500E+00     2.92954E+01
   7.60625E+00     2.93181E+01
   7.60750E+00     2.93407E+01
   7.60875E+00     2.93630E+01
   7.61000E+00     2.93851E+01
   7.61125E+00     2.94070E+01
   7.61250E+00     2.94284E+01
   7.61375E+00     2.94493E+01
   7.61500E+00     2.94697E+01
   7.61625E+00     2.94894E+01
   7.61750E+00     2.95084E+01
   7.61875E+00     2.95266E+01
   7.62000E+00     2.95438E+01
   7.62125E+00     2.95602E+01
   7.62250E+00     2.95756E+01
   7.62375E+00     2.95899E+01
   7.62500E+00     2.96032E+01
   7.62625E+00     2.96154E+01
   7.62750E+00     2.96265E+01
   7.62875E+00     2.96363E+01
   7.63000E+00     2.96450E+01
   7.63125E+00     2.96525E+01
   7.63250E+00     2.96587E+01
   7.63375E+00     2.96636E+01
   7.63500E+00     2.96671E+01
   7.63625E+00     2.96692E+01
   7.63750E+00     2.96696E+01
   7.63875E+00     2.96684E+01
   7.64000E+00     2.96654E+01
   7.64125E+00     2.96604E+01
   7.64250E+00     2.96534E+01
   7.64375E+00     2.96443E+01
   7.64500E+00     2.96329E+01
   7.64625E+00     2.96192E+01
   7.64750E+00     2.96032E+01
   7.64875E+00     2.95849E+01
   7.65000E+00     2.95643E+01
   7.65125E+00     2.95413E+01
   7.65250E+00     2.95159E+01
   7.65375E+00     2.94882E+01
   7.65500E+00     2.94582E+01
   7.65625E+00     2.94258E+01
   7.65750E+00     2.93911E+01
   7.65875E+00     2.93540E+01
   7.66000E+00     2.93145E+01
   7.66125E+00     2.92727E+01
   7.66250E+00     2.92286E+01
   7.66375E+00     2.91823E+01
   7.66500E+00     2.91336E+01
   7.66625E+00     2.90829E+01
   7.66750E+00     2.90300E+01
   7.66875E+00     2.89751E+01
   7.67000E+00     2.89183E+01
   7.67125E+00     2.88598E+01
   7.67250E+00     2.87995E+01
   7.67375E+00     2.87378E+01
   7.67500E+00     2.86746E+01
   7.67625E+00     2.86102E+01
   7.67750E+00     2.85446E+01
   7.67875E+00     2.84781E+01
   7.68000E+00     2.84107E+01
   7.68125E+00     2.83425E+01
   7.68250E+00     2.82739E+01
   7.68375E+00     2.82048E+01
   7.68500E+00     2.81354E+01
   7.68625E+00     2.80658E+01
   7.68750E+00     2.79963E+01
   7.68875E+00     2.79268E+01
   7.69000E+00     2.78576E+01
   7.69125E+00     2.77887E+01
   7.69250E+00     2.77202E+01
   7.69375E+00     2.76523E+01
   7.69500E+00     2.75849E+01
   7.69625E+00     2.75183E+01
   7.69750E+00     2.74524E+01
   7.69875E+00     2.73873E+01
   7.70000E+00     2.73230E+01
   7.70125E+00     2.72597E+01
   7.70250E+00     2.71973E+01
   7.70375E+00     2.71358E+01
   7.70500E+00     2.70754E+01
   7.70625E+00     2.70159E+01
   7.70750E+00     2.69573E+01
   7.70875E+00     2.68998E+01
   7.71000E+00     2.68432E+01
   7.71125E+00     2.67876E+01
   7.71250E+00     2.67330E+01
   7.71375E+00     2.66793E+01
   7.71500E+00     2.66266E+01
   7.71625E+00     2.65750E+01
   7.71750E+00     2.65243E+01
   7.71875E+00     2.64748E+01
   7.72000E+00     2.64264E+01
   7.72125E+00     2.63791E+01
   7.72250E+00     2.63330E+01
   7.72375E+00     2.62881E+01
   7.72500E+00     2.62444E+01
   7.72625E+00     2.62021E+01
   7.72750E+00     2.61610E+01
   7.72875E+00     2.61213E+01
   7.73000E+00     2.60828E+01
   7.73125E+00     2.60457E+01
   7.73250E+00     2.60098E+01
   7.73375E+00     2.59753E+01
   7.73500E+00     2.59420E+01
   7.73625E+00     2.59100E+01
   7.73750E+00     2.58792E+01
   7.73875E+00     2.58496E+01
   7.74000E+00     2.58212E+01
   7.74125E+00     2.57939E+01
   7.74250E+00     2.57677E+01
   7.74375E+00     2.57425E+01
   7.74500E+00     2.57183E+01
   7.74625E+00     2.56951E+01
   7.74750E+00     2.56728E+01
   7.74875E+00     2.56514E+01
   7.75000E+00     2.56308E+01
   7.75125E+00     2.56111E+01
   7.75250E+00     2.55922E+01
   7.75375E+00     2.55740E+01
   7.75500E+00     2.55567E+01
   7.75625E+00     2.55401E+01
   7.75750E+00     2.55243E+01
   7.75875E+00     2.55092E+01
   7.76000E+00     2.54948E+01
   7.76125E+00     2.54812E+01
   7.76250E+00     2.54684E+01
   7.76375E+00     2.54564E+01
   7.76500E+00     2.54452E+01
   7.76625E+00     2.54348E+01
   7.76750E+00     2.54253E+01
   7.76875E+00     2.54168E+01
   7.77000E+00     2.54092E+01
   7.77125E+00     2.54025E+01
   7.77250E+00     2.53968E+01
   7.77375E+00     2.53922E+01
   7.77500E+00     2.53885E+01
   7.77625E+00     2.53859E+01
   7.77750E+00     2.53842E+01
   7.77875E+00     2.53836E+01
   7.78000E+00     2.53840E+01
   7.78125E+00     2.53854E+01
   7.78250E+00     2.53878E+01
   7.78375E+00     2.53911E+01
   7.78500E+00     2.53954E+01
   7.78625E+00     2.54006E+01
   7.78750E+00     2.54068E+01
   7.78875E+00     2.54138E+01
   7.79000E+00     2.54217E+01
   7.79125E+00     2.54306E+01
   7.79250E+00     2.54402E+01
   7.79375E+00     2.54507E+01
   7.79500E+00     2.54621E+01
   7.79625E+00     2.54743E+01
   7.79750E+00     2.54873E+01
   7.79875E+00     2.55010E+01
   7.80000E+00     2.55156E+01
   7.80125E+00     2.55309E+01
   7.80250E+00     2.55470E+01
   7.80375E+00     2.55638E+01
   7.80500E+00     2.55814E+01
   7.80625E+00     2.55996E+01
   7.80750E+00     2.56184E+01
   7.80875E+00     2.56379E+01
   7.81000E+00     2.56580E+01
   7.81125E+00     2.56785E+01
   7.81250E+00     2.56996E+01
   7.81375E+00     2.57211E+01
   7.81500E+00     2.57429E+01
   7.81625E+00     2.57651E+01
   7.81750E+00     2.57875E+01
   7.81875E+00     2.58101E+01
   7.82000E+00     2.58328E+01
   7.82125E+00     2.58555E+01
   7.82250E+00     2.58783E+01
   7.82375E+00     2.59010E+01
   7.82500E+00     2.59235E+01
   7.82625E+00     2.59458E+01
   7.82750E+00     2.59679E+01
   7.82875E+00     2.59897E+01
   7.83000E+00     2.60111E+01
   7.83125E+00     2.60321E+01
   7.83250E+00     2.60526E+01
   7.83375E+00     2.60727E+01
   7.83500E+00     2.60923E+01
   7.83625E+00     2.61113E+01
   7.83750E+00     2.61297E+01
   7.83875E+00     2.61476E+01
   7.84000E+00     2.61648E+01
   7.84125E+00     2.61814E+01
   7.84250E+00     2.61974E+01
   7.84375E+00     2.62127E+01
   7.84500E+00     2.62274E+01
   7.84625E+00     2.62415E+01
   7.84750E+00     2.62549E+01
   7.84875E+00     2.62677E+01
   7.85000E+00     2.62799E+01
   7.85125E+00     2.62914E+01
   7.85250E+00     2.63022E+01
   7.85375E+00     2.63124E+01
   7.85500E+00     2.63220E+01
   7.85625E+00     2.63310E+01
   7.85750E+00     2.63393E+01
   7.85875E+00     2.63470E+01
   7.86000E+00     2.63540E+01
   7.86125E+00     2.63605E+01
   7.86250E+00     2.63664E+01
   7.86375E+00     2.63717E+01
   7.86500E+00     2.63763E+01
   7.86625E+00     2.63805E+01
   7.86750E+00     2.63840E+01
   7.86875E+00     2.63870E+01
   7.87000E+00     2.63895E+01
   7.87125E+00     2.63914E+01
   7.87250E+00     2.63929E+01
   7.87375E+00     2.63939E+01
   7.87500E+00     2.63944E+01
   7.87625E+00     2.63944E+01
   7.87750E+00     2.63941E+01
   7.87875E+00     2.63934E+01
   7.88000E+00     2.63922E+01
   7.88125E+00     2.63907E+01
   7.88250E+00     2.63889E+01
   7.88375E+00     2.63868E+01
   7.88500E+00     2.63844E+01
   7.88625E+00     2.63817E+01
   7.88750E+00     2.63788E+01
   7.88875E+00     2.63756E+01
   7.89000E+00     2.63722E+01
   7.89125E+00     2.63686E+01
   7.89250E+00     2.63648E+01
   7.89375E+00     2.63608E+01
   7.89500E+00     2.63567E+01
   7.89625E+00     2.63524E+01
   7.89750E+00     2.63479E+01
   7.89875E+00     2.63433E+01
   7.90000E+00     2.63385E+01
   7.90125E+00     2.63336E+01
   7.90250E+00     2.63285E+01
   7.90375E+00     2.63232E+01
   7.90500E+00     2.63178E+01
   7.90625E+00     2.63123E+01
   7.90750E+00     2.63065E+01
   7.90875E+00     2.63006E+01
   7.91000E+00     2.62945E+01
   7.91125E+00     2.62882E+01
   7.91250E+00     2.62817E+01
   7.91375E+00     2.62750E+01
   7.91500E+00     2.62681E+01
   7.91625E+00     2.62610E+01
   7.91750E+00     2.62536E+01
   7.91875E+00     2.62460E+01
   7.92000E+00     2.62381E+01
   7.92125E+00     2.62300E+01
   7.92250E+00     2.62216E+01
   7.92375E+00     2.62130E+01
   7.92500E+00     2.62040E+01
   7.92625E+00     2.61948E+01
   7.92750E+00     2.61853E+01
   7.92875E+00     2.61755E+01
   7.93000E+00     2.61654E+01
   7.93125E+00     2.61550E+01
   7.93250E+00     2.61444E+01
   7.93375E+00     2.61334E+01
   7.93500E+00     2.61221E+01
   7.93625E+00     2.61105E+01
   7.93750E+00     2.60985E+01
   7.93875E+00     2.60863E+01
   7.94000E+00     2.60737E+01
   7.94125E+00     2.60608E+01
   7.94250E+00     2.60476E+01
   7.94375E+00     2.60340E+01
   7.94500E+00     2.60201E+01
   7.94625E+00     2.60059E+01
   7.94750E+00     2.59914E+01
   7.94875E+00     2.59765E+01
   7.95000E+00     2.59613E+01
   7.95125E+00     2.59458E+01
   7.95250E+00     2.59300E+01
   7.95375E+00     2.59139E+01
   7.95500E+00     2.58976E+01
   7.95625E+00     2.58809E+01
   7.95750E+00     2.58640E+01
   7.95875E+00     2.58469E+01
   7.96000E+00     2.58296E+01
   7.96125E+00     2.58121E+01
   7.96250E+00     2.57945E+01
   7.96375E+00     2.57766E+01
   7.96500E+00     2.57587E+01
   7.96625E+00     2.57407E+01
   7.96750E+00     2.57226E+01
   7.96875E+00     2.57045E+01
   7.97000E+00     2.56863E+01
   7.97125E+00     2.56682E+01
   7.97250E+00     2.56501E+01
   7.97375E+00     2.56320E+01
   7.97500E+00     2.56141E+01
   7.97625E+00     2.55963E+01
   7.97750E+00     2.55786E+01
   7.97875E+00     2.55611E+01
   7.98000E+00     2.55438E+01
   7.98125E+00     2.55267E+01
   7.98250E+00     2.55098E+01
   7.98375E+00     2.54932E+01
   7.98500E+00     2.54769E+01
   7.98625E+00     2.54608E+01
   7.98750E+00     2.54451E+01
   7.98875E+00     2.54297E+01
   7.99000E+00     2.54146E+01
   7.99125E+00     2.53998E+01
   7.99250E+00     2.53854E+01
   7.99375E+00     2.53714E+01
   7.99500E+00     2.53578E+01
   7.99625E+00     2.53445E+01
   7.99750E+00     2.53316E+01
   7.99875E+00     2.53191E+01
   8.00000E+00     2.53070E+01
   8.00125E+00     2.52953E+01
   8.00250E+00     2.52839E+01
   8.00375E+00     2.52730E+01
   8.00500E+00     2.52625E+01
   8.00625E+00     2.52524E+01
   8.00750E+00     2.52428E+01
   8.00875E+00     2.52336E+01
   8.01000E+00     2.52251E+01
   8.01125E+00     2.52172E+01
   8.01250E+00     2.52101E+01
   8.01375E+00     2.52039E+01
   8.01500E+00     2.51987E+01
   8.01625E+00     2.51946E+01
   8.01750E+00     2.51916E+01
   8.01875E+00     2.51896E+01
   8.02000E+00     2.51886E+01
   8.02125E+00     2.51883E+01
   8.02250E+00     2.51888E+01
   8.02375E+00     2.51898E+01
   8.02500E+00     2.51914E+01
   8.02625E+00     2.51934E+01
   8.02750E+00     2.51959E+01
   8.02875E+00     2.51990E+01
   8.03000E+00     2.52026E+01
   8.03125E+00     2.52071E+01
   8.03250E+00     2.52124E+01
   8.03375E+00     2.52190E+01
   8.03500E+00     2.52269E+01
   8.03625E+00     2.52366E+01
   8.03750E+00     2.52485E+01
   8.03875E+00     2.52629E+01
   8.04000E+00     2.52805E+01
   8.04125E+00     2.53018E+01
   8.04250E+00     2.53276E+01
   8.04375E+00     2.53587E+01
   8.04500E+00     2.53959E+01
   8.04625E+00     2.54402E+01
   8.04750E+00     2.54927E+01
   8.04875E+00     2.55546E+01
   8.05000E+00     2.56271E+01
   8.05125E+00     2.57116E+01
   8.05250E+00     2.58094E+01
   8.05375E+00     2.59219E+01
   8.05500E+00     2.60505E+01
   8.05625E+00     2.61966E+01
   8.05750E+00     2.63614E+01
   8.05875E+00     2.65459E+01
   8.06000E+00     2.67512E+01
   8.06125E+00     2.69777E+01
   8.06250E+00     2.72259E+01
   8.06375E+00     2.74958E+01
   8.06500E+00     2.77870E+01
   8.06625E+00     2.80989E+01
   8.06750E+00     2.84302E+01
   8.06875E+00     2.87795E+01
   8.07000E+00     2.91447E+01
   8.07125E+00     2.95237E+01
   8.07250E+00     2.99141E+01
   8.07375E+00     3.03132E+01
   8.07500E+00     3.07185E+01
   8.07625E+00     3.11275E+01
   8.07750E+00     3.15378E+01
   8.07875E+00     3.19471E+01
   8.08000E+00     3.23536E+01
   8.08125E+00     3.27557E+01
   8.08250E+00     3.31523E+01
   8.08375E+00     3.35425E+01
   8.08500E+00     3.39262E+01
   8.08625E+00     3.43032E+01
   8.08750E+00     3.46735E+01
   8.08875E+00     3.50374E+01
   8.09000E+00     3.53951E+01
   8.09125E+00     3.57469E+01
   8.09250E+00     3.60929E+01
   8.09375E+00     3.64336E+01
   8.09500E+00     3.67693E+01
   8.09625E+00     3.71003E+01
   8.09750E+00     3.74268E+01
   8.09875E+00     3.77489E+01
   8.10000E+00     3.80665E+01
   8.10125E+00     3.83794E+01
   8.10250E+00     3.86873E+01
   8.10375E+00     3.89900E+01
   8.10500E+00     3.92873E+01
   8.10625E+00     3.95790E+01
   8.10750E+00     3.98653E+01
   8.10875E+00     4.01464E+01
   8.11000E+00     4.04224E+01
   8.11125E+00     4.06934E+01
   8.11250E+00     4.09594E+01
   8.11375E+00     4.12202E+01
   8.11500E+00     4.14756E+01
   8.11625E+00     4.17253E+01
   8.11750E+00     4.19689E+01
   8.11875E+00     4.22064E+01
   8.12000E+00     4.24377E+01
   8.12125E+00     4.26629E+01
   8.12250E+00     4.28823E+01
   8.12375E+00     4.30963E+01
   8.12500E+00     4.33050E+01
   8.12625E+00     4.35087E+01
   8.12750E+00     4.37076E+01
   8.12875E+00     4.39016E+01
   8.13000E+00     4.40906E+01
   8.13125E+00     4.42743E+01
   8.13250E+00     4.44526E+01
   8.13375E+00     4.46253E+01
   8.13500E+00     4.47922E+01
   8.13625E+00     4.49533E+01
   8.13750E+00     4.51087E+01
   8.13875E+00     4.52587E+01
   8.14000E+00     4.54035E+01
   8.14125E+00     4.55434E+01
   8.14250E+00     4.56786E+01
   8.14375E+00     4.58094E+01
   8.14500E+00     4.59359E+01
   8.14625E+00     4.60582E+01
   8.14750E+00     4.61765E+01
   8.14875E+00     4.62906E+01
   8.15000E+00     4.64005E+01
   8.15125E+00     4.65062E+01
   8.15250E+00     4.66074E+01
   8.15375E+00     4.67042E+01
   8.15500E+00     4.67964E+01
   8.15625E+00     4.68838E+01
   8.15750E+00     4.69664E+01
   8.15875E+00     4.70442E+01
   8.16000E+00     4.71171E+01
   8.16125E+00     4.71850E+01
   8.16250E+00     4.72478E+01
   8.16375E+00     4.73054E+01
   8.16500E+00     4.73576E+01
   8.16625E+00     4.74043E+01
   8.16750E+00     4.74452E+01
   8.16875E+00     4.74802E+01
   8.17000E+00     4.75088E+01
   8.17125E+00     4.75307E+01
   8.17250E+00     4.75458E+01
   8.17375E+00     4.75534E+01
   8.17500E+00     4.75533E+01
   8.17625E+00     4.75450E+01
   8.17750E+00     4.75280E+01
   8.17875E+00     4.75021E+01
   8.18000E+00     4.74667E+01
   8.18125E+00     4.74214E+01
   8.18250E+00     4.73659E+01
   8.18375E+00     4.72997E+01
   8.18500E+00     4.72224E+01
   8.18625E+00     4.71336E+01
   8.18750E+00     4.70331E+01
   8.18875E+00     4.69205E+01
   8.19000E+00     4.67957E+01
   8.19125E+00     4.66587E+01
   8.19250E+00     4.65096E+01
   8.19375E+00     4.63482E+01
   8.19500E+00     4.61749E+01
   8.19625E+00     4.59897E+01
   8.19750E+00     4.57930E+01
   8.19875E+00     4.55854E+01
   8.20000E+00     4.53675E+01
   8.20125E+00     4.51398E+01
   8.20250E+00     4.49031E+01
   8.20375E+00     4.46581E+01
   8.20500E+00     4.44056E+01
   8.20625E+00     4.41466E+01
   8.20750E+00     4.38823E+01
   8.20875E+00     4.36136E+01
   8.21000E+00     4.33418E+01
   8.21125E+00     4.30679E+01
   8.21250E+00     4.27929E+01
   8.21375E+00     4.25176E+01
   8.21500E+00     4.22426E+01
   8.21625E+00     4.19685E+01
   8.21750E+00     4.16956E+01
   8.21875E+00     4.14243E+01
   8.22000E+00     4.11546E+01
   8.22125E+00     4.08866E+01
   8.22250E+00     4.06204E+01
   8.22375E+00     4.03560E+01
   8.22500E+00     4.00932E+01
   8.22625E+00     3.98319E+01
   8.22750E+00     3.95720E+01
   8.22875E+00     3.93134E+01
   8.23000E+00     3.90558E+01
   8.23125E+00     3.87993E+01
   8.23250E+00     3.85437E+01
   8.23375E+00     3.82889E+01
   8.23500E+00     3.80350E+01
   8.23625E+00     3.77820E+01
   8.23750E+00     3.75300E+01
   8.23875E+00     3.72791E+01
   8.24000E+00     3.70294E+01
   8.24125E+00     3.67813E+01
   8.24250E+00     3.65347E+01
   8.24375E+00     3.62898E+01
   8.24500E+00     3.60464E+01
   8.24625E+00     3.58043E+01
   8.24750E+00     3.55636E+01
   8.24875E+00     3.53243E+01
   8.25000E+00     3.50866E+01
   8.25125E+00     3.48506E+01
   8.25250E+00     3.46164E+01
   8.25375E+00     3.43842E+01
   8.25500E+00     3.41539E+01
   8.25625E+00     3.39256E+01
   8.25750E+00     3.36995E+01
   8.25875E+00     3.34756E+01
   8.26000E+00     3.32540E+01
   8.26125E+00     3.30344E+01
   8.26250E+00     3.28170E+01
   8.26375E+00     3.26020E+01
   8.26500E+00     3.23891E+01
   8.26625E+00     3.21785E+01
   8.26750E+00     3.19702E+01
   8.26875E+00     3.17637E+01
   8.27000E+00     3.15593E+01
   8.27125E+00     3.13563E+01
   8.27250E+00     3.11549E+01
   8.27375E+00     3.09551E+01
   8.27500E+00     3.07568E+01
   8.27625E+00     3.05602E+01
   8.27750E+00     3.03652E+01
   8.27875E+00     3.01719E+01
   8.28000E+00     2.99803E+01
   8.28125E+00     2.97903E+01
   8.28250E+00     2.96019E+01
   8.28375E+00     2.94157E+01
   8.28500E+00     2.92312E+01
   8.28625E+00     2.90483E+01
   8.28750E+00     2.88671E+01
   8.28875E+00     2.86877E+01
   8.29000E+00     2.85104E+01
   8.29125E+00     2.83354E+01
   8.29250E+00     2.81630E+01
   8.29375E+00     2.79934E+01
   8.29500E+00     2.78272E+01
   8.29625E+00     2.76646E+01
   8.29750E+00     2.75062E+01
   8.29875E+00     2.73525E+01
   8.30000E+00     2.72039E+01
   8.30125E+00     2.70608E+01
   8.30250E+00     2.69240E+01
   8.30375E+00     2.67938E+01
   8.30500E+00     2.66710E+01
   8.30625E+00     2.65561E+01
   8.30750E+00     2.64501E+01
   8.30875E+00     2.63537E+01
   8.31000E+00     2.62677E+01
   8.31125E+00     2.61927E+01
   8.31250E+00     2.61292E+01
   8.31375E+00     2.60780E+01
   8.31500E+00     2.60395E+01
   8.31625E+00     2.60140E+01
   8.31750E+00     2.60015E+01
   8.31875E+00     2.60018E+01
   8.32000E+00     2.60147E+01
   8.32125E+00     2.60395E+01
   8.32250E+00     2.60758E+01
   8.32375E+00     2.61227E+01
   8.32500E+00     2.61793E+01
   8.32625E+00     2.62445E+01
   8.32750E+00     2.63172E+01
   8.32875E+00     2.63961E+01
   8.33000E+00     2.64800E+01
   8.33125E+00     2.65676E+01
   8.33250E+00     2.66577E+01
   8.33375E+00     2.67492E+01
   8.33500E+00     2.68410E+01
   8.33625E+00     2.69321E+01
   8.33750E+00     2.70218E+01
   8.33875E+00     2.71094E+01
   8.34000E+00     2.71945E+01
   8.34125E+00     2.72768E+01
   8.34250E+00     2.73561E+01
   8.34375E+00     2.74323E+01
   8.34500E+00     2.75055E+01
   8.34625E+00     2.75757E+01
   8.34750E+00     2.76431E+01
   8.34875E+00     2.77078E+01
   8.35000E+00     2.77701E+01
   8.35125E+00     2.78301E+01
   8.35250E+00     2.78880E+01
   8.35375E+00     2.79439E+01
   8.35500E+00     2.79979E+01
   8.35625E+00     2.80502E+01
   8.35750E+00     2.81008E+01
   8.35875E+00     2.81498E+01
   8.36000E+00     2.81973E+01
   8.36125E+00     2.82433E+01
   8.36250E+00     2.82880E+01
   8.36375E+00     2.83312E+01
   8.36500E+00     2.83732E+01
   8.36625E+00     2.84140E+01
   8.36750E+00     2.84534E+01
   8.36875E+00     2.84917E+01
   8.37000E+00     2.85289E+01
   8.37125E+00     2.85649E+01
   8.37250E+00     2.85998E+01
   8.37375E+00     2.86337E+01
   8.37500E+00     2.86667E+01
   8.37625E+00     2.86987E+01
   8.37750E+00     2.87298E+01
   8.37875E+00     2.87601E+01
   8.38000E+00     2.87897E+01
   8.38125E+00     2.88186E+01
   8.38250E+00     2.88468E+01
   8.38375E+00     2.88745E+01
   8.38500E+00     2.89016E+01
   8.38625E+00     2.89282E+01
   8.38750E+00     2.89544E+01
   8.38875E+00     2.89803E+01
   8.39000E+00     2.90058E+01
   8.39125E+00     2.90310E+01
   8.39250E+00     2.90560E+01
   8.39375E+00     2.90809E+01
   8.39500E+00     2.91055E+01
   8.39625E+00     2.91299E+01
   8.39750E+00     2.91541E+01
   8.39875E+00     2.91781E+01
   8.40000E+00     2.92018E+01
   8.40125E+00     2.92252E+01
   8.40250E+00     2.92484E+01
   8.40375E+00     2.92714E+01
   8.40500E+00     2.92942E+01
   8.40625E+00     2.93169E+01
   8.40750E+00     2.93394E+01
   8.40875E+00     2.93617E+01
   8.41000E+00     2.93839E+01
   8.41125E+00     2.94057E+01
   8.41250E+00     2.94271E+01
   8.41375E+00     2.94481E+01
   8.41500E+00     2.94684E+01
   8.41625E+00     2.94882E+01
   8.41750E+00     2.95071E+01
   8.41875E+00     2.95253E+01
   8.42000E+00     2.95426E+01
   8.42125E+00     2.95589E+01
   8.42250E+00     2.95743E+01
   8.42375E+00     2.95887E+01
   8.42500E+00     2.96020E+01
   8.42625E+00     2.96142E+01
   8.42750E+00     2.96252E+01
   8.42875E+00     2.96351E+01
   8.43000E+00     2.96437E+01
   8.43125E+00     2.96512E+01
   8.43250E+00     2.96574E+01
   8.43375E+00     2.96623E+01
   8.43500E+00     2.96658E+01
   8.43625E+00     2.96679E+01
   8.43750E+00     2.96684E+01
   8.43875E+00     2.96672E+01
   8.44000E+00     2.96641E+01
   8.44125E+00     2.96592E+01
   8.44250E+00     2.96522E+01
   8.44375E+00     2.96430E+01
   8.44500E+00     2.96316E+01
   8.44625E+00     2.96180E+01
   8.44750E+00     2.96020E+01
   8.44875E+00     2.95837E+01
   8.45000E+00     2.95630E+01
   8.45125E+00     2.95400E+01
   8.45250E+00     2.95146E+01
   8.45375E+00     2.94869E+01
   8.45500E+00     2.94569E+01
   8.45625E+00     2.94245E+01
   8.45750E+00     2.93898E+01
   8.45875E+00     2.93527E+01
   8.46000E+00     2.93132E+01
   8.46125E+00     2.92715E+01
   8.46250E+00     2.92274E+01
   8.46375E+00     2.91810E+01
   8.46500E+00     2.91324E+01
   8.46625E+00     2.90816E+01
   8.46750E+00     2.90287E+01
   8.46875E+00     2.89738E+01
   8.47000E+00     2.89171E+01
   8.47125E+00     2.88585E+01
   8.47250E+00     2.87983E+01
   8.47375E+00     2.87365E+01
   8.47500E+00     2.86734E+01
   8.47625E+00     2.86089E+01
   8.47750E+00     2.85434E+01
   8.47875E+00     2.84768E+01
   8.48000E+00     2.84094E+01
   8.48125E+00     2.83413E+01
   8.48250E+00     2.82726E+01
   8.48375E+00     2.82035E+01
   8.48500E+00     2.81341E+01
   8.48625E+00     2.80646E+01
   8.48750E+00     2.79950E+01
   8.48875E+00     2.79256E+01
   8.49000E+00     2.78563E+01
   8.49125E+00     2.77874E+01
   8.49250E+00     2.77189E+01
   8.49375E+00     2.76510E+01
   8.49500E+00     2.75837E+01
   8.49625E+00     2.75170E+01
   8.49750E+00     2.74511E+01
   8.49875E+00     2.73860E+01
   8.50000E+00     2.73218E+01
   8.50125E+00     2.72584E+01
   8.50250E+00     2.71960E+01
   8.50375E+00     2.71346E+01
   8.50500E+00     2.70741E+01
   8.50625E+00     2.70146E+01
   8.50750E+00     2.69561E+01
   8.50875E+00     2.68986E+01
   8.51000E+00     2.68420E+01
   8.51125E+00     2.67864E+01
   8.51250E+00     2.67318E+01
   8.51375E+00     2.66781E+01
   8.51500E+00     2.66254E+01
   8.51625E+00     2.65738E+01
   8.51750E+00     2.65232E+01
   8.51875E+00     2.64736E+01
   8.52000E+00     2.64252E+01
   8.52125E+00     2.63779E+01
   8.52250E+00     2.63318E+01
   8.52375E+00     2.62869E+01
   8.52500E+00     2.62433E+01
   8.52625E+00     2.62009E+01
   8.52750E+00     2.61599E+01
   8.52875E+00     2.61201E+01
   8.53000E+00     2.60817E+01
   8.53125E+00     2.60445E+01
   8.53250E+00     2.60087E+01
   8.53375E+00     2.59742E+01
   8.53500E+00     2.59409E+01
   8.53625E+00     2.59089E+01
   8.53750E+00     2.58781E+01
   8.53875E+00     2.58485E+01
   8.54000E+00     2.58201E+01
   8.54125E+00     2.57928E+01
   8.54250E+00     2.57666E+01
   8.54375E+00     2.57414E+01
   8.54500E+00     2.57173E+01
   8.54625E+00     2.56940E+01
   8.54750E+00     2.56717E+01
   8.54875E+00     2.56503E+01
   8.55000E+00     2.56298E+01
   8.55125E+00     2.56100E+01
   8.55250E+00     2.55911E+01
   8.55375E+00     2.55730E+01
   8.55500E+00     2.55557E+01
   8.55625E+00     2.55391E+01
   8.55750E+00     2.55232E+01
   8.55875E+00     2.55081E+01
   8.56000E+00     2.54938E+01
   8.56125E+00     2.54802E+01
   8.56250E+00     2.54674E+01
   8.56375E+00     2.54553E+01
   8.56500E+00     2.54441E+01
   8.56625E+00     2.54338E+01
   8.56750E+00     2.54243E+01
   8.56875E+00     2.54158E+01
   8.57000E+00     2.54082E+01
   8.57125E+00     2.54015E+01
   8.57250E+00     2.53958E+01
   8.57375E+00     2.53912E+01
   8.57500E+00     2.53875E+01
   8.57625E+00     2.53849E+01
   8.57750E+00     2.53832E+01
   8.57875E+00     2.53826E+01
   8.58000E+00     2.53830E+01
   8.58125E+00     2.53844E+01
   8.58250E+00     2.53868E+01
   8.58375E+00     2.53901E+01
   8.58500E+00     2.53944E+01
   8.58625E+00     2.53996E+01
   8.58750E+00     2.54058E+01
   8.58875E+00     2.54128E+01
   8.59000E+00     2.54208E+01
   8.59125E+00     2.54296E+01
   8.59250E+00     2.54393E+01
   8.59375E+00     2.54498E+01
   8.59500E+00     2.54612E+01
   8.59625E+00     2.54734E+01
   8.59750E+00     2.54864E+01
   8.59875E+00     2.55001E+01
   8.60000E+00     2.55147E+01
   8.60125E+00     2.55301E+01
   8.60250E+00     2.55462E+01
   8.60375E+00     2.55630E+01
   8.60500E+00     2.55805E+01
   8.60625E+00     2.55987E+01
   8.60750E+00     2.56176E+01
   8.60875E+00     2.56371E+01
   8.61000E+00     2.56571E+01
   8.61125E+00     2.56777E+01
   8.61250E+00     2.56988E+01
   8.61375E+00     2.57202E+01
   8.61500E+00     2.57421E+01
   8.61625E+00     2.57643E+01
   8.61750E+00     2.57867E+01
   8.61875E+00     2.58093E+01
   8.62000E+00     2.58320E+01
   8.62125E+00     2.58547E+01
   8.62250E+00     2.58775E+01
   8.62375E+00     2.59001E+01
   8.62500E+00     2.59227E+01
   8.62625E+00     2.59450E+01
   8.62750E+00     2.59671E+01
   8.62875E+00     2.59888E+01
   8.63000E+00     2.60102E+01
   8.63125E+00     2.60312E+01
   8.63250E+00     2.60518E+01
   8.63375E+00     2.60718E+01
   8.63500E+00     2.60914E+01
   8.63625E+00     2.61104E+01
   8.63750E+00     2.61288E+01
   8.63875E+00     2.61467E+01
   8.64000E+00     2.61639E+01
   8.64125E+00     2.61805E+01
   8.64250E+00     2.61965E+01
   8.64375E+00     2.62118E+01
   8.64500E+00     2.62265E+01
   8.64625E+00     2.62406E+01
   8.64750E+00     2.62540E+01
   8.64875E+00     2.62668E+01
   8.65000E+00     2.62789E+01
   8.65125E+00     2.62904E+01
   8.65250E+00     2.63013E+01
   8.65375E+00     2.63115E+01
   8.65500E+00     2.63211E+01
   8.65625E+00     2.63300E+01
   8.65750E+00     2.63383E+01
   8.65875E+00     2.63460E+01
   8.66000E+00     2.63531E+01
   8.66125E+00     2.63595E+01
   8.66250E+00     2.63654E+01
   8.66375E+00     2.63707E+01
   8.66500E+00     2.63754E+01
   8.66625E+00     2.63795E+01
   8.66750E+00     2.63830E+01
   8.66875E+00     2.63860E+01
   8.67000E+00     2.63885E+01
   8.67125E+00     2.63905E+01
   8.67250E+00     2.63919E+01
   8.67375E+00     2.63929E+01
   8.67500E+00     2.63934E+01
   8.67625E+00     2.63935E+01
   8.67750E+00     2.63931E+01
   8.67875E+00     2.63924E+01
   8.68000E+00     2.63912E+01
   8.68125E+00     2.63898E+01
   8.68250E+00     2.63879E+01
   8.68375E+00     2.63858E+01
   8.68500E+00     2.63834E+01
   8.68625E+00     2.63807E+01
   8.68750E+00     2.63778E+01
   8.68875E+00     2.63746E+01
   8.69000E+00     2.63712E+01
   8.69125E+00     2.63676E+01
   8.69250E+00     2.63638E+01
   8.69375E+00     2.63598E+01
   8.69500E+00     2.63557E+01
   8.69625E+00     2.63514E+01
   8.69750E+00     2.63469E+01
   8.69875E+00     2.63423E+01
   8.70000E+00     2.63375E+01
   8.70125E+00     2.63326E+01
   8.70250E+00     2.63275E+01
   8.70375E+00     2.63222E+01
   8.70500E+00     2.63168E+01
   8.70625E+00     2.63113E+01
   8.70750E+00     2.63055E+01
   8.70875E+00     2.62996E+01
   8.71000E+00     2.62935E+01
   8.71125E+00     2.62872E+01
   8.71250E+00     2.62807E+01
   8.71375E+00     2.62740E+01
   8.71500E+00     2.62671E+01
   8.71625E+00     2.62600E+01
   8.71750E+00     2.62526E+01
   8.71875E+00     2.62450E+01
   8.72000E+00     2.62371E+01
   8.72125E+00     2.62290E+01
   8.72250E+00     2.62206E+01
   8.72375E+00     2.62119E+01
   8.72500E+00     2.62030E+01
   8.72625E+00     2.61938E+01
   8.72750E+00     2.61843E+01
   8.72875E+00     2.61745E+01
   8.73000E+00     2.61644E+01
   8.73125E+00     2.61540E+01
   8.73250E+00     2.61433E+01
   8.73375E+00     2.61323E+01
   8.73500E+00     2.61210E+01
   8.73625E+00     2.61094E+01
   8.73750E+00     2.60975E+01
   8.73875E+00     2.60852E+01
   8.74000E+00     2.60727E+01
   8.74125E+00     2.60598E+01
   8.74250E+00     2.60465E+01
   8.74375E+00     2.60330E+01
   8.74500E+00     2.60191E+01
   8.74625E+00     2.60049E+01
   8.74750E+00     2.59903E+01
   8.74875E+00     2.59754E+01
   8.75000E+00     2.59603E+01
   8.75125E+00     2.59448E+01
   8.75250E+00     2.59290E+01
   8.75375E+00     2.59129E+01
   8.75500E+00     2.58965E+01
   8.75625E+00     2.58799E+01
   8.75750E+00     2.58630E+01
   8.75875E+00     2.58459E+01
   8.76000E+00     2.58286E+01
   8.76125E+00     2.58111E+01
   8.76250E+00     2.57934E+01
   8.76375E+00     2.57756E+01
   8.76500E+00     2.57577E+01
   8.76625E+00     2.57396E+01
   8.76750E+00     2.57215E+01
   8.76875E+00     2.57034E+01
   8.77000E+00     2.56853E+01
   8.77125E+00     2.56671E+01
   8.77250E+00     2.56490E+01
   8.77375E+00     2.56310E+01
   8.77500E+00     2.56131E+01
   8.77625E+00     2.55952E+01
   8.77750E+00     2.55776E+01
   8.77875E+00     2.55600E+01
   8.78000E+00     2.55427E+01
   8.78125E+00     2.55256E+01
   8.78250E+00     2.55088E+01
   8.78375E+00     2.54922E+01
   8.78500E+00     2.54758E+01
   8.78625E+00     2.54598E+01
   8.78750E+00     2.54440E+01
   8.78875E+00     2.54286E+01
   8.79000E+00     2.54135E+01
   8.79125E+00     2.53988E+01
   8.79250E+00     2.53844E+01
   8.79375E+00     2.53704E+01
   8.79500E+00     2.53568E+01
   8.79625E+00     2.53435E+01
   8.79750E+00     2.53306E+01
   8.79875E+00     2.53181E+01
   8.80000E+00     2.53060E+01
   8.80125E+00     2.52943E+01
   8.80250E+00     2.52829E+01
   8.80375E+00     2.52720E+01
   8.80500E+00     2.52615E+01
   8.80625E+00     2.52514E+01
   8.80750E+00     2.52418E+01
   8.80875E+00     2.52326E+01
   8.81000E+00     2.52241E+01
   8.81125E+00     2.52162E+01
   8.81250E+00     2.52091E+01
   8.81375E+00     2.52029E+01
   8.81500E+00     2.51977E+01
   8.81625E+00     2.51937E+01
   8.81750E+00     2.51906E+01
   8.81875E+00     2.51886E+01
   8.82000E+00     2.51876E+01
   8.82125E+00     2.51874E+01
   8.82250E+00     2.51878E+01
   8.82375E+00     2.51889E+01
   8.82500E+00     2.51904E+01
   8.82625E+00     2.51924E+01
   8.82750E+00     2.51950E+01
   8.82875E+00     2.51980E+01
   8.83000E+00     2.52017E+01
   8.83125E+00     2.52061E+01
   8.83250E+00     2.52115E+01
   8.83375E+00     2.52180E+01
   8.83500E+00     2.52260E+01
   8.83625E+00     2.52357E+01
   8.83750E+00     2.52475E+01
   8.83875E+00     2.52620E+01
   8.84000E+00     2.52796E+01
   8.84125E+00     2.53009E+01
   8.84250E+00     2.53267E+01
   8.84375E+00     2.53578E+01
   8.84500E+00     2.53950E+01
   8.84625E+00     2.54393E+01
   8.84750E+00     2.54918E+01
   8.84875E+00     2.55537E+01
   8.85000E+00     2.56263E+01
   8.85125E+00     2.57108E+01
   8.85250E+00     2.58086E+01
   8.85375E+00     2.59211E+01
   8.85500E+00     2.60497E+01
   8.85625E+00     2.61958E+01
   8.85750E+00     2.63606E+01
   8.85875E+00     2.65452E+01
   8.86000E+00     2.67505E+01
   8.86125E+00     2.69771E+01
   8.86250E+00     2.72253E+01
   8.86375E+00     2.74952E+01
   8.86500E+00     2.77864E+01
   8.86625E+00     2.80983E+01
   8.86750E+00     2.84297E+01
   8.86875E+00     2.87790E+01
   8.87000E+00     2.91443E+01
   8.87125E+00     2.95233E+01
   8.87250E+00     2.99136E+01
   8.87375E+00     3.03127E+01
   8.87500E+00     3.07181E+01
   8.87625E+00     3.11271E+01
   8.87750E+00     3.15374E+01
   8.87875E+00     3.19467E+01
   8.88000E+00     3.23532E+01
   8.88125E+00     3.27553E+01
   8.88250E+00     3.31518E+01
   8.88375E+00     3.35420E+01
   8.88500E+00     3.39257E+01
   8.88625E+00     3.43026E+01
   8.88750E+00     3.46730E+01
   8.88875E+00     3.50369E+01
   8.89000E+00     3.53945E+01
   8.89125E+00     3.57463E+01
   8.89250E+00     3.60923E+01
   8.89375E+00     3.64330E+01
   8.89500E+00     3.67686E+01
   8.89625E+00     3.70996E+01
   8.89750E+00     3.74260E+01
   8.89875E+00     3.77481E+01
   8.90000E+00     3.80657E+01
   8.90125E+00     3.83786E+01
   8.90250E+00     3.86865E+01
   8.90375E+00     3.89892E+01
   8.90500E+00     3.92864E+01
   8.90625E+00     3.95781E+01
   8.90750E+00     3.98645E+01
   8.90875E+00     4.01455E+01
   8.91000E+00     4.04215E+01
   8.91125E+00     4.06924E+01
   8.91250E+00     4.09584E+01
   8.91375E+00     4.12192E+01
   8.91500E+00     4.14746E+01
   8.91625E+00     4.17242E+01
   8.91750E+00     4.19679E+01
   8.91875E+00     4.22053E+01
   8.92000E+00     4.24366E+01
   8.92125E+00     4.26618E+01
   8.92250E+00     4.28812E+01
   8.92375E+00     4.30951E+01
   8.92500E+00     4.33038E+01
   8.92625E+00     4.35075E+01
   8.92750E+00     4.37064E+01
   8.92875E+00     4.39003E+01
   8.93000E+00     4.40893E+01
   8.93125E+00     4.42730E+01
   8.93250E+00     4.44513E+01
   8.93375E+00     4.46239E+01
   8.93500E+00     4.47908E+01
   8.93625E+00     4.49519E+01
   8.93750E+00     4.51073E+01
   8.93875E+00     4.52573E+01
   8.94000E+00     4.54021E+01
   8.94125E+00     4.55419E+01
   8.94250E+00     4.56771E+01
   8.94375E+00     4.58079E+01
   8.94500E+00     4.59344E+01
   8.94625E+00     4.60567E+01
   8.94750E+00     4.61749E+01
   8.94875E+00     4.62890E+01
   8.95000E+00     4.63989E+01
   8.95125E+00     4.65046E+01
   8.95250E+00     4.66059E+01
   8.95375E+00     4.67026E+01
   8.95500E+00     4.67947E+01
   8.95625E+00     4.68821E+01
   8.95750E+00     4.69648E+01
   8.95875E+00     4.70425E+01
   8.96000E+00     4.71154E+01
   8.96125E+00     4.71834E+01
   8.96250E+00     4.72463E+01
   8.96375E+00     4.73039E+01
   8.96500E+00     4.73562E+01
   8.96625E+00     4.74028E+01
   8.96750E+00     4.74437E+01
   8.96875E+00     4.74784E+01
   8.97000E+00     4.75069E+01
   8.97125E+00     4.75288E+01
   8.97250E+00     4.75438E+01
   8.97375E+00     4.75514E+01
   8.97500E+00     4.75514E+01
   8.97625E+00     4.75431E+01
   8.97750E+00     4.75262E+01
   8.97875E+00     4.75004E+01
   8.98000E+00     4.74650E+01
   8.98125E+00     4.74199E+01
   8.98250E+00     4.73644E+01
   8.98375E+00     4.72982E+01
   8.98500E+00     4.72209E+01
   8.98625E+00     4.71321E+01
   8.98750E+00     4.70316E+01
   8.98875E+00     4.69190E+01
   8.99000E+00     4.67943E+01
   8.99125E+00     4.66574E+01
   8.99250E+00     4.65083E+01
   8.99375E+00     4.63470E+01
   8.99500E+00     4.61737E+01
   8.99625E+00     4.59885E+01
   8.99750E+00     4.57918E+01
   8.99875E+00     4.55842E+01
   9.00000E+00     4.53661E+01
   9.00125E+00     4.51383E+01
   9.00250E+00     4.49015E+01
   9.00375E+00     4.46564E+01
   9.00500E+00     4.44038E+01
   9.00625E+00     4.41447E+01
   9.00750E+00     4.38802E+01
   9.00875E+00     4.36115E+01
   9.01000E+00     4.33395E+01
   9.01125E+00     4.30655E+01
   9.01250E+00     4.27904E+01
   9.01375E+00     4.25150E+01
   9.01500E+00     4.22399E+01
   9.01625E+00     4.19657E+01
   9.01750E+00     4.16928E+01
   9.01875E+00     4.14214E+01
   9.02000E+00     4.11516E+01
   9.02125E+00     4.08837E+01
   9.02250E+00     4.06175E+01
   9.02375E+00     4.03531E+01
   9.02500E+00     4.00903E+01
   9.02625E+00     3.98291E+01
   9.02750E+00     3.95693E+01
   9.02875E+00     3.93107E+01
   9.03000E+00     3.90533E+01
   9.03125E+00     3.87968E+01
   9.03250E+00     3.85413E+01
   9.03375E+00     3.82866E+01
   9.03500E+00     3.80328E+01
   9.03625E+00     3.77799E+01
   9.03750E+00     3.75279E+01
   9.03875E+00     3.72770E+01
   9.04000E+00     3.70275E+01
   9.04125E+00     3.67793E+01
   9.04250E+00     3.65328E+01
   9.04375E+00     3.62880E+01
   9.04500E+00     3.60446E+01
   9.04625E+00     3.58027E+01
   9.04750E+00     3.55620E+01
   9.04875E+00     3.53228E+01
   9.05000E+00     3.50852E+01
   9.05125E+00     3.48492E+01
   9.05250E+00     3.46151E+01
   9.05375E+00     3.43828E+01
   9.05500E+00     3.41525E+01
   9.05625E+00     3.39243E+01
   9.05750E+00     3.36982E+01
   9.05875E+00     3.34742E+01
   9.06000E+00     3.32526E+01
   9.06125E+00     3.30330E+01
   9.06250E+00     3.28155E+01
   9.06375E+00     3.26004E+01
   9.06500E+00     3.23875E+01
   9.06625E+00     3.21768E+01
   9.06750E+00     3.19685E+01
   9.06875E+00     3.17620E+01
   9.07000E+00     3.15575E+01
   9.07125E+00     3.13545E+01
   9.07250E+00     3.11531E+01
   9.07375E+00     3.09532E+01
   9.07500E+00     3.07550E+01
   9.07625E+00     3.05584E+01
   9.07750E+00     3.03634E+01
   9.07875E+00     3.01701E+01
   9.08000E+00     2.99785E+01
   9.08125E+00     2.97885E+01
   9.08250E+00     2.96002E+01
   9.08375E+00     2.94139E+01
   9.08500E+00     2.92295E+01
   9.08625E+00     2.90466E+01
   9.08750E+00     2.88654E+01
   9.08875E+00     2.86860E+01
   9.09000E+00     2.85088E+01
   9.09125E+00     2.83338E+01
   9.09250E+00     2.81614E+01
   9.09375E+00     2.79919E+01
   9.09500E+00     2.78256E+01
   9.09625E+00     2.76630E+01
   9.09750E+00     2.75047E+01
   9.09875E+00     2.73510E+01
   9.10000E+00     2.72024E+01
   9.10125E+00     2.70594E+01
   9.10250E+00     2.69225E+01
   9.10375E+00     2.67924E+01
   9.10500E+00     2.66695E+01
   9.10625E+00     2.65548E+01
   9.10750E+00     2.64488E+01
   9.10875E+00     2.63524E+01
   9.11000E+00     2.62664E+01
   9.11125E+00     2.61914E+01
   9.11250E+00     2.61280E+01
   9.11375E+00     2.60768E+01
   9.11500E+00     2.60383E+01
   9.11625E+00     2.60128E+01
   9.11750E+00     2.60003E+01
   9.11875E+00     2.60007E+01
   9.12000E+00     2.60136E+01
   9.12125E+00     2.60385E+01
   9.12250E+00     2.60748E+01
   9.12375E+00     2.61217E+01
   9.12500E+00     2.61783E+01
   9.12625E+00     2.62436E+01
   9.12750E+00     2.63163E+01
   9.12875E+00     2.63952E+01
   9.13000E+00     2.64791E+01
   9.13125E+00     2.65667E+01
   9.13250E+00     2.66569E+01
   9.13375E+00     2.67483E+01
   9.13500E+00     2.68401E+01
   9.13625E+00     2.69312E+01
   9.13750E+00     2.70209E+01
   9.13875E+00     2.71085E+01
   9.14000E+00     2.71936E+01
   9.14125E+00     2.72759E+01
   9.14250E+00     2.73552E+01
   9.14375E+00     2.74314E+01
   9.14500E+00     2.75045E+01
   9.14625E+00     2.75748E+01
   9.14750E+00     2.76421E+01
   9.14875E+00     2.77069E+01
   9.15000E+00     2.77692E+01
   9.15125E+00     2.78292E+01
   9.15250E+00     2.78870E+01
   9.15375E+00     2.79429E+01
   9.15500E+00     2.79969E+01
   9.15625E+00     2.80492E+01
   9.15750E+00     2.80998E+01
   9.15875E+00     2.81488E+01
   9.16000E+00     2.81963E+01
   9.16125E+00     2.82423E+01
   9.16250E+00     2.82869E+01
   9.16375E+00     2.83302E+01
   9.16500E+00     2.83722E+01
   9.16625E+00     2.84129E+01
   9.16750E+00     2.84524E+01
   9.16875E+00     2.84907E+01
   9.17000E+00     2.85278E+01
   9.17125E+00     2.85639E+01
   9.17250E+00     2.85988E+01
   9.17375E+00     2.86327E+01
   9.17500E+00     2.86656E+01
   9.17625E+00     2.86976E+01
   9.17750E+00     2.87288E+01
   9.17875E+00     2.87591E+01
   9.18000E+00     2.87887E+01
   9.18125E+00     2.88175E+01
   9.18250E+00     2.88458E+01
   9.18375E+00     2.88734E+01
   9.18500E+00     2.89006E+01
   9.18625E+00     2.89272E+01
   9.18750E+00     2.89534E+01
   9.18875E+00     2.89792E+01
   9.19000E+00     2.90047E+01
   9.19125E+00     2.90300E+01
   9.19250E+00     2.90550E+01
   9.19375E+00     2.90798E+01
   9.19500E+00     2.91045E+01
   9.19625E+00     2.91289E+01
   9.19750E+00     2.91531E+01
   9.19875E+00     2.91771E+01
   9.20000E+00     2.92008E+01
   9.20125E+00     2.92242E+01
   9.20250E+00     2.92474E+01
   9.20375E+00     2.92703E+01
   9.20500E+00     2.92932E+01
   9.20625E+00     2.93158E+01
   9.20750E+00     2.93383E+01
   9.20875E+00     2.93607E+01
   9.21000E+00     2.93828E+01
   9.21125E+00     2.94046E+01
   9.21250E+00     2.94260E+01
   9.21375E+00     2.94470E+01
   9.21500E+00     2.94673E+01
   9.21625E+00     2.94871E+01
   9.21750E+00     2.95060E+01
   9.21875E+00     2.95242E+01
   9.22000E+00     2.95414E+01
   9.22125E+00     2.95578E+01
   9.22250E+00     2.95732E+01
   9.22375E+00     2.95875E+01
   9.22500E+00     2.96008E+01
   9.22625E+00     2.96130E+01
   9.22750E+00     2.96240E+01
   9.22875E+00     2.96339E+01
   9.23000E+00     2.96426E+01
   9.23125E+00     2.96500E+01
   9.23250E+00     2.96562E+01
   9.23375E+00     2.96611E+01
   9.23500E+00     2.96646E+01
   9.23625E+00     2.96667E+01
   9.23750E+00     2.96671E+01
   9.23875E+00     2.96659E+01
   9.24000E+00     2.96629E+01
   9.24125E+00     2.96579E+01
   9.24250E+00     2.96509E+01
   9.24375E+00     2.96417E+01
   9.24500E+00     2.96303E+01
   9.24625E+00     2.96167E+01
   9.24750E+00     2.96007E+01
   9.24875E+00     2.95824E+01
   9.25000E+00     2.95617E+01
   9.25125E+00     2.95387E+01
   9.25250E+00     2.95133E+01
   9.25375E+00     2.94856E+01
   9.25500E+00     2.94556E+01
   9.25625E+00     2.94232E+01
   9.25750E+00     2.93884E+01
   9.25875E+00     2.93513E+01
   9.26000E+00     2.93119E+01
   9.26125E+00     2.92701E+01
   9.26250E+00     2.92260E+01
   9.26375E+00     2.91796E+01
   9.26500E+00     2.91310E+01
   9.26625E+00     2.90802E+01
   9.26750E+00     2.90274E+01
   9.26875E+00     2.89725E+01
   9.27000E+00     2.89157E+01
   9.27125E+00     2.88571E+01
   9.27250E+00     2.87969E+01
   9.27375E+00     2.87352E+01
   9.27500E+00     2.86720E+01
   9.27625E+00     2.86076E+01
   9.27750E+00     2.85420E+01
   9.27875E+00     2.84755E+01
   9.28000E+00     2.84081E+01
   9.28125E+00     2.83399E+01
   9.28250E+00     2.82713E+01
   9.28375E+00     2.82022E+01
   9.28500E+00     2.81328E+01
   9.28625E+00     2.80633E+01
   9.28750E+00     2.79937E+01
   9.28875E+00     2.79242E+01
   9.29000E+00     2.78550E+01
   9.29125E+00     2.77861E+01
   9.29250E+00     2.77176E+01
   9.29375E+00     2.76497E+01
   9.29500E+00     2.75824E+01
   9.29625E+00     2.75157E+01
   9.29750E+00     2.74498E+01
   9.29875E+00     2.73847E+01
   9.30000E+00     2.73205E+01
   9.30125E+00     2.72572E+01
   9.30250E+00     2.71948E+01
   9.30375E+00     2.71333E+01
   9.30500E+00     2.70729E+01
   9.30625E+00     2.70134E+01
   9.30750E+00     2.69549E+01
   9.30875E+00     2.68973E+01
   9.31000E+00     2.68408E+01
   9.31125E+00     2.67852E+01
   9.31250E+00     2.67305E+01
   9.31375E+00     2.66769E+01
   9.31500E+00     2.66242E+01
   9.31625E+00     2.65726E+01
   9.31750E+00     2.65220E+01
   9.31875E+00     2.64724E+01
   9.32000E+00     2.64240E+01
   9.32125E+00     2.63767E+01
   9.32250E+00     2.63306E+01
   9.32375E+00     2.62857E+01
   9.32500E+00     2.62421E+01
   9.32625E+00     2.61998E+01
   9.32750E+00     2.61587E+01
   9.32875E+00     2.61189E+01
   9.33000E+00     2.60805E+01
   9.33125E+00     2.60434E+01
   9.33250E+00     2.60075E+01
   9.33375E+00     2.59730E+01
   9.33500E+00     2.59397E+01
   9.33625E+00     2.59077E+01
   9.33750E+00     2.58769E+01
   9.33875E+00     2.58474E+01
   9.34000E+00     2.58189E+01
   9.34125E+00     2.57916E+01
   9.34250E+00     2.57654E+01
   9.34375E+00     2.57403E+01
   9.34500E+00     2.57161E+01
   9.34625E+00     2.56929E+01
   9.34750E+00     2.56706E+01
   9.34875E+00     2.56492E+01
   9.35000E+00     2.56286E+01
   9.35125E+00     2.56089E+01
   9.35250E+00     2.55900E+01
   9.35375E+00     2.55719E+01
   9.35500E+00     2.55546E+01
   9.35625E+00     2.55380E+01
   9.35750E+00     2.55221E+01
   9.35875E+00     2.55071E+01
   9.36000E+00     2.54927E+01
   9.36125E+00     2.54791E+01
   9.36250E+00     2.54663E+01
   9.36375E+00     2.54543E+01
   9.36500E+00     2.54431E+01
   9.36625E+00     2.54328E+01
   9.36750E+00     2.54233E+01
   9.36875E+00     2.54147E+01
   9.37000E+00     2.54071E+01
   9.37125E+00     2.54005E+01
   9.37250E+00     2.53948E+01
   9.37375E+00     2.53901E+01
   9.37500E+00     2.53865E+01
   9.37625E+00     2.53838E+01
   9.37750E+00     2.53822E+01
   9.37875E+00     2.53816E+01
   9.38000E+00     2.53820E+01
   9.38125E+00     2.53834E+01
   9.38250E+00     2.53858E+01
   9.38375E+00     2.53891E+01
   9.38500E+00     2.53934E+01
   9.38625E+00     2.53987E+01
   9.38750E+00     2.54048E+01
   9.38875E+00     2.54119E+01
   9.39000E+00     2.54199E+01
   9.39125E+00     2.54287E+01
   9.39250E+00     2.54384E+01
   9.39375E+00     2.54489E+01
   9.39500E+00     2.54603E+01
   9.39625E+00     2.54725E+01
   9.39750E+00     2.54855E+01
   9.39875E+00     2.54993E+01
   9.40000E+00     2.55138E+01
   9.40125E+00     2.55292E+01
   9.40250E+00     2.55453E+01
   9.40375E+00     2.55621E+01
   9.40500E+00     2.55797E+01
   9.40625E+00     2.55979E+01
   9.40750E+00     2.56168E+01
   9.40875E+00     2.56362E+01
   9.41000E+00     2.56563E+01
   9.41125E+00     2.56769E+01
   9.41250E+00     2.56979E+01
   9.41375E+00     2.57194E+01
   9.41500E+00     2.57413E+01
   9.41625E+00     2.57634E+01
   9.41750E+00     2.57858E+01
   9.41875E+00     2.58084E+01
   9.42000E+00     2.58311E+01
   9.42125E+00     2.58539E+01
   9.42250E+00     2.58766E+01
   9.42375E+00     2.58993E+01
   9.42500E+00     2.59218E+01
   9.42625E+00     2.59442E+01
   9.42750E+00     2.59662E+01
   9.42875E+00     2.59880E+01
   9.43000E+00     2.60094E+01
   9.43125E+00     2.60304E+01
   9.43250E+00     2.60509E+01
   9.43375E+00     2.60710E+01
   9.43500E+00     2.60905E+01
   9.43625E+00     2.61095E+01
   9.43750E+00     2.61280E+01
   9.43875E+00     2.61458E+01
   9.44000E+00     2.61631E+01
   9.44125E+00     2.61797E+01
   9.44250E+00     2.61956E+01
   9.44375E+00     2.62110E+01
   9.44500E+00     2.62256E+01
   9.44625E+00     2.62397E+01
   9.44750E+00     2.62531E+01
   9.44875E+00     2.62659E+01
   9.45000E+00     2.62781E+01
   9.45125E+00     2.62895E+01
   9.45250E+00     2.63004E+01
   9.45375E+00     2.63106E+01
   9.45500E+00     2.63202E+01
   9.45625E+00     2.63291E+01
   9.45750E+00     2.63374E+01
   9.45875E+00     2.63451E+01
   9.46000E+00     2.63522E+01
   9.46125E+00     2.63586E+01
   9.46250E+00     2.63645E+01
   9.46375E+00     2.63698E+01
   9.46500E+00     2.63744E+01
   9.46625E+00     2.63785E+01
   9.46750E+00     2.63821E+01
   9.46875E+00     2.63851E+01
   9.47000E+00     2.63876E+01
   9.47125E+00     2.63895E+01
   9.47250E+00     2.63910E+01
   9.47375E+00     2.63919E+01
   9.47500E+00     2.63924E+01
   9.47625E+00     2.63925E+01
   9.47750E+00     2.63922E+01
   9.47875E+00     2.63914E+01
   9.48000E+00     2.63903E+01
   9.48125E+00     2.63888E+01
   9.48250E+00     2.63870E+01
   9.48375E+00     2.63848E+01
   9.48500E+00     2.63824E+01
   9.48625E+00     2.63797E+01
   9.48750E+00     2.63768E+01
   9.48875E+00     2.63736E+01
   9.49000E+00     2.63702E+01
   9.49125E+00     2.63666E+01
   9.49250E+00     2.63628E+01
   9.49375E+00     2.63588E+01
   9.49500E+00     2.63547E+01
   9.49625E+00     2.63504E+01
   9.49750E+00     2.63459E+01
   9.49875E+00     2.63413E+01
   9.50000E+00     2.63365E+01
   9.50125E+00     2.63316E+01
   9.50250E+00     2.63265E+01
   9.50375E+00     2.63212E+01
   9.50500E+00     2.63158E+01
   9.50625E+00     2.63103E+01
   9.50750E+00     2.63045E+01
   9.50875E+00     2.62986E+01
   9.51000E+00     2.62925E+01
   9.51125E+00     2.62862E+01
   9.51250E+00     2.62797E+01
   9.51375E+00     2.62730E+01
   9.51500E+00     2.62661E+01
   9.51625E+00     2.62590E+01
   9.51750E+00     2.62516E+01
   9.51875E+00     2.62440E+01
   9.52000E+00     2.62361E+01
   9.52125E+00     2.62280E+01
   9.52250E+00     2.62196E+01
   9.52375E+00     2.62109E+01
   9.52500E+00     2.62020E+01
   9.52625E+00     2.61928E+01
   9.52750E+00     2.61832E+01
   9.52875E+00     2.61735E+01
   9.53000E+00     2.61634E+01
   9.53125E+00     2.61530E+01
   9.53250E+00     2.61423E+01
   9.53375E+00     2.61313E+01
   9.53500E+00     2.61200E+01
   9.53625E+00     2.61084E+01
   9.53750E+00     2.60964E+01
   9.53875E+00     2.60842E+01
   9.54000E+00     2.60716E+01
   9.54125E+00     2.60587E+01
   9.54250E+00     2.60455E+01
   9.54375E+00     2.60319E+01
   9.54500E+00     2.60180E+01
   9.54625E+00     2.60038E+01
   9.54750E+00     2.59893E+01
   9.54875E+00     2.59744E+01
   9.55000E+00     2.59592E+01
   9.55125E+00     2.59437E+01
   9.55250E+00     2.59279E+01
   9.55375E+00     2.59118E+01
   9.55500E+00     2.58954E+01
   9.55625E+00     2.58788E+01
   9.55750E+00     2.58619E+01
   9.55875E+00     2.58448E+01
   9.56000E+00     2.58275E+01
   9.56125E+00     2.58100E+01
   9.56250E+00     2.57923E+01
   9.56375E+00     2.57745E+01
   9.56500E+00     2.57566E+01
   9.56625E+00     2.57385E+01
   9.56750E+00     2.57205E+01
   9.56875E+00     2.57023E+01
   9.57000E+00     2.56842E+01
   9.57125E+00     2.56660E+01
   9.57250E+00     2.56479E+01
   9.57375E+00     2.56299E+01
   9.57500E+00     2.56120E+01
   9.57625E+00     2.55942E+01
   9.57750E+00     2.55765E+01
   9.57875E+00     2.55590E+01
   9.58000E+00     2.55417E+01
   9.58125E+00     2.55246E+01
   9.58250E+00     2.55077E+01
   9.58375E+00     2.54911E+01
   9.58500E+00     2.54748E+01
   9.58625E+00     2.54587E+01
   9.58750E+00     2.54430E+01
   9.58875E+00     2.54276E+01
   9.59000E+00     2.54125E+01
   9.59125E+00     2.53978E+01
   9.59250E+00     2.53834E+01
   9.59375E+00     2.53694E+01
   9.59500E+00     2.53557E+01
   9.59625E+00     2.53425E+01
   9.59750E+00     2.53296E+01
   9.59875E+00     2.53171E+01
   9.60000E+00     2.53050E+01
   9.60125E+00     2.52932E+01
   9.60250E+00     2.52819E+01
   9.60375E+00     2.52710E+01
   9.60500E+00     2.52605E+01
   9.60625E+00     2.52504E+01
   9.60750E+00     2.52407E+01
   9.60875E+00     2.52316E+01
   9.61000E+00     2.52231E+01
   9.61125E+00     2.52152E+01
   9.61250E+00     2.52081E+01
   9.61375E+00     2.52019E+01
   9.61500E+00     2.51968E+01
   9.61625E+00     2.51927E+01
   9.61750E+00     2.51896E+01
   9.61875E+00     2.51877E+01
   9.62000E+00     2.51866E+01
   9.62125E+00     2.51864E+01
   9.62250E+00     2.51868E+01
   9.62375E+00     2.51879E+01
   9.62500E+00     2.51894E+01
   9.62625E+00     2.51915E+01
   9.62750E+00     2.51940E+01
   9.62875E+00     2.51970E+01
   9.63000E+00     2.52007E+01
   9.63125E+00     2.52052E+01
   9.63250E+00     2.52105E+01
   9.63375E+00     2.52171E+01
   9.63500E+00     2.52250E+01
   9.63625E+00     2.52347E+01
   9.63750E+00     2.52466E+01
   9.63875E+00     2.52611E+01
   9.64000E+00     2.52787E+01
   9.64125E+00     2.53000E+01
   9.64250E+00     2.53258E+01
   9.64375E+00     2.53569E+01
   9.64500E+00     2.53941E+01
   9.64625E+00     2.54384E+01
   9.64750E+00     2.54909E+01
   9.64875E+00     2.55529E+01
   9.65000E+00     2.56254E+01
   9.65125E+00     2.57099E+01
   9.65250E+00     2.58077E+01
   9.65375E+00     2.59203E+01
   9.65500E+00     2.60490E+01
   9.65625E+00     2.61951E+01
   9.65750E+00     2.63599E+01
   9.65875E+00     2.65445E+01
   9.66000E+00     2.67498E+01
   9.66125E+00     2.69764E+01
   9.66250E+00     2.72247E+01
   9.66375E+00     2.74946E+01
   9.66500E+00     2.77859E+01
   9.66625E+00     2.80978E+01
   9.66750E+00     2.84292E+01
   9.66875E+00     2.87785E+01
   9.67000E+00     2.91438E+01
   9.67125E+00     2.95228E+01
   9.67250E+00     2.99132E+01
   9.67375E+00     3.03123E+01
   9.67500E+00     3.07176E+01
   9.67625E+00     3.11266E+01
   9.67750E+00     3.15369E+01
   9.67875E+00     3.19463E+01
   9.68000E+00     3.23527E+01
   9.68125E+00     3.27548E+01
   9.68250E+00     3.31513E+01
   9.68375E+00     3.35416E+01
   9.68500E+00     3.39252E+01
   9.68625E+00     3.43021E+01
   9.68750E+00     3.46724E+01
   9.68875E+00     3.50363E+01
   9.69000E+00     3.53940E+01
   9.69125E+00     3.57457E+01
   9.69250E+00     3.60917E+01
   9.69375E+00     3.64323E+01
   9.69500E+00     3.67680E+01
   9.69625E+00     3.70989E+01
   9.69750E+00     3.74253E+01
   9.69875E+00     3.77474E+01
   9.70000E+00     3.80650E+01
   9.70125E+00     3.83779E+01
   9.70250E+00     3.86857E+01
   9.70375E+00     3.89884E+01
   9.70500E+00     3.92856E+01
   9.70625E+00     3.95773E+01
   9.70750E+00     3.98636E+01
   9.70875E+00     4.01446E+01
   9.71000E+00     4.04205E+01
   9.71125E+00     4.06915E+01
   9.71250E+00     4.09574E+01
   9.71375E+00     4.12182E+01
   9.71500E+00     4.14736E+01
   9.71625E+00     4.17232E+01
   9.71750E+00     4.19668E+01
   9.71875E+00     4.22042E+01
   9.72000E+00     4.24355E+01
   9.72125E+00     4.26606E+01
   9.72250E+00     4.28800E+01
   9.72375E+00     4.30939E+01
   9.72500E+00     4.33026E+01
   9.72625E+00     4.35063E+01
   9.72750E+00     4.37051E+01
   9.72875E+00     4.38991E+01
   9.73000E+00     4.40880E+01
   9.73125E+00     4.42717E+01
   9.73250E+00     4.44500E+01
   9.73375E+00     4.46226E+01
   9.73500E+00     4.47895E+01
   9.73625E+00     4.49505E+01
   9.73750E+00     4.51059E+01
   9.73875E+00     4.52559E+01
   9.74000E+00     4.54006E+01
   9.74125E+00     4.55405E+01
   9.74250E+00     4.56757E+01
   9.74375E+00     4.58064E+01
   9.74500E+00     4.59329E+01
   9.74625E+00     4.60552E+01
   9.74750E+00     4.61734E+01
   9.74875E+00     4.62875E+01
   9.75000E+00     4.63974E+01
   9.75125E+00     4.65031E+01
   9.75250E+00     4.66043E+01
   9.75375E+00     4.67011E+01
   9.75500E+00     4.67932E+01
   9.75625E+00     4.68806E+01
   9.75750E+00     4.69632E+01
   9.75875E+00     4.70410E+01
   9.76000E+00     4.71139E+01
   9.76125E+00     4.71817E+01
   9.76250E+00     4.72445E+01
   9.76375E+00     4.73021E+01
   9.76500E+00     4.73543E+01
   9.76625E+00     4.74009E+01
   9.76750E+00     4.74417E+01
   9.76875E+00     4.74766E+01
   9.77000E+00     4.75051E+01
   9.77125E+00     4.75270E+01
   9.77250E+00     4.75420E+01
   9.77375E+00     4.75495E+01
   9.77500E+00     4.75494E+01
   9.77625E+00     4.75410E+01
   9.77750E+00     4.75241E+01
   9.77875E+00     4.74981E+01
   9.78000E+00     4.74628E+01
   9.78125E+00     4.74176E+01
   9.78250E+00     4.73622E+01
   9.78375E+00     4.72961E+01
   9.78500E+00     4.72189E+01
   9.78625E+00     4.71303E+01
   9.78750E+00     4.70298E+01
   9.78875E+00     4.69174E+01
   9.79000E+00     4.67927E+01
   9.79125E+00     4.66558E+01
   9.79250E+00     4.65067E+01
   9.79375E+00     4.63453E+01
   9.79500E+00     4.61720E+01
   9.79625E+00     4.59867E+01
   9.79750E+00     4.57900E+01
   9.79875E+00     4.55822E+01
   9.80000E+00     4.53640E+01
   9.80125E+00     4.51361E+01
   9.80250E+00     4.48991E+01
   9.80375E+00     4.46539E+01
   9.80500E+00     4.44012E+01
   9.80625E+00     4.41420E+01
   9.80750E+00     4.38774E+01
   9.80875E+00     4.36087E+01
   9.81000E+00     4.33368E+01
   9.81125E+00     4.30628E+01
   9.81250E+00     4.27878E+01
   9.81375E+00     4.25125E+01
   9.81500E+00     4.22376E+01
   9.81625E+00     4.19635E+01
   9.81750E+00     4.16908E+01
   9.81875E+00     4.14196E+01
   9.82000E+00     4.11500E+01
   9.82125E+00     4.08822E+01
   9.82250E+00     4.06161E+01
   9.82375E+00     4.03518E+01
   9.82500E+00     4.00890E+01
   9.82625E+00     3.98278E+01
   9.82750E+00     3.95680E+01
   9.82875E+00     3.93093E+01
   9.83000E+00     3.90518E+01
   9.83125E+00     3.87952E+01
   9.83250E+00     3.85396E+01
   9.83375E+00     3.82848E+01
   9.83500E+00     3.80309E+01
   9.83625E+00     3.77780E+01
   9.83750E+00     3.75260E+01
   9.83875E+00     3.72751E+01
   9.84000E+00     3.70255E+01
   9.84125E+00     3.67773E+01
   9.84250E+00     3.65308E+01
   9.84375E+00     3.62860E+01
   9.84500E+00     3.60427E+01
   9.84625E+00     3.58007E+01
   9.84750E+00     3.55601E+01
   9.84875E+00     3.53209E+01
   9.85000E+00     3.50832E+01
   9.85125E+00     3.48473E+01
   9.85250E+00     3.46132E+01
   9.85375E+00     3.43809E+01
   9.85500E+00     3.41506E+01
   9.85625E+00     3.39224E+01
   9.85750E+00     3.36962E+01
   9.85875E+00     3.34723E+01
   9.86000E+00     3.32507E+01
   9.86125E+00     3.30311E+01
   9.86250E+00     3.28136E+01
   9.86375E+00     3.25986E+01
   9.86500E+00     3.23856E+01
   9.86625E+00     3.21749E+01
   9.86750E+00     3.19666E+01
   9.86875E+00     3.17602E+01
   9.87000E+00     3.15557E+01
   9.87125E+00     3.13527E+01
   9.87250E+00     3.11513E+01
   9.87375E+00     3.09515E+01
   9.87500E+00     3.07533E+01
   9.87625E+00     3.05567E+01
   9.87750E+00     3.03617E+01
   9.87875E+00     3.01685E+01
   9.88000E+00     2.99769E+01
   9.88125E+00     2.97869E+01
   9.88250E+00     2.95986E+01
   9.88375E+00     2.94124E+01
   9.88500E+00     2.92280E+01
   9.88625E+00     2.90450E+01
   9.88750E+00     2.88639E+01
   9.88875E+00     2.86845E+01
   9.89000E+00     2.85073E+01
   9.89125E+00     2.83323E+01
   9.89250E+00     2.81599E+01
   9.89375E+00     2.79904E+01
   9.89500E+00     2.78241E+01
   9.89625E+00     2.76616E+01
   9.89750E+00     2.75032E+01
   9.89875E+00     2.73495E+01
   9.90000E+00     2.72009E+01
   9.90125E+00     2.70579E+01
   9.90250E+00     2.69211E+01
   9.90375E+00     2.67910E+01
   9.90500E+00     2.66682E+01
   9.90625E+00     2.65534E+01
   9.90750E+00     2.64474E+01
   9.90875E+00     2.63511E+01
   9.91000E+00     2.62651E+01
   9.91125E+00     2.61901E+01
   9.91250E+00     2.61268E+01
   9.91375E+00     2.60756E+01
   9.91500E+00     2.60372E+01
   9.91625E+00     2.60117E+01
   9.91750E+00     2.59992E+01
   9.91875E+00     2.59996E+01
   9.92000E+00     2.60125E+01
   9.92125E+00     2.60374E+01
   9.92250E+00     2.60738E+01
   9.92375E+00     2.61207E+01
   9.92500E+00     2.61774E+01
   9.92625E+00     2.62426E+01
   9.92750E+00     2.63153E+01
   9.92875E+00     2.63943E+01
   9.93000E+00     2.64782E+01
   9.93125E+00     2.65658E+01
   9.93250E+00     2.66559E+01
   9.93375E+00     2.67474E+01
   9.93500E+00     2.68392E+01
   9.93625E+00     2.69303E+01
   9.93750E+00     2.70200E+01
   9.93875E+00     2.71076E+01
   9.94000E+00     2.71927E+01
   9.94125E+00     2.72750E+01
   9.94250E+00     2.73543E+01
   9.94375E+00     2.74305E+01
   9.94500E+00     2.75036E+01
   9.94625E+00     2.75738E+01
   9.94750E+00     2.76412E+01
   9.94875E+00     2.77060E+01
   9.95000E+00     2.77683E+01
   9.95125E+00     2.78282E+01
   9.95250E+00     2.78861E+01
   9.95375E+00     2.79420E+01
   9.95500E+00     2.79960E+01
   9.95625E+00     2.80482E+01
   9.95750E+00     2.80988E+01
   9.95875E+00     2.81478E+01
   9.96000E+00     2.81953E+01
   9.96125E+00     2.82413E+01
   9.96250E+00     2.82860E+01
   9.96375E+00     2.83293E+01
   9.96500E+00     2.83713E+01
   9.96625E+00     2.84120E+01
   9.96750E+00     2.84514E+01
   9.96875E+00     2.84897E+01
   9.97000E+00     2.85269E+01
   9.97125E+00     2.85629E+01
   9.97250E+00     2.85978E+01
   9.97375E+00     2.86317E+01
   9.97500E+00     2.86646E+01
   9.97625E+00     2.86966E+01
   9.97750E+00     2.87278E+01
   9.97875E+00     2.87581E+01
   9.98000E+00     2.87877E+01
   9.98125E+00     2.88165E+01
   9.98250E+00     2.88448E+01
   9.98375E+00     2.88724E+01
   9.98500E+00     2.88995E+01
   9.98625E+00     2.89262E+01
   9.98750E+00     2.89524E+01
   9.98875E+00     2.89782E+01
   9.99000E+00     2.90037E+01
   9.99125E+00     2.90289E+01
   9.99250E+00     2.90539E+01
   9.99375E+00     2.90787E+01
   9.99500E+00     2.91034E+01
   9.99625E+00     2.91278E+01
   9.99750E+00     2.91520E+01
   9.99875E+00     2.91760E+01
   1.00000E+01     2.91997E+01
   1.00013E+01     2.92231E+01
   1.00025E+01     2.92463E+01
   1.00038E+01     2.92692E+01
   1.00050E+01     2.92920E+01
   1.00063E+01     2.93147E+01
   1.00075E+01     2.93372E+01
   1.00088E+01     2.93595E+01
   1.00100E+01     2.93816E+01
   1.00113E+01     2.94035E+01
   1.00125E+01     2.94249E+01
   1.00138E+01     2.94458E+01
   1.00150E+01     2.94662E+01
   1.00163E+01     2.94859E+01
   1.00175E+01     2.95049E+01
   1.00188E+01     2.95230E+01
   1.00200E+01     2.95403E+01
   1.00213E+01     2.95566E+01
   1.00225E+01     2.95720E+01
   1.00238E+01     2.95864E+01
   1.00250E+01     2.95997E+01
   1.00263E+01     2.96119E+01
   1.00275E+01     2.96229E+01
   1.00288E+01     2.96327E+01
   1.00300E+01     2.96414E+01
   1.00312E+01     2.96488E+01
   1.00325E+01     2.96550E+01
   1.00338E+01     2.96599E+01
   1.00350E+01     2.96634E+01
   1.00363E+01     2.96655E+01
   1.00375E+01     2.96659E+01
   1.00388E+01     2.96647E+01
   1.00400E+01     2.96617E+01
   1.00413E+01     2.96567E+01
   1.00425E+01     2.96497E+01
   1.00438E+01     2.96405E+01
   1.00450E+01     2.96291E+01
   1.00463E+01     2.96154E+01
   1.00475E+01     2.95994E+01
   1.00488E+01     2.95811E+01
   1.00500E+01     2.95604E+01
   1.00513E+01     2.95374E+01
   1.00525E+01     2.95120E+01
   1.00538E+01     2.94843E+01
   1.00550E+01     2.94543E+01
   1.00563E+01     2.94219E+01
   1.00575E+01     2.93871E+01
   1.00588E+01     2.93500E+01
   1.00600E+01     2.93106E+01
   1.00613E+01     2.92688E+01
   1.00625E+01     2.92247E+01
   1.00638E+01     2.91783E+01
   1.00650E+01     2.91297E+01
   1.00663E+01     2.90789E+01
   1.00675E+01     2.90260E+01
   1.00688E+01     2.89711E+01
   1.00700E+01     2.89144E+01
   1.00713E+01     2.88558E+01
   1.00725E+01     2.87956E+01
   1.00738E+01     2.87338E+01
   1.00750E+01     2.86707E+01
   1.00763E+01     2.86062E+01
   1.00775E+01     2.85407E+01
   1.00788E+01     2.84741E+01
   1.00800E+01     2.84067E+01
   1.00813E+01     2.83386E+01
   1.00825E+01     2.82699E+01
   1.00838E+01     2.82008E+01
   1.00850E+01     2.81314E+01
   1.00863E+01     2.80619E+01
   1.00875E+01     2.79924E+01
   1.00888E+01     2.79229E+01
   1.00900E+01     2.78537E+01
   1.00913E+01     2.77848E+01
   1.00925E+01     2.77163E+01
   1.00938E+01     2.76484E+01
   1.00950E+01     2.75810E+01
   1.00963E+01     2.75144E+01
   1.00975E+01     2.74485E+01
   1.00988E+01     2.73834E+01
   1.01000E+01     2.73192E+01
   1.01013E+01     2.72559E+01
   1.01025E+01     2.71935E+01
   1.01038E+01     2.71321E+01
   1.01050E+01     2.70716E+01
   1.01063E+01     2.70121E+01
   1.01075E+01     2.69536E+01
   1.01088E+01     2.68961E+01
   1.01100E+01     2.68395E+01
   1.01113E+01     2.67839E+01
   1.01125E+01     2.67293E+01
   1.01138E+01     2.66757E+01
   1.01150E+01     2.66230E+01
   1.01163E+01     2.65714E+01
   1.01175E+01     2.65208E+01
   1.01188E+01     2.64712E+01
   1.01200E+01     2.64228E+01
   1.01213E+01     2.63755E+01
   1.01225E+01     2.63294E+01
   1.01238E+01     2.62846E+01
   1.01250E+01     2.62409E+01
   1.01263E+01     2.61986E+01
   1.01275E+01     2.61575E+01
   1.01288E+01     2.61178E+01
   1.01300E+01     2.60793E+01
   1.01313E+01     2.60422E+01
   1.01325E+01     2.60064E+01
   1.01338E+01     2.59718E+01
   1.01350E+01     2.59386E+01
   1.01363E+01     2.59065E+01
   1.01375E+01     2.58758E+01
   1.01388E+01     2.58462E+01
   1.01400E+01     2.58178E+01
   1.01413E+01     2.57905E+01
   1.01425E+01     2.57643E+01
   1.01438E+01     2.57391E+01
   1.01450E+01     2.57150E+01
   1.01463E+01     2.56918E+01
   1.01475E+01     2.56695E+01
   1.01488E+01     2.56481E+01
   1.01500E+01     2.56275E+01
   1.01513E+01     2.56078E+01
   1.01525E+01     2.55889E+01
   1.01538E+01     2.55708E+01
   1.01550E+01     2.55535E+01
   1.01562E+01     2.55369E+01
   1.01575E+01     2.55211E+01
   1.01588E+01     2.55060E+01
   1.01600E+01     2.54916E+01
   1.01613E+01     2.54781E+01
   1.01625E+01     2.54653E+01
   1.01638E+01     2.54532E+01
   1.01650E+01     2.54420E+01
   1.01663E+01     2.54317E+01
   1.01675E+01     2.54223E+01
   1.01688E+01     2.54137E+01
   1.01700E+01     2.54061E+01
   1.01713E+01     2.53994E+01
   1.01725E+01     2.53938E+01
   1.01738E+01     2.53891E+01
   1.01750E+01     2.53855E+01
   1.01763E+01     2.53828E+01
   1.01775E+01     2.53812E+01
   1.01788E+01     2.53806E+01
   1.01800E+01     2.53810E+01
   1.01813E+01     2.53824E+01
   1.01825E+01     2.53848E+01
   1.01838E+01     2.53881E+01
   1.01850E+01     2.53925E+01
   1.01863E+01     2.53977E+01
   1.01875E+01     2.54039E+01
   1.01888E+01     2.54110E+01
   1.01900E+01     2.54189E+01
   1.01913E+01     2.54278E+01
   1.01925E+01     2.54375E+01
   1.01938E+01     2.54480E+01
   1.01950E+01     2.54594E+01
   1.01963E+01     2.54716E+01
   1.01975E+01     2.54846E+01
   1.01988E+01     2.54984E+01
   1.02000E+01     2.55130E+01
   1.02013E+01     2.55283E+01
   1.02025E+01     2.55444E+01
   1.02038E+01     2.55613E+01
   1.02050E+01     2.55788E+01
   1.02063E+01     2.55970E+01
   1.02075E+01     2.56159E+01
   1.02088E+01     2.56354E+01
   1.02100E+01     2.56555E+01
   1.02113E+01     2.56760E+01
   1.02125E+01     2.56971E+01
   1.02138E+01     2.57186E+01
   1.02150E+01     2.57404E+01
   1.02163E+01     2.57626E+01
   1.02175E+01     2.57850E+01
   1.02188E+01     2.58076E+01
   1.02200E+01     2.58303E+01
   1.02213E+01     2.58531E+01
   1.02225E+01     2.58758E+01
   1.02238E+01     2.58985E+01
   1.02250E+01     2.59210E+01
   1.02263E+01     2.59433E+01
   1.02275E+01     2.59654E+01
   1.02288E+01     2.59871E+01
   1.02300E+01     2.60085E+01
   1.02313E+01     2.60295E+01
   1.02325E+01     2.60501E+01
   1.02338E+01     2.60701E+01
   1.02350E+01     2.60897E+01
   1.02363E+01     2.61087E+01
   1.02375E+01     2.61271E+01
   1.02388E+01     2.61450E+01
   1.02400E+01     2.61622E+01
   1.02413E+01     2.61788E+01
   1.02425E+01     2.61947E+01
   1.02438E+01     2.62101E+01
   1.02450E+01     2.62247E+01
   1.02463E+01     2.62388E+01
   1.02475E+01     2.62522E+01
   1.02488E+01     2.62650E+01
   1.02500E+01     2.62771E+01
   1.02513E+01     2.62886E+01
   1.02525E+01     2.62995E+01
   1.02538E+01     2.63097E+01
   1.02550E+01     2.63192E+01
   1.02563E+01     2.63282E+01
   1.02575E+01     2.63365E+01
   1.02588E+01     2.63442E+01
   1.02600E+01     2.63512E+01
   1.02613E+01     2.63577E+01
   1.02625E+01     2.63635E+01
   1.02638E+01     2.63688E+01
   1.02650E+01     2.63735E+01
   1.02663E+01     2.63776E+01
   1.02675E+01     2.63811E+01
   1.02688E+01     2.63841E+01
   1.02700E+01     2.63866E+01
   1.02713E+01     2.63886E+01
   1.02725E+01     2.63900E+01
   1.02738E+01     2.63910E+01
   1.02750E+01     2.63915E+01
   1.02763E+01     2.63916E+01
   1.02775E+01     2.63912E+01
   1.02788E+01     2.63904E+01
   1.02800E+01     2.63893E+01
   1.02812E+01     2.63878E+01
   1.02825E+01     2.63860E+01
   1.02838E+01     2.63839E+01
   1.02850E+01     2.63815E+01
   1.02863E+01     2.63788E+01
   1.02875E+01     2.63758E+01
   1.02888E+01     2.63726E+01
   1.02900E+01     2.63692E+01
   1.02913E+01     2.63656E+01
   1.02925E+01     2.63618E+01
   1.02938E+01     2.63578E+01
   1.02950E+01     2.63537E+01
   1.02963E+01     2.63494E+01
   1.02975E+01     2.63449E+01
   1.02988E+01     2.63403E+01
   1.03000E+01     2.63355E+01
   1.03013E+01     2.63306E+01
   1.03025E+01     2.63255E+01
   1.03038E+01     2.63202E+01
   1.03050E+01     2.63148E+01
   1.03063E+01     2.63093E+01
   1.03075E+01     2.63035E+01
   1.03088E+01     2.62976E+01
   1.03100E+01     2.62915E+01
   1.03113E+01     2.62852E+01
   1.03125E+01     2.62787E+01
   1.03138E+01     2.62720E+01
   1.03150E+01     2.62651E+01
   1.03163E+01     2.62580E+01
   1.03175E+01     2.62506E+01
   1.03188E+01     2.62430E+01
   1.03200E+01     2.62351E+01
   1.03213E+01     2.62270E+01
   1.03225E+01     2.62186E+01
   1.03238E+01     2.62099E+01
   1.03250E+01     2.62010E+01
   1.03263E+01     2.61917E+01
   1.03275E+01     2.61822E+01
   1.03288E+01     2.61724E+01
   1.03300E+01     2.61623E+01
   1.03313E+01     2.61519E+01
   1.03325E+01     2.61412E+01
   1.03338E+01     2.61303E+01
   1.03350E+01     2.61189E+01
   1.03363E+01     2.61073E+01
   1.03375E+01     2.60954E+01
   1.03388E+01     2.60831E+01
   1.03400E+01     2.60706E+01
   1.03413E+01     2.60577E+01
   1.03425E+01     2.60444E+01
   1.03438E+01     2.60309E+01
   1.03450E+01     2.60170E+01
   1.03463E+01     2.60027E+01
   1.03475E+01     2.59882E+01
   1.03488E+01     2.59733E+01
   1.03500E+01     2.59581E+01
   1.03513E+01     2.59426E+01
   1.03525E+01     2.59268E+01
   1.03538E+01     2.59107E+01
   1.03550E+01     2.58943E+01
   1.03563E+01     2.58777E+01
   1.03575E+01     2.58608E+01
   1.03588E+01     2.58437E+01
   1.03600E+01     2.58264E+01
   1.03613E+01     2.58089E+01
   1.03625E+01     2.57912E+01
   1.03638E+01     2.57734E+01
   1.03650E+01     2.57555E+01
   1.03663E+01     2.57375E+01
   1.03675E+01     2.57194E+01
   1.03688E+01     2.57012E+01
   1.03700E+01     2.56831E+01
   1.03713E+01     2.56650E+01
   1.03725E+01     2.56469E+01
   1.03738E+01     2.56288E+01
   1.03750E+01     2.56109E+01
   1.03763E+01     2.55931E+01
   1.03775E+01     2.55754E+01
   1.03788E+01     2.55579E+01
   1.03800E+01     2.55406E+01
   1.03813E+01     2.55235E+01
   1.03825E+01     2.55066E+01
   1.03838E+01     2.54900E+01
   1.03850E+01     2.54737E+01
   1.03863E+01     2.54577E+01
   1.03875E+01     2.54419E+01
   1.03888E+01     2.54265E+01
   1.03900E+01     2.54114E+01
   1.03913E+01     2.53967E+01
   1.03925E+01     2.53823E+01
   1.03938E+01     2.53683E+01
   1.03950E+01     2.53547E+01
   1.03963E+01     2.53414E+01
   1.03975E+01     2.53285E+01
   1.03988E+01     2.53160E+01
   1.04000E+01     2.53039E+01
   1.04013E+01     2.52922E+01
   1.04025E+01     2.52809E+01
   1.04038E+01     2.52700E+01
   1.04050E+01     2.52594E+01
   1.04062E+01     2.52494E+01
   1.04075E+01     2.52397E+01
   1.04088E+01     2.52306E+01
   1.04100E+01     2.52221E+01
   1.04113E+01     2.52142E+01
   1.04125E+01     2.52071E+01
   1.04138E+01     2.52009E+01
   1.04150E+01     2.51958E+01
   1.04163E+01     2.51917E+01
   1.04175E+01     2.51887E+01
   1.04188E+01     2.51867E+01
   1.04200E+01     2.51856E+01
   1.04213E+01     2.51854E+01
   1.04225E+01     2.51859E+01
   1.04238E+01     2.51869E+01
   1.04250E+01     2.51885E+01
   1.04263E+01     2.51905E+01
   1.04275E+01     2.51930E+01
   1.04288E+01     2.51961E+01
   1.04300E+01     2.51998E+01
   1.04313E+01     2.52042E+01
   1.04325E+01     2.52096E+01
   1.04338E+01     2.52161E+01
   1.04350E+01     2.52241E+01
   1.04363E+01     2.52338E+01
   1.04375E+01     2.52457E+01
   1.04388E+01     2.52601E+01
   1.04400E+01     2.52777E+01
   1.04413E+01     2.52991E+01
   1.04425E+01     2.53249E+01
   1.04438E+01     2.53560E+01
   1.04450E+01     2.53932E+01
   1.04463E+01     2.54375E+01
   1.04475E+01     2.54901E+01
   1.04488E+01     2.55520E+01
   1.04500E+01     2.56246E+01
   1.04513E+01     2.57091E+01
   1.04525E+01     2.58069E+01
   1.04538E+01     2.59195E+01
   1.04550E+01     2.60482E+01
   1.04563E+01     2.61943E+01
   1.04575E+01     2.63592E+01
   1.04588E+01     2.65438E+01
   1.04600E+01     2.67491E+01
   1.04613E+01     2.69758E+01
   1.04625E+01     2.72240E+01
   1.04638E+01     2.74940E+01
   1.04650E+01     2.77853E+01
   1.04663E+01     2.80972E+01
   1.04675E+01     2.84286E+01
   1.04688E+01     2.87780E+01
   1.04700E+01     2.91433E+01
   1.04713E+01     2.95223E+01
   1.04725E+01     2.99127E+01
   1.04738E+01     3.03119E+01
   1.04750E+01     3.07172E+01
   1.04763E+01     3.11262E+01
   1.04775E+01     3.15365E+01
   1.04788E+01     3.19458E+01
   1.04800E+01     3.23523E+01
   1.04813E+01     3.27544E+01
   1.04825E+01     3.31508E+01
   1.04838E+01     3.35411E+01
   1.04850E+01     3.39247E+01
   1.04863E+01     3.43016E+01
   1.04875E+01     3.46719E+01
   1.04888E+01     3.50357E+01
   1.04900E+01     3.53934E+01
   1.04913E+01     3.57450E+01
   1.04925E+01     3.60910E+01
   1.04938E+01     3.64317E+01
   1.04950E+01     3.67673E+01
   1.04963E+01     3.70982E+01
   1.04975E+01     3.74246E+01
   1.04988E+01     3.77467E+01
   1.05000E+01     3.80642E+01
   1.05013E+01     3.83771E+01
   1.05025E+01     3.86850E+01
   1.05038E+01     3.89876E+01
   1.05050E+01     3.92847E+01
   1.05063E+01     3.95764E+01
   1.05075E+01     3.98627E+01
   1.05088E+01     4.01437E+01
   1.05100E+01     4.04196E+01
   1.05113E+01     4.06905E+01
   1.05125E+01     4.09565E+01
   1.05138E+01     4.12172E+01
   1.05150E+01     4.14726E+01
   1.05163E+01     4.17222E+01
   1.05175E+01     4.19657E+01
   1.05188E+01     4.22031E+01
   1.05200E+01     4.24343E+01
   1.05213E+01     4.26595E+01
   1.05225E+01     4.28788E+01
   1.05238E+01     4.30927E+01
   1.05250E+01     4.33014E+01
   1.05263E+01     4.35051E+01
   1.05275E+01     4.37039E+01
   1.05288E+01     4.38978E+01
   1.05300E+01     4.40868E+01
   1.05312E+01     4.42704E+01
   1.05325E+01     4.44487E+01
   1.05338E+01     4.46213E+01
   1.05350E+01     4.47881E+01
   1.05363E+01     4.49492E+01
   1.05375E+01     4.51046E+01
   1.05388E+01     4.52545E+01
   1.05400E+01     4.53992E+01
   1.05413E+01     4.55390E+01
   1.05425E+01     4.56742E+01
   1.05438E+01     4.58049E+01
   1.05450E+01     4.59314E+01
   1.05463E+01     4.60537E+01
   1.05475E+01     4.61719E+01
   1.05488E+01     4.62860E+01
   1.05500E+01     4.63970E+01
   1.05513E+01     4.65026E+01
   1.05525E+01     4.66039E+01
   1.05538E+01     4.67006E+01
   1.05550E+01     4.67928E+01
   1.05563E+01     4.68802E+01
   1.05575E+01     4.69628E+01
   1.05588E+01     4.70406E+01
   1.05600E+01     4.71134E+01
   1.05613E+01     4.71812E+01
   1.05625E+01     4.72439E+01
   1.05638E+01     4.73014E+01
   1.05650E+01     4.73536E+01
   1.05663E+01     4.74004E+01
   1.05675E+01     4.74413E+01
   1.05688E+01     4.74763E+01
   1.05700E+01     4.75050E+01
   1.05713E+01     4.75270E+01
   1.05725E+01     4.75420E+01
   1.05738E+01     4.75497E+01
   1.05750E+01     4.75496E+01
   1.05763E+01     4.75413E+01
   1.05775E+01     4.75244E+01
   1.05788E+01     4.74985E+01
   1.05800E+01     4.74632E+01
   1.05813E+01     4.74179E+01
   1.05825E+01     4.73624E+01
   1.05838E+01     4.72961E+01
   1.05850E+01     4.72187E+01
   1.05863E+01     4.71298E+01
   1.05875E+01     4.70291E+01
   1.05888E+01     4.69164E+01
   1.05900E+01     4.67916E+01
   1.05913E+01     4.66545E+01
   1.05925E+01     4.65052E+01
   1.05938E+01     4.63437E+01
   1.05950E+01     4.61702E+01
   1.05963E+01     4.59848E+01
   1.05975E+01     4.57880E+01
   1.05988E+01     4.55802E+01
   1.06000E+01     4.53620E+01
   1.06013E+01     4.51340E+01
   1.06025E+01     4.48970E+01
   1.06038E+01     4.46518E+01
   1.06050E+01     4.43992E+01
   1.06063E+01     4.41403E+01
   1.06075E+01     4.38759E+01
   1.06088E+01     4.36074E+01
   1.06100E+01     4.33356E+01
   1.06113E+01     4.30618E+01
   1.06125E+01     4.27867E+01
   1.06138E+01     4.25113E+01
   1.06150E+01     4.22362E+01
   1.06163E+01     4.19619E+01
   1.06175E+01     4.16889E+01
   1.06188E+01     4.14173E+01
   1.06200E+01     4.11475E+01
   1.06213E+01     4.08794E+01
   1.06225E+01     4.06131E+01
   1.06238E+01     4.03486E+01
   1.06250E+01     4.00857E+01
   1.06263E+01     3.98243E+01
   1.06275E+01     3.95643E+01
   1.06288E+01     3.93056E+01
   1.06300E+01     3.90481E+01
   1.06313E+01     3.87915E+01
   1.06325E+01     3.85359E+01
   1.06338E+01     3.82813E+01
   1.06350E+01     3.80275E+01
   1.06363E+01     3.77747E+01
   1.06375E+01     3.75228E+01
   1.06388E+01     3.72722E+01
   1.06400E+01     3.70228E+01
   1.06413E+01     3.67748E+01
   1.06425E+01     3.65285E+01
   1.06438E+01     3.62838E+01
   1.06450E+01     3.60406E+01
   1.06463E+01     3.57987E+01
   1.06475E+01     3.55581E+01
   1.06488E+01     3.53189E+01
   1.06500E+01     3.50812E+01
   1.06513E+01     3.48452E+01
   1.06525E+01     3.46109E+01
   1.06538E+01     3.43786E+01
   1.06550E+01     3.41482E+01
   1.06562E+01     3.39198E+01
   1.06575E+01     3.36936E+01
   1.06588E+01     3.34696E+01
   1.06600E+01     3.32478E+01
   1.06613E+01     3.30282E+01
   1.06625E+01     3.28108E+01
   1.06638E+01     3.25957E+01
   1.06650E+01     3.23828E+01
   1.06663E+01     3.21721E+01
   1.06675E+01     3.19639E+01
   1.06688E+01     3.17575E+01
   1.06700E+01     3.15530E+01
   1.06713E+01     3.13501E+01
   1.06725E+01     3.11488E+01
   1.06738E+01     3.09490E+01
   1.06750E+01     3.07508E+01
   1.06763E+01     3.05543E+01
   1.06775E+01     3.03593E+01
   1.06788E+01     3.01661E+01
   1.06800E+01     2.99746E+01
   1.06813E+01     2.97845E+01
   1.06825E+01     2.95962E+01
   1.06838E+01     2.94100E+01
   1.06850E+01     2.92257E+01
   1.06863E+01     2.90428E+01
   1.06875E+01     2.88616E+01
   1.06888E+01     2.86823E+01
   1.06900E+01     2.85051E+01
   1.06913E+01     2.83302E+01
   1.06925E+01     2.81578E+01
   1.06938E+01     2.79883E+01
   1.06950E+01     2.78222E+01
   1.06963E+01     2.76597E+01
   1.06975E+01     2.75014E+01
   1.06988E+01     2.73478E+01
   1.07000E+01     2.71993E+01
   1.07013E+01     2.70564E+01
   1.07025E+01     2.69196E+01
   1.07038E+01     2.67896E+01
   1.07050E+01     2.66668E+01
   1.07063E+01     2.65522E+01
   1.07075E+01     2.64463E+01
   1.07088E+01     2.63500E+01
   1.07100E+01     2.62641E+01
   1.07113E+01     2.61892E+01
   1.07125E+01     2.61259E+01
   1.07138E+01     2.60748E+01
   1.07150E+01     2.60364E+01
   1.07163E+01     2.60110E+01
   1.07175E+01     2.59986E+01
   1.07188E+01     2.59990E+01
   1.07200E+01     2.60120E+01
   1.07213E+01     2.60370E+01
   1.07225E+01     2.60733E+01
   1.07238E+01     2.61203E+01
   1.07250E+01     2.61770E+01
   1.07263E+01     2.62423E+01
   1.07275E+01     2.63151E+01
   1.07288E+01     2.63941E+01
   1.07300E+01     2.64780E+01
   1.07313E+01     2.65657E+01
   1.07325E+01     2.66558E+01
   1.07338E+01     2.67473E+01
   1.07350E+01     2.68391E+01
   1.07363E+01     2.69303E+01
   1.07375E+01     2.70200E+01
   1.07388E+01     2.71076E+01
   1.07400E+01     2.71927E+01
   1.07413E+01     2.72750E+01
   1.07425E+01     2.73543E+01
   1.07438E+01     2.74305E+01
   1.07450E+01     2.75037E+01
   1.07463E+01     2.75739E+01
   1.07475E+01     2.76412E+01
   1.07488E+01     2.77060E+01
   1.07500E+01     2.77682E+01
   1.07513E+01     2.78282E+01
   1.07525E+01     2.78861E+01
   1.07538E+01     2.79419E+01
   1.07550E+01     2.79959E+01
   1.07563E+01     2.80481E+01
   1.07575E+01     2.80987E+01
   1.07588E+01     2.81477E+01
   1.07600E+01     2.81951E+01
   1.07613E+01     2.82411E+01
   1.07625E+01     2.82857E+01
   1.07638E+01     2.83290E+01
   1.07650E+01     2.83709E+01
   1.07663E+01     2.84116E+01
   1.07675E+01     2.84511E+01
   1.07688E+01     2.84893E+01
   1.07700E+01     2.85264E+01
   1.07713E+01     2.85624E+01
   1.07725E+01     2.85973E+01
   1.07738E+01     2.86312E+01
   1.07750E+01     2.86641E+01
   1.07763E+01     2.86961E+01
   1.07775E+01     2.87272E+01
   1.07788E+01     2.87575E+01
   1.07800E+01     2.87870E+01
   1.07812E+01     2.88159E+01
   1.07825E+01     2.88441E+01
   1.07838E+01     2.88717E+01
   1.07850E+01     2.88988E+01
   1.07863E+01     2.89254E+01
   1.07875E+01     2.89516E+01
   1.07888E+01     2.89774E+01
   1.07900E+01     2.90029E+01
   1.07913E+01     2.90281E+01
   1.07925E+01     2.90531E+01
   1.07938E+01     2.90779E+01
   1.07950E+01     2.91025E+01
   1.07963E+01     2.91269E+01
   1.07975E+01     2.91511E+01
   1.07988E+01     2.91751E+01
   1.08000E+01     2.91987E+01
   1.08013E+01     2.92221E+01
   1.08025E+01     2.92453E+01
   1.08038E+01     2.92683E+01
   1.08050E+01     2.92911E+01
   1.08063E+01     2.93137E+01
   1.08075E+01     2.93362E+01
   1.08088E+01     2.93585E+01
   1.08100E+01     2.93806E+01
   1.08113E+01     2.94024E+01
   1.08125E+01     2.94238E+01
   1.08138E+01     2.94448E+01
   1.08150E+01     2.94652E+01
   1.08163E+01     2.94849E+01
   1.08175E+01     2.95038E+01
   1.08188E+01     2.95220E+01
   1.08200E+01     2.95392E+01
   1.08213E+01     2.95556E+01
   1.08225E+01     2.95710E+01
   1.08238E+01     2.95853E+01
   1.08250E+01     2.95986E+01
   1.08263E+01     2.96108E+01
   1.08275E+01     2.96218E+01
   1.08288E+01     2.96316E+01
   1.08300E+01     2.96403E+01
   1.08313E+01     2.96477E+01
   1.08325E+01     2.96539E+01
   1.08338E+01     2.96588E+01
   1.08350E+01     2.96623E+01
   1.08363E+01     2.96643E+01
   1.08375E+01     2.96648E+01
   1.08388E+01     2.96635E+01
   1.08400E+01     2.96605E+01
   1.08413E+01     2.96555E+01
   1.08425E+01     2.96485E+01
   1.08438E+01     2.96393E+01
   1.08450E+01     2.96279E+01
   1.08463E+01     2.96142E+01
   1.08475E+01     2.95982E+01
   1.08488E+01     2.95798E+01
   1.08500E+01     2.95591E+01
   1.08513E+01     2.95361E+01
   1.08525E+01     2.95107E+01
   1.08538E+01     2.94830E+01
   1.08550E+01     2.94529E+01
   1.08563E+01     2.94205E+01
   1.08575E+01     2.93857E+01
   1.08588E+01     2.93486E+01
   1.08600E+01     2.93091E+01
   1.08613E+01     2.92673E+01
   1.08625E+01     2.92232E+01
   1.08638E+01     2.91768E+01
   1.08650E+01     2.91281E+01
   1.08663E+01     2.90773E+01
   1.08675E+01     2.90244E+01
   1.08688E+01     2.89695E+01
   1.08700E+01     2.89127E+01
   1.08713E+01     2.88542E+01
   1.08725E+01     2.87939E+01
   1.08738E+01     2.87322E+01
   1.08750E+01     2.86690E+01
   1.08763E+01     2.86046E+01
   1.08775E+01     2.85390E+01
   1.08788E+01     2.84724E+01
   1.08800E+01     2.84050E+01
   1.08813E+01     2.83369E+01
   1.08825E+01     2.82682E+01
   1.08838E+01     2.81991E+01
   1.08850E+01     2.81298E+01
   1.08863E+01     2.80602E+01
   1.08875E+01     2.79907E+01
   1.08888E+01     2.79212E+01
   1.08900E+01     2.78520E+01
   1.08913E+01     2.77831E+01
   1.08925E+01     2.77147E+01
   1.08938E+01     2.76467E+01
   1.08950E+01     2.75794E+01
   1.08963E+01     2.75128E+01
   1.08975E+01     2.74469E+01
   1.08988E+01     2.73818E+01
   1.09000E+01     2.73176E+01
   1.09013E+01     2.72543E+01
   1.09025E+01     2.71919E+01
   1.09038E+01     2.71305E+01
   1.09050E+01     2.70700E+01
   1.09062E+01     2.70106E+01
   1.09075E+01     2.69521E+01
   1.09088E+01     2.68946E+01
   1.09100E+01     2.68380E+01
   1.09113E+01     2.67825E+01
   1.09125E+01     2.67279E+01
   1.09138E+01     2.66742E+01
   1.09150E+01     2.66216E+01
   1.09163E+01     2.65700E+01
   1.09175E+01     2.65194E+01
   1.09188E+01     2.64699E+01
   1.09200E+01     2.64214E+01
   1.09213E+01     2.63742E+01
   1.09225E+01     2.63281E+01
   1.09238E+01     2.62832E+01
   1.09250E+01     2.62396E+01
   1.09263E+01     2.61973E+01
   1.09275E+01     2.61562E+01
   1.09288E+01     2.61165E+01
   1.09300E+01     2.60780E+01
   1.09313E+01     2.60409E+01
   1.09325E+01     2.60051E+01
   1.09338E+01     2.59706E+01
   1.09350E+01     2.59373E+01
   1.09363E+01     2.59053E+01
   1.09375E+01     2.58745E+01
   1.09388E+01     2.58450E+01
   1.09400E+01     2.58166E+01
   1.09413E+01     2.57893E+01
   1.09425E+01     2.57631E+01
   1.09438E+01     2.57380E+01
   1.09450E+01     2.57138E+01
   1.09463E+01     2.56906E+01
   1.09475E+01     2.56684E+01
   1.09488E+01     2.56470E+01
   1.09500E+01     2.56264E+01
   1.09513E+01     2.56067E+01
   1.09525E+01     2.55878E+01
   1.09538E+01     2.55697E+01
   1.09550E+01     2.55524E+01
   1.09563E+01     2.55359E+01
   1.09575E+01     2.55201E+01
   1.09588E+01     2.55050E+01
   1.09600E+01     2.54907E+01
   1.09613E+01     2.54771E+01
   1.09625E+01     2.54643E+01
   1.09638E+01     2.54523E+01
   1.09650E+01     2.54411E+01
   1.09663E+01     2.54308E+01
   1.09675E+01     2.54213E+01
   1.09688E+01     2.54128E+01
   1.09700E+01     2.54052E+01
   1.09713E+01     2.53986E+01
   1.09725E+01     2.53929E+01
   1.09738E+01     2.53883E+01
   1.09750E+01     2.53846E+01
   1.09763E+01     2.53820E+01
   1.09775E+01     2.53804E+01
   1.09788E+01     2.53798E+01
   1.09800E+01     2.53802E+01
   1.09813E+01     2.53816E+01
   1.09825E+01     2.53840E+01
   1.09838E+01     2.53874E+01
   1.09850E+01     2.53917E+01
   1.09863E+01     2.53969E+01
   1.09875E+01     2.54031E+01
   1.09888E+01     2.54102E+01
   1.09900E+01     2.54182E+01
   1.09913E+01     2.54270E+01
   1.09925E+01     2.54368E+01
   1.09938E+01     2.54473E+01
   1.09950E+01     2.54587E+01
   1.09963E+01     2.54709E+01
   1.09975E+01     2.54839E+01
   1.09988E+01     2.54978E+01
   1.10000E+01     2.55124E+01
   1.10013E+01     2.55277E+01
   1.10025E+01     2.55438E+01
   1.10038E+01     2.55607E+01
   1.10050E+01     2.55782E+01
   1.10063E+01     2.55965E+01
   1.10075E+01     2.56154E+01
   1.10088E+01     2.56348E+01
   1.10100E+01     2.56549E+01
   1.10113E+01     2.56755E+01
   1.10125E+01     2.56965E+01
   1.10138E+01     2.57180E+01
   1.10150E+01     2.57399E+01
   1.10163E+01     2.57621E+01
   1.10175E+01     2.57845E+01
   1.10188E+01     2.58070E+01
   1.10200E+01     2.58297E+01
   1.10213E+01     2.58525E+01
   1.10225E+01     2.58752E+01
   1.10238E+01     2.58979E+01
   1.10250E+01     2.59204E+01
   1.10263E+01     2.59427E+01
   1.10275E+01     2.59648E+01
   1.10288E+01     2.59865E+01
   1.10300E+01     2.60079E+01
   1.10312E+01     2.60289E+01
   1.10325E+01     2.60495E+01
   1.10338E+01     2.60695E+01
   1.10350E+01     2.60890E+01
   1.10363E+01     2.61080E+01
   1.10375E+01     2.61264E+01
   1.10388E+01     2.61443E+01
   1.10400E+01     2.61615E+01
   1.10413E+01     2.61781E+01
   1.10425E+01     2.61940E+01
   1.10438E+01     2.62093E+01
   1.10450E+01     2.62240E+01
   1.10463E+01     2.62381E+01
   1.10475E+01     2.62515E+01
   1.10488E+01     2.62642E+01
   1.10500E+01     2.62764E+01
   1.10513E+01     2.62878E+01
   1.10525E+01     2.62987E+01
   1.10538E+01     2.63089E+01
   1.10550E+01     2.63184E+01
   1.10563E+01     2.63273E+01
   1.10575E+01     2.63356E+01
   1.10588E+01     2.63433E+01
   1.10600E+01     2.63504E+01
   1.10613E+01     2.63568E+01
   1.10625E+01     2.63627E+01
   1.10638E+01     2.63679E+01
   1.10650E+01     2.63726E+01
   1.10663E+01     2.63767E+01
   1.10675E+01     2.63802E+01
   1.10688E+01     2.63832E+01
   1.10700E+01     2.63857E+01
   1.10713E+01     2.63876E+01
   1.10725E+01     2.63891E+01
   1.10738E+01     2.63900E+01
   1.10750E+01     2.63905E+01
   1.10763E+01     2.63906E+01
   1.10775E+01     2.63902E+01
   1.10788E+01     2.63895E+01
   1.10800E+01     2.63883E+01
   1.10813E+01     2.63868E+01
   1.10825E+01     2.63850E+01
   1.10838E+01     2.63829E+01
   1.10850E+01     2.63805E+01
   1.10863E+01     2.63778E+01
   1.10875E+01     2.63748E+01
   1.10888E+01     2.63716E+01
   1.10900E+01     2.63682E+01
   1.10913E+01     2.63646E+01
   1.10925E+01     2.63608E+01
   1.10938E+01     2.63568E+01
   1.10950E+01     2.63527E+01
   1.10963E+01     2.63483E+01
   1.10975E+01     2.63439E+01
   1.10988E+01     2.63392E+01
   1.11000E+01     2.63345E+01
   1.11013E+01     2.63295E+01
   1.11025E+01     2.63244E+01
   1.11038E+01     2.63192E+01
   1.11050E+01     2.63138E+01
   1.11063E+01     2.63082E+01
   1.11075E+01     2.63025E+01
   1.11088E+01     2.62966E+01
   1.11100E+01     2.62905E+01
   1.11113E+01     2.62842E+01
   1.11125E+01     2.62777E+01
   1.11138E+01     2.62710E+01
   1.11150E+01     2.62640E+01
   1.11163E+01     2.62569E+01
   1.11175E+01     2.62495E+01
   1.11188E+01     2.62419E+01
   1.11200E+01     2.62340E+01
   1.11213E+01     2.62259E+01
   1.11225E+01     2.62175E+01
   1.11238E+01     2.62088E+01
   1.11250E+01     2.61999E+01
   1.11263E+01     2.61906E+01
   1.11275E+01     2.61811E+01
   1.11288E+01     2.61713E+01
   1.11300E+01     2.61612E+01
   1.11313E+01     2.61508E+01
   1.11325E+01     2.61401E+01
   1.11338E+01     2.61291E+01
   1.11350E+01     2.61178E+01
   1.11363E+01     2.61062E+01
   1.11375E+01     2.60943E+01
   1.11388E+01     2.60820E+01
   1.11400E+01     2.60694E+01
   1.11413E+01     2.60565E+01
   1.11425E+01     2.60433E+01
   1.11438E+01     2.60297E+01
   1.11450E+01     2.60158E+01
   1.11463E+01     2.60016E+01
   1.11475E+01     2.59870E+01
   1.11488E+01     2.59722E+01
   1.11500E+01     2.59570E+01
   1.11513E+01     2.59415E+01
   1.11525E+01     2.59257E+01
   1.11538E+01     2.59096E+01
   1.11550E+01     2.58932E+01
   1.11562E+01     2.58765E+01
   1.11575E+01     2.58597E+01
   1.11588E+01     2.58426E+01
   1.11600E+01     2.58252E+01
   1.11613E+01     2.58077E+01
   1.11625E+01     2.57901E+01
   1.11638E+01     2.57722E+01
   1.11650E+01     2.57543E+01
   1.11663E+01     2.57363E+01
   1.11675E+01     2.57182E+01
   1.11688E+01     2.57001E+01
   1.11700E+01     2.56819E+01
   1.11713E+01     2.56638E+01
   1.11725E+01     2.56457E+01
   1.11738E+01     2.56277E+01
   1.11750E+01     2.56097E+01
   1.11763E+01     2.55919E+01
   1.11775E+01     2.55742E+01
   1.11788E+01     2.55567E+01
   1.11800E+01     2.55394E+01
   1.11813E+01     2.55223E+01
   1.11825E+01     2.55055E+01
   1.11838E+01     2.54889E+01
   1.11850E+01     2.54726E+01
   1.11863E+01     2.54565E+01
   1.11875E+01     2.54408E+01
   1.11888E+01     2.54254E+01
   1.11900E+01     2.54103E+01
   1.11913E+01     2.53956E+01
   1.11925E+01     2.53812E+01
   1.11938E+01     2.53672E+01
   1.11950E+01     2.53536E+01
   1.11963E+01     2.53403E+01
   1.11975E+01     2.53274E+01
   1.11988E+01     2.53149E+01
   1.12000E+01     2.53028E+01
   1.12013E+01     2.52911E+01
   1.12025E+01     2.52798E+01
   1.12038E+01     2.52689E+01
   1.12050E+01     2.52584E+01
   1.12063E+01     2.52483E+01
   1.12075E+01     2.52387E+01
   1.12088E+01     2.52296E+01
   1.12100E+01     2.52210E+01
   1.12113E+01     2.52132E+01
   1.12125E+01     2.52061E+01
   1.12138E+01     2.51999E+01
   1.12150E+01     2.51947E+01
   1.12163E+01     2.51907E+01
   1.12175E+01     2.51877E+01
   1.12188E+01     2.51857E+01
   1.12200E+01     2.51846E+01
   1.12213E+01     2.51844E+01
   1.12225E+01     2.51849E+01
   1.12238E+01     2.51859E+01
   1.12250E+01     2.51875E+01
   1.12263E+01     2.51895E+01
   1.12275E+01     2.51921E+01
   1.12288E+01     2.51951E+01
   1.12300E+01     2.51988E+01
   1.12313E+01     2.52033E+01
   1.12325E+01     2.52086E+01
   1.12338E+01     2.52152E+01
   1.12350E+01     2.52232E+01
   1.12363E+01     2.52329E+01
   1.12375E+01     2.52448E+01
   1.12388E+01     2.52592E+01
   1.12400E+01     2.52768E+01
   1.12413E+01     2.52982E+01
   1.12425E+01     2.53240E+01
   1.12438E+01     2.53551E+01
   1.12450E+01     2.53923E+01
   1.12463E+01     2.54367E+01
   1.12475E+01     2.54892E+01
   1.12488E+01     2.55512E+01
   1.12500E+01     2.56238E+01
   1.12513E+01     2.57083E+01
   1.12525E+01     2.58062E+01
   1.12538E+01     2.59187E+01
   1.12550E+01     2.60475E+01
   1.12563E+01     2.61936E+01
   1.12575E+01     2.63585E+01
   1.12588E+01     2.65432E+01
   1.12600E+01     2.67485E+01
   1.12613E+01     2.69752E+01
   1.12625E+01     2.72235E+01
   1.12638E+01     2.74935E+01
   1.12650E+01     2.77848E+01
   1.12663E+01     2.80968E+01
   1.12675E+01     2.84282E+01
   1.12688E+01     2.87776E+01
   1.12700E+01     2.91429E+01
   1.12713E+01     2.95220E+01
   1.12725E+01     2.99124E+01
   1.12738E+01     3.03115E+01
   1.12750E+01     3.07169E+01
   1.12763E+01     3.11259E+01
   1.12775E+01     3.15362E+01
   1.12788E+01     3.19455E+01
   1.12800E+01     3.23520E+01
   1.12812E+01     3.27540E+01
   1.12825E+01     3.31505E+01
   1.12838E+01     3.35407E+01
   1.12850E+01     3.39243E+01
   1.12863E+01     3.43012E+01
   1.12875E+01     3.46714E+01
   1.12888E+01     3.50353E+01
   1.12900E+01     3.53929E+01
   1.12913E+01     3.57445E+01
   1.12925E+01     3.60905E+01
   1.12938E+01     3.64311E+01
   1.12950E+01     3.67667E+01
   1.12963E+01     3.70976E+01
   1.12975E+01     3.74240E+01
   1.12988E+01     3.77460E+01
   1.13000E+01     3.80636E+01
   1.13013E+01     3.83764E+01
   1.13025E+01     3.86842E+01
   1.13038E+01     3.89868E+01
   1.13050E+01     3.92839E+01
   1.13063E+01     3.95756E+01
   1.13075E+01     3.98618E+01
   1.13088E+01     4.01428E+01
   1.13100E+01     4.04187E+01
   1.13113E+01     4.06896E+01
   1.13125E+01     4.09555E+01
   1.13138E+01     4.12163E+01
   1.13150E+01     4.14716E+01
   1.13163E+01     4.17212E+01
   1.13175E+01     4.19647E+01
   1.13188E+01     4.22021E+01
   1.13200E+01     4.24332E+01
   1.13213E+01     4.26584E+01
   1.13225E+01     4.28777E+01
   1.13238E+01     4.30915E+01
   1.13250E+01     4.33002E+01
   1.13263E+01     4.35039E+01
   1.13275E+01     4.37027E+01
   1.13288E+01     4.38966E+01
   1.13300E+01     4.40855E+01
   1.13313E+01     4.42691E+01
   1.13325E+01     4.44474E+01
   1.13338E+01     4.46200E+01
   1.13350E+01     4.47868E+01
   1.13363E+01     4.49478E+01
   1.13375E+01     4.51031E+01
   1.13388E+01     4.52531E+01
   1.13400E+01     4.53978E+01
   1.13413E+01     4.55376E+01
   1.13425E+01     4.56727E+01
   1.13438E+01     4.58034E+01
   1.13450E+01     4.59299E+01
   1.13463E+01     4.60522E+01
   1.13475E+01     4.61704E+01
   1.13488E+01     4.62844E+01
   1.13500E+01     4.63943E+01
   1.13513E+01     4.64999E+01
   1.13525E+01     4.66012E+01
   1.13538E+01     4.66979E+01
   1.13550E+01     4.67900E+01
   1.13563E+01     4.68775E+01
   1.13575E+01     4.69602E+01
   1.13588E+01     4.70381E+01
   1.13600E+01     4.71110E+01
   1.13613E+01     4.71789E+01
   1.13625E+01     4.72416E+01
   1.13638E+01     4.72990E+01
   1.13650E+01     4.73509E+01
   1.13663E+01     4.73973E+01
   1.13675E+01     4.74379E+01
   1.13688E+01     4.74725E+01
   1.13700E+01     4.75009E+01
   1.13713E+01     4.75228E+01
   1.13725E+01     4.75377E+01
   1.13738E+01     4.75454E+01
   1.13750E+01     4.75453E+01
   1.13763E+01     4.75372E+01
   1.13775E+01     4.75206E+01
   1.13788E+01     4.74950E+01
   1.13800E+01     4.74600E+01
   1.13813E+01     4.74151E+01
   1.13825E+01     4.73598E+01
   1.13838E+01     4.72938E+01
   1.13850E+01     4.72166E+01
   1.13863E+01     4.71281E+01
   1.13875E+01     4.70277E+01
   1.13888E+01     4.69154E+01
   1.13900E+01     4.67907E+01
   1.13913E+01     4.66536E+01
   1.13925E+01     4.65040E+01
   1.13938E+01     4.63420E+01
   1.13950E+01     4.61679E+01
   1.13963E+01     4.59821E+01
   1.13975E+01     4.57851E+01
   1.13988E+01     4.55772E+01
   1.14000E+01     4.53591E+01
   1.14013E+01     4.51312E+01
   1.14025E+01     4.48942E+01
   1.14038E+01     4.46488E+01
   1.14050E+01     4.43961E+01
   1.14062E+01     4.41371E+01
   1.14075E+01     4.38730E+01
   1.14088E+01     4.36049E+01
   1.14100E+01     4.33338E+01
   1.14113E+01     4.30607E+01
   1.14125E+01     4.27865E+01
   1.14138E+01     4.25118E+01
   1.14150E+01     4.22374E+01
   1.14163E+01     4.19636E+01
   1.14175E+01     4.16908E+01
   1.14188E+01     4.14194E+01
   1.14200E+01     4.11495E+01
   1.14213E+01     4.08813E+01
   1.14225E+01     4.06147E+01
   1.14238E+01     4.03497E+01
   1.14250E+01     4.00862E+01
   1.14263E+01     3.98243E+01
   1.14275E+01     3.95637E+01
   1.14288E+01     3.93044E+01
   1.14300E+01     3.90462E+01
   1.14313E+01     3.87891E+01
   1.14325E+01     3.85330E+01
   1.14338E+01     3.82779E+01
   1.14350E+01     3.80238E+01
   1.14363E+01     3.77707E+01
   1.14375E+01     3.75187E+01
   1.14388E+01     3.72679E+01
   1.14400E+01     3.70186E+01
   1.14413E+01     3.67707E+01
   1.14425E+01     3.65246E+01
   1.14438E+01     3.62801E+01
   1.14450E+01     3.60372E+01
   1.14463E+01     3.57956E+01
   1.14475E+01     3.55553E+01
   1.14488E+01     3.53164E+01
   1.14500E+01     3.50791E+01
   1.14513E+01     3.48433E+01
   1.14525E+01     3.46094E+01
   1.14538E+01     3.43772E+01
   1.14550E+01     3.41470E+01
   1.14563E+01     3.39187E+01
   1.14575E+01     3.36926E+01
   1.14588E+01     3.34686E+01
   1.14600E+01     3.32469E+01
   1.14613E+01     3.30273E+01
   1.14625E+01     3.28098E+01
   1.14638E+01     3.25947E+01
   1.14650E+01     3.23817E+01
   1.14663E+01     3.21711E+01
   1.14675E+01     3.19628E+01
   1.14688E+01     3.17564E+01
   1.14700E+01     3.15519E+01
   1.14713E+01     3.13491E+01
   1.14725E+01     3.11477E+01
   1.14738E+01     3.09480E+01
   1.14750E+01     3.07498E+01
   1.14763E+01     3.05533E+01
   1.14775E+01     3.03584E+01
   1.14788E+01     3.01652E+01
   1.14800E+01     2.99736E+01
   1.14813E+01     2.97836E+01
   1.14825E+01     2.95953E+01
   1.14838E+01     2.94090E+01
   1.14850E+01     2.92246E+01
   1.14863E+01     2.90417E+01
   1.14875E+01     2.88605E+01
   1.14888E+01     2.86811E+01
   1.14900E+01     2.85039E+01
   1.14913E+01     2.83288E+01
   1.14925E+01     2.81564E+01
   1.14938E+01     2.79869E+01
   1.14950E+01     2.78206E+01
   1.14963E+01     2.76581E+01
   1.14975E+01     2.74998E+01
   1.14988E+01     2.73461E+01
   1.15000E+01     2.71976E+01
   1.15013E+01     2.70546E+01
   1.15025E+01     2.69179E+01
   1.15038E+01     2.67878E+01
   1.15050E+01     2.66651E+01
   1.15063E+01     2.65504E+01
   1.15075E+01     2.64445E+01
   1.15088E+01     2.63482E+01
   1.15100E+01     2.62624E+01
   1.15113E+01     2.61875E+01
   1.15125E+01     2.61242E+01
   1.15138E+01     2.60731E+01
   1.15150E+01     2.60347E+01
   1.15163E+01     2.60092E+01
   1.15175E+01     2.59968E+01
   1.15188E+01     2.59973E+01
   1.15200E+01     2.60102E+01
   1.15213E+01     2.60351E+01
   1.15225E+01     2.60715E+01
   1.15238E+01     2.61185E+01
   1.15250E+01     2.61751E+01
   1.15263E+01     2.62404E+01
   1.15275E+01     2.63131E+01
   1.15288E+01     2.63920E+01
   1.15300E+01     2.64759E+01
   1.15312E+01     2.65636E+01
   1.15325E+01     2.66537E+01
   1.15338E+01     2.67452E+01
   1.15350E+01     2.68370E+01
   1.15363E+01     2.69281E+01
   1.15375E+01     2.70178E+01
   1.15388E+01     2.71055E+01
   1.15400E+01     2.71906E+01
   1.15413E+01     2.72729E+01
   1.15425E+01     2.73522E+01
   1.15438E+01     2.74284E+01
   1.15450E+01     2.75016E+01
   1.15463E+01     2.75719E+01
   1.15475E+01     2.76393E+01
   1.15488E+01     2.77041E+01
   1.15500E+01     2.77664E+01
   1.15513E+01     2.78264E+01
   1.15525E+01     2.78843E+01
   1.15538E+01     2.79402E+01
   1.15550E+01     2.79942E+01
   1.15563E+01     2.80465E+01
   1.15575E+01     2.80970E+01
   1.15588E+01     2.81461E+01
   1.15600E+01     2.81935E+01
   1.15613E+01     2.82396E+01
   1.15625E+01     2.82842E+01
   1.15638E+01     2.83275E+01
   1.15650E+01     2.83695E+01
   1.15663E+01     2.84102E+01
   1.15675E+01     2.84496E+01
   1.15688E+01     2.84879E+01
   1.15700E+01     2.85250E+01
   1.15713E+01     2.85610E+01
   1.15725E+01     2.85960E+01
   1.15738E+01     2.86298E+01
   1.15750E+01     2.86628E+01
   1.15763E+01     2.86948E+01
   1.15775E+01     2.87259E+01
   1.15788E+01     2.87562E+01
   1.15800E+01     2.87857E+01
   1.15813E+01     2.88146E+01
   1.15825E+01     2.88428E+01
   1.15838E+01     2.88705E+01
   1.15850E+01     2.88976E+01
   1.15863E+01     2.89243E+01
   1.15875E+01     2.89505E+01
   1.15888E+01     2.89763E+01
   1.15900E+01     2.90018E+01
   1.15913E+01     2.90270E+01
   1.15925E+01     2.90520E+01
   1.15938E+01     2.90769E+01
   1.15950E+01     2.91015E+01
   1.15963E+01     2.91259E+01
   1.15975E+01     2.91501E+01
   1.15988E+01     2.91741E+01
   1.16000E+01     2.91978E+01
   1.16013E+01     2.92212E+01
   1.16025E+01     2.92444E+01
   1.16038E+01     2.92674E+01
   1.16050E+01     2.92902E+01
   1.16063E+01     2.93128E+01
   1.16075E+01     2.93353E+01
   1.16088E+01     2.93577E+01
   1.16100E+01     2.93798E+01
   1.16113E+01     2.94016E+01
   1.16125E+01     2.94230E+01
   1.16138E+01     2.94439E+01
   1.16150E+01     2.94643E+01
   1.16163E+01     2.94840E+01
   1.16175E+01     2.95030E+01
   1.16188E+01     2.95211E+01
   1.16200E+01     2.95384E+01
   1.16213E+01     2.95547E+01
   1.16225E+01     2.95701E+01
   1.16238E+01     2.95844E+01
   1.16250E+01     2.95977E+01
   1.16263E+01     2.96099E+01
   1.16275E+01     2.96209E+01
   1.16288E+01     2.96307E+01
   1.16300E+01     2.96393E+01
   1.16313E+01     2.96467E+01
   1.16325E+01     2.96529E+01
   1.16338E+01     2.96578E+01
   1.16350E+01     2.96612E+01
   1.16363E+01     2.96633E+01
   1.16375E+01     2.96637E+01
   1.16388E+01     2.96624E+01
   1.16400E+01     2.96594E+01
   1.16413E+01     2.96544E+01
   1.16425E+01     2.96473E+01
   1.16438E+01     2.96381E+01
   1.16450E+01     2.96267E+01
   1.16463E+01     2.96130E+01
   1.16475E+01     2.95970E+01
   1.16488E+01     2.95786E+01
   1.16500E+01     2.95579E+01
   1.16513E+01     2.95349E+01
   1.16525E+01     2.95095E+01
   1.16538E+01     2.94818E+01
   1.16550E+01     2.94517E+01
   1.16562E+01     2.94193E+01
   1.16575E+01     2.93845E+01
   1.16588E+01     2.93474E+01
   1.16600E+01     2.93079E+01
   1.16613E+01     2.92661E+01
   1.16625E+01     2.92219E+01
   1.16638E+01     2.91755E+01
   1.16650E+01     2.91269E+01
   1.16663E+01     2.90761E+01
   1.16675E+01     2.90232E+01
   1.16688E+01     2.89683E+01
   1.16700E+01     2.89115E+01
   1.16713E+01     2.88530E+01
   1.16725E+01     2.87927E+01
   1.16738E+01     2.87310E+01
   1.16750E+01     2.86678E+01
   1.16763E+01     2.86034E+01
   1.16775E+01     2.85378E+01
   1.16788E+01     2.84712E+01
   1.16800E+01     2.84038E+01
   1.16813E+01     2.83357E+01
   1.16825E+01     2.82671E+01
   1.16838E+01     2.81980E+01
   1.16850E+01     2.81286E+01
   1.16863E+01     2.80591E+01
   1.16875E+01     2.79895E+01
   1.16888E+01     2.79201E+01
   1.16900E+01     2.78509E+01
   1.16913E+01     2.77820E+01
   1.16925E+01     2.77136E+01
   1.16938E+01     2.76456E+01
   1.16950E+01     2.75783E+01
   1.16963E+01     2.75117E+01
   1.16975E+01     2.74458E+01
   1.16988E+01     2.73807E+01
   1.17000E+01     2.73165E+01
   1.17013E+01     2.72532E+01
   1.17025E+01     2.71908E+01
   1.17038E+01     2.71294E+01
   1.17050E+01     2.70690E+01
   1.17063E+01     2.70095E+01
   1.17075E+01     2.69510E+01
   1.17088E+01     2.68935E+01
   1.17100E+01     2.68369E+01
   1.17113E+01     2.67814E+01
   1.17125E+01     2.67268E+01
   1.17138E+01     2.66731E+01
   1.17150E+01     2.66205E+01
   1.17163E+01     2.65689E+01
   1.17175E+01     2.65183E+01
   1.17188E+01     2.64688E+01
   1.17200E+01     2.64203E+01
   1.17213E+01     2.63731E+01
   1.17225E+01     2.63270E+01
   1.17238E+01     2.62821E+01
   1.17250E+01     2.62385E+01
   1.17263E+01     2.61961E+01
   1.17275E+01     2.61551E+01
   1.17288E+01     2.61153E+01
   1.17300E+01     2.60768E+01
   1.17313E+01     2.60397E+01
   1.17325E+01     2.60039E+01
   1.17338E+01     2.59693E+01
   1.17350E+01     2.59361E+01
   1.17363E+01     2.59041E+01
   1.17375E+01     2.58733E+01
   1.17388E+01     2.58437E+01
   1.17400E+01     2.58153E+01
   1.17413E+01     2.57880E+01
   1.17425E+01     2.57619E+01
   1.17438E+01     2.57367E+01
   1.17450E+01     2.57126E+01
   1.17463E+01     2.56894E+01
   1.17475E+01     2.56671E+01
   1.17488E+01     2.56457E+01
   1.17500E+01     2.56252E+01
   1.17513E+01     2.56055E+01
   1.17525E+01     2.55866E+01
   1.17538E+01     2.55685E+01
   1.17550E+01     2.55512E+01
   1.17563E+01     2.55346E+01
   1.17575E+01     2.55188E+01
   1.17588E+01     2.55037E+01
   1.17600E+01     2.54894E+01
   1.17613E+01     2.54758E+01
   1.17625E+01     2.54630E+01
   1.17638E+01     2.54510E+01
   1.17650E+01     2.54399E+01
   1.17663E+01     2.54295E+01
   1.17675E+01     2.54201E+01
   1.17688E+01     2.54116E+01
   1.17700E+01     2.54040E+01
   1.17713E+01     2.53973E+01
   1.17725E+01     2.53917E+01
   1.17738E+01     2.53870E+01
   1.17750E+01     2.53834E+01
   1.17763E+01     2.53808E+01
   1.17775E+01     2.53792E+01
   1.17788E+01     2.53786E+01
   1.17800E+01     2.53790E+01
   1.17812E+01     2.53804E+01
   1.17825E+01     2.53828E+01
   1.17838E+01     2.53862E+01
   1.17850E+01     2.53905E+01
   1.17863E+01     2.53958E+01
   1.17875E+01     2.54020E+01
   1.17888E+01     2.54091E+01
   1.17900E+01     2.54170E+01
   1.17913E+01     2.54259E+01
   1.17925E+01     2.54356E+01
   1.17938E+01     2.54462E+01
   1.17950E+01     2.54576E+01
   1.17963E+01     2.54698E+01
   1.17975E+01     2.54828E+01
   1.17988E+01     2.54966E+01
   1.18000E+01     2.55113E+01
   1.18013E+01     2.55266E+01
   1.18025E+01     2.55427E+01
   1.18038E+01     2.55596E+01
   1.18050E+01     2.55771E+01
   1.18063E+01     2.55954E+01
   1.18075E+01     2.56143E+01
   1.18088E+01     2.56338E+01
   1.18100E+01     2.56538E+01
   1.18113E+01     2.56744E+01
   1.18125E+01     2.56955E+01
   1.18138E+01     2.57170E+01
   1.18150E+01     2.57388E+01
   1.18163E+01     2.57610E+01
   1.18175E+01     2.57834E+01
   1.18188E+01     2.58060E+01
   1.18200E+01     2.58287E+01
   1.18213E+01     2.58514E+01
   1.18225E+01     2.58742E+01
   1.18238E+01     2.58968E+01
   1.18250E+01     2.59194E+01
   1.18263E+01     2.59417E+01
   1.18275E+01     2.59637E+01
   1.18288E+01     2.59855E+01
   1.18300E+01     2.60069E+01
   1.18313E+01     2.60279E+01
   1.18325E+01     2.60484E+01
   1.18338E+01     2.60685E+01
   1.18350E+01     2.60880E+01
   1.18363E+01     2.61070E+01
   1.18375E+01     2.61254E+01
   1.18388E+01     2.61433E+01
   1.18400E+01     2.61605E+01
   1.18413E+01     2.61771E+01
   1.18425E+01     2.61930E+01
   1.18438E+01     2.62084E+01
   1.18450E+01     2.62230E+01
   1.18463E+01     2.62371E+01
   1.18475E+01     2.62505E+01
   1.18488E+01     2.62633E+01
   1.18500E+01     2.62754E+01
   1.18513E+01     2.62869E+01
   1.18525E+01     2.62977E+01
   1.18538E+01     2.63079E+01
   1.18550E+01     2.63175E+01
   1.18563E+01     2.63264E+01
   1.18575E+01     2.63347E+01
   1.18588E+01     2.63424E+01
   1.18600E+01     2.63495E+01
   1.18613E+01     2.63559E+01
   1.18625E+01     2.63618E+01
   1.18638E+01     2.63670E+01
   1.18650E+01     2.63717E+01
   1.18663E+01     2.63758E+01
   1.18675E+01     2.63794E+01
   1.18688E+01     2.63824E+01
   1.18700E+01     2.63848E+01
   1.18713E+01     2.63868E+01
   1.18725E+01     2.63882E+01
   1.18738E+01     2.63892E+01
   1.18750E+01     2.63897E+01
   1.18763E+01     2.63897E+01
   1.18775E+01     2.63894E+01
   1.18788E+01     2.63886E+01
   1.18800E+01     2.63875E+01
   1.18813E+01     2.63860E+01
   1.18825E+01     2.63842E+01
   1.18838E+01     2.63820E+01
   1.18850E+01     2.63796E+01
   1.18863E+01     2.63769E+01
   1.18875E+01     2.63739E+01
   1.18888E+01     2.63708E+01
   1.18900E+01     2.63674E+01
   1.18913E+01     2.63637E+01
   1.18925E+01     2.63599E+01
   1.18938E+01     2.63559E+01
   1.18950E+01     2.63518E+01
   1.18963E+01     2.63475E+01
   1.18975E+01     2.63430E+01
   1.18988E+01     2.63384E+01
   1.19000E+01     2.63336E+01
   1.19013E+01     2.63286E+01
   1.19025E+01     2.63235E+01
   1.19038E+01     2.63183E+01
   1.19050E+01     2.63129E+01
   1.19062E+01     2.63073E+01
   1.19075E+01     2.63016E+01
   1.19088E+01     2.62957E+01
   1.19100E+01     2.62895E+01
   1.19113E+01     2.62832E+01
   1.19125E+01     2.62767E+01
   1.19138E+01     2.62700E+01
   1.19150E+01     2.62631E+01
   1.19163E+01     2.62560E+01
   1.19175E+01     2.62486E+01
   1.19188E+01     2.62409E+01
   1.19200E+01     2.62331E+01
   1.19213E+01     2.62249E+01
   1.19225E+01     2.62166E+01
   1.19238E+01     2.62079E+01
   1.19250E+01     2.61989E+01
   1.19263E+01     2.61897E+01
   1.19275E+01     2.61802E+01
   1.19288E+01     2.61704E+01
   1.19300E+01     2.61603E+01
   1.19313E+01     2.61499E+01
   1.19325E+01     2.61392E+01
   1.19338E+01     2.61282E+01
   1.19350E+01     2.61169E+01
   1.19363E+01     2.61052E+01
   1.19375E+01     2.60933E+01
   1.19388E+01     2.60810E+01
   1.19400E+01     2.60684E+01
   1.19413E+01     2.60555E+01
   1.19425E+01     2.60423E+01
   1.19438E+01     2.60287E+01
   1.19450E+01     2.60148E+01
   1.19463E+01     2.60006E+01
   1.19475E+01     2.59860E+01
   1.19488E+01     2.59712E+01
   1.19500E+01     2.59560E+01
   1.19513E+01     2.59404E+01
   1.19525E+01     2.59246E+01
   1.19538E+01     2.59085E+01
   1.19550E+01     2.58922E+01
   1.19563E+01     2.58755E+01
   1.19575E+01     2.58586E+01
   1.19588E+01     2.58415E+01
   1.19600E+01     2.58242E+01
   1.19613E+01     2.58067E+01
   1.19625E+01     2.57890E+01
   1.19638E+01     2.57712E+01
   1.19650E+01     2.57533E+01
   1.19663E+01     2.57352E+01
   1.19675E+01     2.57172E+01
   1.19688E+01     2.56990E+01
   1.19700E+01     2.56809E+01
   1.19713E+01     2.56627E+01
   1.19725E+01     2.56447E+01
   1.19738E+01     2.56266E+01
   1.19750E+01     2.56087E+01
   1.19763E+01     2.55909E+01
   1.19775E+01     2.55732E+01
   1.19788E+01     2.55557E+01
   1.19800E+01     2.55384E+01
   1.19813E+01     2.55213E+01
   1.19825E+01     2.55044E+01
   1.19838E+01     2.54878E+01
   1.19850E+01     2.54715E+01
   1.19863E+01     2.54555E+01
   1.19875E+01     2.54398E+01
   1.19888E+01     2.54244E+01
   1.19900E+01     2.54093E+01
   1.19913E+01     2.53946E+01
   1.19925E+01     2.53802E+01
   1.19938E+01     2.53662E+01
   1.19950E+01     2.53526E+01
   1.19963E+01     2.53393E+01
   1.19975E+01     2.53264E+01
   1.19988E+01     2.53139E+01
   1.20000E+01     2.53018E+01
   1.20013E+01     2.52901E+01
   1.20025E+01     2.52788E+01
   1.20038E+01     2.52679E+01
   1.20050E+01     2.52574E+01
   1.20063E+01     2.52473E+01
   1.20075E+01     2.52377E+01
   1.20088E+01     2.52286E+01
   1.20100E+01     2.52200E+01
   1.20113E+01     2.52121E+01
   1.20125E+01     2.52051E+01
   1.20138E+01     2.51989E+01
   1.20150E+01     2.51937E+01
   1.20163E+01     2.51896E+01
   1.20175E+01     2.51866E+01
   1.20188E+01     2.51847E+01
   1.20200E+01     2.51836E+01
   1.20213E+01     2.51834E+01
   1.20225E+01     2.51839E+01
   1.20238E+01     2.51849E+01
   1.20250E+01     2.51865E+01
   1.20263E+01     2.51885E+01
   1.20275E+01     2.51911E+01
   1.20288E+01     2.51941E+01
   1.20300E+01     2.51978E+01
   1.20313E+01     2.52023E+01
   1.20325E+01     2.52076E+01
   1.20338E+01     2.52142E+01
   1.20350E+01     2.52222E+01
   1.20363E+01     2.52319E+01
   1.20375E+01     2.52438E+01
   1.20388E+01     2.52582E+01
   1.20400E+01     2.52758E+01
   1.20413E+01     2.52972E+01
   1.20425E+01     2.53230E+01
   1.20438E+01     2.53541E+01
   1.20450E+01     2.53913E+01
   1.20463E+01     2.54357E+01
   1.20475E+01     2.54883E+01
   1.20488E+01     2.55502E+01
   1.20500E+01     2.56228E+01
   1.20513E+01     2.57074E+01
   1.20525E+01     2.58053E+01
   1.20538E+01     2.59179E+01
   1.20550E+01     2.60466E+01
   1.20563E+01     2.61928E+01
   1.20575E+01     2.63577E+01
   1.20588E+01     2.65424E+01
   1.20600E+01     2.67478E+01
   1.20613E+01     2.69744E+01
   1.20625E+01     2.72228E+01
   1.20638E+01     2.74928E+01
   1.20650E+01     2.77841E+01
   1.20663E+01     2.80961E+01
   1.20675E+01     2.84276E+01
   1.20688E+01     2.87770E+01
   1.20700E+01     2.91424E+01
   1.20713E+01     2.95214E+01
   1.20725E+01     2.99118E+01
   1.20738E+01     3.03110E+01
   1.20750E+01     3.07164E+01
   1.20763E+01     3.11254E+01
   1.20775E+01     3.15357E+01
   1.20788E+01     3.19450E+01
   1.20800E+01     3.23514E+01
   1.20813E+01     3.27535E+01
   1.20825E+01     3.31499E+01
   1.20838E+01     3.35401E+01
   1.20850E+01     3.39237E+01
   1.20863E+01     3.43006E+01
   1.20875E+01     3.46708E+01
   1.20888E+01     3.50346E+01
   1.20900E+01     3.53922E+01
   1.20913E+01     3.57439E+01
   1.20925E+01     3.60898E+01
   1.20938E+01     3.64304E+01
   1.20950E+01     3.67660E+01
   1.20963E+01     3.70968E+01
   1.20975E+01     3.74232E+01
   1.20988E+01     3.77452E+01
   1.21000E+01     3.80628E+01
   1.21013E+01     3.83756E+01
   1.21025E+01     3.86834E+01
   1.21038E+01     3.89859E+01
   1.21050E+01     3.92831E+01
   1.21063E+01     3.95747E+01
   1.21075E+01     3.98609E+01
   1.21088E+01     4.01419E+01
   1.21100E+01     4.04178E+01
   1.21113E+01     4.06886E+01
   1.21125E+01     4.09545E+01
   1.21138E+01     4.12153E+01
   1.21150E+01     4.14706E+01
   1.21163E+01     4.17201E+01
   1.21175E+01     4.19636E+01
   1.21188E+01     4.22010E+01
   1.21200E+01     4.24321E+01
   1.21213E+01     4.26572E+01
   1.21225E+01     4.28765E+01
   1.21238E+01     4.30904E+01
   1.21250E+01     4.32990E+01
   1.21263E+01     4.35027E+01
   1.21275E+01     4.37015E+01
   1.21288E+01     4.38954E+01
   1.21300E+01     4.40842E+01
   1.21313E+01     4.42679E+01
   1.21325E+01     4.44461E+01
   1.21338E+01     4.46187E+01
   1.21350E+01     4.47854E+01
   1.21363E+01     4.49465E+01
   1.21375E+01     4.51018E+01
   1.21388E+01     4.52517E+01
   1.21400E+01     4.53964E+01
   1.21413E+01     4.55362E+01
   1.21425E+01     4.56713E+01
   1.21438E+01     4.58020E+01
   1.21450E+01     4.59285E+01
   1.21463E+01     4.60507E+01
   1.21475E+01     4.61689E+01
   1.21488E+01     4.62830E+01
   1.21500E+01     4.63928E+01
   1.21513E+01     4.64984E+01
   1.21525E+01     4.65996E+01
   1.21538E+01     4.66963E+01
   1.21550E+01     4.67884E+01
   1.21563E+01     4.68758E+01
   1.21575E+01     4.69584E+01
   1.21588E+01     4.70362E+01
   1.21600E+01     4.71089E+01
   1.21613E+01     4.71767E+01
   1.21625E+01     4.72394E+01
   1.21638E+01     4.72969E+01
   1.21650E+01     4.73490E+01
   1.21663E+01     4.73956E+01
   1.21675E+01     4.74366E+01
   1.21688E+01     4.74715E+01
   1.21700E+01     4.75002E+01
   1.21713E+01     4.75222E+01
   1.21725E+01     4.75372E+01
   1.21738E+01     4.75447E+01
   1.21750E+01     4.75443E+01
   1.21763E+01     4.75358E+01
   1.21775E+01     4.75187E+01
   1.21788E+01     4.74926E+01
   1.21800E+01     4.74572E+01
   1.21813E+01     4.74120E+01
   1.21825E+01     4.73565E+01
   1.21838E+01     4.72904E+01
   1.21850E+01     4.72131E+01
   1.21863E+01     4.71243E+01
   1.21875E+01     4.70238E+01
   1.21888E+01     4.69112E+01
   1.21900E+01     4.67865E+01
   1.21913E+01     4.66495E+01
   1.21925E+01     4.65003E+01
   1.21938E+01     4.63389E+01
   1.21950E+01     4.61656E+01
   1.21963E+01     4.59804E+01
   1.21975E+01     4.57838E+01
   1.21988E+01     4.55762E+01
   1.22000E+01     4.53581E+01
   1.22013E+01     4.51302E+01
   1.22025E+01     4.48930E+01
   1.22038E+01     4.46474E+01
   1.22050E+01     4.43943E+01
   1.22063E+01     4.41350E+01
   1.22075E+01     4.38705E+01
   1.22088E+01     4.36020E+01
   1.22100E+01     4.33305E+01
   1.22113E+01     4.30569E+01
   1.22125E+01     4.27823E+01
   1.22138E+01     4.25073E+01
   1.22150E+01     4.22327E+01
   1.22163E+01     4.19588E+01
   1.22175E+01     4.16862E+01
   1.22188E+01     4.14151E+01
   1.22200E+01     4.11457E+01
   1.22213E+01     4.08780E+01
   1.22225E+01     4.06121E+01
   1.22238E+01     4.03478E+01
   1.22250E+01     4.00851E+01
   1.22263E+01     3.98238E+01
   1.22275E+01     3.95638E+01
   1.22288E+01     3.93049E+01
   1.22300E+01     3.90471E+01
   1.22313E+01     3.87902E+01
   1.22325E+01     3.85342E+01
   1.22338E+01     3.82790E+01
   1.22350E+01     3.80247E+01
   1.22363E+01     3.77713E+01
   1.22375E+01     3.75189E+01
   1.22388E+01     3.72677E+01
   1.22400E+01     3.70179E+01
   1.22413E+01     3.67697E+01
   1.22425E+01     3.65232E+01
   1.22438E+01     3.62784E+01
   1.22450E+01     3.60353E+01
   1.22463E+01     3.57935E+01
   1.22475E+01     3.55531E+01
   1.22488E+01     3.53142E+01
   1.22500E+01     3.50769E+01
   1.22513E+01     3.48412E+01
   1.22525E+01     3.46073E+01
   1.22538E+01     3.43753E+01
   1.22550E+01     3.41452E+01
   1.22563E+01     3.39171E+01
   1.22575E+01     3.36910E+01
   1.22588E+01     3.34672E+01
   1.22600E+01     3.32456E+01
   1.22613E+01     3.30260E+01
   1.22625E+01     3.28085E+01
   1.22638E+01     3.25934E+01
   1.22650E+01     3.23805E+01
   1.22663E+01     3.21698E+01
   1.22675E+01     3.19615E+01
   1.22688E+01     3.17550E+01
   1.22700E+01     3.15506E+01
   1.22713E+01     3.13476E+01
   1.22725E+01     3.11463E+01
   1.22738E+01     3.09465E+01
   1.22750E+01     3.07483E+01
   1.22763E+01     3.05518E+01
   1.22775E+01     3.03568E+01
   1.22788E+01     3.01636E+01
   1.22800E+01     2.99721E+01
   1.22813E+01     2.97821E+01
   1.22825E+01     2.95939E+01
   1.22838E+01     2.94077E+01
   1.22850E+01     2.92233E+01
   1.22863E+01     2.90404E+01
   1.22875E+01     2.88593E+01
   1.22888E+01     2.86800E+01
   1.22900E+01     2.85028E+01
   1.22913E+01     2.83278E+01
   1.22925E+01     2.81554E+01
   1.22938E+01     2.79859E+01
   1.22950E+01     2.78197E+01
   1.22963E+01     2.76572E+01
   1.22975E+01     2.74990E+01
   1.22988E+01     2.73453E+01
   1.23000E+01     2.71968E+01
   1.23013E+01     2.70538E+01
   1.23025E+01     2.69171E+01
   1.23038E+01     2.67870E+01
   1.23050E+01     2.66643E+01
   1.23063E+01     2.65496E+01
   1.23075E+01     2.64437E+01
   1.23088E+01     2.63474E+01
   1.23100E+01     2.62615E+01
   1.23113E+01     2.61866E+01
   1.23125E+01     2.61233E+01
   1.23138E+01     2.60723E+01
   1.23150E+01     2.60339E+01
   1.23163E+01     2.60084E+01
   1.23175E+01     2.59960E+01
   1.23188E+01     2.59965E+01
   1.23200E+01     2.60095E+01
   1.23213E+01     2.60344E+01
   1.23225E+01     2.60708E+01
   1.23238E+01     2.61178E+01
   1.23250E+01     2.61745E+01
   1.23263E+01     2.62397E+01
   1.23275E+01     2.63125E+01
   1.23288E+01     2.63914E+01
   1.23300E+01     2.64754E+01
   1.23313E+01     2.65630E+01
   1.23325E+01     2.66531E+01
   1.23338E+01     2.67446E+01
   1.23350E+01     2.68363E+01
   1.23363E+01     2.69274E+01
   1.23375E+01     2.70171E+01
   1.23388E+01     2.71047E+01
   1.23400E+01     2.71898E+01
   1.23413E+01     2.72721E+01
   1.23425E+01     2.73514E+01
   1.23438E+01     2.74276E+01
   1.23450E+01     2.75007E+01
   1.23463E+01     2.75709E+01
   1.23475E+01     2.76383E+01
   1.23488E+01     2.77030E+01
   1.23500E+01     2.77653E+01
   1.23513E+01     2.78253E+01
   1.23525E+01     2.78832E+01
   1.23538E+01     2.79390E+01
   1.23550E+01     2.79930E+01
   1.23563E+01     2.80453E+01
   1.23575E+01     2.80959E+01
   1.23588E+01     2.81449E+01
   1.23600E+01     2.81924E+01
   1.23613E+01     2.82384E+01
   1.23625E+01     2.82830E+01
   1.23638E+01     2.83263E+01
   1.23650E+01     2.83683E+01
   1.23663E+01     2.84090E+01
   1.23675E+01     2.84484E+01
   1.23688E+01     2.84867E+01
   1.23700E+01     2.85238E+01
   1.23713E+01     2.85598E+01
   1.23725E+01     2.85948E+01
   1.23738E+01     2.86286E+01
   1.23750E+01     2.86616E+01
   1.23763E+01     2.86935E+01
   1.23775E+01     2.87247E+01
   1.23788E+01     2.87550E+01
   1.23800E+01     2.87845E+01
   1.23813E+01     2.88134E+01
   1.23825E+01     2.88416E+01
   1.23838E+01     2.88693E+01
   1.23850E+01     2.88964E+01
   1.23863E+01     2.89230E+01
   1.23875E+01     2.89492E+01
   1.23888E+01     2.89750E+01
   1.23900E+01     2.90005E+01
   1.23913E+01     2.90257E+01
   1.23925E+01     2.90507E+01
   1.23938E+01     2.90755E+01
   1.23950E+01     2.91001E+01
   1.23963E+01     2.91246E+01
   1.23975E+01     2.91488E+01
   1.23988E+01     2.91727E+01
   1.24000E+01     2.91964E+01
   1.24013E+01     2.92198E+01
   1.24025E+01     2.92430E+01
   1.24038E+01     2.92660E+01
   1.24050E+01     2.92888E+01
   1.24063E+01     2.93114E+01
   1.24075E+01     2.93339E+01
   1.24088E+01     2.93563E+01
   1.24100E+01     2.93784E+01
   1.24113E+01     2.94002E+01
   1.24125E+01     2.94216E+01
   1.24138E+01     2.94425E+01
   1.24150E+01     2.94629E+01
   1.24163E+01     2.94826E+01
   1.24175E+01     2.95016E+01
   1.24188E+01     2.95197E+01
   1.24200E+01     2.95370E+01
   1.24213E+01     2.95534E+01
   1.24225E+01     2.95688E+01
   1.24238E+01     2.95831E+01
   1.24250E+01     2.95964E+01
   1.24263E+01     2.96086E+01
   1.24275E+01     2.96196E+01
   1.24288E+01     2.96294E+01
   1.24300E+01     2.96380E+01
   1.24313E+01     2.96455E+01
   1.24325E+01     2.96516E+01
   1.24338E+01     2.96565E+01
   1.24350E+01     2.96600E+01
   1.24363E+01     2.96620E+01
   1.24375E+01     2.96624E+01
   1.24388E+01     2.96612E+01
   1.24400E+01     2.96581E+01
   1.24413E+01     2.96531E+01
   1.24425E+01     2.96461E+01
   1.24438E+01     2.96369E+01
   1.24450E+01     2.96255E+01
   1.24463E+01     2.96118E+01
   1.24475E+01     2.95958E+01
   1.24488E+01     2.95774E+01
   1.24500E+01     2.95567E+01
   1.24513E+01     2.95337E+01
   1.24525E+01     2.95083E+01
   1.24538E+01     2.94805E+01
   1.24550E+01     2.94504E+01
   1.24563E+01     2.94180E+01
   1.24575E+01     2.93832E+01
   1.24588E+01     2.93461E+01
   1.24600E+01     2.93066E+01
   1.24613E+01     2.92648E+01
   1.24625E+01     2.92207E+01
   1.24638E+01     2.91743E+01
   1.24650E+01     2.91257E+01
   1.24663E+01     2.90749E+01
   1.24675E+01     2.90220E+01
   1.24688E+01     2.89671E+01
   1.24700E+01     2.89103E+01
   1.24713E+01     2.88517E+01
   1.24725E+01     2.87915E+01
   1.24738E+01     2.87297E+01
   1.24750E+01     2.86666E+01
   1.24763E+01     2.86021E+01
   1.24775E+01     2.85366E+01
   1.24788E+01     2.84700E+01
   1.24800E+01     2.84026E+01
   1.24813E+01     2.83345E+01
   1.24825E+01     2.82659E+01
   1.24838E+01     2.81968E+01
   1.24850E+01     2.81274E+01
   1.24863E+01     2.80579E+01
   1.24875E+01     2.79883E+01
   1.24888E+01     2.79189E+01
   1.24900E+01     2.78497E+01
   1.24913E+01     2.77808E+01
   1.24925E+01     2.77124E+01
   1.24938E+01     2.76444E+01
   1.24950E+01     2.75771E+01
   1.24963E+01     2.75105E+01
   1.24975E+01     2.74446E+01
   1.24988E+01     2.73796E+01
   1.25000E+01     2.73154E+01
   1.25013E+01     2.72521E+01
   1.25025E+01     2.71897E+01
   1.25038E+01     2.71283E+01
   1.25050E+01     2.70678E+01
   1.25063E+01     2.70084E+01
   1.25075E+01     2.69499E+01
   1.25088E+01     2.68924E+01
   1.25100E+01     2.68359E+01
   1.25113E+01     2.67803E+01
   1.25125E+01     2.67257E+01
   1.25138E+01     2.66721E+01
   1.25150E+01     2.66195E+01
   1.25163E+01     2.65678E+01
   1.25175E+01     2.65172E+01
   1.25188E+01     2.64677E+01
   1.25200E+01     2.64193E+01
   1.25213E+01     2.63720E+01
   1.25225E+01     2.63260E+01
   1.25238E+01     2.62811E+01
   1.25250E+01     2.62375E+01
   1.25263E+01     2.61951E+01
   1.25275E+01     2.61540E+01
   1.25288E+01     2.61143E+01
   1.25300E+01     2.60758E+01
   1.25313E+01     2.60387E+01
   1.25325E+01     2.60029E+01
   1.25338E+01     2.59683E+01
   1.25350E+01     2.59351E+01
   1.25363E+01     2.59031E+01
   1.25375E+01     2.58723E+01
   1.25388E+01     2.58427E+01
   1.25400E+01     2.58143E+01
   1.25413E+01     2.57870E+01
   1.25425E+01     2.57608E+01
   1.25438E+01     2.57357E+01
   1.25450E+01     2.57115E+01
   1.25463E+01     2.56883E+01
   1.25475E+01     2.56661E+01
   1.25488E+01     2.56447E+01
   1.25500E+01     2.56242E+01
   1.25513E+01     2.56045E+01
   1.25525E+01     2.55856E+01
   1.25538E+01     2.55675E+01
   1.25550E+01     2.55502E+01
   1.25563E+01     2.55336E+01
   1.25575E+01     2.55178E+01
   1.25588E+01     2.55027E+01
   1.25600E+01     2.54884E+01
   1.25613E+01     2.54749E+01
   1.25625E+01     2.54621E+01
   1.25638E+01     2.54501E+01
   1.25650E+01     2.54389E+01
   1.25663E+01     2.54286E+01
   1.25675E+01     2.54191E+01
   1.25688E+01     2.54106E+01
   1.25700E+01     2.54030E+01
   1.25713E+01     2.53964E+01
   1.25725E+01     2.53907E+01
   1.25738E+01     2.53861E+01
   1.25750E+01     2.53824E+01
   1.25763E+01     2.53798E+01
   1.25775E+01     2.53782E+01
   1.25788E+01     2.53776E+01
   1.25800E+01     2.53780E+01
   1.25813E+01     2.53795E+01
   1.25825E+01     2.53819E+01
   1.25838E+01     2.53852E+01
   1.25850E+01     2.53896E+01
   1.25863E+01     2.53948E+01
   1.25875E+01     2.54010E+01
   1.25888E+01     2.54081E+01
   1.25900E+01     2.54161E+01
   1.25913E+01     2.54250E+01
   1.25925E+01     2.54347E+01
   1.25938E+01     2.54453E+01
   1.25950E+01     2.54567E+01
   1.25963E+01     2.54689E+01
   1.25975E+01     2.54820E+01
   1.25988E+01     2.54958E+01
   1.26000E+01     2.55104E+01
   1.26013E+01     2.55258E+01
   1.26025E+01     2.55419E+01
   1.26038E+01     2.55587E+01
   1.26050E+01     2.55763E+01
   1.26063E+01     2.55945E+01
   1.26075E+01     2.56134E+01
   1.26088E+01     2.56329E+01
   1.26100E+01     2.56530E+01
   1.26113E+01     2.56736E+01
   1.26125E+01     2.56946E+01
   1.26138E+01     2.57161E+01
   1.26150E+01     2.57380E+01
   1.26163E+01     2.57601E+01
   1.26175E+01     2.57825E+01
   1.26188E+01     2.58051E+01
   1.26200E+01     2.58278E+01
   1.26213E+01     2.58506E+01
   1.26225E+01     2.58733E+01
   1.26238E+01     2.58959E+01
   1.26250E+01     2.59185E+01
   1.26263E+01     2.59408E+01
   1.26275E+01     2.59628E+01
   1.26288E+01     2.59846E+01
   1.26300E+01     2.60060E+01
   1.26313E+01     2.60270E+01
   1.26325E+01     2.60475E+01
   1.26338E+01     2.60675E+01
   1.26350E+01     2.60871E+01
   1.26363E+01     2.61061E+01
   1.26375E+01     2.61245E+01
   1.26388E+01     2.61423E+01
   1.26400E+01     2.61596E+01
   1.26413E+01     2.61761E+01
   1.26425E+01     2.61921E+01
   1.26438E+01     2.62074E+01
   1.26450E+01     2.62221E+01
   1.26463E+01     2.62361E+01
   1.26475E+01     2.62495E+01
   1.26488E+01     2.62623E+01
   1.26500E+01     2.62744E+01
   1.26513E+01     2.62859E+01
   1.26525E+01     2.62967E+01
   1.26538E+01     2.63069E+01
   1.26550E+01     2.63165E+01
   1.26563E+01     2.63254E+01
   1.26575E+01     2.63337E+01
   1.26588E+01     2.63414E+01
   1.26600E+01     2.63484E+01
   1.26613E+01     2.63549E+01
   1.26625E+01     2.63608E+01
   1.26638E+01     2.63660E+01
   1.26650E+01     2.63707E+01
   1.26663E+01     2.63748E+01
   1.26675E+01     2.63783E+01
   1.26688E+01     2.63813E+01
   1.26700E+01     2.63838E+01
   1.26713E+01     2.63857E+01
   1.26725E+01     2.63872E+01
   1.26738E+01     2.63881E+01
   1.26750E+01     2.63886E+01
   1.26763E+01     2.63887E+01
   1.26775E+01     2.63883E+01
   1.26788E+01     2.63876E+01
   1.26800E+01     2.63865E+01
   1.26813E+01     2.63850E+01
   1.26825E+01     2.63831E+01
   1.26838E+01     2.63810E+01
   1.26850E+01     2.63786E+01
   1.26863E+01     2.63759E+01
   1.26875E+01     2.63729E+01
   1.26888E+01     2.63697E+01
   1.26900E+01     2.63663E+01
   1.26913E+01     2.63627E+01
   1.26925E+01     2.63589E+01
   1.26938E+01     2.63549E+01
   1.26950E+01     2.63508E+01
   1.26963E+01     2.63464E+01
   1.26975E+01     2.63420E+01
   1.26988E+01     2.63373E+01
   1.27000E+01     2.63326E+01
   1.27013E+01     2.63276E+01
   1.27025E+01     2.63225E+01
   1.27038E+01     2.63173E+01
   1.27050E+01     2.63119E+01
   1.27063E+01     2.63063E+01
   1.27075E+01     2.63006E+01
   1.27088E+01     2.62946E+01
   1.27100E+01     2.62885E+01
   1.27113E+01     2.62822E+01
   1.27125E+01     2.62757E+01
   1.27138E+01     2.62690E+01
   1.27150E+01     2.62621E+01
   1.27163E+01     2.62549E+01
   1.27175E+01     2.62476E+01
   1.27188E+01     2.62399E+01
   1.27200E+01     2.62321E+01
   1.27213E+01     2.62239E+01
   1.27225E+01     2.62155E+01
   1.27238E+01     2.62069E+01
   1.27250E+01     2.61979E+01
   1.27263E+01     2.61887E+01
   1.27275E+01     2.61792E+01
   1.27288E+01     2.61694E+01
   1.27300E+01     2.61593E+01
   1.27313E+01     2.61489E+01
   1.27325E+01     2.61382E+01
   1.27338E+01     2.61272E+01
   1.27350E+01     2.61158E+01
   1.27363E+01     2.61042E+01
   1.27375E+01     2.60923E+01
   1.27388E+01     2.60800E+01
   1.27400E+01     2.60674E+01
   1.27413E+01     2.60545E+01
   1.27425E+01     2.60413E+01
   1.27438E+01     2.60277E+01
   1.27450E+01     2.60138E+01
   1.27463E+01     2.59996E+01
   1.27475E+01     2.59850E+01
   1.27488E+01     2.59701E+01
   1.27500E+01     2.59549E+01
   1.27513E+01     2.59394E+01
   1.27525E+01     2.59236E+01
   1.27538E+01     2.59075E+01
   1.27550E+01     2.58911E+01
   1.27563E+01     2.58745E+01
   1.27575E+01     2.58576E+01
   1.27588E+01     2.58405E+01
   1.27600E+01     2.58232E+01
   1.27613E+01     2.58057E+01
   1.27625E+01     2.57880E+01
   1.27638E+01     2.57702E+01
   1.27650E+01     2.57522E+01
   1.27663E+01     2.57342E+01
   1.27675E+01     2.57161E+01
   1.27688E+01     2.56980E+01
   1.27700E+01     2.56799E+01
   1.27713E+01     2.56617E+01
   1.27725E+01     2.56436E+01
   1.27738E+01     2.56256E+01
   1.27750E+01     2.56077E+01
   1.27763E+01     2.55899E+01
   1.27775E+01     2.55722E+01
   1.27788E+01     2.55547E+01
   1.27800E+01     2.55374E+01
   1.27813E+01     2.55203E+01
   1.27825E+01     2.55034E+01
   1.27838E+01     2.54868E+01
   1.27850E+01     2.54705E+01
   1.27863E+01     2.54545E+01
   1.27875E+01     2.54388E+01
   1.27888E+01     2.54234E+01
   1.27900E+01     2.54083E+01
   1.27913E+01     2.53936E+01
   1.27925E+01     2.53792E+01
   1.27938E+01     2.53652E+01
   1.27950E+01     2.53516E+01
   1.27963E+01     2.53383E+01
   1.27975E+01     2.53254E+01
   1.27988E+01     2.53130E+01
   1.28000E+01     2.53009E+01
   1.28013E+01     2.52892E+01
   1.28025E+01     2.52778E+01
   1.28038E+01     2.52669E+01
   1.28050E+01     2.52564E+01
   1.28063E+01     2.52463E+01
   1.28075E+01     2.52367E+01
   1.28088E+01     2.52276E+01
   1.28100E+01     2.52191E+01
   1.28113E+01     2.52112E+01
   1.28125E+01     2.52041E+01
   1.28138E+01     2.51979E+01
   1.28150E+01     2.51928E+01
   1.28163E+01     2.51887E+01
   1.28175E+01     2.51857E+01
   1.28188E+01     2.51837E+01
   1.28200E+01     2.51827E+01
   1.28213E+01     2.51825E+01
   1.28225E+01     2.51829E+01
   1.28238E+01     2.51840E+01
   1.28250E+01     2.51856E+01
   1.28263E+01     2.51876E+01
   1.28275E+01     2.51901E+01
   1.28288E+01     2.51932E+01
   1.28300E+01     2.51969E+01
   1.28313E+01     2.52013E+01
   1.28325E+01     2.52067E+01
   1.28338E+01     2.52133E+01
   1.28350E+01     2.52212E+01
   1.28363E+01     2.52310E+01
   1.28375E+01     2.52428E+01
   1.28388E+01     2.52573E+01
   1.28400E+01     2.52749E+01
   1.28413E+01     2.52963E+01
   1.28425E+01     2.53221E+01
   1.28438E+01     2.53532E+01
   1.28450E+01     2.53905E+01
   1.28463E+01     2.54348E+01
   1.28475E+01     2.54874E+01
   1.28488E+01     2.55494E+01
   1.28500E+01     2.56220E+01
   1.28513E+01     2.57066E+01
   1.28525E+01     2.58044E+01
   1.28538E+01     2.59171E+01
   1.28550E+01     2.60458E+01
   1.28563E+01     2.61920E+01
   1.28575E+01     2.63569E+01
   1.28588E+01     2.65417E+01
   1.28600E+01     2.67471E+01
   1.28613E+01     2.69738E+01
   1.28625E+01     2.72221E+01
   1.28638E+01     2.74922E+01
   1.28650E+01     2.77836E+01
   1.28663E+01     2.80956E+01
   1.28675E+01     2.84271E+01
   1.28688E+01     2.87765E+01
   1.28700E+01     2.91419E+01
   1.28713E+01     2.95210E+01
   1.28725E+01     2.99114E+01
   1.28738E+01     3.03106E+01
   1.28750E+01     3.07159E+01
   1.28763E+01     3.11249E+01
   1.28775E+01     3.15352E+01
   1.28788E+01     3.19445E+01
   1.28800E+01     3.23510E+01
   1.28813E+01     3.27530E+01
   1.28825E+01     3.31494E+01
   1.28838E+01     3.35396E+01
   1.28850E+01     3.39232E+01
   1.28863E+01     3.43000E+01
   1.28875E+01     3.46703E+01
   1.28888E+01     3.50340E+01
   1.28900E+01     3.53916E+01
   1.28913E+01     3.57432E+01
   1.28925E+01     3.60892E+01
   1.28938E+01     3.64297E+01
   1.28950E+01     3.67653E+01
   1.28963E+01     3.70961E+01
   1.28975E+01     3.74225E+01
   1.28988E+01     3.77445E+01
   1.29000E+01     3.80620E+01
   1.29013E+01     3.83748E+01
   1.29025E+01     3.86826E+01
   1.29038E+01     3.89851E+01
   1.29050E+01     3.92822E+01
   1.29063E+01     3.95738E+01
   1.29075E+01     3.98600E+01
   1.29088E+01     4.01410E+01
   1.29100E+01     4.04168E+01
   1.29113E+01     4.06877E+01
   1.29125E+01     4.09535E+01
   1.29138E+01     4.12142E+01
   1.29150E+01     4.14695E+01
   1.29163E+01     4.17190E+01
   1.29175E+01     4.19625E+01
   1.29188E+01     4.21999E+01
   1.29200E+01     4.24310E+01
   1.29213E+01     4.26561E+01
   1.29225E+01     4.28754E+01
   1.29238E+01     4.30892E+01
   1.29250E+01     4.32978E+01
   1.29263E+01     4.35014E+01
   1.29275E+01     4.37002E+01
   1.29288E+01     4.38941E+01
   1.29300E+01     4.40829E+01
   1.29313E+01     4.42666E+01
   1.29325E+01     4.44448E+01
   1.29338E+01     4.46173E+01
   1.29350E+01     4.47841E+01
   1.29363E+01     4.49451E+01
   1.29375E+01     4.51004E+01
   1.29388E+01     4.52503E+01
   1.29400E+01     4.53949E+01
   1.29413E+01     4.55347E+01
   1.29425E+01     4.56698E+01
   1.29438E+01     4.58005E+01
   1.29450E+01     4.59269E+01
   1.29463E+01     4.60492E+01
   1.29475E+01     4.61674E+01
   1.29488E+01     4.62814E+01
   1.29500E+01     4.63913E+01
   1.29513E+01     4.64969E+01
   1.29525E+01     4.65980E+01
   1.29538E+01     4.66947E+01
   1.29550E+01     4.67868E+01
   1.29563E+01     4.68741E+01
   1.29575E+01     4.69566E+01
   1.29588E+01     4.70344E+01
   1.29600E+01     4.71072E+01
   1.29613E+01     4.71751E+01
   1.29625E+01     4.72378E+01
   1.29638E+01     4.72953E+01
   1.29650E+01     4.73475E+01
   1.29663E+01     4.73940E+01
   1.29675E+01     4.74348E+01
   1.29688E+01     4.74695E+01
   1.29700E+01     4.74980E+01
   1.29713E+01     4.75198E+01
   1.29725E+01     4.75347E+01
   1.29738E+01     4.75422E+01
   1.29750E+01     4.75420E+01
   1.29763E+01     4.75335E+01
   1.29775E+01     4.75166E+01
   1.29788E+01     4.74906E+01
   1.29800E+01     4.74552E+01
   1.29813E+01     4.74099E+01
   1.29825E+01     4.73543E+01
   1.29838E+01     4.72880E+01
   1.29850E+01     4.72106E+01
   1.29863E+01     4.71219E+01
   1.29875E+01     4.70215E+01
   1.29888E+01     4.69091E+01
   1.29900E+01     4.67845E+01
   1.29913E+01     4.66477E+01
   1.29925E+01     4.64985E+01
   1.29938E+01     4.63371E+01
   1.29950E+01     4.61635E+01
   1.29963E+01     4.59781E+01
   1.29975E+01     4.57841E+01
   1.29988E+01     4.55762E+01
   1.30000E+01     4.53580E+01
   1.30013E+01     4.51302E+01
   1.30025E+01     4.48932E+01
   1.30038E+01     4.46479E+01
   1.30050E+01     4.43951E+01
   1.30063E+01     4.41359E+01
   1.30075E+01     4.38714E+01
   1.30088E+01     4.36028E+01
   1.30100E+01     4.33313E+01
   1.30113E+01     4.30577E+01
   1.30125E+01     4.27830E+01
   1.30138E+01     4.25079E+01
   1.30150E+01     4.22331E+01
   1.30163E+01     4.19590E+01
   1.30175E+01     4.16861E+01
   1.30188E+01     4.14147E+01
   1.30200E+01     4.11449E+01
   1.30213E+01     4.08767E+01
   1.30225E+01     4.06103E+01
   1.30238E+01     4.03455E+01
   1.30250E+01     4.00823E+01
   1.30263E+01     3.98205E+01
   1.30275E+01     3.95601E+01
   1.30288E+01     3.93010E+01
   1.30300E+01     3.90429E+01
   1.30313E+01     3.87859E+01
   1.30325E+01     3.85299E+01
   1.30338E+01     3.82748E+01
   1.30350E+01     3.80206E+01
   1.30363E+01     3.77675E+01
   1.30375E+01     3.75155E+01
   1.30388E+01     3.72647E+01
   1.30400E+01     3.70152E+01
   1.30413E+01     3.67673E+01
   1.30425E+01     3.65211E+01
   1.30438E+01     3.62766E+01
   1.30450E+01     3.60337E+01
   1.30463E+01     3.57921E+01
   1.30475E+01     3.55518E+01
   1.30488E+01     3.53129E+01
   1.30500E+01     3.50755E+01
   1.30513E+01     3.48398E+01
   1.30525E+01     3.46058E+01
   1.30538E+01     3.43736E+01
   1.30550E+01     3.41433E+01
   1.30563E+01     3.39151E+01
   1.30575E+01     3.36889E+01
   1.30588E+01     3.34649E+01
   1.30600E+01     3.32432E+01
   1.30613E+01     3.30236E+01
   1.30625E+01     3.28061E+01
   1.30638E+01     3.25909E+01
   1.30650E+01     3.23780E+01
   1.30663E+01     3.21673E+01
   1.30675E+01     3.19590E+01
   1.30688E+01     3.17525E+01
   1.30700E+01     3.15481E+01
   1.30713E+01     3.13452E+01
   1.30725E+01     3.11438E+01
   1.30738E+01     3.09440E+01
   1.30750E+01     3.07459E+01
   1.30763E+01     3.05493E+01
   1.30775E+01     3.03544E+01
   1.30788E+01     3.01612E+01
   1.30800E+01     2.99696E+01
   1.30813E+01     2.97796E+01
   1.30825E+01     2.95913E+01
   1.30838E+01     2.94051E+01
   1.30850E+01     2.92207E+01
   1.30863E+01     2.90378E+01
   1.30875E+01     2.88567E+01
   1.30888E+01     2.86773E+01
   1.30900E+01     2.85001E+01
   1.30913E+01     2.83252E+01
   1.30925E+01     2.81528E+01
   1.30938E+01     2.79833E+01
   1.30950E+01     2.78172E+01
   1.30963E+01     2.76547E+01
   1.30975E+01     2.74965E+01
   1.30988E+01     2.73429E+01
   1.31000E+01     2.71944E+01
   1.31013E+01     2.70516E+01
   1.31025E+01     2.69149E+01
   1.31038E+01     2.67849E+01
   1.31050E+01     2.66623E+01
   1.31063E+01     2.65477E+01
   1.31075E+01     2.64419E+01
   1.31088E+01     2.63457E+01
   1.31100E+01     2.62599E+01
   1.31113E+01     2.61851E+01
   1.31125E+01     2.61219E+01
   1.31138E+01     2.60709E+01
   1.31150E+01     2.60326E+01
   1.31163E+01     2.60073E+01
   1.31175E+01     2.59950E+01
   1.31188E+01     2.59955E+01
   1.31200E+01     2.60086E+01
   1.31213E+01     2.60336E+01
   1.31225E+01     2.60701E+01
   1.31238E+01     2.61171E+01
   1.31250E+01     2.61739E+01
   1.31263E+01     2.62392E+01
   1.31275E+01     2.63120E+01
   1.31288E+01     2.63910E+01
   1.31300E+01     2.64750E+01
   1.31313E+01     2.65627E+01
   1.31325E+01     2.66528E+01
   1.31338E+01     2.67443E+01
   1.31350E+01     2.68361E+01
   1.31363E+01     2.69272E+01
   1.31375E+01     2.70169E+01
   1.31388E+01     2.71046E+01
   1.31400E+01     2.71897E+01
   1.31413E+01     2.72719E+01
   1.31425E+01     2.73512E+01
   1.31438E+01     2.74274E+01
   1.31450E+01     2.75005E+01
   1.31463E+01     2.75707E+01
   1.31475E+01     2.76381E+01
   1.31488E+01     2.77028E+01
   1.31500E+01     2.77650E+01
   1.31513E+01     2.78250E+01
   1.31525E+01     2.78828E+01
   1.31538E+01     2.79387E+01
   1.31550E+01     2.79927E+01
   1.31563E+01     2.80449E+01
   1.31575E+01     2.80954E+01
   1.31588E+01     2.81444E+01
   1.31600E+01     2.81919E+01
   1.31613E+01     2.82379E+01
   1.31625E+01     2.82825E+01
   1.31638E+01     2.83257E+01
   1.31650E+01     2.83677E+01
   1.31663E+01     2.84083E+01
   1.31675E+01     2.84478E+01
   1.31688E+01     2.84860E+01
   1.31700E+01     2.85231E+01
   1.31713E+01     2.85591E+01
   1.31725E+01     2.85940E+01
   1.31738E+01     2.86279E+01
   1.31750E+01     2.86608E+01
   1.31763E+01     2.86928E+01
   1.31775E+01     2.87239E+01
   1.31788E+01     2.87542E+01
   1.31800E+01     2.87837E+01
   1.31813E+01     2.88126E+01
   1.31825E+01     2.88408E+01
   1.31838E+01     2.88685E+01
   1.31850E+01     2.88956E+01
   1.31863E+01     2.89222E+01
   1.31875E+01     2.89484E+01
   1.31888E+01     2.89742E+01
   1.31900E+01     2.89997E+01
   1.31913E+01     2.90249E+01
   1.31925E+01     2.90499E+01
   1.31938E+01     2.90747E+01
   1.31950E+01     2.90994E+01
   1.31963E+01     2.91238E+01
   1.31975E+01     2.91480E+01
   1.31988E+01     2.91720E+01
   1.32000E+01     2.91957E+01
   1.32013E+01     2.92191E+01
   1.32025E+01     2.92423E+01
   1.32038E+01     2.92652E+01
   1.32050E+01     2.92881E+01
   1.32063E+01     2.93107E+01
   1.32075E+01     2.93332E+01
   1.32088E+01     2.93556E+01
   1.32100E+01     2.93777E+01
   1.32113E+01     2.93995E+01
   1.32125E+01     2.94209E+01
   1.32138E+01     2.94419E+01
   1.32150E+01     2.94622E+01
   1.32163E+01     2.94819E+01
   1.32175E+01     2.95009E+01
   1.32188E+01     2.95191E+01
   1.32200E+01     2.95363E+01
   1.32213E+01     2.95527E+01
   1.32225E+01     2.95681E+01
   1.32238E+01     2.95824E+01
   1.32250E+01     2.95957E+01
   1.32263E+01     2.96079E+01
   1.32275E+01     2.96189E+01
   1.32288E+01     2.96287E+01
   1.32300E+01     2.96373E+01
   1.32313E+01     2.96447E+01
   1.32325E+01     2.96509E+01
   1.32338E+01     2.96558E+01
   1.32350E+01     2.96592E+01
   1.32363E+01     2.96612E+01
   1.32375E+01     2.96617E+01
   1.32388E+01     2.96604E+01
   1.32400E+01     2.96573E+01
   1.32413E+01     2.96523E+01
   1.32425E+01     2.96452E+01
   1.32438E+01     2.96360E+01
   1.32450E+01     2.96246E+01
   1.32463E+01     2.96109E+01
   1.32475E+01     2.95948E+01
   1.32488E+01     2.95764E+01
   1.32500E+01     2.95557E+01
   1.32513E+01     2.95326E+01
   1.32525E+01     2.95072E+01
   1.32538E+01     2.94794E+01
   1.32550E+01     2.94493E+01
   1.32563E+01     2.94169E+01
   1.32575E+01     2.93820E+01
   1.32588E+01     2.93449E+01
   1.32600E+01     2.93054E+01
   1.32613E+01     2.92635E+01
   1.32625E+01     2.92194E+01
   1.32638E+01     2.91730E+01
   1.32650E+01     2.91243E+01
   1.32663E+01     2.90735E+01
   1.32675E+01     2.90206E+01
   1.32688E+01     2.89656E+01
   1.32700E+01     2.89088E+01
   1.32713E+01     2.88502E+01
   1.32725E+01     2.87900E+01
   1.32738E+01     2.87282E+01
   1.32750E+01     2.86650E+01
   1.32763E+01     2.86006E+01
   1.32775E+01     2.85350E+01
   1.32788E+01     2.84684E+01
   1.32800E+01     2.84010E+01
   1.32813E+01     2.83329E+01
   1.32825E+01     2.82642E+01
   1.32838E+01     2.81951E+01
   1.32850E+01     2.81258E+01
   1.32863E+01     2.80562E+01
   1.32875E+01     2.79867E+01
   1.32888E+01     2.79173E+01
   1.32900E+01     2.78481E+01
   1.32913E+01     2.77792E+01
   1.32925E+01     2.77107E+01
   1.32938E+01     2.76428E+01
   1.32950E+01     2.75755E+01
   1.32963E+01     2.75089E+01
   1.32975E+01     2.74430E+01
   1.32988E+01     2.73780E+01
   1.33000E+01     2.73138E+01
   1.33013E+01     2.72505E+01
   1.33025E+01     2.71881E+01
   1.33038E+01     2.71267E+01
   1.33050E+01     2.70663E+01
   1.33063E+01     2.70068E+01
   1.33075E+01     2.69484E+01
   1.33088E+01     2.68909E+01
   1.33100E+01     2.68344E+01
   1.33113E+01     2.67788E+01
   1.33125E+01     2.67242E+01
   1.33138E+01     2.66706E+01
   1.33150E+01     2.66180E+01
   1.33163E+01     2.65664E+01
   1.33175E+01     2.65158E+01
   1.33188E+01     2.64663E+01
   1.33200E+01     2.64179E+01
   1.33213E+01     2.63706E+01
   1.33225E+01     2.63246E+01
   1.33238E+01     2.62797E+01
   1.33250E+01     2.62361E+01
   1.33263E+01     2.61937E+01
   1.33275E+01     2.61527E+01
   1.33288E+01     2.61129E+01
   1.33300E+01     2.60745E+01
   1.33313E+01     2.60373E+01
   1.33325E+01     2.60015E+01
   1.33338E+01     2.59670E+01
   1.33350E+01     2.59337E+01
   1.33363E+01     2.59017E+01
   1.33375E+01     2.58710E+01
   1.33388E+01     2.58414E+01
   1.33400E+01     2.58130E+01
   1.33413E+01     2.57857E+01
   1.33425E+01     2.57595E+01
   1.33438E+01     2.57344E+01
   1.33450E+01     2.57103E+01
   1.33463E+01     2.56871E+01
   1.33475E+01     2.56648E+01
   1.33488E+01     2.56434E+01
   1.33500E+01     2.56229E+01
   1.33513E+01     2.56032E+01
   1.33525E+01     2.55843E+01
   1.33538E+01     2.55663E+01
   1.33550E+01     2.55490E+01
   1.33563E+01     2.55324E+01
   1.33575E+01     2.55166E+01
   1.33588E+01     2.55016E+01
   1.33600E+01     2.54873E+01
   1.33613E+01     2.54737E+01
   1.33625E+01     2.54609E+01
   1.33638E+01     2.54489E+01
   1.33650E+01     2.54378E+01
   1.33663E+01     2.54275E+01
   1.33675E+01     2.54180E+01
   1.33688E+01     2.54095E+01
   1.33700E+01     2.54019E+01
   1.33713E+01     2.53953E+01
   1.33725E+01     2.53897E+01
   1.33738E+01     2.53850E+01
   1.33750E+01     2.53814E+01
   1.33763E+01     2.53788E+01
   1.33775E+01     2.53772E+01
   1.33788E+01     2.53766E+01
   1.33800E+01     2.53771E+01
   1.33813E+01     2.53785E+01
   1.33825E+01     2.53809E+01
   1.33838E+01     2.53843E+01
   1.33850E+01     2.53886E+01
   1.33863E+01     2.53939E+01
   1.33875E+01     2.54002E+01
   1.33888E+01     2.54073E+01
   1.33900E+01     2.54153E+01
   1.33913E+01     2.54242E+01
   1.33925E+01     2.54339E+01
   1.33938E+01     2.54445E+01
   1.33950E+01     2.54559E+01
   1.33963E+01     2.54682E+01
   1.33975E+01     2.54812E+01
   1.33988E+01     2.54950E+01
   1.34000E+01     2.55097E+01
   1.34013E+01     2.55251E+01
   1.34025E+01     2.55412E+01
   1.34038E+01     2.55581E+01
   1.34050E+01     2.55756E+01
   1.34063E+01     2.55939E+01
   1.34075E+01     2.56128E+01
   1.34088E+01     2.56323E+01
   1.34100E+01     2.56523E+01
   1.34113E+01     2.56729E+01
   1.34125E+01     2.56940E+01
   1.34138E+01     2.57155E+01
   1.34150E+01     2.57373E+01
   1.34163E+01     2.57595E+01
   1.34175E+01     2.57819E+01
   1.34188E+01     2.58045E+01
   1.34200E+01     2.58272E+01
   1.34213E+01     2.58499E+01
   1.34225E+01     2.58727E+01
   1.34238E+01     2.58953E+01
   1.34250E+01     2.59178E+01
   1.34263E+01     2.59402E+01
   1.34275E+01     2.59622E+01
   1.34288E+01     2.59840E+01
   1.34300E+01     2.60053E+01
   1.34313E+01     2.60263E+01
   1.34325E+01     2.60468E+01
   1.34338E+01     2.60669E+01
   1.34350E+01     2.60864E+01
   1.34363E+01     2.61054E+01
   1.34375E+01     2.61238E+01
   1.34388E+01     2.61416E+01
   1.34400E+01     2.61589E+01
   1.34413E+01     2.61754E+01
   1.34425E+01     2.61914E+01
   1.34438E+01     2.62067E+01
   1.34450E+01     2.62213E+01
   1.34463E+01     2.62354E+01
   1.34475E+01     2.62488E+01
   1.34488E+01     2.62615E+01
   1.34500E+01     2.62737E+01
   1.34513E+01     2.62851E+01
   1.34525E+01     2.62959E+01
   1.34538E+01     2.63061E+01
   1.34550E+01     2.63157E+01
   1.34563E+01     2.63246E+01
   1.34575E+01     2.63329E+01
   1.34588E+01     2.63406E+01
   1.34600E+01     2.63476E+01
   1.34613E+01     2.63541E+01
   1.34625E+01     2.63599E+01
   1.34638E+01     2.63652E+01
   1.34650E+01     2.63699E+01
   1.34663E+01     2.63739E+01
   1.34675E+01     2.63775E+01
   1.34688E+01     2.63805E+01
   1.34700E+01     2.63829E+01
   1.34713E+01     2.63849E+01
   1.34725E+01     2.63863E+01
   1.34738E+01     2.63873E+01
   1.34750E+01     2.63878E+01
   1.34763E+01     2.63878E+01
   1.34775E+01     2.63875E+01
   1.34788E+01     2.63867E+01
   1.34800E+01     2.63856E+01
   1.34813E+01     2.63841E+01
   1.34825E+01     2.63822E+01
   1.34838E+01     2.63801E+01
   1.34850E+01     2.63777E+01
   1.34863E+01     2.63750E+01
   1.34875E+01     2.63720E+01
   1.34888E+01     2.63688E+01
   1.34900E+01     2.63654E+01
   1.34913E+01     2.63618E+01
   1.34925E+01     2.63580E+01
   1.34938E+01     2.63540E+01
   1.34950E+01     2.63498E+01
   1.34963E+01     2.63455E+01
   1.34975E+01     2.63410E+01
   1.34988E+01     2.63364E+01
   1.35000E+01     2.63316E+01
   1.35013E+01     2.63267E+01
   1.35025E+01     2.63216E+01
   1.35038E+01     2.63163E+01
   1.35050E+01     2.63109E+01
   1.35063E+01     2.63053E+01
   1.35075E+01     2.62996E+01
   1.35088E+01     2.62937E+01
   1.35100E+01     2.62876E+01
   1.35113E+01     2.62813E+01
   1.35125E+01     2.62748E+01
   1.35138E+01     2.62680E+01
   1.35150E+01     2.62611E+01
   1.35163E+01     2.62540E+01
   1.35175E+01     2.62466E+01
   1.35188E+01     2.62389E+01
   1.35200E+01     2.62311E+01
   1.35213E+01     2.62229E+01
   1.35225E+01     2.62146E+01
   1.35238E+01     2.62059E+01
   1.35250E+01     2.61969E+01
   1.35263E+01     2.61877E+01
   1.35275E+01     2.61781E+01
   1.35288E+01     2.61683E+01
   1.35300E+01     2.61582E+01
   1.35313E+01     2.61478E+01
   1.35325E+01     2.61371E+01
   1.35338E+01     2.61261E+01
   1.35350E+01     2.61148E+01
   1.35363E+01     2.61032E+01
   1.35375E+01     2.60912E+01
   1.35388E+01     2.60790E+01
   1.35400E+01     2.60664E+01
   1.35413E+01     2.60535E+01
   1.35425E+01     2.60402E+01
   1.35438E+01     2.60266E+01
   1.35450E+01     2.60127E+01
   1.35463E+01     2.59985E+01
   1.35475E+01     2.59839E+01
   1.35488E+01     2.59690E+01
   1.35500E+01     2.59538E+01
   1.35513E+01     2.59383E+01
   1.35525E+01     2.59225E+01
   1.35538E+01     2.59064E+01
   1.35550E+01     2.58900E+01
   1.35563E+01     2.58733E+01
   1.35575E+01     2.58565E+01
   1.35588E+01     2.58393E+01
   1.35600E+01     2.58220E+01
   1.35613E+01     2.58045E+01
   1.35625E+01     2.57868E+01
   1.35638E+01     2.57690E+01
   1.35650E+01     2.57511E+01
   1.35663E+01     2.57330E+01
   1.35675E+01     2.57149E+01
   1.35688E+01     2.56968E+01
   1.35700E+01     2.56787E+01
   1.35713E+01     2.56605E+01
   1.35725E+01     2.56424E+01
   1.35738E+01     2.56244E+01
   1.35750E+01     2.56065E+01
   1.35763E+01     2.55887E+01
   1.35775E+01     2.55710E+01
   1.35788E+01     2.55535E+01
   1.35800E+01     2.55362E+01
   1.35813E+01     2.55191E+01
   1.35825E+01     2.55023E+01
   1.35838E+01     2.54857E+01
   1.35850E+01     2.54693E+01
   1.35863E+01     2.54533E+01
   1.35875E+01     2.54376E+01
   1.35888E+01     2.54222E+01
   1.35900E+01     2.54071E+01
   1.35913E+01     2.53924E+01
   1.35925E+01     2.53781E+01
   1.35938E+01     2.53641E+01
   1.35950E+01     2.53504E+01
   1.35963E+01     2.53372E+01
   1.35975E+01     2.53243E+01
   1.35988E+01     2.53118E+01
   1.36000E+01     2.52997E+01
   1.36013E+01     2.52880E+01
   1.36025E+01     2.52767E+01
   1.36038E+01     2.52658E+01
   1.36050E+01     2.52553E+01
   1.36063E+01     2.52452E+01
   1.36075E+01     2.52356E+01
   1.36088E+01     2.52265E+01
   1.36100E+01     2.52180E+01
   1.36113E+01     2.52101E+01
   1.36125E+01     2.52030E+01
   1.36138E+01     2.51969E+01
   1.36150E+01     2.51917E+01
   1.36163E+01     2.51876E+01
   1.36175E+01     2.51846E+01
   1.36188E+01     2.51827E+01
   1.36200E+01     2.51816E+01
   1.36213E+01     2.51814E+01
   1.36225E+01     2.51819E+01
   1.36238E+01     2.51830E+01
   1.36250E+01     2.51845E+01
   1.36263E+01     2.51866E+01
   1.36275E+01     2.51891E+01
   1.36288E+01     2.51922E+01
   1.36300E+01     2.51959E+01
   1.36313E+01     2.52003E+01
   1.36325E+01     2.52057E+01
   1.36338E+01     2.52123E+01
   1.36350E+01     2.52203E+01
   1.36363E+01     2.52300E+01
   1.36375E+01     2.52419E+01
   1.36388E+01     2.52564E+01
   1.36400E+01     2.52740E+01
   1.36413E+01     2.52954E+01
   1.36425E+01     2.53212E+01
   1.36438E+01     2.53523E+01
   1.36450E+01     2.53896E+01
   1.36463E+01     2.54339E+01
   1.36475E+01     2.54865E+01
   1.36488E+01     2.55485E+01
   1.36500E+01     2.56211E+01
   1.36513E+01     2.57057E+01
   1.36525E+01     2.58036E+01
   1.36538E+01     2.59163E+01
   1.36550E+01     2.60450E+01
   1.36563E+01     2.61913E+01
   1.36575E+01     2.63562E+01
   1.36588E+01     2.65410E+01
   1.36600E+01     2.67464E+01
   1.36613E+01     2.69731E+01
   1.36625E+01     2.72215E+01
   1.36638E+01     2.74916E+01
   1.36650E+01     2.77830E+01
   1.36663E+01     2.80951E+01
   1.36675E+01     2.84266E+01
   1.36688E+01     2.87760E+01
   1.36700E+01     2.91414E+01
   1.36713E+01     2.95206E+01
   1.36725E+01     2.99110E+01
   1.36738E+01     3.03102E+01
   1.36750E+01     3.07156E+01
   1.36763E+01     3.11246E+01
   1.36775E+01     3.15349E+01
   1.36788E+01     3.19442E+01
   1.36800E+01     3.23506E+01
   1.36813E+01     3.27526E+01
   1.36825E+01     3.31490E+01
   1.36838E+01     3.35392E+01
   1.36850E+01     3.39228E+01
   1.36863E+01     3.42996E+01
   1.36875E+01     3.46698E+01
   1.36888E+01     3.50336E+01
   1.36900E+01     3.53911E+01
   1.36913E+01     3.57427E+01
   1.36925E+01     3.60886E+01
   1.36938E+01     3.64292E+01
   1.36950E+01     3.67647E+01
   1.36963E+01     3.70955E+01
   1.36975E+01     3.74219E+01
   1.36988E+01     3.77438E+01
   1.37000E+01     3.80613E+01
   1.37013E+01     3.83741E+01
   1.37025E+01     3.86818E+01
   1.37038E+01     3.89844E+01
   1.37050E+01     3.92814E+01
   1.37063E+01     3.95730E+01
   1.37075E+01     3.98592E+01
   1.37088E+01     4.01401E+01
   1.37100E+01     4.04159E+01
   1.37113E+01     4.06868E+01
   1.37125E+01     4.09526E+01
   1.37138E+01     4.12133E+01
   1.37150E+01     4.14685E+01
   1.37163E+01     4.17180E+01
   1.37175E+01     4.19615E+01
   1.37188E+01     4.21988E+01
   1.37200E+01     4.24299E+01
   1.37213E+01     4.26550E+01
   1.37225E+01     4.28742E+01
   1.37238E+01     4.30880E+01
   1.37250E+01     4.32966E+01
   1.37263E+01     4.35002E+01
   1.37275E+01     4.36990E+01
   1.37288E+01     4.38929E+01
   1.37300E+01     4.40817E+01
   1.37313E+01     4.42653E+01
   1.37325E+01     4.44435E+01
   1.37338E+01     4.46160E+01
   1.37350E+01     4.47827E+01
   1.37363E+01     4.49437E+01
   1.37375E+01     4.50990E+01
   1.37388E+01     4.52488E+01
   1.37400E+01     4.53935E+01
   1.37413E+01     4.55333E+01
   1.37425E+01     4.56684E+01
   1.37438E+01     4.57990E+01
   1.37450E+01     4.59255E+01
   1.37463E+01     4.60477E+01
   1.37475E+01     4.61659E+01
   1.37488E+01     4.62799E+01
   1.37500E+01     4.63897E+01
   1.37513E+01     4.64953E+01
   1.37525E+01     4.65965E+01
   1.37538E+01     4.66931E+01
   1.37550E+01     4.67851E+01
   1.37563E+01     4.68725E+01
   1.37575E+01     4.69550E+01
   1.37588E+01     4.70327E+01
   1.37600E+01     4.71055E+01
   1.37613E+01     4.71734E+01
   1.37625E+01     4.72362E+01
   1.37638E+01     4.72937E+01
   1.37650E+01     4.73472E+01
   1.37663E+01     4.73937E+01
   1.37675E+01     4.74345E+01
   1.37688E+01     4.74693E+01
   1.37700E+01     4.74978E+01
   1.37713E+01     4.75197E+01
   1.37725E+01     4.75346E+01
   1.37738E+01     4.75421E+01
   1.37750E+01     4.75419E+01
   1.37763E+01     4.75336E+01
   1.37775E+01     4.75167E+01
   1.37788E+01     4.74908E+01
   1.37800E+01     4.74555E+01
   1.37813E+01     4.74103E+01
   1.37825E+01     4.73547E+01
   1.37838E+01     4.72885E+01
   1.37850E+01     4.72112E+01
   1.37863E+01     4.71224E+01
   1.37875E+01     4.70220E+01
   1.37888E+01     4.69097E+01
   1.37900E+01     4.67851E+01
   1.37913E+01     4.66482E+01
   1.37925E+01     4.64989E+01
   1.37938E+01     4.63373E+01
   1.37950E+01     4.61636E+01
   1.37963E+01     4.59781E+01
   1.37975E+01     4.57812E+01
   1.37988E+01     4.55735E+01
   1.38000E+01     4.53554E+01
   1.38013E+01     4.51275E+01
   1.38025E+01     4.48905E+01
   1.38038E+01     4.46451E+01
   1.38050E+01     4.43922E+01
   1.38063E+01     4.41330E+01
   1.38075E+01     4.38686E+01
   1.38088E+01     4.36001E+01
   1.38100E+01     4.33287E+01
   1.38113E+01     4.30552E+01
   1.38125E+01     4.27807E+01
   1.38138E+01     4.25057E+01
   1.38150E+01     4.22310E+01
   1.38163E+01     4.19570E+01
   1.38175E+01     4.16842E+01
   1.38188E+01     4.14128E+01
   1.38200E+01     4.11429E+01
   1.38213E+01     4.08748E+01
   1.38225E+01     4.06083E+01
   1.38238E+01     4.03435E+01
   1.38250E+01     4.00802E+01
   1.38263E+01     3.98184E+01
   1.38275E+01     3.95580E+01
   1.38288E+01     3.92987E+01
   1.38300E+01     3.90406E+01
   1.38313E+01     3.87834E+01
   1.38325E+01     3.85273E+01
   1.38338E+01     3.82720E+01
   1.38350E+01     3.80178E+01
   1.38363E+01     3.77645E+01
   1.38375E+01     3.75123E+01
   1.38388E+01     3.72614E+01
   1.38400E+01     3.70119E+01
   1.38413E+01     3.67639E+01
   1.38425E+01     3.65176E+01
   1.38438E+01     3.62731E+01
   1.38450E+01     3.60301E+01
   1.38463E+01     3.57886E+01
   1.38475E+01     3.55483E+01
   1.38488E+01     3.53095E+01
   1.38500E+01     3.50723E+01
   1.38513E+01     3.48367E+01
   1.38525E+01     3.46028E+01
   1.38538E+01     3.43707E+01
   1.38550E+01     3.41406E+01
   1.38563E+01     3.39125E+01
   1.38575E+01     3.36864E+01
   1.38588E+01     3.34626E+01
   1.38600E+01     3.32409E+01
   1.38613E+01     3.30214E+01
   1.38625E+01     3.28039E+01
   1.38638E+01     3.25888E+01
   1.38650E+01     3.23759E+01
   1.38663E+01     3.21653E+01
   1.38675E+01     3.19570E+01
   1.38688E+01     3.17506E+01
   1.38700E+01     3.15461E+01
   1.38713E+01     3.13432E+01
   1.38725E+01     3.11419E+01
   1.38738E+01     3.09422E+01
   1.38750E+01     3.07440E+01
   1.38763E+01     3.05475E+01
   1.38775E+01     3.03526E+01
   1.38788E+01     3.01594E+01
   1.38800E+01     2.99679E+01
   1.38813E+01     2.97779E+01
   1.38825E+01     2.95896E+01
   1.38838E+01     2.94034E+01
   1.38850E+01     2.92191E+01
   1.38863E+01     2.90362E+01
   1.38875E+01     2.88551E+01
   1.38888E+01     2.86758E+01
   1.38900E+01     2.84986E+01
   1.38913E+01     2.83237E+01
   1.38925E+01     2.81513E+01
   1.38938E+01     2.79819E+01
   1.38950E+01     2.78158E+01
   1.38963E+01     2.76533E+01
   1.38975E+01     2.74951E+01
   1.38988E+01     2.73416E+01
   1.39000E+01     2.71932E+01
   1.39013E+01     2.70503E+01
   1.39025E+01     2.69137E+01
   1.39038E+01     2.67837E+01
   1.39050E+01     2.66611E+01
   1.39063E+01     2.65465E+01
   1.39075E+01     2.64408E+01
   1.39088E+01     2.63446E+01
   1.39100E+01     2.62588E+01
   1.39113E+01     2.61841E+01
   1.39125E+01     2.61209E+01
   1.39138E+01     2.60699E+01
   1.39150E+01     2.60316E+01
   1.39163E+01     2.60063E+01
   1.39175E+01     2.59940E+01
   1.39188E+01     2.59946E+01
   1.39200E+01     2.60076E+01
   1.39213E+01     2.60327E+01
   1.39225E+01     2.60692E+01
   1.39238E+01     2.61162E+01
   1.39250E+01     2.61730E+01
   1.39263E+01     2.62383E+01
   1.39275E+01     2.63111E+01
   1.39288E+01     2.63901E+01
   1.39300E+01     2.64741E+01
   1.39313E+01     2.65618E+01
   1.39325E+01     2.66520E+01
   1.39338E+01     2.67435E+01
   1.39350E+01     2.68352E+01
   1.39363E+01     2.69264E+01
   1.39375E+01     2.70161E+01
   1.39388E+01     2.71037E+01
   1.39400E+01     2.71888E+01
   1.39413E+01     2.72711E+01
   1.39425E+01     2.73504E+01
   1.39438E+01     2.74266E+01
   1.39450E+01     2.74997E+01
   1.39463E+01     2.75699E+01
   1.39475E+01     2.76373E+01
   1.39488E+01     2.77020E+01
   1.39500E+01     2.77643E+01
   1.39513E+01     2.78243E+01
   1.39525E+01     2.78821E+01
   1.39538E+01     2.79380E+01
   1.39550E+01     2.79920E+01
   1.39563E+01     2.80442E+01
   1.39575E+01     2.80947E+01
   1.39588E+01     2.81437E+01
   1.39600E+01     2.81912E+01
   1.39613E+01     2.82372E+01
   1.39625E+01     2.82818E+01
   1.39638E+01     2.83250E+01
   1.39650E+01     2.83670E+01
   1.39663E+01     2.84076E+01
   1.39675E+01     2.84471E+01
   1.39688E+01     2.84853E+01
   1.39700E+01     2.85224E+01
   1.39713E+01     2.85584E+01
   1.39725E+01     2.85933E+01
   1.39738E+01     2.86272E+01
   1.39750E+01     2.86601E+01
   1.39763E+01     2.86920E+01
   1.39775E+01     2.87231E+01
   1.39788E+01     2.87534E+01
   1.39800E+01     2.87829E+01
   1.39813E+01     2.88118E+01
   1.39825E+01     2.88400E+01
   1.39838E+01     2.88676E+01
   1.39850E+01     2.88947E+01
   1.39863E+01     2.89213E+01
   1.39875E+01     2.89475E+01
   1.39888E+01     2.89733E+01
   1.39900E+01     2.89988E+01
   1.39913E+01     2.90240E+01
   1.39925E+01     2.90490E+01
   1.39938E+01     2.90738E+01
   1.39950E+01     2.90984E+01
   1.39963E+01     2.91228E+01
   1.39975E+01     2.91470E+01
   1.39988E+01     2.91710E+01
   1.40000E+01     2.91946E+01
   1.40013E+01     2.92181E+01
   1.40025E+01     2.92412E+01
   1.40038E+01     2.92642E+01
   1.40050E+01     2.92870E+01
   1.40063E+01     2.93096E+01
   1.40075E+01     2.93321E+01
   1.40088E+01     2.93545E+01
   1.40100E+01     2.93766E+01
   1.40113E+01     2.93984E+01
   1.40125E+01     2.94198E+01
   1.40138E+01     2.94407E+01
   1.40150E+01     2.94611E+01
   1.40163E+01     2.94808E+01
   1.40175E+01     2.94997E+01
   1.40188E+01     2.95179E+01
   1.40200E+01     2.95352E+01
   1.40213E+01     2.95515E+01
   1.40225E+01     2.95669E+01
   1.40238E+01     2.95812E+01
   1.40250E+01     2.95945E+01
   1.40263E+01     2.96066E+01
   1.40275E+01     2.96176E+01
   1.40288E+01     2.96275E+01
   1.40300E+01     2.96361E+01
   1.40313E+01     2.96435E+01
   1.40325E+01     2.96496E+01
   1.40338E+01     2.96545E+01
   1.40350E+01     2.96579E+01
   1.40363E+01     2.96599E+01
   1.40375E+01     2.96603E+01
   1.40388E+01     2.96590E+01
   1.40400E+01     2.96559E+01
   1.40413E+01     2.96509E+01
   1.40425E+01     2.96438E+01
   1.40438E+01     2.96346E+01
   1.40450E+01     2.96232E+01
   1.40463E+01     2.96094E+01
   1.40475E+01     2.95934E+01
   1.40488E+01     2.95750E+01
   1.40500E+01     2.95543E+01
   1.40513E+01     2.95312E+01
   1.40525E+01     2.95057E+01
   1.40538E+01     2.94780E+01
   1.40550E+01     2.94478E+01
   1.40563E+01     2.94154E+01
   1.40575E+01     2.93805E+01
   1.40588E+01     2.93434E+01
   1.40600E+01     2.93039E+01
   1.40613E+01     2.92620E+01
   1.40625E+01     2.92179E+01
   1.40638E+01     2.91714E+01
   1.40650E+01     2.91228E+01
   1.40663E+01     2.90719E+01
   1.40675E+01     2.90190E+01
   1.40688E+01     2.89641E+01
   1.40700E+01     2.89073E+01
   1.40713E+01     2.88487E+01
   1.40725E+01     2.87885E+01
   1.40738E+01     2.87267E+01
   1.40750E+01     2.86635E+01
   1.40763E+01     2.85990E+01
   1.40775E+01     2.85335E+01
   1.40788E+01     2.84669E+01
   1.40800E+01     2.83995E+01
   1.40813E+01     2.83314E+01
   1.40825E+01     2.82627E+01
   1.40838E+01     2.81936E+01
   1.40850E+01     2.81243E+01
   1.40863E+01     2.80548E+01
   1.40875E+01     2.79852E+01
   1.40888E+01     2.79158E+01
   1.40900E+01     2.78466E+01
   1.40913E+01     2.77777E+01
   1.40925E+01     2.77093E+01
   1.40938E+01     2.76414E+01
   1.40950E+01     2.75741E+01
   1.40963E+01     2.75075E+01
   1.40975E+01     2.74416E+01
   1.40988E+01     2.73766E+01
   1.41000E+01     2.73124E+01
   1.41013E+01     2.72491E+01
   1.41025E+01     2.71868E+01
   1.41038E+01     2.71254E+01
   1.41050E+01     2.70649E+01
   1.41063E+01     2.70055E+01
   1.41075E+01     2.69470E+01
   1.41088E+01     2.68896E+01
   1.41100E+01     2.68331E+01
   1.41113E+01     2.67775E+01
   1.41125E+01     2.67229E+01
   1.41138E+01     2.66694E+01
   1.41150E+01     2.66167E+01
   1.41163E+01     2.65651E+01
   1.41175E+01     2.65146E+01
   1.41188E+01     2.64651E+01
   1.41200E+01     2.64167E+01
   1.41213E+01     2.63694E+01
   1.41225E+01     2.63233E+01
   1.41238E+01     2.62785E+01
   1.41250E+01     2.62349E+01
   1.41263E+01     2.61925E+01
   1.41275E+01     2.61515E+01
   1.41288E+01     2.61117E+01
   1.41300E+01     2.60733E+01
   1.41313E+01     2.60361E+01
   1.41325E+01     2.60003E+01
   1.41338E+01     2.59658E+01
   1.41350E+01     2.59325E+01
   1.41363E+01     2.59005E+01
   1.41375E+01     2.58698E+01
   1.41388E+01     2.58402E+01
   1.41400E+01     2.58118E+01
   1.41413E+01     2.57846E+01
   1.41425E+01     2.57584E+01
   1.41438E+01     2.57333E+01
   1.41450E+01     2.57091E+01
   1.41463E+01     2.56860E+01
   1.41475E+01     2.56637E+01
   1.41488E+01     2.56423E+01
   1.41500E+01     2.56218E+01
   1.41513E+01     2.56021E+01
   1.41525E+01     2.55833E+01
   1.41538E+01     2.55652E+01
   1.41550E+01     2.55479E+01
   1.41563E+01     2.55314E+01
   1.41575E+01     2.55156E+01
   1.41588E+01     2.55006E+01
   1.41600E+01     2.54863E+01
   1.41613E+01     2.54727E+01
   1.41625E+01     2.54599E+01
   1.41638E+01     2.54480E+01
   1.41650E+01     2.54368E+01
   1.41663E+01     2.54265E+01
   1.41675E+01     2.54171E+01
   1.41688E+01     2.54086E+01
   1.41700E+01     2.54010E+01
   1.41713E+01     2.53944E+01
   1.41725E+01     2.53887E+01
   1.41738E+01     2.53841E+01
   1.41750E+01     2.53805E+01
   1.41763E+01     2.53779E+01
   1.41775E+01     2.53763E+01
   1.41788E+01     2.53757E+01
   1.41800E+01     2.53762E+01
   1.41813E+01     2.53776E+01
   1.41825E+01     2.53800E+01
   1.41838E+01     2.53834E+01
   1.41850E+01     2.53878E+01
   1.41863E+01     2.53931E+01
   1.41875E+01     2.53993E+01
   1.41888E+01     2.54064E+01
   1.41900E+01     2.54144E+01
   1.41913E+01     2.54233E+01
   1.41925E+01     2.54331E+01
   1.41938E+01     2.54437E+01
   1.41950E+01     2.54551E+01
   1.41963E+01     2.54674E+01
   1.41975E+01     2.54804E+01
   1.41988E+01     2.54943E+01
   1.42000E+01     2.55089E+01
   1.42013E+01     2.55243E+01
   1.42025E+01     2.55404E+01
   1.42038E+01     2.55573E+01
   1.42050E+01     2.55749E+01
   1.42063E+01     2.55931E+01
   1.42075E+01     2.56120E+01
   1.42088E+01     2.56315E+01
   1.42100E+01     2.56516E+01
   1.42113E+01     2.56722E+01
   1.42125E+01     2.56933E+01
   1.42138E+01     2.57147E+01
   1.42150E+01     2.57366E+01
   1.42163E+01     2.57588E+01
   1.42175E+01     2.57812E+01
   1.42188E+01     2.58037E+01
   1.42200E+01     2.58264E+01
   1.42213E+01     2.58492E+01
   1.42225E+01     2.58719E+01
   1.42238E+01     2.58946E+01
   1.42250E+01     2.59171E+01
   1.42263E+01     2.59394E+01
   1.42275E+01     2.59614E+01
   1.42288E+01     2.59832E+01
   1.42300E+01     2.60046E+01
   1.42313E+01     2.60255E+01
   1.42325E+01     2.60460E+01
   1.42338E+01     2.60661E+01
   1.42350E+01     2.60856E+01
   1.42363E+01     2.61046E+01
   1.42375E+01     2.61230E+01
   1.42388E+01     2.61408E+01
   1.42400E+01     2.61580E+01
   1.42413E+01     2.61746E+01
   1.42425E+01     2.61905E+01
   1.42438E+01     2.62058E+01
   1.42450E+01     2.62205E+01
   1.42463E+01     2.62345E+01
   1.42475E+01     2.62479E+01
   1.42488E+01     2.62607E+01
   1.42500E+01     2.62728E+01
   1.42513E+01     2.62843E+01
   1.42525E+01     2.62951E+01
   1.42538E+01     2.63053E+01
   1.42550E+01     2.63148E+01
   1.42563E+01     2.63237E+01
   1.42575E+01     2.63320E+01
   1.42588E+01     2.63397E+01
   1.42600E+01     2.63467E+01
   1.42613E+01     2.63532E+01
   1.42625E+01     2.63590E+01
   1.42638E+01     2.63643E+01
   1.42650E+01     2.63689E+01
   1.42663E+01     2.63730E+01
   1.42675E+01     2.63766E+01
   1.42688E+01     2.63795E+01
   1.42700E+01     2.63820E+01
   1.42713E+01     2.63839E+01
   1.42725E+01     2.63854E+01
   1.42738E+01     2.63863E+01
   1.42750E+01     2.63868E+01
   1.42763E+01     2.63869E+01
   1.42775E+01     2.63865E+01
   1.42788E+01     2.63857E+01
   1.42800E+01     2.63846E+01
   1.42813E+01     2.63831E+01
   1.42825E+01     2.63813E+01
   1.42838E+01     2.63791E+01
   1.42850E+01     2.63767E+01
   1.42863E+01     2.63740E+01
   1.42875E+01     2.63710E+01
   1.42888E+01     2.63678E+01
   1.42900E+01     2.63644E+01
   1.42913E+01     2.63608E+01
   1.42925E+01     2.63570E+01
   1.42938E+01     2.63530E+01
   1.42950E+01     2.63488E+01
   1.42963E+01     2.63445E+01
   1.42975E+01     2.63400E+01
   1.42988E+01     2.63354E+01
   1.43000E+01     2.63306E+01
   1.43013E+01     2.63256E+01
   1.43025E+01     2.63205E+01
   1.43038E+01     2.63153E+01
   1.43050E+01     2.63099E+01
   1.43063E+01     2.63043E+01
   1.43075E+01     2.62985E+01
   1.43088E+01     2.62926E+01
   1.43100E+01     2.62865E+01
   1.43113E+01     2.62802E+01
   1.43125E+01     2.62737E+01
   1.43138E+01     2.62670E+01
   1.43150E+01     2.62601E+01
   1.43163E+01     2.62529E+01
   1.43175E+01     2.62455E+01
   1.43188E+01     2.62379E+01
   1.43200E+01     2.62300E+01
   1.43213E+01     2.62219E+01
   1.43225E+01     2.62135E+01
   1.43238E+01     2.62048E+01
   1.43250E+01     2.61958E+01
   1.43263E+01     2.61866E+01
   1.43275E+01     2.61771E+01
   1.43288E+01     2.61673E+01
   1.43300E+01     2.61571E+01
   1.43313E+01     2.61467E+01
   1.43325E+01     2.61360E+01
   1.43338E+01     2.61250E+01
   1.43350E+01     2.61137E+01
   1.43363E+01     2.61021E+01
   1.43375E+01     2.60901E+01
   1.43388E+01     2.60779E+01
   1.43400E+01     2.60653E+01
   1.43413E+01     2.60523E+01
   1.43425E+01     2.60391E+01
   1.43438E+01     2.60255E+01
   1.43450E+01     2.60116E+01
   1.43463E+01     2.59974E+01
   1.43475E+01     2.59828E+01
   1.43488E+01     2.59679E+01
   1.43500E+01     2.59527E+01
   1.43513E+01     2.59372E+01
   1.43525E+01     2.59214E+01
   1.43538E+01     2.59053E+01
   1.43550E+01     2.58889E+01
   1.43563E+01     2.58722E+01
   1.43575E+01     2.58553E+01
   1.43588E+01     2.58382E+01
   1.43600E+01     2.58209E+01
   1.43613E+01     2.58034E+01
   1.43625E+01     2.57857E+01
   1.43638E+01     2.57679E+01
   1.43650E+01     2.57500E+01
   1.43663E+01     2.57319E+01
   1.43675E+01     2.57138E+01
   1.43688E+01     2.56957E+01
   1.43700E+01     2.56776E+01
   1.43713E+01     2.56594E+01
   1.43725E+01     2.56413E+01
   1.43738E+01     2.56233E+01
   1.43750E+01     2.56054E+01
   1.43763E+01     2.55876E+01
   1.43775E+01     2.55699E+01
   1.43788E+01     2.55524E+01
   1.43800E+01     2.55351E+01
   1.43813E+01     2.55180E+01
   1.43825E+01     2.55012E+01
   1.43838E+01     2.54846E+01
   1.43850E+01     2.54683E+01
   1.43863E+01     2.54522E+01
   1.43875E+01     2.54365E+01
   1.43888E+01     2.54211E+01
   1.43900E+01     2.54061E+01
   1.43913E+01     2.53914E+01
   1.43925E+01     2.53770E+01
   1.43938E+01     2.53630E+01
   1.43950E+01     2.53494E+01
   1.43963E+01     2.53361E+01
   1.43975E+01     2.53233E+01
   1.43988E+01     2.53108E+01
   1.44000E+01     2.52987E+01

 *** End of list.
