# Supplementary material for: On the accuracy of displacement-based wave intensity analysis: Effect of vessel wall viscoelasticity and nonlinearity
Source: PLoS One. 2019 Nov 1;14(11):e0224390. doi: 10.1371/journal.pone.0224390 (PMC6824577; doi:10.1371/journal.pone.0224390)
Supplement: S1 File — (ZIP) [file pone.0224390.s001.zip › data/regular vessel wall/viscoelastic condition_with different viscocity/twostraight-1000-disp-1.txt]

   1.28000E+01     1.37172E-01
   1.28013E+01     1.36980E-01
   1.28025E+01     1.36789E-01
   1.28038E+01     1.36598E-01
   1.28050E+01     1.36407E-01
   1.28063E+01     1.36217E-01
   1.28075E+01     1.36028E-01
   1.28088E+01     1.35839E-01
   1.28100E+01     1.35650E-01
   1.28113E+01     1.35463E-01
   1.28125E+01     1.35278E-01
   1.28138E+01     1.35096E-01
   1.28150E+01     1.34918E-01
   1.28163E+01     1.34747E-01
   1.28175E+01     1.34585E-01
   1.28188E+01     1.34436E-01
   1.28200E+01     1.34304E-01
   1.28213E+01     1.34194E-01
   1.28225E+01     1.34112E-01
   1.28238E+01     1.34065E-01
   1.28250E+01     1.34059E-01
   1.28263E+01     1.34101E-01
   1.28275E+01     1.34197E-01
   1.28288E+01     1.34353E-01
   1.28300E+01     1.34572E-01
   1.28313E+01     1.34857E-01
   1.28325E+01     1.35209E-01
   1.28338E+01     1.35627E-01
   1.28350E+01     1.36109E-01
   1.28363E+01     1.36651E-01
   1.28375E+01     1.37248E-01
   1.28388E+01     1.37895E-01
   1.28400E+01     1.38586E-01
   1.28413E+01     1.39314E-01
   1.28425E+01     1.40074E-01
   1.28438E+01     1.40860E-01
   1.28450E+01     1.41670E-01
   1.28463E+01     1.42497E-01
   1.28475E+01     1.43341E-01
   1.28488E+01     1.44197E-01
   1.28500E+01     1.45065E-01
   1.28513E+01     1.45943E-01
   1.28525E+01     1.46830E-01
   1.28538E+01     1.47724E-01
   1.28550E+01     1.48626E-01
   1.28563E+01     1.49534E-01
   1.28575E+01     1.50447E-01
   1.28588E+01     1.51365E-01
   1.28600E+01     1.52287E-01
   1.28613E+01     1.53213E-01
   1.28625E+01     1.54141E-01
   1.28638E+01     1.55071E-01
   1.28650E+01     1.56003E-01
   1.28663E+01     1.56935E-01
   1.28675E+01     1.57867E-01
   1.28688E+01     1.58799E-01
   1.28700E+01     1.59730E-01
   1.28713E+01     1.60658E-01
   1.28725E+01     1.61585E-01
   1.28738E+01     1.62509E-01
   1.28750E+01     1.63430E-01
   1.28763E+01     1.64347E-01
   1.28775E+01     1.65260E-01
   1.28788E+01     1.66170E-01
   1.28800E+01     1.67074E-01
   1.28813E+01     1.67974E-01
   1.28825E+01     1.68868E-01
   1.28838E+01     1.69757E-01
   1.28850E+01     1.70641E-01
   1.28863E+01     1.71518E-01
   1.28875E+01     1.72389E-01
   1.28888E+01     1.73255E-01
   1.28900E+01     1.74113E-01
   1.28913E+01     1.74965E-01
   1.28925E+01     1.75811E-01
   1.28938E+01     1.76649E-01
   1.28950E+01     1.77480E-01
   1.28963E+01     1.78305E-01
   1.28975E+01     1.79122E-01
   1.28988E+01     1.79931E-01
   1.29000E+01     1.80733E-01
   1.29013E+01     1.81528E-01
   1.29025E+01     1.82314E-01
   1.29038E+01     1.83093E-01
   1.29050E+01     1.83864E-01
   1.29063E+01     1.84627E-01
   1.29075E+01     1.85382E-01
   1.29088E+01     1.86128E-01
   1.29100E+01     1.86866E-01
   1.29113E+01     1.87595E-01
   1.29125E+01     1.88316E-01
   1.29138E+01     1.89028E-01
   1.29150E+01     1.89731E-01
   1.29163E+01     1.90426E-01
   1.29175E+01     1.91111E-01
   1.29188E+01     1.91788E-01
   1.29200E+01     1.92455E-01
   1.29213E+01     1.93113E-01
   1.29225E+01     1.93763E-01
   1.29238E+01     1.94403E-01
   1.29250E+01     1.95034E-01
   1.29263E+01     1.95657E-01
   1.29275E+01     1.96271E-01
   1.29288E+01     1.96876E-01
   1.29300E+01     1.97473E-01
   1.29313E+01     1.98062E-01
   1.29325E+01     1.98642E-01
   1.29338E+01     1.99216E-01
   1.29350E+01     1.99782E-01
   1.29363E+01     2.00341E-01
   1.29375E+01     2.00894E-01
   1.29388E+01     2.01441E-01
   1.29400E+01     2.01982E-01
   1.29413E+01     2.02519E-01
   1.29425E+01     2.03051E-01
   1.29438E+01     2.03580E-01
   1.29450E+01     2.04106E-01
   1.29463E+01     2.04629E-01
   1.29475E+01     2.05151E-01
   1.29488E+01     2.05671E-01
   1.29500E+01     2.06191E-01
   1.29513E+01     2.06712E-01
   1.29525E+01     2.07233E-01
   1.29538E+01     2.07756E-01
   1.29550E+01     2.08281E-01
   1.29563E+01     2.08809E-01
   1.29575E+01     2.09339E-01
   1.29588E+01     2.09873E-01
   1.29600E+01     2.10411E-01
   1.29613E+01     2.10952E-01
   1.29625E+01     2.11498E-01
   1.29638E+01     2.12048E-01
   1.29650E+01     2.12602E-01
   1.29663E+01     2.13160E-01
   1.29675E+01     2.13722E-01
   1.29688E+01     2.14287E-01
   1.29700E+01     2.14856E-01
   1.29713E+01     2.15427E-01
   1.29725E+01     2.16000E-01
   1.29738E+01     2.16575E-01
   1.29750E+01     2.17151E-01
   1.29763E+01     2.17728E-01
   1.29775E+01     2.18304E-01
   1.29788E+01     2.18879E-01
   1.29800E+01     2.19453E-01
   1.29813E+01     2.20024E-01
   1.29825E+01     2.20592E-01
   1.29838E+01     2.21156E-01
   1.29850E+01     2.21716E-01
   1.29863E+01     2.22271E-01
   1.29875E+01     2.22820E-01
   1.29888E+01     2.23363E-01
   1.29900E+01     2.23900E-01
   1.29913E+01     2.24429E-01
   1.29925E+01     2.24951E-01
   1.29938E+01     2.25464E-01
   1.29950E+01     2.25969E-01
   1.29963E+01     2.26466E-01
   1.29975E+01     2.26953E-01
   1.29988E+01     2.27431E-01
   1.30000E+01     2.27899E-01
   1.30013E+01     2.28357E-01
   1.30025E+01     2.28805E-01
   1.30038E+01     2.29243E-01
   1.30050E+01     2.29671E-01
   1.30063E+01     2.30087E-01
   1.30075E+01     2.30493E-01
   1.30088E+01     2.30888E-01
   1.30100E+01     2.31272E-01
   1.30113E+01     2.31645E-01
   1.30125E+01     2.32006E-01
   1.30138E+01     2.32356E-01
   1.30150E+01     2.32695E-01
   1.30163E+01     2.33021E-01
   1.30175E+01     2.33337E-01
   1.30188E+01     2.33640E-01
   1.30200E+01     2.33932E-01
   1.30213E+01     2.34211E-01
   1.30225E+01     2.34479E-01
   1.30238E+01     2.34734E-01
   1.30250E+01     2.34977E-01
   1.30263E+01     2.35208E-01
   1.30275E+01     2.35426E-01
   1.30288E+01     2.35631E-01
   1.30300E+01     2.35824E-01
   1.30313E+01     2.36003E-01
   1.30325E+01     2.36169E-01
   1.30338E+01     2.36322E-01
   1.30350E+01     2.36461E-01
   1.30363E+01     2.36587E-01
   1.30375E+01     2.36698E-01
   1.30388E+01     2.36796E-01
   1.30400E+01     2.36880E-01
   1.30413E+01     2.36950E-01
   1.30425E+01     2.37005E-01
   1.30438E+01     2.37045E-01
   1.30450E+01     2.37071E-01
   1.30463E+01     2.37082E-01
   1.30475E+01     2.37078E-01
   1.30488E+01     2.37058E-01
   1.30500E+01     2.37023E-01
   1.30513E+01     2.36973E-01
   1.30525E+01     2.36906E-01
   1.30538E+01     2.36824E-01
   1.30550E+01     2.36727E-01
   1.30563E+01     2.36614E-01
   1.30575E+01     2.36486E-01
   1.30588E+01     2.36343E-01
   1.30600E+01     2.36185E-01
   1.30613E+01     2.36013E-01
   1.30625E+01     2.35827E-01
   1.30638E+01     2.35627E-01
   1.30650E+01     2.35411E-01
   1.30663E+01     2.35180E-01
   1.30675E+01     2.34933E-01
   1.30688E+01     2.34670E-01
   1.30700E+01     2.34391E-01
   1.30713E+01     2.34095E-01
   1.30725E+01     2.33782E-01
   1.30738E+01     2.33452E-01
   1.30750E+01     2.33105E-01
   1.30763E+01     2.32741E-01
   1.30775E+01     2.32361E-01
   1.30788E+01     2.31965E-01
   1.30800E+01     2.31555E-01
   1.30813E+01     2.31132E-01
   1.30825E+01     2.30699E-01
   1.30838E+01     2.30258E-01
   1.30850E+01     2.29815E-01
   1.30863E+01     2.29371E-01
   1.30875E+01     2.28934E-01
   1.30888E+01     2.28507E-01
   1.30900E+01     2.28097E-01
   1.30913E+01     2.27709E-01
   1.30925E+01     2.27348E-01
   1.30938E+01     2.27018E-01
   1.30950E+01     2.26724E-01
   1.30963E+01     2.26466E-01
   1.30975E+01     2.26247E-01
   1.30988E+01     2.26065E-01
   1.31000E+01     2.25920E-01
   1.31013E+01     2.25808E-01
   1.31025E+01     2.25725E-01
   1.31038E+01     2.25669E-01
   1.31050E+01     2.25634E-01
   1.31063E+01     2.25616E-01
   1.31075E+01     2.25612E-01
   1.31088E+01     2.25616E-01
   1.31100E+01     2.25627E-01
   1.31113E+01     2.25642E-01
   1.31125E+01     2.25657E-01
   1.31138E+01     2.25672E-01
   1.31150E+01     2.25686E-01
   1.31163E+01     2.25696E-01
   1.31175E+01     2.25702E-01
   1.31188E+01     2.25704E-01
   1.31200E+01     2.25701E-01
   1.31213E+01     2.25692E-01
   1.31225E+01     2.25678E-01
   1.31238E+01     2.25657E-01
   1.31250E+01     2.25629E-01
   1.31263E+01     2.25595E-01
   1.31275E+01     2.25553E-01
   1.31288E+01     2.25503E-01
   1.31300E+01     2.25446E-01
   1.31313E+01     2.25380E-01
   1.31325E+01     2.25306E-01
   1.31338E+01     2.25222E-01
   1.31350E+01     2.25129E-01
   1.31363E+01     2.25027E-01
   1.31375E+01     2.24915E-01
   1.31388E+01     2.24794E-01
   1.31400E+01     2.24663E-01
   1.31413E+01     2.24521E-01
   1.31425E+01     2.24371E-01
   1.31438E+01     2.24210E-01
   1.31450E+01     2.24041E-01
   1.31463E+01     2.23862E-01
   1.31475E+01     2.23673E-01
   1.31488E+01     2.23476E-01
   1.31500E+01     2.23270E-01
   1.31513E+01     2.23054E-01
   1.31525E+01     2.22830E-01
   1.31538E+01     2.22598E-01
   1.31550E+01     2.22357E-01
   1.31563E+01     2.22107E-01
   1.31575E+01     2.21849E-01
   1.31588E+01     2.21583E-01
   1.31600E+01     2.21308E-01
   1.31613E+01     2.21025E-01
   1.31625E+01     2.20734E-01
   1.31638E+01     2.20435E-01
   1.31650E+01     2.20127E-01
   1.31663E+01     2.19811E-01
   1.31675E+01     2.19487E-01
   1.31688E+01     2.19155E-01
   1.31700E+01     2.18815E-01
   1.31713E+01     2.18467E-01
   1.31725E+01     2.18112E-01
   1.31738E+01     2.17748E-01
   1.31750E+01     2.17377E-01
   1.31763E+01     2.16999E-01
   1.31775E+01     2.16613E-01
   1.31788E+01     2.16220E-01
   1.31800E+01     2.15819E-01
   1.31813E+01     2.15412E-01
   1.31825E+01     2.14999E-01
   1.31838E+01     2.14578E-01
   1.31850E+01     2.14152E-01
   1.31863E+01     2.13719E-01
   1.31875E+01     2.13281E-01
   1.31888E+01     2.12838E-01
   1.31900E+01     2.12390E-01
   1.31913E+01     2.11938E-01
   1.31925E+01     2.11481E-01
   1.31938E+01     2.11022E-01
   1.31950E+01     2.10559E-01
   1.31963E+01     2.10095E-01
   1.31975E+01     2.09628E-01
   1.31988E+01     2.09161E-01
   1.32000E+01     2.08694E-01
   1.32013E+01     2.08226E-01
   1.32025E+01     2.07760E-01
   1.32038E+01     2.07296E-01
   1.32050E+01     2.06834E-01
   1.32063E+01     2.06375E-01
   1.32075E+01     2.05919E-01
   1.32088E+01     2.05469E-01
   1.32100E+01     2.05023E-01
   1.32113E+01     2.04582E-01
   1.32125E+01     2.04148E-01
   1.32138E+01     2.03720E-01
   1.32150E+01     2.03300E-01
   1.32163E+01     2.02887E-01
   1.32175E+01     2.02481E-01
   1.32188E+01     2.02084E-01
   1.32200E+01     2.01694E-01
   1.32213E+01     2.01313E-01
   1.32225E+01     2.00941E-01
   1.32238E+01     2.00576E-01
   1.32250E+01     2.00221E-01
   1.32263E+01     1.99873E-01
   1.32275E+01     1.99534E-01
   1.32288E+01     1.99203E-01
   1.32300E+01     1.98879E-01
   1.32313E+01     1.98563E-01
   1.32325E+01     1.98254E-01
   1.32338E+01     1.97951E-01
   1.32350E+01     1.97656E-01
   1.32363E+01     1.97366E-01
   1.32375E+01     1.97082E-01
   1.32388E+01     1.96804E-01
   1.32400E+01     1.96531E-01
   1.32413E+01     1.96262E-01
   1.32425E+01     1.95998E-01
   1.32438E+01     1.95738E-01
   1.32450E+01     1.95482E-01
   1.32463E+01     1.95229E-01
   1.32475E+01     1.94980E-01
   1.32488E+01     1.94734E-01
   1.32500E+01     1.94490E-01
   1.32513E+01     1.94250E-01
   1.32525E+01     1.94012E-01
   1.32538E+01     1.93777E-01
   1.32550E+01     1.93544E-01
   1.32563E+01     1.93313E-01
   1.32575E+01     1.93085E-01
   1.32588E+01     1.92859E-01
   1.32600E+01     1.92635E-01
   1.32613E+01     1.92414E-01
   1.32625E+01     1.92195E-01
   1.32638E+01     1.91978E-01
   1.32650E+01     1.91763E-01
   1.32663E+01     1.91551E-01
   1.32675E+01     1.91341E-01
   1.32688E+01     1.91134E-01
   1.32700E+01     1.90928E-01
   1.32713E+01     1.90726E-01
   1.32725E+01     1.90525E-01
   1.32738E+01     1.90327E-01
   1.32750E+01     1.90131E-01
   1.32763E+01     1.89938E-01
   1.32775E+01     1.89747E-01
   1.32788E+01     1.89558E-01
   1.32800E+01     1.89372E-01
   1.32813E+01     1.89188E-01
   1.32825E+01     1.89007E-01
   1.32838E+01     1.88828E-01
   1.32850E+01     1.88651E-01
   1.32863E+01     1.88476E-01
   1.32875E+01     1.88303E-01
   1.32888E+01     1.88133E-01
   1.32900E+01     1.87964E-01
   1.32913E+01     1.87798E-01
   1.32925E+01     1.87633E-01
   1.32938E+01     1.87470E-01
   1.32950E+01     1.87308E-01
   1.32963E+01     1.87148E-01
   1.32975E+01     1.86989E-01
   1.32988E+01     1.86831E-01
   1.33000E+01     1.86673E-01
   1.33013E+01     1.86517E-01
   1.33025E+01     1.86361E-01
   1.33038E+01     1.86206E-01
   1.33050E+01     1.86050E-01
   1.33063E+01     1.85895E-01
   1.33075E+01     1.85740E-01
   1.33088E+01     1.85585E-01
   1.33100E+01     1.85429E-01
   1.33113E+01     1.85272E-01
   1.33125E+01     1.85115E-01
   1.33138E+01     1.84957E-01
   1.33150E+01     1.84798E-01
   1.33163E+01     1.84638E-01
   1.33175E+01     1.84476E-01
   1.33188E+01     1.84314E-01
   1.33200E+01     1.84149E-01
   1.33213E+01     1.83983E-01
   1.33225E+01     1.83815E-01
   1.33238E+01     1.83645E-01
   1.33250E+01     1.83473E-01
   1.33263E+01     1.83299E-01
   1.33275E+01     1.83123E-01
   1.33288E+01     1.82945E-01
   1.33300E+01     1.82764E-01
   1.33313E+01     1.82580E-01
   1.33325E+01     1.82394E-01
   1.33338E+01     1.82205E-01
   1.33350E+01     1.82014E-01
   1.33363E+01     1.81819E-01
   1.33375E+01     1.81622E-01
   1.33388E+01     1.81421E-01
   1.33400E+01     1.81218E-01
   1.33413E+01     1.81011E-01
   1.33425E+01     1.80802E-01
   1.33438E+01     1.80589E-01
   1.33450E+01     1.80373E-01
   1.33463E+01     1.80154E-01
   1.33475E+01     1.79931E-01
   1.33488E+01     1.79706E-01
   1.33500E+01     1.79477E-01
   1.33513E+01     1.79245E-01
   1.33525E+01     1.79009E-01
   1.33538E+01     1.78771E-01
   1.33550E+01     1.78530E-01
   1.33563E+01     1.78285E-01
   1.33575E+01     1.78037E-01
   1.33588E+01     1.77787E-01
   1.33600E+01     1.77533E-01
   1.33613E+01     1.77277E-01
   1.33625E+01     1.77018E-01
   1.33638E+01     1.76756E-01
   1.33650E+01     1.76492E-01
   1.33663E+01     1.76225E-01
   1.33675E+01     1.75956E-01
   1.33688E+01     1.75684E-01
   1.33700E+01     1.75410E-01
   1.33713E+01     1.75134E-01
   1.33725E+01     1.74857E-01
   1.33738E+01     1.74577E-01
   1.33750E+01     1.74296E-01
   1.33763E+01     1.74013E-01
   1.33775E+01     1.73729E-01
   1.33788E+01     1.73444E-01
   1.33800E+01     1.73157E-01
   1.33813E+01     1.72870E-01
   1.33825E+01     1.72582E-01
   1.33838E+01     1.72293E-01
   1.33850E+01     1.72003E-01
   1.33863E+01     1.71713E-01
   1.33875E+01     1.71423E-01
   1.33888E+01     1.71133E-01
   1.33900E+01     1.70843E-01
   1.33913E+01     1.70553E-01
   1.33925E+01     1.70263E-01
   1.33938E+01     1.69974E-01
   1.33950E+01     1.69685E-01
   1.33963E+01     1.69397E-01
   1.33975E+01     1.69110E-01
   1.33988E+01     1.68824E-01
   1.34000E+01     1.68539E-01
   1.34013E+01     1.68255E-01
   1.34025E+01     1.67973E-01
   1.34038E+01     1.67691E-01
   1.34050E+01     1.67412E-01
   1.34063E+01     1.67134E-01
   1.34075E+01     1.66857E-01
   1.34088E+01     1.66583E-01
   1.34100E+01     1.66310E-01
   1.34113E+01     1.66040E-01
   1.34125E+01     1.65771E-01
   1.34138E+01     1.65504E-01
   1.34150E+01     1.65240E-01
   1.34163E+01     1.64977E-01
   1.34175E+01     1.64717E-01
   1.34188E+01     1.64459E-01
   1.34200E+01     1.64204E-01
   1.34213E+01     1.63950E-01
   1.34225E+01     1.63699E-01
   1.34238E+01     1.63451E-01
   1.34250E+01     1.63205E-01
   1.34263E+01     1.62961E-01
   1.34275E+01     1.62719E-01
   1.34288E+01     1.62480E-01
   1.34300E+01     1.62244E-01
   1.34313E+01     1.62009E-01
   1.34325E+01     1.61777E-01
   1.34338E+01     1.61548E-01
   1.34350E+01     1.61321E-01
   1.34363E+01     1.61096E-01
   1.34375E+01     1.60873E-01
   1.34388E+01     1.60653E-01
   1.34400E+01     1.60435E-01
   1.34413E+01     1.60219E-01
   1.34425E+01     1.60005E-01
   1.34438E+01     1.59794E-01
   1.34450E+01     1.59584E-01
   1.34463E+01     1.59377E-01
   1.34475E+01     1.59172E-01
   1.34488E+01     1.58969E-01
   1.34500E+01     1.58767E-01
   1.34513E+01     1.58568E-01
   1.34525E+01     1.58370E-01
   1.34538E+01     1.58174E-01
   1.34550E+01     1.57980E-01
   1.34563E+01     1.57788E-01
   1.34575E+01     1.57598E-01
   1.34588E+01     1.57409E-01
   1.34600E+01     1.57221E-01
   1.34613E+01     1.57036E-01
   1.34625E+01     1.56852E-01
   1.34638E+01     1.56669E-01
   1.34650E+01     1.56487E-01
   1.34663E+01     1.56307E-01
   1.34675E+01     1.56129E-01
   1.34688E+01     1.55951E-01
   1.34700E+01     1.55775E-01
   1.34713E+01     1.55600E-01
   1.34725E+01     1.55427E-01
   1.34738E+01     1.55254E-01
   1.34750E+01     1.55082E-01
   1.34763E+01     1.54911E-01
   1.34775E+01     1.54742E-01
   1.34788E+01     1.54573E-01
   1.34800E+01     1.54405E-01
   1.34813E+01     1.54238E-01
   1.34825E+01     1.54071E-01
   1.34838E+01     1.53905E-01
   1.34850E+01     1.53740E-01
   1.34863E+01     1.53576E-01
   1.34875E+01     1.53412E-01
   1.34888E+01     1.53248E-01
   1.34900E+01     1.53086E-01
   1.34913E+01     1.52923E-01
   1.34925E+01     1.52761E-01
   1.34938E+01     1.52599E-01
   1.34950E+01     1.52437E-01
   1.34963E+01     1.52276E-01
   1.34975E+01     1.52115E-01
   1.34988E+01     1.51954E-01
   1.35000E+01     1.51793E-01
   1.35013E+01     1.51632E-01
   1.35025E+01     1.51471E-01
   1.35038E+01     1.51310E-01
   1.35050E+01     1.51149E-01
   1.35063E+01     1.50987E-01
   1.35075E+01     1.50826E-01
   1.35088E+01     1.50664E-01
   1.35100E+01     1.50502E-01
   1.35113E+01     1.50340E-01
   1.35125E+01     1.50177E-01
   1.35138E+01     1.50014E-01
   1.35150E+01     1.49850E-01
   1.35163E+01     1.49686E-01
   1.35175E+01     1.49522E-01
   1.35188E+01     1.49356E-01
   1.35200E+01     1.49191E-01
   1.35213E+01     1.49024E-01
   1.35225E+01     1.48857E-01
   1.35238E+01     1.48689E-01
   1.35250E+01     1.48521E-01
   1.35263E+01     1.48351E-01
   1.35275E+01     1.48181E-01
   1.35288E+01     1.48010E-01
   1.35300E+01     1.47839E-01
   1.35313E+01     1.47666E-01
   1.35325E+01     1.47493E-01
   1.35338E+01     1.47318E-01
   1.35350E+01     1.47143E-01
   1.35363E+01     1.46967E-01
   1.35375E+01     1.46790E-01
   1.35388E+01     1.46612E-01
   1.35400E+01     1.46433E-01
   1.35413E+01     1.46253E-01
   1.35425E+01     1.46072E-01
   1.35438E+01     1.45891E-01
   1.35450E+01     1.45708E-01
   1.35463E+01     1.45524E-01
   1.35475E+01     1.45340E-01
   1.35488E+01     1.45155E-01
   1.35500E+01     1.44969E-01
   1.35513E+01     1.44781E-01
   1.35525E+01     1.44594E-01
   1.35538E+01     1.44405E-01
   1.35550E+01     1.44215E-01
   1.35563E+01     1.44025E-01
   1.35575E+01     1.43834E-01
   1.35588E+01     1.43643E-01
   1.35600E+01     1.43450E-01
   1.35613E+01     1.43257E-01
   1.35625E+01     1.43063E-01
   1.35638E+01     1.42869E-01
   1.35650E+01     1.42674E-01
   1.35663E+01     1.42479E-01
   1.35675E+01     1.42283E-01
   1.35688E+01     1.42087E-01
   1.35700E+01     1.41891E-01
   1.35713E+01     1.41694E-01
   1.35725E+01     1.41497E-01
   1.35738E+01     1.41299E-01
   1.35750E+01     1.41101E-01
   1.35763E+01     1.40904E-01
   1.35775E+01     1.40706E-01
   1.35788E+01     1.40508E-01
   1.35800E+01     1.40309E-01
   1.35813E+01     1.40111E-01
   1.35825E+01     1.39913E-01
   1.35838E+01     1.39715E-01
   1.35850E+01     1.39518E-01
   1.35863E+01     1.39320E-01
   1.35875E+01     1.39123E-01
   1.35888E+01     1.38926E-01
   1.35900E+01     1.38729E-01
   1.35913E+01     1.38533E-01
   1.35925E+01     1.38337E-01
   1.35938E+01     1.38141E-01
   1.35950E+01     1.37946E-01
   1.35963E+01     1.37752E-01
   1.35975E+01     1.37558E-01
   1.35988E+01     1.37365E-01
   1.36000E+01     1.37172E-01
