# Supplementary material for: On the accuracy of displacement-based wave intensity analysis: Effect of vessel wall viscoelasticity and nonlinearity
Source: PLoS One. 2019 Nov 1;14(11):e0224390. doi: 10.1371/journal.pone.0224390 (PMC6824577; doi:10.1371/journal.pone.0224390)
Supplement: S1 File — (ZIP) [file pone.0224390.s001.zip › data/regular vessel wall/viscoelastic condition_with different viscocity/twostraight-1000-pres-1.txt]

   1.28000E+01     1.89818E+04
   1.28013E+01     1.89548E+04
   1.28025E+01     1.89283E+04
   1.28038E+01     1.89025E+04
   1.28050E+01     1.88778E+04
   1.28063E+01     1.88543E+04
   1.28075E+01     1.88318E+04
   1.28088E+01     1.88100E+04
   1.28100E+01     1.87887E+04
   1.28113E+01     1.87676E+04
   1.28125E+01     1.87468E+04
   1.28138E+01     1.87265E+04
   1.28150E+01     1.87071E+04
   1.28163E+01     1.86891E+04
   1.28175E+01     1.86732E+04
   1.28188E+01     1.86600E+04
   1.28200E+01     1.86505E+04
   1.28213E+01     1.86457E+04
   1.28225E+01     1.86467E+04
   1.28238E+01     1.86548E+04
   1.28250E+01     1.86710E+04
   1.28263E+01     1.86964E+04
   1.28275E+01     1.87320E+04
   1.28288E+01     1.87785E+04
   1.28300E+01     1.88363E+04
   1.28313E+01     1.89056E+04
   1.28325E+01     1.89863E+04
   1.28338E+01     1.90779E+04
   1.28350E+01     1.91799E+04
   1.28363E+01     1.92912E+04
   1.28375E+01     1.94108E+04
   1.28388E+01     1.95377E+04
   1.28400E+01     1.96706E+04
   1.28413E+01     1.98084E+04
   1.28425E+01     1.99500E+04
   1.28438E+01     2.00946E+04
   1.28450E+01     2.02413E+04
   1.28463E+01     2.03895E+04
   1.28475E+01     2.05387E+04
   1.28488E+01     2.06883E+04
   1.28500E+01     2.08382E+04
   1.28513E+01     2.09882E+04
   1.28525E+01     2.11380E+04
   1.28538E+01     2.12876E+04
   1.28550E+01     2.14368E+04
   1.28563E+01     2.15857E+04
   1.28575E+01     2.17342E+04
   1.28588E+01     2.18823E+04
   1.28600E+01     2.20299E+04
   1.28613E+01     2.21770E+04
   1.28625E+01     2.23235E+04
   1.28638E+01     2.24695E+04
   1.28650E+01     2.26149E+04
   1.28663E+01     2.27596E+04
   1.28675E+01     2.29037E+04
   1.28688E+01     2.30470E+04
   1.28700E+01     2.31896E+04
   1.28713E+01     2.33314E+04
   1.28725E+01     2.34723E+04
   1.28738E+01     2.36124E+04
   1.28750E+01     2.37516E+04
   1.28763E+01     2.38898E+04
   1.28775E+01     2.40270E+04
   1.28788E+01     2.41633E+04
   1.28800E+01     2.42985E+04
   1.28813E+01     2.44326E+04
   1.28825E+01     2.45656E+04
   1.28838E+01     2.46975E+04
   1.28850E+01     2.48282E+04
   1.28863E+01     2.49578E+04
   1.28875E+01     2.50862E+04
   1.28888E+01     2.52134E+04
   1.28900E+01     2.53393E+04
   1.28913E+01     2.54641E+04
   1.28925E+01     2.55876E+04
   1.28938E+01     2.57098E+04
   1.28950E+01     2.58309E+04
   1.28963E+01     2.59506E+04
   1.28975E+01     2.60691E+04
   1.28988E+01     2.61864E+04
   1.29000E+01     2.63024E+04
   1.29013E+01     2.64171E+04
   1.29025E+01     2.65305E+04
   1.29038E+01     2.66426E+04
   1.29050E+01     2.67535E+04
   1.29063E+01     2.68630E+04
   1.29075E+01     2.69713E+04
   1.29088E+01     2.70782E+04
   1.29100E+01     2.71837E+04
   1.29113E+01     2.72879E+04
   1.29125E+01     2.73908E+04
   1.29138E+01     2.74922E+04
   1.29150E+01     2.75922E+04
   1.29163E+01     2.76908E+04
   1.29175E+01     2.77880E+04
   1.29188E+01     2.78838E+04
   1.29200E+01     2.79781E+04
   1.29213E+01     2.80710E+04
   1.29225E+01     2.81625E+04
   1.29238E+01     2.82526E+04
   1.29250E+01     2.83412E+04
   1.29263E+01     2.84285E+04
   1.29275E+01     2.85144E+04
   1.29288E+01     2.85990E+04
   1.29300E+01     2.86823E+04
   1.29313E+01     2.87644E+04
   1.29325E+01     2.88453E+04
   1.29338E+01     2.89251E+04
   1.29350E+01     2.90039E+04
   1.29363E+01     2.90817E+04
   1.29375E+01     2.91586E+04
   1.29388E+01     2.92347E+04
   1.29400E+01     2.93102E+04
   1.29413E+01     2.93851E+04
   1.29425E+01     2.94594E+04
   1.29438E+01     2.95334E+04
   1.29450E+01     2.96072E+04
   1.29463E+01     2.96808E+04
   1.29475E+01     2.97544E+04
   1.29488E+01     2.98280E+04
   1.29500E+01     2.99019E+04
   1.29513E+01     2.99760E+04
   1.29525E+01     3.00505E+04
   1.29538E+01     3.01255E+04
   1.29550E+01     3.02011E+04
   1.29563E+01     3.02773E+04
   1.29575E+01     3.03542E+04
   1.29588E+01     3.04318E+04
   1.29600E+01     3.05101E+04
   1.29613E+01     3.05893E+04
   1.29625E+01     3.06692E+04
   1.29638E+01     3.07498E+04
   1.29650E+01     3.08312E+04
   1.29663E+01     3.09132E+04
   1.29675E+01     3.09958E+04
   1.29688E+01     3.10789E+04
   1.29700E+01     3.11625E+04
   1.29713E+01     3.12464E+04
   1.29725E+01     3.13304E+04
   1.29738E+01     3.14146E+04
   1.29750E+01     3.14988E+04
   1.29763E+01     3.15828E+04
   1.29775E+01     3.16665E+04
   1.29788E+01     3.17497E+04
   1.29800E+01     3.18325E+04
   1.29813E+01     3.19145E+04
   1.29825E+01     3.19957E+04
   1.29838E+01     3.20760E+04
   1.29850E+01     3.21552E+04
   1.29863E+01     3.22333E+04
   1.29875E+01     3.23102E+04
   1.29888E+01     3.23858E+04
   1.29900E+01     3.24599E+04
   1.29913E+01     3.25326E+04
   1.29925E+01     3.26037E+04
   1.29938E+01     3.26732E+04
   1.29950E+01     3.27411E+04
   1.29963E+01     3.28072E+04
   1.29975E+01     3.28717E+04
   1.29988E+01     3.29343E+04
   1.30000E+01     3.29952E+04
   1.30013E+01     3.30543E+04
   1.30025E+01     3.31116E+04
   1.30038E+01     3.31670E+04
   1.30050E+01     3.32206E+04
   1.30063E+01     3.32723E+04
   1.30075E+01     3.33221E+04
   1.30088E+01     3.33701E+04
   1.30100E+01     3.34162E+04
   1.30113E+01     3.34604E+04
   1.30125E+01     3.35027E+04
   1.30138E+01     3.35432E+04
   1.30150E+01     3.35817E+04
   1.30163E+01     3.36184E+04
   1.30175E+01     3.36532E+04
   1.30188E+01     3.36860E+04
   1.30200E+01     3.37170E+04
   1.30213E+01     3.37460E+04
   1.30225E+01     3.37731E+04
   1.30238E+01     3.37983E+04
   1.30250E+01     3.38282E+04
   1.30263E+01     3.38490E+04
   1.30275E+01     3.38677E+04
   1.30288E+01     3.38844E+04
   1.30300E+01     3.38991E+04
   1.30313E+01     3.39118E+04
   1.30325E+01     3.39225E+04
   1.30338E+01     3.39311E+04
   1.30350E+01     3.39377E+04
   1.30363E+01     3.39420E+04
   1.30375E+01     3.39442E+04
   1.30388E+01     3.39442E+04
   1.30400E+01     3.39394E+04
   1.30413E+01     3.39354E+04
   1.30425E+01     3.39291E+04
   1.30438E+01     3.39205E+04
   1.30450E+01     3.39096E+04
   1.30463E+01     3.38962E+04
   1.30475E+01     3.38805E+04
   1.30488E+01     3.38622E+04
   1.30500E+01     3.38416E+04
   1.30513E+01     3.38185E+04
   1.30525E+01     3.37930E+04
   1.30538E+01     3.37651E+04
   1.30550E+01     3.37348E+04
   1.30563E+01     3.37022E+04
   1.30575E+01     3.36673E+04
   1.30588E+01     3.36303E+04
   1.30600E+01     3.35911E+04
   1.30613E+01     3.35498E+04
   1.30625E+01     3.35064E+04
   1.30638E+01     3.34608E+04
   1.30650E+01     3.34131E+04
   1.30663E+01     3.33630E+04
   1.30675E+01     3.33107E+04
   1.30688E+01     3.32563E+04
   1.30700E+01     3.31997E+04
   1.30713E+01     3.31410E+04
   1.30725E+01     3.30802E+04
   1.30738E+01     3.30170E+04
   1.30750E+01     3.29514E+04
   1.30763E+01     3.28834E+04
   1.30775E+01     3.28131E+04
   1.30788E+01     3.27407E+04
   1.30800E+01     3.26664E+04
   1.30813E+01     3.25908E+04
   1.30825E+01     3.25143E+04
   1.30838E+01     3.24377E+04
   1.30850E+01     3.23619E+04
   1.30863E+01     3.22878E+04
   1.30875E+01     3.22163E+04
   1.30888E+01     3.21486E+04
   1.30900E+01     3.20857E+04
   1.30913E+01     3.20284E+04
   1.30925E+01     3.19777E+04
   1.30938E+01     3.19341E+04
   1.30950E+01     3.18980E+04
   1.30963E+01     3.18695E+04
   1.30975E+01     3.18486E+04
   1.30988E+01     3.18348E+04
   1.31000E+01     3.18276E+04
   1.31013E+01     3.18262E+04
   1.31025E+01     3.18297E+04
   1.31038E+01     3.18373E+04
   1.31050E+01     3.18480E+04
   1.31063E+01     3.18608E+04
   1.31075E+01     3.18750E+04
   1.31088E+01     3.18898E+04
   1.31100E+01     3.19046E+04
   1.31113E+01     3.19189E+04
   1.31125E+01     3.19323E+04
   1.31138E+01     3.19445E+04
   1.31150E+01     3.19553E+04
   1.31163E+01     3.19645E+04
   1.31175E+01     3.19720E+04
   1.31188E+01     3.19777E+04
   1.31200E+01     3.19815E+04
   1.31213E+01     3.19836E+04
   1.31225E+01     3.19838E+04
   1.31238E+01     3.19821E+04
   1.31250E+01     3.19787E+04
   1.31263E+01     3.19734E+04
   1.31275E+01     3.19663E+04
   1.31288E+01     3.19573E+04
   1.31300E+01     3.19466E+04
   1.31313E+01     3.19340E+04
   1.31325E+01     3.19196E+04
   1.31338E+01     3.19034E+04
   1.31350E+01     3.18854E+04
   1.31363E+01     3.18655E+04
   1.31375E+01     3.18439E+04
   1.31388E+01     3.18205E+04
   1.31400E+01     3.17954E+04
   1.31413E+01     3.17685E+04
   1.31425E+01     3.17401E+04
   1.31438E+01     3.17100E+04
   1.31450E+01     3.16783E+04
   1.31463E+01     3.16451E+04
   1.31475E+01     3.16104E+04
   1.31488E+01     3.15742E+04
   1.31500E+01     3.15367E+04
   1.31513E+01     3.14977E+04
   1.31525E+01     3.14574E+04
   1.31538E+01     3.14157E+04
   1.31550E+01     3.13728E+04
   1.31563E+01     3.13286E+04
   1.31575E+01     3.12831E+04
   1.31588E+01     3.12364E+04
   1.31600E+01     3.11886E+04
   1.31613E+01     3.11395E+04
   1.31625E+01     3.10892E+04
   1.31638E+01     3.10377E+04
   1.31650E+01     3.09851E+04
   1.31663E+01     3.09314E+04
   1.31675E+01     3.08765E+04
   1.31688E+01     3.08205E+04
   1.31700E+01     3.07635E+04
   1.31713E+01     3.07053E+04
   1.31725E+01     3.06462E+04
   1.31738E+01     3.05860E+04
   1.31750E+01     3.05248E+04
   1.31763E+01     3.04626E+04
   1.31775E+01     3.03995E+04
   1.31788E+01     3.03354E+04
   1.31800E+01     3.02705E+04
   1.31813E+01     3.02047E+04
   1.31825E+01     3.01381E+04
   1.31838E+01     3.00707E+04
   1.31850E+01     3.00025E+04
   1.31863E+01     2.99337E+04
   1.31875E+01     2.98643E+04
   1.31888E+01     2.97944E+04
   1.31900E+01     2.97240E+04
   1.31913E+01     2.96531E+04
   1.31925E+01     2.95820E+04
   1.31938E+01     2.95107E+04
   1.31950E+01     2.94393E+04
   1.31963E+01     2.93679E+04
   1.31975E+01     2.92965E+04
   1.31988E+01     2.92254E+04
   1.32000E+01     2.91547E+04
   1.32013E+01     2.90844E+04
   1.32025E+01     2.90146E+04
   1.32038E+01     2.89455E+04
   1.32050E+01     2.88772E+04
   1.32063E+01     2.88098E+04
   1.32075E+01     2.87434E+04
   1.32088E+01     2.86781E+04
   1.32100E+01     2.86140E+04
   1.32113E+01     2.85511E+04
   1.32125E+01     2.84896E+04
   1.32138E+01     2.84294E+04
   1.32150E+01     2.83707E+04
   1.32163E+01     2.83135E+04
   1.32175E+01     2.82578E+04
   1.32188E+01     2.82036E+04
   1.32200E+01     2.81509E+04
   1.32213E+01     2.80998E+04
   1.32225E+01     2.80501E+04
   1.32238E+01     2.80020E+04
   1.32250E+01     2.79553E+04
   1.32263E+01     2.79100E+04
   1.32275E+01     2.78660E+04
   1.32288E+01     2.78233E+04
   1.32300E+01     2.77819E+04
   1.32313E+01     2.77415E+04
   1.32325E+01     2.77023E+04
   1.32338E+01     2.76640E+04
   1.32350E+01     2.76267E+04
   1.32363E+01     2.75902E+04
   1.32375E+01     2.75544E+04
   1.32388E+01     2.75194E+04
   1.32400E+01     2.74850E+04
   1.32413E+01     2.74511E+04
   1.32425E+01     2.74178E+04
   1.32438E+01     2.73849E+04
   1.32450E+01     2.73524E+04
   1.32463E+01     2.73203E+04
   1.32475E+01     2.72884E+04
   1.32488E+01     2.72569E+04
   1.32500E+01     2.72256E+04
   1.32513E+01     2.71946E+04
   1.32525E+01     2.71638E+04
   1.32538E+01     2.71332E+04
   1.32550E+01     2.71028E+04
   1.32563E+01     2.70727E+04
   1.32575E+01     2.70427E+04
   1.32588E+01     2.70130E+04
   1.32600E+01     2.69834E+04
   1.32613E+01     2.69541E+04
   1.32625E+01     2.69251E+04
   1.32638E+01     2.68962E+04
   1.32650E+01     2.68677E+04
   1.32663E+01     2.68393E+04
   1.32675E+01     2.68113E+04
   1.32688E+01     2.67835E+04
   1.32700E+01     2.67561E+04
   1.32713E+01     2.67289E+04
   1.32725E+01     2.67020E+04
   1.32738E+01     2.66754E+04
   1.32750E+01     2.66491E+04
   1.32763E+01     2.66231E+04
   1.32775E+01     2.65974E+04
   1.32788E+01     2.65720E+04
   1.32800E+01     2.65469E+04
   1.32813E+01     2.65222E+04
   1.32825E+01     2.64977E+04
   1.32838E+01     2.64735E+04
   1.32850E+01     2.64496E+04
   1.32863E+01     2.64259E+04
   1.32875E+01     2.64026E+04
   1.32888E+01     2.63794E+04
   1.32900E+01     2.63565E+04
   1.32913E+01     2.63338E+04
   1.32925E+01     2.63113E+04
   1.32938E+01     2.62889E+04
   1.32950E+01     2.62666E+04
   1.32963E+01     2.62445E+04
   1.32975E+01     2.62225E+04
   1.32988E+01     2.62005E+04
   1.33000E+01     2.61785E+04
   1.33013E+01     2.61566E+04
   1.33025E+01     2.61346E+04
   1.33038E+01     2.61126E+04
   1.33050E+01     2.60905E+04
   1.33063E+01     2.60683E+04
   1.33075E+01     2.60459E+04
   1.33088E+01     2.60234E+04
   1.33100E+01     2.60008E+04
   1.33113E+01     2.59779E+04
   1.33125E+01     2.59548E+04
   1.33138E+01     2.59315E+04
   1.33150E+01     2.59078E+04
   1.33163E+01     2.58840E+04
   1.33175E+01     2.58598E+04
   1.33188E+01     2.58352E+04
   1.33200E+01     2.58104E+04
   1.33213E+01     2.57852E+04
   1.33225E+01     2.57596E+04
   1.33238E+01     2.57337E+04
   1.33250E+01     2.57073E+04
   1.33263E+01     2.56806E+04
   1.33275E+01     2.56534E+04
   1.33288E+01     2.56258E+04
   1.33300E+01     2.55977E+04
   1.33313E+01     2.55692E+04
   1.33325E+01     2.55403E+04
   1.33338E+01     2.55108E+04
   1.33350E+01     2.54809E+04
   1.33363E+01     2.54506E+04
   1.33375E+01     2.54197E+04
   1.33388E+01     2.53883E+04
   1.33400E+01     2.53564E+04
   1.33413E+01     2.53241E+04
   1.33425E+01     2.52912E+04
   1.33438E+01     2.52578E+04
   1.33450E+01     2.52240E+04
   1.33463E+01     2.51896E+04
   1.33475E+01     2.51548E+04
   1.33488E+01     2.51195E+04
   1.33500E+01     2.50836E+04
   1.33513E+01     2.50474E+04
   1.33525E+01     2.50106E+04
   1.33538E+01     2.49734E+04
   1.33550E+01     2.49358E+04
   1.33563E+01     2.48977E+04
   1.33575E+01     2.48592E+04
   1.33588E+01     2.48203E+04
   1.33600E+01     2.47810E+04
   1.33613E+01     2.47414E+04
   1.33625E+01     2.47014E+04
   1.33638E+01     2.46610E+04
   1.33650E+01     2.46203E+04
   1.33663E+01     2.45793E+04
   1.33675E+01     2.45381E+04
   1.33688E+01     2.44965E+04
   1.33700E+01     2.44548E+04
   1.33713E+01     2.44128E+04
   1.33725E+01     2.43706E+04
   1.33738E+01     2.43282E+04
   1.33750E+01     2.42857E+04
   1.33763E+01     2.42431E+04
   1.33775E+01     2.42003E+04
   1.33788E+01     2.41575E+04
   1.33800E+01     2.41146E+04
   1.33813E+01     2.40717E+04
   1.33825E+01     2.40287E+04
   1.33838E+01     2.39858E+04
   1.33850E+01     2.39429E+04
   1.33863E+01     2.39001E+04
   1.33875E+01     2.38573E+04
   1.33888E+01     2.38146E+04
   1.33900E+01     2.37721E+04
   1.33913E+01     2.37297E+04
   1.33925E+01     2.36874E+04
   1.33938E+01     2.36454E+04
   1.33950E+01     2.36035E+04
   1.33963E+01     2.35619E+04
   1.33975E+01     2.35205E+04
   1.33988E+01     2.34793E+04
   1.34000E+01     2.34384E+04
   1.34013E+01     2.33978E+04
   1.34025E+01     2.33574E+04
   1.34038E+01     2.33174E+04
   1.34050E+01     2.32777E+04
   1.34063E+01     2.32383E+04
   1.34075E+01     2.31992E+04
   1.34088E+01     2.31605E+04
   1.34100E+01     2.31222E+04
   1.34113E+01     2.30842E+04
   1.34125E+01     2.30466E+04
   1.34138E+01     2.30093E+04
   1.34150E+01     2.29724E+04
   1.34163E+01     2.29359E+04
   1.34175E+01     2.28998E+04
   1.34188E+01     2.28640E+04
   1.34200E+01     2.28287E+04
   1.34213E+01     2.27937E+04
   1.34225E+01     2.27591E+04
   1.34238E+01     2.27249E+04
   1.34250E+01     2.26910E+04
   1.34263E+01     2.26576E+04
   1.34275E+01     2.26245E+04
   1.34288E+01     2.25917E+04
   1.34300E+01     2.25594E+04
   1.34313E+01     2.25274E+04
   1.34325E+01     2.24957E+04
   1.34338E+01     2.24645E+04
   1.34350E+01     2.24335E+04
   1.34363E+01     2.24029E+04
   1.34375E+01     2.23726E+04
   1.34388E+01     2.23426E+04
   1.34400E+01     2.23130E+04
   1.34413E+01     2.22836E+04
   1.34425E+01     2.22546E+04
   1.34438E+01     2.22258E+04
   1.34450E+01     2.21974E+04
   1.34463E+01     2.21692E+04
   1.34475E+01     2.21413E+04
   1.34488E+01     2.21136E+04
   1.34500E+01     2.20862E+04
   1.34513E+01     2.20591E+04
   1.34525E+01     2.20322E+04
   1.34538E+01     2.20055E+04
   1.34550E+01     2.19790E+04
   1.34563E+01     2.19528E+04
   1.34575E+01     2.19267E+04
   1.34588E+01     2.19009E+04
   1.34600E+01     2.18753E+04
   1.34613E+01     2.18498E+04
   1.34625E+01     2.18245E+04
   1.34638E+01     2.17994E+04
   1.34650E+01     2.17745E+04
   1.34663E+01     2.17497E+04
   1.34675E+01     2.17251E+04
   1.34688E+01     2.17006E+04
   1.34700E+01     2.16762E+04
   1.34713E+01     2.16520E+04
   1.34725E+01     2.16279E+04
   1.34738E+01     2.16039E+04
   1.34750E+01     2.15800E+04
   1.34763E+01     2.15562E+04
   1.34775E+01     2.15325E+04
   1.34788E+01     2.15089E+04
   1.34800E+01     2.14853E+04
   1.34813E+01     2.14619E+04
   1.34825E+01     2.14385E+04
   1.34838E+01     2.14151E+04
   1.34850E+01     2.13919E+04
   1.34863E+01     2.13686E+04
   1.34875E+01     2.13454E+04
   1.34888E+01     2.13222E+04
   1.34900E+01     2.12991E+04
   1.34913E+01     2.12759E+04
   1.34925E+01     2.12528E+04
   1.34938E+01     2.12297E+04
   1.34950E+01     2.12066E+04
   1.34963E+01     2.11835E+04
   1.34975E+01     2.11603E+04
   1.34988E+01     2.11372E+04
   1.35000E+01     2.11140E+04
   1.35013E+01     2.10908E+04
   1.35025E+01     2.10675E+04
   1.35038E+01     2.10442E+04
   1.35050E+01     2.10208E+04
   1.35063E+01     2.09974E+04
   1.35075E+01     2.09739E+04
   1.35088E+01     2.09504E+04
   1.35100E+01     2.09267E+04
   1.35113E+01     2.09030E+04
   1.35125E+01     2.08792E+04
   1.35138E+01     2.08553E+04
   1.35150E+01     2.08314E+04
   1.35163E+01     2.08073E+04
   1.35175E+01     2.07831E+04
   1.35188E+01     2.07588E+04
   1.35200E+01     2.07344E+04
   1.35213E+01     2.07099E+04
   1.35225E+01     2.06852E+04
   1.35238E+01     2.06605E+04
   1.35250E+01     2.06356E+04
   1.35263E+01     2.06105E+04
   1.35275E+01     2.05854E+04
   1.35288E+01     2.05601E+04
   1.35300E+01     2.05347E+04
   1.35313E+01     2.05091E+04
   1.35325E+01     2.04834E+04
   1.35338E+01     2.04576E+04
   1.35350E+01     2.04316E+04
   1.35363E+01     2.04055E+04
   1.35375E+01     2.03793E+04
   1.35388E+01     2.03529E+04
   1.35400E+01     2.03264E+04
   1.35413E+01     2.02998E+04
   1.35425E+01     2.02730E+04
   1.35438E+01     2.02461E+04
   1.35450E+01     2.02190E+04
   1.35463E+01     2.01919E+04
   1.35475E+01     2.01646E+04
   1.35488E+01     2.01372E+04
   1.35500E+01     2.01097E+04
   1.35513E+01     2.00821E+04
   1.35525E+01     2.00544E+04
   1.35538E+01     2.00265E+04
   1.35550E+01     1.99986E+04
   1.35563E+01     1.99706E+04
   1.35575E+01     1.99425E+04
   1.35588E+01     1.99143E+04
   1.35600E+01     1.98861E+04
   1.35613E+01     1.98577E+04
   1.35625E+01     1.98294E+04
   1.35638E+01     1.98009E+04
   1.35650E+01     1.97724E+04
   1.35663E+01     1.97439E+04
   1.35675E+01     1.97153E+04
   1.35688E+01     1.96867E+04
   1.35700E+01     1.96581E+04
   1.35713E+01     1.96295E+04
   1.35725E+01     1.96008E+04
   1.35738E+01     1.95722E+04
   1.35750E+01     1.95435E+04
   1.35763E+01     1.95149E+04
   1.35775E+01     1.94863E+04
   1.35788E+01     1.94577E+04
   1.35800E+01     1.94291E+04
   1.35813E+01     1.94006E+04
   1.35825E+01     1.93721E+04
   1.35838E+01     1.93437E+04
   1.35850E+01     1.93154E+04
   1.35863E+01     1.92871E+04
   1.35875E+01     1.92588E+04
   1.35888E+01     1.92307E+04
   1.35900E+01     1.92026E+04
   1.35913E+01     1.91747E+04
   1.35925E+01     1.91468E+04
   1.35938E+01     1.91190E+04
   1.35950E+01     1.90914E+04
   1.35963E+01     1.90638E+04
   1.35975E+01     1.90364E+04
   1.35988E+01     1.90091E+04
   1.36000E+01     1.89819E+04
