# Supplementary material for: On the accuracy of displacement-based wave intensity analysis: Effect of vessel wall viscoelasticity and nonlinearity
Source: PLoS One. 2019 Nov 1;14(11):e0224390. doi: 10.1371/journal.pone.0224390 (PMC6824577; doi:10.1371/journal.pone.0224390)
Supplement: S1 File — (ZIP) [file pone.0224390.s001.zip › data/regular vessel wall/viscoelastic condition_with different viscocity/twostraight-1000-vel-1.txt]

12.8		4.80789
12.8013		4.79317
12.8025		4.77767
12.8038		4.76164
12.805		4.74532
12.8063		4.72882
12.8075		4.71208
12.8088		4.69501
12.81		4.67759
12.8113		4.65996
12.8125		4.64254
12.8138		4.62599
12.815		4.61135
12.8163		4.6
12.8175		4.59378
12.8188		4.59499
12.82		4.60639
12.8213		4.63116
12.8225		4.67284
12.8238		4.73515
12.825		4.82185
12.8263		4.93653
12.8275		5.0824
12.8288		5.2621
12.83		5.47752
12.8313		5.72971
12.8325		6.01878
12.8338		6.34392
12.835		6.70349
12.8363		7.09509
12.8375		7.51581
12.8388		7.96234
12.84		8.43123
12.8413		8.91908
12.8425		9.42269
12.8438		9.93916
12.845		10.466
12.8463		11.0012
12.8475		11.543
12.8488		12.0903
12.85		12.6421
12.8513		13.1976
12.8525		13.7565
12.8538		14.3182
12.855		14.8827
12.8563		15.4495
12.8575		16.0186
12.8588		16.5896
12.86		17.1625
12.8613		17.7368
12.8625		18.3125
12.8638		18.8892
12.865		19.4667
12.8663		20.0447
12.8675		20.623
12.8688		21.2014
12.87		21.7796
12.8713		22.3574
12.8725		22.9345
12.8738		23.5107
12.875		24.0857
12.8763		24.6595
12.8775		25.2316
12.8788		25.802
12.88		26.3703
12.8813		26.9364
12.8825		27.5
12.8838		28.0608
12.885		28.6187
12.8863		29.1732
12.8875		29.7241
12.8888		30.2712
12.89		30.8142
12.8913		31.3526
12.8925		31.8862
12.8938		32.4147
12.895		32.9377
12.8963		33.4549
12.8975		33.966
12.8988		34.4705
12.9		34.9683
12.9013		35.4589
12.9025		35.9421
12.9038		36.4174
12.905		36.8848
12.9063		37.3438
12.9075		37.7942
12.9088		38.2358
12.91		38.6682
12.9113		39.0914
12.9125		39.5051
12.9138		39.9091
12.915		40.3032
12.9163		40.6873
12.9175		41.0612
12.9188		41.4247
12.92		41.7778
12.9213		42.1202
12.9225		42.4519
12.9238		42.7727
12.925		43.0824
12.9263		43.3809
12.9275		43.668
12.9288		43.9436
12.93		44.2075
12.9313		44.4594
12.9325		44.6992
12.9338		44.9267
12.935		45.1416
12.9363		45.3437
12.9375		45.5326
12.9388		45.7083
12.94		45.8702
12.9413		46.0182
12.9425		46.152
12.9438		46.2712
12.945		46.3755
12.9463		46.4646
12.9475		46.5382
12.9488		46.596
12.95		46.6377
12.9513		46.663
12.9525		46.6717
12.9538		46.6634
12.955		46.638
12.9563		46.5954
12.9575		46.5353
12.9588		46.4577
12.96		46.3624
12.9613		46.2495
12.9625		46.119
12.9638		45.971
12.965		45.8055
12.9663		45.6228
12.9675		45.423
12.9688		45.2065
12.97		44.9734
12.9713		44.7242
12.9725		44.4593
12.9738		44.179
12.975		43.8838
12.9763		43.5741
12.9775		43.2504
12.9788		42.9133
12.98		42.5632
12.9813		42.2007
12.9825		41.8262
12.9838		41.4404
12.985		41.0436
12.9863		40.6364
12.9875		40.2193
12.9888		39.7928
12.99		39.3574
12.9913		38.9136
12.9925		38.4619
12.9938		38.0026
12.995		37.5363
12.9963		37.0634
12.9975		36.5844
12.9988		36.0996
13		35.6096
13.0013		35.1147
13.0025		34.6154
13.0038		34.112
13.005		33.605
13.0063		33.0949
13.0075		32.5819
13.0088		32.0664
13.01		31.549
13.0113		31.0299
13.0125		30.5094
13.0138		29.9881
13.015		29.4661
13.0163		28.9439
13.0175		28.4217
13.0188		27.8999
13.02		27.3788
13.0213		26.8586
13.0225		26.3397
13.0238		25.8222
13.025		25.3059
13.0263		24.7916
13.0275		24.2795
13.0288		23.7697
13.03		23.2625
13.0313		22.7579
13.0325		22.2561
13.0338		21.7571
13.035		21.261
13.0363		20.768
13.0375		20.2781
13.0388		19.7914
13.04		19.308
13.0413		18.8279
13.0425		18.3511
13.0438		17.8778
13.045		17.4078
13.0463		16.9414
13.0475		16.4784
13.0488		16.0189
13.05		15.5629
13.0513		15.1104
13.0525		14.6615
13.0538		14.216
13.055		13.7742
13.0563		13.3359
13.0575		12.9012
13.0588		12.4703
13.06		12.0431
13.0613		11.6197
13.0625		11.2
13.0638		10.784
13.065		10.3717
13.0663		9.9629
13.0675		9.55772
13.0688		9.15614
13.07		8.75817
13.0713		8.36374
13.0725		7.97272
13.0738		7.58499
13.075		7.20049
13.0763		6.81928
13.0775		6.44164
13.0788		6.06809
13.08		5.69945
13.0813		5.33685
13.0825		4.9818
13.0838		4.63617
13.085		4.30221
13.0863		3.98251
13.0875		3.67992
13.0888		3.39743
13.09		3.13799
13.0913		2.90438
13.0925		2.69898
13.0938		2.52368
13.095		2.37971
13.0963		2.26758
13.0975		2.18704
13.0988		2.13712
13.1		2.11621
13.1013		2.12219
13.1025		2.15257
13.1038		2.20465
13.105		2.27569
13.1063		2.36302
13.1075		2.46419
13.1088		2.57698
13.11		2.69952
13.1113		2.83023
13.1125		2.96783
13.1138		3.11131
13.115		3.25987
13.1163		3.41289
13.1175		3.56987
13.1188		3.73039
13.12		3.89409
13.1213		4.06064
13.1225		4.22971
13.1238		4.40098
13.125		4.57413
13.1263		4.74886
13.1275		4.92487
13.1288		5.10185
13.13		5.27953
13.1313		5.45764
13.1325		5.63591
13.1338		5.81411
13.135		5.99199
13.1363		6.16932
13.1375		6.34586
13.1388		6.52138
13.14		6.69565
13.1413		6.86847
13.1425		7.03964
13.1438		7.20898
13.145		7.37636
13.1463		7.54163
13.1475		7.70469
13.1488		7.86543
13.15		8.02375
13.1513		8.17955
13.1525		8.33276
13.1538		8.48328
13.155		8.63104
13.1563		8.77597
13.1575		8.91802
13.1588		9.05714
13.16		9.19327
13.1613		9.32637
13.1625		9.45641
13.1638		9.58335
13.165		9.70715
13.1663		9.82777
13.1675		9.94517
13.1688		10.0593
13.17		10.1701
13.1713		10.2777
13.1725		10.3818
13.1738		10.4826
13.175		10.58
13.1763		10.674
13.1775		10.7646
13.1788		10.8517
13.18		10.9355
13.1813		11.0157
13.1825		11.0926
13.1838		11.1659
13.185		11.2358
13.1863		11.3021
13.1875		11.3648
13.1888		11.4239
13.19		11.4792
13.1913		11.5307
13.1925		11.5783
13.1938		11.6218
13.195		11.661
13.1963		11.696
13.1975		11.7264
13.1988		11.7521
13.2		11.7729
13.2013		11.7887
13.2025		11.7991
13.2038		11.804
13.205		11.8033
13.2063		11.7966
13.2075		11.7838
13.2088		11.7647
13.21		11.7391
13.2113		11.7069
13.2125		11.668
13.2138		11.6221
13.215		11.5693
13.2163		11.5094
13.2175		11.4425
13.2188		11.3685
13.22		11.2876
13.2213		11.1996
13.2225		11.1048
13.2238		11.0033
13.225		10.8953
13.2263		10.7809
13.2275		10.6605
13.2288		10.5341
13.23		10.4022
13.2313		10.265
13.2325		10.1228
13.2338		9.97603
13.235		9.82492
13.2363		9.66986
13.2375		9.5112
13.2388		9.34932
13.24		9.18458
13.2413		9.01734
13.2425		8.84797
13.2438		8.67684
13.245		8.50431
13.2463		8.33073
13.2475		8.15648
13.2488		7.9819
13.25		7.80733
13.2513		7.63314
13.2525		7.45966
13.2538		7.28721
13.255		7.11614
13.2563		6.94676
13.2575		6.7794
13.2588		6.61435
13.26		6.45191
13.2613		6.29238
13.2625		6.13603
13.2638		5.98313
13.265		5.83393
13.2663		5.68867
13.2675		5.54759
13.2688		5.41089
13.27		5.27878
13.2713		5.15145
13.2725		5.02906
13.2738		4.91179
13.275		4.79979
13.2763		4.69319
13.2775		4.59213
13.2788		4.49672
13.28		4.40706
13.2813		4.32322
13.2825		4.24528
13.2838		4.17329
13.285		4.10727
13.2863		4.04724
13.2875		3.99319
13.2888		3.9451
13.29		3.90293
13.2913		3.86663
13.2925		3.83612
13.2938		3.81132
13.295		3.79213
13.2963		3.77844
13.2975		3.77013
13.2988		3.76706
13.3		3.76908
13.3013		3.77606
13.3025		3.78782
13.3038		3.80421
13.305		3.82505
13.3063		3.85016
13.3075		3.87937
13.3088		3.91249
13.31		3.94934
13.3113		3.98973
13.3125		4.03347
13.3138		4.08037
13.315		4.13024
13.3163		4.18289
13.3175		4.23814
13.3188		4.2958
13.32		4.35569
13.3213		4.41763
13.3225		4.48144
13.3238		4.54695
13.325		4.61399
13.3263		4.6824
13.3275		4.752
13.3288		4.82266
13.33		4.89421
13.3313		4.9665
13.3325		5.0394
13.3338		5.11275
13.335		5.18642
13.3363		5.26027
13.3375		5.33419
13.3388		5.40803
13.34		5.48169
13.3413		5.55503
13.3425		5.62794
13.3438		5.70032
13.345		5.77204
13.3463		5.84302
13.3475		5.91314
13.3488		5.98231
13.35		6.05043
13.3513		6.11742
13.3525		6.18318
13.3538		6.24763
13.355		6.31069
13.3563		6.37229
13.3575		6.43236
13.3588		6.49081
13.36		6.54759
13.3613		6.60264
13.3625		6.65589
13.3638		6.70729
13.365		6.75677
13.3663		6.8043
13.3675		6.84982
13.3688		6.89328
13.37		6.93464
13.3713		6.97387
13.3725		7.01091
13.3738		7.04573
13.375		7.0783
13.3763		7.10858
13.3775		7.13655
13.3788		7.16217
13.38		7.18541
13.3813		7.20626
13.3825		7.22469
13.3838		7.24067
13.385		7.2542
13.3863		7.26524
13.3875		7.2738
13.3888		7.27985
13.39		7.28339
13.3913		7.28441
13.3925		7.2829
13.3938		7.27887
13.395		7.27231
13.3963		7.26323
13.3975		7.25163
13.3988		7.23754
13.4		7.22095
13.4013		7.20189
13.4025		7.18038
13.4038		7.15644
13.405		7.1301
13.4063		7.1014
13.4075		7.07036
13.4088		7.03703
13.41		7.00146
13.4113		6.96368
13.4125		6.92375
13.4138		6.88173
13.415		6.83767
13.4163		6.79163
13.4175		6.74369
13.4188		6.69392
13.42		6.64238
13.4213		6.58915
13.4225		6.53432
13.4238		6.47796
13.425		6.42017
13.4263		6.36102
13.4275		6.30063
13.4288		6.23907
13.43		6.17644
13.4313		6.11284
13.4325		6.04838
13.4338		5.98315
13.435		5.91725
13.4363		5.8508
13.4375		5.78388
13.4388		5.71662
13.44		5.64911
13.4413		5.58146
13.4425		5.51377
13.4438		5.44615
13.445		5.3787
13.4463		5.31153
13.4475		5.24474
13.4488		5.17843
13.45		5.11269
13.4513		5.04762
13.4525		4.98332
13.4538		4.91989
13.455		4.8574
13.4563		4.79596
13.4575		4.73563
13.4588		4.67651
13.46		4.61868
13.4613		4.5622
13.4625		4.50715
13.4638		4.4536
13.465		4.40162
13.4663		4.35125
13.4675		4.30257
13.4688		4.25562
13.47		4.21045
13.4713		4.1671
13.4725		4.12562
13.4738		4.08605
13.475		4.04841
13.4763		4.01273
13.4775		3.97904
13.4788		3.94735
13.48		3.91768
13.4813		3.89005
13.4825		3.86445
13.4838		3.84089
13.485		3.81937
13.4863		3.79989
13.4875		3.78243
13.4888		3.76698
13.49		3.75353
13.4913		3.74205
13.4925		3.73252
13.4938		3.72492
13.495		3.71921
13.4963		3.71536
13.4975		3.71333
13.4988		3.71309
13.5		3.71459
13.5013		3.71779
13.5025		3.72263
13.5038		3.72908
13.505		3.73709
13.5063		3.74659
13.5075		3.75753
13.5088		3.76986
13.51		3.78352
13.5113		3.79846
13.5125		3.81461
13.5138		3.8319
13.515		3.85029
13.5163		3.86971
13.5175		3.89008
13.5188		3.91137
13.52		3.93349
13.5213		3.95638
13.5225		3.97999
13.5238		4.00424
13.525		4.02908
13.5263		4.05444
13.5275		4.08026
13.5288		4.10647
13.53		4.13302
13.5313		4.15985
13.5325		4.1869
13.5338		4.21409
13.535		4.24139
13.5363		4.26873
13.5375		4.29605
13.5388		4.32331
13.54		4.35043
13.5413		4.37739
13.5425		4.40411
13.5438		4.43055
13.545		4.45667
13.5463		4.48242
13.5475		4.50774
13.5488		4.5326
13.55		4.55695
13.5513		4.58075
13.5525		4.60396
13.5538		4.62654
13.555		4.64846
13.5563		4.66967
13.5575		4.69015
13.5588		4.70986
13.56		4.72878
13.5613		4.74686
13.5625		4.76409
13.5638		4.78044
13.565		4.79588
13.5663		4.81039
13.5675		4.82395
13.5688		4.83654
13.57		4.84813
13.5713		4.85872
13.5725		4.86829
13.5738		4.87683
13.575		4.88431
13.5763		4.89073
13.5775		4.89609
13.5788		4.90037
13.58		4.90356
13.5813		4.90567
13.5825		4.90669
13.5838		4.90661
13.585		4.90545
13.5863		4.90319
13.5875		4.89984
13.5888		4.8954
13.59		4.88989
13.5913		4.8833
13.5925		4.87564
13.5938		4.86694
13.595		4.85718
13.5963		4.8464
13.5975		4.8346
13.5988		4.82179
13.6		4.808
