# Supplementary material for: On the accuracy of displacement-based wave intensity analysis: Effect of vessel wall viscoelasticity and nonlinearity
Source: PLoS One. 2019 Nov 1;14(11):e0224390. doi: 10.1371/journal.pone.0224390 (PMC6824577; doi:10.1371/journal.pone.0224390)
Supplement: S1 File — (ZIP) [file pone.0224390.s001.zip › data/regular vessel wall/viscoelastic condition_with different viscocity/twostraight-12000-disp-1.txt]

   1.28000E+01     1.43955E-01
   1.28013E+01     1.43813E-01
   1.28025E+01     1.43673E-01
   1.28038E+01     1.43534E-01
   1.28050E+01     1.43395E-01
   1.28063E+01     1.43256E-01
   1.28075E+01     1.43118E-01
   1.28088E+01     1.42979E-01
   1.28100E+01     1.42842E-01
   1.28113E+01     1.42706E-01
   1.28125E+01     1.42572E-01
   1.28138E+01     1.42441E-01
   1.28150E+01     1.42316E-01
   1.28163E+01     1.42197E-01
   1.28175E+01     1.42090E-01
   1.28188E+01     1.41999E-01
   1.28200E+01     1.41928E-01
   1.28213E+01     1.41885E-01
   1.28225E+01     1.41877E-01
   1.28238E+01     1.41913E-01
   1.28250E+01     1.42000E-01
   1.28263E+01     1.42147E-01
   1.28275E+01     1.42360E-01
   1.28288E+01     1.42647E-01
   1.28300E+01     1.43010E-01
   1.28313E+01     1.43452E-01
   1.28325E+01     1.43973E-01
   1.28338E+01     1.44568E-01
   1.28350E+01     1.45233E-01
   1.28363E+01     1.45960E-01
   1.28375E+01     1.46742E-01
   1.28388E+01     1.47567E-01
   1.28400E+01     1.48426E-01
   1.28413E+01     1.49310E-01
   1.28425E+01     1.50210E-01
   1.28438E+01     1.51119E-01
   1.28450E+01     1.52032E-01
   1.28463E+01     1.52942E-01
   1.28475E+01     1.53849E-01
   1.28488E+01     1.54749E-01
   1.28500E+01     1.55642E-01
   1.28513E+01     1.56527E-01
   1.28525E+01     1.57404E-01
   1.28538E+01     1.58274E-01
   1.28550E+01     1.59137E-01
   1.28563E+01     1.59992E-01
   1.28575E+01     1.60841E-01
   1.28588E+01     1.61683E-01
   1.28600E+01     1.62519E-01
   1.28613E+01     1.63347E-01
   1.28625E+01     1.64169E-01
   1.28638E+01     1.64985E-01
   1.28650E+01     1.65793E-01
   1.28663E+01     1.66594E-01
   1.28675E+01     1.67387E-01
   1.28688E+01     1.68174E-01
   1.28700E+01     1.68953E-01
   1.28713E+01     1.69724E-01
   1.28725E+01     1.70487E-01
   1.28738E+01     1.71243E-01
   1.28750E+01     1.71991E-01
   1.28763E+01     1.72732E-01
   1.28775E+01     1.73464E-01
   1.28788E+01     1.74189E-01
   1.28800E+01     1.74906E-01
   1.28813E+01     1.75616E-01
   1.28825E+01     1.76317E-01
   1.28838E+01     1.77011E-01
   1.28850E+01     1.77697E-01
   1.28863E+01     1.78375E-01
   1.28875E+01     1.79045E-01
   1.28888E+01     1.79708E-01
   1.28900E+01     1.80363E-01
   1.28913E+01     1.81010E-01
   1.28925E+01     1.81650E-01
   1.28938E+01     1.82281E-01
   1.28950E+01     1.82905E-01
   1.28963E+01     1.83521E-01
   1.28975E+01     1.84129E-01
   1.28988E+01     1.84730E-01
   1.29000E+01     1.85322E-01
   1.29013E+01     1.85906E-01
   1.29025E+01     1.86482E-01
   1.29038E+01     1.87051E-01
   1.29050E+01     1.87611E-01
   1.29063E+01     1.88162E-01
   1.29075E+01     1.88706E-01
   1.29088E+01     1.89242E-01
   1.29100E+01     1.89769E-01
   1.29113E+01     1.90288E-01
   1.29125E+01     1.90799E-01
   1.29138E+01     1.91302E-01
   1.29150E+01     1.91797E-01
   1.29163E+01     1.92284E-01
   1.29175E+01     1.92763E-01
   1.29188E+01     1.93234E-01
   1.29200E+01     1.93697E-01
   1.29213E+01     1.94154E-01
   1.29225E+01     1.94603E-01
   1.29238E+01     1.95045E-01
   1.29250E+01     1.95481E-01
   1.29263E+01     1.95911E-01
   1.29275E+01     1.96335E-01
   1.29288E+01     1.96754E-01
   1.29300E+01     1.97168E-01
   1.29313E+01     1.97579E-01
   1.29325E+01     1.97986E-01
   1.29338E+01     1.98390E-01
   1.29350E+01     1.98792E-01
   1.29363E+01     1.99194E-01
   1.29375E+01     1.99596E-01
   1.29388E+01     1.99999E-01
   1.29400E+01     2.00404E-01
   1.29413E+01     2.00812E-01
   1.29425E+01     2.01225E-01
   1.29438E+01     2.01644E-01
   1.29450E+01     2.02070E-01
   1.29463E+01     2.02504E-01
   1.29475E+01     2.02948E-01
   1.29488E+01     2.03402E-01
   1.29500E+01     2.03868E-01
   1.29513E+01     2.04346E-01
   1.29525E+01     2.04838E-01
   1.29538E+01     2.05343E-01
   1.29550E+01     2.05864E-01
   1.29563E+01     2.06399E-01
   1.29575E+01     2.06949E-01
   1.29588E+01     2.07513E-01
   1.29600E+01     2.08092E-01
   1.29613E+01     2.08684E-01
   1.29625E+01     2.09289E-01
   1.29638E+01     2.09904E-01
   1.29650E+01     2.10530E-01
   1.29663E+01     2.11164E-01
   1.29675E+01     2.11804E-01
   1.29688E+01     2.12448E-01
   1.29700E+01     2.13094E-01
   1.29713E+01     2.13741E-01
   1.29725E+01     2.14386E-01
   1.29738E+01     2.15026E-01
   1.29750E+01     2.15661E-01
   1.29763E+01     2.16288E-01
   1.29775E+01     2.16905E-01
   1.29788E+01     2.17511E-01
   1.29800E+01     2.18105E-01
   1.29813E+01     2.18686E-01
   1.29825E+01     2.19253E-01
   1.29838E+01     2.19805E-01
   1.29850E+01     2.20342E-01
   1.29863E+01     2.20863E-01
   1.29875E+01     2.21370E-01
   1.29888E+01     2.21861E-01
   1.29900E+01     2.22337E-01
   1.29913E+01     2.22799E-01
   1.29925E+01     2.23246E-01
   1.29938E+01     2.23681E-01
   1.29950E+01     2.24103E-01
   1.29963E+01     2.24513E-01
   1.29975E+01     2.24912E-01
   1.29988E+01     2.25300E-01
   1.30000E+01     2.25679E-01
   1.30013E+01     2.26048E-01
   1.30025E+01     2.26410E-01
   1.30038E+01     2.26764E-01
   1.30050E+01     2.27111E-01
   1.30063E+01     2.27452E-01
   1.30075E+01     2.27788E-01
   1.30088E+01     2.28118E-01
   1.30100E+01     2.28443E-01
   1.30113E+01     2.28764E-01
   1.30125E+01     2.29081E-01
   1.30138E+01     2.29394E-01
   1.30150E+01     2.29703E-01
   1.30163E+01     2.30008E-01
   1.30175E+01     2.30309E-01
   1.30188E+01     2.30606E-01
   1.30200E+01     2.30898E-01
   1.30213E+01     2.31185E-01
   1.30225E+01     2.31467E-01
   1.30238E+01     2.31743E-01
   1.30250E+01     2.32011E-01
   1.30263E+01     2.32273E-01
   1.30275E+01     2.32526E-01
   1.30288E+01     2.32770E-01
   1.30300E+01     2.33004E-01
   1.30313E+01     2.33226E-01
   1.30325E+01     2.33437E-01
   1.30338E+01     2.33635E-01
   1.30350E+01     2.33819E-01
   1.30363E+01     2.33989E-01
   1.30375E+01     2.34143E-01
   1.30388E+01     2.34282E-01
   1.30400E+01     2.34403E-01
   1.30413E+01     2.34507E-01
   1.30425E+01     2.34593E-01
   1.30438E+01     2.34661E-01
   1.30450E+01     2.34711E-01
   1.30463E+01     2.34741E-01
   1.30475E+01     2.34752E-01
   1.30488E+01     2.34743E-01
   1.30500E+01     2.34714E-01
   1.30513E+01     2.34666E-01
   1.30525E+01     2.34597E-01
   1.30538E+01     2.34509E-01
   1.30550E+01     2.34400E-01
   1.30563E+01     2.34272E-01
   1.30575E+01     2.34125E-01
   1.30588E+01     2.33958E-01
   1.30600E+01     2.33774E-01
   1.30613E+01     2.33571E-01
   1.30625E+01     2.33352E-01
   1.30638E+01     2.33116E-01
   1.30650E+01     2.32865E-01
   1.30663E+01     2.32599E-01
   1.30675E+01     2.32317E-01
   1.30688E+01     2.32019E-01
   1.30700E+01     2.31704E-01
   1.30713E+01     2.31372E-01
   1.30725E+01     2.31022E-01
   1.30738E+01     2.30653E-01
   1.30750E+01     2.30266E-01
   1.30763E+01     2.29862E-01
   1.30775E+01     2.29441E-01
   1.30788E+01     2.29003E-01
   1.30800E+01     2.28552E-01
   1.30813E+01     2.28087E-01
   1.30825E+01     2.27614E-01
   1.30838E+01     2.27136E-01
   1.30850E+01     2.26657E-01
   1.30863E+01     2.26185E-01
   1.30875E+01     2.25725E-01
   1.30888E+01     2.25285E-01
   1.30900E+01     2.24873E-01
   1.30913E+01     2.24495E-01
   1.30925E+01     2.24157E-01
   1.30938E+01     2.23864E-01
   1.30950E+01     2.23620E-01
   1.30963E+01     2.23426E-01
   1.30975E+01     2.23283E-01
   1.30988E+01     2.23187E-01
   1.31000E+01     2.23134E-01
   1.31013E+01     2.23121E-01
   1.31025E+01     2.23140E-01
   1.31038E+01     2.23185E-01
   1.31050E+01     2.23249E-01
   1.31063E+01     2.23326E-01
   1.31075E+01     2.23410E-01
   1.31088E+01     2.23497E-01
   1.31100E+01     2.23582E-01
   1.31113E+01     2.23662E-01
   1.31125E+01     2.23736E-01
   1.31138E+01     2.23801E-01
   1.31150E+01     2.23858E-01
   1.31163E+01     2.23905E-01
   1.31175E+01     2.23943E-01
   1.31188E+01     2.23971E-01
   1.31200E+01     2.23990E-01
   1.31213E+01     2.23999E-01
   1.31225E+01     2.24000E-01
   1.31238E+01     2.23992E-01
   1.31250E+01     2.23974E-01
   1.31263E+01     2.23949E-01
   1.31275E+01     2.23914E-01
   1.31288E+01     2.23872E-01
   1.31300E+01     2.23820E-01
   1.31313E+01     2.23761E-01
   1.31325E+01     2.23692E-01
   1.31338E+01     2.23616E-01
   1.31350E+01     2.23530E-01
   1.31363E+01     2.23436E-01
   1.31375E+01     2.23333E-01
   1.31388E+01     2.23221E-01
   1.31400E+01     2.23100E-01
   1.31413E+01     2.22969E-01
   1.31425E+01     2.22829E-01
   1.31438E+01     2.22679E-01
   1.31450E+01     2.22520E-01
   1.31463E+01     2.22350E-01
   1.31475E+01     2.22171E-01
   1.31488E+01     2.21982E-01
   1.31500E+01     2.21783E-01
   1.31513E+01     2.21575E-01
   1.31525E+01     2.21357E-01
   1.31538E+01     2.21129E-01
   1.31550E+01     2.20893E-01
   1.31563E+01     2.20647E-01
   1.31575E+01     2.20392E-01
   1.31588E+01     2.20128E-01
   1.31600E+01     2.19855E-01
   1.31613E+01     2.19574E-01
   1.31625E+01     2.19284E-01
   1.31638E+01     2.18985E-01
   1.31650E+01     2.18677E-01
   1.31663E+01     2.18361E-01
   1.31675E+01     2.18036E-01
   1.31688E+01     2.17703E-01
   1.31700E+01     2.17362E-01
   1.31713E+01     2.17012E-01
   1.31725E+01     2.16655E-01
   1.31738E+01     2.16290E-01
   1.31750E+01     2.15918E-01
   1.31763E+01     2.15538E-01
   1.31775E+01     2.15152E-01
   1.31788E+01     2.14759E-01
   1.31800E+01     2.14361E-01
   1.31813E+01     2.13957E-01
   1.31825E+01     2.13547E-01
   1.31838E+01     2.13134E-01
   1.31850E+01     2.12716E-01
   1.31863E+01     2.12295E-01
   1.31875E+01     2.11871E-01
   1.31888E+01     2.11445E-01
   1.31900E+01     2.11018E-01
   1.31913E+01     2.10590E-01
   1.31925E+01     2.10162E-01
   1.31938E+01     2.09735E-01
   1.31950E+01     2.09309E-01
   1.31963E+01     2.08886E-01
   1.31975E+01     2.08466E-01
   1.31988E+01     2.08050E-01
   1.32000E+01     2.07639E-01
   1.32013E+01     2.07234E-01
   1.32025E+01     2.06836E-01
   1.32038E+01     2.06445E-01
   1.32050E+01     2.06062E-01
   1.32063E+01     2.05688E-01
   1.32075E+01     2.05324E-01
   1.32088E+01     2.04969E-01
   1.32100E+01     2.04626E-01
   1.32113E+01     2.04293E-01
   1.32125E+01     2.03972E-01
   1.32138E+01     2.03662E-01
   1.32150E+01     2.03363E-01
   1.32163E+01     2.03076E-01
   1.32175E+01     2.02799E-01
   1.32188E+01     2.02533E-01
   1.32200E+01     2.02277E-01
   1.32213E+01     2.02030E-01
   1.32225E+01     2.01792E-01
   1.32238E+01     2.01562E-01
   1.32250E+01     2.01338E-01
   1.32263E+01     2.01120E-01
   1.32275E+01     2.00907E-01
   1.32288E+01     2.00698E-01
   1.32300E+01     2.00491E-01
   1.32313E+01     2.00286E-01
   1.32325E+01     2.00081E-01
   1.32338E+01     1.99877E-01
   1.32350E+01     1.99671E-01
   1.32363E+01     1.99463E-01
   1.32375E+01     1.99254E-01
   1.32388E+01     1.99041E-01
   1.32400E+01     1.98826E-01
   1.32413E+01     1.98608E-01
   1.32425E+01     1.98386E-01
   1.32438E+01     1.98161E-01
   1.32450E+01     1.97933E-01
   1.32463E+01     1.97702E-01
   1.32475E+01     1.97469E-01
   1.32488E+01     1.97234E-01
   1.32500E+01     1.96996E-01
   1.32513E+01     1.96758E-01
   1.32525E+01     1.96518E-01
   1.32538E+01     1.96279E-01
   1.32550E+01     1.96039E-01
   1.32563E+01     1.95801E-01
   1.32575E+01     1.95565E-01
   1.32588E+01     1.95330E-01
   1.32600E+01     1.95099E-01
   1.32613E+01     1.94872E-01
   1.32625E+01     1.94649E-01
   1.32638E+01     1.94431E-01
   1.32650E+01     1.94219E-01
   1.32663E+01     1.94013E-01
   1.32675E+01     1.93814E-01
   1.32688E+01     1.93622E-01
   1.32700E+01     1.93438E-01
   1.32713E+01     1.93261E-01
   1.32725E+01     1.93092E-01
   1.32738E+01     1.92931E-01
   1.32750E+01     1.92778E-01
   1.32763E+01     1.92633E-01
   1.32775E+01     1.92495E-01
   1.32788E+01     1.92365E-01
   1.32800E+01     1.92241E-01
   1.32813E+01     1.92124E-01
   1.32825E+01     1.92013E-01
   1.32838E+01     1.91907E-01
   1.32850E+01     1.91805E-01
   1.32863E+01     1.91708E-01
   1.32875E+01     1.91614E-01
   1.32888E+01     1.91523E-01
   1.32900E+01     1.91433E-01
   1.32913E+01     1.91345E-01
   1.32925E+01     1.91257E-01
   1.32938E+01     1.91169E-01
   1.32950E+01     1.91081E-01
   1.32963E+01     1.90990E-01
   1.32975E+01     1.90898E-01
   1.32988E+01     1.90803E-01
   1.33000E+01     1.90706E-01
   1.33013E+01     1.90604E-01
   1.33025E+01     1.90499E-01
   1.33038E+01     1.90390E-01
   1.33050E+01     1.90276E-01
   1.33063E+01     1.90157E-01
   1.33075E+01     1.90033E-01
   1.33088E+01     1.89904E-01
   1.33100E+01     1.89770E-01
   1.33113E+01     1.89630E-01
   1.33125E+01     1.89485E-01
   1.33138E+01     1.89334E-01
   1.33150E+01     1.89177E-01
   1.33163E+01     1.89015E-01
   1.33175E+01     1.88846E-01
   1.33188E+01     1.88672E-01
   1.33200E+01     1.88493E-01
   1.33213E+01     1.88307E-01
   1.33225E+01     1.88116E-01
   1.33238E+01     1.87920E-01
   1.33250E+01     1.87717E-01
   1.33263E+01     1.87510E-01
   1.33275E+01     1.87297E-01
   1.33288E+01     1.87079E-01
   1.33300E+01     1.86856E-01
   1.33313E+01     1.86628E-01
   1.33325E+01     1.86394E-01
   1.33338E+01     1.86156E-01
   1.33350E+01     1.85914E-01
   1.33363E+01     1.85667E-01
   1.33375E+01     1.85415E-01
   1.33388E+01     1.85160E-01
   1.33400E+01     1.84900E-01
   1.33413E+01     1.84636E-01
   1.33425E+01     1.84369E-01
   1.33438E+01     1.84098E-01
   1.33450E+01     1.83823E-01
   1.33463E+01     1.83546E-01
   1.33475E+01     1.83265E-01
   1.33488E+01     1.82982E-01
   1.33500E+01     1.82696E-01
   1.33513E+01     1.82408E-01
   1.33525E+01     1.82117E-01
   1.33538E+01     1.81825E-01
   1.33550E+01     1.81531E-01
   1.33563E+01     1.81235E-01
   1.33575E+01     1.80938E-01
   1.33588E+01     1.80640E-01
   1.33600E+01     1.80342E-01
   1.33613E+01     1.80043E-01
   1.33625E+01     1.79744E-01
   1.33638E+01     1.79444E-01
   1.33650E+01     1.79145E-01
   1.33663E+01     1.78847E-01
   1.33675E+01     1.78549E-01
   1.33688E+01     1.78253E-01
   1.33700E+01     1.77957E-01
   1.33713E+01     1.77663E-01
   1.33725E+01     1.77371E-01
   1.33738E+01     1.77081E-01
   1.33750E+01     1.76793E-01
   1.33763E+01     1.76508E-01
   1.33775E+01     1.76225E-01
   1.33788E+01     1.75945E-01
   1.33800E+01     1.75669E-01
   1.33813E+01     1.75395E-01
   1.33825E+01     1.75125E-01
   1.33838E+01     1.74858E-01
   1.33850E+01     1.74595E-01
   1.33863E+01     1.74336E-01
   1.33875E+01     1.74081E-01
   1.33888E+01     1.73829E-01
   1.33900E+01     1.73582E-01
   1.33913E+01     1.73338E-01
   1.33925E+01     1.73099E-01
   1.33938E+01     1.72864E-01
   1.33950E+01     1.72633E-01
   1.33963E+01     1.72405E-01
   1.33975E+01     1.72182E-01
   1.33988E+01     1.71962E-01
   1.34000E+01     1.71746E-01
   1.34013E+01     1.71534E-01
   1.34025E+01     1.71325E-01
   1.34038E+01     1.71119E-01
   1.34050E+01     1.70916E-01
   1.34063E+01     1.70716E-01
   1.34075E+01     1.70519E-01
   1.34088E+01     1.70324E-01
   1.34100E+01     1.70132E-01
   1.34113E+01     1.69941E-01
   1.34125E+01     1.69752E-01
   1.34138E+01     1.69565E-01
   1.34150E+01     1.69380E-01
   1.34163E+01     1.69196E-01
   1.34175E+01     1.69013E-01
   1.34188E+01     1.68831E-01
   1.34200E+01     1.68650E-01
   1.34213E+01     1.68470E-01
   1.34225E+01     1.68290E-01
   1.34238E+01     1.68112E-01
   1.34250E+01     1.67934E-01
   1.34263E+01     1.67756E-01
   1.34275E+01     1.67579E-01
   1.34288E+01     1.67403E-01
   1.34300E+01     1.67228E-01
   1.34313E+01     1.67053E-01
   1.34325E+01     1.66880E-01
   1.34338E+01     1.66707E-01
   1.34350E+01     1.66535E-01
   1.34363E+01     1.66364E-01
   1.34375E+01     1.66194E-01
   1.34388E+01     1.66026E-01
   1.34400E+01     1.65859E-01
   1.34413E+01     1.65694E-01
   1.34425E+01     1.65530E-01
   1.34438E+01     1.65368E-01
   1.34450E+01     1.65208E-01
   1.34463E+01     1.65050E-01
   1.34475E+01     1.64894E-01
   1.34488E+01     1.64740E-01
   1.34500E+01     1.64589E-01
   1.34513E+01     1.64439E-01
   1.34525E+01     1.64292E-01
   1.34538E+01     1.64147E-01
   1.34550E+01     1.64004E-01
   1.34563E+01     1.63863E-01
   1.34575E+01     1.63724E-01
   1.34588E+01     1.63588E-01
   1.34600E+01     1.63453E-01
   1.34613E+01     1.63320E-01
   1.34625E+01     1.63188E-01
   1.34638E+01     1.63058E-01
   1.34650E+01     1.62929E-01
   1.34663E+01     1.62802E-01
   1.34675E+01     1.62675E-01
   1.34688E+01     1.62549E-01
   1.34700E+01     1.62424E-01
   1.34713E+01     1.62298E-01
   1.34725E+01     1.62173E-01
   1.34738E+01     1.62048E-01
   1.34750E+01     1.61922E-01
   1.34763E+01     1.61796E-01
   1.34775E+01     1.61669E-01
   1.34788E+01     1.61541E-01
   1.34800E+01     1.61411E-01
   1.34813E+01     1.61281E-01
   1.34825E+01     1.61148E-01
   1.34838E+01     1.61014E-01
   1.34850E+01     1.60878E-01
   1.34863E+01     1.60740E-01
   1.34875E+01     1.60599E-01
   1.34888E+01     1.60457E-01
   1.34900E+01     1.60311E-01
   1.34913E+01     1.60164E-01
   1.34925E+01     1.60014E-01
   1.34938E+01     1.59861E-01
   1.34950E+01     1.59705E-01
   1.34963E+01     1.59547E-01
   1.34975E+01     1.59385E-01
   1.34988E+01     1.59222E-01
   1.35000E+01     1.59055E-01
   1.35013E+01     1.58885E-01
   1.35025E+01     1.58713E-01
   1.35038E+01     1.58538E-01
   1.35050E+01     1.58361E-01
   1.35063E+01     1.58180E-01
   1.35075E+01     1.57997E-01
   1.35088E+01     1.57812E-01
   1.35100E+01     1.57624E-01
   1.35113E+01     1.57434E-01
   1.35125E+01     1.57242E-01
   1.35138E+01     1.57047E-01
   1.35150E+01     1.56850E-01
   1.35163E+01     1.56652E-01
   1.35175E+01     1.56451E-01
   1.35188E+01     1.56249E-01
   1.35200E+01     1.56044E-01
   1.35213E+01     1.55839E-01
   1.35225E+01     1.55632E-01
   1.35238E+01     1.55423E-01
   1.35250E+01     1.55213E-01
   1.35263E+01     1.55002E-01
   1.35275E+01     1.54790E-01
   1.35288E+01     1.54577E-01
   1.35300E+01     1.54364E-01
   1.35313E+01     1.54149E-01
   1.35325E+01     1.53934E-01
   1.35338E+01     1.53719E-01
   1.35350E+01     1.53503E-01
   1.35363E+01     1.53287E-01
   1.35375E+01     1.53072E-01
   1.35388E+01     1.52856E-01
   1.35400E+01     1.52640E-01
   1.35413E+01     1.52425E-01
   1.35425E+01     1.52210E-01
   1.35438E+01     1.51995E-01
   1.35450E+01     1.51781E-01
   1.35463E+01     1.51568E-01
   1.35475E+01     1.51356E-01
   1.35488E+01     1.51145E-01
   1.35500E+01     1.50934E-01
   1.35513E+01     1.50725E-01
   1.35525E+01     1.50517E-01
   1.35538E+01     1.50311E-01
   1.35550E+01     1.50106E-01
   1.35563E+01     1.49902E-01
   1.35575E+01     1.49700E-01
   1.35588E+01     1.49500E-01
   1.35600E+01     1.49301E-01
   1.35613E+01     1.49104E-01
   1.35625E+01     1.48909E-01
   1.35638E+01     1.48716E-01
   1.35650E+01     1.48525E-01
   1.35663E+01     1.48336E-01
   1.35675E+01     1.48148E-01
   1.35688E+01     1.47963E-01
   1.35700E+01     1.47780E-01
   1.35713E+01     1.47599E-01
   1.35725E+01     1.47421E-01
   1.35738E+01     1.47244E-01
   1.35750E+01     1.47069E-01
   1.35763E+01     1.46897E-01
   1.35775E+01     1.46726E-01
   1.35788E+01     1.46557E-01
   1.35800E+01     1.46391E-01
   1.35813E+01     1.46226E-01
   1.35825E+01     1.46064E-01
   1.35838E+01     1.45903E-01
   1.35850E+01     1.45744E-01
   1.35863E+01     1.45587E-01
   1.35875E+01     1.45431E-01
   1.35888E+01     1.45277E-01
   1.35900E+01     1.45125E-01
   1.35913E+01     1.44974E-01
   1.35925E+01     1.44825E-01
   1.35938E+01     1.44677E-01
   1.35950E+01     1.44530E-01
   1.35963E+01     1.44384E-01
   1.35975E+01     1.44240E-01
   1.35988E+01     1.44097E-01
   1.36000E+01     1.43955E-01
