# Supplementary material for: On the accuracy of displacement-based wave intensity analysis: Effect of vessel wall viscoelasticity and nonlinearity
Source: PLoS One. 2019 Nov 1;14(11):e0224390. doi: 10.1371/journal.pone.0224390 (PMC6824577; doi:10.1371/journal.pone.0224390)
Supplement: S1 File — (ZIP) [file pone.0224390.s001.zip › data/regular vessel wall/viscoelastic condition_with different viscocity/twostraight-12000-pre-1.txt]

   1.28000E+01     1.78751E+04
   1.28013E+01     1.78578E+04
   1.28025E+01     1.78410E+04
   1.28038E+01     1.78251E+04
   1.28050E+01     1.78105E+04
   1.28063E+01     1.77973E+04
   1.28075E+01     1.77854E+04
   1.28088E+01     1.77745E+04
   1.28100E+01     1.77641E+04
   1.28113E+01     1.77541E+04
   1.28125E+01     1.77445E+04
   1.28138E+01     1.77357E+04
   1.28150E+01     1.77281E+04
   1.28163E+01     1.77224E+04
   1.28175E+01     1.77193E+04
   1.28188E+01     1.77201E+04
   1.28200E+01     1.77258E+04
   1.28213E+01     1.77379E+04
   1.28225E+01     1.77581E+04
   1.28238E+01     1.77879E+04
   1.28250E+01     1.78290E+04
   1.28263E+01     1.78829E+04
   1.28275E+01     1.79511E+04
   1.28288E+01     1.80346E+04
   1.28300E+01     1.81340E+04
   1.28313E+01     1.82497E+04
   1.28325E+01     1.83813E+04
   1.28338E+01     1.85284E+04
   1.28350E+01     1.86897E+04
   1.28363E+01     1.88638E+04
   1.28375E+01     1.90491E+04
   1.28388E+01     1.92438E+04
   1.28400E+01     1.94459E+04
   1.28413E+01     1.96536E+04
   1.28425E+01     1.98654E+04
   1.28438E+01     2.00796E+04
   1.28450E+01     2.02950E+04
   1.28463E+01     2.05107E+04
   1.28475E+01     2.07260E+04
   1.28488E+01     2.09402E+04
   1.28500E+01     2.11530E+04
   1.28513E+01     2.13642E+04
   1.28525E+01     2.15736E+04
   1.28538E+01     2.17813E+04
   1.28550E+01     2.19871E+04
   1.28563E+01     2.21912E+04
   1.28575E+01     2.23934E+04
   1.28588E+01     2.25940E+04
   1.28600E+01     2.27928E+04
   1.28613E+01     2.29899E+04
   1.28625E+01     2.31854E+04
   1.28638E+01     2.33791E+04
   1.28650E+01     2.35712E+04
   1.28663E+01     2.37616E+04
   1.28675E+01     2.39504E+04
   1.28688E+01     2.41374E+04
   1.28700E+01     2.43227E+04
   1.28713E+01     2.45062E+04
   1.28725E+01     2.46880E+04
   1.28738E+01     2.48680E+04
   1.28750E+01     2.50461E+04
   1.28763E+01     2.52225E+04
   1.28775E+01     2.53969E+04
   1.28788E+01     2.55695E+04
   1.28800E+01     2.57401E+04
   1.28813E+01     2.59088E+04
   1.28825E+01     2.60754E+04
   1.28838E+01     2.62401E+04
   1.28850E+01     2.64028E+04
   1.28863E+01     2.65634E+04
   1.28875E+01     2.67219E+04
   1.28888E+01     2.68783E+04
   1.28900E+01     2.70327E+04
   1.28913E+01     2.71849E+04
   1.28925E+01     2.73350E+04
   1.28938E+01     2.74830E+04
   1.28950E+01     2.76288E+04
   1.28963E+01     2.77726E+04
   1.28975E+01     2.79142E+04
   1.28988E+01     2.80537E+04
   1.29000E+01     2.81911E+04
   1.29013E+01     2.83263E+04
   1.29025E+01     2.84594E+04
   1.29038E+01     2.85904E+04
   1.29050E+01     2.87193E+04
   1.29063E+01     2.88460E+04
   1.29075E+01     2.89706E+04
   1.29088E+01     2.90931E+04
   1.29100E+01     2.92134E+04
   1.29113E+01     2.93316E+04
   1.29125E+01     2.94476E+04
   1.29138E+01     2.95615E+04
   1.29150E+01     2.96733E+04
   1.29163E+01     2.97829E+04
   1.29175E+01     2.98905E+04
   1.29188E+01     2.99959E+04
   1.29200E+01     3.00993E+04
   1.29213E+01     3.02006E+04
   1.29225E+01     3.03000E+04
   1.29238E+01     3.03975E+04
   1.29250E+01     3.04931E+04
   1.29263E+01     3.05870E+04
   1.29275E+01     3.06793E+04
   1.29288E+01     3.07700E+04
   1.29300E+01     3.08593E+04
   1.29313E+01     3.09473E+04
   1.29325E+01     3.10342E+04
   1.29338E+01     3.11203E+04
   1.29350E+01     3.12055E+04
   1.29363E+01     3.12903E+04
   1.29375E+01     3.13748E+04
   1.29388E+01     3.14592E+04
   1.29400E+01     3.15438E+04
   1.29413E+01     3.16288E+04
   1.29425E+01     3.17146E+04
   1.29438E+01     3.18013E+04
   1.29450E+01     3.18893E+04
   1.29463E+01     3.19787E+04
   1.29475E+01     3.20700E+04
   1.29488E+01     3.21632E+04
   1.29500E+01     3.22587E+04
   1.29513E+01     3.23566E+04
   1.29525E+01     3.24572E+04
   1.29538E+01     3.25604E+04
   1.29550E+01     3.26665E+04
   1.29563E+01     3.27754E+04
   1.29575E+01     3.28872E+04
   1.29588E+01     3.30019E+04
   1.29600E+01     3.31192E+04
   1.29613E+01     3.32391E+04
   1.29625E+01     3.33613E+04
   1.29638E+01     3.34856E+04
   1.29650E+01     3.36116E+04
   1.29663E+01     3.37391E+04
   1.29675E+01     3.38675E+04
   1.29688E+01     3.39964E+04
   1.29700E+01     3.41255E+04
   1.29713E+01     3.42543E+04
   1.29725E+01     3.43823E+04
   1.29738E+01     3.45091E+04
   1.29750E+01     3.46342E+04
   1.29763E+01     3.47573E+04
   1.29775E+01     3.48779E+04
   1.29788E+01     3.49958E+04
   1.29800E+01     3.51107E+04
   1.29813E+01     3.52223E+04
   1.29825E+01     3.53305E+04
   1.29838E+01     3.54351E+04
   1.29850E+01     3.55359E+04
   1.29863E+01     3.56331E+04
   1.29875E+01     3.57265E+04
   1.29888E+01     3.58162E+04
   1.29900E+01     3.59023E+04
   1.29913E+01     3.59848E+04
   1.29925E+01     3.60638E+04
   1.29938E+01     3.61396E+04
   1.29950E+01     3.62122E+04
   1.29963E+01     3.62818E+04
   1.29975E+01     3.63486E+04
   1.29988E+01     3.64127E+04
   1.30000E+01     3.64744E+04
   1.30013E+01     3.65338E+04
   1.30025E+01     3.65910E+04
   1.30038E+01     3.66463E+04
   1.30050E+01     3.66998E+04
   1.30063E+01     3.67517E+04
   1.30075E+01     3.68020E+04
   1.30088E+01     3.68510E+04
   1.30100E+01     3.68986E+04
   1.30113E+01     3.69450E+04
   1.30125E+01     3.69902E+04
   1.30138E+01     3.70343E+04
   1.30150E+01     3.70774E+04
   1.30163E+01     3.71193E+04
   1.30175E+01     3.71601E+04
   1.30188E+01     3.71996E+04
   1.30200E+01     3.72380E+04
   1.30213E+01     3.72749E+04
   1.30225E+01     3.73104E+04
   1.30238E+01     3.73525E+04
   1.30250E+01     3.73843E+04
   1.30263E+01     3.74140E+04
   1.30275E+01     3.74416E+04
   1.30288E+01     3.74668E+04
   1.30300E+01     3.74895E+04
   1.30313E+01     3.75096E+04
   1.30325E+01     3.75267E+04
   1.30338E+01     3.75406E+04
   1.30350E+01     3.75513E+04
   1.30363E+01     3.75584E+04
   1.30375E+01     3.75618E+04
   1.30388E+01     3.75571E+04
   1.30400E+01     3.75534E+04
   1.30413E+01     3.75455E+04
   1.30425E+01     3.75335E+04
   1.30438E+01     3.75171E+04
   1.30450E+01     3.74963E+04
   1.30463E+01     3.74710E+04
   1.30475E+01     3.74410E+04
   1.30488E+01     3.74064E+04
   1.30500E+01     3.73673E+04
   1.30513E+01     3.73235E+04
   1.30525E+01     3.72750E+04
   1.30538E+01     3.72220E+04
   1.30550E+01     3.71644E+04
   1.30563E+01     3.71023E+04
   1.30575E+01     3.70358E+04
   1.30588E+01     3.69650E+04
   1.30600E+01     3.68900E+04
   1.30613E+01     3.68110E+04
   1.30625E+01     3.67283E+04
   1.30638E+01     3.66419E+04
   1.30650E+01     3.65520E+04
   1.30663E+01     3.64586E+04
   1.30675E+01     3.63619E+04
   1.30688E+01     3.62620E+04
   1.30700E+01     3.61588E+04
   1.30713E+01     3.60524E+04
   1.30725E+01     3.59425E+04
   1.30738E+01     3.58290E+04
   1.30750E+01     3.57120E+04
   1.30763E+01     3.55914E+04
   1.30775E+01     3.54673E+04
   1.30788E+01     3.53401E+04
   1.30800E+01     3.52099E+04
   1.30813E+01     3.50775E+04
   1.30825E+01     3.49438E+04
   1.30838E+01     3.48097E+04
   1.30850E+01     3.46765E+04
   1.30863E+01     3.45457E+04
   1.30875E+01     3.44189E+04
   1.30888E+01     3.42975E+04
   1.30900E+01     3.41832E+04
   1.30913E+01     3.40773E+04
   1.30925E+01     3.39810E+04
   1.30938E+01     3.38953E+04
   1.30950E+01     3.38208E+04
   1.30963E+01     3.37576E+04
   1.30975E+01     3.37055E+04
   1.30988E+01     3.36639E+04
   1.31000E+01     3.36320E+04
   1.31013E+01     3.36087E+04
   1.31025E+01     3.35925E+04
   1.31038E+01     3.35821E+04
   1.31050E+01     3.35760E+04
   1.31063E+01     3.35731E+04
   1.31075E+01     3.35721E+04
   1.31088E+01     3.35718E+04
   1.31100E+01     3.35716E+04
   1.31113E+01     3.35707E+04
   1.31125E+01     3.35686E+04
   1.31138E+01     3.35649E+04
   1.31150E+01     3.35593E+04
   1.31163E+01     3.35518E+04
   1.31175E+01     3.35423E+04
   1.31188E+01     3.35306E+04
   1.31200E+01     3.35169E+04
   1.31213E+01     3.35011E+04
   1.31225E+01     3.34832E+04
   1.31238E+01     3.34634E+04
   1.31250E+01     3.34416E+04
   1.31263E+01     3.34180E+04
   1.31275E+01     3.33924E+04
   1.31288E+01     3.33651E+04
   1.31300E+01     3.33359E+04
   1.31313E+01     3.33050E+04
   1.31325E+01     3.32723E+04
   1.31338E+01     3.32379E+04
   1.31350E+01     3.32017E+04
   1.31363E+01     3.31637E+04
   1.31375E+01     3.31239E+04
   1.31388E+01     3.30823E+04
   1.31400E+01     3.30387E+04
   1.31413E+01     3.29933E+04
   1.31425E+01     3.29459E+04
   1.31438E+01     3.28965E+04
   1.31450E+01     3.28451E+04
   1.31463E+01     3.27917E+04
   1.31475E+01     3.27363E+04
   1.31488E+01     3.26788E+04
   1.31500E+01     3.26193E+04
   1.31513E+01     3.25578E+04
   1.31525E+01     3.24942E+04
   1.31538E+01     3.24287E+04
   1.31550E+01     3.23613E+04
   1.31563E+01     3.22919E+04
   1.31575E+01     3.22207E+04
   1.31588E+01     3.21476E+04
   1.31600E+01     3.20727E+04
   1.31613E+01     3.19959E+04
   1.31625E+01     3.19174E+04
   1.31638E+01     3.18372E+04
   1.31650E+01     3.17552E+04
   1.31663E+01     3.16716E+04
   1.31675E+01     3.15863E+04
   1.31688E+01     3.14993E+04
   1.31700E+01     3.14108E+04
   1.31713E+01     3.13208E+04
   1.31725E+01     3.12293E+04
   1.31738E+01     3.11365E+04
   1.31750E+01     3.10422E+04
   1.31763E+01     3.09467E+04
   1.31775E+01     3.08500E+04
   1.31788E+01     3.07523E+04
   1.31800E+01     3.06535E+04
   1.31813E+01     3.05538E+04
   1.31825E+01     3.04533E+04
   1.31838E+01     3.03522E+04
   1.31850E+01     3.02505E+04
   1.31863E+01     3.01484E+04
   1.31875E+01     3.00460E+04
   1.31888E+01     2.99435E+04
   1.31900E+01     2.98410E+04
   1.31913E+01     2.97386E+04
   1.31925E+01     2.96366E+04
   1.31938E+01     2.95351E+04
   1.31950E+01     2.94343E+04
   1.31963E+01     2.93343E+04
   1.31975E+01     2.92354E+04
   1.31988E+01     2.91378E+04
   1.32000E+01     2.90415E+04
   1.32013E+01     2.89469E+04
   1.32025E+01     2.88540E+04
   1.32038E+01     2.87631E+04
   1.32050E+01     2.86743E+04
   1.32063E+01     2.85877E+04
   1.32075E+01     2.85036E+04
   1.32088E+01     2.84220E+04
   1.32100E+01     2.83430E+04
   1.32113E+01     2.82666E+04
   1.32125E+01     2.81930E+04
   1.32138E+01     2.81221E+04
   1.32150E+01     2.80540E+04
   1.32163E+01     2.79885E+04
   1.32175E+01     2.79257E+04
   1.32188E+01     2.78654E+04
   1.32200E+01     2.78074E+04
   1.32213E+01     2.77517E+04
   1.32225E+01     2.76981E+04
   1.32238E+01     2.76464E+04
   1.32250E+01     2.75963E+04
   1.32263E+01     2.75476E+04
   1.32275E+01     2.75001E+04
   1.32288E+01     2.74537E+04
   1.32300E+01     2.74079E+04
   1.32313E+01     2.73628E+04
   1.32325E+01     2.73179E+04
   1.32338E+01     2.72732E+04
   1.32350E+01     2.72284E+04
   1.32363E+01     2.71835E+04
   1.32375E+01     2.71382E+04
   1.32388E+01     2.70926E+04
   1.32400E+01     2.70464E+04
   1.32413E+01     2.69998E+04
   1.32425E+01     2.69527E+04
   1.32438E+01     2.69050E+04
   1.32450E+01     2.68568E+04
   1.32463E+01     2.68081E+04
   1.32475E+01     2.67591E+04
   1.32488E+01     2.67098E+04
   1.32500E+01     2.66602E+04
   1.32513E+01     2.66105E+04
   1.32525E+01     2.65608E+04
   1.32538E+01     2.65112E+04
   1.32550E+01     2.64619E+04
   1.32563E+01     2.64129E+04
   1.32575E+01     2.63645E+04
   1.32588E+01     2.63167E+04
   1.32600E+01     2.62697E+04
   1.32613E+01     2.62237E+04
   1.32625E+01     2.61788E+04
   1.32638E+01     2.61352E+04
   1.32650E+01     2.60929E+04
   1.32663E+01     2.60521E+04
   1.32675E+01     2.60129E+04
   1.32688E+01     2.59753E+04
   1.32700E+01     2.59395E+04
   1.32713E+01     2.59054E+04
   1.32725E+01     2.58732E+04
   1.32738E+01     2.58427E+04
   1.32750E+01     2.58140E+04
   1.32763E+01     2.57871E+04
   1.32775E+01     2.57619E+04
   1.32788E+01     2.57383E+04
   1.32800E+01     2.57163E+04
   1.32813E+01     2.56957E+04
   1.32825E+01     2.56764E+04
   1.32838E+01     2.56583E+04
   1.32850E+01     2.56413E+04
   1.32863E+01     2.56251E+04
   1.32875E+01     2.56097E+04
   1.32888E+01     2.55949E+04
   1.32900E+01     2.55805E+04
   1.32913E+01     2.55663E+04
   1.32925E+01     2.55523E+04
   1.32938E+01     2.55383E+04
   1.32950E+01     2.55240E+04
   1.32963E+01     2.55095E+04
   1.32975E+01     2.54945E+04
   1.32988E+01     2.54789E+04
   1.33000E+01     2.54627E+04
   1.33013E+01     2.54458E+04
   1.33025E+01     2.54280E+04
   1.33038E+01     2.54092E+04
   1.33050E+01     2.53895E+04
   1.33063E+01     2.53688E+04
   1.33075E+01     2.53470E+04
   1.33088E+01     2.53240E+04
   1.33100E+01     2.52999E+04
   1.33113E+01     2.52747E+04
   1.33125E+01     2.52482E+04
   1.33138E+01     2.52205E+04
   1.33150E+01     2.51916E+04
   1.33163E+01     2.51615E+04
   1.33175E+01     2.51301E+04
   1.33188E+01     2.50975E+04
   1.33200E+01     2.50638E+04
   1.33213E+01     2.50288E+04
   1.33225E+01     2.49926E+04
   1.33238E+01     2.49553E+04
   1.33250E+01     2.49168E+04
   1.33263E+01     2.48772E+04
   1.33275E+01     2.48365E+04
   1.33288E+01     2.47947E+04
   1.33300E+01     2.47518E+04
   1.33313E+01     2.47079E+04
   1.33325E+01     2.46630E+04
   1.33338E+01     2.46171E+04
   1.33350E+01     2.45703E+04
   1.33363E+01     2.45226E+04
   1.33375E+01     2.44740E+04
   1.33388E+01     2.44245E+04
   1.33400E+01     2.43743E+04
   1.33413E+01     2.43232E+04
   1.33425E+01     2.42715E+04
   1.33438E+01     2.42191E+04
   1.33450E+01     2.41660E+04
   1.33463E+01     2.41123E+04
   1.33475E+01     2.40581E+04
   1.33488E+01     2.40034E+04
   1.33500E+01     2.39482E+04
   1.33513E+01     2.38926E+04
   1.33525E+01     2.38367E+04
   1.33538E+01     2.37804E+04
   1.33550E+01     2.37239E+04
   1.33563E+01     2.36672E+04
   1.33575E+01     2.36104E+04
   1.33588E+01     2.35534E+04
   1.33600E+01     2.34964E+04
   1.33613E+01     2.34395E+04
   1.33625E+01     2.33826E+04
   1.33638E+01     2.33258E+04
   1.33650E+01     2.32692E+04
   1.33663E+01     2.32128E+04
   1.33675E+01     2.31568E+04
   1.33688E+01     2.31010E+04
   1.33700E+01     2.30457E+04
   1.33713E+01     2.29908E+04
   1.33725E+01     2.29364E+04
   1.33738E+01     2.28826E+04
   1.33750E+01     2.28293E+04
   1.33763E+01     2.27767E+04
   1.33775E+01     2.27248E+04
   1.33788E+01     2.26736E+04
   1.33800E+01     2.26231E+04
   1.33813E+01     2.25735E+04
   1.33825E+01     2.25247E+04
   1.33838E+01     2.24768E+04
   1.33850E+01     2.24297E+04
   1.33863E+01     2.23836E+04
   1.33875E+01     2.23384E+04
   1.33888E+01     2.22941E+04
   1.33900E+01     2.22508E+04
   1.33913E+01     2.22084E+04
   1.33925E+01     2.21670E+04
   1.33938E+01     2.21265E+04
   1.33950E+01     2.20870E+04
   1.33963E+01     2.20484E+04
   1.33975E+01     2.20107E+04
   1.33988E+01     2.19738E+04
   1.34000E+01     2.19379E+04
   1.34013E+01     2.19027E+04
   1.34025E+01     2.18684E+04
   1.34038E+01     2.18347E+04
   1.34050E+01     2.18018E+04
   1.34063E+01     2.17696E+04
   1.34075E+01     2.17380E+04
   1.34088E+01     2.17070E+04
   1.34100E+01     2.16765E+04
   1.34113E+01     2.16464E+04
   1.34125E+01     2.16169E+04
   1.34138E+01     2.15877E+04
   1.34150E+01     2.15590E+04
   1.34163E+01     2.15305E+04
   1.34175E+01     2.15023E+04
   1.34188E+01     2.14745E+04
   1.34200E+01     2.14468E+04
   1.34213E+01     2.14194E+04
   1.34225E+01     2.13922E+04
   1.34238E+01     2.13651E+04
   1.34250E+01     2.13383E+04
   1.34263E+01     2.13116E+04
   1.34275E+01     2.12851E+04
   1.34288E+01     2.12588E+04
   1.34300E+01     2.12326E+04
   1.34313E+01     2.12066E+04
   1.34325E+01     2.11809E+04
   1.34338E+01     2.11554E+04
   1.34350E+01     2.11301E+04
   1.34363E+01     2.11050E+04
   1.34375E+01     2.10803E+04
   1.34388E+01     2.10558E+04
   1.34400E+01     2.10317E+04
   1.34413E+01     2.10080E+04
   1.34425E+01     2.09846E+04
   1.34438E+01     2.09616E+04
   1.34450E+01     2.09390E+04
   1.34463E+01     2.09168E+04
   1.34475E+01     2.08951E+04
   1.34488E+01     2.08738E+04
   1.34500E+01     2.08531E+04
   1.34513E+01     2.08327E+04
   1.34525E+01     2.08129E+04
   1.34538E+01     2.07935E+04
   1.34550E+01     2.07746E+04
   1.34563E+01     2.07562E+04
   1.34575E+01     2.07381E+04
   1.34588E+01     2.07205E+04
   1.34600E+01     2.07033E+04
   1.34613E+01     2.06865E+04
   1.34625E+01     2.06700E+04
   1.34638E+01     2.06538E+04
   1.34650E+01     2.06378E+04
   1.34663E+01     2.06221E+04
   1.34675E+01     2.06065E+04
   1.34688E+01     2.05911E+04
   1.34700E+01     2.05758E+04
   1.34713E+01     2.05605E+04
   1.34725E+01     2.05452E+04
   1.34738E+01     2.05299E+04
   1.34750E+01     2.05144E+04
   1.34763E+01     2.04988E+04
   1.34775E+01     2.04831E+04
   1.34788E+01     2.04670E+04
   1.34800E+01     2.04507E+04
   1.34813E+01     2.04341E+04
   1.34825E+01     2.04171E+04
   1.34838E+01     2.03998E+04
   1.34850E+01     2.03820E+04
   1.34863E+01     2.03637E+04
   1.34875E+01     2.03450E+04
   1.34888E+01     2.03257E+04
   1.34900E+01     2.03060E+04
   1.34913E+01     2.02856E+04
   1.34925E+01     2.02648E+04
   1.34938E+01     2.02433E+04
   1.34950E+01     2.02213E+04
   1.34963E+01     2.01986E+04
   1.34975E+01     2.01754E+04
   1.34988E+01     2.01516E+04
   1.35000E+01     2.01272E+04
   1.35013E+01     2.01022E+04
   1.35025E+01     2.00767E+04
   1.35038E+01     2.00505E+04
   1.35050E+01     2.00238E+04
   1.35063E+01     1.99966E+04
   1.35075E+01     1.99688E+04
   1.35088E+01     1.99405E+04
   1.35100E+01     1.99117E+04
   1.35113E+01     1.98824E+04
   1.35125E+01     1.98526E+04
   1.35138E+01     1.98224E+04
   1.35150E+01     1.97917E+04
   1.35163E+01     1.97607E+04
   1.35175E+01     1.97293E+04
   1.35188E+01     1.96975E+04
   1.35200E+01     1.96653E+04
   1.35213E+01     1.96329E+04
   1.35225E+01     1.96002E+04
   1.35238E+01     1.95672E+04
   1.35250E+01     1.95340E+04
   1.35263E+01     1.95005E+04
   1.35275E+01     1.94669E+04
   1.35288E+01     1.94331E+04
   1.35300E+01     1.93992E+04
   1.35313E+01     1.93652E+04
   1.35325E+01     1.93311E+04
   1.35338E+01     1.92969E+04
   1.35350E+01     1.92627E+04
   1.35363E+01     1.92285E+04
   1.35375E+01     1.91944E+04
   1.35388E+01     1.91602E+04
   1.35400E+01     1.91262E+04
   1.35413E+01     1.90922E+04
   1.35425E+01     1.90584E+04
   1.35438E+01     1.90247E+04
   1.35450E+01     1.89912E+04
   1.35463E+01     1.89579E+04
   1.35475E+01     1.89248E+04
   1.35488E+01     1.88919E+04
   1.35500E+01     1.88593E+04
   1.35513E+01     1.88269E+04
   1.35525E+01     1.87949E+04
   1.35538E+01     1.87632E+04
   1.35550E+01     1.87318E+04
   1.35563E+01     1.87007E+04
   1.35575E+01     1.86701E+04
   1.35588E+01     1.86398E+04
   1.35600E+01     1.86099E+04
   1.35613E+01     1.85804E+04
   1.35625E+01     1.85513E+04
   1.35638E+01     1.85227E+04
   1.35650E+01     1.84945E+04
   1.35663E+01     1.84667E+04
   1.35675E+01     1.84394E+04
   1.35688E+01     1.84125E+04
   1.35700E+01     1.83861E+04
   1.35713E+01     1.83602E+04
   1.35725E+01     1.83347E+04
   1.35738E+01     1.83097E+04
   1.35750E+01     1.82851E+04
   1.35763E+01     1.82610E+04
   1.35775E+01     1.82373E+04
   1.35788E+01     1.82141E+04
   1.35800E+01     1.81913E+04
   1.35813E+01     1.81689E+04
   1.35825E+01     1.81469E+04
   1.35838E+01     1.81254E+04
   1.35850E+01     1.81042E+04
   1.35863E+01     1.80834E+04
   1.35875E+01     1.80629E+04
   1.35888E+01     1.80428E+04
   1.35900E+01     1.80230E+04
   1.35913E+01     1.80036E+04
   1.35925E+01     1.79845E+04
   1.35938E+01     1.79656E+04
   1.35950E+01     1.79470E+04
   1.35963E+01     1.79287E+04
   1.35975E+01     1.79106E+04
   1.35988E+01     1.78928E+04
   1.36000E+01     1.78751E+04
