# Supplementary material for: On the accuracy of displacement-based wave intensity analysis: Effect of vessel wall viscoelasticity and nonlinearity
Source: PLoS One. 2019 Nov 1;14(11):e0224390. doi: 10.1371/journal.pone.0224390 (PMC6824577; doi:10.1371/journal.pone.0224390)
Supplement: S1 File — (ZIP) [file pone.0224390.s001.zip › data/regular vessel wall/viscoelastic condition_with different viscocity/twostraight-12000-vel-1.txt]

12.8		3.65803
12.8013		3.60792
12.8025		3.55894
12.8038		3.51148
12.805		3.4659
12.8063		3.4224
12.8075		3.38102
12.8088		3.34173
12.81		3.30457
12.8113		3.26981
12.8125		3.23799
12.8138		3.21001
12.815		3.18723
12.8163		3.17145
12.8175		3.1651
12.8188		3.17116
12.82		3.19328
12.8213		3.23562
12.8225		3.30283
12.8238		3.39977
12.825		3.53135
12.8263		3.70221
12.8275		3.91643
12.8288		4.17727
12.83		4.48687
12.8313		4.84612
12.8325		5.25453
12.8338		5.71019
12.835		6.20993
12.8363		6.74944
12.8375		7.32365
12.8388		7.92696
12.84		8.55365
12.8413		9.19821
12.8425		9.85556
12.8438		10.5213
12.845		11.1918
12.8463		11.8643
12.8475		12.5367
12.8488		13.2077
12.85		13.8764
12.8513		14.5425
12.8525		15.2058
12.8538		15.8663
12.855		16.5243
12.8563		17.1799
12.8575		17.8331
12.8588		18.4841
12.86		19.1328
12.8613		19.7792
12.8625		20.4233
12.8638		21.0649
12.865		21.7039
12.8663		22.34
12.8675		22.9731
12.8688		23.603
12.87		24.2295
12.8713		24.8525
12.8725		25.4719
12.8738		26.0873
12.875		26.6988
12.8763		27.3062
12.8775		27.9093
12.8788		28.508
12.88		29.1023
12.8813		29.6918
12.8825		30.2766
12.8838		30.8563
12.885		31.431
12.8863		32.0003
12.8875		32.5642
12.8888		33.1222
12.89		33.6744
12.8913		34.2203
12.8925		34.7597
12.8938		35.2924
12.895		35.818
12.8963		36.3364
12.8975		36.8471
12.8988		37.35
12.9		37.8446
12.9013		38.3308
12.9025		38.8082
12.9038		39.2765
12.905		39.7356
12.9063		40.1852
12.9075		40.625
12.9088		41.0548
12.91		41.4745
12.9113		41.8839
12.9125		42.2828
12.9138		42.6711
12.915		43.0486
12.9163		43.4153
12.9175		43.7709
12.9188		44.1153
12.92		44.4485
12.9213		44.7703
12.9225		45.0804
12.9238		45.3787
12.925		45.665
12.9263		45.939
12.9275		46.2004
12.9288		46.4489
12.93		46.6842
12.9313		46.9059
12.9325		47.1134
12.9338		47.3064
12.935		47.4842
12.9363		47.6464
12.9375		47.7923
12.9388		47.9212
12.94		48.0326
12.9413		48.1257
12.9425		48.1999
12.9438		48.2543
12.945		48.2884
12.9463		48.3014
12.9475		48.2927
12.9488		48.2616
12.95		48.2076
12.9513		48.1302
12.9525		48.029
12.9538		47.9036
12.955		47.7537
12.9563		47.5795
12.9575		47.3807
12.9588		47.1577
12.96		46.9108
12.9613		46.6404
12.9625		46.3472
12.9638		46.032
12.965		45.6956
12.9663		45.3392
12.9675		44.9637
12.9688		44.5706
12.97		44.1612
12.9713		43.7367
12.9725		43.2985
12.9738		42.8482
12.975		42.387
12.9763		41.9163
12.9775		41.4373
12.9788		40.9514
12.98		40.4595
12.9813		39.9627
12.9825		39.4621
12.9838		38.9584
12.985		38.4523
12.9863		37.9447
12.9875		37.4361
12.9888		36.927
12.99		36.418
12.9913		35.9095
12.9925		35.4018
12.9938		34.8955
12.995		34.3909
12.9963		33.8883
12.9975		33.3881
12.9988		32.8906
13		32.3963
13.0013		31.9054
13.0025		31.4183
13.0038		30.9353
13.005		30.4568
13.0063		29.9831
13.0075		29.5145
13.0088		29.0512
13.01		28.5935
13.0113		28.1417
13.0125		27.6958
13.0138		27.256
13.015		26.8224
13.0163		26.395
13.0175		25.9738
13.0188		25.5587
13.02		25.1494
13.0213		24.7459
13.0225		24.3479
13.0238		23.9552
13.025		23.5673
13.0263		23.1837
13.0275		22.804
13.0288		22.4278
13.03		22.0545
13.0313		21.6838
13.0325		21.3149
13.0338		20.9475
13.035		20.5811
13.0363		20.2153
13.0375		19.8496
13.0388		19.4839
13.04		19.1176
13.0413		18.7504
13.0425		18.3822
13.0438		18.0125
13.045		17.6414
13.0463		17.2686
13.0475		16.894
13.0488		16.5177
13.05		16.1395
13.0513		15.7595
13.0525		15.3776
13.0538		14.9941
13.055		14.6089
13.0563		14.2223
13.0575		13.8345
13.0588		13.4458
13.06		13.0565
13.0613		12.667
13.0625		12.2777
13.0638		11.8888
13.065		11.5008
13.0663		11.1136
13.0675		10.7272
13.0688		10.3418
13.07		9.95712
13.0713		9.57312
13.0725		9.1896
13.0738		8.80647
13.075		8.42372
13.0763		8.04148
13.0775		7.66011
13.0788		7.28021
13.08		6.90283
13.0813		6.52953
13.0825		6.16247
13.0838		5.80441
13.085		5.45865
13.0863		5.12894
13.0875		4.81928
13.0888		4.53382
13.09		4.27656
13.0913		4.05116
13.0925		3.86065
13.0938		3.70728
13.095		3.59228
13.0963		3.5158
13.0975		3.47687
13.0988		3.47348
13.1		3.50269
13.1013		3.56087
13.1025		3.64393
13.1038		3.74755
13.105		3.86749
13.1063		3.9997
13.1075		4.14059
13.1088		4.28704
13.11		4.43649
13.1113		4.58692
13.1125		4.73679
13.1138		4.88501
13.115		5.03082
13.1163		5.17374
13.1175		5.31345
13.1188		5.44979
13.12		5.58265
13.1213		5.71196
13.1225		5.83769
13.1238		5.95978
13.125		6.07818
13.1263		6.19285
13.1275		6.30372
13.1288		6.41077
13.13		6.51396
13.1313		6.6133
13.1325		6.70883
13.1338		6.80061
13.135		6.88875
13.1363		6.97339
13.1375		7.05473
13.1388		7.13297
13.14		7.20837
13.1413		7.2812
13.1425		7.35176
13.1438		7.42033
13.145		7.48722
13.1463		7.55273
13.1475		7.61712
13.1488		7.68068
13.15		7.74364
13.1513		7.80624
13.1525		7.8687
13.1538		7.93121
13.155		7.99395
13.1563		8.0571
13.1575		8.12082
13.1588		8.18525
13.16		8.25054
13.1613		8.31682
13.1625		8.38421
13.1638		8.45281
13.165		8.52271
13.1663		8.59399
13.1675		8.6667
13.1688		8.74089
13.17		8.81655
13.1713		8.8937
13.1725		8.9723
13.1738		9.05231
13.175		9.13366
13.1763		9.21625
13.1775		9.29997
13.1788		9.38468
13.18		9.47022
13.1813		9.55638
13.1825		9.64295
13.1838		9.72966
13.185		9.8162
13.1863		9.90224
13.1875		9.9874
13.1888		10.0713
13.19		10.1533
13.1913		10.2331
13.1925		10.31
13.1938		10.3836
13.195		10.453
13.1963		10.5178
13.1975		10.5771
13.1988		10.6304
13.2		10.6769
13.2013		10.716
13.2025		10.7469
13.2038		10.769
13.205		10.7817
13.2063		10.7843
13.2075		10.7764
13.2088		10.7574
13.21		10.727
13.2113		10.6849
13.2125		10.6308
13.2138		10.5645
13.215		10.486
13.2163		10.3955
13.2175		10.2929
13.2188		10.1787
13.22		10.053
13.2213		9.91652
13.2225		9.76964
13.2238		9.613
13.225		9.44732
13.2263		9.27334
13.2275		9.09186
13.2288		8.90373
13.23		8.70982
13.2313		8.51102
13.2325		8.30822
13.2338		8.10231
13.235		7.89416
13.2363		7.68463
13.2375		7.47455
13.2388		7.2647
13.24		7.05585
13.2413		6.8487
13.2425		6.64392
13.2438		6.44215
13.245		6.24397
13.2463		6.0499
13.2475		5.86044
13.2488		5.67605
13.25		5.49714
13.2513		5.3241
13.2525		5.15732
13.2538		4.99714
13.255		4.84393
13.2563		4.69801
13.2575		4.55971
13.2588		4.42934
13.26		4.30719
13.2613		4.19355
13.2625		4.08864
13.2638		3.9927
13.265		3.90589
13.2663		3.82838
13.2675		3.76025
13.2688		3.70158
13.27		3.65237
13.2713		3.61258
13.2725		3.58211
13.2738		3.56083
13.275		3.54852
13.2763		3.54494
13.2775		3.54978
13.2788		3.56271
13.28		3.58331
13.2813		3.61117
13.2825		3.64583
13.2838		3.68678
13.285		3.73353
13.2863		3.78554
13.2875		3.84228
13.2888		3.9032
13.29		3.96777
13.2913		4.03547
13.2925		4.10577
13.2938		4.17818
13.295		4.25224
13.2963		4.32748
13.2975		4.4035
13.2988		4.47992
13.3		4.55639
13.3013		4.6326
13.3025		4.70827
13.3038		4.78317
13.305		4.85709
13.3063		4.92988
13.3075		5.00139
13.3088		5.07152
13.31		5.14021
13.3113		5.20739
13.3125		5.27305
13.3138		5.33719
13.315		5.39981
13.3163		5.46096
13.3175		5.52066
13.3188		5.57897
13.32		5.63597
13.3213		5.6917
13.3225		5.74626
13.3238		5.7997
13.325		5.85211
13.3263		5.90356
13.3275		5.95412
13.3288		6.00386
13.33		6.05285
13.3313		6.10114
13.3325		6.14879
13.3338		6.19584
13.335		6.24234
13.3363		6.28831
13.3375		6.33378
13.3388		6.37877
13.34		6.42329
13.3413		6.46732
13.3425		6.51086
13.3438		6.5539
13.345		6.59639
13.3463		6.63831
13.3475		6.6796
13.3488		6.72021
13.35		6.76007
13.3513		6.79911
13.3525		6.83725
13.3538		6.8744
13.355		6.91046
13.3563		6.94532
13.3575		6.97887
13.3588		7.01099
13.36		7.04155
13.3613		7.07042
13.3625		7.09746
13.3638		7.12252
13.365		7.14546
13.3663		7.16612
13.3675		7.18434
13.3688		7.19997
13.37		7.21286
13.3713		7.22283
13.3725		7.22974
13.3738		7.23343
13.375		7.23375
13.3763		7.23055
13.3775		7.2237
13.3788		7.21305
13.38		7.19851
13.3813		7.17994
13.3825		7.15726
13.3838		7.13038
13.385		7.09923
13.3863		7.06376
13.3875		7.02394
13.3888		6.97975
13.39		6.9312
13.3913		6.87831
13.3925		6.82114
13.3938		6.75975
13.395		6.69424
13.3963		6.62472
13.3975		6.55133
13.3988		6.47424
13.4		6.39362
13.4013		6.30967
13.4025		6.22263
13.4038		6.13273
13.405		6.04023
13.4063		5.9454
13.4075		5.84853
13.4088		5.74991
13.41		5.64987
13.4113		5.54871
13.4125		5.44674
13.4138		5.34431
13.415		5.24172
13.4163		5.13931
13.4175		5.03739
13.4188		4.93628
13.42		4.83628
13.4213		4.73769
13.4225		4.6408
13.4238		4.54589
13.425		4.45321
13.4263		4.36302
13.4275		4.27555
13.4288		4.19102
13.43		4.10964
13.4313		4.03158
13.4325		3.95702
13.4338		3.88611
13.435		3.81899
13.4363		3.75578
13.4375		3.69658
13.4388		3.64149
13.44		3.59058
13.4413		3.54389
13.4425		3.50149
13.4438		3.46338
13.445		3.42958
13.4463		3.40009
13.4475		3.37489
13.4488		3.35393
13.45		3.33718
13.4513		3.32456
13.4525		3.31599
13.4538		3.31139
13.455		3.31065
13.4563		3.31365
13.4575		3.32026
13.4588		3.33034
13.46		3.34373
13.4613		3.36029
13.4625		3.37984
13.4638		3.4022
13.465		3.4272
13.4663		3.45465
13.4675		3.48436
13.4688		3.51613
13.47		3.54979
13.4713		3.58513
13.4725		3.62197
13.4738		3.66012
13.475		3.69939
13.4763		3.73962
13.4775		3.78061
13.4788		3.82222
13.48		3.86428
13.4813		3.90664
13.4825		3.94917
13.4838		3.99172
13.485		4.03418
13.4863		4.07644
13.4875		4.11838
13.4888		4.15993
13.49		4.201
13.4913		4.24151
13.4925		4.2814
13.4938		4.32061
13.495		4.3591
13.4963		4.39683
13.4975		4.43376
13.4988		4.46987
13.5		4.50515
13.5013		4.53957
13.5025		4.57312
13.5038		4.60581
13.505		4.63763
13.5063		4.66858
13.5075		4.69865
13.5088		4.72787
13.51		4.75622
13.5113		4.78373
13.5125		4.81038
13.5138		4.83618
13.515		4.86115
13.5163		4.88527
13.5175		4.90856
13.5188		4.931
13.52		4.9526
13.5213		4.97334
13.5225		4.99322
13.5238		5.01223
13.525		5.03035
13.5263		5.04756
13.5275		5.06384
13.5288		5.07918
13.53		5.09354
13.5313		5.10689
13.5325		5.1192
13.5338		5.13045
13.535		5.14059
13.5363		5.14958
13.5375		5.1574
13.5388		5.16399
13.54		5.16931
13.5413		5.17333
13.5425		5.176
13.5438		5.17727
13.545		5.1771
13.5463		5.17545
13.5475		5.17228
13.5488		5.16754
13.55		5.16119
13.5513		5.1532
13.5525		5.14353
13.5538		5.13215
13.555		5.11902
13.5563		5.10412
13.5575		5.08743
13.5588		5.06893
13.56		5.0486
13.5613		5.02643
13.5625		5.00241
13.5638		4.97656
13.565		4.94887
13.5663		4.91936
13.5675		4.88805
13.5688		4.85496
13.57		4.82013
13.5713		4.78359
13.5725		4.74539
13.5738		4.70558
13.575		4.66423
13.5763		4.62139
13.5775		4.57715
13.5788		4.53159
13.58		4.48479
13.5813		4.43684
13.5825		4.38784
13.5838		4.33791
13.585		4.28714
13.5863		4.23566
13.5875		4.18358
13.5888		4.13103
13.59		4.07813
13.5913		4.02501
13.5925		3.9718
13.5938		3.91864
13.595		3.86565
13.5963		3.81296
13.5975		3.76072
13.5988		3.70904
13.6		3.65806
