# Supplementary material for: On the accuracy of displacement-based wave intensity analysis: Effect of vessel wall viscoelasticity and nonlinearity
Source: PLoS One. 2019 Nov 1;14(11):e0224390. doi: 10.1371/journal.pone.0224390 (PMC6824577; doi:10.1371/journal.pone.0224390)
Supplement: S1 File — (ZIP) [file pone.0224390.s001.zip › data/regular vessel wall/viscoelastic condition_with different viscocity/twostraight-3000-disp-1.txt]

   1.28000E+01     1.38376E-01
   1.28013E+01     1.38207E-01
   1.28025E+01     1.38039E-01
   1.28038E+01     1.37872E-01
   1.28050E+01     1.37705E-01
   1.28063E+01     1.37539E-01
   1.28075E+01     1.37374E-01
   1.28088E+01     1.37208E-01
   1.28100E+01     1.37044E-01
   1.28113E+01     1.36881E-01
   1.28125E+01     1.36720E-01
   1.28138E+01     1.36563E-01
   1.28150E+01     1.36410E-01
   1.28163E+01     1.36264E-01
   1.28175E+01     1.36129E-01
   1.28188E+01     1.36008E-01
   1.28200E+01     1.35907E-01
   1.28213E+01     1.35831E-01
   1.28225E+01     1.35789E-01
   1.28238E+01     1.35786E-01
   1.28250E+01     1.35831E-01
   1.28263E+01     1.35932E-01
   1.28275E+01     1.36095E-01
   1.28288E+01     1.36327E-01
   1.28300E+01     1.36630E-01
   1.28313E+01     1.37007E-01
   1.28325E+01     1.37457E-01
   1.28338E+01     1.37979E-01
   1.28350E+01     1.38568E-01
   1.28363E+01     1.39218E-01
   1.28375E+01     1.39920E-01
   1.28388E+01     1.40668E-01
   1.28400E+01     1.41451E-01
   1.28413E+01     1.42263E-01
   1.28425E+01     1.43096E-01
   1.28438E+01     1.43942E-01
   1.28450E+01     1.44798E-01
   1.28463E+01     1.45659E-01
   1.28475E+01     1.46522E-01
   1.28488E+01     1.47386E-01
   1.28500E+01     1.48248E-01
   1.28513E+01     1.49110E-01
   1.28525E+01     1.49969E-01
   1.28538E+01     1.50828E-01
   1.28550E+01     1.51684E-01
   1.28563E+01     1.52539E-01
   1.28575E+01     1.53393E-01
   1.28588E+01     1.54245E-01
   1.28600E+01     1.55095E-01
   1.28613E+01     1.55943E-01
   1.28625E+01     1.56789E-01
   1.28638E+01     1.57633E-01
   1.28650E+01     1.58474E-01
   1.28663E+01     1.59312E-01
   1.28675E+01     1.60148E-01
   1.28688E+01     1.60979E-01
   1.28700E+01     1.61807E-01
   1.28713E+01     1.62631E-01
   1.28725E+01     1.63451E-01
   1.28738E+01     1.64267E-01
   1.28750E+01     1.65078E-01
   1.28763E+01     1.65885E-01
   1.28775E+01     1.66687E-01
   1.28788E+01     1.67484E-01
   1.28800E+01     1.68276E-01
   1.28813E+01     1.69062E-01
   1.28825E+01     1.69844E-01
   1.28838E+01     1.70620E-01
   1.28850E+01     1.71391E-01
   1.28863E+01     1.72156E-01
   1.28875E+01     1.72915E-01
   1.28888E+01     1.73669E-01
   1.28900E+01     1.74417E-01
   1.28913E+01     1.75159E-01
   1.28925E+01     1.75895E-01
   1.28938E+01     1.76624E-01
   1.28950E+01     1.77348E-01
   1.28963E+01     1.78066E-01
   1.28975E+01     1.78777E-01
   1.28988E+01     1.79481E-01
   1.29000E+01     1.80180E-01
   1.29013E+01     1.80871E-01
   1.29025E+01     1.81556E-01
   1.29038E+01     1.82234E-01
   1.29050E+01     1.82905E-01
   1.29063E+01     1.83569E-01
   1.29075E+01     1.84226E-01
   1.29088E+01     1.84876E-01
   1.29100E+01     1.85519E-01
   1.29113E+01     1.86154E-01
   1.29125E+01     1.86782E-01
   1.29138E+01     1.87402E-01
   1.29150E+01     1.88015E-01
   1.29163E+01     1.88620E-01
   1.29175E+01     1.89218E-01
   1.29188E+01     1.89808E-01
   1.29200E+01     1.90391E-01
   1.29213E+01     1.90966E-01
   1.29225E+01     1.91534E-01
   1.29238E+01     1.92095E-01
   1.29250E+01     1.92649E-01
   1.29263E+01     1.93197E-01
   1.29275E+01     1.93738E-01
   1.29288E+01     1.94273E-01
   1.29300E+01     1.94803E-01
   1.29313E+01     1.95327E-01
   1.29325E+01     1.95847E-01
   1.29338E+01     1.96362E-01
   1.29350E+01     1.96874E-01
   1.29363E+01     1.97382E-01
   1.29375E+01     1.97889E-01
   1.29388E+01     1.98394E-01
   1.29400E+01     1.98898E-01
   1.29413E+01     1.99403E-01
   1.29425E+01     1.99909E-01
   1.29438E+01     2.00417E-01
   1.29450E+01     2.00928E-01
   1.29463E+01     2.01443E-01
   1.29475E+01     2.01962E-01
   1.29488E+01     2.02488E-01
   1.29500E+01     2.03020E-01
   1.29513E+01     2.03559E-01
   1.29525E+01     2.04106E-01
   1.29538E+01     2.04661E-01
   1.29550E+01     2.05226E-01
   1.29563E+01     2.05800E-01
   1.29575E+01     2.06383E-01
   1.29588E+01     2.06976E-01
   1.29600E+01     2.07577E-01
   1.29613E+01     2.08188E-01
   1.29625E+01     2.08807E-01
   1.29638E+01     2.09433E-01
   1.29650E+01     2.10067E-01
   1.29663E+01     2.10706E-01
   1.29675E+01     2.11349E-01
   1.29688E+01     2.11996E-01
   1.29700E+01     2.12646E-01
   1.29713E+01     2.13295E-01
   1.29725E+01     2.13945E-01
   1.29738E+01     2.14592E-01
   1.29750E+01     2.15236E-01
   1.29763E+01     2.15875E-01
   1.29775E+01     2.16509E-01
   1.29788E+01     2.17136E-01
   1.29800E+01     2.17754E-01
   1.29813E+01     2.18364E-01
   1.29825E+01     2.18964E-01
   1.29838E+01     2.19554E-01
   1.29850E+01     2.20134E-01
   1.29863E+01     2.20702E-01
   1.29875E+01     2.21259E-01
   1.29888E+01     2.21804E-01
   1.29900E+01     2.22338E-01
   1.29913E+01     2.22860E-01
   1.29925E+01     2.23370E-01
   1.29938E+01     2.23870E-01
   1.29950E+01     2.24357E-01
   1.29963E+01     2.24834E-01
   1.29975E+01     2.25301E-01
   1.29988E+01     2.25757E-01
   1.30000E+01     2.26202E-01
   1.30013E+01     2.26638E-01
   1.30025E+01     2.27064E-01
   1.30038E+01     2.27482E-01
   1.30050E+01     2.27890E-01
   1.30063E+01     2.28289E-01
   1.30075E+01     2.28680E-01
   1.30088E+01     2.29062E-01
   1.30100E+01     2.29436E-01
   1.30113E+01     2.29802E-01
   1.30125E+01     2.30160E-01
   1.30138E+01     2.30511E-01
   1.30150E+01     2.30853E-01
   1.30163E+01     2.31188E-01
   1.30175E+01     2.31514E-01
   1.30188E+01     2.31832E-01
   1.30200E+01     2.32142E-01
   1.30213E+01     2.32443E-01
   1.30225E+01     2.32735E-01
   1.30238E+01     2.33018E-01
   1.30250E+01     2.33292E-01
   1.30263E+01     2.33555E-01
   1.30275E+01     2.33809E-01
   1.30288E+01     2.34051E-01
   1.30300E+01     2.34281E-01
   1.30313E+01     2.34500E-01
   1.30325E+01     2.34706E-01
   1.30338E+01     2.34899E-01
   1.30350E+01     2.35079E-01
   1.30363E+01     2.35245E-01
   1.30375E+01     2.35396E-01
   1.30388E+01     2.35533E-01
   1.30400E+01     2.35655E-01
   1.30413E+01     2.35761E-01
   1.30425E+01     2.35851E-01
   1.30438E+01     2.35925E-01
   1.30450E+01     2.35982E-01
   1.30463E+01     2.36023E-01
   1.30475E+01     2.36046E-01
   1.30488E+01     2.36052E-01
   1.30500E+01     2.36040E-01
   1.30513E+01     2.36011E-01
   1.30525E+01     2.35964E-01
   1.30538E+01     2.35899E-01
   1.30550E+01     2.35816E-01
   1.30563E+01     2.35716E-01
   1.30575E+01     2.35598E-01
   1.30588E+01     2.35463E-01
   1.30600E+01     2.35311E-01
   1.30613E+01     2.35143E-01
   1.30625E+01     2.34959E-01
   1.30638E+01     2.34759E-01
   1.30650E+01     2.34545E-01
   1.30663E+01     2.34315E-01
   1.30675E+01     2.34070E-01
   1.30688E+01     2.33808E-01
   1.30700E+01     2.33530E-01
   1.30713E+01     2.33233E-01
   1.30725E+01     2.32919E-01
   1.30738E+01     2.32587E-01
   1.30750E+01     2.32237E-01
   1.30763E+01     2.31869E-01
   1.30775E+01     2.31485E-01
   1.30788E+01     2.31084E-01
   1.30800E+01     2.30668E-01
   1.30813E+01     2.30239E-01
   1.30825E+01     2.29800E-01
   1.30838E+01     2.29354E-01
   1.30850E+01     2.28906E-01
   1.30863E+01     2.28461E-01
   1.30875E+01     2.28026E-01
   1.30888E+01     2.27607E-01
   1.30900E+01     2.27210E-01
   1.30913E+01     2.26843E-01
   1.30925E+01     2.26509E-01
   1.30938E+01     2.26216E-01
   1.30950E+01     2.25964E-01
   1.30963E+01     2.25758E-01
   1.30975E+01     2.25596E-01
   1.30988E+01     2.25478E-01
   1.31000E+01     2.25399E-01
   1.31013E+01     2.25357E-01
   1.31025E+01     2.25345E-01
   1.31038E+01     2.25357E-01
   1.31050E+01     2.25389E-01
   1.31063E+01     2.25433E-01
   1.31075E+01     2.25485E-01
   1.31088E+01     2.25541E-01
   1.31100E+01     2.25596E-01
   1.31113E+01     2.25648E-01
   1.31125E+01     2.25694E-01
   1.31138E+01     2.25733E-01
   1.31150E+01     2.25764E-01
   1.31163E+01     2.25787E-01
   1.31175E+01     2.25800E-01
   1.31188E+01     2.25805E-01
   1.31200E+01     2.25800E-01
   1.31213E+01     2.25786E-01
   1.31225E+01     2.25763E-01
   1.31238E+01     2.25730E-01
   1.31250E+01     2.25689E-01
   1.31263E+01     2.25638E-01
   1.31275E+01     2.25578E-01
   1.31288E+01     2.25509E-01
   1.31300E+01     2.25431E-01
   1.31313E+01     2.25344E-01
   1.31325E+01     2.25247E-01
   1.31338E+01     2.25142E-01
   1.31350E+01     2.25028E-01
   1.31363E+01     2.24904E-01
   1.31375E+01     2.24772E-01
   1.31388E+01     2.24631E-01
   1.31400E+01     2.24481E-01
   1.31413E+01     2.24321E-01
   1.31425E+01     2.24153E-01
   1.31438E+01     2.23976E-01
   1.31450E+01     2.23790E-01
   1.31463E+01     2.23596E-01
   1.31475E+01     2.23392E-01
   1.31488E+01     2.23180E-01
   1.31500E+01     2.22959E-01
   1.31513E+01     2.22730E-01
   1.31525E+01     2.22493E-01
   1.31538E+01     2.22248E-01
   1.31550E+01     2.21995E-01
   1.31563E+01     2.21734E-01
   1.31575E+01     2.21466E-01
   1.31588E+01     2.21189E-01
   1.31600E+01     2.20905E-01
   1.31613E+01     2.20613E-01
   1.31625E+01     2.20313E-01
   1.31638E+01     2.20006E-01
   1.31650E+01     2.19690E-01
   1.31663E+01     2.19367E-01
   1.31675E+01     2.19036E-01
   1.31688E+01     2.18697E-01
   1.31700E+01     2.18350E-01
   1.31713E+01     2.17996E-01
   1.31725E+01     2.17634E-01
   1.31738E+01     2.17265E-01
   1.31750E+01     2.16888E-01
   1.31763E+01     2.16505E-01
   1.31775E+01     2.16114E-01
   1.31788E+01     2.15717E-01
   1.31800E+01     2.15313E-01
   1.31813E+01     2.14903E-01
   1.31825E+01     2.14488E-01
   1.31838E+01     2.14067E-01
   1.31850E+01     2.13640E-01
   1.31863E+01     2.13209E-01
   1.31875E+01     2.12774E-01
   1.31888E+01     2.12336E-01
   1.31900E+01     2.11894E-01
   1.31913E+01     2.11450E-01
   1.31925E+01     2.11005E-01
   1.31938E+01     2.10558E-01
   1.31950E+01     2.10111E-01
   1.31963E+01     2.09665E-01
   1.31975E+01     2.09219E-01
   1.31988E+01     2.08776E-01
   1.32000E+01     2.08336E-01
   1.32013E+01     2.07899E-01
   1.32025E+01     2.07467E-01
   1.32038E+01     2.07040E-01
   1.32050E+01     2.06620E-01
   1.32063E+01     2.06206E-01
   1.32075E+01     2.05799E-01
   1.32088E+01     2.05401E-01
   1.32100E+01     2.05011E-01
   1.32113E+01     2.04630E-01
   1.32125E+01     2.04258E-01
   1.32138E+01     2.03897E-01
   1.32150E+01     2.03545E-01
   1.32163E+01     2.03203E-01
   1.32175E+01     2.02871E-01
   1.32188E+01     2.02548E-01
   1.32200E+01     2.02235E-01
   1.32213E+01     2.01932E-01
   1.32225E+01     2.01636E-01
   1.32238E+01     2.01350E-01
   1.32250E+01     2.01070E-01
   1.32263E+01     2.00798E-01
   1.32275E+01     2.00531E-01
   1.32288E+01     2.00271E-01
   1.32300E+01     2.00015E-01
   1.32313E+01     1.99763E-01
   1.32325E+01     1.99514E-01
   1.32338E+01     1.99268E-01
   1.32350E+01     1.99023E-01
   1.32363E+01     1.98780E-01
   1.32375E+01     1.98538E-01
   1.32388E+01     1.98296E-01
   1.32400E+01     1.98055E-01
   1.32413E+01     1.97812E-01
   1.32425E+01     1.97570E-01
   1.32438E+01     1.97326E-01
   1.32450E+01     1.97082E-01
   1.32463E+01     1.96837E-01
   1.32475E+01     1.96592E-01
   1.32488E+01     1.96346E-01
   1.32500E+01     1.96099E-01
   1.32513E+01     1.95853E-01
   1.32525E+01     1.95606E-01
   1.32538E+01     1.95360E-01
   1.32550E+01     1.95115E-01
   1.32563E+01     1.94871E-01
   1.32575E+01     1.94628E-01
   1.32588E+01     1.94387E-01
   1.32600E+01     1.94148E-01
   1.32613E+01     1.93912E-01
   1.32625E+01     1.93678E-01
   1.32638E+01     1.93447E-01
   1.32650E+01     1.93220E-01
   1.32663E+01     1.92997E-01
   1.32675E+01     1.92777E-01
   1.32688E+01     1.92562E-01
   1.32700E+01     1.92351E-01
   1.32713E+01     1.92144E-01
   1.32725E+01     1.91943E-01
   1.32738E+01     1.91746E-01
   1.32750E+01     1.91554E-01
   1.32763E+01     1.91367E-01
   1.32775E+01     1.91184E-01
   1.32788E+01     1.91007E-01
   1.32800E+01     1.90833E-01
   1.32813E+01     1.90664E-01
   1.32825E+01     1.90498E-01
   1.32838E+01     1.90337E-01
   1.32850E+01     1.90178E-01
   1.32863E+01     1.90023E-01
   1.32875E+01     1.89870E-01
   1.32888E+01     1.89719E-01
   1.32900E+01     1.89570E-01
   1.32913E+01     1.89423E-01
   1.32925E+01     1.89276E-01
   1.32938E+01     1.89130E-01
   1.32950E+01     1.88984E-01
   1.32963E+01     1.88838E-01
   1.32975E+01     1.88691E-01
   1.32988E+01     1.88544E-01
   1.33000E+01     1.88395E-01
   1.33013E+01     1.88245E-01
   1.33025E+01     1.88093E-01
   1.33038E+01     1.87939E-01
   1.33050E+01     1.87782E-01
   1.33063E+01     1.87624E-01
   1.33075E+01     1.87462E-01
   1.33088E+01     1.87298E-01
   1.33100E+01     1.87131E-01
   1.33113E+01     1.86960E-01
   1.33125E+01     1.86787E-01
   1.33138E+01     1.86610E-01
   1.33150E+01     1.86430E-01
   1.33163E+01     1.86247E-01
   1.33175E+01     1.86060E-01
   1.33188E+01     1.85870E-01
   1.33200E+01     1.85677E-01
   1.33213E+01     1.85480E-01
   1.33225E+01     1.85279E-01
   1.33238E+01     1.85075E-01
   1.33250E+01     1.84867E-01
   1.33263E+01     1.84656E-01
   1.33275E+01     1.84442E-01
   1.33288E+01     1.84224E-01
   1.33300E+01     1.84002E-01
   1.33313E+01     1.83777E-01
   1.33325E+01     1.83549E-01
   1.33338E+01     1.83317E-01
   1.33350E+01     1.83082E-01
   1.33363E+01     1.82844E-01
   1.33375E+01     1.82603E-01
   1.33388E+01     1.82358E-01
   1.33400E+01     1.82111E-01
   1.33413E+01     1.81860E-01
   1.33425E+01     1.81606E-01
   1.33438E+01     1.81350E-01
   1.33450E+01     1.81091E-01
   1.33463E+01     1.80828E-01
   1.33475E+01     1.80564E-01
   1.33488E+01     1.80297E-01
   1.33500E+01     1.80027E-01
   1.33513E+01     1.79755E-01
   1.33525E+01     1.79481E-01
   1.33538E+01     1.79205E-01
   1.33550E+01     1.78926E-01
   1.33563E+01     1.78646E-01
   1.33575E+01     1.78365E-01
   1.33588E+01     1.78082E-01
   1.33600E+01     1.77797E-01
   1.33613E+01     1.77511E-01
   1.33625E+01     1.77224E-01
   1.33638E+01     1.76937E-01
   1.33650E+01     1.76648E-01
   1.33663E+01     1.76359E-01
   1.33675E+01     1.76070E-01
   1.33688E+01     1.75781E-01
   1.33700E+01     1.75491E-01
   1.33713E+01     1.75202E-01
   1.33725E+01     1.74913E-01
   1.33738E+01     1.74625E-01
   1.33750E+01     1.74337E-01
   1.33763E+01     1.74050E-01
   1.33775E+01     1.73765E-01
   1.33788E+01     1.73480E-01
   1.33800E+01     1.73197E-01
   1.33813E+01     1.72915E-01
   1.33825E+01     1.72635E-01
   1.33838E+01     1.72357E-01
   1.33850E+01     1.72081E-01
   1.33863E+01     1.71807E-01
   1.33875E+01     1.71535E-01
   1.33888E+01     1.71265E-01
   1.33900E+01     1.70997E-01
   1.33913E+01     1.70732E-01
   1.33925E+01     1.70470E-01
   1.33938E+01     1.70210E-01
   1.33950E+01     1.69952E-01
   1.33963E+01     1.69697E-01
   1.33975E+01     1.69445E-01
   1.33988E+01     1.69195E-01
   1.34000E+01     1.68948E-01
   1.34013E+01     1.68703E-01
   1.34025E+01     1.68461E-01
   1.34038E+01     1.68221E-01
   1.34050E+01     1.67984E-01
   1.34063E+01     1.67749E-01
   1.34075E+01     1.67517E-01
   1.34088E+01     1.67286E-01
   1.34100E+01     1.67058E-01
   1.34113E+01     1.66832E-01
   1.34125E+01     1.66608E-01
   1.34138E+01     1.66386E-01
   1.34150E+01     1.66166E-01
   1.34163E+01     1.65948E-01
   1.34175E+01     1.65731E-01
   1.34188E+01     1.65516E-01
   1.34200E+01     1.65302E-01
   1.34213E+01     1.65090E-01
   1.34225E+01     1.64880E-01
   1.34238E+01     1.64670E-01
   1.34250E+01     1.64463E-01
   1.34263E+01     1.64256E-01
   1.34275E+01     1.64051E-01
   1.34288E+01     1.63847E-01
   1.34300E+01     1.63644E-01
   1.34313E+01     1.63442E-01
   1.34325E+01     1.63242E-01
   1.34338E+01     1.63042E-01
   1.34350E+01     1.62844E-01
   1.34363E+01     1.62647E-01
   1.34375E+01     1.62451E-01
   1.34388E+01     1.62257E-01
   1.34400E+01     1.62064E-01
   1.34413E+01     1.61871E-01
   1.34425E+01     1.61681E-01
   1.34438E+01     1.61491E-01
   1.34450E+01     1.61303E-01
   1.34463E+01     1.61116E-01
   1.34475E+01     1.60930E-01
   1.34488E+01     1.60745E-01
   1.34500E+01     1.60562E-01
   1.34513E+01     1.60380E-01
   1.34525E+01     1.60200E-01
   1.34538E+01     1.60020E-01
   1.34550E+01     1.59842E-01
   1.34563E+01     1.59665E-01
   1.34575E+01     1.59490E-01
   1.34588E+01     1.59315E-01
   1.34600E+01     1.59142E-01
   1.34613E+01     1.58969E-01
   1.34625E+01     1.58798E-01
   1.34638E+01     1.58627E-01
   1.34650E+01     1.58458E-01
   1.34663E+01     1.58289E-01
   1.34675E+01     1.58121E-01
   1.34688E+01     1.57954E-01
   1.34700E+01     1.57787E-01
   1.34713E+01     1.57621E-01
   1.34725E+01     1.57456E-01
   1.34738E+01     1.57290E-01
   1.34750E+01     1.57125E-01
   1.34763E+01     1.56960E-01
   1.34775E+01     1.56795E-01
   1.34788E+01     1.56630E-01
   1.34800E+01     1.56465E-01
   1.34813E+01     1.56300E-01
   1.34825E+01     1.56135E-01
   1.34838E+01     1.55969E-01
   1.34850E+01     1.55803E-01
   1.34863E+01     1.55636E-01
   1.34875E+01     1.55469E-01
   1.34888E+01     1.55301E-01
   1.34900E+01     1.55133E-01
   1.34913E+01     1.54963E-01
   1.34925E+01     1.54793E-01
   1.34938E+01     1.54622E-01
   1.34950E+01     1.54450E-01
   1.34963E+01     1.54278E-01
   1.34975E+01     1.54104E-01
   1.34988E+01     1.53929E-01
   1.35000E+01     1.53753E-01
   1.35013E+01     1.53576E-01
   1.35025E+01     1.53398E-01
   1.35038E+01     1.53219E-01
   1.35050E+01     1.53039E-01
   1.35063E+01     1.52858E-01
   1.35075E+01     1.52675E-01
   1.35088E+01     1.52492E-01
   1.35100E+01     1.52307E-01
   1.35113E+01     1.52121E-01
   1.35125E+01     1.51934E-01
   1.35138E+01     1.51746E-01
   1.35150E+01     1.51557E-01
   1.35163E+01     1.51367E-01
   1.35175E+01     1.51176E-01
   1.35188E+01     1.50983E-01
   1.35200E+01     1.50790E-01
   1.35213E+01     1.50596E-01
   1.35225E+01     1.50401E-01
   1.35238E+01     1.50204E-01
   1.35250E+01     1.50008E-01
   1.35263E+01     1.49810E-01
   1.35275E+01     1.49611E-01
   1.35288E+01     1.49412E-01
   1.35300E+01     1.49212E-01
   1.35313E+01     1.49011E-01
   1.35325E+01     1.48810E-01
   1.35338E+01     1.48608E-01
   1.35350E+01     1.48405E-01
   1.35363E+01     1.48202E-01
   1.35375E+01     1.47999E-01
   1.35388E+01     1.47795E-01
   1.35400E+01     1.47591E-01
   1.35413E+01     1.47387E-01
   1.35425E+01     1.47182E-01
   1.35438E+01     1.46978E-01
   1.35450E+01     1.46773E-01
   1.35463E+01     1.46568E-01
   1.35475E+01     1.46364E-01
   1.35488E+01     1.46159E-01
   1.35500E+01     1.45954E-01
   1.35513E+01     1.45750E-01
   1.35525E+01     1.45546E-01
   1.35538E+01     1.45342E-01
   1.35550E+01     1.45139E-01
   1.35563E+01     1.44936E-01
   1.35575E+01     1.44733E-01
   1.35588E+01     1.44532E-01
   1.35600E+01     1.44330E-01
   1.35613E+01     1.44129E-01
   1.35625E+01     1.43929E-01
   1.35638E+01     1.43730E-01
   1.35650E+01     1.43531E-01
   1.35663E+01     1.43333E-01
   1.35675E+01     1.43136E-01
   1.35688E+01     1.42940E-01
   1.35700E+01     1.42745E-01
   1.35713E+01     1.42551E-01
   1.35725E+01     1.42358E-01
   1.35738E+01     1.42165E-01
   1.35750E+01     1.41974E-01
   1.35763E+01     1.41784E-01
   1.35775E+01     1.41595E-01
   1.35788E+01     1.41407E-01
   1.35800E+01     1.41220E-01
   1.35813E+01     1.41034E-01
   1.35825E+01     1.40849E-01
   1.35838E+01     1.40665E-01
   1.35850E+01     1.40482E-01
   1.35863E+01     1.40301E-01
   1.35875E+01     1.40121E-01
   1.35888E+01     1.39941E-01
   1.35900E+01     1.39763E-01
   1.35913E+01     1.39586E-01
   1.35925E+01     1.39410E-01
   1.35938E+01     1.39235E-01
   1.35950E+01     1.39061E-01
   1.35963E+01     1.38888E-01
   1.35975E+01     1.38716E-01
   1.35988E+01     1.38546E-01
   1.36000E+01     1.38376E-01
