# Supplementary material for: On the accuracy of displacement-based wave intensity analysis: Effect of vessel wall viscoelasticity and nonlinearity
Source: PLoS One. 2019 Nov 1;14(11):e0224390. doi: 10.1371/journal.pone.0224390 (PMC6824577; doi:10.1371/journal.pone.0224390)
Supplement: S1 File — (ZIP) [file pone.0224390.s001.zip › data/regular vessel wall/viscoelastic condition_with different viscocity/twostraight-3000-pre-1.txt]

   1.28000E+01     1.87664E+04
   1.28013E+01     1.87439E+04
   1.28025E+01     1.87219E+04
   1.28038E+01     1.87007E+04
   1.28050E+01     1.86808E+04
   1.28063E+01     1.86622E+04
   1.28075E+01     1.86447E+04
   1.28088E+01     1.86281E+04
   1.28100E+01     1.86120E+04
   1.28113E+01     1.85962E+04
   1.28125E+01     1.85808E+04
   1.28138E+01     1.85660E+04
   1.28150E+01     1.85523E+04
   1.28163E+01     1.85403E+04
   1.28175E+01     1.85307E+04
   1.28188E+01     1.85245E+04
   1.28200E+01     1.85227E+04
   1.28213E+01     1.85267E+04
   1.28225E+01     1.85379E+04
   1.28238E+01     1.85578E+04
   1.28250E+01     1.85878E+04
   1.28263E+01     1.86292E+04
   1.28275E+01     1.86834E+04
   1.28288E+01     1.87511E+04
   1.28300E+01     1.88331E+04
   1.28313E+01     1.89293E+04
   1.28325E+01     1.90397E+04
   1.28338E+01     1.91635E+04
   1.28350E+01     1.92998E+04
   1.28363E+01     1.94473E+04
   1.28375E+01     1.96044E+04
   1.28388E+01     1.97696E+04
   1.28400E+01     1.99411E+04
   1.28413E+01     2.01175E+04
   1.28425E+01     2.02971E+04
   1.28438E+01     2.04788E+04
   1.28450E+01     2.06615E+04
   1.28463E+01     2.08444E+04
   1.28475E+01     2.10267E+04
   1.28488E+01     2.12080E+04
   1.28500E+01     2.13880E+04
   1.28513E+01     2.15665E+04
   1.28525E+01     2.17435E+04
   1.28538E+01     2.19188E+04
   1.28550E+01     2.20925E+04
   1.28563E+01     2.22646E+04
   1.28575E+01     2.24352E+04
   1.28588E+01     2.26041E+04
   1.28600E+01     2.27716E+04
   1.28613E+01     2.29375E+04
   1.28625E+01     2.31019E+04
   1.28638E+01     2.32649E+04
   1.28650E+01     2.34264E+04
   1.28663E+01     2.35865E+04
   1.28675E+01     2.37451E+04
   1.28688E+01     2.39021E+04
   1.28700E+01     2.40577E+04
   1.28713E+01     2.42118E+04
   1.28725E+01     2.43644E+04
   1.28738E+01     2.45155E+04
   1.28750E+01     2.46649E+04
   1.28763E+01     2.48128E+04
   1.28775E+01     2.49591E+04
   1.28788E+01     2.51038E+04
   1.28800E+01     2.52469E+04
   1.28813E+01     2.53883E+04
   1.28825E+01     2.55280E+04
   1.28838E+01     2.56660E+04
   1.28850E+01     2.58023E+04
   1.28863E+01     2.59369E+04
   1.28875E+01     2.60698E+04
   1.28888E+01     2.62009E+04
   1.28900E+01     2.63303E+04
   1.28913E+01     2.64580E+04
   1.28925E+01     2.65839E+04
   1.28938E+01     2.67081E+04
   1.28950E+01     2.68305E+04
   1.28963E+01     2.69512E+04
   1.28975E+01     2.70702E+04
   1.28988E+01     2.71874E+04
   1.29000E+01     2.73029E+04
   1.29013E+01     2.74167E+04
   1.29025E+01     2.75288E+04
   1.29038E+01     2.76392E+04
   1.29050E+01     2.77479E+04
   1.29063E+01     2.78548E+04
   1.29075E+01     2.79600E+04
   1.29088E+01     2.80635E+04
   1.29100E+01     2.81653E+04
   1.29113E+01     2.82653E+04
   1.29125E+01     2.83636E+04
   1.29138E+01     2.84601E+04
   1.29150E+01     2.85549E+04
   1.29163E+01     2.86480E+04
   1.29175E+01     2.87393E+04
   1.29188E+01     2.88289E+04
   1.29200E+01     2.89168E+04
   1.29213E+01     2.90030E+04
   1.29225E+01     2.90876E+04
   1.29238E+01     2.91706E+04
   1.29250E+01     2.92521E+04
   1.29263E+01     2.93321E+04
   1.29275E+01     2.94106E+04
   1.29288E+01     2.94879E+04
   1.29300E+01     2.95639E+04
   1.29313E+01     2.96387E+04
   1.29325E+01     2.97126E+04
   1.29338E+01     2.97855E+04
   1.29350E+01     2.98578E+04
   1.29363E+01     2.99294E+04
   1.29375E+01     3.00006E+04
   1.29388E+01     3.00716E+04
   1.29400E+01     3.01425E+04
   1.29413E+01     3.02135E+04
   1.29425E+01     3.02848E+04
   1.29438E+01     3.03566E+04
   1.29450E+01     3.04291E+04
   1.29463E+01     3.05024E+04
   1.29475E+01     3.05768E+04
   1.29488E+01     3.06525E+04
   1.29500E+01     3.07295E+04
   1.29513E+01     3.08080E+04
   1.29525E+01     3.08882E+04
   1.29538E+01     3.09701E+04
   1.29550E+01     3.10538E+04
   1.29563E+01     3.11394E+04
   1.29575E+01     3.12268E+04
   1.29588E+01     3.13160E+04
   1.29600E+01     3.14070E+04
   1.29613E+01     3.14996E+04
   1.29625E+01     3.15938E+04
   1.29638E+01     3.16893E+04
   1.29650E+01     3.17860E+04
   1.29663E+01     3.18837E+04
   1.29675E+01     3.19820E+04
   1.29688E+01     3.20808E+04
   1.29700E+01     3.21798E+04
   1.29713E+01     3.22786E+04
   1.29725E+01     3.23770E+04
   1.29738E+01     3.24746E+04
   1.29750E+01     3.25713E+04
   1.29763E+01     3.26668E+04
   1.29775E+01     3.27607E+04
   1.29788E+01     3.28529E+04
   1.29800E+01     3.29432E+04
   1.29813E+01     3.30313E+04
   1.29825E+01     3.31172E+04
   1.29838E+01     3.32008E+04
   1.29850E+01     3.32818E+04
   1.29863E+01     3.33604E+04
   1.29875E+01     3.34363E+04
   1.29888E+01     3.35097E+04
   1.29900E+01     3.35804E+04
   1.29913E+01     3.36486E+04
   1.29925E+01     3.37143E+04
   1.29938E+01     3.37774E+04
   1.29950E+01     3.38382E+04
   1.29963E+01     3.38966E+04
   1.29975E+01     3.39527E+04
   1.29988E+01     3.40066E+04
   1.30000E+01     3.40584E+04
   1.30013E+01     3.41082E+04
   1.30025E+01     3.41560E+04
   1.30038E+01     3.42019E+04
   1.30050E+01     3.42460E+04
   1.30063E+01     3.42884E+04
   1.30075E+01     3.43291E+04
   1.30088E+01     3.43682E+04
   1.30100E+01     3.44057E+04
   1.30113E+01     3.44417E+04
   1.30125E+01     3.44762E+04
   1.30138E+01     3.45092E+04
   1.30150E+01     3.45407E+04
   1.30163E+01     3.45708E+04
   1.30175E+01     3.45993E+04
   1.30188E+01     3.46263E+04
   1.30200E+01     3.46517E+04
   1.30213E+01     3.46756E+04
   1.30225E+01     3.47059E+04
   1.30238E+01     3.47260E+04
   1.30250E+01     3.47440E+04
   1.30263E+01     3.47602E+04
   1.30275E+01     3.47744E+04
   1.30288E+01     3.47865E+04
   1.30300E+01     3.47964E+04
   1.30313E+01     3.48041E+04
   1.30325E+01     3.48094E+04
   1.30338E+01     3.48123E+04
   1.30350E+01     3.48125E+04
   1.30363E+01     3.48101E+04
   1.30375E+01     3.48049E+04
   1.30388E+01     3.47968E+04
   1.30400E+01     3.47857E+04
   1.30413E+01     3.47717E+04
   1.30425E+01     3.47519E+04
   1.30438E+01     3.47323E+04
   1.30450E+01     3.47095E+04
   1.30463E+01     3.46836E+04
   1.30475E+01     3.46544E+04
   1.30488E+01     3.46218E+04
   1.30500E+01     3.45859E+04
   1.30513E+01     3.45467E+04
   1.30525E+01     3.45041E+04
   1.30538E+01     3.44582E+04
   1.30550E+01     3.44090E+04
   1.30563E+01     3.43567E+04
   1.30575E+01     3.43011E+04
   1.30588E+01     3.42426E+04
   1.30600E+01     3.41811E+04
   1.30613E+01     3.41167E+04
   1.30625E+01     3.40497E+04
   1.30638E+01     3.39801E+04
   1.30650E+01     3.39079E+04
   1.30663E+01     3.38333E+04
   1.30675E+01     3.37561E+04
   1.30688E+01     3.36765E+04
   1.30700E+01     3.35945E+04
   1.30713E+01     3.35100E+04
   1.30725E+01     3.34230E+04
   1.30738E+01     3.33334E+04
   1.30750E+01     3.32410E+04
   1.30763E+01     3.31459E+04
   1.30775E+01     3.30482E+04
   1.30788E+01     3.29480E+04
   1.30800E+01     3.28457E+04
   1.30813E+01     3.27418E+04
   1.30825E+01     3.26371E+04
   1.30838E+01     3.25325E+04
   1.30850E+01     3.24291E+04
   1.30863E+01     3.23281E+04
   1.30875E+01     3.22310E+04
   1.30888E+01     3.21390E+04
   1.30900E+01     3.20535E+04
   1.30913E+01     3.19757E+04
   1.30925E+01     3.19066E+04
   1.30938E+01     3.18471E+04
   1.30950E+01     3.17976E+04
   1.30963E+01     3.17582E+04
   1.30975E+01     3.17289E+04
   1.30988E+01     3.17090E+04
   1.31000E+01     3.16977E+04
   1.31013E+01     3.16939E+04
   1.31025E+01     3.16966E+04
   1.31038E+01     3.17044E+04
   1.31050E+01     3.17160E+04
   1.31063E+01     3.17302E+04
   1.31075E+01     3.17460E+04
   1.31088E+01     3.17623E+04
   1.31100E+01     3.17784E+04
   1.31113E+01     3.17937E+04
   1.31125E+01     3.18075E+04
   1.31138E+01     3.18197E+04
   1.31150E+01     3.18298E+04
   1.31163E+01     3.18379E+04
   1.31175E+01     3.18437E+04
   1.31188E+01     3.18472E+04
   1.31200E+01     3.18485E+04
   1.31213E+01     3.18475E+04
   1.31225E+01     3.18442E+04
   1.31238E+01     3.18388E+04
   1.31250E+01     3.18311E+04
   1.31263E+01     3.18214E+04
   1.31275E+01     3.18095E+04
   1.31288E+01     3.17956E+04
   1.31300E+01     3.17797E+04
   1.31313E+01     3.17618E+04
   1.31325E+01     3.17420E+04
   1.31338E+01     3.17204E+04
   1.31350E+01     3.16969E+04
   1.31363E+01     3.16716E+04
   1.31375E+01     3.16445E+04
   1.31388E+01     3.16156E+04
   1.31400E+01     3.15849E+04
   1.31413E+01     3.15525E+04
   1.31425E+01     3.15184E+04
   1.31438E+01     3.14825E+04
   1.31450E+01     3.14449E+04
   1.31463E+01     3.14056E+04
   1.31475E+01     3.13646E+04
   1.31488E+01     3.13220E+04
   1.31500E+01     3.12778E+04
   1.31513E+01     3.12321E+04
   1.31525E+01     3.11847E+04
   1.31538E+01     3.11359E+04
   1.31550E+01     3.10856E+04
   1.31563E+01     3.10339E+04
   1.31575E+01     3.09808E+04
   1.31588E+01     3.09262E+04
   1.31600E+01     3.08703E+04
   1.31613E+01     3.08130E+04
   1.31625E+01     3.07543E+04
   1.31638E+01     3.06943E+04
   1.31650E+01     3.06330E+04
   1.31663E+01     3.05704E+04
   1.31675E+01     3.05065E+04
   1.31688E+01     3.04413E+04
   1.31700E+01     3.03749E+04
   1.31713E+01     3.03073E+04
   1.31725E+01     3.02385E+04
   1.31738E+01     3.01685E+04
   1.31750E+01     3.00975E+04
   1.31763E+01     3.00254E+04
   1.31775E+01     2.99523E+04
   1.31788E+01     2.98782E+04
   1.31800E+01     2.98032E+04
   1.31813E+01     2.97274E+04
   1.31825E+01     2.96509E+04
   1.31838E+01     2.95736E+04
   1.31850E+01     2.94958E+04
   1.31863E+01     2.94174E+04
   1.31875E+01     2.93387E+04
   1.31888E+01     2.92597E+04
   1.31900E+01     2.91806E+04
   1.31913E+01     2.91014E+04
   1.31925E+01     2.90223E+04
   1.31938E+01     2.89435E+04
   1.31950E+01     2.88651E+04
   1.31963E+01     2.87873E+04
   1.31975E+01     2.87102E+04
   1.31988E+01     2.86341E+04
   1.32000E+01     2.85589E+04
   1.32013E+01     2.84850E+04
   1.32025E+01     2.84125E+04
   1.32038E+01     2.83415E+04
   1.32050E+01     2.82721E+04
   1.32063E+01     2.82046E+04
   1.32075E+01     2.81389E+04
   1.32088E+01     2.80753E+04
   1.32100E+01     2.80138E+04
   1.32113E+01     2.79545E+04
   1.32125E+01     2.78974E+04
   1.32138E+01     2.78426E+04
   1.32150E+01     2.77901E+04
   1.32163E+01     2.77398E+04
   1.32175E+01     2.76917E+04
   1.32188E+01     2.76458E+04
   1.32200E+01     2.76019E+04
   1.32213E+01     2.75601E+04
   1.32225E+01     2.75200E+04
   1.32238E+01     2.74817E+04
   1.32250E+01     2.74450E+04
   1.32263E+01     2.74097E+04
   1.32275E+01     2.73756E+04
   1.32288E+01     2.73427E+04
   1.32300E+01     2.73106E+04
   1.32313E+01     2.72793E+04
   1.32325E+01     2.72485E+04
   1.32338E+01     2.72182E+04
   1.32350E+01     2.71882E+04
   1.32363E+01     2.71584E+04
   1.32375E+01     2.71286E+04
   1.32388E+01     2.70987E+04
   1.32400E+01     2.70688E+04
   1.32413E+01     2.70386E+04
   1.32425E+01     2.70082E+04
   1.32438E+01     2.69776E+04
   1.32450E+01     2.69467E+04
   1.32463E+01     2.69155E+04
   1.32475E+01     2.68841E+04
   1.32488E+01     2.68525E+04
   1.32500E+01     2.68207E+04
   1.32513E+01     2.67888E+04
   1.32525E+01     2.67569E+04
   1.32538E+01     2.67249E+04
   1.32550E+01     2.66931E+04
   1.32563E+01     2.66614E+04
   1.32575E+01     2.66299E+04
   1.32588E+01     2.65987E+04
   1.32600E+01     2.65679E+04
   1.32613E+01     2.65375E+04
   1.32625E+01     2.65077E+04
   1.32638E+01     2.64784E+04
   1.32650E+01     2.64497E+04
   1.32663E+01     2.64218E+04
   1.32675E+01     2.63946E+04
   1.32688E+01     2.63681E+04
   1.32700E+01     2.63426E+04
   1.32713E+01     2.63178E+04
   1.32725E+01     2.62940E+04
   1.32738E+01     2.62710E+04
   1.32750E+01     2.62489E+04
   1.32763E+01     2.62277E+04
   1.32775E+01     2.62073E+04
   1.32788E+01     2.61877E+04
   1.32800E+01     2.61689E+04
   1.32813E+01     2.61508E+04
   1.32825E+01     2.61333E+04
   1.32838E+01     2.61164E+04
   1.32850E+01     2.61000E+04
   1.32863E+01     2.60840E+04
   1.32875E+01     2.60683E+04
   1.32888E+01     2.60529E+04
   1.32900E+01     2.60377E+04
   1.32913E+01     2.60225E+04
   1.32925E+01     2.60073E+04
   1.32938E+01     2.59920E+04
   1.32950E+01     2.59766E+04
   1.32963E+01     2.59609E+04
   1.32975E+01     2.59448E+04
   1.32988E+01     2.59284E+04
   1.33000E+01     2.59115E+04
   1.33013E+01     2.58942E+04
   1.33025E+01     2.58762E+04
   1.33038E+01     2.58577E+04
   1.33050E+01     2.58385E+04
   1.33063E+01     2.58187E+04
   1.33075E+01     2.57981E+04
   1.33088E+01     2.57768E+04
   1.33100E+01     2.57548E+04
   1.33113E+01     2.57320E+04
   1.33125E+01     2.57084E+04
   1.33138E+01     2.56841E+04
   1.33150E+01     2.56589E+04
   1.33163E+01     2.56330E+04
   1.33175E+01     2.56063E+04
   1.33188E+01     2.55788E+04
   1.33200E+01     2.55505E+04
   1.33213E+01     2.55215E+04
   1.33225E+01     2.54916E+04
   1.33238E+01     2.54611E+04
   1.33250E+01     2.54297E+04
   1.33263E+01     2.53976E+04
   1.33275E+01     2.53648E+04
   1.33288E+01     2.53313E+04
   1.33300E+01     2.52971E+04
   1.33313E+01     2.52622E+04
   1.33325E+01     2.52266E+04
   1.33338E+01     2.51903E+04
   1.33350E+01     2.51534E+04
   1.33363E+01     2.51158E+04
   1.33375E+01     2.50777E+04
   1.33388E+01     2.50389E+04
   1.33400E+01     2.49996E+04
   1.33413E+01     2.49597E+04
   1.33425E+01     2.49193E+04
   1.33438E+01     2.48784E+04
   1.33450E+01     2.48369E+04
   1.33463E+01     2.47950E+04
   1.33475E+01     2.47527E+04
   1.33488E+01     2.47099E+04
   1.33500E+01     2.46667E+04
   1.33513E+01     2.46232E+04
   1.33525E+01     2.45793E+04
   1.33538E+01     2.45351E+04
   1.33550E+01     2.44906E+04
   1.33563E+01     2.44459E+04
   1.33575E+01     2.44010E+04
   1.33588E+01     2.43559E+04
   1.33600E+01     2.43106E+04
   1.33613E+01     2.42652E+04
   1.33625E+01     2.42197E+04
   1.33638E+01     2.41742E+04
   1.33650E+01     2.41287E+04
   1.33663E+01     2.40832E+04
   1.33675E+01     2.40378E+04
   1.33688E+01     2.39924E+04
   1.33700E+01     2.39472E+04
   1.33713E+01     2.39022E+04
   1.33725E+01     2.38573E+04
   1.33738E+01     2.38127E+04
   1.33750E+01     2.37684E+04
   1.33763E+01     2.37243E+04
   1.33775E+01     2.36806E+04
   1.33788E+01     2.36373E+04
   1.33800E+01     2.35943E+04
   1.33813E+01     2.35518E+04
   1.33825E+01     2.35097E+04
   1.33838E+01     2.34681E+04
   1.33850E+01     2.34269E+04
   1.33863E+01     2.33863E+04
   1.33875E+01     2.33461E+04
   1.33888E+01     2.33065E+04
   1.33900E+01     2.32675E+04
   1.33913E+01     2.32290E+04
   1.33925E+01     2.31910E+04
   1.33938E+01     2.31537E+04
   1.33950E+01     2.31169E+04
   1.33963E+01     2.30806E+04
   1.33975E+01     2.30449E+04
   1.33988E+01     2.30098E+04
   1.34000E+01     2.29752E+04
   1.34013E+01     2.29412E+04
   1.34025E+01     2.29076E+04
   1.34038E+01     2.28746E+04
   1.34050E+01     2.28421E+04
   1.34063E+01     2.28100E+04
   1.34075E+01     2.27784E+04
   1.34088E+01     2.27473E+04
   1.34100E+01     2.27166E+04
   1.34113E+01     2.26862E+04
   1.34125E+01     2.26563E+04
   1.34138E+01     2.26267E+04
   1.34150E+01     2.25974E+04
   1.34163E+01     2.25685E+04
   1.34175E+01     2.25398E+04
   1.34188E+01     2.25115E+04
   1.34200E+01     2.24834E+04
   1.34213E+01     2.24556E+04
   1.34225E+01     2.24280E+04
   1.34238E+01     2.24006E+04
   1.34250E+01     2.23734E+04
   1.34263E+01     2.23465E+04
   1.34275E+01     2.23197E+04
   1.34288E+01     2.22931E+04
   1.34300E+01     2.22667E+04
   1.34313E+01     2.22405E+04
   1.34325E+01     2.22145E+04
   1.34338E+01     2.21886E+04
   1.34350E+01     2.21629E+04
   1.34363E+01     2.21374E+04
   1.34375E+01     2.21121E+04
   1.34388E+01     2.20869E+04
   1.34400E+01     2.20619E+04
   1.34413E+01     2.20371E+04
   1.34425E+01     2.20125E+04
   1.34438E+01     2.19881E+04
   1.34450E+01     2.19639E+04
   1.34463E+01     2.19398E+04
   1.34475E+01     2.19159E+04
   1.34488E+01     2.18923E+04
   1.34500E+01     2.18688E+04
   1.34513E+01     2.18455E+04
   1.34525E+01     2.18223E+04
   1.34538E+01     2.17994E+04
   1.34550E+01     2.17766E+04
   1.34563E+01     2.17541E+04
   1.34575E+01     2.17316E+04
   1.34588E+01     2.17094E+04
   1.34600E+01     2.16872E+04
   1.34613E+01     2.16653E+04
   1.34625E+01     2.16434E+04
   1.34638E+01     2.16216E+04
   1.34650E+01     2.16000E+04
   1.34663E+01     2.15784E+04
   1.34675E+01     2.15569E+04
   1.34688E+01     2.15355E+04
   1.34700E+01     2.15141E+04
   1.34713E+01     2.14927E+04
   1.34725E+01     2.14713E+04
   1.34738E+01     2.14499E+04
   1.34750E+01     2.14285E+04
   1.34763E+01     2.14071E+04
   1.34775E+01     2.13855E+04
   1.34788E+01     2.13639E+04
   1.34800E+01     2.13422E+04
   1.34813E+01     2.13204E+04
   1.34825E+01     2.12985E+04
   1.34838E+01     2.12764E+04
   1.34850E+01     2.12542E+04
   1.34863E+01     2.12318E+04
   1.34875E+01     2.12093E+04
   1.34888E+01     2.11865E+04
   1.34900E+01     2.11636E+04
   1.34913E+01     2.11404E+04
   1.34925E+01     2.11170E+04
   1.34938E+01     2.10934E+04
   1.34950E+01     2.10696E+04
   1.34963E+01     2.10456E+04
   1.34975E+01     2.10213E+04
   1.34988E+01     2.09967E+04
   1.35000E+01     2.09719E+04
   1.35013E+01     2.09469E+04
   1.35025E+01     2.09216E+04
   1.35038E+01     2.08961E+04
   1.35050E+01     2.08703E+04
   1.35063E+01     2.08443E+04
   1.35075E+01     2.08181E+04
   1.35088E+01     2.07916E+04
   1.35100E+01     2.07648E+04
   1.35113E+01     2.07379E+04
   1.35125E+01     2.07107E+04
   1.35138E+01     2.06833E+04
   1.35150E+01     2.06556E+04
   1.35163E+01     2.06278E+04
   1.35175E+01     2.05997E+04
   1.35188E+01     2.05715E+04
   1.35200E+01     2.05431E+04
   1.35213E+01     2.05144E+04
   1.35225E+01     2.04857E+04
   1.35238E+01     2.04567E+04
   1.35250E+01     2.04276E+04
   1.35263E+01     2.03984E+04
   1.35275E+01     2.03690E+04
   1.35288E+01     2.03395E+04
   1.35300E+01     2.03098E+04
   1.35313E+01     2.02801E+04
   1.35325E+01     2.02503E+04
   1.35338E+01     2.02204E+04
   1.35350E+01     2.01904E+04
   1.35363E+01     2.01604E+04
   1.35375E+01     2.01303E+04
   1.35388E+01     2.01001E+04
   1.35400E+01     2.00700E+04
   1.35413E+01     2.00398E+04
   1.35425E+01     2.00096E+04
   1.35438E+01     1.99795E+04
   1.35450E+01     1.99493E+04
   1.35463E+01     1.99192E+04
   1.35475E+01     1.98891E+04
   1.35488E+01     1.98591E+04
   1.35500E+01     1.98292E+04
   1.35513E+01     1.97993E+04
   1.35525E+01     1.97695E+04
   1.35538E+01     1.97398E+04
   1.35550E+01     1.97102E+04
   1.35563E+01     1.96807E+04
   1.35575E+01     1.96514E+04
   1.35588E+01     1.96222E+04
   1.35600E+01     1.95931E+04
   1.35613E+01     1.95642E+04
   1.35625E+01     1.95355E+04
   1.35638E+01     1.95069E+04
   1.35650E+01     1.94785E+04
   1.35663E+01     1.94503E+04
   1.35675E+01     1.94222E+04
   1.35688E+01     1.93944E+04
   1.35700E+01     1.93668E+04
   1.35713E+01     1.93393E+04
   1.35725E+01     1.93121E+04
   1.35738E+01     1.92851E+04
   1.35750E+01     1.92583E+04
   1.35763E+01     1.92317E+04
   1.35775E+01     1.92053E+04
   1.35788E+01     1.91791E+04
   1.35800E+01     1.91532E+04
   1.35813E+01     1.91275E+04
   1.35825E+01     1.91020E+04
   1.35838E+01     1.90767E+04
   1.35850E+01     1.90516E+04
   1.35863E+01     1.90267E+04
   1.35875E+01     1.90021E+04
   1.35888E+01     1.89776E+04
   1.35900E+01     1.89534E+04
   1.35913E+01     1.89294E+04
   1.35925E+01     1.89055E+04
   1.35938E+01     1.88819E+04
   1.35950E+01     1.88584E+04
   1.35963E+01     1.88352E+04
   1.35975E+01     1.88121E+04
   1.35988E+01     1.87892E+04
   1.36000E+01     1.87664E+04
