# Supplementary material for: On the accuracy of displacement-based wave intensity analysis: Effect of vessel wall viscoelasticity and nonlinearity
Source: PLoS One. 2019 Nov 1;14(11):e0224390. doi: 10.1371/journal.pone.0224390 (PMC6824577; doi:10.1371/journal.pone.0224390)
Supplement: S1 File — (ZIP) [file pone.0224390.s001.zip › data/regular vessel wall/viscoelastic condition_with different viscocity/twostraight-3000-vel-1.txt]

12.8		4.22898
12.8013		4.19959
12.8025		4.17036
12.8038		4.1416
12.805		4.11359
12.8063		4.08647
12.8075		4.06022
12.8088		4.03477
12.81		4.01011
12.8113		3.98646
12.8125		3.9643
12.8138		3.94442
12.815		3.92806
12.8163		3.91687
12.8175		3.91305
12.8188		3.91938
12.82		3.93918
12.8213		3.97631
12.8225		4.03504
12.8238		4.11987
12.825		4.23532
12.8263		4.38567
12.8275		4.57471
12.8288		4.80542
12.83		5.07983
12.8313		5.39879
12.8325		5.7619
12.8338		6.16756
12.835		6.61299
12.8363		7.09448
12.8375		7.60761
12.8388		8.14752
12.84		8.70927
12.8413		9.28808
12.8425		9.87956
12.8438		10.4799
12.845		11.086
12.8463		11.6953
12.8475		12.306
12.8488		12.917
12.85		13.5275
12.8513		14.137
12.8525		14.7454
12.8538		15.3528
12.855		15.9592
12.8563		16.5646
12.8575		17.1692
12.8588		17.773
12.86		18.3759
12.8613		18.978
12.8625		19.5792
12.8638		20.1792
12.865		20.7781
12.8663		21.3756
12.8675		21.9715
12.8688		22.5657
12.87		23.1579
12.8713		23.7481
12.8725		24.3361
12.8738		24.9216
12.875		25.5045
12.8763		26.0847
12.8775		26.662
12.8788		27.2362
12.88		27.8071
12.8813		28.3746
12.8825		28.9385
12.8838		29.4986
12.885		30.0546
12.8863		30.6063
12.8875		31.1535
12.8888		31.696
12.89		32.2334
12.8913		32.7654
12.8925		33.2918
12.8938		33.8123
12.895		34.3265
12.8963		34.8341
12.8975		35.3348
12.8988		35.8283
12.9		36.3143
12.9013		36.7924
12.9025		37.2624
12.9038		37.724
12.905		38.1768
12.9063		38.6208
12.9075		39.0555
12.9088		39.4808
12.91		39.8966
12.9113		40.3025
12.9125		40.6984
12.9138		41.0843
12.915		41.4598
12.9163		41.825
12.9175		42.1795
12.9188		42.5234
12.92		42.8565
12.9213		43.1786
12.9225		43.4895
12.9238		43.7892
12.925		44.0774
12.9263		44.3538
12.9275		44.6184
12.9288		44.8708
12.93		45.1108
12.9313		45.338
12.9325		45.5521
12.9338		45.7527
12.935		45.9395
12.9363		46.112
12.9375		46.2698
12.9388		46.4124
12.94		46.5394
12.9413		46.6502
12.9425		46.7443
12.9438		46.8213
12.945		46.8806
12.9463		46.9217
12.9475		46.9442
12.9488		46.9476
12.95		46.9315
12.9513		46.8956
12.9525		46.8395
12.9538		46.763
12.955		46.666
12.9563		46.5484
12.9575		46.4101
12.9588		46.2513
12.96		46.0721
12.9613		45.8728
12.9625		45.6539
12.9638		45.4158
12.965		45.1591
12.9663		44.8844
12.9675		44.5924
12.9688		44.284
12.97		43.96
12.9713		43.6213
12.9725		43.2688
12.9738		42.9035
12.975		42.5261
12.9763		42.1378
12.9775		41.7392
12.9788		41.3314
12.98		40.915
12.9813		40.491
12.9825		40.0599
12.9838		39.6225
12.985		39.1794
12.9863		38.7311
12.9875		38.2782
12.9888		37.8211
12.99		37.3604
12.9913		36.8965
12.9925		36.4296
12.9938		35.9604
12.995		35.489
12.9963		35.0159
12.9975		34.5414
12.9988		34.0659
13		33.5897
13.0013		33.1131
13.0025		32.6365
13.0038		32.1601
13.005		31.6844
13.0063		31.2096
13.0075		30.736
13.0088		30.2639
13.01		29.7936
13.0113		29.3253
13.0125		28.8593
13.0138		28.3957
13.015		27.9347
13.0163		27.4765
13.0175		27.0212
13.0188		26.5689
13.02		26.1196
13.0213		25.6733
13.0225		25.2298
13.0238		24.7893
13.025		24.3518
13.0263		23.9172
13.0275		23.4854
13.0288		23.0562
13.03		22.6293
13.0313		22.2047
13.0325		21.7822
13.0338		21.3615
13.035		20.9425
13.0363		20.5251
13.0375		20.109
13.0388		19.6941
13.04		19.2803
13.0413		18.8675
13.0425		18.4558
13.0438		18.0449
13.045		17.6345
13.0463		17.2246
13.0475		16.8152
13.0488		16.4062
13.05		15.9975
13.0513		15.5893
13.0525		15.1814
13.0538		14.774
13.055		14.3671
13.0563		13.9607
13.0575		13.5551
13.0588		13.1504
13.06		12.7469
13.0613		12.3446
13.0625		11.9439
13.0638		11.5448
13.065		11.1475
13.0663		10.7519
13.0675		10.3581
13.0688		9.9661
13.07		9.57576
13.0713		9.18706
13.0725		8.79986
13.0738		8.41411
13.075		8.02977
13.0763		7.64697
13.0775		7.26595
13.0788		6.88728
13.08		6.51187
13.0813		6.14117
13.0825		5.77712
13.0838		5.42218
13.085		5.07927
13.0863		4.7517
13.0875		4.44305
13.0888		4.157
13.09		3.89717
13.0913		3.66689
13.0925		3.46897
13.0938		3.30555
13.095		3.17786
13.0963		3.08618
13.0975		3.02981
13.0988		3.00711
13.1		3.0156
13.1013		3.05218
13.1025		3.1133
13.1038		3.19521
13.105		3.29416
13.1063		3.40662
13.1075		3.52935
13.1088		3.6596
13.11		3.79505
13.1113		3.93386
13.1125		4.07466
13.1138		4.21643
13.115		4.35846
13.1163		4.50029
13.1175		4.64164
13.1188		4.78232
13.12		4.92221
13.1213		5.06124
13.1225		5.19934
13.1238		5.33642
13.125		5.47242
13.1263		5.60723
13.1275		5.74074
13.1288		5.87282
13.13		6.00335
13.1313		6.13218
13.1325		6.25919
13.1338		6.38429
13.135		6.50739
13.1363		6.62844
13.1375		6.74744
13.1388		6.86438
13.14		6.9793
13.1413		7.09228
13.1425		7.20339
13.1438		7.31271
13.145		7.42032
13.1463		7.52631
13.1475		7.63075
13.1488		7.7337
13.15		7.83523
13.1513		7.93537
13.1525		8.03419
13.1538		8.13173
13.155		8.22804
13.1563		8.32319
13.1575		8.41722
13.1588		8.51019
13.16		8.60217
13.1613		8.69321
13.1625		8.78335
13.1638		8.87263
13.165		8.96106
13.1663		9.04866
13.1675		9.13542
13.1688		9.22132
13.17		9.30635
13.1713		9.39048
13.1725		9.47366
13.1738		9.55585
13.175		9.63701
13.1763		9.71709
13.1775		9.79604
13.1788		9.87378
13.18		9.95025
13.1813		10.0254
13.1825		10.099
13.1838		10.1711
13.185		10.2415
13.1863		10.31
13.1875		10.3764
13.1888		10.4406
13.19		10.5022
13.1913		10.561
13.1925		10.6168
13.1938		10.669
13.195		10.7175
13.1963		10.7618
13.1975		10.8014
13.1988		10.8361
13.2		10.8653
13.2013		10.8886
13.2025		10.9055
13.2038		10.9158
13.205		10.9188
13.2063		10.9143
13.2075		10.9018
13.2088		10.8811
13.21		10.8519
13.2113		10.8139
13.2125		10.7669
13.2138		10.711
13.215		10.6459
13.2163		10.5717
13.2175		10.4885
13.2188		10.3965
13.22		10.2958
13.2213		10.1867
13.2225		10.0697
13.2238		9.94504
13.225		9.81325
13.2263		9.6748
13.2275		9.53024
13.2288		9.38013
13.23		9.22506
13.2313		9.06564
13.2325		8.90248
13.2338		8.7362
13.235		8.56739
13.2363		8.39665
13.2375		8.22457
13.2388		8.05172
13.24		7.87862
13.2413		7.70581
13.2425		7.53377
13.2438		7.36298
13.245		7.19389
13.2463		7.02692
13.2475		6.86247
13.2488		6.70092
13.25		6.54262
13.2513		6.38792
13.2525		6.23712
13.2538		6.09053
13.255		5.94843
13.2563		5.81107
13.2575		5.67872
13.2588		5.55159
13.26		5.42992
13.2613		5.31391
13.2625		5.20375
13.2638		5.09963
13.265		5.00171
13.2663		4.91014
13.2675		4.82504
13.2688		4.74653
13.27		4.67469
13.2713		4.60956
13.2725		4.55118
13.2738		4.49953
13.275		4.45458
13.2763		4.41626
13.2775		4.38447
13.2788		4.35907
13.28		4.33992
13.2813		4.32681
13.2825		4.31954
13.2838		4.31786
13.285		4.32154
13.2863		4.33028
13.2875		4.34381
13.2888		4.36184
13.29		4.38406
13.2913		4.41016
13.2925		4.43985
13.2938		4.47281
13.295		4.50876
13.2963		4.5474
13.2975		4.58845
13.2988		4.63164
13.3		4.67673
13.3013		4.72346
13.3025		4.77163
13.3038		4.821
13.305		4.8714
13.3063		4.92265
13.3075		4.97458
13.3088		5.02704
13.31		5.0799
13.3113		5.13304
13.3125		5.18636
13.3138		5.23976
13.315		5.29314
13.3163		5.34644
13.3175		5.39959
13.3188		5.45252
13.32		5.50519
13.3213		5.55754
13.3225		5.60954
13.3238		5.66113
13.325		5.71229
13.3263		5.76298
13.3275		5.81317
13.3288		5.86283
13.33		5.91193
13.3313		5.96044
13.3325		6.00834
13.3338		6.05559
13.335		6.10217
13.3363		6.14805
13.3375		6.1932
13.3388		6.23759
13.34		6.2812
13.3413		6.32399
13.3425		6.36592
13.3438		6.40697
13.345		6.4471
13.3463		6.48627
13.3475		6.52444
13.3488		6.56158
13.35		6.59765
13.3513		6.63259
13.3525		6.66637
13.3538		6.69894
13.355		6.73025
13.3563		6.76025
13.3575		6.78888
13.3588		6.8161
13.36		6.84184
13.3613		6.86605
13.3625		6.88866
13.3638		6.90962
13.365		6.92886
13.3663		6.94631
13.3675		6.96191
13.3688		6.9756
13.37		6.98731
13.3713		6.99697
13.3725		7.00451
13.3738		7.00988
13.375		7.01301
13.3763		7.01384
13.3775		7.01231
13.3788		7.00836
13.38		7.00195
13.3813		6.99304
13.3825		6.98157
13.3838		6.96752
13.385		6.95086
13.3863		6.93156
13.3875		6.90961
13.3888		6.88501
13.39		6.85776
13.3913		6.82787
13.3925		6.79536
13.3938		6.76026
13.395		6.72262
13.3963		6.68247
13.3975		6.63988
13.3988		6.59492
13.4		6.54767
13.4013		6.49822
13.4025		6.44666
13.4038		6.39309
13.405		6.33765
13.4063		6.28043
13.4075		6.22159
13.4088		6.16124
13.41		6.09954
13.4113		6.03663
13.4125		5.97265
13.4138		5.90777
13.415		5.84215
13.4163		5.77593
13.4175		5.70928
13.4188		5.64236
13.42		5.57532
13.4213		5.50834
13.4225		5.44155
13.4238		5.37512
13.425		5.30919
13.4263		5.24391
13.4275		5.17942
13.4288		5.11586
13.43		5.05335
13.4313		4.99203
13.4325		4.932
13.4338		4.87339
13.435		4.8163
13.4363		4.76083
13.4375		4.70706
13.4388		4.65509
13.44		4.605
13.4413		4.55684
13.4425		4.5107
13.4438		4.46662
13.445		4.42465
13.4463		4.38484
13.4475		4.34722
13.4488		4.31182
13.45		4.27865
13.4513		4.24773
13.4525		4.21908
13.4538		4.19268
13.455		4.16853
13.4563		4.14662
13.4575		4.12692
13.4588		4.10942
13.46		4.09408
13.4613		4.08087
13.4625		4.06974
13.4638		4.06064
13.465		4.05352
13.4663		4.04834
13.4675		4.04502
13.4688		4.0435
13.47		4.04372
13.4713		4.04562
13.4725		4.0491
13.4738		4.05412
13.475		4.06058
13.4763		4.06841
13.4775		4.07754
13.4788		4.08789
13.48		4.09939
13.4813		4.11195
13.4825		4.12551
13.4838		4.13998
13.485		4.15529
13.4863		4.17138
13.4875		4.18817
13.4888		4.2056
13.49		4.22359
13.4913		4.2421
13.4925		4.26104
13.4938		4.28037
13.495		4.30003
13.4963		4.31996
13.4975		4.34011
13.4988		4.36043
13.5		4.38088
13.5013		4.40141
13.5025		4.42197
13.5038		4.44252
13.505		4.46303
13.5063		4.48346
13.5075		4.50376
13.5088		4.52392
13.51		4.54388
13.5113		4.56363
13.5125		4.58312
13.5138		4.60234
13.515		4.62125
13.5163		4.63983
13.5175		4.65804
13.5188		4.67587
13.52		4.69328
13.5213		4.71025
13.5225		4.72677
13.5238		4.74279
13.525		4.75831
13.5263		4.77329
13.5275		4.78771
13.5288		4.80156
13.53		4.8148
13.5313		4.82742
13.5325		4.8394
13.5338		4.8507
13.535		4.86132
13.5363		4.87123
13.5375		4.88041
13.5388		4.88883
13.54		4.89649
13.5413		4.90335
13.5425		4.9094
13.5438		4.91463
13.545		4.919
13.5463		4.92252
13.5475		4.92515
13.5488		4.92688
13.55		4.9277
13.5513		4.9276
13.5525		4.92655
13.5538		4.92456
13.555		4.9216
13.5563		4.91766
13.5575		4.91275
13.5588		4.90685
13.56		4.89996
13.5613		4.89207
13.5625		4.88319
13.5638		4.8733
13.565		4.86243
13.5663		4.85056
13.5675		4.8377
13.5688		4.82387
13.57		4.80907
13.5713		4.79332
13.5725		4.77663
13.5738		4.75902
13.575		4.7405
13.5763		4.7211
13.5775		4.70085
13.5788		4.67976
13.58		4.65787
13.5813		4.63521
13.5825		4.6118
13.5838		4.5877
13.585		4.56292
13.5863		4.53752
13.5875		4.51152
13.5888		4.48498
13.59		4.45794
13.5913		4.43043
13.5925		4.40252
13.5938		4.37424
13.595		4.34564
13.5963		4.31678
13.5975		4.2877
13.5988		4.25845
13.6		4.22908
