# Supplementary material for: On the accuracy of displacement-based wave intensity analysis: Effect of vessel wall viscoelasticity and nonlinearity
Source: PLoS One. 2019 Nov 1;14(11):e0224390. doi: 10.1371/journal.pone.0224390 (PMC6824577; doi:10.1371/journal.pone.0224390)
Supplement: S1 File — (ZIP) [file pone.0224390.s001.zip › data/regular vessel wall/viscoelastic condition_with different viscocity/twostraight-6000-disp-1.txt]

   1.28000E+01     1.40617E-01
   1.28013E+01     1.40461E-01
   1.28025E+01     1.40305E-01
   1.28038E+01     1.40151E-01
   1.28050E+01     1.39996E-01
   1.28063E+01     1.39842E-01
   1.28075E+01     1.39689E-01
   1.28088E+01     1.39536E-01
   1.28100E+01     1.39383E-01
   1.28113E+01     1.39232E-01
   1.28125E+01     1.39083E-01
   1.28138E+01     1.38938E-01
   1.28150E+01     1.38797E-01
   1.28163E+01     1.38663E-01
   1.28175E+01     1.38541E-01
   1.28188E+01     1.38433E-01
   1.28200E+01     1.38346E-01
   1.28213E+01     1.38286E-01
   1.28225E+01     1.38260E-01
   1.28238E+01     1.38276E-01
   1.28250E+01     1.38342E-01
   1.28263E+01     1.38467E-01
   1.28275E+01     1.38657E-01
   1.28288E+01     1.38917E-01
   1.28300E+01     1.39253E-01
   1.28313E+01     1.39666E-01
   1.28325E+01     1.40156E-01
   1.28338E+01     1.40719E-01
   1.28350E+01     1.41350E-01
   1.28363E+01     1.42044E-01
   1.28375E+01     1.42790E-01
   1.28388E+01     1.43581E-01
   1.28400E+01     1.44406E-01
   1.28413E+01     1.45258E-01
   1.28425E+01     1.46126E-01
   1.28438E+01     1.47006E-01
   1.28450E+01     1.47891E-01
   1.28463E+01     1.48776E-01
   1.28475E+01     1.49660E-01
   1.28488E+01     1.50539E-01
   1.28500E+01     1.51414E-01
   1.28513E+01     1.52283E-01
   1.28525E+01     1.53147E-01
   1.28538E+01     1.54005E-01
   1.28550E+01     1.54859E-01
   1.28563E+01     1.55707E-01
   1.28575E+01     1.56551E-01
   1.28588E+01     1.57390E-01
   1.28600E+01     1.58225E-01
   1.28613E+01     1.59055E-01
   1.28625E+01     1.59880E-01
   1.28638E+01     1.60700E-01
   1.28650E+01     1.61514E-01
   1.28663E+01     1.62324E-01
   1.28675E+01     1.63128E-01
   1.28688E+01     1.63926E-01
   1.28700E+01     1.64719E-01
   1.28713E+01     1.65505E-01
   1.28725E+01     1.66286E-01
   1.28738E+01     1.67060E-01
   1.28750E+01     1.67828E-01
   1.28763E+01     1.68590E-01
   1.28775E+01     1.69345E-01
   1.28788E+01     1.70094E-01
   1.28800E+01     1.70837E-01
   1.28813E+01     1.71573E-01
   1.28825E+01     1.72302E-01
   1.28838E+01     1.73025E-01
   1.28850E+01     1.73741E-01
   1.28863E+01     1.74451E-01
   1.28875E+01     1.75154E-01
   1.28888E+01     1.75850E-01
   1.28900E+01     1.76539E-01
   1.28913E+01     1.77222E-01
   1.28925E+01     1.77898E-01
   1.28938E+01     1.78567E-01
   1.28950E+01     1.79229E-01
   1.28963E+01     1.79884E-01
   1.28975E+01     1.80532E-01
   1.28988E+01     1.81173E-01
   1.29000E+01     1.81807E-01
   1.29013E+01     1.82433E-01
   1.29025E+01     1.83053E-01
   1.29038E+01     1.83665E-01
   1.29050E+01     1.84269E-01
   1.29063E+01     1.84867E-01
   1.29075E+01     1.85456E-01
   1.29088E+01     1.86039E-01
   1.29100E+01     1.86613E-01
   1.29113E+01     1.87180E-01
   1.29125E+01     1.87740E-01
   1.29138E+01     1.88291E-01
   1.29150E+01     1.88836E-01
   1.29163E+01     1.89372E-01
   1.29175E+01     1.89901E-01
   1.29188E+01     1.90423E-01
   1.29200E+01     1.90938E-01
   1.29213E+01     1.91445E-01
   1.29225E+01     1.91946E-01
   1.29238E+01     1.92440E-01
   1.29250E+01     1.92927E-01
   1.29263E+01     1.93408E-01
   1.29275E+01     1.93884E-01
   1.29288E+01     1.94354E-01
   1.29300E+01     1.94820E-01
   1.29313E+01     1.95281E-01
   1.29325E+01     1.95739E-01
   1.29338E+01     1.96193E-01
   1.29350E+01     1.96646E-01
   1.29363E+01     1.97097E-01
   1.29375E+01     1.97547E-01
   1.29388E+01     1.97998E-01
   1.29400E+01     1.98450E-01
   1.29413E+01     1.98904E-01
   1.29425E+01     1.99362E-01
   1.29438E+01     1.99825E-01
   1.29450E+01     2.00293E-01
   1.29463E+01     2.00768E-01
   1.29475E+01     2.01250E-01
   1.29488E+01     2.01742E-01
   1.29500E+01     2.02243E-01
   1.29513E+01     2.02755E-01
   1.29525E+01     2.03279E-01
   1.29538E+01     2.03814E-01
   1.29550E+01     2.04362E-01
   1.29563E+01     2.04923E-01
   1.29575E+01     2.05496E-01
   1.29588E+01     2.06083E-01
   1.29600E+01     2.06681E-01
   1.29613E+01     2.07291E-01
   1.29625E+01     2.07912E-01
   1.29638E+01     2.08543E-01
   1.29650E+01     2.09182E-01
   1.29663E+01     2.09829E-01
   1.29675E+01     2.10481E-01
   1.29688E+01     2.11137E-01
   1.29700E+01     2.11796E-01
   1.29713E+01     2.12455E-01
   1.29725E+01     2.13112E-01
   1.29738E+01     2.13766E-01
   1.29750E+01     2.14416E-01
   1.29763E+01     2.15059E-01
   1.29775E+01     2.15694E-01
   1.29788E+01     2.16319E-01
   1.29800E+01     2.16935E-01
   1.29813E+01     2.17539E-01
   1.29825E+01     2.18130E-01
   1.29838E+01     2.18709E-01
   1.29850E+01     2.19275E-01
   1.29863E+01     2.19827E-01
   1.29875E+01     2.20365E-01
   1.29888E+01     2.20890E-01
   1.29900E+01     2.21401E-01
   1.29913E+01     2.21899E-01
   1.29925E+01     2.22384E-01
   1.29938E+01     2.22857E-01
   1.29950E+01     2.23317E-01
   1.29963E+01     2.23767E-01
   1.29975E+01     2.24205E-01
   1.29988E+01     2.24633E-01
   1.30000E+01     2.25051E-01
   1.30013E+01     2.25460E-01
   1.30025E+01     2.25860E-01
   1.30038E+01     2.26252E-01
   1.30050E+01     2.26636E-01
   1.30063E+01     2.27013E-01
   1.30075E+01     2.27383E-01
   1.30088E+01     2.27746E-01
   1.30100E+01     2.28104E-01
   1.30113E+01     2.28455E-01
   1.30125E+01     2.28801E-01
   1.30138E+01     2.29141E-01
   1.30150E+01     2.29476E-01
   1.30163E+01     2.29805E-01
   1.30175E+01     2.30128E-01
   1.30188E+01     2.30445E-01
   1.30200E+01     2.30756E-01
   1.30213E+01     2.31061E-01
   1.30225E+01     2.31358E-01
   1.30238E+01     2.31649E-01
   1.30250E+01     2.31931E-01
   1.30263E+01     2.32205E-01
   1.30275E+01     2.32469E-01
   1.30288E+01     2.32724E-01
   1.30300E+01     2.32967E-01
   1.30313E+01     2.33200E-01
   1.30325E+01     2.33420E-01
   1.30338E+01     2.33627E-01
   1.30350E+01     2.33820E-01
   1.30363E+01     2.34000E-01
   1.30375E+01     2.34164E-01
   1.30388E+01     2.34313E-01
   1.30400E+01     2.34446E-01
   1.30413E+01     2.34562E-01
   1.30425E+01     2.34661E-01
   1.30438E+01     2.34742E-01
   1.30450E+01     2.34806E-01
   1.30463E+01     2.34851E-01
   1.30475E+01     2.34879E-01
   1.30488E+01     2.34887E-01
   1.30500E+01     2.34877E-01
   1.30513E+01     2.34847E-01
   1.30525E+01     2.34799E-01
   1.30538E+01     2.34732E-01
   1.30550E+01     2.34646E-01
   1.30563E+01     2.34541E-01
   1.30575E+01     2.34418E-01
   1.30588E+01     2.34276E-01
   1.30600E+01     2.34117E-01
   1.30613E+01     2.33941E-01
   1.30625E+01     2.33748E-01
   1.30638E+01     2.33540E-01
   1.30650E+01     2.33315E-01
   1.30663E+01     2.33076E-01
   1.30675E+01     2.32821E-01
   1.30688E+01     2.32549E-01
   1.30700E+01     2.32261E-01
   1.30713E+01     2.31955E-01
   1.30725E+01     2.31630E-01
   1.30738E+01     2.31287E-01
   1.30750E+01     2.30927E-01
   1.30763E+01     2.30549E-01
   1.30775E+01     2.30153E-01
   1.30788E+01     2.29742E-01
   1.30800E+01     2.29316E-01
   1.30813E+01     2.28877E-01
   1.30825E+01     2.28428E-01
   1.30838E+01     2.27974E-01
   1.30850E+01     2.27518E-01
   1.30863E+01     2.27068E-01
   1.30875E+01     2.26629E-01
   1.30888E+01     2.26208E-01
   1.30900E+01     2.25813E-01
   1.30913E+01     2.25449E-01
   1.30925E+01     2.25124E-01
   1.30938E+01     2.24841E-01
   1.30950E+01     2.24605E-01
   1.30963E+01     2.24417E-01
   1.30975E+01     2.24276E-01
   1.30988E+01     2.24182E-01
   1.31000E+01     2.24130E-01
   1.31013E+01     2.24116E-01
   1.31025E+01     2.24133E-01
   1.31038E+01     2.24176E-01
   1.31050E+01     2.24237E-01
   1.31063E+01     2.24312E-01
   1.31075E+01     2.24393E-01
   1.31088E+01     2.24477E-01
   1.31100E+01     2.24559E-01
   1.31113E+01     2.24637E-01
   1.31125E+01     2.24709E-01
   1.31138E+01     2.24772E-01
   1.31150E+01     2.24826E-01
   1.31163E+01     2.24870E-01
   1.31175E+01     2.24905E-01
   1.31188E+01     2.24929E-01
   1.31200E+01     2.24944E-01
   1.31213E+01     2.24949E-01
   1.31225E+01     2.24945E-01
   1.31238E+01     2.24931E-01
   1.31250E+01     2.24908E-01
   1.31263E+01     2.24876E-01
   1.31275E+01     2.24834E-01
   1.31288E+01     2.24783E-01
   1.31300E+01     2.24724E-01
   1.31313E+01     2.24655E-01
   1.31325E+01     2.24577E-01
   1.31338E+01     2.24491E-01
   1.31350E+01     2.24395E-01
   1.31363E+01     2.24291E-01
   1.31375E+01     2.24177E-01
   1.31388E+01     2.24055E-01
   1.31400E+01     2.23923E-01
   1.31413E+01     2.23782E-01
   1.31425E+01     2.23631E-01
   1.31438E+01     2.23471E-01
   1.31450E+01     2.23301E-01
   1.31463E+01     2.23122E-01
   1.31475E+01     2.22934E-01
   1.31488E+01     2.22736E-01
   1.31500E+01     2.22529E-01
   1.31513E+01     2.22313E-01
   1.31525E+01     2.22088E-01
   1.31538E+01     2.21854E-01
   1.31550E+01     2.21611E-01
   1.31563E+01     2.21360E-01
   1.31575E+01     2.21101E-01
   1.31588E+01     2.20833E-01
   1.31600E+01     2.20556E-01
   1.31613E+01     2.20272E-01
   1.31625E+01     2.19979E-01
   1.31638E+01     2.19677E-01
   1.31650E+01     2.19368E-01
   1.31663E+01     2.19050E-01
   1.31675E+01     2.18724E-01
   1.31688E+01     2.18389E-01
   1.31700E+01     2.18047E-01
   1.31713E+01     2.17697E-01
   1.31725E+01     2.17338E-01
   1.31738E+01     2.16972E-01
   1.31750E+01     2.16599E-01
   1.31763E+01     2.16219E-01
   1.31775E+01     2.15831E-01
   1.31788E+01     2.15437E-01
   1.31800E+01     2.15036E-01
   1.31813E+01     2.14630E-01
   1.31825E+01     2.14218E-01
   1.31838E+01     2.13801E-01
   1.31850E+01     2.13380E-01
   1.31863E+01     2.12954E-01
   1.31875E+01     2.12526E-01
   1.31888E+01     2.12094E-01
   1.31900E+01     2.11660E-01
   1.31913E+01     2.11225E-01
   1.31925E+01     2.10789E-01
   1.31938E+01     2.10352E-01
   1.31950E+01     2.09917E-01
   1.31963E+01     2.09483E-01
   1.31975E+01     2.09052E-01
   1.31988E+01     2.08624E-01
   1.32000E+01     2.08200E-01
   1.32013E+01     2.07781E-01
   1.32025E+01     2.07367E-01
   1.32038E+01     2.06961E-01
   1.32050E+01     2.06561E-01
   1.32063E+01     2.06170E-01
   1.32075E+01     2.05788E-01
   1.32088E+01     2.05415E-01
   1.32100E+01     2.05052E-01
   1.32113E+01     2.04699E-01
   1.32125E+01     2.04357E-01
   1.32138E+01     2.04025E-01
   1.32150E+01     2.03705E-01
   1.32163E+01     2.03395E-01
   1.32175E+01     2.03096E-01
   1.32188E+01     2.02808E-01
   1.32200E+01     2.02529E-01
   1.32213E+01     2.02260E-01
   1.32225E+01     2.02000E-01
   1.32238E+01     2.01747E-01
   1.32250E+01     2.01502E-01
   1.32263E+01     2.01264E-01
   1.32275E+01     2.01030E-01
   1.32288E+01     2.00801E-01
   1.32300E+01     2.00576E-01
   1.32313E+01     2.00353E-01
   1.32325E+01     2.00132E-01
   1.32338E+01     1.99912E-01
   1.32350E+01     1.99692E-01
   1.32363E+01     1.99472E-01
   1.32375E+01     1.99251E-01
   1.32388E+01     1.99028E-01
   1.32400E+01     1.98803E-01
   1.32413E+01     1.98575E-01
   1.32425E+01     1.98346E-01
   1.32438E+01     1.98114E-01
   1.32450E+01     1.97880E-01
   1.32463E+01     1.97643E-01
   1.32475E+01     1.97405E-01
   1.32488E+01     1.97165E-01
   1.32500E+01     1.96924E-01
   1.32513E+01     1.96681E-01
   1.32525E+01     1.96438E-01
   1.32538E+01     1.96195E-01
   1.32550E+01     1.95952E-01
   1.32563E+01     1.95710E-01
   1.32575E+01     1.95470E-01
   1.32588E+01     1.95231E-01
   1.32600E+01     1.94995E-01
   1.32613E+01     1.94761E-01
   1.32625E+01     1.94532E-01
   1.32638E+01     1.94306E-01
   1.32650E+01     1.94085E-01
   1.32663E+01     1.93869E-01
   1.32675E+01     1.93658E-01
   1.32688E+01     1.93453E-01
   1.32700E+01     1.93254E-01
   1.32713E+01     1.93062E-01
   1.32725E+01     1.92875E-01
   1.32738E+01     1.92696E-01
   1.32750E+01     1.92523E-01
   1.32763E+01     1.92356E-01
   1.32775E+01     1.92196E-01
   1.32788E+01     1.92041E-01
   1.32800E+01     1.91893E-01
   1.32813E+01     1.91749E-01
   1.32825E+01     1.91611E-01
   1.32838E+01     1.91478E-01
   1.32850E+01     1.91348E-01
   1.32863E+01     1.91222E-01
   1.32875E+01     1.91098E-01
   1.32888E+01     1.90977E-01
   1.32900E+01     1.90858E-01
   1.32913E+01     1.90740E-01
   1.32925E+01     1.90622E-01
   1.32938E+01     1.90505E-01
   1.32950E+01     1.90387E-01
   1.32963E+01     1.90268E-01
   1.32975E+01     1.90147E-01
   1.32988E+01     1.90024E-01
   1.33000E+01     1.89899E-01
   1.33013E+01     1.89771E-01
   1.33025E+01     1.89641E-01
   1.33038E+01     1.89506E-01
   1.33050E+01     1.89368E-01
   1.33063E+01     1.89226E-01
   1.33075E+01     1.89080E-01
   1.33088E+01     1.88929E-01
   1.33100E+01     1.88774E-01
   1.33113E+01     1.88615E-01
   1.33125E+01     1.88451E-01
   1.33138E+01     1.88282E-01
   1.33150E+01     1.88108E-01
   1.33163E+01     1.87930E-01
   1.33175E+01     1.87746E-01
   1.33188E+01     1.87558E-01
   1.33200E+01     1.87365E-01
   1.33213E+01     1.87168E-01
   1.33225E+01     1.86965E-01
   1.33238E+01     1.86758E-01
   1.33250E+01     1.86547E-01
   1.33263E+01     1.86330E-01
   1.33275E+01     1.86109E-01
   1.33288E+01     1.85884E-01
   1.33300E+01     1.85654E-01
   1.33313E+01     1.85420E-01
   1.33325E+01     1.85182E-01
   1.33338E+01     1.84940E-01
   1.33350E+01     1.84694E-01
   1.33363E+01     1.84444E-01
   1.33375E+01     1.84190E-01
   1.33388E+01     1.83932E-01
   1.33400E+01     1.83670E-01
   1.33413E+01     1.83406E-01
   1.33425E+01     1.83138E-01
   1.33438E+01     1.82866E-01
   1.33450E+01     1.82592E-01
   1.33463E+01     1.82315E-01
   1.33475E+01     1.82034E-01
   1.33488E+01     1.81752E-01
   1.33500E+01     1.81467E-01
   1.33513E+01     1.81179E-01
   1.33525E+01     1.80890E-01
   1.33538E+01     1.80598E-01
   1.33550E+01     1.80305E-01
   1.33563E+01     1.80010E-01
   1.33575E+01     1.79714E-01
   1.33588E+01     1.79417E-01
   1.33600E+01     1.79119E-01
   1.33613E+01     1.78820E-01
   1.33625E+01     1.78520E-01
   1.33638E+01     1.78221E-01
   1.33650E+01     1.77921E-01
   1.33663E+01     1.77621E-01
   1.33675E+01     1.77322E-01
   1.33688E+01     1.77024E-01
   1.33700E+01     1.76726E-01
   1.33713E+01     1.76429E-01
   1.33725E+01     1.76134E-01
   1.33738E+01     1.75840E-01
   1.33750E+01     1.75548E-01
   1.33763E+01     1.75257E-01
   1.33775E+01     1.74969E-01
   1.33788E+01     1.74683E-01
   1.33800E+01     1.74400E-01
   1.33813E+01     1.74119E-01
   1.33825E+01     1.73840E-01
   1.33838E+01     1.73565E-01
   1.33850E+01     1.73293E-01
   1.33863E+01     1.73024E-01
   1.33875E+01     1.72758E-01
   1.33888E+01     1.72495E-01
   1.33900E+01     1.72236E-01
   1.33913E+01     1.71981E-01
   1.33925E+01     1.71728E-01
   1.33938E+01     1.71480E-01
   1.33950E+01     1.71234E-01
   1.33963E+01     1.70993E-01
   1.33975E+01     1.70754E-01
   1.33988E+01     1.70519E-01
   1.34000E+01     1.70288E-01
   1.34013E+01     1.70059E-01
   1.34025E+01     1.69834E-01
   1.34038E+01     1.69611E-01
   1.34050E+01     1.69392E-01
   1.34063E+01     1.69175E-01
   1.34075E+01     1.68960E-01
   1.34088E+01     1.68748E-01
   1.34100E+01     1.68539E-01
   1.34113E+01     1.68331E-01
   1.34125E+01     1.68126E-01
   1.34138E+01     1.67922E-01
   1.34150E+01     1.67720E-01
   1.34163E+01     1.67519E-01
   1.34175E+01     1.67320E-01
   1.34188E+01     1.67122E-01
   1.34200E+01     1.66925E-01
   1.34213E+01     1.66729E-01
   1.34225E+01     1.66535E-01
   1.34238E+01     1.66341E-01
   1.34250E+01     1.66148E-01
   1.34263E+01     1.65956E-01
   1.34275E+01     1.65765E-01
   1.34288E+01     1.65575E-01
   1.34300E+01     1.65385E-01
   1.34313E+01     1.65197E-01
   1.34325E+01     1.65009E-01
   1.34338E+01     1.64822E-01
   1.34350E+01     1.64636E-01
   1.34363E+01     1.64452E-01
   1.34375E+01     1.64268E-01
   1.34388E+01     1.64085E-01
   1.34400E+01     1.63904E-01
   1.34413E+01     1.63724E-01
   1.34425E+01     1.63546E-01
   1.34438E+01     1.63368E-01
   1.34450E+01     1.63193E-01
   1.34463E+01     1.63018E-01
   1.34475E+01     1.62846E-01
   1.34488E+01     1.62675E-01
   1.34500E+01     1.62505E-01
   1.34513E+01     1.62337E-01
   1.34525E+01     1.62171E-01
   1.34538E+01     1.62007E-01
   1.34550E+01     1.61844E-01
   1.34563E+01     1.61683E-01
   1.34575E+01     1.61523E-01
   1.34588E+01     1.61365E-01
   1.34600E+01     1.61208E-01
   1.34613E+01     1.61053E-01
   1.34625E+01     1.60898E-01
   1.34638E+01     1.60745E-01
   1.34650E+01     1.60593E-01
   1.34663E+01     1.60442E-01
   1.34675E+01     1.60292E-01
   1.34688E+01     1.60142E-01
   1.34700E+01     1.59992E-01
   1.34713E+01     1.59843E-01
   1.34725E+01     1.59695E-01
   1.34738E+01     1.59546E-01
   1.34750E+01     1.59397E-01
   1.34763E+01     1.59247E-01
   1.34775E+01     1.59097E-01
   1.34788E+01     1.58947E-01
   1.34800E+01     1.58796E-01
   1.34813E+01     1.58644E-01
   1.34825E+01     1.58490E-01
   1.34838E+01     1.58336E-01
   1.34850E+01     1.58181E-01
   1.34863E+01     1.58024E-01
   1.34875E+01     1.57865E-01
   1.34888E+01     1.57705E-01
   1.34900E+01     1.57544E-01
   1.34913E+01     1.57380E-01
   1.34925E+01     1.57215E-01
   1.34938E+01     1.57048E-01
   1.34950E+01     1.56879E-01
   1.34963E+01     1.56708E-01
   1.34975E+01     1.56536E-01
   1.34988E+01     1.56361E-01
   1.35000E+01     1.56184E-01
   1.35013E+01     1.56005E-01
   1.35025E+01     1.55825E-01
   1.35038E+01     1.55642E-01
   1.35050E+01     1.55457E-01
   1.35063E+01     1.55271E-01
   1.35075E+01     1.55082E-01
   1.35088E+01     1.54892E-01
   1.35100E+01     1.54700E-01
   1.35113E+01     1.54506E-01
   1.35125E+01     1.54310E-01
   1.35138E+01     1.54113E-01
   1.35150E+01     1.53914E-01
   1.35163E+01     1.53714E-01
   1.35175E+01     1.53512E-01
   1.35188E+01     1.53309E-01
   1.35200E+01     1.53104E-01
   1.35213E+01     1.52898E-01
   1.35225E+01     1.52691E-01
   1.35238E+01     1.52483E-01
   1.35250E+01     1.52273E-01
   1.35263E+01     1.52063E-01
   1.35275E+01     1.51852E-01
   1.35288E+01     1.51640E-01
   1.35300E+01     1.51428E-01
   1.35313E+01     1.51214E-01
   1.35325E+01     1.51000E-01
   1.35338E+01     1.50786E-01
   1.35350E+01     1.50572E-01
   1.35363E+01     1.50357E-01
   1.35375E+01     1.50142E-01
   1.35388E+01     1.49927E-01
   1.35400E+01     1.49712E-01
   1.35413E+01     1.49497E-01
   1.35425E+01     1.49282E-01
   1.35438E+01     1.49067E-01
   1.35450E+01     1.48853E-01
   1.35463E+01     1.48639E-01
   1.35475E+01     1.48426E-01
   1.35488E+01     1.48213E-01
   1.35500E+01     1.48001E-01
   1.35513E+01     1.47790E-01
   1.35525E+01     1.47580E-01
   1.35538E+01     1.47371E-01
   1.35550E+01     1.47162E-01
   1.35563E+01     1.46955E-01
   1.35575E+01     1.46749E-01
   1.35588E+01     1.46544E-01
   1.35600E+01     1.46340E-01
   1.35613E+01     1.46138E-01
   1.35625E+01     1.45937E-01
   1.35638E+01     1.45737E-01
   1.35650E+01     1.45539E-01
   1.35663E+01     1.45342E-01
   1.35675E+01     1.45147E-01
   1.35688E+01     1.44954E-01
   1.35700E+01     1.44762E-01
   1.35713E+01     1.44571E-01
   1.35725E+01     1.44383E-01
   1.35738E+01     1.44195E-01
   1.35750E+01     1.44010E-01
   1.35763E+01     1.43826E-01
   1.35775E+01     1.43644E-01
   1.35788E+01     1.43463E-01
   1.35800E+01     1.43285E-01
   1.35813E+01     1.43107E-01
   1.35825E+01     1.42931E-01
   1.35838E+01     1.42757E-01
   1.35850E+01     1.42585E-01
   1.35863E+01     1.42413E-01
   1.35875E+01     1.42244E-01
   1.35888E+01     1.42075E-01
   1.35900E+01     1.41908E-01
   1.35913E+01     1.41743E-01
   1.35925E+01     1.41578E-01
   1.35938E+01     1.41415E-01
   1.35950E+01     1.41253E-01
   1.35963E+01     1.41093E-01
   1.35975E+01     1.40933E-01
   1.35988E+01     1.40775E-01
   1.36000E+01     1.40617E-01
