# Supplementary material for: On the accuracy of displacement-based wave intensity analysis: Effect of vessel wall viscoelasticity and nonlinearity
Source: PLoS One. 2019 Nov 1;14(11):e0224390. doi: 10.1371/journal.pone.0224390 (PMC6824577; doi:10.1371/journal.pone.0224390)
Supplement: S1 File — (ZIP) [file pone.0224390.s001.zip › data/regular vessel wall/viscoelastic condition_with different viscocity/twostraight-6000-pre-1.txt]

   1.28000E+01     1.84716E+04
   1.28013E+01     1.84522E+04
   1.28025E+01     1.84332E+04
   1.28038E+01     1.84152E+04
   1.28050E+01     1.83984E+04
   1.28063E+01     1.83829E+04
   1.28075E+01     1.83687E+04
   1.28088E+01     1.83554E+04
   1.28100E+01     1.83425E+04
   1.28113E+01     1.83301E+04
   1.28125E+01     1.83180E+04
   1.28138E+01     1.83067E+04
   1.28150E+01     1.82964E+04
   1.28163E+01     1.82880E+04
   1.28175E+01     1.82821E+04
   1.28188E+01     1.82798E+04
   1.28200E+01     1.82823E+04
   1.28213E+01     1.82909E+04
   1.28225E+01     1.83072E+04
   1.28238E+01     1.83328E+04
   1.28250E+01     1.83692E+04
   1.28263E+01     1.84180E+04
   1.28275E+01     1.84805E+04
   1.28288E+01     1.85575E+04
   1.28300E+01     1.86499E+04
   1.28313E+01     1.87577E+04
   1.28325E+01     1.88809E+04
   1.28338E+01     1.90187E+04
   1.28350E+01     1.91700E+04
   1.28363E+01     1.93335E+04
   1.28375E+01     1.95076E+04
   1.28388E+01     1.96904E+04
   1.28400E+01     1.98801E+04
   1.28413E+01     2.00751E+04
   1.28425E+01     2.02738E+04
   1.28438E+01     2.04746E+04
   1.28450E+01     2.06765E+04
   1.28463E+01     2.08785E+04
   1.28475E+01     2.10799E+04
   1.28488E+01     2.12802E+04
   1.28500E+01     2.14791E+04
   1.28513E+01     2.16762E+04
   1.28525E+01     2.18716E+04
   1.28538E+01     2.20652E+04
   1.28550E+01     2.22570E+04
   1.28563E+01     2.24469E+04
   1.28575E+01     2.26351E+04
   1.28588E+01     2.28215E+04
   1.28600E+01     2.30062E+04
   1.28613E+01     2.31892E+04
   1.28625E+01     2.33705E+04
   1.28638E+01     2.35502E+04
   1.28650E+01     2.37282E+04
   1.28663E+01     2.39045E+04
   1.28675E+01     2.40791E+04
   1.28688E+01     2.42521E+04
   1.28700E+01     2.44233E+04
   1.28713E+01     2.45929E+04
   1.28725E+01     2.47607E+04
   1.28738E+01     2.49267E+04
   1.28750E+01     2.50910E+04
   1.28763E+01     2.52535E+04
   1.28775E+01     2.54141E+04
   1.28788E+01     2.55729E+04
   1.28800E+01     2.57299E+04
   1.28813E+01     2.58849E+04
   1.28825E+01     2.60380E+04
   1.28838E+01     2.61892E+04
   1.28850E+01     2.63384E+04
   1.28863E+01     2.64856E+04
   1.28875E+01     2.66308E+04
   1.28888E+01     2.67741E+04
   1.28900E+01     2.69153E+04
   1.28913E+01     2.70545E+04
   1.28925E+01     2.71917E+04
   1.28938E+01     2.73269E+04
   1.28950E+01     2.74601E+04
   1.28963E+01     2.75912E+04
   1.28975E+01     2.77203E+04
   1.28988E+01     2.78474E+04
   1.29000E+01     2.79725E+04
   1.29013E+01     2.80956E+04
   1.29025E+01     2.82167E+04
   1.29038E+01     2.83358E+04
   1.29050E+01     2.84529E+04
   1.29063E+01     2.85679E+04
   1.29075E+01     2.86810E+04
   1.29088E+01     2.87920E+04
   1.29100E+01     2.89011E+04
   1.29113E+01     2.90081E+04
   1.29125E+01     2.91131E+04
   1.29138E+01     2.92161E+04
   1.29150E+01     2.93171E+04
   1.29163E+01     2.94160E+04
   1.29175E+01     2.95130E+04
   1.29188E+01     2.96081E+04
   1.29200E+01     2.97011E+04
   1.29213E+01     2.97923E+04
   1.29225E+01     2.98816E+04
   1.29238E+01     2.99692E+04
   1.29250E+01     3.00549E+04
   1.29263E+01     3.01391E+04
   1.29275E+01     3.02216E+04
   1.29288E+01     3.03027E+04
   1.29300E+01     3.03825E+04
   1.29313E+01     3.04610E+04
   1.29325E+01     3.05384E+04
   1.29338E+01     3.06150E+04
   1.29350E+01     3.06908E+04
   1.29363E+01     3.07660E+04
   1.29375E+01     3.08409E+04
   1.29388E+01     3.09157E+04
   1.29400E+01     3.09906E+04
   1.29413E+01     3.10658E+04
   1.29425E+01     3.11415E+04
   1.29438E+01     3.12180E+04
   1.29450E+01     3.12956E+04
   1.29463E+01     3.13744E+04
   1.29475E+01     3.14547E+04
   1.29488E+01     3.15367E+04
   1.29500E+01     3.16206E+04
   1.29513E+01     3.17065E+04
   1.29525E+01     3.17947E+04
   1.29538E+01     3.18852E+04
   1.29550E+01     3.19781E+04
   1.29563E+01     3.20734E+04
   1.29575E+01     3.21712E+04
   1.29588E+01     3.22714E+04
   1.29600E+01     3.23739E+04
   1.29613E+01     3.24786E+04
   1.29625E+01     3.25852E+04
   1.29638E+01     3.26936E+04
   1.29650E+01     3.28035E+04
   1.29663E+01     3.29146E+04
   1.29675E+01     3.30264E+04
   1.29688E+01     3.31388E+04
   1.29700E+01     3.32513E+04
   1.29713E+01     3.33635E+04
   1.29725E+01     3.34750E+04
   1.29738E+01     3.35855E+04
   1.29750E+01     3.36945E+04
   1.29763E+01     3.38018E+04
   1.29775E+01     3.39071E+04
   1.29788E+01     3.40100E+04
   1.29800E+01     3.41102E+04
   1.29813E+01     3.42077E+04
   1.29825E+01     3.43022E+04
   1.29838E+01     3.43936E+04
   1.29850E+01     3.44818E+04
   1.29863E+01     3.45667E+04
   1.29875E+01     3.46483E+04
   1.29888E+01     3.47267E+04
   1.29900E+01     3.48019E+04
   1.29913E+01     3.48739E+04
   1.29925E+01     3.49429E+04
   1.29938E+01     3.50088E+04
   1.29950E+01     3.50720E+04
   1.29963E+01     3.51324E+04
   1.29975E+01     3.51901E+04
   1.29988E+01     3.52455E+04
   1.30000E+01     3.52985E+04
   1.30013E+01     3.53493E+04
   1.30025E+01     3.53980E+04
   1.30038E+01     3.54449E+04
   1.30050E+01     3.54899E+04
   1.30063E+01     3.55332E+04
   1.30075E+01     3.55749E+04
   1.30088E+01     3.56152E+04
   1.30100E+01     3.56540E+04
   1.30113E+01     3.56914E+04
   1.30125E+01     3.57275E+04
   1.30138E+01     3.57624E+04
   1.30150E+01     3.57959E+04
   1.30163E+01     3.58282E+04
   1.30175E+01     3.58592E+04
   1.30188E+01     3.58888E+04
   1.30200E+01     3.59261E+04
   1.30213E+01     3.59526E+04
   1.30225E+01     3.59773E+04
   1.30238E+01     3.60004E+04
   1.30250E+01     3.60216E+04
   1.30263E+01     3.60409E+04
   1.30275E+01     3.60581E+04
   1.30288E+01     3.60732E+04
   1.30300E+01     3.60858E+04
   1.30313E+01     3.60960E+04
   1.30325E+01     3.61034E+04
   1.30338E+01     3.61079E+04
   1.30350E+01     3.61094E+04
   1.30363E+01     3.61077E+04
   1.30375E+01     3.61027E+04
   1.30388E+01     3.60899E+04
   1.30400E+01     3.60786E+04
   1.30413E+01     3.60637E+04
   1.30425E+01     3.60450E+04
   1.30438E+01     3.60226E+04
   1.30450E+01     3.59963E+04
   1.30463E+01     3.59659E+04
   1.30475E+01     3.59315E+04
   1.30488E+01     3.58931E+04
   1.30500E+01     3.58507E+04
   1.30513E+01     3.58042E+04
   1.30525E+01     3.57537E+04
   1.30538E+01     3.56993E+04
   1.30550E+01     3.56408E+04
   1.30563E+01     3.55785E+04
   1.30575E+01     3.55124E+04
   1.30588E+01     3.54425E+04
   1.30600E+01     3.53691E+04
   1.30613E+01     3.52922E+04
   1.30625E+01     3.52120E+04
   1.30638E+01     3.51287E+04
   1.30650E+01     3.50424E+04
   1.30663E+01     3.49530E+04
   1.30675E+01     3.48607E+04
   1.30688E+01     3.47655E+04
   1.30700E+01     3.46675E+04
   1.30713E+01     3.45666E+04
   1.30725E+01     3.44627E+04
   1.30738E+01     3.43557E+04
   1.30750E+01     3.42456E+04
   1.30763E+01     3.41324E+04
   1.30775E+01     3.40161E+04
   1.30788E+01     3.38971E+04
   1.30800E+01     3.37755E+04
   1.30813E+01     3.36521E+04
   1.30825E+01     3.35276E+04
   1.30838E+01     3.34030E+04
   1.30850E+01     3.32796E+04
   1.30863E+01     3.31588E+04
   1.30875E+01     3.30418E+04
   1.30888E+01     3.29304E+04
   1.30900E+01     3.28258E+04
   1.30913E+01     3.27295E+04
   1.30925E+01     3.26427E+04
   1.30938E+01     3.25661E+04
   1.30950E+01     3.25003E+04
   1.30963E+01     3.24455E+04
   1.30975E+01     3.24015E+04
   1.30988E+01     3.23678E+04
   1.31000E+01     3.23434E+04
   1.31013E+01     3.23274E+04
   1.31025E+01     3.23183E+04
   1.31038E+01     3.23149E+04
   1.31050E+01     3.23157E+04
   1.31063E+01     3.23196E+04
   1.31075E+01     3.23252E+04
   1.31088E+01     3.23317E+04
   1.31100E+01     3.23381E+04
   1.31113E+01     3.23438E+04
   1.31125E+01     3.23482E+04
   1.31138E+01     3.23510E+04
   1.31150E+01     3.23520E+04
   1.31163E+01     3.23509E+04
   1.31175E+01     3.23477E+04
   1.31188E+01     3.23423E+04
   1.31200E+01     3.23348E+04
   1.31213E+01     3.23250E+04
   1.31225E+01     3.23132E+04
   1.31238E+01     3.22993E+04
   1.31250E+01     3.22833E+04
   1.31263E+01     3.22654E+04
   1.31275E+01     3.22455E+04
   1.31288E+01     3.22237E+04
   1.31300E+01     3.22000E+04
   1.31313E+01     3.21745E+04
   1.31325E+01     3.21472E+04
   1.31338E+01     3.21182E+04
   1.31350E+01     3.20873E+04
   1.31363E+01     3.20548E+04
   1.31375E+01     3.20204E+04
   1.31388E+01     3.19843E+04
   1.31400E+01     3.19463E+04
   1.31413E+01     3.19066E+04
   1.31425E+01     3.18651E+04
   1.31438E+01     3.18217E+04
   1.31450E+01     3.17765E+04
   1.31463E+01     3.17294E+04
   1.31475E+01     3.16805E+04
   1.31488E+01     3.16298E+04
   1.31500E+01     3.15772E+04
   1.31513E+01     3.15229E+04
   1.31525E+01     3.14669E+04
   1.31538E+01     3.14091E+04
   1.31550E+01     3.13497E+04
   1.31563E+01     3.12886E+04
   1.31575E+01     3.12259E+04
   1.31588E+01     3.11615E+04
   1.31600E+01     3.10956E+04
   1.31613E+01     3.10282E+04
   1.31625E+01     3.09592E+04
   1.31638E+01     3.08887E+04
   1.31650E+01     3.08167E+04
   1.31663E+01     3.07432E+04
   1.31675E+01     3.06682E+04
   1.31688E+01     3.05919E+04
   1.31700E+01     3.05141E+04
   1.31713E+01     3.04350E+04
   1.31725E+01     3.03546E+04
   1.31738E+01     3.02729E+04
   1.31750E+01     3.01900E+04
   1.31763E+01     3.01060E+04
   1.31775E+01     3.00209E+04
   1.31788E+01     2.99348E+04
   1.31800E+01     2.98477E+04
   1.31813E+01     2.97598E+04
   1.31825E+01     2.96712E+04
   1.31838E+01     2.95819E+04
   1.31850E+01     2.94921E+04
   1.31863E+01     2.94018E+04
   1.31875E+01     2.93113E+04
   1.31888E+01     2.92206E+04
   1.31900E+01     2.91299E+04
   1.31913E+01     2.90393E+04
   1.31925E+01     2.89490E+04
   1.31938E+01     2.88591E+04
   1.31950E+01     2.87699E+04
   1.31963E+01     2.86814E+04
   1.31975E+01     2.85939E+04
   1.31988E+01     2.85076E+04
   1.32000E+01     2.84225E+04
   1.32013E+01     2.83390E+04
   1.32025E+01     2.82572E+04
   1.32038E+01     2.81772E+04
   1.32050E+01     2.80992E+04
   1.32063E+01     2.80233E+04
   1.32075E+01     2.79497E+04
   1.32088E+01     2.78785E+04
   1.32100E+01     2.78098E+04
   1.32113E+01     2.77436E+04
   1.32125E+01     2.76801E+04
   1.32138E+01     2.76191E+04
   1.32150E+01     2.75608E+04
   1.32163E+01     2.75051E+04
   1.32175E+01     2.74519E+04
   1.32188E+01     2.74012E+04
   1.32200E+01     2.73529E+04
   1.32213E+01     2.73067E+04
   1.32225E+01     2.72626E+04
   1.32238E+01     2.72204E+04
   1.32250E+01     2.71799E+04
   1.32263E+01     2.71409E+04
   1.32275E+01     2.71031E+04
   1.32288E+01     2.70665E+04
   1.32300E+01     2.70307E+04
   1.32313E+01     2.69956E+04
   1.32325E+01     2.69610E+04
   1.32338E+01     2.69266E+04
   1.32350E+01     2.68924E+04
   1.32363E+01     2.68582E+04
   1.32375E+01     2.68238E+04
   1.32388E+01     2.67891E+04
   1.32400E+01     2.67542E+04
   1.32413E+01     2.67188E+04
   1.32425E+01     2.66831E+04
   1.32438E+01     2.66469E+04
   1.32450E+01     2.66103E+04
   1.32463E+01     2.65733E+04
   1.32475E+01     2.65360E+04
   1.32488E+01     2.64984E+04
   1.32500E+01     2.64605E+04
   1.32513E+01     2.64226E+04
   1.32525E+01     2.63846E+04
   1.32538E+01     2.63466E+04
   1.32550E+01     2.63088E+04
   1.32563E+01     2.62713E+04
   1.32575E+01     2.62341E+04
   1.32588E+01     2.61975E+04
   1.32600E+01     2.61614E+04
   1.32613E+01     2.61260E+04
   1.32625E+01     2.60915E+04
   1.32638E+01     2.60579E+04
   1.32650E+01     2.60254E+04
   1.32663E+01     2.59939E+04
   1.32675E+01     2.59637E+04
   1.32688E+01     2.59348E+04
   1.32700E+01     2.59071E+04
   1.32713E+01     2.58809E+04
   1.32725E+01     2.58560E+04
   1.32738E+01     2.58325E+04
   1.32750E+01     2.58104E+04
   1.32763E+01     2.57897E+04
   1.32775E+01     2.57703E+04
   1.32788E+01     2.57521E+04
   1.32800E+01     2.57351E+04
   1.32813E+01     2.57193E+04
   1.32825E+01     2.57044E+04
   1.32838E+01     2.56904E+04
   1.32850E+01     2.56773E+04
   1.32863E+01     2.56647E+04
   1.32875E+01     2.56527E+04
   1.32888E+01     2.56411E+04
   1.32900E+01     2.56298E+04
   1.32913E+01     2.56186E+04
   1.32925E+01     2.56075E+04
   1.32938E+01     2.55962E+04
   1.32950E+01     2.55847E+04
   1.32963E+01     2.55729E+04
   1.32975E+01     2.55606E+04
   1.32988E+01     2.55478E+04
   1.33000E+01     2.55344E+04
   1.33013E+01     2.55203E+04
   1.33025E+01     2.55054E+04
   1.33038E+01     2.54897E+04
   1.33050E+01     2.54730E+04
   1.33063E+01     2.54555E+04
   1.33075E+01     2.54370E+04
   1.33088E+01     2.54175E+04
   1.33100E+01     2.53969E+04
   1.33113E+01     2.53753E+04
   1.33125E+01     2.53526E+04
   1.33138E+01     2.53289E+04
   1.33150E+01     2.53041E+04
   1.33163E+01     2.52783E+04
   1.33175E+01     2.52513E+04
   1.33188E+01     2.52233E+04
   1.33200E+01     2.51943E+04
   1.33213E+01     2.51642E+04
   1.33225E+01     2.51331E+04
   1.33238E+01     2.51009E+04
   1.33250E+01     2.50678E+04
   1.33263E+01     2.50337E+04
   1.33275E+01     2.49986E+04
   1.33288E+01     2.49626E+04
   1.33300E+01     2.49257E+04
   1.33313E+01     2.48879E+04
   1.33325E+01     2.48492E+04
   1.33338E+01     2.48096E+04
   1.33350E+01     2.47693E+04
   1.33363E+01     2.47281E+04
   1.33375E+01     2.46862E+04
   1.33388E+01     2.46436E+04
   1.33400E+01     2.46002E+04
   1.33413E+01     2.45562E+04
   1.33425E+01     2.45115E+04
   1.33438E+01     2.44662E+04
   1.33450E+01     2.44204E+04
   1.33463E+01     2.43740E+04
   1.33475E+01     2.43271E+04
   1.33488E+01     2.42797E+04
   1.33500E+01     2.42319E+04
   1.33513E+01     2.41837E+04
   1.33525E+01     2.41352E+04
   1.33538E+01     2.40864E+04
   1.33550E+01     2.40373E+04
   1.33563E+01     2.39879E+04
   1.33575E+01     2.39384E+04
   1.33588E+01     2.38888E+04
   1.33600E+01     2.38391E+04
   1.33613E+01     2.37894E+04
   1.33625E+01     2.37397E+04
   1.33638E+01     2.36900E+04
   1.33650E+01     2.36405E+04
   1.33663E+01     2.35910E+04
   1.33675E+01     2.35418E+04
   1.33688E+01     2.34929E+04
   1.33700E+01     2.34442E+04
   1.33713E+01     2.33959E+04
   1.33725E+01     2.33479E+04
   1.33738E+01     2.33004E+04
   1.33750E+01     2.32534E+04
   1.33763E+01     2.32068E+04
   1.33775E+01     2.31608E+04
   1.33788E+01     2.31154E+04
   1.33800E+01     2.30706E+04
   1.33813E+01     2.30264E+04
   1.33825E+01     2.29829E+04
   1.33838E+01     2.29401E+04
   1.33850E+01     2.28981E+04
   1.33863E+01     2.28568E+04
   1.33875E+01     2.28162E+04
   1.33888E+01     2.27765E+04
   1.33900E+01     2.27375E+04
   1.33913E+01     2.26993E+04
   1.33925E+01     2.26619E+04
   1.33938E+01     2.26253E+04
   1.33950E+01     2.25895E+04
   1.33963E+01     2.25544E+04
   1.33975E+01     2.25201E+04
   1.33988E+01     2.24866E+04
   1.34000E+01     2.24538E+04
   1.34013E+01     2.24216E+04
   1.34025E+01     2.23902E+04
   1.34038E+01     2.23594E+04
   1.34050E+01     2.23292E+04
   1.34063E+01     2.22996E+04
   1.34075E+01     2.22705E+04
   1.34088E+01     2.22419E+04
   1.34100E+01     2.22138E+04
   1.34113E+01     2.21862E+04
   1.34125E+01     2.21590E+04
   1.34138E+01     2.21321E+04
   1.34150E+01     2.21056E+04
   1.34163E+01     2.20793E+04
   1.34175E+01     2.20534E+04
   1.34188E+01     2.20277E+04
   1.34200E+01     2.20023E+04
   1.34213E+01     2.19770E+04
   1.34225E+01     2.19520E+04
   1.34238E+01     2.19271E+04
   1.34250E+01     2.19024E+04
   1.34263E+01     2.18778E+04
   1.34275E+01     2.18534E+04
   1.34288E+01     2.18292E+04
   1.34300E+01     2.18051E+04
   1.34313E+01     2.17811E+04
   1.34325E+01     2.17574E+04
   1.34338E+01     2.17337E+04
   1.34350E+01     2.17103E+04
   1.34363E+01     2.16870E+04
   1.34375E+01     2.16640E+04
   1.34388E+01     2.16411E+04
   1.34400E+01     2.16185E+04
   1.34413E+01     2.15961E+04
   1.34425E+01     2.15739E+04
   1.34438E+01     2.15520E+04
   1.34450E+01     2.15304E+04
   1.34463E+01     2.15091E+04
   1.34475E+01     2.14880E+04
   1.34488E+01     2.14672E+04
   1.34500E+01     2.14468E+04
   1.34513E+01     2.14266E+04
   1.34525E+01     2.14067E+04
   1.34538E+01     2.13872E+04
   1.34550E+01     2.13679E+04
   1.34563E+01     2.13489E+04
   1.34575E+01     2.13301E+04
   1.34588E+01     2.13116E+04
   1.34600E+01     2.12934E+04
   1.34613E+01     2.12754E+04
   1.34625E+01     2.12575E+04
   1.34638E+01     2.12399E+04
   1.34650E+01     2.12224E+04
   1.34663E+01     2.12050E+04
   1.34675E+01     2.11877E+04
   1.34688E+01     2.11704E+04
   1.34700E+01     2.11532E+04
   1.34713E+01     2.11360E+04
   1.34725E+01     2.11188E+04
   1.34738E+01     2.11015E+04
   1.34750E+01     2.10841E+04
   1.34763E+01     2.10665E+04
   1.34775E+01     2.10488E+04
   1.34788E+01     2.10309E+04
   1.34800E+01     2.10128E+04
   1.34813E+01     2.09944E+04
   1.34825E+01     2.09757E+04
   1.34838E+01     2.09568E+04
   1.34850E+01     2.09375E+04
   1.34863E+01     2.09179E+04
   1.34875E+01     2.08979E+04
   1.34888E+01     2.08775E+04
   1.34900E+01     2.08568E+04
   1.34913E+01     2.08356E+04
   1.34925E+01     2.08140E+04
   1.34938E+01     2.07919E+04
   1.34950E+01     2.07695E+04
   1.34963E+01     2.07466E+04
   1.34975E+01     2.07232E+04
   1.34988E+01     2.06994E+04
   1.35000E+01     2.06752E+04
   1.35013E+01     2.06505E+04
   1.35025E+01     2.06254E+04
   1.35038E+01     2.05999E+04
   1.35050E+01     2.05739E+04
   1.35063E+01     2.05475E+04
   1.35075E+01     2.05207E+04
   1.35088E+01     2.04935E+04
   1.35100E+01     2.04660E+04
   1.35113E+01     2.04380E+04
   1.35125E+01     2.04097E+04
   1.35138E+01     2.03810E+04
   1.35150E+01     2.03521E+04
   1.35163E+01     2.03227E+04
   1.35175E+01     2.02931E+04
   1.35188E+01     2.02632E+04
   1.35200E+01     2.02331E+04
   1.35213E+01     2.02027E+04
   1.35225E+01     2.01720E+04
   1.35238E+01     2.01411E+04
   1.35250E+01     2.01101E+04
   1.35263E+01     2.00788E+04
   1.35275E+01     2.00474E+04
   1.35288E+01     2.00159E+04
   1.35300E+01     1.99842E+04
   1.35313E+01     1.99525E+04
   1.35325E+01     1.99206E+04
   1.35338E+01     1.98887E+04
   1.35350E+01     1.98568E+04
   1.35363E+01     1.98248E+04
   1.35375E+01     1.97928E+04
   1.35388E+01     1.97608E+04
   1.35400E+01     1.97289E+04
   1.35413E+01     1.96970E+04
   1.35425E+01     1.96651E+04
   1.35438E+01     1.96334E+04
   1.35450E+01     1.96018E+04
   1.35463E+01     1.95703E+04
   1.35475E+01     1.95389E+04
   1.35488E+01     1.95077E+04
   1.35500E+01     1.94766E+04
   1.35513E+01     1.94458E+04
   1.35525E+01     1.94152E+04
   1.35538E+01     1.93847E+04
   1.35550E+01     1.93546E+04
   1.35563E+01     1.93246E+04
   1.35575E+01     1.92949E+04
   1.35588E+01     1.92655E+04
   1.35600E+01     1.92364E+04
   1.35613E+01     1.92076E+04
   1.35625E+01     1.91791E+04
   1.35638E+01     1.91509E+04
   1.35650E+01     1.91230E+04
   1.35663E+01     1.90954E+04
   1.35675E+01     1.90682E+04
   1.35688E+01     1.90413E+04
   1.35700E+01     1.90147E+04
   1.35713E+01     1.89885E+04
   1.35725E+01     1.89627E+04
   1.35738E+01     1.89371E+04
   1.35750E+01     1.89119E+04
   1.35763E+01     1.88871E+04
   1.35775E+01     1.88626E+04
   1.35788E+01     1.88384E+04
   1.35800E+01     1.88146E+04
   1.35813E+01     1.87910E+04
   1.35825E+01     1.87678E+04
   1.35838E+01     1.87449E+04
   1.35850E+01     1.87224E+04
   1.35863E+01     1.87001E+04
   1.35875E+01     1.86780E+04
   1.35888E+01     1.86563E+04
   1.35900E+01     1.86349E+04
   1.35913E+01     1.86136E+04
   1.35925E+01     1.85927E+04
   1.35938E+01     1.85720E+04
   1.35950E+01     1.85515E+04
   1.35963E+01     1.85312E+04
   1.35975E+01     1.85111E+04
   1.35988E+01     1.84913E+04
   1.36000E+01     1.84716E+04
