# Supplementary material for: On the accuracy of displacement-based wave intensity analysis: Effect of vessel wall viscoelasticity and nonlinearity
Source: PLoS One. 2019 Nov 1;14(11):e0224390. doi: 10.1371/journal.pone.0224390 (PMC6824577; doi:10.1371/journal.pone.0224390)
Supplement: S1 File — (ZIP) [file pone.0224390.s001.zip › data/regular vessel wall/viscoelastic condition_with different viscocity/twostraight-6000-vel-1.txt]

12.8		3.94815
12.8013		3.90821
12.8025		3.86899
12.8038		3.83083
12.805		3.79405
12.8063		3.75883
12.8075		3.72517
12.8088		3.69303
12.81		3.66242
12.8113		3.63358
12.8125		3.60703
12.8138		3.58363
12.815		3.56466
12.8163		3.5519
12.8175		3.54767
12.8188		3.55488
12.82		3.57707
12.8213		3.6183
12.8225		3.68308
12.8238		3.77618
12.825		3.90237
12.8263		4.06619
12.8275		4.27162
12.8288		4.52184
12.83		4.81895
12.8313		5.16381
12.8325		5.55597
12.8338		5.9936
12.835		6.47365
12.8363		6.99201
12.8375		7.54382
12.8388		8.12372
12.84		8.72628
12.8413		9.34622
12.8425		9.97872
12.8438		10.6196
12.845		11.2654
12.8463		11.9135
12.8475		12.5619
12.8488		13.2093
12.85		13.855
12.8513		14.4985
12.8525		15.1398
12.8538		15.7788
12.855		16.4158
12.8563		17.0507
12.8575		17.6839
12.8588		18.3152
12.86		18.9447
12.8613		19.5725
12.8625		20.1983
12.8638		20.8222
12.865		21.4439
12.8663		22.0633
12.8675		22.6802
12.8688		23.2944
12.87		23.9058
12.8713		24.5142
12.8725		25.1194
12.8738		25.7214
12.875		26.3198
12.8763		26.9146
12.8775		27.5057
12.8788		28.0928
12.88		28.6759
12.8813		29.2548
12.8825		29.8293
12.8838		30.3992
12.885		30.9644
12.8863		31.5246
12.8875		32.0796
12.8888		32.6292
12.89		33.1731
12.8913		33.7111
12.8925		34.2429
12.8938		34.7682
12.895		35.2867
12.8963		35.7981
12.8975		36.3021
12.8988		36.7984
12.9		37.2867
12.9013		37.7668
12.9025		38.2383
12.9038		38.7009
12.905		39.1544
12.9063		39.5986
12.9075		40.0332
12.9088		40.458
12.91		40.8728
12.9113		41.2775
12.9125		41.6718
12.9138		42.0557
12.915		42.429
12.9163		42.7915
12.9175		43.1432
12.9188		43.4839
12.92		43.8135
12.9213		44.1317
12.9225		44.4385
12.9238		44.7337
12.925		45.0171
12.9263		45.2883
12.9275		45.5473
12.9288		45.7936
12.93		46.027
12.9313		46.247
12.9325		46.4533
12.9338		46.6455
12.935		46.823
12.9363		46.9854
12.9375		47.1322
12.9388		47.2627
12.94		47.3763
12.9413		47.4726
12.9425		47.5507
12.9438		47.6102
12.945		47.6505
12.9463		47.6708
12.9475		47.6706
12.9488		47.6494
12.95		47.6067
12.9513		47.542
12.9525		47.455
12.9538		47.3454
12.955		47.2131
12.9563		47.0578
12.9575		46.8798
12.9588		46.679
12.96		46.4559
12.9613		46.2109
12.9625		45.9444
12.9638		45.6571
12.965		45.3499
12.9663		45.0235
12.9675		44.6791
12.9688		44.3177
12.97		43.9404
12.9713		43.5483
12.9725		43.1428
12.9738		42.7249
12.975		42.2959
12.9763		41.8569
12.9775		41.409
12.9788		40.9534
12.98		40.4909
12.9813		40.0226
12.9825		39.5493
12.9838		39.0717
12.985		38.5905
12.9863		38.1065
12.9875		37.62
12.9888		37.1318
12.99		36.6422
12.9913		36.1517
12.9925		35.6607
12.9938		35.1696
12.995		34.6787
12.9963		34.1885
12.9975		33.6992
12.9988		33.2112
13		32.7248
13.0013		32.2404
13.0025		31.7584
13.0038		31.279
13.005		30.8025
13.0063		30.3293
13.0075		29.8597
13.0088		29.394
13.01		28.9323
13.0113		28.4749
13.0125		28.0221
13.0138		27.5738
13.015		27.1304
13.0163		26.6917
13.0175		26.2579
13.0188		25.8289
13.02		25.4047
13.0213		24.9851
13.0225		24.57
13.0238		24.1592
13.025		23.7525
13.0263		23.3495
13.0275		22.9499
13.0288		22.5534
13.03		22.1596
13.0313		21.7681
13.0325		21.3787
13.0338		20.9909
13.035		20.6045
13.0363		20.2191
13.0375		19.8343
13.0388		19.4503
13.04		19.0664
13.0413		18.6823
13.0425		18.2979
13.0438		17.913
13.045		17.5275
13.0463		17.1411
13.0475		16.754
13.0488		16.3659
13.05		15.9769
13.0513		15.5871
13.0525		15.1963
13.0538		14.8047
13.055		14.4125
13.0563		14.0196
13.0575		13.6265
13.0588		13.2332
13.06		12.8401
13.0613		12.4474
13.0625		12.0555
13.0638		11.6645
13.065		11.2747
13.0663		10.886
13.0675		10.4985
13.0688		10.1122
13.07		9.72709
13.0713		9.343
13.0725		8.95981
13.0738		8.57745
13.075		8.19589
13.0763		7.81526
13.0775		7.43586
13.0788		7.05829
13.08		6.68353
13.0813		6.3131
13.0825		5.94909
13.0838		5.59413
13.085		5.25138
13.0863		4.92437
13.0875		4.61696
13.0888		4.33309
13.09		4.07662
13.0913		3.85106
13.0925		3.6594
13.0938		3.50382
13.095		3.38558
13.0963		3.3049
13.0975		3.26092
13.0988		3.25178
13.1		3.27473
13.1013		3.32634
13.1025		3.40271
13.1038		3.49974
13.105		3.61336
13.1063		3.73972
13.1075		3.87532
13.1088		4.01719
13.11		4.16283
13.1113		4.31031
13.1125		4.45814
13.1138		4.60527
13.115		4.75097
13.1163		4.89477
13.1175		5.0364
13.1188		5.17568
13.12		5.31252
13.1213		5.44689
13.1225		5.57872
13.1238		5.70797
13.125		5.83459
13.1263		5.9585
13.1275		6.07962
13.1288		6.19788
13.13		6.31319
13.1313		6.42551
13.1325		6.53479
13.1338		6.64104
13.135		6.74427
13.1363		6.84457
13.1375		6.94202
13.1388		7.03676
13.14		7.12896
13.1413		7.2188
13.1425		7.30649
13.1438		7.39224
13.145		7.47625
13.1463		7.55874
13.1475		7.63988
13.1488		7.71987
13.15		7.79887
13.1513		7.87704
13.1525		7.9545
13.1538		8.0314
13.155		8.10785
13.1563		8.18398
13.1575		8.2599
13.1588		8.33572
13.16		8.41154
13.1613		8.48746
13.1625		8.56357
13.1638		8.63994
13.165		8.71664
13.1663		8.7937
13.1675		8.87116
13.1688		8.94903
13.17		9.02731
13.1713		9.10597
13.1725		9.18499
13.1738		9.26432
13.175		9.34389
13.1763		9.42363
13.1775		9.50347
13.1788		9.58328
13.18		9.66296
13.1813		9.74237
13.1825		9.82133
13.1838		9.89966
13.185		9.97713
13.1863		10.0535
13.1875		10.1285
13.1888		10.2017
13.19		10.2729
13.1913		10.3416
13.1925		10.4074
13.1938		10.4698
13.195		10.5283
13.1963		10.5824
13.1975		10.6315
13.1988		10.675
13.2		10.7124
13.2013		10.7431
13.2025		10.7665
13.2038		10.782
13.205		10.7891
13.2063		10.7874
13.2075		10.7762
13.2088		10.7553
13.21		10.7243
13.2113		10.6828
13.2125		10.6307
13.2138		10.5678
13.215		10.4942
13.2163		10.4097
13.2175		10.3146
13.2188		10.209
13.22		10.0933
13.2213		9.96781
13.2225		9.83303
13.2238		9.68946
13.225		9.53772
13.2263		9.37845
13.2275		9.21235
13.2288		9.04016
13.23		8.86263
13.2313		8.68054
13.2325		8.49467
13.2338		8.3058
13.235		8.11471
13.2363		7.92213
13.2375		7.72881
13.2388		7.53544
13.24		7.3427
13.2413		7.15121
13.2425		6.96158
13.2438		6.77437
13.245		6.59012
13.2463		6.40932
13.2475		6.23241
13.2488		6.05983
13.25		5.89197
13.2513		5.72918
13.2525		5.5718
13.2538		5.42015
13.255		5.27454
13.2563		5.13525
13.2575		5.00255
13.2588		4.87672
13.26		4.75801
13.2613		4.64667
13.2625		4.54291
13.2638		4.44694
13.265		4.35893
13.2663		4.27902
13.2675		4.20734
13.2688		4.14395
13.27		4.08889
13.2713		4.04216
13.2725		4.00372
13.2738		3.97345
13.275		3.95125
13.2763		3.93691
13.2775		3.93023
13.2788		3.93094
13.28		3.93874
13.2813		3.95329
13.2825		3.97424
13.2838		4.00119
13.285		4.03373
13.2863		4.07143
13.2875		4.11386
13.2888		4.16056
13.29		4.21109
13.2913		4.26501
13.2925		4.32188
13.2938		4.38127
13.295		4.44279
13.2963		4.50603
13.2975		4.57064
13.2988		4.63628
13.3		4.70263
13.3013		4.76941
13.3025		4.83636
13.3038		4.90324
13.305		4.96986
13.3063		5.03604
13.3075		5.10162
13.3088		5.1665
13.31		5.23055
13.3113		5.29371
13.3125		5.3559
13.3138		5.41709
13.315		5.47724
13.3163		5.53633
13.3175		5.59436
13.3188		5.65134
13.32		5.70726
13.3213		5.76216
13.3225		5.81605
13.3238		5.86896
13.325		5.92091
13.3263		5.97193
13.3275		6.02206
13.3288		6.07132
13.33		6.11973
13.3313		6.16733
13.3325		6.21413
13.3338		6.26014
13.335		6.30539
13.3363		6.34989
13.3375		6.39363
13.3388		6.43663
13.34		6.47887
13.3413		6.52035
13.3425		6.56106
13.3438		6.60096
13.345		6.64004
13.3463		6.67828
13.3475		6.71562
13.3488		6.75203
13.35		6.78746
13.3513		6.82185
13.3525		6.85516
13.3538		6.88732
13.355		6.91824
13.3563		6.94788
13.3575		6.97613
13.3588		7.00292
13.36		7.02816
13.3613		7.05175
13.3625		7.0736
13.3638		7.09361
13.365		7.11167
13.3663		7.12767
13.3675		7.14151
13.3688		7.15307
13.37		7.16224
13.3713		7.16892
13.3725		7.17298
13.3738		7.17434
13.375		7.17286
13.3763		7.16847
13.3775		7.16105
13.3788		7.15052
13.38		7.13679
13.3813		7.11979
13.3825		7.09944
13.3838		7.0757
13.385		7.04852
13.3863		7.01785
13.3875		6.98369
13.3888		6.94603
13.39		6.90486
13.3913		6.86023
13.3925		6.81215
13.3938		6.7607
13.395		6.70594
13.3963		6.64796
13.3975		6.58686
13.3988		6.52277
13.4		6.45582
13.4013		6.38616
13.4025		6.31397
13.4038		6.23942
13.405		6.16271
13.4063		6.08404
13.4075		6.00363
13.4088		5.92171
13.41		5.8385
13.4113		5.75426
13.4125		5.66921
13.4138		5.58361
13.415		5.4977
13.4163		5.41174
13.4175		5.32598
13.4188		5.24064
13.42		5.15598
13.4213		5.07223
13.4225		4.98961
13.4238		4.90835
13.425		4.82865
13.4263		4.75072
13.4275		4.67474
13.4288		4.60089
13.43		4.52935
13.4313		4.46027
13.4325		4.39379
13.4338		4.33005
13.435		4.26916
13.4363		4.21124
13.4375		4.15637
13.4388		4.10464
13.44		4.05612
13.4413		4.01087
13.4425		3.96893
13.4438		3.93034
13.445		3.89512
13.4463		3.86328
13.4475		3.83482
13.4488		3.80972
13.45		3.78797
13.4513		3.76953
13.4525		3.75434
13.4538		3.74237
13.455		3.73354
13.4563		3.72778
13.4575		3.725
13.4588		3.72512
13.46		3.72802
13.4613		3.73361
13.4625		3.74177
13.4638		3.75238
13.465		3.7653
13.4663		3.78043
13.4675		3.79761
13.4688		3.81671
13.47		3.8376
13.4713		3.86013
13.4725		3.88417
13.4738		3.90957
13.475		3.93621
13.4763		3.96394
13.4775		3.99263
13.4788		4.02215
13.48		4.05238
13.4813		4.0832
13.4825		4.1145
13.4838		4.14616
13.485		4.17807
13.4863		4.21016
13.4875		4.24231
13.4888		4.27445
13.49		4.3065
13.4913		4.33839
13.4925		4.37004
13.4938		4.40141
13.495		4.43243
13.4963		4.46306
13.4975		4.49325
13.4988		4.52296
13.5		4.55217
13.5013		4.58084
13.5025		4.60894
13.5038		4.63645
13.505		4.66336
13.5063		4.68963
13.5075		4.71527
13.5088		4.74025
13.51		4.76457
13.5113		4.78821
13.5125		4.81116
13.5138		4.83342
13.515		4.85497
13.5163		4.8758
13.5175		4.89591
13.5188		4.91528
13.52		4.93391
13.5213		4.95178
13.5225		4.96888
13.5238		4.98519
13.525		5.0007
13.5263		5.0154
13.5275		5.02927
13.5288		5.04228
13.53		5.05442
13.5313		5.06567
13.5325		5.07601
13.5338		5.08541
13.535		5.09385
13.5363		5.10131
13.5375		5.10775
13.5388		5.11316
13.54		5.1175
13.5413		5.12076
13.5425		5.1229
13.5438		5.1239
13.545		5.12372
13.5463		5.12236
13.5475		5.11977
13.5488		5.11593
13.55		5.11083
13.5513		5.10444
13.5525		5.09674
13.5538		5.08771
13.555		5.07734
13.5563		5.06561
13.5575		5.05251
13.5588		5.03802
13.56		5.02215
13.5613		5.0049
13.5625		4.98625
13.5638		4.96622
13.565		4.94481
13.5663		4.92204
13.5675		4.89792
13.5688		4.87247
13.57		4.84572
13.5713		4.81769
13.5725		4.78842
13.5738		4.75794
13.575		4.72629
13.5763		4.69353
13.5775		4.65971
13.5788		4.62487
13.58		4.58908
13.5813		4.5524
13.5825		4.5149
13.5838		4.47665
13.585		4.43772
13.5863		4.3982
13.5875		4.35816
13.5888		4.31768
13.59		4.27685
13.5913		4.23575
13.5925		4.19448
13.5938		4.15313
13.595		4.11178
13.5963		4.07052
13.5975		4.02945
13.5988		3.98865
13.6		3.94822
