# Supplementary material for: On the accuracy of displacement-based wave intensity analysis: Effect of vessel wall viscoelasticity and nonlinearity
Source: PLoS One. 2019 Nov 1;14(11):e0224390. doi: 10.1371/journal.pone.0224390 (PMC6824577; doi:10.1371/journal.pone.0224390)
Supplement: S1 File — (ZIP) [file pone.0224390.s001.zip › data/regular vessel wall/viscoelastic condition_with different viscocity/twostraight-9000-disp-1.txt]

   1.28000E+01     1.42573E-01
   1.28013E+01     1.42425E-01
   1.28025E+01     1.42278E-01
   1.28038E+01     1.42131E-01
   1.28050E+01     1.41985E-01
   1.28063E+01     1.41840E-01
   1.28075E+01     1.41695E-01
   1.28088E+01     1.41550E-01
   1.28100E+01     1.41406E-01
   1.28113E+01     1.41263E-01
   1.28125E+01     1.41122E-01
   1.28138E+01     1.40985E-01
   1.28150E+01     1.40852E-01
   1.28163E+01     1.40727E-01
   1.28175E+01     1.40613E-01
   1.28188E+01     1.40514E-01
   1.28200E+01     1.40436E-01
   1.28213E+01     1.40386E-01
   1.28225E+01     1.40370E-01
   1.28238E+01     1.40397E-01
   1.28250E+01     1.40475E-01
   1.28263E+01     1.40613E-01
   1.28275E+01     1.40817E-01
   1.28288E+01     1.41093E-01
   1.28300E+01     1.41445E-01
   1.28313E+01     1.41876E-01
   1.28325E+01     1.42384E-01
   1.28338E+01     1.42966E-01
   1.28350E+01     1.43619E-01
   1.28363E+01     1.44333E-01
   1.28375E+01     1.45100E-01
   1.28388E+01     1.45912E-01
   1.28400E+01     1.46758E-01
   1.28413E+01     1.47629E-01
   1.28425E+01     1.48517E-01
   1.28438E+01     1.49414E-01
   1.28450E+01     1.50315E-01
   1.28463E+01     1.51215E-01
   1.28475E+01     1.52111E-01
   1.28488E+01     1.53003E-01
   1.28500E+01     1.53887E-01
   1.28513E+01     1.54765E-01
   1.28525E+01     1.55635E-01
   1.28538E+01     1.56499E-01
   1.28550E+01     1.57357E-01
   1.28563E+01     1.58208E-01
   1.28575E+01     1.59053E-01
   1.28588E+01     1.59892E-01
   1.28600E+01     1.60725E-01
   1.28613E+01     1.61552E-01
   1.28625E+01     1.62373E-01
   1.28638E+01     1.63188E-01
   1.28650E+01     1.63997E-01
   1.28663E+01     1.64799E-01
   1.28675E+01     1.65594E-01
   1.28688E+01     1.66383E-01
   1.28700E+01     1.67165E-01
   1.28713E+01     1.67939E-01
   1.28725E+01     1.68707E-01
   1.28738E+01     1.69468E-01
   1.28750E+01     1.70221E-01
   1.28763E+01     1.70967E-01
   1.28775E+01     1.71706E-01
   1.28788E+01     1.72438E-01
   1.28800E+01     1.73162E-01
   1.28813E+01     1.73879E-01
   1.28825E+01     1.74588E-01
   1.28838E+01     1.75291E-01
   1.28850E+01     1.75986E-01
   1.28863E+01     1.76673E-01
   1.28875E+01     1.77354E-01
   1.28888E+01     1.78027E-01
   1.28900E+01     1.78692E-01
   1.28913E+01     1.79350E-01
   1.28925E+01     1.80001E-01
   1.28938E+01     1.80645E-01
   1.28950E+01     1.81281E-01
   1.28963E+01     1.81909E-01
   1.28975E+01     1.82530E-01
   1.28988E+01     1.83143E-01
   1.29000E+01     1.83749E-01
   1.29013E+01     1.84347E-01
   1.29025E+01     1.84937E-01
   1.29038E+01     1.85519E-01
   1.29050E+01     1.86094E-01
   1.29063E+01     1.86661E-01
   1.29075E+01     1.87220E-01
   1.29088E+01     1.87771E-01
   1.29100E+01     1.88314E-01
   1.29113E+01     1.88849E-01
   1.29125E+01     1.89376E-01
   1.29138E+01     1.89895E-01
   1.29150E+01     1.90407E-01
   1.29163E+01     1.90910E-01
   1.29175E+01     1.91406E-01
   1.29188E+01     1.91894E-01
   1.29200E+01     1.92375E-01
   1.29213E+01     1.92849E-01
   1.29225E+01     1.93316E-01
   1.29238E+01     1.93776E-01
   1.29250E+01     1.94229E-01
   1.29263E+01     1.94677E-01
   1.29275E+01     1.95119E-01
   1.29288E+01     1.95556E-01
   1.29300E+01     1.95988E-01
   1.29313E+01     1.96416E-01
   1.29325E+01     1.96840E-01
   1.29338E+01     1.97262E-01
   1.29350E+01     1.97682E-01
   1.29363E+01     1.98101E-01
   1.29375E+01     1.98520E-01
   1.29388E+01     1.98940E-01
   1.29400E+01     1.99362E-01
   1.29413E+01     1.99787E-01
   1.29425E+01     2.00216E-01
   1.29438E+01     2.00650E-01
   1.29450E+01     2.01091E-01
   1.29463E+01     2.01540E-01
   1.29475E+01     2.01998E-01
   1.29488E+01     2.02466E-01
   1.29500E+01     2.02945E-01
   1.29513E+01     2.03436E-01
   1.29525E+01     2.03940E-01
   1.29538E+01     2.04457E-01
   1.29550E+01     2.04988E-01
   1.29563E+01     2.05533E-01
   1.29575E+01     2.06092E-01
   1.29588E+01     2.06665E-01
   1.29600E+01     2.07252E-01
   1.29613E+01     2.07851E-01
   1.29625E+01     2.08463E-01
   1.29638E+01     2.09085E-01
   1.29650E+01     2.09717E-01
   1.29663E+01     2.10356E-01
   1.29675E+01     2.11002E-01
   1.29688E+01     2.11652E-01
   1.29700E+01     2.12304E-01
   1.29713E+01     2.12956E-01
   1.29725E+01     2.13607E-01
   1.29738E+01     2.14253E-01
   1.29750E+01     2.14895E-01
   1.29763E+01     2.15529E-01
   1.29775E+01     2.16154E-01
   1.29788E+01     2.16768E-01
   1.29800E+01     2.17372E-01
   1.29813E+01     2.17962E-01
   1.29825E+01     2.18539E-01
   1.29838E+01     2.19102E-01
   1.29850E+01     2.19651E-01
   1.29863E+01     2.20185E-01
   1.29875E+01     2.20704E-01
   1.29888E+01     2.21209E-01
   1.29900E+01     2.21699E-01
   1.29913E+01     2.22176E-01
   1.29925E+01     2.22639E-01
   1.29938E+01     2.23089E-01
   1.29950E+01     2.23526E-01
   1.29963E+01     2.23952E-01
   1.29975E+01     2.24367E-01
   1.29988E+01     2.24771E-01
   1.30000E+01     2.25166E-01
   1.30013E+01     2.25552E-01
   1.30025E+01     2.25929E-01
   1.30038E+01     2.26298E-01
   1.30050E+01     2.26661E-01
   1.30063E+01     2.27017E-01
   1.30075E+01     2.27367E-01
   1.30088E+01     2.27711E-01
   1.30100E+01     2.28050E-01
   1.30113E+01     2.28384E-01
   1.30125E+01     2.28713E-01
   1.30138E+01     2.29038E-01
   1.30150E+01     2.29358E-01
   1.30163E+01     2.29674E-01
   1.30175E+01     2.29985E-01
   1.30188E+01     2.30292E-01
   1.30200E+01     2.30593E-01
   1.30213E+01     2.30888E-01
   1.30225E+01     2.31178E-01
   1.30238E+01     2.31461E-01
   1.30250E+01     2.31738E-01
   1.30263E+01     2.32006E-01
   1.30275E+01     2.32265E-01
   1.30288E+01     2.32516E-01
   1.30300E+01     2.32755E-01
   1.30313E+01     2.32984E-01
   1.30325E+01     2.33200E-01
   1.30338E+01     2.33404E-01
   1.30350E+01     2.33594E-01
   1.30363E+01     2.33770E-01
   1.30375E+01     2.33930E-01
   1.30388E+01     2.34075E-01
   1.30400E+01     2.34203E-01
   1.30413E+01     2.34314E-01
   1.30425E+01     2.34407E-01
   1.30438E+01     2.34482E-01
   1.30450E+01     2.34539E-01
   1.30463E+01     2.34577E-01
   1.30475E+01     2.34596E-01
   1.30488E+01     2.34596E-01
   1.30500E+01     2.34576E-01
   1.30513E+01     2.34537E-01
   1.30525E+01     2.34478E-01
   1.30538E+01     2.34400E-01
   1.30550E+01     2.34302E-01
   1.30563E+01     2.34184E-01
   1.30575E+01     2.34048E-01
   1.30588E+01     2.33894E-01
   1.30600E+01     2.33721E-01
   1.30613E+01     2.33531E-01
   1.30625E+01     2.33324E-01
   1.30638E+01     2.33101E-01
   1.30650E+01     2.32862E-01
   1.30663E+01     2.32608E-01
   1.30675E+01     2.32339E-01
   1.30688E+01     2.32053E-01
   1.30700E+01     2.31751E-01
   1.30713E+01     2.31430E-01
   1.30725E+01     2.31092E-01
   1.30738E+01     2.30735E-01
   1.30750E+01     2.30361E-01
   1.30763E+01     2.29968E-01
   1.30775E+01     2.29559E-01
   1.30788E+01     2.29134E-01
   1.30800E+01     2.28694E-01
   1.30813E+01     2.28241E-01
   1.30825E+01     2.27780E-01
   1.30838E+01     2.27313E-01
   1.30850E+01     2.26845E-01
   1.30863E+01     2.26383E-01
   1.30875E+01     2.25934E-01
   1.30888E+01     2.25503E-01
   1.30900E+01     2.25100E-01
   1.30913E+01     2.24730E-01
   1.30925E+01     2.24399E-01
   1.30938E+01     2.24113E-01
   1.30950E+01     2.23874E-01
   1.30963E+01     2.23685E-01
   1.30975E+01     2.23545E-01
   1.30988E+01     2.23453E-01
   1.31000E+01     2.23404E-01
   1.31013E+01     2.23393E-01
   1.31025E+01     2.23414E-01
   1.31038E+01     2.23462E-01
   1.31050E+01     2.23528E-01
   1.31063E+01     2.23607E-01
   1.31075E+01     2.23693E-01
   1.31088E+01     2.23782E-01
   1.31100E+01     2.23869E-01
   1.31113E+01     2.23951E-01
   1.31125E+01     2.24027E-01
   1.31138E+01     2.24094E-01
   1.31150E+01     2.24153E-01
   1.31163E+01     2.24202E-01
   1.31175E+01     2.24241E-01
   1.31188E+01     2.24270E-01
   1.31200E+01     2.24290E-01
   1.31213E+01     2.24301E-01
   1.31225E+01     2.24302E-01
   1.31238E+01     2.24294E-01
   1.31250E+01     2.24277E-01
   1.31263E+01     2.24250E-01
   1.31275E+01     2.24216E-01
   1.31288E+01     2.24172E-01
   1.31300E+01     2.24120E-01
   1.31313E+01     2.24059E-01
   1.31325E+01     2.23989E-01
   1.31338E+01     2.23911E-01
   1.31350E+01     2.23823E-01
   1.31363E+01     2.23727E-01
   1.31375E+01     2.23622E-01
   1.31388E+01     2.23508E-01
   1.31400E+01     2.23385E-01
   1.31413E+01     2.23252E-01
   1.31425E+01     2.23109E-01
   1.31438E+01     2.22957E-01
   1.31450E+01     2.22796E-01
   1.31463E+01     2.22624E-01
   1.31475E+01     2.22443E-01
   1.31488E+01     2.22253E-01
   1.31500E+01     2.22052E-01
   1.31513E+01     2.21842E-01
   1.31525E+01     2.21623E-01
   1.31538E+01     2.21395E-01
   1.31550E+01     2.21157E-01
   1.31563E+01     2.20911E-01
   1.31575E+01     2.20656E-01
   1.31588E+01     2.20392E-01
   1.31600E+01     2.20119E-01
   1.31613E+01     2.19838E-01
   1.31625E+01     2.19548E-01
   1.31638E+01     2.19249E-01
   1.31650E+01     2.18942E-01
   1.31663E+01     2.18627E-01
   1.31675E+01     2.18303E-01
   1.31688E+01     2.17971E-01
   1.31700E+01     2.17631E-01
   1.31713E+01     2.17282E-01
   1.31725E+01     2.16926E-01
   1.31738E+01     2.16562E-01
   1.31750E+01     2.16191E-01
   1.31763E+01     2.15812E-01
   1.31775E+01     2.15427E-01
   1.31788E+01     2.15035E-01
   1.31800E+01     2.14637E-01
   1.31813E+01     2.14233E-01
   1.31825E+01     2.13824E-01
   1.31838E+01     2.13410E-01
   1.31850E+01     2.12992E-01
   1.31863E+01     2.12571E-01
   1.31875E+01     2.12146E-01
   1.31888E+01     2.11719E-01
   1.31900E+01     2.11291E-01
   1.31913E+01     2.10861E-01
   1.31925E+01     2.10431E-01
   1.31938E+01     2.10001E-01
   1.31950E+01     2.09573E-01
   1.31963E+01     2.09147E-01
   1.31975E+01     2.08724E-01
   1.31988E+01     2.08304E-01
   1.32000E+01     2.07890E-01
   1.32013E+01     2.07480E-01
   1.32025E+01     2.07077E-01
   1.32038E+01     2.06681E-01
   1.32050E+01     2.06294E-01
   1.32063E+01     2.05914E-01
   1.32075E+01     2.05544E-01
   1.32088E+01     2.05184E-01
   1.32100E+01     2.04834E-01
   1.32113E+01     2.04495E-01
   1.32125E+01     2.04167E-01
   1.32138E+01     2.03850E-01
   1.32150E+01     2.03545E-01
   1.32163E+01     2.03250E-01
   1.32175E+01     2.02967E-01
   1.32188E+01     2.02694E-01
   1.32200E+01     2.02431E-01
   1.32213E+01     2.02177E-01
   1.32225E+01     2.01933E-01
   1.32238E+01     2.01696E-01
   1.32250E+01     2.01465E-01
   1.32263E+01     2.01241E-01
   1.32275E+01     2.01022E-01
   1.32288E+01     2.00807E-01
   1.32300E+01     2.00595E-01
   1.32313E+01     2.00385E-01
   1.32325E+01     2.00176E-01
   1.32338E+01     1.99967E-01
   1.32350E+01     1.99758E-01
   1.32363E+01     1.99547E-01
   1.32375E+01     1.99334E-01
   1.32388E+01     1.99119E-01
   1.32400E+01     1.98902E-01
   1.32413E+01     1.98681E-01
   1.32425E+01     1.98458E-01
   1.32438E+01     1.98232E-01
   1.32450E+01     1.98003E-01
   1.32463E+01     1.97771E-01
   1.32475E+01     1.97537E-01
   1.32488E+01     1.97300E-01
   1.32500E+01     1.97063E-01
   1.32513E+01     1.96823E-01
   1.32525E+01     1.96583E-01
   1.32538E+01     1.96343E-01
   1.32550E+01     1.96103E-01
   1.32563E+01     1.95864E-01
   1.32575E+01     1.95627E-01
   1.32588E+01     1.95391E-01
   1.32600E+01     1.95159E-01
   1.32613E+01     1.94929E-01
   1.32625E+01     1.94704E-01
   1.32638E+01     1.94484E-01
   1.32650E+01     1.94269E-01
   1.32663E+01     1.94060E-01
   1.32675E+01     1.93857E-01
   1.32688E+01     1.93660E-01
   1.32700E+01     1.93471E-01
   1.32713E+01     1.93288E-01
   1.32725E+01     1.93113E-01
   1.32738E+01     1.92946E-01
   1.32750E+01     1.92785E-01
   1.32763E+01     1.92633E-01
   1.32775E+01     1.92487E-01
   1.32788E+01     1.92348E-01
   1.32800E+01     1.92215E-01
   1.32813E+01     1.92089E-01
   1.32825E+01     1.91968E-01
   1.32838E+01     1.91852E-01
   1.32850E+01     1.91740E-01
   1.32863E+01     1.91633E-01
   1.32875E+01     1.91528E-01
   1.32888E+01     1.91426E-01
   1.32900E+01     1.91326E-01
   1.32913E+01     1.91227E-01
   1.32925E+01     1.91128E-01
   1.32938E+01     1.91030E-01
   1.32950E+01     1.90930E-01
   1.32963E+01     1.90829E-01
   1.32975E+01     1.90727E-01
   1.32988E+01     1.90622E-01
   1.33000E+01     1.90514E-01
   1.33013E+01     1.90402E-01
   1.33025E+01     1.90288E-01
   1.33038E+01     1.90169E-01
   1.33050E+01     1.90046E-01
   1.33063E+01     1.89918E-01
   1.33075E+01     1.89786E-01
   1.33088E+01     1.89649E-01
   1.33100E+01     1.89506E-01
   1.33113E+01     1.89359E-01
   1.33125E+01     1.89206E-01
   1.33138E+01     1.89048E-01
   1.33150E+01     1.88884E-01
   1.33163E+01     1.88715E-01
   1.33175E+01     1.88541E-01
   1.33188E+01     1.88361E-01
   1.33200E+01     1.88176E-01
   1.33213E+01     1.87985E-01
   1.33225E+01     1.87789E-01
   1.33238E+01     1.87588E-01
   1.33250E+01     1.87381E-01
   1.33263E+01     1.87169E-01
   1.33275E+01     1.86953E-01
   1.33288E+01     1.86731E-01
   1.33300E+01     1.86504E-01
   1.33313E+01     1.86273E-01
   1.33325E+01     1.86037E-01
   1.33338E+01     1.85797E-01
   1.33350E+01     1.85552E-01
   1.33363E+01     1.85302E-01
   1.33375E+01     1.85049E-01
   1.33388E+01     1.84791E-01
   1.33400E+01     1.84530E-01
   1.33413E+01     1.84265E-01
   1.33425E+01     1.83996E-01
   1.33438E+01     1.83724E-01
   1.33450E+01     1.83449E-01
   1.33463E+01     1.83170E-01
   1.33475E+01     1.82889E-01
   1.33488E+01     1.82604E-01
   1.33500E+01     1.82318E-01
   1.33513E+01     1.82029E-01
   1.33525E+01     1.81737E-01
   1.33538E+01     1.81444E-01
   1.33550E+01     1.81149E-01
   1.33563E+01     1.80853E-01
   1.33575E+01     1.80555E-01
   1.33588E+01     1.80257E-01
   1.33600E+01     1.79957E-01
   1.33613E+01     1.79657E-01
   1.33625E+01     1.79357E-01
   1.33638E+01     1.79056E-01
   1.33650E+01     1.78756E-01
   1.33663E+01     1.78456E-01
   1.33675E+01     1.78157E-01
   1.33688E+01     1.77858E-01
   1.33700E+01     1.77561E-01
   1.33713E+01     1.77265E-01
   1.33725E+01     1.76971E-01
   1.33738E+01     1.76679E-01
   1.33750E+01     1.76388E-01
   1.33763E+01     1.76100E-01
   1.33775E+01     1.75814E-01
   1.33788E+01     1.75531E-01
   1.33800E+01     1.75251E-01
   1.33813E+01     1.74974E-01
   1.33825E+01     1.74700E-01
   1.33838E+01     1.74429E-01
   1.33850E+01     1.74162E-01
   1.33863E+01     1.73898E-01
   1.33875E+01     1.73638E-01
   1.33888E+01     1.73382E-01
   1.33900E+01     1.73130E-01
   1.33913E+01     1.72881E-01
   1.33925E+01     1.72636E-01
   1.33938E+01     1.72396E-01
   1.33950E+01     1.72159E-01
   1.33963E+01     1.71925E-01
   1.33975E+01     1.71696E-01
   1.33988E+01     1.71470E-01
   1.34000E+01     1.71248E-01
   1.34013E+01     1.71029E-01
   1.34025E+01     1.70813E-01
   1.34038E+01     1.70601E-01
   1.34050E+01     1.70392E-01
   1.34063E+01     1.70185E-01
   1.34075E+01     1.69981E-01
   1.34088E+01     1.69779E-01
   1.34100E+01     1.69580E-01
   1.34113E+01     1.69383E-01
   1.34125E+01     1.69188E-01
   1.34138E+01     1.68994E-01
   1.34150E+01     1.68802E-01
   1.34163E+01     1.68611E-01
   1.34175E+01     1.68422E-01
   1.34188E+01     1.68234E-01
   1.34200E+01     1.68047E-01
   1.34213E+01     1.67860E-01
   1.34225E+01     1.67675E-01
   1.34238E+01     1.67490E-01
   1.34250E+01     1.67306E-01
   1.34263E+01     1.67123E-01
   1.34275E+01     1.66940E-01
   1.34288E+01     1.66758E-01
   1.34300E+01     1.66577E-01
   1.34313E+01     1.66397E-01
   1.34325E+01     1.66217E-01
   1.34338E+01     1.66039E-01
   1.34350E+01     1.65861E-01
   1.34363E+01     1.65684E-01
   1.34375E+01     1.65509E-01
   1.34388E+01     1.65335E-01
   1.34400E+01     1.65162E-01
   1.34413E+01     1.64990E-01
   1.34425E+01     1.64820E-01
   1.34438E+01     1.64652E-01
   1.34450E+01     1.64485E-01
   1.34463E+01     1.64320E-01
   1.34475E+01     1.64157E-01
   1.34488E+01     1.63996E-01
   1.34500E+01     1.63837E-01
   1.34513E+01     1.63679E-01
   1.34525E+01     1.63524E-01
   1.34538E+01     1.63371E-01
   1.34550E+01     1.63220E-01
   1.34563E+01     1.63070E-01
   1.34575E+01     1.62923E-01
   1.34588E+01     1.62777E-01
   1.34600E+01     1.62633E-01
   1.34613E+01     1.62490E-01
   1.34625E+01     1.62349E-01
   1.34638E+01     1.62210E-01
   1.34650E+01     1.62071E-01
   1.34663E+01     1.61933E-01
   1.34675E+01     1.61797E-01
   1.34688E+01     1.61661E-01
   1.34700E+01     1.61525E-01
   1.34713E+01     1.61390E-01
   1.34725E+01     1.61255E-01
   1.34738E+01     1.61119E-01
   1.34750E+01     1.60984E-01
   1.34763E+01     1.60847E-01
   1.34775E+01     1.60711E-01
   1.34788E+01     1.60573E-01
   1.34800E+01     1.60434E-01
   1.34813E+01     1.60294E-01
   1.34825E+01     1.60152E-01
   1.34838E+01     1.60009E-01
   1.34850E+01     1.59865E-01
   1.34863E+01     1.59718E-01
   1.34875E+01     1.59570E-01
   1.34888E+01     1.59419E-01
   1.34900E+01     1.59266E-01
   1.34913E+01     1.59111E-01
   1.34925E+01     1.58954E-01
   1.34938E+01     1.58794E-01
   1.34950E+01     1.58632E-01
   1.34963E+01     1.58468E-01
   1.34975E+01     1.58301E-01
   1.34988E+01     1.58131E-01
   1.35000E+01     1.57959E-01
   1.35013E+01     1.57785E-01
   1.35025E+01     1.57608E-01
   1.35038E+01     1.57428E-01
   1.35050E+01     1.57247E-01
   1.35063E+01     1.57062E-01
   1.35075E+01     1.56876E-01
   1.35088E+01     1.56687E-01
   1.35100E+01     1.56496E-01
   1.35113E+01     1.56303E-01
   1.35125E+01     1.56108E-01
   1.35138E+01     1.55911E-01
   1.35150E+01     1.55711E-01
   1.35163E+01     1.55510E-01
   1.35175E+01     1.55308E-01
   1.35188E+01     1.55103E-01
   1.35200E+01     1.54897E-01
   1.35213E+01     1.54690E-01
   1.35225E+01     1.54481E-01
   1.35238E+01     1.54271E-01
   1.35250E+01     1.54060E-01
   1.35263E+01     1.53847E-01
   1.35275E+01     1.53634E-01
   1.35288E+01     1.53420E-01
   1.35300E+01     1.53205E-01
   1.35313E+01     1.52990E-01
   1.35325E+01     1.52774E-01
   1.35338E+01     1.52557E-01
   1.35350E+01     1.52340E-01
   1.35363E+01     1.52123E-01
   1.35375E+01     1.51906E-01
   1.35388E+01     1.51689E-01
   1.35400E+01     1.51472E-01
   1.35413E+01     1.51255E-01
   1.35425E+01     1.51039E-01
   1.35438E+01     1.50823E-01
   1.35450E+01     1.50607E-01
   1.35463E+01     1.50392E-01
   1.35475E+01     1.50178E-01
   1.35488E+01     1.49965E-01
   1.35500E+01     1.49753E-01
   1.35513E+01     1.49541E-01
   1.35525E+01     1.49331E-01
   1.35538E+01     1.49122E-01
   1.35550E+01     1.48914E-01
   1.35563E+01     1.48708E-01
   1.35575E+01     1.48503E-01
   1.35588E+01     1.48299E-01
   1.35600E+01     1.48098E-01
   1.35613E+01     1.47897E-01
   1.35625E+01     1.47699E-01
   1.35638E+01     1.47502E-01
   1.35650E+01     1.47307E-01
   1.35663E+01     1.47114E-01
   1.35675E+01     1.46922E-01
   1.35688E+01     1.46733E-01
   1.35700E+01     1.46545E-01
   1.35713E+01     1.46359E-01
   1.35725E+01     1.46176E-01
   1.35738E+01     1.45994E-01
   1.35750E+01     1.45814E-01
   1.35763E+01     1.45636E-01
   1.35775E+01     1.45460E-01
   1.35788E+01     1.45286E-01
   1.35800E+01     1.45113E-01
   1.35813E+01     1.44943E-01
   1.35825E+01     1.44774E-01
   1.35838E+01     1.44607E-01
   1.35850E+01     1.44442E-01
   1.35863E+01     1.44278E-01
   1.35875E+01     1.44116E-01
   1.35888E+01     1.43956E-01
   1.35900E+01     1.43797E-01
   1.35913E+01     1.43639E-01
   1.35925E+01     1.43483E-01
   1.35938E+01     1.43328E-01
   1.35950E+01     1.43175E-01
   1.35963E+01     1.43023E-01
   1.35975E+01     1.42872E-01
   1.35988E+01     1.42722E-01
   1.36000E+01     1.42573E-01
