# Supplementary material for: On the accuracy of displacement-based wave intensity analysis: Effect of vessel wall viscoelasticity and nonlinearity
Source: PLoS One. 2019 Nov 1;14(11):e0224390. doi: 10.1371/journal.pone.0224390 (PMC6824577; doi:10.1371/journal.pone.0224390)
Supplement: S1 File — (ZIP) [file pone.0224390.s001.zip › data/regular vessel wall/viscoelastic condition_with different viscocity/twostraight-9000-pre-1.txt]

   1.28000E+01     1.81520E+04
   1.28013E+01     1.81341E+04
   1.28025E+01     1.81167E+04
   1.28038E+01     1.81002E+04
   1.28050E+01     1.80851E+04
   1.28063E+01     1.80713E+04
   1.28075E+01     1.80588E+04
   1.28088E+01     1.80471E+04
   1.28100E+01     1.80360E+04
   1.28113E+01     1.80253E+04
   1.28125E+01     1.80151E+04
   1.28138E+01     1.80055E+04
   1.28150E+01     1.79972E+04
   1.28163E+01     1.79906E+04
   1.28175E+01     1.79867E+04
   1.28188E+01     1.79865E+04
   1.28200E+01     1.79912E+04
   1.28213E+01     1.80022E+04
   1.28225E+01     1.80212E+04
   1.28238E+01     1.80496E+04
   1.28250E+01     1.80892E+04
   1.28263E+01     1.81415E+04
   1.28275E+01     1.82078E+04
   1.28288E+01     1.82892E+04
   1.28300E+01     1.83863E+04
   1.28313E+01     1.84994E+04
   1.28325E+01     1.86282E+04
   1.28338E+01     1.87722E+04
   1.28350E+01     1.89301E+04
   1.28363E+01     1.91007E+04
   1.28375E+01     1.92822E+04
   1.28388E+01     1.94729E+04
   1.28400E+01     1.96708E+04
   1.28413E+01     1.98742E+04
   1.28425E+01     2.00815E+04
   1.28438E+01     2.02911E+04
   1.28450E+01     2.05019E+04
   1.28463E+01     2.07129E+04
   1.28475E+01     2.09233E+04
   1.28488E+01     2.11327E+04
   1.28500E+01     2.13406E+04
   1.28513E+01     2.15469E+04
   1.28525E+01     2.17514E+04
   1.28538E+01     2.19541E+04
   1.28550E+01     2.21549E+04
   1.28563E+01     2.23540E+04
   1.28575E+01     2.25512E+04
   1.28588E+01     2.27467E+04
   1.28600E+01     2.29405E+04
   1.28613E+01     2.31326E+04
   1.28625E+01     2.33230E+04
   1.28638E+01     2.35117E+04
   1.28650E+01     2.36987E+04
   1.28663E+01     2.38840E+04
   1.28675E+01     2.40676E+04
   1.28688E+01     2.42495E+04
   1.28700E+01     2.44297E+04
   1.28713E+01     2.46081E+04
   1.28725E+01     2.47848E+04
   1.28738E+01     2.49596E+04
   1.28750E+01     2.51327E+04
   1.28763E+01     2.53039E+04
   1.28775E+01     2.54732E+04
   1.28788E+01     2.56407E+04
   1.28800E+01     2.58062E+04
   1.28813E+01     2.59698E+04
   1.28825E+01     2.61314E+04
   1.28838E+01     2.62910E+04
   1.28850E+01     2.64486E+04
   1.28863E+01     2.66041E+04
   1.28875E+01     2.67576E+04
   1.28888E+01     2.69090E+04
   1.28900E+01     2.70584E+04
   1.28913E+01     2.72056E+04
   1.28925E+01     2.73508E+04
   1.28938E+01     2.74938E+04
   1.28950E+01     2.76348E+04
   1.28963E+01     2.77737E+04
   1.28975E+01     2.79104E+04
   1.28988E+01     2.80451E+04
   1.29000E+01     2.81776E+04
   1.29013E+01     2.83081E+04
   1.29025E+01     2.84365E+04
   1.29038E+01     2.85627E+04
   1.29050E+01     2.86869E+04
   1.29063E+01     2.88090E+04
   1.29075E+01     2.89290E+04
   1.29088E+01     2.90469E+04
   1.29100E+01     2.91626E+04
   1.29113E+01     2.92763E+04
   1.29125E+01     2.93878E+04
   1.29138E+01     2.94973E+04
   1.29150E+01     2.96046E+04
   1.29163E+01     2.97098E+04
   1.29175E+01     2.98130E+04
   1.29188E+01     2.99141E+04
   1.29200E+01     3.00132E+04
   1.29213E+01     3.01103E+04
   1.29225E+01     3.02054E+04
   1.29238E+01     3.02987E+04
   1.29250E+01     3.03901E+04
   1.29263E+01     3.04799E+04
   1.29275E+01     3.05680E+04
   1.29288E+01     3.06546E+04
   1.29300E+01     3.07398E+04
   1.29313E+01     3.08237E+04
   1.29325E+01     3.09065E+04
   1.29338E+01     3.09884E+04
   1.29350E+01     3.10696E+04
   1.29363E+01     3.11503E+04
   1.29375E+01     3.12306E+04
   1.29388E+01     3.13108E+04
   1.29400E+01     3.13912E+04
   1.29413E+01     3.14720E+04
   1.29425E+01     3.15534E+04
   1.29438E+01     3.16358E+04
   1.29450E+01     3.17193E+04
   1.29463E+01     3.18042E+04
   1.29475E+01     3.18908E+04
   1.29488E+01     3.19793E+04
   1.29500E+01     3.20699E+04
   1.29513E+01     3.21628E+04
   1.29525E+01     3.22582E+04
   1.29538E+01     3.23561E+04
   1.29550E+01     3.24567E+04
   1.29563E+01     3.25601E+04
   1.29575E+01     3.26661E+04
   1.29588E+01     3.27749E+04
   1.29600E+01     3.28862E+04
   1.29613E+01     3.29998E+04
   1.29625E+01     3.31157E+04
   1.29638E+01     3.32336E+04
   1.29650E+01     3.33531E+04
   1.29663E+01     3.34738E+04
   1.29675E+01     3.35956E+04
   1.29688E+01     3.37178E+04
   1.29700E+01     3.38402E+04
   1.29713E+01     3.39622E+04
   1.29725E+01     3.40835E+04
   1.29738E+01     3.42036E+04
   1.29750E+01     3.43221E+04
   1.29763E+01     3.44387E+04
   1.29775E+01     3.45529E+04
   1.29788E+01     3.46646E+04
   1.29800E+01     3.47734E+04
   1.29813E+01     3.48790E+04
   1.29825E+01     3.49814E+04
   1.29838E+01     3.50803E+04
   1.29850E+01     3.51758E+04
   1.29863E+01     3.52676E+04
   1.29875E+01     3.53559E+04
   1.29888E+01     3.54406E+04
   1.29900E+01     3.55218E+04
   1.29913E+01     3.55996E+04
   1.29925E+01     3.56741E+04
   1.29938E+01     3.57454E+04
   1.29950E+01     3.58137E+04
   1.29963E+01     3.58790E+04
   1.29975E+01     3.59416E+04
   1.29988E+01     3.60016E+04
   1.30000E+01     3.60592E+04
   1.30013E+01     3.61145E+04
   1.30025E+01     3.61678E+04
   1.30038E+01     3.62190E+04
   1.30050E+01     3.62685E+04
   1.30063E+01     3.63163E+04
   1.30075E+01     3.63625E+04
   1.30088E+01     3.64073E+04
   1.30100E+01     3.64508E+04
   1.30113E+01     3.64929E+04
   1.30125E+01     3.65339E+04
   1.30138E+01     3.65736E+04
   1.30150E+01     3.66122E+04
   1.30163E+01     3.66496E+04
   1.30175E+01     3.66858E+04
   1.30188E+01     3.67207E+04
   1.30200E+01     3.67544E+04
   1.30213E+01     3.67954E+04
   1.30225E+01     3.68258E+04
   1.30238E+01     3.68544E+04
   1.30250E+01     3.68813E+04
   1.30263E+01     3.69061E+04
   1.30275E+01     3.69289E+04
   1.30288E+01     3.69494E+04
   1.30300E+01     3.69674E+04
   1.30313E+01     3.69828E+04
   1.30325E+01     3.69953E+04
   1.30338E+01     3.70048E+04
   1.30350E+01     3.70110E+04
   1.30363E+01     3.70138E+04
   1.30375E+01     3.70130E+04
   1.30388E+01     3.70042E+04
   1.30400E+01     3.69966E+04
   1.30413E+01     3.69850E+04
   1.30425E+01     3.69695E+04
   1.30438E+01     3.69497E+04
   1.30450E+01     3.69257E+04
   1.30463E+01     3.68973E+04
   1.30475E+01     3.68646E+04
   1.30488E+01     3.68274E+04
   1.30500E+01     3.67858E+04
   1.30513E+01     3.67398E+04
   1.30525E+01     3.66894E+04
   1.30538E+01     3.66346E+04
   1.30550E+01     3.65754E+04
   1.30563E+01     3.65120E+04
   1.30575E+01     3.64444E+04
   1.30588E+01     3.63728E+04
   1.30600E+01     3.62972E+04
   1.30613E+01     3.62178E+04
   1.30625E+01     3.61348E+04
   1.30638E+01     3.60483E+04
   1.30650E+01     3.59586E+04
   1.30663E+01     3.58655E+04
   1.30675E+01     3.57692E+04
   1.30688E+01     3.56698E+04
   1.30700E+01     3.55673E+04
   1.30713E+01     3.54617E+04
   1.30725E+01     3.53528E+04
   1.30738E+01     3.52405E+04
   1.30750E+01     3.51248E+04
   1.30763E+01     3.50057E+04
   1.30775E+01     3.48833E+04
   1.30788E+01     3.47578E+04
   1.30800E+01     3.46296E+04
   1.30813E+01     3.44994E+04
   1.30825E+01     3.43678E+04
   1.30838E+01     3.42360E+04
   1.30850E+01     3.41053E+04
   1.30863E+01     3.39770E+04
   1.30875E+01     3.38526E+04
   1.30888E+01     3.37338E+04
   1.30900E+01     3.36219E+04
   1.30913E+01     3.35184E+04
   1.30925E+01     3.34245E+04
   1.30938E+01     3.33411E+04
   1.30950E+01     3.32687E+04
   1.30963E+01     3.32076E+04
   1.30975E+01     3.31575E+04
   1.30988E+01     3.31178E+04
   1.31000E+01     3.30878E+04
   1.31013E+01     3.30662E+04
   1.31025E+01     3.30517E+04
   1.31038E+01     3.30430E+04
   1.31050E+01     3.30387E+04
   1.31063E+01     3.30375E+04
   1.31075E+01     3.30381E+04
   1.31088E+01     3.30396E+04
   1.31100E+01     3.30411E+04
   1.31113E+01     3.30418E+04
   1.31125E+01     3.30414E+04
   1.31138E+01     3.30394E+04
   1.31150E+01     3.30355E+04
   1.31163E+01     3.30297E+04
   1.31175E+01     3.30217E+04
   1.31188E+01     3.30117E+04
   1.31200E+01     3.29995E+04
   1.31213E+01     3.29853E+04
   1.31225E+01     3.29690E+04
   1.31238E+01     3.29506E+04
   1.31250E+01     3.29303E+04
   1.31263E+01     3.29080E+04
   1.31275E+01     3.28839E+04
   1.31288E+01     3.28579E+04
   1.31300E+01     3.28301E+04
   1.31313E+01     3.28006E+04
   1.31325E+01     3.27692E+04
   1.31338E+01     3.27361E+04
   1.31350E+01     3.27013E+04
   1.31363E+01     3.26646E+04
   1.31375E+01     3.26262E+04
   1.31388E+01     3.25860E+04
   1.31400E+01     3.25439E+04
   1.31413E+01     3.25000E+04
   1.31425E+01     3.24541E+04
   1.31438E+01     3.24064E+04
   1.31450E+01     3.23567E+04
   1.31463E+01     3.23051E+04
   1.31475E+01     3.22515E+04
   1.31488E+01     3.21959E+04
   1.31500E+01     3.21384E+04
   1.31513E+01     3.20790E+04
   1.31525E+01     3.20177E+04
   1.31538E+01     3.19545E+04
   1.31550E+01     3.18895E+04
   1.31563E+01     3.18227E+04
   1.31575E+01     3.17541E+04
   1.31588E+01     3.16838E+04
   1.31600E+01     3.16117E+04
   1.31613E+01     3.15379E+04
   1.31625E+01     3.14625E+04
   1.31638E+01     3.13854E+04
   1.31650E+01     3.13067E+04
   1.31663E+01     3.12264E+04
   1.31675E+01     3.11446E+04
   1.31688E+01     3.10612E+04
   1.31700E+01     3.09763E+04
   1.31713E+01     3.08900E+04
   1.31725E+01     3.08022E+04
   1.31738E+01     3.07131E+04
   1.31750E+01     3.06228E+04
   1.31763E+01     3.05312E+04
   1.31775E+01     3.04385E+04
   1.31788E+01     3.03447E+04
   1.31800E+01     3.02500E+04
   1.31813E+01     3.01544E+04
   1.31825E+01     3.00581E+04
   1.31838E+01     2.99610E+04
   1.31850E+01     2.98635E+04
   1.31863E+01     2.97655E+04
   1.31875E+01     2.96673E+04
   1.31888E+01     2.95689E+04
   1.31900E+01     2.94705E+04
   1.31913E+01     2.93723E+04
   1.31925E+01     2.92744E+04
   1.31938E+01     2.91771E+04
   1.31950E+01     2.90804E+04
   1.31963E+01     2.89845E+04
   1.31975E+01     2.88897E+04
   1.31988E+01     2.87960E+04
   1.32000E+01     2.87038E+04
   1.32013E+01     2.86132E+04
   1.32025E+01     2.85243E+04
   1.32038E+01     2.84374E+04
   1.32050E+01     2.83525E+04
   1.32063E+01     2.82699E+04
   1.32075E+01     2.81896E+04
   1.32088E+01     2.81118E+04
   1.32100E+01     2.80367E+04
   1.32113E+01     2.79641E+04
   1.32125E+01     2.78943E+04
   1.32138E+01     2.78272E+04
   1.32150E+01     2.77628E+04
   1.32163E+01     2.77011E+04
   1.32175E+01     2.76420E+04
   1.32188E+01     2.75854E+04
   1.32200E+01     2.75313E+04
   1.32213E+01     2.74793E+04
   1.32225E+01     2.74295E+04
   1.32238E+01     2.73816E+04
   1.32250E+01     2.73353E+04
   1.32263E+01     2.72906E+04
   1.32275E+01     2.72471E+04
   1.32288E+01     2.72046E+04
   1.32300E+01     2.71630E+04
   1.32313E+01     2.71220E+04
   1.32325E+01     2.70813E+04
   1.32338E+01     2.70409E+04
   1.32350E+01     2.70005E+04
   1.32363E+01     2.69600E+04
   1.32375E+01     2.69193E+04
   1.32388E+01     2.68782E+04
   1.32400E+01     2.68367E+04
   1.32413E+01     2.67947E+04
   1.32425E+01     2.67523E+04
   1.32438E+01     2.67094E+04
   1.32450E+01     2.66660E+04
   1.32463E+01     2.66222E+04
   1.32475E+01     2.65780E+04
   1.32488E+01     2.65335E+04
   1.32500E+01     2.64888E+04
   1.32513E+01     2.64440E+04
   1.32525E+01     2.63991E+04
   1.32538E+01     2.63544E+04
   1.32550E+01     2.63099E+04
   1.32563E+01     2.62656E+04
   1.32575E+01     2.62219E+04
   1.32588E+01     2.61788E+04
   1.32600E+01     2.61364E+04
   1.32613E+01     2.60949E+04
   1.32625E+01     2.60544E+04
   1.32638E+01     2.60150E+04
   1.32650E+01     2.59769E+04
   1.32663E+01     2.59402E+04
   1.32675E+01     2.59048E+04
   1.32688E+01     2.58711E+04
   1.32700E+01     2.58389E+04
   1.32713E+01     2.58083E+04
   1.32725E+01     2.57794E+04
   1.32738E+01     2.57521E+04
   1.32750E+01     2.57265E+04
   1.32763E+01     2.57026E+04
   1.32775E+01     2.56802E+04
   1.32788E+01     2.56593E+04
   1.32800E+01     2.56398E+04
   1.32813E+01     2.56216E+04
   1.32825E+01     2.56047E+04
   1.32838E+01     2.55888E+04
   1.32850E+01     2.55739E+04
   1.32863E+01     2.55599E+04
   1.32875E+01     2.55464E+04
   1.32888E+01     2.55335E+04
   1.32900E+01     2.55210E+04
   1.32913E+01     2.55087E+04
   1.32925E+01     2.54965E+04
   1.32938E+01     2.54842E+04
   1.32950E+01     2.54717E+04
   1.32963E+01     2.54589E+04
   1.32975E+01     2.54457E+04
   1.32988E+01     2.54319E+04
   1.33000E+01     2.54174E+04
   1.33013E+01     2.54022E+04
   1.33025E+01     2.53862E+04
   1.33038E+01     2.53693E+04
   1.33050E+01     2.53515E+04
   1.33063E+01     2.53326E+04
   1.33075E+01     2.53127E+04
   1.33088E+01     2.52918E+04
   1.33100E+01     2.52697E+04
   1.33113E+01     2.52464E+04
   1.33125E+01     2.52220E+04
   1.33138E+01     2.51965E+04
   1.33150E+01     2.51697E+04
   1.33163E+01     2.51418E+04
   1.33175E+01     2.51128E+04
   1.33188E+01     2.50825E+04
   1.33200E+01     2.50512E+04
   1.33213E+01     2.50186E+04
   1.33225E+01     2.49849E+04
   1.33238E+01     2.49502E+04
   1.33250E+01     2.49143E+04
   1.33263E+01     2.48773E+04
   1.33275E+01     2.48393E+04
   1.33288E+01     2.48003E+04
   1.33300E+01     2.47602E+04
   1.33313E+01     2.47192E+04
   1.33325E+01     2.46772E+04
   1.33338E+01     2.46342E+04
   1.33350E+01     2.45904E+04
   1.33363E+01     2.45457E+04
   1.33375E+01     2.45002E+04
   1.33388E+01     2.44539E+04
   1.33400E+01     2.44068E+04
   1.33413E+01     2.43589E+04
   1.33425E+01     2.43104E+04
   1.33438E+01     2.42612E+04
   1.33450E+01     2.42114E+04
   1.33463E+01     2.41611E+04
   1.33475E+01     2.41102E+04
   1.33488E+01     2.40588E+04
   1.33500E+01     2.40069E+04
   1.33513E+01     2.39547E+04
   1.33525E+01     2.39021E+04
   1.33538E+01     2.38492E+04
   1.33550E+01     2.37961E+04
   1.33563E+01     2.37427E+04
   1.33575E+01     2.36892E+04
   1.33588E+01     2.36356E+04
   1.33600E+01     2.35819E+04
   1.33613E+01     2.35283E+04
   1.33625E+01     2.34746E+04
   1.33638E+01     2.34211E+04
   1.33650E+01     2.33678E+04
   1.33663E+01     2.33146E+04
   1.33675E+01     2.32617E+04
   1.33688E+01     2.32091E+04
   1.33700E+01     2.31569E+04
   1.33713E+01     2.31051E+04
   1.33725E+01     2.30538E+04
   1.33738E+01     2.30029E+04
   1.33750E+01     2.29526E+04
   1.33763E+01     2.29029E+04
   1.33775E+01     2.28539E+04
   1.33788E+01     2.28055E+04
   1.33800E+01     2.27578E+04
   1.33813E+01     2.27109E+04
   1.33825E+01     2.26647E+04
   1.33838E+01     2.26194E+04
   1.33850E+01     2.25749E+04
   1.33863E+01     2.25313E+04
   1.33875E+01     2.24885E+04
   1.33888E+01     2.24466E+04
   1.33900E+01     2.24056E+04
   1.33913E+01     2.23656E+04
   1.33925E+01     2.23264E+04
   1.33938E+01     2.22881E+04
   1.33950E+01     2.22507E+04
   1.33963E+01     2.22142E+04
   1.33975E+01     2.21785E+04
   1.33988E+01     2.21437E+04
   1.34000E+01     2.21096E+04
   1.34013E+01     2.20764E+04
   1.34025E+01     2.20439E+04
   1.34038E+01     2.20121E+04
   1.34050E+01     2.19810E+04
   1.34063E+01     2.19505E+04
   1.34075E+01     2.19207E+04
   1.34088E+01     2.18914E+04
   1.34100E+01     2.18625E+04
   1.34113E+01     2.18342E+04
   1.34125E+01     2.18063E+04
   1.34138E+01     2.17788E+04
   1.34150E+01     2.17517E+04
   1.34163E+01     2.17249E+04
   1.34175E+01     2.16983E+04
   1.34188E+01     2.16720E+04
   1.34200E+01     2.16460E+04
   1.34213E+01     2.16202E+04
   1.34225E+01     2.15946E+04
   1.34238E+01     2.15691E+04
   1.34250E+01     2.15438E+04
   1.34263E+01     2.15187E+04
   1.34275E+01     2.14937E+04
   1.34288E+01     2.14689E+04
   1.34300E+01     2.14443E+04
   1.34313E+01     2.14198E+04
   1.34325E+01     2.13956E+04
   1.34338E+01     2.13715E+04
   1.34350E+01     2.13476E+04
   1.34363E+01     2.13240E+04
   1.34375E+01     2.13006E+04
   1.34388E+01     2.12774E+04
   1.34400E+01     2.12546E+04
   1.34413E+01     2.12320E+04
   1.34425E+01     2.12097E+04
   1.34438E+01     2.11878E+04
   1.34450E+01     2.11663E+04
   1.34463E+01     2.11451E+04
   1.34475E+01     2.11243E+04
   1.34488E+01     2.11039E+04
   1.34500E+01     2.10839E+04
   1.34513E+01     2.10642E+04
   1.34525E+01     2.10450E+04
   1.34538E+01     2.10262E+04
   1.34550E+01     2.10078E+04
   1.34563E+01     2.09897E+04
   1.34575E+01     2.09721E+04
   1.34588E+01     2.09547E+04
   1.34600E+01     2.09377E+04
   1.34613E+01     2.09210E+04
   1.34625E+01     2.09046E+04
   1.34638E+01     2.08884E+04
   1.34650E+01     2.08725E+04
   1.34663E+01     2.08567E+04
   1.34675E+01     2.08411E+04
   1.34688E+01     2.08255E+04
   1.34700E+01     2.08100E+04
   1.34713E+01     2.07946E+04
   1.34725E+01     2.07791E+04
   1.34738E+01     2.07635E+04
   1.34750E+01     2.07479E+04
   1.34763E+01     2.07321E+04
   1.34775E+01     2.07161E+04
   1.34788E+01     2.06998E+04
   1.34800E+01     2.06833E+04
   1.34813E+01     2.06665E+04
   1.34825E+01     2.06494E+04
   1.34838E+01     2.06319E+04
   1.34850E+01     2.06140E+04
   1.34863E+01     2.05957E+04
   1.34875E+01     2.05770E+04
   1.34888E+01     2.05577E+04
   1.34900E+01     2.05380E+04
   1.34913E+01     2.05178E+04
   1.34925E+01     2.04971E+04
   1.34938E+01     2.04758E+04
   1.34950E+01     2.04541E+04
   1.34963E+01     2.04317E+04
   1.34975E+01     2.04089E+04
   1.34988E+01     2.03854E+04
   1.35000E+01     2.03615E+04
   1.35013E+01     2.03370E+04
   1.35025E+01     2.03120E+04
   1.35038E+01     2.02864E+04
   1.35050E+01     2.02604E+04
   1.35063E+01     2.02338E+04
   1.35075E+01     2.02067E+04
   1.35088E+01     2.01792E+04
   1.35100E+01     2.01512E+04
   1.35113E+01     2.01227E+04
   1.35125E+01     2.00938E+04
   1.35138E+01     2.00645E+04
   1.35150E+01     2.00348E+04
   1.35163E+01     2.00048E+04
   1.35175E+01     1.99743E+04
   1.35188E+01     1.99436E+04
   1.35200E+01     1.99125E+04
   1.35213E+01     1.98811E+04
   1.35225E+01     1.98495E+04
   1.35238E+01     1.98176E+04
   1.35250E+01     1.97855E+04
   1.35263E+01     1.97532E+04
   1.35275E+01     1.97207E+04
   1.35288E+01     1.96881E+04
   1.35300E+01     1.96553E+04
   1.35313E+01     1.96224E+04
   1.35325E+01     1.95895E+04
   1.35338E+01     1.95565E+04
   1.35350E+01     1.95234E+04
   1.35363E+01     1.94903E+04
   1.35375E+01     1.94573E+04
   1.35388E+01     1.94243E+04
   1.35400E+01     1.93913E+04
   1.35413E+01     1.93584E+04
   1.35425E+01     1.93256E+04
   1.35438E+01     1.92930E+04
   1.35450E+01     1.92605E+04
   1.35463E+01     1.92281E+04
   1.35475E+01     1.91959E+04
   1.35488E+01     1.91640E+04
   1.35500E+01     1.91323E+04
   1.35513E+01     1.91008E+04
   1.35525E+01     1.90696E+04
   1.35538E+01     1.90386E+04
   1.35550E+01     1.90080E+04
   1.35563E+01     1.89777E+04
   1.35575E+01     1.89476E+04
   1.35588E+01     1.89180E+04
   1.35600E+01     1.88887E+04
   1.35613E+01     1.88597E+04
   1.35625E+01     1.88312E+04
   1.35638E+01     1.88030E+04
   1.35650E+01     1.87752E+04
   1.35663E+01     1.87478E+04
   1.35675E+01     1.87208E+04
   1.35688E+01     1.86943E+04
   1.35700E+01     1.86681E+04
   1.35713E+01     1.86424E+04
   1.35725E+01     1.86170E+04
   1.35738E+01     1.85921E+04
   1.35750E+01     1.85676E+04
   1.35763E+01     1.85435E+04
   1.35775E+01     1.85198E+04
   1.35788E+01     1.84966E+04
   1.35800E+01     1.84737E+04
   1.35813E+01     1.84511E+04
   1.35825E+01     1.84290E+04
   1.35838E+01     1.84072E+04
   1.35850E+01     1.83858E+04
   1.35863E+01     1.83647E+04
   1.35875E+01     1.83440E+04
   1.35888E+01     1.83236E+04
   1.35900E+01     1.83034E+04
   1.35913E+01     1.82836E+04
   1.35925E+01     1.82641E+04
   1.35938E+01     1.82448E+04
   1.35950E+01     1.82258E+04
   1.35963E+01     1.82070E+04
   1.35975E+01     1.81884E+04
   1.35988E+01     1.81701E+04
   1.36000E+01     1.81520E+04
