# Supplementary material for: On the accuracy of displacement-based wave intensity analysis: Effect of vessel wall viscoelasticity and nonlinearity
Source: PLoS One. 2019 Nov 1;14(11):e0224390. doi: 10.1371/journal.pone.0224390 (PMC6824577; doi:10.1371/journal.pone.0224390)
Supplement: S1 File — (ZIP) [file pone.0224390.s001.zip › data/regular vessel wall/viscoelastic condition_with different viscocity/twostraight-9000-vel-1.txt]

12.8		3.78096
12.8013		3.73474
12.8025		3.68952
12.8038		3.64564
12.805		3.60347
12.8063		3.56319
12.8075		3.52483
12.8088		3.48835
12.81		3.45379
12.8113		3.4214
12.8125		3.39171
12.8138		3.36562
12.815		3.34444
12.8163		3.32999
12.8175		3.32464
12.8188		3.33136
12.82		3.35375
12.8213		3.39596
12.8225		3.46257
12.8238		3.55845
12.825		3.68844
12.8263		3.85716
12.8275		4.06866
12.8288		4.32618
12.83		4.63184
12.8313		4.98653
12.8325		5.38975
12.8338		5.83964
12.835		6.33303
12.8363		6.86571
12.8375		7.43263
12.8388		8.0283
12.84		8.64708
12.8413		9.28353
12.8425		9.93267
12.8438		10.5902
12.845		11.2525
12.8463		11.9168
12.8475		12.5812
12.8488		13.2443
12.85		13.9053
12.8513		14.5637
12.8525		15.2196
12.8538		15.8729
12.855		16.5237
12.8563		17.1723
12.8575		17.8187
12.8588		18.463
12.86		19.1052
12.8613		19.7452
12.8625		20.3831
12.8638		21.0186
12.865		21.6516
12.8663		22.2819
12.8675		22.9095
12.8688		23.534
12.87		24.1553
12.8713		24.7732
12.8725		25.3877
12.8738		25.9985
12.875		26.6054
12.8763		27.2084
12.8775		27.8073
12.8788		28.4019
12.88		28.9922
12.8813		29.578
12.8825		30.1591
12.8838		30.7353
12.885		31.3066
12.8863		31.8726
12.8875		32.4332
12.8888		32.9881
12.89		33.5372
12.8913		34.0801
12.8925		34.6167
12.8938		35.1465
12.895		35.6694
12.8963		36.185
12.8975		36.6931
12.8988		37.1933
12.9		37.6854
12.9013		38.1691
12.9025		38.644
12.9038		39.11
12.905		39.5667
12.9063		40.0139
12.9075		40.4514
12.9088		40.879
12.91		41.2966
12.9113		41.7038
12.9125		42.1006
12.9138		42.4868
12.915		42.8623
12.9163		43.227
12.9175		43.5806
12.9188		43.9232
12.92		44.2545
12.9213		44.5744
12.9225		44.8828
12.9238		45.1793
12.925		45.464
12.9263		45.7363
12.9275		45.9962
12.9288		46.2433
12.93		46.4772
12.9313		46.6976
12.9325		46.904
12.9338		47.0959
12.935		47.2729
12.9363		47.4344
12.9375		47.5798
12.9388		47.7085
12.94		47.8198
12.9413		47.9132
12.9425		47.9879
12.9438		48.0433
12.945		48.0786
12.9463		48.0933
12.9475		48.0867
12.9488		48.0581
12.95		48.0071
12.9513		47.9332
12.9525		47.836
12.9538		47.7152
12.955		47.5705
12.9563		47.4019
12.9575		47.2094
12.9588		46.9933
12.96		46.7537
12.9613		46.4912
12.9625		46.2064
12.9638		45.9
12.965		45.5729
12.9663		45.226
12.9675		44.8605
12.9688		44.4776
12.97		44.0785
12.9713		43.6645
12.9725		43.2369
12.9738		42.7971
12.975		42.3463
12.9763		41.8859
12.9775		41.417
12.9788		40.9409
12.98		40.4585
12.9813		39.971
12.9825		39.4791
12.9838		38.9838
12.985		38.4858
12.9863		37.9857
12.9875		37.4841
12.9888		36.9816
12.99		36.4787
12.9913		35.9758
12.9925		35.4733
12.9938		34.9716
12.995		34.4712
12.9963		33.9722
12.9975		33.4752
12.9988		32.9805
13		32.4883
13.0013		31.9991
13.0025		31.5132
13.0038		31.0309
13.005		30.5526
13.0063		30.0786
13.0075		29.6091
13.0088		29.1444
13.01		28.6849
13.0113		28.2307
13.0125		27.7819
13.0138		27.3387
13.015		26.9013
13.0163		26.4695
13.0175		26.0435
13.0188		25.6232
13.02		25.2083
13.0213		24.799
13.0225		24.3948
13.0238		23.9955
13.025		23.6006
13.0263		23.21
13.0275		22.8231
13.0288		22.4395
13.03		22.0588
13.0313		21.6805
13.0325		21.3042
13.0338		20.9295
13.035		20.5558
13.0363		20.183
13.0375		19.8104
13.0388		19.4382
13.04		19.0656
13.0413		18.6924
13.0425		18.3184
13.0438		17.9433
13.045		17.567
13.0463		17.1894
13.0475		16.8103
13.0488		16.4298
13.05		16.0477
13.0513		15.6642
13.0525		15.2791
13.0538		14.8927
13.055		14.5051
13.0563		14.1164
13.0575		13.7268
13.0588		13.3366
13.06		12.9462
13.0613		12.5558
13.0625		12.1659
13.0638		11.7766
13.065		11.3882
13.0663		11.0007
13.0675		10.6142
13.0688		10.2287
13.07		9.84415
13.0713		9.46035
13.0725		9.07719
13.0738		8.69458
13.075		8.31251
13.0763		7.93111
13.0775		7.55072
13.0788		7.17193
13.08		6.79579
13.0813		6.42382
13.0825		6.05819
13.0838		5.7016
13.085		5.35729
13.0863		5.02895
13.0875		4.72051
13.0888		4.43604
13.09		4.17949
13.0913		3.95448
13.0925		3.76401
13.0938		3.61031
13.095		3.49464
13.0963		3.41717
13.0975		3.37697
13.0988		3.37208
13.1		3.39963
13.1013		3.45605
13.1025		3.53733
13.1038		3.63922
13.105		3.75751
13.1063		3.88824
13.1075		4.02784
13.1088		4.17324
13.11		4.32188
13.1113		4.47179
13.1125		4.62144
13.1138		4.76975
13.115		4.91597
13.1163		5.05964
13.1175		5.20045
13.1188		5.33823
13.12		5.4729
13.1213		5.60439
13.1225		5.73266
13.1238		5.85767
13.125		5.97937
13.1263		6.09769
13.1275		6.21257
13.1288		6.32397
13.13		6.43183
13.1313		6.53614
13.1325		6.6369
13.1338		6.73416
13.135		6.82799
13.1363		6.9185
13.1375		7.00585
13.1388		7.09023
13.14		7.17185
13.1413		7.25097
13.1425		7.32783
13.1438		7.40271
13.145		7.47588
13.1463		7.5476
13.1475		7.61812
13.1488		7.68769
13.15		7.75652
13.1513		7.82481
13.1525		7.89276
13.1538		7.96054
13.155		8.02831
13.1563		8.09621
13.1575		8.1644
13.1588		8.23299
13.16		8.30213
13.1613		8.37191
13.1625		8.44246
13.1638		8.51386
13.165		8.5862
13.1663		8.65953
13.1675		8.73391
13.1688		8.80936
13.17		8.88589
13.1713		8.96349
13.1725		9.04214
13.1738		9.12178
13.175		9.20235
13.1763		9.28377
13.1775		9.36593
13.1788		9.44871
13.18		9.53195
13.1813		9.61548
13.1825		9.6991
13.1838		9.78257
13.185		9.86562
13.1863		9.94794
13.1875		10.0292
13.1888		10.109
13.19		10.1869
13.1913		10.2625
13.1925		10.3351
13.1938		10.4044
13.195		10.4697
13.1963		10.5304
13.1975		10.5859
13.1988		10.6354
13.2		10.6785
13.2013		10.7144
13.2025		10.7424
13.2038		10.762
13.205		10.7725
13.2063		10.7734
13.2075		10.7642
13.2088		10.7444
13.21		10.7137
13.2113		10.6717
13.2125		10.6182
13.2138		10.553
13.215		10.4762
13.2163		10.3877
13.2175		10.2877
13.2188		10.1765
13.22		10.0543
13.2213		9.92162
13.2225		9.77897
13.2238		9.62691
13.225		9.46611
13.2263		9.29729
13.2275		9.12121
13.2288		8.93868
13.23		8.75053
13.2313		8.55762
13.2325		8.36079
13.2338		8.1609
13.235		7.95879
13.2363		7.75528
13.2375		7.55115
13.2388		7.34718
13.24		7.14409
13.2413		6.94256
13.2425		6.74325
13.2438		6.54676
13.245		6.35365
13.2463		6.16445
13.2475		5.97964
13.2488		5.79966
13.25		5.62491
13.2513		5.45578
13.2525		5.29262
13.2538		5.13578
13.255		4.98559
13.2563		4.84237
13.2575		4.70642
13.2588		4.57804
13.26		4.45751
13.2613		4.3451
13.2625		4.24104
13.2638		4.14554
13.265		4.05878
13.2663		3.98091
13.2675		3.91204
13.2688		3.85222
13.27		3.80148
13.2713		3.7598
13.2725		3.72708
13.2738		3.70322
13.275		3.68802
13.2763		3.68127
13.2775		3.68268
13.2788		3.69195
13.28		3.70871
13.2813		3.73257
13.2825		3.7631
13.2838		3.79983
13.285		3.84231
13.2863		3.89002
13.2875		3.94247
13.2888		3.99914
13.29		4.05954
13.2913		4.12315
13.2925		4.1895
13.2938		4.2581
13.295		4.3285
13.2963		4.40028
13.2975		4.47304
13.2988		4.54641
13.3		4.62005
13.3013		4.69365
13.3025		4.76695
13.3038		4.8397
13.305		4.91172
13.3063		4.98282
13.3075		5.05287
13.3088		5.12175
13.31		5.18937
13.3113		5.25569
13.3125		5.32065
13.3138		5.38424
13.315		5.44646
13.3163		5.50732
13.3175		5.56684
13.3188		5.62507
13.32		5.68203
13.3213		5.73779
13.3225		5.79239
13.3238		5.8459
13.325		5.89837
13.3263		5.94986
13.3275		6.00042
13.3288		6.05011
13.33		6.09899
13.3313		6.14709
13.3325		6.19446
13.3338		6.24114
13.335		6.28716
13.3363		6.33254
13.3375		6.37731
13.3388		6.42146
13.34		6.46502
13.3413		6.50796
13.3425		6.55029
13.3438		6.59198
13.345		6.633
13.3463		6.67333
13.3475		6.71291
13.3488		6.75171
13.35		6.78966
13.3513		6.82669
13.3525		6.86274
13.3538		6.89772
13.355		6.93156
13.3563		6.96415
13.3575		6.99539
13.3588		7.02519
13.36		7.05342
13.3613		7.07998
13.3625		7.10472
13.3638		7.12754
13.365		7.1483
13.3663		7.16685
13.3675		7.18307
13.3688		7.19682
13.37		7.20795
13.3713		7.21632
13.3725		7.2218
13.3738		7.22425
13.375		7.22353
13.3763		7.21951
13.3775		7.21208
13.3788		7.20111
13.38		7.1865
13.3813		7.16816
13.3825		7.14599
13.3838		7.11992
13.385		7.0899
13.3863		7.05587
13.3875		7.01781
13.3888		6.97571
13.39		6.92957
13.3913		6.87942
13.3925		6.82531
13.3938		6.7673
13.395		6.70547
13.3963		6.63994
13.3975		6.57082
13.3988		6.49827
13.4		6.42244
13.4013		6.34353
13.4025		6.26174
13.4038		6.17728
13.405		6.0904
13.4063		6.00134
13.4075		5.91036
13.4088		5.81773
13.41		5.72374
13.4113		5.62867
13.4125		5.53281
13.4138		5.43647
13.415		5.33994
13.4163		5.24351
13.4175		5.14748
13.4188		5.05214
13.42		4.95777
13.4213		4.86464
13.4225		4.77303
13.4238		4.68318
13.425		4.59534
13.4263		4.50974
13.4275		4.42661
13.4288		4.34614
13.43		4.26852
13.4313		4.19394
13.4325		4.12255
13.4338		4.05449
13.435		3.9899
13.4363		3.9289
13.4375		3.87158
13.4388		3.81803
13.44		3.76831
13.4413		3.7225
13.4425		3.68062
13.4438		3.64271
13.445		3.60879
13.4463		3.57884
13.4475		3.55286
13.4488		3.53081
13.45		3.51266
13.4513		3.49836
13.4525		3.48783
13.4538		3.481
13.455		3.47777
13.4563		3.47804
13.4575		3.4817
13.4588		3.48862
13.46		3.49867
13.4613		3.51172
13.4625		3.5276
13.4638		3.54616
13.465		3.56725
13.4663		3.59069
13.4675		3.61632
13.4688		3.64397
13.47		3.67345
13.4713		3.7046
13.4725		3.73725
13.4738		3.77123
13.475		3.80636
13.4763		3.84248
13.4775		3.87945
13.4788		3.91709
13.48		3.95527
13.4813		3.99384
13.4825		4.03268
13.4838		4.07166
13.485		4.11066
13.4863		4.14957
13.4875		4.1883
13.4888		4.22675
13.49		4.26485
13.4913		4.30252
13.4925		4.33969
13.4938		4.3763
13.495		4.41231
13.4963		4.44768
13.4975		4.48236
13.4988		4.51632
13.5		4.54954
13.5013		4.582
13.5025		4.61369
13.5038		4.64459
13.505		4.67469
13.5063		4.70398
13.5075		4.73247
13.5088		4.76015
13.51		4.78703
13.5113		4.81309
13.5125		4.83834
13.5138		4.86278
13.515		4.8864
13.5163		4.90922
13.5175		4.93121
13.5188		4.95239
13.52		4.97274
13.5213		4.99225
13.5225		5.01092
13.5238		5.02873
13.525		5.04567
13.5263		5.06173
13.5275		5.07688
13.5288		5.0911
13.53		5.10437
13.5313		5.11667
13.5325		5.12797
13.5338		5.13824
13.535		5.14745
13.5363		5.15557
13.5375		5.16256
13.5388		5.16839
13.54		5.17303
13.5413		5.17644
13.5425		5.17858
13.5438		5.17942
13.545		5.17891
13.5463		5.17703
13.5475		5.17375
13.5488		5.16901
13.55		5.1628
13.5513		5.15507
13.5525		5.14581
13.5538		5.13499
13.555		5.12257
13.5563		5.10854
13.5575		5.09288
13.5588		5.07558
13.56		5.05662
13.5613		5.036
13.5625		5.01371
13.5638		4.98977
13.565		4.96417
13.5663		4.93693
13.5675		4.90806
13.5688		4.8776
13.57		4.84557
13.5713		4.81201
13.5725		4.77695
13.5738		4.74045
13.575		4.70256
13.5763		4.66334
13.5775		4.62285
13.5788		4.58116
13.58		4.53836
13.5813		4.49452
13.5825		4.44974
13.5838		4.40409
13.585		4.35769
13.5863		4.31063
13.5875		4.26301
13.5888		4.21495
13.59		4.16655
13.5913		4.11793
13.5925		4.0692
13.5938		4.02047
13.595		3.97187
13.5963		3.92351
13.5975		3.8755
13.5988		3.82796
13.6		3.781
